# Supplementary material for: Genome-wide transcriptional profiling data from chronic cutaneous lupus erythematosus (CCLE) peripheral blood
Source: Data Brief. 2014 Dec 11;2:39–41. doi: 10.1016/j.dib.2014.11.006 (PMC4459765; doi:10.1016/j.dib.2014.11.006)
Supplement: Supplementary file 1 — Supplementary Data [file mmc1.zip]

Archive with 6 entries (6 files):
- CCLE blood - CEL files-Genomics  Dey-Rao 2014/LE1008BHu95Av2.CEL
- CCLE blood - CEL files-Genomics  Dey-Rao 2014/LE1009BHu95A.CEL
- CCLE blood - CEL files-Genomics  Dey-Rao 2014/LE1011BHu95Av2.CEL
- CCLE blood - CEL files-Genomics  Dey-Rao 2014/NL1004BHu95A.CEL
- CCLE blood - CEL files-Genomics  Dey-Rao 2014/NL1013BHu95Av2.CEL
- CCLE blood - CEL files-Genomics  Dey-Rao 2014/NL1014BHu95Av2.CEL
