# Supplementary material for: Genome-wide transcriptional profiling data from chronic cutaneous lupus erythematosus (CCLE) peripheral blood
Source: Data Brief. 2014 Dec 11;2:39–41. doi: 10.1016/j.dib.2014.11.006 (PMC4459765; doi:10.1016/j.dib.2014.11.006)
Supplement: Supplementary file 1 — Supplementary Data [file mmc1.zip › CCLE blood - CEL files-Genomics Dey-Rao 2014/LE1008BHu95Av2.CEL]

[CEL]
Version=3

[HEADER]
Cols=640
Rows=640
TotalX=640
TotalY=640
OffsetX=0
OffsetY=0
GridCornerUL=231 237
GridCornerUR=4488 278
GridCornerLR=4448 4543
GridCornerLL=190 4502
Axis-invertX=0
AxisInvertY=0
swapXY=0
DatHeader=[0..46100]  LE1008BHu95Av2:CLS=4733 RWS=4733 XIN=3  YIN=3  VE=17        2.0 06/13/03 08:54:51       HG_U95Av2.1sq                  6
Algorithm=Percentile
AlgorithmParameters=Percentile:75;CellMargin:2;OutlierHigh:1.500;OutlierLow:1.004

[INTENSITY]
NumberCells=409600
CellHeader=X	Y	MEAN	STDV	NPIXELS
  0	  0	45.0	8.8	 25
  1	  0	1586.3	195.7	 20
  2	  0	48.0	9.7	 25
  3	  0	1489.0	265.3	 25
  4	  0	31.3	5.8	 20
  5	  0	42.0	7.4	 25
  6	  0	1153.0	202.1	 25
  7	  0	46.3	7.7	 20
  8	  0	1208.0	149.9	 20
  9	  0	45.8	9.1	 16
 10	  0	1157.5	211.3	 20
 11	  0	41.5	8.0	 20
 12	  0	1137.5	105.5	 16
 13	  0	43.0	8.6	 25
 14	  0	1177.0	213.4	 25
 15	  0	43.3	7.0	 20
 16	  0	1202.0	240.4	 25
 17	  0	43.0	6.6	 25
 18	  0	1251.0	127.3	 20
 19	  0	39.0	8.7	 25
 20	  0	1160.0	139.2	 25
 21	  0	41.3	6.0	 20
 22	  0	1202.0	188.9	 25
 23	  0	43.8	6.3	 20
 24	  0	1118.3	98.7	 16
 25	  0	43.0	7.1	 20
 26	  0	990.0	93.1	 20
 27	  0	37.5	6.1	 16
 28	  0	1095.3	146.9	 20
 29	  0	41.0	7.5	 25
 30	  0	1106.5	151.5	 20
 31	  0	40.0	6.2	 25
 32	  0	1081.0	172.9	 25
 33	  0	41.0	8.2	 20
 34	  0	1060.0	135.2	 25
 35	  0	41.3	7.4	 20
 36	  0	1050.0	191.3	 25
 37	  0	44.0	8.5	 25
 38	  0	1126.8	128.5	 20
 39	  0	46.3	7.2	 20
 40	  0	1045.3	135.6	 20
 41	  0	40.3	11.0	 16
 42	  0	1020.3	148.6	 20
 43	  0	38.5	6.9	 20
 44	  0	1039.0	179.8	 20
 45	  0	43.0	8.3	 25
 46	  0	994.0	161.6	 25
 47	  0	37.3	8.4	 20
 48	  0	1018.0	130.0	 25
 49	  0	39.0	7.2	 25
 50	  0	1072.3	96.7	 20
 51	  0	40.0	7.3	 25
 52	  0	1097.0	195.7	 25
 53	  0	37.8	5.5	 20
 54	  0	1066.0	160.3	 25
 55	  0	41.5	7.8	 20
 56	  0	1098.8	90.9	 16
 57	  0	44.3	9.0	 20
 58	  0	1024.5	194.9	 20
 59	  0	38.5	6.2	 16
 60	  0	1220.0	219.6	 25
 61	  0	44.0	7.5	 20
 62	  0	1372.0	213.2	 25
 63	  0	48.0	8.2	 25
 64	  0	1362.3	101.7	 20
 65	  0	49.0	6.9	 25
 66	  0	1361.0	214.9	 25
 67	  0	39.3	6.8	 20
 68	  0	1242.0	186.1	 25
 69	  0	41.0	7.0	 25
 70	  0	1157.5	69.2	 16
 71	  0	42.3	4.7	 20
 72	  0	1319.5	228.6	 20
 73	  0	39.3	7.6	 16
 74	  0	1170.0	130.6	 20
 75	  0	43.0	9.3	 25
 76	  0	1158.3	165.3	 20
 77	  0	41.0	7.4	 25
 78	  0	1218.0	259.4	 25
 79	  0	42.3	5.6	 20
 80	  0	1174.0	172.0	 25
 81	  0	43.0	8.3	 25
 82	  0	1122.8	144.3	 20
 83	  0	40.0	6.9	 25
 84	  0	1303.3	183.6	 20
 85	  0	38.0	6.7	 25
 86	  0	1367.5	203.1	 20
 87	  0	46.5	7.8	 16
 88	  0	1333.3	138.4	 20
 89	  0	47.5	8.7	 20
 90	  0	1423.5	87.7	 16
 91	  0	41.0	7.4	 25
 92	  0	1398.0	243.5	 25
 93	  0	46.3	7.6	 20
 94	  0	1085.0	157.4	 25
 95	  0	38.0	7.2	 25
 96	  0	1222.3	142.9	 20
 97	  0	40.0	4.8	 25
 98	  0	1097.0	221.6	 25
 99	  0	41.3	6.8	 20
100	  0	1095.0	179.3	 25
101	  0	38.3	5.7	 20
102	  0	1252.8	87.1	 16
103	  0	38.0	6.9	 20
104	  0	1206.5	252.0	 20
105	  0	42.3	6.6	 16
106	  0	1122.0	127.5	 20
107	  0	45.0	7.5	 25
108	  0	1274.5	122.5	 20
109	  0	42.0	6.6	 25
110	  0	1432.5	139.4	 20
111	  0	46.0	9.0	 25
112	  0	1177.0	147.2	 25
113	  0	49.5	9.1	 20
114	  0	3899.0	8411.0	 25
115	  0	53.0	15.0	 25
116	  0	1492.0	483.3	 20
117	  0	41.8	7.9	 20
118	  0	1265.0	196.7	 20
119	  0	43.3	7.8	 16
120	  0	1524.5	135.1	 20
121	  0	46.3	9.1	 20
122	  0	1481.0	209.1	 20
123	  0	46.0	7.2	 25
124	  0	1381.0	252.0	 25
125	  0	43.0	5.8	 20
126	  0	1461.0	180.7	 25
127	  0	41.0	7.6	 25
128	  0	1408.3	150.4	 20
129	  0	46.0	9.2	 25
130	  0	1032.0	210.1	 25
131	  0	41.5	8.2	 20
132	  0	1195.0	166.8	 25
133	  0	47.0	5.4	 16
134	  0	1400.0	142.5	 20
135	  0	44.0	6.8	 20
136	  0	1230.8	77.4	 16
137	  0	43.5	8.7	 20
138	  0	1537.0	207.0	 25
139	  0	47.0	9.2	 20
140	  0	1510.0	176.1	 25
141	  0	42.0	7.1	 25
142	  0	1452.3	142.9	 20
143	  0	45.0	7.5	 25
144	  0	1490.0	266.0	 25
145	  0	47.3	5.9	 20
146	  0	1511.0	217.9	 25
147	  0	49.0	8.6	 25
148	  0	1406.8	101.7	 16
149	  0	48.0	6.6	 20
150	  0	1455.0	296.1	 20
151	  0	46.0	7.8	 16
152	  0	1476.8	194.0	 20
153	  0	46.5	8.5	 20
154	  0	1521.8	95.8	 20
155	  0	46.0	8.3	 25
156	  0	1492.0	347.5	 25
157	  0	44.3	8.0	 20
158	  0	1448.0	210.3	 25
159	  0	43.5	7.3	 20
160	  0	1281.0	149.9	 25
161	  0	43.0	8.2	 25
162	  0	1294.8	118.2	 20
163	  0	43.0	7.0	 25
164	  0	1252.8	179.2	 20
165	  0	37.5	6.5	 16
166	  0	1259.0	147.9	 20
167	  0	43.3	6.8	 20
168	  0	1275.0	94.5	 16
169	  0	43.0	7.0	 25
170	  0	1220.0	205.0	 25
171	  0	41.5	12.3	 20
172	  0	1112.0	169.2	 25
173	  0	43.0	7.1	 25
174	  0	1244.0	145.1	 20
175	  0	38.0	4.9	 25
176	  0	1194.0	227.8	 25
177	  0	40.3	6.7	 20
178	  0	1277.0	236.9	 25
179	  0	44.0	7.1	 25
180	  0	1237.8	108.2	 16
181	  0	44.3	6.0	 20
182	  0	1246.3	78.7	 16
183	  0	39.0	6.1	 20
184	  0	1240.0	170.6	 20
185	  0	42.3	7.1	 20
186	  0	1222.0	182.5	 25
187	  0	46.0	9.8	 25
188	  0	1180.0	117.8	 20
189	  0	44.0	5.5	 25
190	  0	1132.0	186.8	 25
191	  0	42.0	9.0	 20
192	  0	1116.0	147.7	 25
193	  0	48.0	7.0	 25
194	  0	1211.8	139.5	 20
195	  0	43.0	5.9	 20
196	  0	1246.0	167.2	 20
197	  0	41.0	9.2	 16
198	  0	1201.5	124.9	 20
199	  0	45.5	6.7	 20
200	  0	1248.3	204.0	 20
201	  0	47.0	8.6	 25
202	  0	1337.0	234.7	 25
203	  0	43.0	7.2	 20
204	  0	1339.0	169.5	 25
205	  0	50.0	9.0	 25
206	  0	1405.5	179.4	 20
207	  0	43.0	7.9	 25
208	  0	1237.8	161.7	 20
209	  0	46.0	10.6	 25
210	  0	1403.0	257.1	 25
211	  0	33.5	5.7	 16
212	  0	921.3	153.2	 20
213	  0	34.5	6.6	 20
214	  0	47.0	9.2	 16
215	  0	31.3	5.5	 20
216	  0	1414.0	202.1	 25
217	  0	42.5	6.7	 20
218	  0	1179.0	167.2	 25
219	  0	46.0	9.2	 25
220	  0	1156.8	110.5	 20
221	  0	46.0	9.6	 25
222	  0	1180.0	164.3	 25
223	  0	47.0	7.6	 20
224	  0	1121.0	168.2	 25
225	  0	43.0	7.5	 25
226	  0	1024.3	76.1	 16
227	  0	43.3	7.6	 20
228	  0	1189.8	195.0	 20
229	  0	47.8	7.1	 16
230	  0	1263.5	124.1	 20
231	  0	44.0	5.2	 16
232	  0	1272.0	197.8	 25
233	  0	46.0	9.6	 25
234	  0	1242.5	122.6	 20
235	  0	44.0	7.9	 25
236	  0	1273.0	174.7	 25
237	  0	44.0	8.5	 20
238	  0	1207.0	152.9	 25
239	  0	40.0	9.4	 25
240	  0	1201.3	138.5	 20
241	  0	46.0	6.6	 25
242	  0	1177.8	148.6	 20
243	  0	40.3	7.9	 16
244	  0	1254.0	146.6	 20
245	  0	44.0	7.6	 20
246	  0	1318.3	91.1	 16
247	  0	44.0	7.6	 25
248	  0	1316.0	201.1	 25
249	  0	39.0	6.0	 20
250	  0	1280.0	158.9	 25
251	  0	37.0	5.6	 25
252	  0	1249.3	102.8	 20
253	  0	42.0	7.2	 25
254	  0	1223.0	246.7	 25
255	  0	41.0	6.7	 20
256	  0	1188.0	183.4	 25
257	  0	43.3	7.6	 20
258	  0	1202.0	163.0	 20
259	  0	42.0	7.3	 20
260	  0	1197.3	61.1	 16
261	  0	44.3	8.2	 20
262	  0	1103.8	146.8	 20
263	  0	47.3	6.6	 20
264	  0	1120.0	193.0	 25
265	  0	48.0	6.8	 25
266	  0	1227.8	118.4	 20
267	  0	48.0	8.0	 25
268	  0	1183.0	166.2	 25
269	  0	47.0	8.9	 20
270	  0	1288.0	173.6	 25
271	  0	43.0	7.3	 25
272	  0	1243.8	171.4	 20
273	  0	42.0	6.6	 20
274	  0	1146.8	150.0	 20
275	  0	40.0	5.6	 16
276	  0	1191.0	134.9	 20
277	  0	46.5	8.8	 20
278	  0	1174.8	193.9	 20
279	  0	43.0	6.3	 25
280	  0	1181.3	182.3	 20
281	  0	43.0	6.3	 25
282	  0	1177.0	171.2	 25
283	  0	45.3	8.8	 20
284	  0	1156.0	200.3	 25
285	  0	39.0	7.5	 25
286	  0	1192.8	166.6	 20
287	  0	43.0	5.9	 25
288	  0	1239.0	217.7	 25
289	  0	42.0	9.5	 16
290	  0	1261.5	191.0	 20
291	  0	43.0	10.9	 20
292	  0	1229.3	83.2	 16
293	  0	38.5	5.7	 20
294	  0	1226.0	228.3	 25
295	  0	41.5	7.3	 20
296	  0	1288.0	190.8	 25
297	  0	43.0	8.0	 25
298	  0	1297.5	165.5	 20
299	  0	45.0	6.9	 25
300	  0	1223.0	198.7	 25
301	  0	39.5	6.3	 20
302	  0	1219.0	178.1	 25
303	  0	44.0	7.4	 25
304	  0	1214.8	98.6	 16
305	  0	41.8	10.0	 20
306	  0	1303.0	118.7	 16
307	  0	45.8	8.3	 20
308	  0	1246.3	132.3	 20
309	  0	36.0	5.7	 16
310	  0	1302.0	247.8	 25
311	  0	45.0	7.8	 25
312	  0	1295.8	173.5	 20
313	  0	44.0	6.8	 25
314	  0	1111.0	158.2	 25
315	  0	44.3	9.4	 20
316	  0	1163.0	211.6	 25
317	  0	38.0	6.6	 25
318	  0	1247.8	172.2	 20
319	  0	43.0	7.4	 25
320	  0	1316.5	186.9	 20
321	  0	42.0	8.0	 16
322	  0	1278.8	148.6	 20
323	  0	42.5	9.4	 20
324	  0	1258.5	69.2	 16
325	  0	42.0	7.3	 25
326	  0	1207.0	231.9	 25
327	  0	45.5	7.1	 20
328	  0	1235.0	173.1	 25
329	  0	39.3	7.8	 20
330	  0	1203.0	170.7	 25
331	  0	44.0	7.5	 25
332	  0	1243.3	130.8	 20
333	  0	41.0	6.7	 25
334	  0	1201.0	213.9	 25
335	  0	37.0	6.4	 20
336	  0	1164.8	123.6	 20
337	  0	39.3	6.8	 20
338	  0	1190.8	72.8	 16
339	  0	46.0	7.7	 20
340	  0	1263.3	202.1	 20
341	  0	42.0	8.5	 20
342	  0	1223.0	178.1	 25
343	  0	47.0	9.5	 25
344	  0	1198.3	106.1	 20
345	  0	46.0	7.4	 25
346	  0	1242.0	235.8	 25
347	  0	42.5	7.2	 20
348	  0	1227.0	169.4	 25
349	  0	45.0	7.2	 25
350	  0	1241.0	135.0	 20
351	  0	42.5	6.3	 20
352	  0	1276.3	180.6	 20
353	  0	46.0	7.0	 16
354	  0	1233.3	138.1	 20
355	  0	39.0	5.2	 16
356	  0	1184.0	249.5	 25
357	  0	43.0	6.6	 25
358	  0	1161.0	135.8	 20
359	  0	45.0	6.8	 25
360	  0	1228.0	173.1	 25
361	  0	42.3	5.6	 20
362	  0	1158.0	222.3	 25
363	  0	45.0	9.1	 25
364	  0	1190.0	135.4	 20
365	  0	45.0	6.8	 25
366	  0	1222.0	204.0	 25
367	  0	42.0	7.4	 16
368	  0	1318.0	253.6	 20
369	  0	42.0	5.5	 20
370	  0	1336.5	66.9	 16
371	  0	45.0	9.4	 20
372	  0	1227.0	194.9	 25
373	  0	45.8	8.0	 20
374	  0	1126.0	229.0	 25
375	  0	44.0	7.9	 25
376	  0	1197.5	138.7	 20
377	  0	45.0	7.2	 25
378	  0	1195.0	161.2	 25
379	  0	40.5	7.6	 20
380	  0	1235.0	231.1	 25
381	  0	44.8	9.3	 20
382	  0	1237.0	288.1	 20
383	  0	40.3	6.0	 20
384	  0	1415.3	176.1	 16
385	  0	49.5	9.1	 20
386	  0	1342.8	178.0	 20
387	  0	44.0	6.3	 16
388	  0	1311.0	311.9	 25
389	  0	38.0	5.5	 25
390	  0	1376.3	181.1	 20
391	  0	38.0	6.9	 25
392	  0	1308.0	192.7	 25
393	  0	41.8	6.8	 20
394	  0	1317.0	255.9	 25
395	  0	45.0	9.3	 25
396	  0	1240.0	193.0	 20
397	  0	43.0	6.5	 25
398	  0	1252.5	162.2	 20
399	  0	46.5	6.6	 16
400	  0	1149.0	143.7	 20
401	  0	49.5	6.6	 20
402	  0	1178.0	83.0	 16
403	  0	42.0	4.9	 25
404	  0	1151.0	160.1	 20
405	  0	42.0	7.5	 25
406	  0	1191.0	190.7	 25
407	  0	49.0	8.5	 20
408	  0	1214.0	195.1	 25
409	  0	43.0	4.9	 25
410	  0	1139.3	103.6	 20
411	  0	44.0	7.0	 25
412	  0	1087.0	185.4	 25
413	  0	41.0	7.2	 20
414	  0	1163.0	131.6	 20
415	  0	45.8	6.4	 20
416	  0	1225.8	96.5	 16
417	  0	41.3	6.4	 20
418	  0	1264.5	178.8	 20
419	  0	42.3	6.7	 20
420	  0	1123.0	171.6	 25
421	  0	46.0	8.9	 25
422	  0	1191.8	112.1	 20
423	  0	40.0	5.8	 25
424	  0	35.0	6.3	 25
425	  0	931.3	116.5	 20
426	  0	32.0	6.5	 25
427	  0	34.0	5.0	 25
428	  0	30.8	6.9	 20
429	  0	46.0	7.2	 20
430	  0	1292.3	109.7	 16
431	  0	44.0	6.7	 20
432	  0	1194.8	179.0	 20
433	  0	40.3	7.4	 16
434	  0	1267.0	261.2	 25
435	  0	47.0	8.0	 25
436	  0	1169.3	184.7	 20
437	  0	43.0	7.0	 25
438	  0	1202.0	224.7	 25
439	  0	43.5	6.5	 20
440	  0	1219.0	165.8	 25
441	  0	42.0	7.9	 25
442	  0	1179.5	123.2	 20
443	  0	43.0	6.8	 25
444	  0	1155.0	266.1	 25
445	  0	43.3	5.8	 16
446	  0	1168.8	149.1	 20
447	  0	52.8	8.0	 20
448	  0	1258.5	95.6	 16
449	  0	41.3	7.1	 20
450	  0	1192.0	246.8	 25
451	  0	46.0	8.9	 20
452	  0	1184.0	181.3	 25
453	  0	49.5	11.7	 20
454	  0	1206.0	185.3	 25
455	  0	43.0	7.3	 25
456	  0	1321.0	112.2	 20
457	  0	45.0	7.5	 25
458	  0	1275.0	171.3	 25
459	  0	44.0	9.3	 20
460	  0	1165.8	155.5	 20
461	  0	42.0	6.6	 20
462	  0	1154.3	104.0	 16
463	  0	46.3	7.9	 20
464	  0	1128.0	123.9	 20
465	  0	45.5	6.3	 16
466	  0	1188.0	238.2	 25
467	  0	47.0	7.4	 25
468	  0	1310.8	186.7	 20
469	  0	42.0	6.2	 25
470	  0	1231.0	172.8	 25
471	  0	44.3	6.9	 20
472	  0	1189.0	206.3	 25
473	  0	43.0	7.4	 25
474	  0	1250.5	157.1	 20
475	  0	41.0	9.0	 25
476	  0	1212.8	153.3	 20
477	  0	46.0	6.3	 16
478	  0	1331.8	169.5	 20
479	  0	43.3	6.2	 16
480	  0	1474.5	286.4	 20
481	  0	42.0	7.6	 25
482	  0	1198.5	234.6	 20
483	  0	44.0	6.6	 25
484	  0	1121.0	211.9	 25
485	  0	46.3	9.1	 20
486	  0	1051.0	213.4	 25
487	  0	45.0	7.4	 25
488	  0	1101.3	160.1	 20
489	  0	43.0	6.6	 25
490	  0	1123.0	184.7	 25
491	  0	41.0	6.4	 20
492	  0	1269.8	186.8	 20
493	  0	43.0	7.0	 20
494	  0	1238.5	82.5	 16
495	  0	43.3	5.3	 20
496	  0	1252.5	158.6	 20
497	  0	41.5	6.8	 20
498	  0	1360.0	250.7	 25
499	  0	50.0	8.4	 25
500	  0	1398.3	219.9	 20
501	  0	41.0	6.1	 25
502	  0	1337.3	177.1	 20
503	  0	43.0	7.5	 25
504	  0	1225.0	186.7	 25
505	  0	45.0	6.7	 20
506	  0	1225.0	183.9	 25
507	  0	46.0	7.1	 20
508	  0	1240.0	143.4	 16
509	  0	44.0	6.3	 20
510	  0	1208.8	159.3	 20
511	  0	46.3	6.9	 16
512	  0	1161.0	123.6	 20
513	  0	42.0	6.8	 25
514	  0	1203.0	234.9	 20
515	  0	42.0	6.9	 25
516	  0	1108.0	220.7	 25
517	  0	48.3	8.8	 20
518	  0	1032.0	176.4	 25
519	  0	41.0	7.3	 25
520	  0	1123.3	110.0	 20
521	  0	38.0	6.4	 25
522	  0	1239.0	217.3	 25
523	  0	44.0	9.1	 16
524	  0	1324.3	167.7	 20
525	  0	51.3	9.1	 20
526	  0	1209.3	111.6	 16
527	  0	43.0	6.2	 20
528	  0	1245.3	239.4	 20
529	  0	42.0	8.1	 25
530	  0	1383.0	240.6	 25
531	  0	43.3	8.4	 20
532	  0	1282.0	180.7	 25
533	  0	40.0	7.7	 25
534	  0	1262.5	148.7	 20
535	  0	42.0	6.8	 25
536	  0	1208.0	197.0	 25
537	  0	45.3	8.4	 20
538	  0	1409.0	174.5	 25
539	  0	45.3	8.9	 20
540	  0	1502.8	128.1	 16
541	  0	40.0	6.3	 20
542	  0	1327.3	222.3	 20
543	  0	43.3	7.7	 16
544	  0	1179.0	244.5	 25
545	  0	46.0	8.4	 25
546	  0	1196.5	211.4	 20
547	  0	56.0	11.4	 25
548	  0	1197.0	232.2	 25
549	  0	51.0	9.9	 20
550	  0	1402.0	183.8	 25
551	  0	39.5	7.2	 20
552	  0	1200.0	148.0	 25
553	  0	47.0	7.1	 25
554	  0	1187.0	118.1	 16
555	  0	45.0	6.2	 20
556	  0	1277.5	175.6	 20
557	  0	41.3	6.7	 16
558	  0	1345.8	152.7	 20
559	  0	41.0	7.8	 25
560	  0	1286.0	232.6	 20
561	  0	43.0	5.5	 25
562	  0	1261.0	248.4	 25
563	  0	44.3	7.2	 20
564	  0	1292.0	190.0	 25
565	  0	44.0	8.5	 25
566	  0	1373.3	87.5	 20
567	  0	44.0	8.2	 25
568	  0	1306.0	219.6	 25
569	  0	41.0	3.7	 20
570	  0	1204.3	142.7	 20
571	  0	46.8	8.4	 20
572	  0	1223.0	89.2	 16
573	  0	42.0	6.5	 20
574	  0	1285.5	222.0	 20
575	  0	46.0	7.1	 20
576	  0	1175.0	216.2	 25
577	  0	44.0	5.8	 20
578	  0	1221.0	222.7	 25
579	  0	48.0	8.7	 25
580	  0	1299.5	165.9	 20
581	  0	43.0	7.3	 25
582	  0	1262.0	182.6	 25
583	  0	47.3	7.7	 20
584	  0	1240.0	156.5	 25
585	  0	47.0	7.0	 20
586	  0	1276.0	98.3	 16
587	  0	41.3	5.6	 20
588	  0	1340.8	171.7	 20
589	  0	41.5	5.5	 16
590	  0	1234.8	153.7	 20
591	  0	41.0	6.1	 25
592	  0	1162.5	279.3	 20
593	  0	43.0	7.4	 25
594	  0	1200.0	264.4	 25
595	  0	44.3	5.4	 20
596	  0	1146.0	191.3	 25
597	  0	42.0	6.5	 25
598	  0	1155.8	173.1	 20
599	  0	49.0	9.7	 25
600	  0	1259.0	147.6	 20
601	  0	39.5	6.8	 20
602	  0	1239.0	164.4	 20
603	  0	38.0	6.5	 16
604	  0	1225.5	176.5	 20
605	  0	44.3	9.1	 20
606	  0	1257.8	281.7	 20
607	  0	42.0	5.2	 25
608	  0	1358.0	281.8	 25
609	  0	46.3	7.9	 20
610	  0	1249.0	241.3	 25
611	  0	44.0	7.2	 25
612	  0	1252.8	218.2	 20
613	  0	44.0	7.0	 25
614	  0	1203.0	195.1	 25
615	  0	41.3	7.5	 20
616	  0	1274.0	197.3	 25
617	  0	45.5	5.9	 20
618	  0	1244.8	124.2	 16
619	  0	46.3	7.5	 20
620	  0	1354.0	202.1	 20
621	  0	46.5	9.3	 16
622	  0	1333.0	307.0	 25
623	  0	46.0	7.4	 25
624	  0	1211.8	247.4	 20
625	  0	45.0	7.8	 25
626	  0	1226.5	234.7	 20
627	  0	42.0	7.6	 25
628	  0	1110.0	222.6	 25
629	  0	45.0	6.3	 20
630	  0	1122.0	188.8	 25
631	  0	42.0	6.7	 25
632	  0	1187.5	174.3	 16
633	  0	43.5	6.6	 20
634	  0	1431.0	217.3	 20
635	  0	35.5	6.0	 16
636	  0	44.5	5.5	 20
637	  0	1560.0	401.5	 25
638	  0	51.0	12.6	 20
639	  0	1612.0	330.3	 25
  0	  1	1550.8	258.1	 20
  1	  1	49.3	9.3	 16
  2	  1	1478.8	132.3	 20
  3	  1	46.0	9.0	 25
  4	  1	31.0	4.9	 20
  5	  1	96.0	12.3	 25
  6	  1	78.5	11.7	 20
  7	  1	75.0	12.6	 25
  8	  1	39.0	4.7	 25
  9	  1	60.0	12.6	 20
 10	  1	43.0	7.8	 25
 11	  1	36.0	6.2	 25
 12	  1	44.0	6.4	 20
 13	  1	51.0	7.4	 20
 14	  1	57.0	8.7	 20
 15	  1	39.0	6.4	 16
 16	  1	38.0	6.4	 20
 17	  1	41.3	7.3	 20
 18	  1	245.5	21.1	 20
 19	  1	47.0	12.7	 25
 20	  1	37.0	6.6	 25
 21	  1	41.0	8.6	 20
 22	  1	36.0	7.1	 25
 23	  1	39.0	6.0	 25
 24	  1	61.0	8.0	 20
 25	  1	43.0	7.6	 25
 26	  1	64.0	7.5	 25
 27	  1	58.3	8.9	 20
 28	  1	111.0	13.8	 25
 29	  1	79.5	11.5	 16
 30	  1	61.3	10.3	 20
 31	  1	70.8	10.2	 20
 32	  1	469.0	30.1	 16
 33	  1	76.3	37.9	 20
 34	  1	62.0	8.5	 25
 35	  1	105.3	17.6	 20
 36	  1	44.0	6.8	 25
 37	  1	65.0	9.6	 25
 38	  1	56.8	10.4	 20
 39	  1	1588.0	193.2	 25
 40	  1	43.0	7.0	 25
 41	  1	40.3	6.0	 20
 42	  1	124.0	22.6	 25
 43	  1	37.0	8.0	 25
 44	  1	40.3	6.4	 16
 45	  1	35.5	7.5	 20
 46	  1	36.3	5.4	 20
 47	  1	38.3	6.7	 16
 48	  1	37.3	6.9	 20
 49	  1	35.0	5.5	 25
 50	  1	38.5	7.1	 20
 51	  1	41.0	7.5	 25
 52	  1	39.0	5.4	 25
 53	  1	97.3	16.4	 20
 54	  1	60.0	9.0	 25
 55	  1	78.5	10.6	 20
 56	  1	46.0	8.7	 25
 57	  1	41.0	6.7	 25
 58	  1	34.0	5.4	 20
 59	  1	36.0	6.0	 25
 60	  1	96.5	12.1	 20
 61	  1	35.3	6.8	 16
 62	  1	45.3	10.0	 20
 63	  1	1202.8	63.1	 20
 64	  1	1267.8	50.6	 16
 65	  1	1295.0	187.3	 25
 66	  1	51.0	9.6	 25
 67	  1	34.3	6.2	 20
 68	  1	39.0	6.1	 25
 69	  1	44.0	9.5	 25
 70	  1	41.3	6.7	 20
 71	  1	42.0	5.5	 25
 72	  1	38.0	6.9	 25
 73	  1	34.0	5.5	 20
 74	  1	41.0	6.1	 25
 75	  1	41.5	8.4	 20
 76	  1	41.3	6.3	 16
 77	  1	40.8	7.3	 20
 78	  1	43.0	6.2	 20
 79	  1	29.3	5.8	 16
 80	  1	39.3	7.4	 20
 81	  1	40.0	9.7	 20
 82	  1	43.0	7.8	 25
 83	  1	41.0	7.1	 25
 84	  1	39.5	7.7	 20
 85	  1	31.0	6.2	 25
 86	  1	43.0	7.8	 25
 87	  1	1180.0	119.3	 20
 88	  1	1235.0	102.5	 25
 89	  1	1207.0	225.1	 25
 90	  1	43.3	5.0	 20
 91	  1	38.3	5.7	 20
 92	  1	1442.8	275.6	 20
 93	  1	41.0	5.1	 16
 94	  1	43.0	8.6	 20
 95	  1	37.5	8.8	 20
 96	  1	38.3	5.8	 20
 97	  1	30.0	4.9	 25
 98	  1	38.0	6.2	 25
 99	  1	39.3	6.1	 20
100	  1	39.0	6.2	 25
101	  1	43.0	7.6	 25
102	  1	38.5	7.6	 20
103	  1	36.0	7.3	 25
104	  1	44.3	7.9	 20
105	  1	38.0	6.1	 25
106	  1	40.0	7.8	 25
107	  1	39.5	6.4	 16
108	  1	41.0	7.9	 20
109	  1	29.5	6.8	 20
110	  1	34.0	7.1	 16
111	  1	64.0	10.2	 20
112	  1	1332.0	177.7	 25
113	  1	54.5	7.9	 20
114	  1	60.0	9.5	 25
115	  1	42.0	8.4	 25
116	  1	1475.5	76.5	 20
117	  1	46.0	5.9	 25
118	  1	41.0	7.6	 25
119	  1	45.5	7.8	 20
120	  1	1612.0	183.4	 25
121	  1	34.0	5.6	 25
122	  1	46.3	6.4	 16
123	  1	1268.0	72.2	 20
124	  1	1354.3	65.8	 20
125	  1	1351.8	85.4	 16
126	  1	45.0	7.7	 20
127	  1	36.3	8.8	 20
128	  1	37.5	7.8	 20
129	  1	49.0	7.9	 25
130	  1	118.3	20.1	 20
131	  1	520.0	42.1	 25
132	  1	114.0	15.9	 25
133	  1	37.0	5.6	 20
134	  1	1415.0	127.0	 25
135	  1	46.0	7.4	 25
136	  1	45.3	8.2	 20
137	  1	48.0	7.2	 25
138	  1	1561.0	230.4	 20
139	  1	37.3	7.0	 16
140	  1	48.3	6.0	 20
141	  1	1334.8	75.2	 20
142	  1	1408.8	55.5	 16
143	  1	1403.0	188.7	 25
144	  1	49.0	7.8	 25
145	  1	41.3	6.7	 20
146	  1	1589.0	89.6	 25
147	  1	1385.0	107.4	 25
148	  1	1389.0	97.9	 20
149	  1	1378.0	140.5	 25
150	  1	1474.0	333.6	 25
151	  1	39.5	4.6	 20
152	  1	48.0	9.9	 25
153	  1	47.0	6.5	 20
154	  1	1607.3	149.2	 20
155	  1	44.5	5.9	 20
156	  1	43.8	6.9	 16
157	  1	36.0	7.6	 20
158	  1	36.3	6.7	 20
159	  1	38.0	4.7	 20
160	  1	46.0	6.4	 25
161	  1	103.0	12.4	 25
162	  1	198.8	23.5	 20
163	  1	80.0	13.2	 25
164	  1	57.0	10.7	 25
165	  1	66.5	10.3	 20
166	  1	74.0	13.2	 25
167	  1	63.0	10.2	 25
168	  1	40.0	7.8	 20
169	  1	44.0	8.0	 20
170	  1	40.3	6.9	 20
171	  1	40.3	9.0	 16
172	  1	38.5	6.3	 20
173	  1	41.3	8.3	 20
174	  1	42.0	7.5	 20
175	  1	224.0	31.9	 25
176	  1	80.0	12.9	 25
177	  1	207.5	25.5	 20
178	  1	84.0	12.7	 25
179	  1	74.0	11.6	 20
180	  1	36.0	6.4	 25
181	  1	43.0	7.4	 25
182	  1	47.5	9.7	 20
183	  1	44.0	6.1	 25
184	  1	41.0	6.4	 25
185	  1	37.5	5.7	 16
186	  1	41.5	6.9	 20
187	  1	85.5	11.9	 20
188	  1	252.5	18.5	 16
189	  1	324.3	38.9	 20
190	  1	44.0	6.9	 25
191	  1	81.8	14.2	 20
192	  1	94.0	13.1	 25
193	  1	387.0	36.9	 25
194	  1	192.8	18.8	 20
195	  1	246.0	22.2	 25
196	  1	68.0	9.8	 25
197	  1	221.5	19.6	 20
198	  1	61.0	10.2	 25
199	  1	81.0	12.3	 25
200	  1	88.3	14.8	 16
201	  1	82.0	13.0	 20
202	  1	40.8	7.6	 16
203	  1	47.5	7.4	 20
204	  1	68.3	10.9	 20
205	  1	54.5	7.7	 16
206	  1	62.0	8.6	 25
207	  1	64.0	10.0	 25
208	  1	65.3	8.2	 20
209	  1	712.0	87.2	 25
210	  1	186.0	28.8	 25
211	  1	35.8	6.6	 20
212	  1	421.0	78.8	 25
213	  1	33.0	5.6	 25
214	  1	40.0	6.9	 20
215	  1	33.0	5.8	 25
216	  1	92.5	15.8	 20
217	  1	157.5	15.7	 16
218	  1	179.0	15.2	 20
219	  1	150.0	22.7	 20
220	  1	54.3	10.7	 16
221	  1	48.0	8.1	 25
222	  1	91.0	16.2	 25
223	  1	55.3	13.6	 20
224	  1	174.0	17.7	 25
225	  1	42.0	7.1	 25
226	  1	39.3	5.4	 20
227	  1	45.0	8.6	 25
228	  1	43.0	8.0	 20
229	  1	45.0	5.9	 25
230	  1	59.0	9.7	 25
231	  1	45.3	7.1	 20
232	  1	469.5	46.3	 20
233	  1	420.8	49.7	 20
234	  1	40.3	6.7	 16
235	  1	37.3	7.6	 20
236	  1	42.5	8.3	 20
237	  1	69.3	11.7	 20
238	  1	47.0	8.8	 25
239	  1	41.0	8.6	 25
240	  1	47.0	6.4	 20
241	  1	40.0	8.1	 25
242	  1	73.0	12.4	 25
243	  1	62.5	9.3	 20
244	  1	256.0	21.4	 25
245	  1	43.0	7.2	 25
246	  1	44.3	7.5	 20
247	  1	43.5	7.1	 20
248	  1	41.3	7.5	 20
249	  1	43.3	8.8	 16
250	  1	36.3	6.0	 20
251	  1	34.3	4.9	 16
252	  1	39.0	6.8	 25
253	  1	33.0	7.1	 25
254	  1	40.0	7.4	 20
255	  1	39.0	5.9	 25
256	  1	39.0	7.1	 25
257	  1	42.0	7.7	 20
258	  1	40.0	5.3	 25
259	  1	38.0	6.3	 25
260	  1	67.3	11.6	 20
261	  1	48.0	8.3	 25
262	  1	48.0	6.7	 25
263	  1	85.0	13.7	 16
264	  1	145.3	14.4	 20
265	  1	318.0	25.9	 20
266	  1	47.0	8.0	 16
267	  1	47.0	5.7	 20
268	  1	91.0	15.6	 25
269	  1	44.3	6.6	 20
270	  1	43.0	4.9	 25
271	  1	43.0	6.8	 25
272	  1	40.3	5.7	 20
273	  1	74.0	10.5	 25
274	  1	58.0	12.1	 25
275	  1	75.3	7.9	 20
276	  1	41.0	8.0	 25
277	  1	37.0	6.2	 20
278	  1	46.3	6.6	 20
279	  1	46.0	8.7	 20
280	  1	40.3	5.8	 16
281	  1	39.8	5.1	 20
282	  1	42.3	6.8	 20
283	  1	75.0	9.0	 16
284	  1	69.0	10.7	 25
285	  1	209.0	17.0	 25
286	  1	71.3	11.8	 20
287	  1	44.0	5.8	 25
288	  1	95.0	14.7	 25
289	  1	52.0	9.1	 20
290	  1	45.0	7.8	 25
291	  1	37.0	5.7	 25
292	  1	45.3	8.2	 20
293	  1	33.0	6.1	 25
294	  1	54.3	6.8	 20
295	  1	55.0	9.8	 16
296	  1	142.0	11.9	 20
297	  1	56.0	9.1	 20
298	  1	62.0	11.7	 16
299	  1	43.0	8.0	 25
300	  1	44.0	5.9	 20
301	  1	402.0	62.4	 25
302	  1	61.0	11.3	 25
303	  1	39.5	5.9	 20
304	  1	748.0	124.1	 25
305	  1	41.0	6.4	 25
306	  1	42.0	6.0	 20
307	  1	36.0	5.2	 25
308	  1	52.0	7.5	 25
309	  1	50.3	8.1	 20
310	  1	38.3	6.7	 20
311	  1	44.3	8.4	 20
312	  1	54.5	6.4	 16
313	  1	57.8	10.1	 20
314	  1	73.3	8.7	 20
315	  1	109.3	14.5	 20
316	  1	65.0	9.3	 25
317	  1	38.0	6.6	 25
318	  1	37.8	6.2	 20
319	  1	42.0	10.4	 25
320	  1	62.0	10.9	 25
321	  1	99.5	17.4	 20
322	  1	51.0	9.4	 25
323	  1	99.0	15.9	 25
324	  1	43.8	7.7	 20
325	  1	55.0	9.7	 20
326	  1	42.5	8.9	 16
327	  1	35.3	6.6	 20
328	  1	39.5	7.7	 20
329	  1	37.3	4.4	 16
330	  1	41.0	7.2	 25
331	  1	41.0	6.7	 25
332	  1	46.3	7.9	 20
333	  1	44.0	5.2	 25
334	  1	51.0	7.6	 25
335	  1	116.3	19.5	 20
336	  1	42.0	7.8	 25
337	  1	45.0	7.7	 25
338	  1	53.0	12.7	 20
339	  1	56.0	10.2	 25
340	  1	40.0	6.5	 25
341	  1	39.3	6.6	 16
342	  1	39.3	5.4	 20
343	  1	63.0	7.9	 20
344	  1	42.3	5.3	 16
345	  1	42.5	5.5	 20
346	  1	79.0	14.2	 25
347	  1	43.0	7.9	 20
348	  1	90.0	13.4	 25
349	  1	42.0	5.5	 20
350	  1	39.0	6.5	 25
351	  1	35.0	6.4	 25
352	  1	41.3	7.7	 20
353	  1	50.0	9.7	 25
354	  1	38.0	6.1	 25
355	  1	78.0	9.9	 20
356	  1	78.3	13.8	 20
357	  1	39.0	5.8	 20
358	  1	50.3	11.2	 16
359	  1	49.0	8.5	 20
360	  1	121.8	17.0	 20
361	  1	44.0	7.2	 16
362	  1	40.0	6.7	 25
363	  1	60.0	11.8	 25
364	  1	55.0	9.4	 20
365	  1	41.0	8.5	 25
366	  1	123.0	17.6	 25
367	  1	119.0	14.6	 20
368	  1	72.0	11.4	 25
369	  1	40.0	6.1	 25
370	  1	41.0	7.4	 20
371	  1	38.0	6.3	 25
372	  1	45.3	5.9	 20
373	  1	49.3	10.4	 16
374	  1	78.5	10.5	 20
375	  1	74.3	11.4	 16
376	  1	74.8	11.2	 20
377	  1	54.0	9.6	 25
378	  1	43.0	5.6	 20
379	  1	135.0	29.4	 25
380	  1	112.0	17.0	 25
381	  1	107.5	11.9	 20
382	  1	75.0	10.1	 25
383	  1	62.0	7.3	 25
384	  1	319.3	34.3	 20
385	  1	374.0	26.3	 25
386	  1	76.0	10.4	 25
387	  1	36.5	5.3	 20
388	  1	38.5	6.1	 20
389	  1	39.3	8.4	 20
390	  1	39.5	8.0	 16
391	  1	43.5	7.3	 20
392	  1	40.3	6.3	 20
393	  1	39.0	7.1	 20
394	  1	44.0	7.6	 25
395	  1	56.0	8.0	 25
396	  1	39.8	8.4	 20
397	  1	44.0	8.6	 25
398	  1	37.0	8.9	 25
399	  1	265.5	25.5	 20
400	  1	169.0	24.1	 25
401	  1	598.8	52.4	 20
402	  1	1095.0	143.4	 25
403	  1	50.0	9.2	 20
404	  1	461.8	53.6	 16
405	  1	64.0	12.2	 20
406	  1	49.3	8.8	 20
407	  1	40.0	7.3	 16
408	  1	42.0	7.6	 25
409	  1	39.0	6.5	 25
410	  1	34.5	7.1	 20
411	  1	66.0	11.8	 25
412	  1	54.0	10.4	 25
413	  1	59.3	6.9	 20
414	  1	41.0	6.5	 25
415	  1	44.0	7.3	 25
416	  1	52.0	8.8	 20
417	  1	43.0	5.5	 25
418	  1	42.0	6.3	 25
419	  1	36.0	6.0	 16
420	  1	40.3	4.8	 20
421	  1	43.0	6.9	 20
422	  1	441.8	36.1	 16
423	  1	39.0	6.6	 20
424	  1	33.5	5.8	 20
425	  1	400.0	52.1	 25
426	  1	32.0	6.0	 25
427	  1	38.0	6.4	 20
428	  1	34.0	5.3	 25
429	  1	47.0	8.7	 25
430	  1	40.0	6.5	 20
431	  1	41.0	7.3	 25
432	  1	41.0	6.7	 25
433	  1	38.8	7.0	 20
434	  1	146.0	16.6	 20
435	  1	145.5	26.7	 20
436	  1	63.5	18.3	 16
437	  1	40.3	7.1	 20
438	  1	39.3	6.1	 20
439	  1	44.5	9.3	 16
440	  1	56.0	8.4	 25
441	  1	101.0	15.2	 25
442	  1	95.3	11.6	 20
443	  1	42.0	6.9	 25
444	  1	47.0	8.1	 25
445	  1	274.3	22.0	 20
446	  1	102.0	13.7	 25
447	  1	1180.0	246.0	 25
448	  1	48.0	9.4	 20
449	  1	48.0	7.5	 25
450	  1	44.0	4.8	 16
451	  1	41.5	7.0	 20
452	  1	39.3	4.9	 20
453	  1	44.0	8.7	 16
454	  1	65.3	7.8	 20
455	  1	67.0	11.3	 25
456	  1	132.0	14.1	 20
457	  1	40.0	9.3	 25
458	  1	48.0	9.2	 25
459	  1	48.3	9.5	 20
460	  1	39.0	7.4	 25
461	  1	50.0	8.3	 25
462	  1	86.3	11.2	 20
463	  1	268.0	37.6	 25
464	  1	130.0	17.8	 25
465	  1	226.5	21.0	 20
466	  1	1458.5	179.1	 20
467	  1	56.8	7.7	 20
468	  1	43.3	6.7	 16
469	  1	41.3	9.5	 20
470	  1	44.3	7.2	 20
471	  1	55.5	7.1	 20
472	  1	38.0	6.4	 25
473	  1	39.5	7.9	 20
474	  1	76.0	12.2	 25
475	  1	44.0	8.3	 25
476	  1	39.3	6.8	 20
477	  1	38.0	6.0	 25
478	  1	38.0	6.5	 25
479	  1	41.3	6.5	 20
480	  1	43.0	7.0	 25
481	  1	46.5	5.7	 20
482	  1	40.3	8.9	 16
483	  1	82.0	13.4	 20
484	  1	675.5	58.0	 20
485	  1	53.0	7.9	 16
486	  1	207.5	21.5	 20
487	  1	174.0	29.2	 25
488	  1	101.3	12.4	 20
489	  1	39.0	4.9	 25
490	  1	46.0	7.7	 25
491	  1	116.3	18.9	 20
492	  1	124.0	19.4	 25
493	  1	40.0	4.6	 25
494	  1	38.3	6.2	 20
495	  1	43.0	8.8	 25
496	  1	81.0	11.5	 25
497	  1	44.3	7.8	 16
498	  1	48.8	7.6	 20
499	  1	71.3	8.5	 16
500	  1	71.3	8.5	 20
501	  1	45.5	6.7	 20
502	  1	39.0	6.3	 20
503	  1	46.0	6.8	 25
504	  1	687.0	81.4	 25
505	  1	97.5	14.0	 20
506	  1	97.0	14.3	 25
507	  1	37.0	6.5	 25
508	  1	45.0	6.7	 20
509	  1	35.0	6.4	 25
510	  1	40.0	7.8	 25
511	  1	40.5	7.4	 20
512	  1	66.0	11.3	 25
513	  1	35.0	5.7	 20
514	  1	39.3	5.6	 16
515	  1	40.3	9.1	 20
516	  1	38.0	5.3	 20
517	  1	38.5	5.4	 16
518	  1	38.0	6.8	 25
519	  1	45.0	7.7	 25
520	  1	34.5	6.2	 20
521	  1	51.0	7.6	 25
522	  1	109.3	16.1	 20
523	  1	39.0	5.9	 25
524	  1	42.0	7.7	 25
525	  1	43.0	14.2	 20
526	  1	38.0	4.7	 25
527	  1	69.0	12.0	 25
528	  1	43.0	6.6	 16
529	  1	39.0	7.4	 20
530	  1	41.3	6.8	 20
531	  1	37.0	6.1	 16
532	  1	38.3	6.2	 20
533	  1	43.0	7.7	 25
534	  1	40.0	7.5	 20
535	  1	47.0	5.8	 25
536	  1	39.0	7.1	 25
537	  1	78.5	8.9	 20
538	  1	63.0	8.5	 25
539	  1	54.0	11.3	 25
540	  1	44.5	7.7	 20
541	  1	37.0	6.8	 25
542	  1	40.0	6.7	 25
543	  1	40.3	5.8	 20
544	  1	42.0	6.8	 20
545	  1	46.5	9.8	 20
546	  1	92.5	16.8	 16
547	  1	1888.0	100.9	 20
548	  1	2005.8	70.0	 16
549	  1	883.0	69.2	 25
550	  1	47.0	8.0	 25
551	  1	55.3	10.3	 20
552	  1	59.0	9.4	 25
553	  1	44.0	7.7	 25
554	  1	40.0	6.0	 20
555	  1	40.0	6.5	 25
556	  1	40.0	5.9	 25
557	  1	35.5	6.8	 20
558	  1	37.0	7.0	 25
559	  1	49.0	8.3	 20
560	  1	81.3	14.0	 16
561	  1	41.0	7.2	 20
562	  1	93.0	18.5	 20
563	  1	47.3	8.7	 16
564	  1	48.0	8.6	 20
565	  1	59.0	10.9	 25
566	  1	104.0	16.3	 20
567	  1	261.0	23.3	 25
568	  1	56.0	9.6	 25
569	  1	122.3	16.0	 20
570	  1	355.0	25.4	 25
571	  1	1219.5	64.5	 20
572	  1	42.0	7.4	 25
573	  1	111.0	13.7	 25
574	  1	43.3	8.0	 20
575	  1	44.0	7.3	 20
576	  1	46.0	7.9	 20
577	  1	51.3	9.2	 16
578	  1	86.5	10.6	 20
579	  1	54.5	10.1	 20
580	  1	284.0	23.1	 20
581	  1	71.0	12.9	 25
582	  1	135.0	19.2	 25
583	  1	97.3	12.1	 20
584	  1	47.0	8.6	 25
585	  1	274.0	28.2	 25
586	  1	154.8	15.8	 20
587	  1	110.0	16.4	 25
588	  1	35.0	6.1	 25
589	  1	41.3	6.8	 20
590	  1	43.0	6.4	 25
591	  1	55.0	10.9	 20
592	  1	209.0	16.9	 16
593	  1	79.5	12.4	 20
594	  1	63.0	7.5	 20
595	  1	70.3	10.2	 16
596	  1	45.0	6.7	 25
597	  1	103.5	13.4	 20
598	  1	50.0	8.3	 25
599	  1	52.0	6.4	 25
600	  1	46.0	7.6	 20
601	  1	45.0	7.3	 25
602	  1	76.0	10.4	 25
603	  1	78.3	12.3	 20
604	  1	47.0	12.5	 25
605	  1	39.0	8.4	 25
606	  1	143.5	13.6	 16
607	  1	106.3	15.8	 20
608	  1	74.3	9.9	 20
609	  1	59.5	8.1	 16
610	  1	106.0	14.3	 20
611	  1	40.0	7.9	 25
612	  1	40.0	6.0	 20
613	  1	46.0	6.9	 25
614	  1	39.0	7.0	 25
615	  1	46.3	9.1	 20
616	  1	49.0	6.5	 25
617	  1	91.0	11.6	 25
618	  1	90.0	13.7	 20
619	  1	128.0	19.3	 25
620	  1	1020.0	69.0	 20
621	  1	272.0	31.5	 25
622	  1	125.3	18.8	 20
623	  1	78.3	11.1	 16
624	  1	637.0	74.2	 20
625	  1	172.3	15.8	 20
626	  1	51.3	5.9	 16
627	  1	39.0	6.2	 25
628	  1	38.0	7.9	 25
629	  1	86.3	17.2	 20
630	  1	78.0	12.3	 25
631	  1	45.0	8.4	 25
632	  1	38.5	7.7	 20
633	  1	48.0	7.8	 25
634	  1	85.0	15.5	 25
635	  1	33.8	6.9	 20
636	  1	1577.0	216.5	 25
637	  1	46.3	8.2	 20
638	  1	1574.5	123.3	 16
639	  1	45.0	7.1	 20
  0	  2	44.3	7.1	 20
  1	  2	1529.0	270.7	 25
  2	  2	48.0	6.8	 25
  3	  2	1464.3	97.8	 16
  4	  2	35.0	4.9	 20
  5	  2	142.3	15.3	 20
  6	  2	104.3	11.4	 16
  7	  2	145.3	12.7	 20
  8	  2	48.0	9.0	 25
  9	  2	68.3	11.0	 20
 10	  2	37.0	7.1	 25
 11	  2	35.0	7.1	 25
 12	  2	35.0	7.2	 20
 13	  2	40.0	8.3	 25
 14	  2	71.0	10.9	 25
 15	  2	38.3	6.4	 20
 16	  2	41.0	7.1	 25
 17	  2	41.0	6.9	 25
 18	  2	173.0	30.6	 16
 19	  2	48.5	7.0	 20
 20	  2	38.0	7.6	 20
 21	  2	49.5	9.9	 16
 22	  2	35.5	7.2	 20
 23	  2	36.0	5.4	 25
 24	  2	42.3	9.1	 20
 25	  2	44.0	8.5	 25
 26	  2	45.3	8.3	 20
 27	  2	86.0	11.0	 25
 28	  2	155.0	15.7	 25
 29	  2	53.8	9.7	 20
 30	  2	48.0	8.3	 25
 31	  2	61.0	11.1	 25
 32	  2	646.8	44.7	 20
 33	  2	96.0	32.1	 25
 34	  2	40.0	6.0	 20
 35	  2	57.3	8.5	 16
 36	  2	47.8	8.5	 20
 37	  2	97.0	11.5	 20
 38	  2	47.5	11.5	 16
 39	  2	796.0	132.7	 25
 40	  2	40.0	6.1	 25
 41	  2	37.3	5.1	 20
 42	  2	40.0	6.7	 25
 43	  2	36.0	7.7	 25
 44	  2	36.0	6.9	 20
 45	  2	35.0	6.8	 25
 46	  2	37.0	5.8	 25
 47	  2	35.5	6.6	 20
 48	  2	35.0	4.9	 25
 49	  2	37.5	4.6	 16
 50	  2	37.5	5.5	 20
 51	  2	35.5	6.9	 20
 52	  2	35.3	5.8	 16
 53	  2	50.8	9.6	 20
 54	  2	51.0	7.0	 20
 55	  2	62.5	12.0	 20
 56	  2	38.0	6.4	 25
 57	  2	40.0	7.3	 25
 58	  2	40.0	5.9	 20
 59	  2	35.0	4.9	 25
 60	  2	59.0	9.6	 25
 61	  2	35.0	6.2	 20
 62	  2	1313.0	186.6	 25
 63	  2	46.0	8.2	 25
 64	  2	42.3	7.8	 20
 65	  2	45.3	9.9	 20
 66	  2	1427.3	248.3	 20
 67	  2	37.3	6.9	 16
 68	  2	36.5	9.3	 20
 69	  2	40.3	6.1	 20
 70	  2	46.3	9.3	 20
 71	  2	39.0	6.4	 25
 72	  2	37.0	5.7	 25
 73	  2	37.5	7.5	 20
 74	  2	42.0	7.2	 25
 75	  2	41.3	6.2	 20
 76	  2	39.0	6.5	 25
 77	  2	45.0	8.3	 25
 78	  2	40.3	7.6	 20
 79	  2	36.0	7.6	 25
 80	  2	37.0	6.0	 25
 81	  2	44.8	7.5	 16
 82	  2	42.0	7.0	 20
 83	  2	41.3	6.8	 20
 84	  2	41.0	3.5	 16
 85	  2	36.8	7.3	 20
 86	  2	1345.0	240.2	 25
 87	  2	45.0	6.1	 20
 88	  2	43.0	8.3	 25
 89	  2	43.0	6.5	 25
 90	  2	1295.5	122.3	 20
 91	  2	39.0	5.0	 25
 92	  2	1519.0	298.0	 25
 93	  2	45.0	9.1	 20
 94	  2	47.0	8.0	 25
 95	  2	43.0	7.0	 25
 96	  2	41.3	6.6	 16
 97	  2	32.3	5.2	 20
 98	  2	39.8	7.2	 16
 99	  2	39.5	6.9	 20
100	  2	42.0	7.0	 20
101	  2	37.3	7.7	 16
102	  2	44.0	9.3	 25
103	  2	34.0	6.3	 25
104	  2	42.5	5.9	 20
105	  2	44.0	6.5	 25
106	  2	41.0	6.9	 25
107	  2	43.0	7.2	 20
108	  2	42.0	7.4	 25
109	  2	33.0	6.5	 25
110	  2	33.3	5.6	 20
111	  2	51.0	7.3	 25
112	  2	238.3	43.9	 20
113	  2	58.0	8.8	 16
114	  2	74.5	12.9	 20
115	  2	42.3	8.2	 20
116	  2	1560.5	100.1	 16
117	  2	44.0	8.3	 25
118	  2	47.0	7.4	 25
119	  2	44.0	5.3	 20
120	  2	1617.0	189.7	 25
121	  2	41.0	6.4	 25
122	  2	1440.0	161.4	 20
123	  2	44.0	7.2	 25
124	  2	47.0	8.0	 20
125	  2	48.0	8.5	 25
126	  2	1500.0	244.7	 25
127	  2	33.0	6.0	 20
128	  2	34.3	7.4	 20
129	  2	51.5	10.6	 20
130	  2	115.5	17.0	 16
131	  2	228.5	26.6	 20
132	  2	154.0	18.6	 20
133	  2	36.3	6.2	 20
134	  2	1406.0	138.5	 25
135	  2	47.0	7.0	 25
136	  2	45.3	9.1	 20
137	  2	49.0	8.2	 25
138	  2	1598.0	267.7	 25
139	  2	40.0	6.8	 20
140	  2	1449.0	178.2	 25
141	  2	43.0	7.0	 25
142	  2	47.0	6.2	 20
143	  2	44.8	9.5	 20
144	  2	1554.8	333.9	 20
145	  2	38.3	5.4	 16
146	  2	1519.3	216.6	 20
147	  2	46.3	7.8	 20
148	  2	48.3	6.4	 20
149	  2	50.0	9.0	 25
150	  2	43.8	9.4	 20
151	  2	36.0	5.7	 25
152	  2	51.0	8.6	 25
153	  2	1580.8	135.4	 20
154	  2	1669.0	64.5	 25
155	  2	1603.0	309.0	 25
156	  2	46.3	8.7	 20
157	  2	36.0	8.0	 25
158	  2	33.0	6.5	 25
159	  2	46.3	7.6	 16
160	  2	43.0	5.5	 20
161	  2	106.3	20.3	 20
162	  2	266.5	18.2	 16
163	  2	55.3	10.2	 20
164	  2	50.0	6.5	 25
165	  2	67.3	9.5	 20
166	  2	54.0	6.4	 25
167	  2	43.0	7.1	 25
168	  2	43.5	8.4	 20
169	  2	39.0	9.3	 25
170	  2	40.0	8.6	 25
171	  2	41.0	7.3	 20
172	  2	37.0	4.8	 25
173	  2	42.0	8.1	 20
174	  2	39.3	7.7	 20
175	  2	88.3	11.5	 20
176	  2	58.0	8.8	 16
177	  2	70.0	10.0	 20
178	  2	55.5	9.5	 20
179	  2	39.3	7.7	 16
180	  2	33.0	5.4	 25
181	  2	35.0	5.7	 25
182	  2	40.3	5.0	 20
183	  2	41.0	6.5	 25
184	  2	36.0	5.6	 25
185	  2	39.3	7.7	 20
186	  2	39.0	8.6	 25
187	  2	76.0	10.7	 25
188	  2	112.3	13.2	 20
189	  2	219.0	27.0	 25
190	  2	50.5	9.2	 20
191	  2	75.3	14.8	 16
192	  2	58.0	7.5	 20
193	  2	181.0	55.4	 20
194	  2	471.0	38.2	 16
195	  2	109.0	18.6	 25
196	  2	73.0	9.2	 25
197	  2	224.8	15.9	 20
198	  2	54.0	9.9	 25
199	  2	56.0	10.0	 20
200	  2	70.0	9.9	 25
201	  2	73.0	9.6	 25
202	  2	44.0	8.6	 20
203	  2	40.0	6.0	 25
204	  2	54.0	8.7	 25
205	  2	45.3	8.4	 20
206	  2	57.3	8.6	 20
207	  2	58.3	8.1	 20
208	  2	57.3	11.1	 16
209	  2	215.8	24.0	 20
210	  2	277.3	33.7	 20
211	  2	33.0	4.0	 20
212	  2	247.0	45.4	 25
213	  2	33.0	6.8	 25
214	  2	42.0	7.6	 20
215	  2	29.0	5.3	 25
216	  2	116.0	16.9	 25
217	  2	139.8	11.3	 20
218	  2	203.0	21.9	 25
219	  2	131.0	18.2	 25
220	  2	57.8	8.3	 20
221	  2	56.0	7.3	 20
222	  2	115.3	11.6	 16
223	  2	41.3	7.7	 20
224	  2	156.3	15.2	 20
225	  2	45.0	9.2	 16
226	  2	38.0	8.7	 25
227	  2	40.0	7.4	 25
228	  2	39.0	6.3	 20
229	  2	38.0	5.0	 25
230	  2	39.0	6.4	 25
231	  2	40.8	6.9	 20
232	  2	158.0	27.7	 25
233	  2	108.0	14.5	 25
234	  2	34.0	3.9	 20
235	  2	36.0	5.4	 25
236	  2	47.0	8.3	 25
237	  2	34.0	3.6	 16
238	  2	42.5	7.4	 20
239	  2	36.8	5.4	 20
240	  2	35.0	6.2	 16
241	  2	35.3	5.5	 20
242	  2	48.0	7.2	 25
243	  2	42.0	5.8	 20
244	  2	64.0	10.7	 25
245	  2	53.0	9.2	 25
246	  2	49.0	6.5	 20
247	  2	41.0	8.3	 25
248	  2	41.3	9.7	 20
249	  2	36.0	6.0	 25
250	  2	35.0	7.3	 25
251	  2	36.8	8.3	 20
252	  2	41.0	6.3	 20
253	  2	33.5	6.3	 20
254	  2	35.3	8.1	 16
255	  2	37.5	5.8	 20
256	  2	36.0	5.2	 20
257	  2	36.3	8.6	 16
258	  2	38.0	5.6	 25
259	  2	40.0	7.1	 25
260	  2	38.5	6.9	 20
261	  2	42.0	6.6	 25
262	  2	50.0	7.5	 25
263	  2	97.0	11.4	 20
264	  2	235.0	30.6	 25
265	  2	231.0	28.7	 25
266	  2	36.0	6.5	 20
267	  2	39.0	6.6	 25
268	  2	59.0	11.6	 20
269	  2	38.0	5.7	 16
270	  2	40.3	7.1	 20
271	  2	39.3	5.8	 16
272	  2	34.8	9.3	 20
273	  2	58.0	11.3	 25
274	  2	77.3	16.0	 20
275	  2	74.0	9.5	 25
276	  2	40.0	6.3	 25
277	  2	40.3	7.3	 20
278	  2	55.0	10.2	 25
279	  2	62.0	7.0	 25
280	  2	35.8	8.2	 20
281	  2	42.0	8.0	 25
282	  2	42.0	6.7	 25
283	  2	91.5	12.3	 20
284	  2	77.5	10.0	 20
285	  2	104.3	9.7	 20
286	  2	84.8	15.3	 16
287	  2	46.3	7.5	 20
288	  2	79.5	13.9	 20
289	  2	58.0	74.9	 20
290	  2	55.0	8.6	 25
291	  2	36.0	6.9	 25
292	  2	39.0	6.7	 20
293	  2	34.0	6.3	 25
294	  2	52.0	10.0	 25
295	  2	73.0	11.2	 20
296	  2	276.0	32.5	 25
297	  2	53.0	10.1	 20
298	  2	48.0	10.3	 25
299	  2	42.8	7.9	 20
300	  2	41.3	6.4	 16
301	  2	242.5	28.8	 20
302	  2	105.0	17.1	 20
303	  2	37.3	3.8	 16
304	  2	97.0	16.5	 25
305	  2	39.0	6.3	 25
306	  2	37.8	6.9	 20
307	  2	39.0	7.0	 25
308	  2	44.0	9.4	 25
309	  2	37.0	6.7	 20
310	  2	46.0	5.6	 25
311	  2	37.0	5.4	 25
312	  2	44.3	6.8	 20
313	  2	52.0	10.1	 25
314	  2	67.0	9.9	 25
315	  2	53.3	7.3	 16
316	  2	52.0	9.0	 20
317	  2	39.0	5.9	 20
318	  2	41.0	8.0	 16
319	  2	66.0	9.3	 20
320	  2	48.3	7.8	 20
321	  2	133.0	17.2	 25
322	  2	53.0	9.7	 25
323	  2	109.0	14.9	 20
324	  2	54.0	7.0	 25
325	  2	63.0	8.8	 25
326	  2	56.3	8.4	 20
327	  2	40.0	4.8	 25
328	  2	40.0	7.4	 25
329	  2	50.0	9.3	 20
330	  2	36.0	4.1	 20
331	  2	39.3	8.3	 20
332	  2	35.5	4.9	 16
333	  2	46.3	7.9	 20
334	  2	34.0	5.8	 20
335	  2	40.5	6.6	 16
336	  2	48.0	9.0	 25
337	  2	36.0	5.6	 25
338	  2	39.5	7.0	 20
339	  2	46.0	8.0	 25
340	  2	36.0	6.0	 25
341	  2	44.3	7.3	 20
342	  2	41.0	6.8	 25
343	  2	47.0	7.6	 25
344	  2	42.0	8.4	 20
345	  2	39.0	4.6	 25
346	  2	47.0	6.7	 16
347	  2	38.0	7.9	 20
348	  2	53.0	9.2	 20
349	  2	36.5	7.0	 16
350	  2	31.5	5.2	 20
351	  2	40.0	8.6	 25
352	  2	41.0	7.8	 20
353	  2	41.0	7.7	 25
354	  2	40.0	9.1	 25
355	  2	51.5	10.3	 20
356	  2	40.0	5.8	 25
357	  2	37.0	6.5	 25
358	  2	46.3	9.8	 20
359	  2	49.0	9.0	 25
360	  2	73.0	8.8	 25
361	  2	43.0	7.6	 20
362	  2	35.8	7.1	 20
363	  2	45.5	9.3	 20
364	  2	56.3	8.3	 16
365	  2	41.0	7.1	 20
366	  2	93.3	11.0	 20
367	  2	48.3	7.7	 20
368	  2	56.0	10.2	 25
369	  2	41.0	7.3	 20
370	  2	40.0	7.5	 25
371	  2	38.0	8.2	 25
372	  2	35.3	5.2	 20
373	  2	51.0	8.2	 25
374	  2	90.0	12.7	 25
375	  2	88.3	10.1	 20
376	  2	49.0	8.1	 25
377	  2	55.5	6.6	 20
378	  2	50.3	7.6	 16
379	  2	66.0	11.0	 20
380	  2	151.3	15.7	 20
381	  2	113.3	13.9	 16
382	  2	77.0	15.1	 25
383	  2	50.0	9.4	 25
384	  2	231.8	39.0	 20
385	  2	100.0	20.5	 25
386	  2	35.0	5.9	 25
387	  2	35.3	7.5	 20
388	  2	40.0	5.5	 25
389	  2	39.0	5.7	 25
390	  2	37.5	6.6	 20
391	  2	36.0	6.1	 25
392	  2	35.0	5.3	 25
393	  2	36.3	5.8	 16
394	  2	38.0	4.9	 20
395	  2	40.3	5.9	 16
396	  2	40.3	6.3	 20
397	  2	37.5	9.0	 20
398	  2	40.5	6.7	 20
399	  2	118.0	20.8	 25
400	  2	348.0	55.5	 25
401	  2	753.5	62.6	 20
402	  2	155.0	20.3	 25
403	  2	62.0	11.4	 25
404	  2	108.3	17.0	 20
405	  2	44.0	7.7	 25
406	  2	41.0	5.7	 25
407	  2	41.0	6.3	 20
408	  2	64.0	10.3	 20
409	  2	38.0	4.9	 20
410	  2	34.3	6.2	 16
411	  2	48.5	8.2	 20
412	  2	41.5	5.6	 20
413	  2	55.5	7.3	 16
414	  2	38.0	5.7	 25
415	  2	38.0	7.6	 25
416	  2	49.5	8.5	 20
417	  2	39.0	6.3	 25
418	  2	38.0	7.9	 25
419	  2	35.0	6.4	 20
420	  2	41.0	5.6	 25
421	  2	46.0	9.3	 20
422	  2	63.0	10.1	 25
423	  2	43.0	9.1	 25
424	  2	30.3	6.5	 16
425	  2	220.0	31.0	 20
426	  2	34.3	5.7	 20
427	  2	33.3	4.2	 16
428	  2	29.8	7.3	 20
429	  2	39.0	7.6	 25
430	  2	39.3	6.0	 20
431	  2	39.0	8.2	 25
432	  2	40.0	5.6	 25
433	  2	42.0	7.8	 20
434	  2	48.0	10.7	 25
435	  2	38.0	6.8	 25
436	  2	46.0	7.9	 20
437	  2	36.0	7.1	 25
438	  2	39.0	6.4	 25
439	  2	47.3	7.5	 20
440	  2	56.5	8.1	 20
441	  2	54.3	6.9	 20
442	  2	54.0	5.8	 16
443	  2	40.3	7.6	 20
444	  2	45.0	8.3	 16
445	  2	144.0	20.2	 25
446	  2	51.0	6.8	 25
447	  2	240.5	35.4	 20
448	  2	63.0	11.5	 25
449	  2	43.0	7.0	 25
450	  2	44.0	6.4	 20
451	  2	40.0	6.5	 25
452	  2	38.0	5.5	 25
453	  2	43.5	10.0	 20
454	  2	53.0	7.3	 25
455	  2	77.3	11.7	 20
456	  2	38.3	7.9	 16
457	  2	38.3	6.5	 20
458	  2	32.8	5.6	 20
459	  2	33.3	5.0	 16
460	  2	40.0	7.5	 20
461	  2	37.0	8.0	 25
462	  2	148.0	14.6	 20
463	  2	60.0	11.0	 25
464	  2	52.0	7.7	 25
465	  2	125.0	17.8	 20
466	  2	422.0	70.2	 25
467	  2	43.0	6.9	 25
468	  2	39.3	5.4	 20
469	  2	38.0	7.4	 25
470	  2	44.3	9.7	 20
471	  2	49.0	8.3	 20
472	  2	36.5	6.2	 20
473	  2	40.5	7.6	 16
474	  2	48.8	8.2	 20
475	  2	44.3	7.1	 20
476	  2	36.0	3.4	 20
477	  2	38.0	6.2	 25
478	  2	37.0	6.5	 25
479	  2	36.0	6.8	 20
480	  2	39.0	6.6	 25
481	  2	38.0	7.2	 25
482	  2	36.3	4.5	 20
483	  2	42.0	7.0	 25
484	  2	120.0	18.5	 25
485	  2	54.3	8.1	 20
486	  2	233.0	25.1	 25
487	  2	294.8	27.9	 20
488	  2	86.3	16.7	 16
489	  2	37.3	4.0	 20
490	  2	46.3	7.6	 20
491	  2	45.3	9.0	 16
492	  2	52.0	11.6	 25
493	  2	42.3	7.6	 20
494	  2	38.0	5.5	 25
495	  2	51.0	10.4	 25
496	  2	41.5	6.3	 20
497	  2	41.0	7.1	 25
498	  2	42.0	7.6	 25
499	  2	55.8	10.5	 20
500	  2	51.0	9.8	 25
501	  2	42.0	8.1	 25
502	  2	40.3	6.2	 16
503	  2	52.3	8.3	 20
504	  2	161.0	17.0	 20
505	  2	55.3	8.5	 16
506	  2	75.8	10.2	 20
507	  2	42.0	5.4	 25
508	  2	37.3	5.5	 20
509	  2	41.0	9.2	 25
510	  2	43.0	7.6	 25
511	  2	46.0	9.5	 20
512	  2	45.0	7.3	 25
513	  2	39.0	8.0	 25
514	  2	38.8	8.6	 20
515	  2	39.0	6.5	 25
516	  2	40.0	6.8	 25
517	  2	33.0	4.8	 20
518	  2	42.0	7.2	 20
519	  2	42.3	6.6	 16
520	  2	37.3	5.2	 20
521	  2	39.0	7.0	 20
522	  2	49.3	7.3	 16
523	  2	37.0	6.6	 25
524	  2	36.0	6.0	 25
525	  2	35.3	6.6	 20
526	  2	36.0	6.0	 25
527	  2	123.0	17.4	 25
528	  2	34.8	7.2	 20
529	  2	42.0	8.2	 25
530	  2	39.0	7.6	 25
531	  2	37.8	7.5	 20
532	  2	35.0	6.4	 25
533	  2	38.0	5.9	 20
534	  2	37.3	4.8	 16
535	  2	36.3	5.8	 20
536	  2	36.5	5.9	 20
537	  2	92.5	10.5	 16
538	  2	41.0	6.8	 20
539	  2	46.0	9.5	 25
540	  2	41.5	7.3	 20
541	  2	48.0	9.5	 25
542	  2	43.5	6.8	 20
543	  2	43.0	6.1	 25
544	  2	44.0	6.5	 25
545	  2	46.0	7.2	 20
546	  2	49.0	8.1	 25
547	  2	527.0	60.0	 25
548	  2	879.5	65.3	 20
549	  2	252.3	17.0	 20
550	  2	50.3	9.6	 20
551	  2	60.3	9.5	 16
552	  2	42.3	8.4	 20
553	  2	39.3	7.9	 20
554	  2	40.3	8.0	 20
555	  2	40.0	6.9	 25
556	  2	35.0	5.0	 25
557	  2	36.3	5.2	 20
558	  2	34.0	6.6	 25
559	  2	39.0	7.3	 25
560	  2	118.0	25.6	 20
561	  2	36.0	6.2	 25
562	  2	46.0	8.2	 25
563	  2	38.5	7.8	 20
564	  2	64.0	10.0	 25
565	  2	62.5	7.5	 20
566	  2	66.3	12.0	 16
567	  2	162.3	15.3	 20
568	  2	84.5	9.5	 16
569	  2	56.3	6.9	 20
570	  2	191.0	21.8	 25
571	  2	492.3	99.2	 20
572	  2	42.0	7.4	 25
573	  2	51.0	8.3	 25
574	  2	43.3	5.4	 20
575	  2	43.0	9.7	 25
576	  2	44.0	7.3	 25
577	  2	46.0	6.9	 20
578	  2	129.0	22.7	 25
579	  2	60.0	9.7	 25
580	  2	122.3	11.7	 16
581	  2	48.3	11.9	 20
582	  2	50.5	7.0	 20
583	  2	109.0	16.5	 16
584	  2	67.0	9.0	 20
585	  2	571.0	68.9	 25
586	  2	100.0	18.9	 20
587	  2	56.0	11.4	 25
588	  2	40.0	5.5	 25
589	  2	40.0	6.8	 20
590	  2	40.0	8.6	 25
591	  2	63.3	8.9	 20
592	  2	139.0	22.0	 25
593	  2	98.0	12.1	 25
594	  2	144.5	15.6	 20
595	  2	166.0	31.4	 25
596	  2	39.5	7.0	 20
597	  2	68.3	10.1	 16
598	  2	42.5	7.1	 20
599	  2	79.0	12.4	 20
600	  2	59.3	7.5	 16
601	  2	43.0	6.2	 25
602	  2	44.0	7.9	 25
603	  2	54.3	8.9	 20
604	  2	37.0	6.8	 25
605	  2	37.0	6.8	 25
606	  2	91.0	10.5	 20
607	  2	58.0	9.1	 25
608	  2	39.0	5.7	 25
609	  2	37.3	5.7	 20
610	  2	40.0	7.5	 25
611	  2	39.0	6.9	 20
612	  2	39.3	8.3	 16
613	  2	35.3	7.6	 20
614	  2	36.3	6.4	 20
615	  2	47.0	11.4	 16
616	  2	47.5	7.1	 20
617	  2	59.0	7.7	 20
618	  2	55.0	9.1	 25
619	  2	104.0	17.0	 25
620	  2	780.0	91.9	 20
621	  2	647.0	59.6	 25
622	  2	135.0	16.6	 25
623	  2	83.8	13.0	 20
624	  2	187.0	24.3	 25
625	  2	60.0	10.8	 25
626	  2	56.3	7.7	 20
627	  2	35.3	6.1	 20
628	  2	36.3	8.2	 20
629	  2	53.3	11.5	 16
630	  2	55.3	7.3	 20
631	  2	38.0	7.8	 20
632	  2	35.3	4.9	 20
633	  2	44.0	7.3	 25
634	  2	45.0	6.5	 25
635	  2	31.3	5.2	 20
636	  2	50.0	8.1	 25
637	  2	1548.0	362.2	 25
638	  2	44.0	8.1	 20
639	  2	1600.0	251.1	 25
  0	  3	1547.3	175.0	 20
  1	  3	46.0	7.6	 25
  2	  3	1465.0	216.3	 25
  3	  3	48.3	9.0	 20
  4	  3	31.0	5.1	 25
  5	  3	126.0	16.9	 25
  6	  3	69.8	10.5	 20
  7	  3	49.0	7.9	 25
  8	  3	54.3	7.5	 20
  9	  3	78.0	13.3	 16
 10	  3	81.5	10.0	 20
 11	  3	168.0	22.3	 20
 12	  3	98.5	12.4	 16
 13	  3	153.0	20.1	 25
 14	  3	55.0	10.5	 25
 15	  3	45.5	8.7	 20
 16	  3	34.0	4.9	 25
 17	  3	49.0	9.8	 25
 18	  3	49.3	6.7	 20
 19	  3	53.0	8.1	 25
 20	  3	52.3	10.2	 20
 21	  3	36.0	6.2	 25
 22	  3	58.0	8.2	 25
 23	  3	37.5	7.8	 16
 24	  3	39.0	14.8	 20
 25	  3	37.3	6.7	 20
 26	  3	39.5	7.3	 16
 27	  3	43.0	7.6	 20
 28	  3	42.5	7.6	 20
 29	  3	87.3	12.3	 20
 30	  3	97.0	14.8	 25
 31	  3	79.0	12.2	 25
 32	  3	213.5	21.7	 20
 33	  3	58.0	7.2	 25
 34	  3	64.0	11.0	 25
 35	  3	44.3	7.0	 20
 36	  3	53.0	8.4	 25
 37	  3	169.0	20.9	 25
 38	  3	98.0	18.0	 20
 39	  3	174.0	17.5	 20
 40	  3	50.0	8.4	 20
 41	  3	61.3	6.2	 16
 42	  3	41.3	7.3	 20
 43	  3	55.3	8.0	 20
 44	  3	47.3	7.5	 20
 45	  3	38.0	8.0	 25
 46	  3	65.8	10.5	 20
 47	  3	47.0	7.5	 25
 48	  3	54.0	8.7	 25
 49	  3	35.3	6.7	 20
 50	  3	38.0	6.8	 25
 51	  3	35.0	5.7	 25
 52	  3	75.8	14.9	 20
 53	  3	35.0	7.2	 25
 54	  3	40.0	6.8	 25
 55	  3	57.8	8.3	 16
 56	  3	85.3	12.8	 20
 57	  3	42.0	8.5	 20
 58	  3	38.0	5.2	 16
 59	  3	53.8	8.7	 20
 60	  3	117.0	19.1	 25
 61	  3	33.0	5.8	 20
 62	  3	1326.0	128.3	 25
 63	  3	45.0	9.6	 25
 64	  3	50.0	8.5	 20
 65	  3	46.0	8.0	 25
 66	  3	45.0	10.2	 25
 67	  3	36.0	5.5	 20
 68	  3	45.0	8.9	 25
 69	  3	1391.8	198.1	 20
 70	  3	1396.5	80.6	 20
 71	  3	1364.0	133.6	 20
 72	  3	50.3	9.3	 16
 73	  3	37.0	6.6	 20
 74	  3	1447.8	218.0	 20
 75	  3	41.3	5.9	 16
 76	  3	1225.0	201.7	 25
 77	  3	1319.0	227.5	 25
 78	  3	40.3	6.7	 20
 79	  3	38.0	7.1	 25
 80	  3	43.0	8.5	 25
 81	  3	1381.0	170.7	 20
 82	  3	1425.0	183.4	 25
 83	  3	1390.0	279.2	 25
 84	  3	45.3	6.1	 20
 85	  3	38.0	8.2	 25
 86	  3	1397.0	269.3	 20
 87	  3	45.5	8.6	 16
 88	  3	44.0	15.7	 20
 89	  3	42.0	6.9	 20
 90	  3	43.3	6.0	 16
 91	  3	46.0	10.5	 25
 92	  3	1501.0	330.2	 25
 93	  3	43.8	6.7	 20
 94	  3	1210.0	137.1	 25
 95	  3	1310.8	128.2	 20
 96	  3	43.0	8.1	 25
 97	  3	31.0	3.9	 25
 98	  3	39.3	6.4	 20
 99	  3	42.0	5.9	 25
100	  3	1106.0	214.7	 25
101	  3	41.0	6.9	 20
102	  3	44.0	6.0	 20
103	  3	38.5	7.3	 20
104	  3	1532.5	74.5	 16
105	  3	1477.5	83.0	 20
106	  3	1295.5	221.6	 20
107	  3	45.0	5.9	 20
108	  3	40.0	7.1	 25
109	  3	34.0	6.7	 25
110	  3	33.0	6.7	 20
111	  3	48.0	7.5	 25
112	  3	163.0	15.2	 25
113	  3	66.5	10.6	 20
114	  3	563.0	61.2	 25
115	  3	36.0	5.1	 25
116	  3	1561.0	93.2	 20
117	  3	47.0	7.1	 20
118	  3	44.8	8.7	 16
119	  3	45.5	6.8	 20
120	  3	1643.0	213.1	 20
121	  3	41.3	7.6	 16
122	  3	1453.0	149.1	 25
123	  3	48.0	7.3	 25
124	  3	46.0	7.9	 20
125	  3	45.0	9.3	 25
126	  3	48.0	6.5	 25
127	  3	37.3	7.3	 20
128	  3	37.0	6.0	 25
129	  3	197.0	19.7	 25
130	  3	90.8	26.8	 20
131	  3	1061.0	149.4	 25
132	  3	126.0	17.2	 25
133	  3	39.5	4.4	 16
134	  3	1416.5	130.7	 20
135	  3	45.0	6.4	 20
136	  3	45.3	8.3	 16
137	  3	46.0	7.4	 20
138	  3	1560.0	290.1	 25
139	  3	39.0	6.6	 20
140	  3	1441.0	216.0	 25
141	  3	49.0	7.9	 25
142	  3	44.8	9.5	 20
143	  3	42.0	8.6	 25
144	  3	1544.5	121.7	 20
145	  3	39.0	7.1	 25
146	  3	1437.0	224.7	 25
147	  3	43.8	8.0	 20
148	  3	47.3	8.3	 20
149	  3	42.3	6.0	 20
150	  3	41.0	5.1	 16
151	  3	39.3	8.3	 20
152	  3	51.3	7.7	 20
153	  3	1560.5	53.7	 16
154	  3	1519.0	47.7	 25
155	  3	1659.0	678.6	 25
156	  3	47.0	8.2	 20
157	  3	34.0	4.5	 25
158	  3	34.0	6.8	 25
159	  3	39.5	7.9	 20
160	  3	40.0	6.4	 25
161	  3	97.0	13.9	 25
162	  3	108.3	16.8	 20
163	  3	43.0	7.1	 25
164	  3	42.3	5.9	 20
165	  3	36.0	4.8	 16
166	  3	36.3	5.5	 20
167	  3	138.3	24.7	 20
168	  3	39.0	6.3	 16
169	  3	39.0	4.8	 25
170	  3	46.5	8.4	 20
171	  3	85.0	10.7	 25
172	  3	41.0	7.6	 25
173	  3	41.0	8.5	 20
174	  3	39.0	7.8	 25
175	  3	42.0	6.9	 25
176	  3	43.8	8.7	 20
177	  3	77.0	12.5	 25
178	  3	712.0	32.2	 25
179	  3	740.0	67.5	 20
180	  3	79.3	13.4	 20
181	  3	48.5	8.6	 20
182	  3	35.0	6.5	 16
183	  3	41.3	7.4	 20
184	  3	49.3	8.9	 20
185	  3	42.3	6.5	 20
186	  3	40.0	7.1	 25
187	  3	229.0	23.6	 25
188	  3	122.5	14.0	 20
189	  3	187.0	20.4	 25
190	  3	78.0	9.6	 25
191	  3	45.3	6.8	 20
192	  3	59.0	9.1	 25
193	  3	525.3	51.1	 20
194	  3	2038.0	113.0	 25
195	  3	427.0	50.9	 20
196	  3	143.3	12.5	 16
197	  3	60.0	9.2	 20
198	  3	41.0	8.3	 20
199	  3	111.0	15.2	 16
200	  3	41.0	8.3	 25
201	  3	55.0	8.2	 25
202	  3	80.5	11.1	 20
203	  3	116.0	18.5	 25
204	  3	38.0	6.3	 25
205	  3	41.0	7.0	 20
206	  3	47.0	8.5	 25
207	  3	91.0	13.1	 25
208	  3	104.8	16.4	 20
209	  3	151.0	24.9	 25
210	  3	148.0	33.4	 25
211	  3	32.5	6.3	 16
212	  3	31.5	6.1	 20
213	  3	31.3	7.0	 20
214	  3	29.5	6.5	 16
215	  3	33.0	4.9	 20
216	  3	216.0	21.2	 25
217	  3	53.3	10.2	 20
218	  3	46.0	9.1	 25
219	  3	52.3	9.1	 20
220	  3	266.0	29.0	 25
221	  3	625.0	76.6	 25
222	  3	377.5	30.1	 20
223	  3	91.0	13.1	 25
224	  3	49.0	9.8	 25
225	  3	53.3	8.0	 20
226	  3	38.8	7.6	 20
227	  3	76.5	13.8	 20
228	  3	49.3	7.1	 16
229	  3	51.5	8.9	 20
230	  3	36.3	8.0	 20
231	  3	52.5	7.8	 16
232	  3	62.0	10.2	 25
233	  3	44.0	6.7	 25
234	  3	42.0	6.7	 20
235	  3	36.0	7.6	 25
236	  3	40.0	6.6	 25
237	  3	39.3	6.7	 20
238	  3	35.0	6.6	 25
239	  3	37.0	5.9	 25
240	  3	44.3	7.1	 20
241	  3	74.0	13.1	 25
242	  3	43.3	7.7	 16
243	  3	78.5	12.7	 20
244	  3	55.0	9.9	 20
245	  3	145.3	16.7	 16
246	  3	66.5	10.4	 20
247	  3	118.0	18.7	 25
248	  3	41.5	9.3	 20
249	  3	40.0	8.1	 25
250	  3	43.0	8.5	 25
251	  3	41.0	8.5	 20
252	  3	43.0	6.9	 25
253	  3	38.0	6.2	 25
254	  3	47.3	6.1	 20
255	  3	38.0	5.8	 25
256	  3	53.0	8.4	 25
257	  3	36.0	5.0	 20
258	  3	40.5	9.1	 20
259	  3	143.3	19.1	 20
260	  3	111.3	19.3	 16
261	  3	40.0	7.4	 20
262	  3	41.3	6.2	 20
263	  3	35.5	4.9	 20
264	  3	36.0	6.2	 25
265	  3	48.0	7.6	 25
266	  3	44.3	8.3	 20
267	  3	40.0	7.6	 25
268	  3	32.5	7.0	 20
269	  3	60.0	10.8	 25
270	  3	39.0	6.4	 25
271	  3	45.0	8.6	 20
272	  3	49.0	8.0	 25
273	  3	39.8	7.2	 20
274	  3	40.5	6.3	 16
275	  3	55.5	8.6	 20
276	  3	40.3	6.7	 20
277	  3	39.0	5.9	 16
278	  3	42.0	9.7	 25
279	  3	38.0	6.0	 25
280	  3	36.5	7.1	 20
281	  3	82.0	14.1	 25
282	  3	41.0	7.7	 25
283	  3	36.3	5.8	 20
284	  3	50.0	9.9	 25
285	  3	44.0	7.6	 25
286	  3	46.5	8.2	 20
287	  3	70.0	11.7	 25
288	  3	76.0	12.6	 25
289	  3	63.3	9.9	 16
290	  3	63.8	13.8	 20
291	  3	36.0	4.6	 16
292	  3	37.5	6.9	 20
293	  3	48.0	10.5	 20
294	  3	48.3	7.3	 20
295	  3	39.0	8.6	 25
296	  3	33.0	4.2	 25
297	  3	36.5	7.3	 20
298	  3	35.0	6.0	 25
299	  3	39.0	6.7	 25
300	  3	36.0	7.5	 20
301	  3	41.0	8.1	 25
302	  3	39.0	6.4	 25
303	  3	52.3	7.5	 20
304	  3	47.0	8.9	 20
305	  3	45.3	6.8	 20
306	  3	48.8	10.2	 16
307	  3	37.0	7.9	 20
308	  3	34.0	6.0	 20
309	  3	49.3	4.0	 16
310	  3	61.0	8.0	 25
311	  3	823.0	73.8	 25
312	  3	216.3	20.9	 20
313	  3	51.0	6.6	 25
314	  3	42.0	6.6	 25
315	  3	42.5	8.9	 20
316	  3	45.0	8.1	 25
317	  3	71.3	7.4	 20
318	  3	85.0	11.3	 25
319	  3	47.0	6.2	 25
320	  3	74.0	14.1	 16
321	  3	48.0	6.8	 20
322	  3	66.8	12.5	 20
323	  3	451.0	23.1	 16
324	  3	631.0	40.1	 20
325	  3	85.0	15.5	 25
326	  3	44.0	5.6	 20
327	  3	37.0	6.8	 25
328	  3	106.0	17.2	 25
329	  3	40.0	6.7	 20
330	  3	37.0	6.0	 25
331	  3	41.0	7.8	 25
332	  3	44.5	6.9	 20
333	  3	39.0	6.1	 25
334	  3	42.0	8.6	 25
335	  3	41.0	5.8	 20
336	  3	37.5	7.4	 20
337	  3	48.0	9.3	 20
338	  3	55.5	13.3	 16
339	  3	38.3	5.6	 20
340	  3	67.0	12.7	 16
341	  3	80.0	11.2	 25
342	  3	37.0	6.9	 25
343	  3	40.3	8.5	 20
344	  3	56.0	9.5	 25
345	  3	48.0	8.8	 25
346	  3	42.5	7.6	 20
347	  3	34.0	6.3	 25
348	  3	38.0	6.5	 25
349	  3	38.0	3.1	 20
350	  3	344.0	53.4	 25
351	  3	310.0	40.2	 20
352	  3	33.0	6.8	 16
353	  3	49.8	8.8	 20
354	  3	39.3	5.5	 20
355	  3	38.3	5.7	 16
356	  3	37.0	5.6	 25
357	  3	38.0	7.1	 25
358	  3	36.3	7.5	 20
359	  3	92.0	15.8	 25
360	  3	40.0	7.0	 25
361	  3	39.0	7.7	 20
362	  3	47.0	7.3	 25
363	  3	101.0	15.9	 25
364	  3	86.0	12.2	 20
365	  3	127.0	16.8	 25
366	  3	277.8	36.4	 20
367	  3	89.3	11.5	 20
368	  3	76.5	12.5	 20
369	  3	72.3	9.0	 16
370	  3	41.3	6.5	 20
371	  3	38.5	7.7	 20
372	  3	40.0	7.1	 20
373	  3	73.0	13.1	 25
374	  3	49.0	7.7	 25
375	  3	149.8	16.3	 20
376	  3	310.0	36.2	 25
377	  3	108.0	13.1	 25
378	  3	80.8	12.2	 20
379	  3	87.0	20.4	 25
380	  3	50.0	9.9	 25
381	  3	43.5	7.5	 20
382	  3	40.5	6.8	 20
383	  3	39.0	8.8	 20
384	  3	50.8	7.8	 16
385	  3	39.0	6.8	 20
386	  3	57.5	9.2	 20
387	  3	67.5	10.8	 16
388	  3	46.0	8.5	 25
389	  3	41.0	6.9	 20
390	  3	40.0	6.5	 25
391	  3	77.0	10.4	 25
392	  3	38.3	6.3	 20
393	  3	36.0	5.6	 25
394	  3	211.0	37.2	 25
395	  3	376.0	38.4	 20
396	  3	40.0	6.9	 25
397	  3	41.0	6.5	 25
398	  3	38.3	6.5	 16
399	  3	37.3	6.7	 20
400	  3	59.3	10.5	 20
401	  3	586.5	51.5	 16
402	  3	231.3	21.9	 20
403	  3	95.0	14.9	 25
404	  3	1040.5	88.6	 20
405	  3	249.0	42.9	 25
406	  3	52.0	6.4	 25
407	  3	89.3	15.4	 20
408	  3	37.0	6.2	 25
409	  3	39.0	6.9	 25
410	  3	41.0	10.1	 20
411	  3	44.0	8.8	 25
412	  3	40.0	7.2	 25
413	  3	38.0	7.0	 20
414	  3	68.3	8.6	 20
415	  3	40.3	7.1	 16
416	  3	36.3	5.2	 20
417	  3	40.5	8.2	 20
418	  3	42.0	9.1	 16
419	  3	116.0	14.6	 25
420	  3	138.0	19.5	 25
421	  3	84.0	15.2	 20
422	  3	48.0	6.1	 25
423	  3	192.0	31.5	 25
424	  3	28.0	4.8	 20
425	  3	31.0	5.2	 25
426	  3	30.0	4.3	 25
427	  3	30.3	5.1	 20
428	  3	34.0	4.9	 25
429	  3	44.5	6.8	 20
430	  3	34.0	7.5	 16
431	  3	39.0	5.8	 20
432	  3	33.3	4.9	 20
433	  3	39.3	6.3	 16
434	  3	36.3	6.7	 20
435	  3	35.0	7.1	 25
436	  3	39.0	6.8	 20
437	  3	191.0	28.9	 25
438	  3	227.0	21.9	 25
439	  3	255.3	40.0	 20
440	  3	82.0	11.4	 25
441	  3	50.3	7.8	 20
442	  3	54.0	8.9	 25
443	  3	37.0	5.7	 25
444	  3	37.0	5.6	 20
445	  3	97.5	12.5	 20
446	  3	69.0	8.8	 20
447	  3	68.0	12.4	 16
448	  3	41.5	8.0	 20
449	  3	41.3	7.7	 20
450	  3	124.0	16.8	 20
451	  3	81.0	9.6	 25
452	  3	39.0	6.2	 25
453	  3	61.3	8.7	 20
454	  3	42.0	6.9	 25
455	  3	38.0	6.6	 25
456	  3	32.8	8.4	 20
457	  3	35.0	5.6	 25
458	  3	36.0	5.7	 25
459	  3	76.0	10.4	 20
460	  3	128.0	17.6	 25
461	  3	235.0	25.2	 20
462	  3	319.0	30.2	 16
463	  3	89.3	9.7	 20
464	  3	499.3	44.4	 16
465	  3	41.3	6.9	 20
466	  3	48.0	8.5	 25
467	  3	40.0	6.6	 20
468	  3	46.0	6.6	 25
469	  3	37.0	7.2	 25
470	  3	74.0	12.1	 20
471	  3	38.0	8.8	 25
472	  3	44.0	6.5	 25
473	  3	35.8	6.0	 20
474	  3	41.0	7.6	 25
475	  3	121.0	13.7	 25
476	  3	39.0	7.8	 16
477	  3	36.3	10.1	 20
478	  3	43.3	34.7	 20
479	  3	39.0	6.4	 16
480	  3	33.3	5.6	 20
481	  3	41.0	8.1	 25
482	  3	45.0	7.5	 20
483	  3	58.0	9.3	 25
484	  3	64.0	8.4	 25
485	  3	42.3	7.6	 20
486	  3	41.0	7.6	 25
487	  3	70.0	12.4	 25
488	  3	40.3	7.7	 20
489	  3	56.0	10.2	 25
490	  3	44.3	8.2	 20
491	  3	38.0	5.6	 25
492	  3	57.0	8.5	 20
493	  3	38.3	5.5	 16
494	  3	82.0	8.2	 20
495	  3	38.8	6.6	 20
496	  3	37.0	5.9	 16
497	  3	69.0	10.9	 25
498	  3	191.0	27.3	 25
499	  3	587.8	35.5	 20
500	  3	328.0	30.2	 25
501	  3	56.0	7.2	 25
502	  3	1006.3	93.7	 20
503	  3	45.0	7.2	 25
504	  3	56.0	10.8	 25
505	  3	329.8	31.8	 20
506	  3	616.0	46.4	 25
507	  3	189.0	19.8	 20
508	  3	196.3	17.4	 16
509	  3	377.5	29.2	 20
510	  3	655.8	66.5	 20
511	  3	42.3	6.4	 16
512	  3	50.3	8.0	 20
513	  3	42.0	7.4	 20
514	  3	37.0	5.9	 25
515	  3	35.0	5.9	 25
516	  3	36.0	5.9	 20
517	  3	42.0	8.6	 25
518	  3	43.0	8.2	 25
519	  3	62.5	11.0	 20
520	  3	297.0	31.9	 25
521	  3	133.0	14.7	 25
522	  3	260.3	30.6	 20
523	  3	53.8	8.7	 20
524	  3	66.8	10.1	 20
525	  3	54.0	9.9	 16
526	  3	53.3	7.4	 20
527	  3	143.3	20.3	 20
528	  3	152.3	18.0	 20
529	  3	44.0	8.1	 25
530	  3	37.0	6.2	 25
531	  3	50.3	9.6	 20
532	  3	40.0	6.5	 25
533	  3	56.0	8.2	 25
534	  3	55.3	9.2	 20
535	  3	44.0	8.6	 25
536	  3	37.0	6.0	 25
537	  3	66.0	11.2	 20
538	  3	58.0	11.5	 25
539	  3	44.0	7.0	 16
540	  3	38.8	7.7	 20
541	  3	64.0	12.4	 20
542	  3	41.3	5.7	 16
543	  3	44.3	7.8	 20
544	  3	71.0	11.6	 25
545	  3	44.0	8.0	 20
546	  3	45.0	7.2	 25
547	  3	54.0	9.9	 25
548	  3	55.3	10.5	 20
549	  3	76.0	8.5	 25
550	  3	99.0	13.5	 25
551	  3	838.8	78.0	 20
552	  3	40.0	6.4	 25
553	  3	66.0	10.3	 25
554	  3	40.3	8.5	 16
555	  3	37.8	7.9	 20
556	  3	43.0	7.2	 20
557	  3	41.0	7.0	 16
558	  3	36.0	7.6	 20
559	  3	44.0	9.0	 25
560	  3	282.5	23.7	 20
561	  3	44.0	8.9	 25
562	  3	88.0	10.9	 20
563	  3	69.0	11.6	 25
564	  3	40.0	6.6	 25
565	  3	34.8	8.2	 20
566	  3	39.0	7.7	 25
567	  3	44.0	9.8	 25
568	  3	207.0	22.4	 20
569	  3	178.0	20.5	 25
570	  3	70.0	9.7	 20
571	  3	41.8	7.9	 16
572	  3	36.3	9.4	 20
573	  3	42.5	7.7	 20
574	  3	67.8	12.5	 16
575	  3	46.0	7.8	 25
576	  3	48.0	7.0	 25
577	  3	44.5	8.5	 20
578	  3	65.0	10.6	 25
579	  3	40.0	6.9	 25
580	  3	99.0	14.8	 20
581	  3	550.0	50.2	 25
582	  3	399.0	53.9	 25
583	  3	97.0	16.4	 20
584	  3	172.0	22.5	 25
585	  3	71.3	12.3	 20
586	  3	58.3	7.7	 16
587	  3	40.5	5.4	 20
588	  3	41.3	6.7	 16
589	  3	37.3	7.8	 20
590	  3	39.8	5.4	 20
591	  3	58.0	8.5	 20
592	  3	40.0	5.9	 25
593	  3	40.0	7.8	 25
594	  3	64.0	9.9	 20
595	  3	606.0	60.3	 25
596	  3	115.0	14.7	 25
597	  3	107.3	14.6	 20
598	  3	89.0	13.1	 25
599	  3	184.0	21.3	 25
600	  3	58.3	8.9	 20
601	  3	240.3	31.9	 20
602	  3	50.5	8.5	 20
603	  3	51.0	9.9	 16
604	  3	43.0	9.3	 20
605	  3	42.3	6.3	 20
606	  3	64.5	10.5	 20
607	  3	133.0	21.2	 25
608	  3	49.0	9.6	 25
609	  3	48.3	8.7	 20
610	  3	53.0	8.2	 25
611	  3	40.5	5.3	 20
612	  3	38.0	5.5	 25
613	  3	133.0	18.8	 25
614	  3	65.0	12.1	 20
615	  3	54.0	8.1	 25
616	  3	67.0	15.0	 25
617	  3	68.0	7.7	 16
618	  3	39.0	6.0	 20
619	  3	41.3	8.9	 20
620	  3	54.0	9.1	 16
621	  3	233.8	24.3	 20
622	  3	325.0	45.8	 25
623	  3	42.5	7.6	 20
624	  3	94.0	14.8	 25
625	  3	72.0	10.2	 25
626	  3	156.3	17.5	 20
627	  3	38.0	7.6	 25
628	  3	61.0	13.4	 25
629	  3	49.5	7.0	 20
630	  3	129.0	15.7	 25
631	  3	117.0	22.6	 25
632	  3	40.5	7.3	 16
633	  3	33.3	6.3	 20
634	  3	40.0	10.4	 20
635	  3	35.0	5.2	 16
636	  3	1375.5	202.1	 20
637	  3	41.3	6.3	 20
638	  3	1422.0	302.1	 25
639	  3	40.0	6.2	 25
  0	  4	34.3	7.3	 16
  1	  4	35.3	7.8	 20
  2	  4	38.0	7.6	 20
  3	  4	32.0	5.9	 20
  4	  4	31.0	5.4	 25
  5	  4	223.0	39.2	 25
  6	  4	45.5	6.7	 20
  7	  4	43.0	7.1	 25
  8	  4	43.0	6.1	 25
  9	  4	43.3	7.8	 20
 10	  4	43.0	6.8	 25
 11	  4	86.0	12.1	 25
 12	  4	126.0	14.1	 20
 13	  4	115.8	14.3	 20
 14	  4	53.8	8.2	 20
 15	  4	56.0	10.9	 16
 16	  4	37.3	8.7	 20
 17	  4	47.3	7.1	 16
 18	  4	45.0	7.0	 25
 19	  4	44.0	7.7	 25
 20	  4	46.3	8.2	 20
 21	  4	40.0	6.0	 25
 22	  4	38.0	6.9	 25
 23	  4	55.0	6.6	 20
 24	  4	39.0	7.0	 25
 25	  4	38.0	7.5	 25
 26	  4	39.8	7.6	 20
 27	  4	38.0	5.1	 25
 28	  4	54.0	8.9	 25
 29	  4	237.5	17.2	 16
 30	  4	111.8	15.3	 20
 31	  4	57.3	8.1	 20
 32	  4	128.0	18.6	 16
 33	  4	61.0	9.5	 20
 34	  4	56.0	7.9	 25
 35	  4	46.3	7.7	 20
 36	  4	72.0	10.7	 25
 37	  4	184.0	22.6	 25
 38	  4	75.0	10.7	 20
 39	  4	51.0	12.5	 25
 40	  4	42.5	6.9	 20
 41	  4	45.0	9.2	 25
 42	  4	43.0	7.0	 25
 43	  4	68.0	10.1	 20
 44	  4	89.0	11.1	 20
 45	  4	42.5	8.1	 20
 46	  4	73.3	12.5	 16
 47	  4	46.3	8.4	 20
 48	  4	39.5	4.5	 20
 49	  4	33.0	6.2	 16
 50	  4	35.0	5.6	 25
 51	  4	34.0	6.0	 25
 52	  4	31.5	7.1	 20
 53	  4	36.0	5.9	 25
 54	  4	36.0	7.7	 25
 55	  4	41.3	8.5	 20
 56	  4	68.0	13.8	 25
 57	  4	35.0	6.9	 25
 58	  4	43.3	6.5	 20
 59	  4	62.0	9.5	 25
 60	  4	86.0	14.1	 20
 61	  4	32.0	3.5	 16
 62	  4	1387.3	144.6	 20
 63	  4	45.3	8.5	 20
 64	  4	48.3	8.8	 16
 65	  4	1396.0	272.4	 25
 66	  4	1601.0	87.4	 20
 67	  4	39.0	5.7	 25
 68	  4	1524.0	214.6	 25
 69	  4	50.5	7.3	 20
 70	  4	49.0	7.9	 25
 71	  4	45.0	6.9	 25
 72	  4	1383.5	171.3	 20
 73	  4	40.0	5.2	 25
 74	  4	1486.0	66.9	 25
 75	  4	1245.0	201.4	 20
 76	  4	46.3	7.7	 20
 77	  4	47.3	7.7	 20
 78	  4	1537.8	61.4	 16
 79	  4	38.3	5.7	 20
 80	  4	1550.8	275.5	 20
 81	  4	54.0	11.0	 20
 82	  4	49.0	7.5	 25
 83	  4	51.0	8.8	 25
 84	  4	1413.0	179.9	 20
 85	  4	39.0	6.6	 25
 86	  4	1384.0	306.1	 25
 87	  4	45.0	7.9	 20
 88	  4	38.0	8.1	 25
 89	  4	39.3	7.4	 20
 90	  4	44.0	6.6	 25
 91	  4	43.0	7.5	 20
 92	  4	1479.3	45.1	 16
 93	  4	1283.5	143.7	 20
 94	  4	41.8	5.3	 20
 95	  4	41.3	6.0	 16
 96	  4	1451.0	147.9	 25
 97	  4	38.0	5.4	 25
 98	  4	41.0	7.2	 20
 99	  4	40.0	7.5	 25
100	  4	41.0	6.5	 25
101	  4	46.0	9.2	 20
102	  4	42.0	5.4	 25
103	  4	37.0	5.5	 25
104	  4	1586.5	104.8	 20
105	  4	51.0	8.3	 25
106	  4	46.0	7.7	 25
107	  4	1225.3	81.5	 16
108	  4	40.0	5.4	 20
109	  4	33.0	5.3	 20
110	  4	30.3	6.6	 16
111	  4	75.8	14.0	 20
112	  4	155.0	26.4	 25
113	  4	57.0	10.9	 20
114	  4	140.0	21.1	 25
115	  4	37.8	6.1	 20
116	  4	1515.0	135.9	 25
117	  4	1295.0	106.7	 25
118	  4	1280.3	106.7	 20
119	  4	1426.0	139.7	 25
120	  4	1699.0	264.7	 25
121	  4	42.0	7.5	 20
122	  4	1530.0	161.4	 20
123	  4	48.3	8.6	 20
124	  4	44.0	7.1	 16
125	  4	1465.8	162.8	 20
126	  4	1643.5	285.6	 20
127	  4	34.5	5.3	 16
128	  4	35.0	5.7	 25
129	  4	98.0	16.7	 25
130	  4	67.3	10.7	 20
131	  4	318.0	33.3	 25
132	  4	159.0	24.2	 25
133	  4	37.0	8.1	 20
134	  4	1501.0	162.2	 25
135	  4	45.0	8.4	 25
136	  4	44.0	5.6	 20
137	  4	52.0	10.1	 25
138	  4	1554.8	76.4	 16
139	  4	39.0	7.8	 20
140	  4	43.3	7.7	 20
141	  4	1404.5	57.7	 16
142	  4	1383.8	65.0	 20
143	  4	1385.0	174.9	 25
144	  4	41.3	5.4	 20
145	  4	34.0	6.6	 25
146	  4	46.0	8.8	 25
147	  4	1354.3	119.5	 20
148	  4	1335.0	94.7	 25
149	  4	1413.0	237.9	 25
150	  4	43.0	11.5	 20
151	  4	39.0	7.3	 25
152	  4	49.0	9.3	 25
153	  4	1424.3	84.9	 20
154	  4	1414.0	75.9	 20
155	  4	1481.5	293.2	 20
156	  4	44.0	5.2	 16
157	  4	33.3	5.8	 20
158	  4	33.3	5.5	 20
159	  4	41.3	7.6	 20
160	  4	41.0	6.8	 25
161	  4	84.0	10.8	 25
162	  4	76.0	12.6	 20
163	  4	46.0	6.2	 25
164	  4	40.8	6.1	 20
165	  4	39.0	5.5	 25
166	  4	38.0	6.2	 25
167	  4	64.0	12.0	 20
168	  4	46.0	7.0	 25
169	  4	44.0	6.5	 20
170	  4	44.0	6.3	 16
171	  4	53.0	7.8	 20
172	  4	37.8	6.6	 20
173	  4	39.0	4.8	 16
174	  4	42.0	8.0	 25
175	  4	42.0	7.2	 25
176	  4	45.3	8.5	 20
177	  4	74.0	10.7	 25
178	  4	794.0	86.6	 25
179	  4	701.8	54.6	 20
180	  4	112.0	11.9	 25
181	  4	47.0	8.1	 25
182	  4	35.8	7.0	 20
183	  4	39.0	5.8	 25
184	  4	38.0	7.7	 25
185	  4	50.3	7.4	 16
186	  4	43.0	7.8	 20
187	  4	287.3	23.2	 20
188	  4	151.3	13.0	 16
189	  4	114.8	19.2	 20
190	  4	55.8	10.2	 20
191	  4	47.0	9.2	 25
192	  4	53.0	10.0	 25
193	  4	233.5	16.2	 20
194	  4	1065.0	61.2	 25
195	  4	555.0	60.4	 25
196	  4	106.3	11.0	 20
197	  4	75.0	10.4	 25
198	  4	43.0	8.3	 25
199	  4	40.0	8.1	 20
200	  4	37.5	6.2	 20
201	  4	59.5	9.7	 20
202	  4	56.8	9.0	 16
203	  4	56.0	8.5	 20
204	  4	40.0	7.3	 20
205	  4	39.3	7.7	 16
206	  4	52.0	7.7	 25
207	  4	65.0	11.2	 25
208	  4	92.0	10.0	 20
209	  4	92.0	13.9	 25
210	  4	67.0	11.5	 25
211	  4	30.3	6.8	 20
212	  4	33.0	6.2	 25
213	  4	31.5	5.6	 20
214	  4	31.0	7.1	 25
215	  4	34.0	7.3	 25
216	  4	124.5	16.6	 16
217	  4	61.3	10.7	 20
218	  4	41.3	7.8	 20
219	  4	47.0	8.1	 16
220	  4	378.0	39.3	 20
221	  4	503.0	40.6	 25
222	  4	106.0	20.8	 20
223	  4	59.0	9.1	 25
224	  4	62.0	8.2	 25
225	  4	43.5	7.7	 20
226	  4	41.0	9.1	 25
227	  4	50.0	8.4	 25
228	  4	46.5	8.2	 20
229	  4	45.0	9.3	 25
230	  4	43.0	6.8	 25
231	  4	53.8	8.0	 20
232	  4	64.5	10.9	 20
233	  4	40.0	5.5	 20
234	  4	47.8	10.6	 16
235	  4	36.3	7.1	 20
236	  4	37.0	6.2	 20
237	  4	38.8	7.2	 20
238	  4	36.0	7.6	 25
239	  4	43.0	8.3	 20
240	  4	52.0	7.7	 25
241	  4	96.0	13.2	 25
242	  4	40.0	7.4	 20
243	  4	47.0	9.9	 25
244	  4	43.0	7.3	 25
245	  4	84.5	13.9	 20
246	  4	52.0	7.8	 25
247	  4	155.8	25.7	 20
248	  4	38.3	6.6	 16
249	  4	39.8	7.7	 20
250	  4	43.0	6.2	 20
251	  4	58.0	6.4	 16
252	  4	38.0	6.6	 25
253	  4	37.0	9.2	 25
254	  4	37.3	6.2	 20
255	  4	39.0	5.9	 25
256	  4	39.0	6.4	 25
257	  4	39.3	6.7	 20
258	  4	41.0	6.7	 25
259	  4	56.0	10.3	 25
260	  4	92.5	13.5	 20
261	  4	40.0	6.6	 25
262	  4	41.5	7.7	 20
263	  4	38.0	8.8	 20
264	  4	36.3	7.6	 20
265	  4	42.5	6.4	 16
266	  4	40.5	7.7	 20
267	  4	39.5	7.4	 20
268	  4	35.5	6.3	 20
269	  4	38.0	7.9	 25
270	  4	41.0	10.0	 25
271	  4	45.5	8.1	 20
272	  4	46.0	10.0	 25
273	  4	38.0	6.6	 25
274	  4	40.0	7.2	 20
275	  4	64.0	7.8	 25
276	  4	38.0	5.7	 25
277	  4	29.3	4.5	 20
278	  4	36.0	7.6	 20
279	  4	41.0	8.9	 20
280	  4	38.0	6.0	 16
281	  4	44.5	9.8	 20
282	  4	42.0	7.1	 20
283	  4	37.0	5.7	 16
284	  4	43.0	7.1	 25
285	  4	66.0	13.8	 25
286	  4	66.5	12.9	 20
287	  4	97.0	37.2	 25
288	  4	45.5	7.3	 20
289	  4	147.0	22.7	 25
290	  4	47.0	6.6	 25
291	  4	36.0	6.2	 20
292	  4	40.0	8.6	 25
293	  4	47.0	8.6	 25
294	  4	54.0	8.6	 16
295	  4	35.3	6.9	 20
296	  4	38.5	7.7	 20
297	  4	37.0	5.0	 16
298	  4	34.8	8.5	 20
299	  4	42.0	7.5	 25
300	  4	39.3	5.7	 20
301	  4	45.0	7.9	 25
302	  4	40.0	6.9	 25
303	  4	59.8	12.2	 20
304	  4	41.0	5.9	 25
305	  4	42.0	6.7	 25
306	  4	41.5	7.0	 20
307	  4	39.0	6.8	 25
308	  4	38.0	6.6	 25
309	  4	108.5	17.5	 20
310	  4	44.3	7.5	 20
311	  4	323.0	30.7	 16
312	  4	107.5	16.7	 20
313	  4	47.0	7.4	 20
314	  4	47.0	8.8	 16
315	  4	52.0	9.6	 25
316	  4	51.0	9.0	 25
317	  4	120.3	17.2	 20
318	  4	117.0	18.6	 25
319	  4	42.0	9.7	 25
320	  4	51.3	9.9	 20
321	  4	51.0	8.8	 25
322	  4	142.0	14.5	 25
323	  4	214.5	33.0	 20
324	  4	260.0	29.8	 25
325	  4	56.3	8.2	 20
326	  4	42.3	8.4	 16
327	  4	37.3	6.7	 20
328	  4	38.0	8.3	 20
329	  4	43.3	6.7	 16
330	  4	40.0	7.3	 25
331	  4	37.0	7.3	 25
332	  4	52.3	9.1	 20
333	  4	35.0	5.9	 25
334	  4	37.0	8.7	 25
335	  4	38.0	6.9	 20
336	  4	38.0	7.5	 25
337	  4	42.0	6.7	 20
338	  4	64.0	9.0	 25
339	  4	42.0	5.1	 25
340	  4	85.8	14.0	 20
341	  4	88.8	14.3	 20
342	  4	43.0	4.9	 20
343	  4	39.0	6.1	 16
344	  4	38.5	7.3	 20
345	  4	41.0	7.6	 20
346	  4	40.5	7.5	 20
347	  4	37.0	6.8	 25
348	  4	36.0	5.6	 25
349	  4	39.0	5.2	 20
350	  4	51.0	8.3	 25
351	  4	40.0	5.8	 25
352	  4	33.0	6.7	 20
353	  4	43.0	8.1	 25
354	  4	38.0	6.3	 25
355	  4	35.0	5.8	 20
356	  4	41.3	7.9	 20
357	  4	40.3	8.3	 20
358	  4	42.3	8.8	 16
359	  4	37.0	3.9	 20
360	  4	37.0	7.3	 16
361	  4	32.5	6.8	 20
362	  4	39.0	5.9	 25
363	  4	133.5	17.0	 20
364	  4	115.0	17.1	 25
365	  4	202.0	27.4	 25
366	  4	197.8	28.9	 20
367	  4	71.0	13.7	 25
368	  4	53.0	8.3	 25
369	  4	44.0	6.9	 20
370	  4	36.0	5.1	 25
371	  4	45.0	7.2	 25
372	  4	37.3	5.3	 16
373	  4	50.3	10.6	 20
374	  4	41.0	4.9	 20
375	  4	63.0	8.4	 16
376	  4	365.3	39.2	 20
377	  4	53.0	10.3	 25
378	  4	55.5	8.7	 20
379	  4	62.0	7.5	 25
380	  4	59.0	7.7	 25
381	  4	39.3	6.6	 20
382	  4	40.0	6.6	 25
383	  4	38.0	6.8	 25
384	  4	41.3	10.7	 20
385	  4	36.0	7.0	 25
386	  4	75.5	13.5	 20
387	  4	55.0	11.0	 25
388	  4	39.0	7.4	 20
389	  4	38.3	6.6	 16
390	  4	34.0	4.1	 20
391	  4	41.0	8.5	 20
392	  4	36.0	5.4	 16
393	  4	38.0	5.5	 25
394	  4	79.0	13.8	 25
395	  4	68.0	9.8	 20
396	  4	43.0	6.6	 25
397	  4	39.0	7.5	 25
398	  4	36.5	8.8	 20
399	  4	38.0	5.4	 25
400	  4	38.0	7.1	 25
401	  4	304.0	39.2	 20
402	  4	172.0	16.2	 25
403	  4	67.3	8.6	 20
404	  4	213.8	23.7	 16
405	  4	58.5	9.6	 20
406	  4	40.3	5.8	 20
407	  4	41.3	7.5	 16
408	  4	41.3	7.5	 20
409	  4	42.3	7.2	 20
410	  4	39.0	8.4	 25
411	  4	39.0	6.5	 25
412	  4	39.3	6.3	 20
413	  4	38.0	6.2	 25
414	  4	41.0	5.6	 25
415	  4	41.3	5.1	 20
416	  4	40.0	8.4	 25
417	  4	47.0	8.3	 25
418	  4	42.3	7.4	 20
419	  4	73.3	12.7	 20
420	  4	82.0	13.7	 20
421	  4	67.0	10.4	 16
422	  4	42.3	7.8	 20
423	  4	60.3	12.6	 20
424	  4	32.3	5.9	 20
425	  4	31.0	7.3	 25
426	  4	32.0	6.1	 25
427	  4	33.3	6.6	 20
428	  4	31.0	5.7	 25
429	  4	38.0	7.2	 25
430	  4	43.8	9.3	 20
431	  4	35.0	6.1	 25
432	  4	40.0	6.7	 25
433	  4	38.0	7.7	 20
434	  4	41.0	6.8	 25
435	  4	42.5	9.1	 16
436	  4	37.5	5.8	 20
437	  4	63.0	11.1	 20
438	  4	55.5	9.4	 16
439	  4	44.3	6.8	 20
440	  4	64.0	10.1	 25
441	  4	56.0	8.3	 20
442	  4	52.0	7.5	 25
443	  4	39.0	6.6	 25
444	  4	38.0	7.3	 20
445	  4	44.0	6.6	 25
446	  4	61.0	9.8	 25
447	  4	55.8	10.8	 20
448	  4	38.0	6.9	 25
449	  4	42.0	8.8	 25
450	  4	55.3	8.1	 16
451	  4	43.3	5.3	 20
452	  4	38.3	6.8	 20
453	  4	39.3	5.1	 16
454	  4	37.3	7.9	 20
455	  4	35.0	7.6	 25
456	  4	37.5	6.4	 20
457	  4	36.0	5.4	 25
458	  4	37.0	6.2	 25
459	  4	53.5	9.0	 20
460	  4	510.0	63.8	 25
461	  4	40.8	6.2	 20
462	  4	97.0	15.9	 25
463	  4	47.0	8.6	 25
464	  4	142.5	19.3	 20
465	  4	41.0	7.5	 25
466	  4	40.3	5.5	 20
467	  4	37.3	6.8	 16
468	  4	38.3	7.2	 20
469	  4	34.5	7.6	 20
470	  4	41.3	6.7	 16
471	  4	34.0	7.9	 25
472	  4	36.0	7.5	 25
473	  4	40.0	7.6	 20
474	  4	37.0	6.6	 25
475	  4	39.0	6.9	 25
476	  4	35.3	7.8	 20
477	  4	38.0	7.1	 25
478	  4	38.0	7.2	 25
479	  4	36.3	6.2	 20
480	  4	34.0	5.3	 25
481	  4	49.5	8.6	 20
482	  4	71.0	12.7	 16
483	  4	59.5	10.0	 20
484	  4	54.5	9.0	 16
485	  4	37.3	6.5	 20
486	  4	39.3	6.6	 20
487	  4	39.0	4.3	 20
488	  4	39.0	6.8	 25
489	  4	36.0	5.5	 25
490	  4	40.0	5.5	 20
491	  4	42.0	7.1	 25
492	  4	49.0	9.3	 25
493	  4	48.5	22.0	 20
494	  4	34.0	5.3	 25
495	  4	33.0	6.4	 25
496	  4	37.3	6.7	 20
497	  4	68.0	11.4	 20
498	  4	145.3	14.0	 20
499	  4	485.3	36.7	 16
500	  4	274.8	33.8	 20
501	  4	41.0	5.8	 20
502	  4	140.5	33.8	 20
503	  4	48.0	8.2	 25
504	  4	72.0	14.5	 25
505	  4	533.3	42.9	 20
506	  4	925.0	69.0	 25
507	  4	109.0	26.9	 25
508	  4	112.8	12.2	 20
509	  4	412.0	44.5	 25
510	  4	1043.0	75.4	 20
511	  4	63.0	18.6	 25
512	  4	53.0	8.0	 25
513	  4	35.5	4.8	 16
514	  4	39.3	7.6	 20
515	  4	34.3	5.6	 20
516	  4	35.5	5.7	 16
517	  4	44.0	8.5	 20
518	  4	41.0	7.7	 25
519	  4	72.3	9.8	 20
520	  4	197.0	21.3	 25
521	  4	54.0	9.6	 25
522	  4	110.0	14.1	 20
523	  4	39.0	6.8	 25
524	  4	40.0	6.4	 25
525	  4	43.0	6.3	 20
526	  4	48.0	8.8	 25
527	  4	69.0	9.7	 25
528	  4	75.3	12.1	 16
529	  4	40.0	8.5	 20
530	  4	38.5	7.2	 20
531	  4	45.5	7.2	 16
532	  4	43.8	7.9	 20
533	  4	39.8	6.6	 20
534	  4	44.0	8.6	 25
535	  4	36.0	8.1	 25
536	  4	35.0	5.5	 20
537	  4	53.0	7.1	 25
538	  4	48.0	7.9	 25
539	  4	47.5	8.6	 20
540	  4	44.0	7.0	 25
541	  4	49.0	7.0	 25
542	  4	41.0	7.8	 20
543	  4	39.0	5.7	 25
544	  4	35.3	6.9	 20
545	  4	40.0	6.9	 16
546	  4	85.8	12.3	 20
547	  4	60.3	8.4	 20
548	  4	81.0	9.8	 16
549	  4	66.0	9.8	 25
550	  4	80.0	12.6	 25
551	  4	231.0	32.3	 20
552	  4	42.0	6.2	 25
553	  4	45.0	7.4	 25
554	  4	40.3	5.9	 20
555	  4	43.0	6.3	 25
556	  4	44.0	13.7	 25
557	  4	41.3	6.6	 20
558	  4	39.0	5.1	 25
559	  4	48.0	5.6	 16
560	  4	184.5	18.2	 20
561	  4	43.3	7.8	 20
562	  4	68.5	11.2	 16
563	  4	54.0	9.5	 20
564	  4	36.0	5.1	 20
565	  4	35.0	6.0	 20
566	  4	37.0	6.6	 25
567	  4	43.0	7.4	 25
568	  4	300.3	24.7	 20
569	  4	415.0	46.2	 25
570	  4	72.0	7.4	 25
571	  4	40.0	8.0	 20
572	  4	39.0	6.5	 25
573	  4	42.0	6.5	 25
574	  4	44.3	9.4	 20
575	  4	54.8	11.0	 20
576	  4	44.3	7.1	 20
577	  4	42.5	9.2	 16
578	  4	42.5	5.8	 20
579	  4	41.0	6.8	 20
580	  4	154.3	32.0	 20
581	  4	506.0	108.8	 25
582	  4	112.5	20.0	 20
583	  4	66.0	10.9	 25
584	  4	192.0	23.8	 25
585	  4	86.5	13.8	 20
586	  4	65.0	8.3	 25
587	  4	68.0	10.1	 25
588	  4	39.3	6.3	 20
589	  4	41.0	6.5	 25
590	  4	39.0	7.9	 25
591	  4	34.3	8.4	 16
592	  4	39.3	6.4	 20
593	  4	40.3	6.9	 20
594	  4	61.5	10.9	 16
595	  4	153.5	19.6	 20
596	  4	69.0	12.0	 25
597	  4	108.3	15.2	 20
598	  4	102.0	13.4	 25
599	  4	93.0	20.0	 25
600	  4	67.0	10.3	 20
601	  4	109.0	15.6	 25
602	  4	38.0	4.9	 25
603	  4	38.5	6.0	 20
604	  4	42.0	6.1	 25
605	  4	41.0	7.0	 25
606	  4	95.8	10.7	 16
607	  4	331.5	131.0	 20
608	  4	145.0	12.6	 16
609	  4	41.3	5.5	 20
610	  4	42.0	6.1	 20
611	  4	42.0	9.1	 20
612	  4	42.0	7.7	 25
613	  4	56.0	9.5	 25
614	  4	57.3	8.6	 20
615	  4	58.0	10.7	 25
616	  4	42.0	7.4	 25
617	  4	43.3	6.5	 20
618	  4	52.0	10.0	 25
619	  4	44.0	7.0	 25
620	  4	48.3	9.7	 20
621	  4	239.0	29.5	 25
622	  4	339.8	50.0	 20
623	  4	42.3	6.9	 16
624	  4	65.8	10.2	 20
625	  4	63.5	10.0	 20
626	  4	117.5	21.0	 16
627	  4	40.0	7.8	 25
628	  4	41.0	8.0	 25
629	  4	38.0	5.9	 20
630	  4	49.0	9.9	 25
631	  4	41.5	7.1	 20
632	  4	42.0	8.7	 25
633	  4	38.0	6.4	 25
634	  4	39.0	6.3	 20
635	  4	35.0	6.2	 25
636	  4	33.0	5.4	 25
637	  4	31.3	6.6	 16
638	  4	34.3	6.2	 20
639	  4	33.0	8.0	 20
  0	  5	37.5	6.0	 20
  1	  5	52.0	8.6	 25
  2	  5	42.0	7.5	 25
  3	  5	188.5	26.6	 16
  4	  5	574.0	69.8	 20
  5	  5	38.8	6.1	 20
  6	  5	40.3	5.8	 16
  7	  5	40.0	6.5	 20
  8	  5	35.0	6.2	 25
  9	  5	33.3	5.4	 20
 10	  5	44.0	7.6	 25
 11	  5	37.5	7.7	 20
 12	  5	39.0	6.1	 25
 13	  5	37.0	6.1	 25
 14	  5	71.0	10.6	 20
 15	  5	50.0	9.6	 25
 16	  5	38.0	8.2	 25
 17	  5	38.0	7.3	 20
 18	  5	35.8	7.8	 20
 19	  5	61.0	10.8	 20
 20	  5	44.8	9.5	 16
 21	  5	54.5	8.6	 20
 22	  5	145.5	18.8	 20
 23	  5	124.3	18.7	 16
 24	  5	85.0	11.3	 25
 25	  5	91.0	17.7	 25
 26	  5	214.8	15.4	 20
 27	  5	72.0	10.3	 25
 28	  5	777.0	50.4	 25
 29	  5	85.0	13.6	 20
 30	  5	69.0	8.5	 25
 31	  5	106.0	14.1	 25
 32	  5	211.5	18.0	 20
 33	  5	155.0	22.1	 25
 34	  5	43.3	6.5	 20
 35	  5	103.5	8.9	 16
 36	  5	53.5	7.2	 20
 37	  5	278.5	27.8	 16
 38	  5	316.8	38.5	 20
 39	  5	49.0	7.3	 25
 40	  5	44.3	5.8	 20
 41	  5	58.0	8.9	 25
 42	  5	113.0	13.9	 25
 43	  5	132.0	20.5	 20
 44	  5	41.0	6.7	 25
 45	  5	226.0	26.1	 25
 46	  5	40.3	7.7	 20
 47	  5	38.0	6.1	 25
 48	  5	41.0	6.7	 25
 49	  5	41.0	6.4	 20
 50	  5	38.3	6.9	 20
 51	  5	45.0	5.8	 20
 52	  5	45.0	6.9	 16
 53	  5	40.0	6.3	 20
 54	  5	43.3	7.9	 20
 55	  5	39.0	6.8	 20
 56	  5	45.0	6.3	 25
 57	  5	35.0	6.8	 25
 58	  5	50.0	9.2	 20
 59	  5	45.0	8.4	 25
 60	  5	41.0	11.4	 20
 61	  5	32.0	6.8	 25
 62	  5	1446.0	176.6	 25
 63	  5	44.3	7.9	 20
 64	  5	43.0	8.7	 25
 65	  5	45.5	7.0	 20
 66	  5	1580.0	70.9	 16
 67	  5	47.3	8.2	 20
 68	  5	1607.3	85.2	 20
 69	  5	1485.3	69.5	 16
 70	  5	1422.0	282.3	 25
 71	  5	1383.0	288.1	 25
 72	  5	46.3	7.7	 20
 73	  5	38.0	6.7	 25
 74	  5	1431.0	240.1	 25
 75	  5	45.5	10.3	 20
 76	  5	42.0	6.0	 25
 77	  5	46.0	6.7	 25
 78	  5	1601.5	89.2	 20
 79	  5	39.0	6.2	 25
 80	  5	1601.0	49.7	 25
 81	  5	1461.3	89.7	 16
 82	  5	1440.8	76.1	 20
 83	  5	1389.5	300.2	 20
 84	  5	40.5	8.4	 16
 85	  5	38.5	9.2	 20
 86	  5	1513.3	91.1	 20
 87	  5	45.0	8.6	 25
 88	  5	43.0	7.4	 25
 89	  5	45.3	8.4	 20
 90	  5	41.0	6.1	 25
 91	  5	37.0	7.0	 25
 92	  5	1434.3	89.0	 20
 93	  5	47.0	10.7	 25
 94	  5	44.0	7.8	 25
 95	  5	49.3	7.6	 20
 96	  5	1495.3	162.5	 20
 97	  5	34.0	4.9	 20
 98	  5	42.3	4.6	 16
 99	  5	42.3	7.3	 20
100	  5	1296.3	272.5	 20
101	  5	44.3	9.2	 16
102	  5	43.0	8.6	 25
103	  5	38.0	7.2	 25
104	  5	1552.3	52.8	 20
105	  5	1343.0	163.7	 25
106	  5	1233.0	278.4	 25
107	  5	40.0	7.0	 20
108	  5	41.0	5.9	 25
109	  5	35.3	7.0	 20
110	  5	33.0	6.6	 25
111	  5	164.0	19.3	 25
112	  5	422.0	46.0	 16
113	  5	118.3	22.0	 20
114	  5	39.3	6.3	 20
115	  5	34.8	7.0	 16
116	  5	1463.3	152.8	 20
117	  5	48.0	8.0	 25
118	  5	43.5	7.3	 20
119	  5	47.0	7.3	 25
120	  5	1624.0	258.5	 25
121	  5	41.3	7.4	 20
122	  5	1567.0	182.5	 25
123	  5	46.0	8.6	 25
124	  5	44.8	6.7	 20
125	  5	43.0	7.5	 25
126	  5	1662.0	302.8	 25
127	  5	33.3	5.9	 20
128	  5	34.3	6.0	 20
129	  5	44.0	6.7	 20
130	  5	41.5	7.3	 16
131	  5	179.8	23.0	 20
132	  5	211.5	33.7	 20
133	  5	40.3	5.6	 20
134	  5	1532.0	177.7	 25
135	  5	41.8	6.2	 20
136	  5	42.0	8.0	 25
137	  5	46.0	5.7	 25
138	  5	1583.0	68.5	 20
139	  5	36.0	5.6	 25
140	  5	44.0	7.5	 25
141	  5	41.3	6.7	 20
142	  5	45.0	6.7	 25
143	  5	1357.5	219.1	 20
144	  5	41.3	7.2	 16
145	  5	40.0	7.9	 20
146	  5	43.3	5.9	 20
147	  5	46.8	10.7	 16
148	  5	47.0	6.3	 25
149	  5	44.0	9.6	 25
150	  5	1656.3	100.4	 20
151	  5	38.0	7.4	 25
152	  5	1516.0	333.5	 25
153	  5	44.0	7.4	 20
154	  5	44.0	5.4	 25
155	  5	50.0	7.6	 25
156	  5	1705.8	183.9	 20
157	  5	34.0	6.3	 25
158	  5	32.3	4.4	 20
159	  5	38.0	7.0	 20
160	  5	85.5	13.0	 20
161	  5	62.3	10.1	 16
162	  5	678.3	47.2	 20
163	  5	95.3	14.2	 20
164	  5	143.8	14.8	 20
165	  5	300.0	28.2	 25
166	  5	279.0	25.0	 25
167	  5	121.0	16.1	 20
168	  5	125.0	16.4	 25
169	  5	101.0	13.4	 25
170	  5	104.3	13.0	 20
171	  5	67.0	14.3	 25
172	  5	67.0	11.2	 25
173	  5	42.3	5.4	 20
174	  5	112.3	17.2	 20
175	  5	62.5	12.1	 20
176	  5	93.3	14.0	 16
177	  5	161.8	25.2	 20
178	  5	215.8	27.8	 20
179	  5	63.8	8.8	 16
180	  5	57.0	9.2	 25
181	  5	54.0	8.1	 25
182	  5	39.5	7.0	 20
183	  5	38.0	5.3	 25
184	  5	49.3	7.6	 20
185	  5	39.0	6.5	 25
186	  5	39.0	6.4	 25
187	  5	39.0	5.3	 20
188	  5	43.0	6.0	 25
189	  5	180.0	32.1	 25
190	  5	40.5	6.5	 16
191	  5	50.5	6.9	 20
192	  5	50.5	9.2	 20
193	  5	646.8	47.7	 16
194	  5	1166.0	36.4	 20
195	  5	209.0	26.9	 25
196	  5	201.8	26.8	 20
197	  5	114.0	21.4	 25
198	  5	197.0	21.2	 25
199	  5	528.8	46.7	 20
200	  5	57.0	11.7	 25
201	  5	54.0	9.9	 25
202	  5	233.3	23.0	 20
203	  5	124.0	12.7	 25
204	  5	111.0	18.5	 25
205	  5	41.0	6.1	 20
206	  5	56.5	8.4	 20
207	  5	85.5	12.8	 20
208	  5	47.3	6.7	 16
209	  5	36.5	4.5	 20
210	  5	38.3	8.4	 16
211	  5	43.0	7.7	 25
212	  5	37.0	6.9	 25
213	  5	41.5	8.1	 20
214	  5	65.0	8.1	 25
215	  5	53.0	7.0	 25
216	  5	70.3	21.3	 20
217	  5	860.0	112.7	 25
218	  5	86.0	12.6	 25
219	  5	63.0	10.3	 20
220	  5	1501.0	114.2	 25
221	  5	609.3	31.5	 20
222	  5	375.5	29.3	 16
223	  5	245.8	25.9	 20
224	  5	522.3	29.0	 20
225	  5	336.8	23.2	 16
226	  5	219.0	32.8	 25
227	  5	75.0	10.5	 25
228	  5	49.3	9.1	 20
229	  5	47.0	7.8	 25
230	  5	59.0	8.1	 25
231	  5	34.0	6.3	 20
232	  5	37.0	8.6	 25
233	  5	45.3	9.8	 20
234	  5	42.0	6.9	 25
235	  5	43.0	5.3	 25
236	  5	38.8	6.8	 20
237	  5	41.5	6.5	 20
238	  5	52.3	10.6	 20
239	  5	53.0	11.5	 16
240	  5	43.5	7.0	 20
241	  5	52.0	11.4	 20
242	  5	48.0	7.6	 20
243	  5	178.0	21.9	 25
244	  5	82.0	12.5	 25
245	  5	74.0	11.2	 20
246	  5	90.0	13.2	 25
247	  5	83.0	11.6	 25
248	  5	47.8	9.2	 20
249	  5	87.0	11.3	 25
250	  5	111.0	16.5	 25
251	  5	466.5	46.5	 20
252	  5	39.0	7.0	 20
253	  5	51.0	6.9	 20
254	  5	41.3	6.1	 16
255	  5	273.3	35.9	 20
256	  5	260.5	22.5	 20
257	  5	57.0	7.2	 16
258	  5	47.0	8.6	 25
259	  5	50.3	7.8	 20
260	  5	43.0	8.4	 25
261	  5	260.0	39.7	 25
262	  5	42.3	5.9	 20
263	  5	42.0	6.0	 25
264	  5	37.0	5.9	 25
265	  5	44.3	10.6	 20
266	  5	46.0	8.7	 25
267	  5	99.0	19.3	 25
268	  5	42.0	8.4	 16
269	  5	62.3	10.7	 20
270	  5	58.8	11.4	 20
271	  5	80.3	5.2	 16
272	  5	76.3	9.9	 20
273	  5	81.0	9.0	 25
274	  5	72.5	12.6	 20
275	  5	149.0	22.0	 25
276	  5	48.0	13.0	 25
277	  5	79.5	14.1	 20
278	  5	209.0	20.9	 25
279	  5	46.0	8.6	 25
280	  5	43.0	19.2	 20
281	  5	39.0	5.8	 25
282	  5	36.3	7.4	 20
283	  5	42.0	7.4	 25
284	  5	51.0	5.8	 20
285	  5	879.8	87.3	 16
286	  5	343.5	32.0	 20
287	  5	246.0	22.0	 20
288	  5	123.8	15.3	 16
289	  5	47.0	9.1	 25
290	  5	55.0	8.2	 25
291	  5	49.3	7.3	 20
292	  5	77.0	10.9	 25
293	  5	69.0	10.2	 25
294	  5	63.8	8.4	 20
295	  5	45.0	6.3	 25
296	  5	38.0	6.3	 25
297	  5	34.0	5.1	 20
298	  5	38.0	7.7	 25
299	  5	34.5	5.1	 20
300	  5	187.5	15.0	 16
301	  5	60.8	8.5	 20
302	  5	37.8	7.3	 20
303	  5	395.0	34.6	 16
304	  5	39.0	7.8	 25
305	  5	51.0	7.5	 25
306	  5	38.0	4.8	 20
307	  5	63.0	11.0	 25
308	  5	57.0	8.7	 20
309	  5	39.0	9.4	 25
310	  5	40.0	8.0	 25
311	  5	44.3	7.4	 20
312	  5	53.0	10.6	 25
313	  5	117.0	19.6	 25
314	  5	113.0	17.0	 20
315	  5	76.3	11.7	 20
316	  5	38.3	6.6	 20
317	  5	37.5	5.2	 16
318	  5	41.3	6.5	 20
319	  5	58.5	9.9	 20
320	  5	44.3	7.7	 20
321	  5	272.0	49.1	 25
322	  5	109.0	29.0	 25
323	  5	254.5	28.9	 20
324	  5	76.0	9.8	 25
325	  5	1038.0	135.6	 25
326	  5	63.0	8.7	 20
327	  5	45.0	8.9	 25
328	  5	36.0	5.6	 25
329	  5	43.0	6.6	 20
330	  5	39.3	6.2	 20
331	  5	35.8	7.4	 16
332	  5	37.5	8.4	 20
333	  5	47.5	7.9	 20
334	  5	38.3	7.6	 16
335	  5	36.5	6.6	 20
336	  5	47.0	8.3	 25
337	  5	33.3	5.8	 20
338	  5	39.0	5.3	 25
339	  5	38.0	6.4	 25
340	  5	47.3	6.3	 20
341	  5	45.0	10.5	 25
342	  5	40.0	6.6	 25
343	  5	40.0	7.4	 20
344	  5	40.0	6.7	 25
345	  5	40.0	7.0	 25
346	  5	41.0	7.3	 16
347	  5	38.3	7.6	 20
348	  5	35.5	7.4	 20
349	  5	38.0	8.1	 16
350	  5	176.5	24.6	 20
351	  5	39.0	7.5	 25
352	  5	43.0	7.6	 20
353	  5	36.0	6.4	 25
354	  5	43.0	6.8	 25
355	  5	56.0	10.0	 20
356	  5	43.0	7.5	 25
357	  5	41.0	7.2	 20
358	  5	47.0	9.0	 25
359	  5	37.0	7.0	 25
360	  5	45.0	12.9	 20
361	  5	84.0	15.1	 25
362	  5	101.3	14.8	 20
363	  5	37.3	6.0	 16
364	  5	37.5	6.4	 20
365	  5	48.3	6.6	 20
366	  5	40.8	8.6	 16
367	  5	52.0	6.3	 25
368	  5	387.0	37.9	 25
369	  5	58.8	9.7	 20
370	  5	84.0	11.6	 25
371	  5	110.0	10.7	 25
372	  5	213.3	20.0	 20
373	  5	90.0	21.1	 25
374	  5	97.0	12.4	 25
375	  5	62.5	8.5	 20
376	  5	52.0	6.8	 25
377	  5	42.5	5.4	 20
378	  5	43.5	7.1	 16
379	  5	51.0	7.4	 20
380	  5	48.0	8.7	 16
381	  5	57.0	6.5	 20
382	  5	64.0	9.2	 20
383	  5	63.3	8.6	 20
384	  5	43.0	7.5	 25
385	  5	37.0	5.2	 25
386	  5	38.5	5.7	 20
387	  5	42.0	8.8	 25
388	  5	41.0	6.0	 25
389	  5	48.5	8.3	 20
390	  5	43.0	7.4	 25
391	  5	58.0	11.7	 25
392	  5	54.0	9.1	 20
393	  5	287.5	41.4	 20
394	  5	49.3	7.5	 20
395	  5	191.3	15.4	 16
396	  5	58.3	8.2	 20
397	  5	51.0	8.9	 20
398	  5	39.3	6.0	 20
399	  5	38.0	4.9	 25
400	  5	41.0	6.1	 25
401	  5	43.8	7.3	 20
402	  5	67.0	11.5	 25
403	  5	317.0	46.8	 25
404	  5	68.0	9.8	 20
405	  5	110.0	21.2	 25
406	  5	38.3	6.3	 20
407	  5	36.0	6.1	 25
408	  5	56.0	11.6	 25
409	  5	44.3	7.5	 16
410	  5	61.3	8.6	 20
411	  5	91.5	9.3	 20
412	  5	81.3	11.7	 16
413	  5	42.5	6.9	 20
414	  5	45.0	8.5	 25
415	  5	114.5	14.0	 20
416	  5	281.0	24.0	 25
417	  5	301.0	25.0	 25
418	  5	1586.5	76.2	 20
419	  5	799.0	57.2	 25
420	  5	209.0	18.2	 25
421	  5	138.5	15.9	 20
422	  5	50.0	9.3	 25
423	  5	79.0	10.3	 25
424	  5	73.5	12.5	 16
425	  5	47.3	6.4	 20
426	  5	40.0	5.6	 20
427	  5	41.0	7.4	 16
428	  5	978.0	46.7	 20
429	  5	118.8	17.2	 20
430	  5	64.0	9.0	 25
431	  5	37.0	7.4	 25
432	  5	40.3	6.0	 20
433	  5	37.0	5.3	 25
434	  5	42.0	8.6	 25
435	  5	39.3	4.8	 20
436	  5	38.0	5.8	 25
437	  5	39.0	6.6	 25
438	  5	39.0	5.6	 20
439	  5	37.0	7.2	 25
440	  5	38.3	7.5	 20
441	  5	40.0	8.9	 16
442	  5	120.3	19.3	 20
443	  5	59.3	10.4	 20
444	  5	89.0	11.2	 16
445	  5	64.0	11.3	 25
446	  5	56.0	10.0	 25
447	  5	153.0	24.2	 20
448	  5	324.0	27.0	 25
449	  5	1868.0	297.0	 25
450	  5	242.3	26.6	 20
451	  5	59.0	8.4	 25
452	  5	144.0	21.7	 25
453	  5	57.5	8.1	 20
454	  5	63.0	10.2	 25
455	  5	42.0	6.1	 16
456	  5	40.3	7.5	 20
457	  5	67.3	10.9	 20
458	  5	48.3	7.9	 16
459	  5	31.0	5.1	 20
460	  5	36.8	6.6	 20
461	  5	36.0	6.9	 20
462	  5	45.0	9.1	 25
463	  5	51.0	6.4	 25
464	  5	54.0	7.0	 20
465	  5	146.0	24.9	 25
466	  5	99.0	13.2	 25
467	  5	96.3	12.7	 20
468	  5	70.0	8.5	 25
469	  5	36.0	5.9	 25
470	  5	43.3	7.8	 20
471	  5	34.0	6.3	 20
472	  5	37.0	5.1	 20
473	  5	41.0	6.7	 16
474	  5	42.0	8.8	 20
475	  5	46.3	6.2	 20
476	  5	339.5	36.5	 20
477	  5	40.0	6.4	 25
478	  5	39.0	6.0	 25
479	  5	59.8	11.2	 20
480	  5	80.0	11.5	 25
481	  5	48.0	11.1	 20
482	  5	132.0	19.1	 25
483	  5	69.0	8.6	 25
484	  5	64.0	9.0	 20
485	  5	42.0	7.0	 25
486	  5	42.0	6.5	 25
487	  5	268.8	22.2	 16
488	  5	71.3	12.9	 20
489	  5	138.0	17.3	 20
490	  5	57.8	7.7	 16
491	  5	296.5	28.6	 20
492	  5	39.0	7.0	 25
493	  5	105.5	14.6	 20
494	  5	161.0	20.7	 25
495	  5	41.0	7.6	 25
496	  5	39.0	5.2	 20
497	  5	44.0	7.7	 25
498	  5	42.0	9.1	 25
499	  5	147.0	18.9	 20
500	  5	126.0	14.1	 25
501	  5	47.0	8.2	 25
502	  5	320.3	28.5	 16
503	  5	123.3	17.2	 20
504	  5	138.0	10.4	 16
505	  5	655.5	62.4	 20
506	  5	409.0	31.5	 20
507	  5	134.5	13.2	 20
508	  5	121.0	18.3	 25
509	  5	52.0	10.0	 25
510	  5	73.0	11.4	 20
511	  5	39.0	6.6	 25
512	  5	59.0	12.7	 25
513	  5	39.5	8.4	 20
514	  5	37.0	6.2	 25
515	  5	37.0	6.9	 25
516	  5	61.0	10.2	 20
517	  5	54.0	10.1	 25
518	  5	96.5	9.3	 20
519	  5	73.3	12.7	 16
520	  5	123.0	11.6	 20
521	  5	45.5	9.5	 20
522	  5	52.0	7.1	 16
523	  5	173.0	20.9	 25
524	  5	67.0	9.9	 25
525	  5	41.8	7.5	 20
526	  5	125.0	16.4	 25
527	  5	40.0	6.6	 25
528	  5	40.3	7.2	 20
529	  5	48.0	7.4	 25
530	  5	56.5	9.5	 20
531	  5	47.0	10.2	 25
532	  5	38.0	7.2	 25
533	  5	41.0	7.6	 16
534	  5	308.5	32.9	 20
535	  5	203.5	26.1	 20
536	  5	48.3	8.6	 16
537	  5	43.0	5.3	 20
538	  5	34.0	5.6	 20
539	  5	38.0	6.7	 20
540	  5	42.0	5.6	 25
541	  5	98.0	15.3	 25
542	  5	63.3	9.5	 20
543	  5	70.0	7.5	 25
544	  5	46.0	7.6	 25
545	  5	41.3	6.0	 20
546	  5	36.0	5.5	 25
547	  5	40.0	7.1	 25
548	  5	167.3	14.9	 20
549	  5	652.5	56.3	 20
550	  5	154.3	20.2	 20
551	  5	303.8	23.8	 16
552	  5	76.0	12.3	 20
553	  5	67.0	10.9	 16
554	  5	63.0	8.6	 25
555	  5	67.0	12.4	 25
556	  5	1299.3	81.8	 20
557	  5	87.0	10.0	 25
558	  5	508.0	53.4	 25
559	  5	705.0	62.3	 20
560	  5	89.0	12.6	 25
561	  5	95.0	10.7	 25
562	  5	47.0	7.1	 20
563	  5	38.0	7.7	 25
564	  5	41.0	6.2	 25
565	  5	53.5	6.6	 16
566	  5	136.5	16.6	 20
567	  5	57.0	7.6	 20
568	  5	62.0	12.6	 16
569	  5	125.3	17.3	 20
570	  5	181.0	22.1	 25
571	  5	138.0	24.3	 20
572	  5	374.0	30.5	 25
573	  5	159.0	15.4	 25
574	  5	48.0	6.4	 20
575	  5	41.0	6.3	 25
576	  5	38.0	7.7	 25
577	  5	38.0	6.0	 20
578	  5	38.0	5.5	 25
579	  5	38.8	7.3	 20
580	  5	38.0	5.3	 20
581	  5	49.0	8.9	 20
582	  5	102.5	13.0	 16
583	  5	64.0	12.2	 20
584	  5	181.5	30.9	 20
585	  5	75.8	10.4	 20
586	  5	65.0	7.9	 25
587	  5	51.0	6.9	 25
588	  5	54.0	8.2	 20
589	  5	38.0	5.5	 25
590	  5	41.0	7.4	 25
591	  5	111.3	12.9	 20
592	  5	51.0	9.6	 25
593	  5	53.0	7.0	 25
594	  5	49.0	7.2	 20
595	  5	48.0	5.2	 25
596	  5	54.0	8.6	 20
597	  5	98.3	14.4	 16
598	  5	41.0	6.8	 20
599	  5	48.8	8.3	 20
600	  5	82.8	10.7	 16
601	  5	60.0	9.2	 25
602	  5	49.0	7.6	 20
603	  5	38.0	5.7	 25
604	  5	44.0	6.0	 25
605	  5	40.3	6.1	 20
606	  5	53.0	7.6	 25
607	  5	572.0	63.9	 25
608	  5	104.5	9.3	 20
609	  5	49.0	9.1	 25
610	  5	84.0	11.2	 25
611	  5	616.0	43.7	 16
612	  5	109.3	13.4	 20
613	  5	195.8	24.4	 20
614	  5	47.0	7.9	 16
615	  5	87.0	12.0	 20
616	  5	52.0	10.5	 20
617	  5	128.0	17.6	 20
618	  5	39.0	6.8	 25
619	  5	39.0	6.2	 25
620	  5	42.3	8.1	 20
621	  5	82.0	10.6	 25
622	  5	53.0	8.4	 25
623	  5	37.5	7.4	 20
624	  5	39.0	7.1	 25
625	  5	137.0	20.8	 25
626	  5	139.5	33.7	 20
627	  5	46.0	9.4	 20
628	  5	194.5	22.0	 16
629	  5	48.3	9.0	 20
630	  5	85.8	16.6	 20
631	  5	50.8	7.1	 16
632	  5	35.0	6.5	 25
633	  5	48.0	9.5	 25
634	  5	62.3	10.0	 20
635	  5	240.0	30.6	 25
636	  5	515.0	82.8	 25
637	  5	51.3	12.5	 20
638	  5	181.0	17.6	 25
639	  5	43.0	9.1	 25
  0	  6	1425.8	224.9	 20
  1	  6	50.0	7.7	 25
  2	  6	50.0	10.2	 25
  3	  6	70.8	15.2	 20
  4	  6	251.0	45.6	 25
  5	  6	38.0	8.4	 25
  6	  6	47.3	8.5	 20
  7	  6	41.0	7.8	 25
  8	  6	36.8	8.5	 16
  9	  6	36.3	6.0	 20
 10	  6	37.3	5.8	 20
 11	  6	42.5	7.8	 16
 12	  6	35.0	6.9	 20
 13	  6	39.0	6.4	 25
 14	  6	64.0	8.2	 20
 15	  6	44.0	10.6	 25
 16	  6	34.0	6.0	 25
 17	  6	33.5	6.2	 20
 18	  6	40.0	7.0	 25
 19	  6	38.0	6.9	 25
 20	  6	49.0	6.6	 20
 21	  6	44.0	6.8	 25
 22	  6	47.0	8.0	 25
 23	  6	93.5	14.0	 20
 24	  6	54.0	7.4	 20
 25	  6	197.3	34.9	 20
 26	  6	76.3	11.1	 16
 27	  6	61.8	12.5	 20
 28	  6	537.0	47.6	 20
 29	  6	61.5	10.4	 20
 30	  6	51.0	10.9	 25
 31	  6	125.8	17.9	 20
 32	  6	298.0	21.9	 25
 33	  6	240.0	23.7	 25
 34	  6	55.0	10.2	 20
 35	  6	108.0	18.5	 25
 36	  6	55.0	8.1	 25
 37	  6	49.3	7.6	 20
 38	  6	82.0	13.9	 25
 39	  6	42.3	6.9	 20
 40	  6	42.8	9.3	 16
 41	  6	44.0	6.4	 20
 42	  6	142.3	18.9	 20
 43	  6	89.0	15.4	 16
 44	  6	35.0	5.9	 25
 45	  6	53.0	9.6	 25
 46	  6	37.0	5.5	 20
 47	  6	43.0	8.1	 25
 48	  6	34.0	7.2	 25
 49	  6	36.0	4.4	 20
 50	  6	38.0	7.5	 25
 51	  6	41.0	7.3	 25
 52	  6	50.3	9.8	 20
 53	  6	56.0	10.6	 25
 54	  6	58.0	8.7	 25
 55	  6	45.0	8.6	 16
 56	  6	43.0	8.0	 20
 57	  6	36.3	4.4	 16
 58	  6	67.5	12.4	 20
 59	  6	36.0	4.5	 20
 60	  6	44.5	7.3	 20
 61	  6	33.0	6.6	 25
 62	  6	1403.0	245.0	 25
 63	  6	42.0	6.8	 20
 64	  6	45.0	8.5	 25
 65	  6	50.0	8.4	 25
 66	  6	1507.0	146.2	 20
 67	  6	37.0	7.5	 25
 68	  6	1510.0	247.4	 25
 69	  6	50.5	8.7	 20
 70	  6	48.3	5.9	 20
 71	  6	46.3	9.3	 20
 72	  6	44.3	6.5	 16
 73	  6	36.0	7.7	 20
 74	  6	1387.5	252.2	 20
 75	  6	42.0	6.1	 16
 76	  6	41.0	7.0	 25
 77	  6	45.0	8.3	 25
 78	  6	1482.0	72.3	 20
 79	  6	40.0	6.8	 25
 80	  6	1517.5	180.8	 20
 81	  6	52.0	9.9	 25
 82	  6	45.0	7.9	 25
 83	  6	49.3	7.7	 20
 84	  6	42.0	8.0	 25
 85	  6	36.0	5.2	 25
 86	  6	1516.8	99.4	 16
 87	  6	44.3	5.5	 20
 88	  6	40.3	5.2	 20
 89	  6	44.5	7.7	 16
 90	  6	1438.8	152.3	 20
 91	  6	37.0	6.4	 25
 92	  6	1440.0	115.2	 20
 93	  6	45.0	8.5	 25
 94	  6	43.0	8.0	 25
 95	  6	45.3	6.7	 20
 96	  6	1470.0	154.8	 25
 97	  6	36.0	6.5	 25
 98	  6	39.3	7.3	 20
 99	  6	42.0	7.3	 25
100	  6	1377.0	282.4	 25
101	  6	41.8	7.8	 20
102	  6	48.3	8.3	 20
103	  6	37.8	8.6	 20
104	  6	1472.0	107.3	 16
105	  6	47.3	9.6	 20
106	  6	42.5	6.8	 16
107	  6	40.0	7.2	 25
108	  6	41.0	8.5	 25
109	  6	33.5	7.5	 20
110	  6	33.0	6.2	 25
111	  6	103.0	15.7	 25
112	  6	268.8	30.9	 20
113	  6	66.0	11.8	 25
114	  6	40.0	5.1	 25
115	  6	33.0	6.3	 20
116	  6	1384.0	134.8	 25
117	  6	43.0	6.7	 20
118	  6	47.0	6.9	 16
119	  6	44.3	4.7	 20
120	  6	1551.5	282.6	 20
121	  6	37.5	7.9	 16
122	  6	1601.0	287.2	 25
123	  6	52.0	10.1	 25
124	  6	45.0	7.3	 20
125	  6	48.0	7.8	 25
126	  6	1640.0	336.4	 25
127	  6	32.3	6.0	 20
128	  6	34.0	4.9	 25
129	  6	41.3	6.0	 20
130	  6	42.0	8.2	 25
131	  6	252.0	26.9	 25
132	  6	372.5	31.7	 20
133	  6	34.3	4.6	 20
134	  6	1463.5	209.4	 20
135	  6	46.3	8.4	 16
136	  6	46.3	7.3	 20
137	  6	49.5	8.4	 20
138	  6	1504.0	233.4	 20
139	  6	36.0	6.1	 25
140	  6	39.0	6.7	 25
141	  6	40.3	8.6	 20
142	  6	1286.0	171.1	 25
143	  6	45.0	10.7	 25
144	  6	45.3	10.2	 20
145	  6	36.0	6.8	 25
146	  6	1427.0	303.2	 25
147	  6	45.0	5.4	 20
148	  6	45.8	8.6	 20
149	  6	51.3	8.1	 20
150	  6	1610.5	79.8	 16
151	  6	43.0	6.7	 20
152	  6	1559.8	378.3	 20
153	  6	44.3	7.9	 16
154	  6	41.0	8.3	 25
155	  6	47.3	8.4	 20
156	  6	1645.0	158.2	 25
157	  6	35.0	6.3	 25
158	  6	31.5	5.5	 20
159	  6	39.0	7.8	 25
160	  6	60.0	9.5	 25
161	  6	42.0	8.0	 20
162	  6	245.0	26.8	 25
163	  6	47.0	7.7	 25
164	  6	77.0	15.1	 16
165	  6	325.0	26.4	 20
166	  6	109.3	12.0	 20
167	  6	63.3	8.6	 16
168	  6	55.8	8.3	 20
169	  6	64.0	8.7	 25
170	  6	107.5	12.1	 20
171	  6	85.0	18.7	 25
172	  6	47.0	7.2	 25
173	  6	41.3	6.4	 20
174	  6	78.0	9.7	 25
175	  6	46.0	13.7	 25
176	  6	197.0	18.3	 20
177	  6	154.0	16.2	 25
178	  6	230.8	22.0	 20
179	  6	72.0	12.3	 25
180	  6	56.3	7.7	 20
181	  6	75.0	9.7	 16
182	  6	45.0	6.2	 20
183	  6	41.5	9.1	 20
184	  6	90.3	13.1	 16
185	  6	44.0	9.0	 25
186	  6	37.0	5.1	 25
187	  6	43.3	8.6	 20
188	  6	37.0	6.3	 25
189	  6	75.0	13.9	 25
190	  6	38.5	6.6	 20
191	  6	45.0	6.6	 25
192	  6	45.0	5.8	 25
193	  6	357.8	42.6	 20
194	  6	548.0	58.2	 25
195	  6	276.5	30.6	 20
196	  6	323.0	26.7	 16
197	  6	273.0	23.0	 20
198	  6	243.5	41.7	 20
199	  6	389.0	26.8	 16
200	  6	72.0	13.0	 25
201	  6	60.0	9.8	 25
202	  6	301.5	29.7	 20
203	  6	426.0	69.5	 25
204	  6	182.3	31.7	 20
205	  6	43.0	9.0	 25
206	  6	46.0	7.2	 25
207	  6	78.0	11.5	 20
208	  6	42.0	7.7	 25
209	  6	41.0	7.4	 25
210	  6	44.5	7.0	 20
211	  6	48.3	7.0	 20
212	  6	37.3	6.1	 20
213	  6	50.5	7.9	 16
214	  6	53.3	9.4	 20
215	  6	44.3	8.2	 20
216	  6	68.5	14.3	 20
217	  6	285.0	49.6	 25
218	  6	133.0	17.2	 25
219	  6	53.0	9.1	 20
220	  6	981.0	95.1	 25
221	  6	648.0	68.5	 25
222	  6	414.5	24.7	 20
223	  6	250.0	25.2	 25
224	  6	505.0	74.5	 25
225	  6	455.0	31.7	 20
226	  6	270.8	27.7	 20
227	  6	146.0	15.5	 16
228	  6	79.3	8.1	 20
229	  6	41.0	5.6	 20
230	  6	39.3	4.1	 16
231	  6	33.5	6.2	 20
232	  6	37.0	6.0	 25
233	  6	39.0	5.8	 20
234	  6	41.0	8.8	 25
235	  6	44.0	8.2	 25
236	  6	39.5	6.4	 20
237	  6	41.0	5.8	 25
238	  6	44.0	8.5	 25
239	  6	67.3	9.1	 20
240	  6	39.0	8.0	 25
241	  6	50.0	7.3	 25
242	  6	46.3	6.6	 16
243	  6	190.3	21.7	 20
244	  6	52.3	11.0	 20
245	  6	101.3	14.7	 16
246	  6	47.3	11.5	 20
247	  6	55.0	10.5	 25
248	  6	54.0	6.8	 20
249	  6	174.0	20.9	 25
250	  6	65.0	9.2	 25
251	  6	91.0	21.0	 20
252	  6	39.0	6.6	 25
253	  6	57.0	9.2	 20
254	  6	41.0	6.3	 25
255	  6	68.0	13.1	 25
256	  6	71.8	11.2	 20
257	  6	50.0	7.7	 25
258	  6	35.0	4.8	 20
259	  6	43.3	6.8	 16
260	  6	49.3	7.0	 20
261	  6	67.3	9.6	 20
262	  6	53.5	8.0	 16
263	  6	35.0	6.5	 25
264	  6	43.0	8.6	 25
265	  6	37.5	7.2	 20
266	  6	37.0	7.0	 25
267	  6	44.0	7.9	 25
268	  6	53.3	10.1	 20
269	  6	52.0	9.0	 25
270	  6	53.0	8.1	 25
271	  6	101.0	13.9	 20
272	  6	99.0	14.1	 25
273	  6	97.5	14.4	 20
274	  6	52.8	12.8	 16
275	  6	423.3	44.5	 20
276	  6	48.0	7.3	 20
277	  6	68.0	11.1	 16
278	  6	161.0	77.6	 25
279	  6	44.0	7.4	 20
280	  6	40.0	7.1	 25
281	  6	42.0	8.6	 25
282	  6	40.3	7.8	 20
283	  6	43.0	7.6	 25
284	  6	38.0	5.7	 25
285	  6	100.5	11.3	 20
286	  6	111.0	14.6	 25
287	  6	115.0	21.4	 25
288	  6	68.3	13.5	 20
289	  6	47.3	8.0	 20
290	  6	47.3	7.8	 20
291	  6	48.3	8.7	 16
292	  6	124.0	20.8	 20
293	  6	97.8	16.2	 20
294	  6	47.3	9.2	 20
295	  6	41.0	6.3	 25
296	  6	42.0	8.6	 25
297	  6	35.0	6.0	 20
298	  6	35.0	4.7	 25
299	  6	39.0	7.2	 25
300	  6	48.3	10.2	 20
301	  6	44.0	6.8	 25
302	  6	39.3	5.4	 20
303	  6	85.0	16.2	 25
304	  6	39.0	6.8	 20
305	  6	39.0	5.1	 16
306	  6	36.5	6.0	 20
307	  6	59.0	9.3	 20
308	  6	43.8	6.9	 16
309	  6	38.3	5.9	 20
310	  6	34.0	7.0	 25
311	  6	38.3	7.2	 20
312	  6	71.0	13.6	 25
313	  6	201.0	21.4	 25
314	  6	151.3	18.9	 20
315	  6	52.0	11.2	 25
316	  6	40.0	7.0	 25
317	  6	60.3	10.5	 20
318	  6	41.0	6.5	 25
319	  6	52.0	7.7	 25
320	  6	41.0	7.0	 16
321	  6	464.5	55.9	 20
322	  6	116.0	29.1	 20
323	  6	143.8	21.9	 16
324	  6	56.0	8.3	 20
325	  6	110.0	19.7	 25
326	  6	46.0	7.2	 20
327	  6	36.0	7.8	 25
328	  6	31.0	6.8	 20
329	  6	38.0	6.3	 25
330	  6	37.0	6.5	 25
331	  6	34.3	8.5	 20
332	  6	37.0	6.4	 25
333	  6	34.0	5.9	 25
334	  6	37.0	7.4	 20
335	  6	36.0	7.6	 25
336	  6	40.0	6.0	 20
337	  6	42.5	9.3	 16
338	  6	44.3	8.0	 20
339	  6	35.3	6.4	 20
340	  6	54.5	10.1	 16
341	  6	69.0	11.2	 25
342	  6	40.0	5.8	 25
343	  6	38.0	5.6	 20
344	  6	36.0	5.8	 25
345	  6	35.0	6.7	 25
346	  6	38.3	6.9	 20
347	  6	38.0	5.3	 25
348	  6	40.0	7.0	 25
349	  6	35.3	4.4	 20
350	  6	36.0	5.3	 25
351	  6	35.0	6.1	 16
352	  6	34.0	5.5	 20
353	  6	38.3	7.4	 20
354	  6	40.8	6.6	 16
355	  6	52.3	12.1	 20
356	  6	39.3	6.3	 20
357	  6	41.3	5.6	 20
358	  6	42.0	8.0	 25
359	  6	37.0	5.3	 25
360	  6	35.3	5.7	 20
361	  6	43.0	7.6	 25
362	  6	42.0	8.7	 25
363	  6	36.5	5.5	 20
364	  6	42.0	7.7	 25
365	  6	45.0	7.2	 25
366	  6	43.3	7.3	 20
367	  6	45.3	7.8	 20
368	  6	196.3	16.2	 20
369	  6	42.5	7.7	 16
370	  6	54.3	8.3	 20
371	  6	54.0	7.5	 20
372	  6	142.3	16.1	 20
373	  6	50.0	10.2	 25
374	  6	49.0	8.0	 25
375	  6	50.0	8.6	 20
376	  6	42.0	5.7	 25
377	  6	41.3	5.7	 20
378	  6	44.0	7.6	 25
379	  6	50.0	8.5	 25
380	  6	39.0	6.0	 20
381	  6	58.0	9.6	 25
382	  6	59.0	9.3	 25
383	  6	53.3	10.4	 16
384	  6	52.5	9.7	 20
385	  6	38.8	6.5	 20
386	  6	43.5	6.0	 16
387	  6	42.0	9.7	 20
388	  6	44.0	5.5	 25
389	  6	43.3	7.3	 20
390	  6	44.0	7.0	 25
391	  6	73.0	12.7	 25
392	  6	49.0	9.2	 20
393	  6	113.0	23.2	 25
394	  6	67.0	8.6	 25
395	  6	85.0	10.7	 20
396	  6	49.0	9.2	 25
397	  6	46.0	7.8	 25
398	  6	32.3	4.9	 16
399	  6	37.8	6.1	 20
400	  6	41.5	8.6	 16
401	  6	42.3	5.9	 20
402	  6	68.5	9.1	 20
403	  6	633.8	108.6	 20
404	  6	133.0	34.1	 25
405	  6	41.0	5.6	 25
406	  6	39.0	6.8	 20
407	  6	40.0	7.6	 25
408	  6	38.0	7.3	 25
409	  6	41.8	6.7	 20
410	  6	46.0	7.8	 25
411	  6	108.0	13.0	 25
412	  6	47.3	6.8	 20
413	  6	36.0	5.9	 25
414	  6	39.0	6.9	 20
415	  6	48.0	6.3	 16
416	  6	98.3	13.9	 20
417	  6	74.0	10.5	 20
418	  6	265.8	45.8	 16
419	  6	1673.0	119.9	 25
420	  6	159.0	51.8	 25
421	  6	82.3	9.7	 20
422	  6	51.0	8.4	 25
423	  6	143.0	23.6	 25
424	  6	104.0	16.2	 20
425	  6	64.0	11.8	 25
426	  6	39.0	5.1	 20
427	  6	44.0	6.7	 25
428	  6	659.0	74.4	 25
429	  6	61.5	11.2	 16
430	  6	45.3	7.4	 20
431	  6	40.3	7.2	 20
432	  6	35.3	7.7	 16
433	  6	34.5	5.9	 20
434	  6	38.3	7.3	 20
435	  6	39.3	5.8	 20
436	  6	38.0	8.4	 25
437	  6	37.0	8.7	 25
438	  6	39.3	7.4	 20
439	  6	33.0	5.9	 25
440	  6	38.0	7.1	 25
441	  6	38.5	6.9	 20
442	  6	113.0	15.1	 25
443	  6	63.0	9.2	 25
444	  6	65.3	9.9	 20
445	  6	41.0	7.8	 20
446	  6	53.3	9.7	 20
447	  6	134.8	24.3	 16
448	  6	139.3	19.9	 20
449	  6	216.3	31.5	 16
450	  6	108.0	27.5	 25
451	  6	47.0	23.8	 25
452	  6	57.8	10.4	 20
453	  6	40.0	7.3	 25
454	  6	65.0	9.1	 25
455	  6	38.3	6.9	 20
456	  6	40.0	5.5	 25
457	  6	56.0	11.1	 25
458	  6	43.0	13.0	 20
459	  6	36.0	6.6	 25
460	  6	37.0	6.1	 25
461	  6	41.0	7.1	 16
462	  6	37.3	5.8	 20
463	  6	66.8	12.1	 20
464	  6	57.8	6.7	 16
465	  6	59.8	8.0	 20
466	  6	139.0	17.5	 25
467	  6	323.0	25.1	 20
468	  6	138.0	19.8	 25
469	  6	44.0	9.5	 25
470	  6	38.3	5.1	 20
471	  6	36.0	6.8	 25
472	  6	40.0	8.1	 25
473	  6	42.8	7.6	 20
474	  6	36.0	6.6	 25
475	  6	41.5	9.2	 20
476	  6	38.5	7.0	 20
477	  6	38.3	4.2	 20
478	  6	36.0	6.6	 16
479	  6	83.5	11.3	 20
480	  6	44.3	10.3	 20
481	  6	42.8	6.9	 20
482	  6	76.0	14.7	 25
483	  6	100.0	10.3	 25
484	  6	105.0	12.7	 20
485	  6	57.0	10.6	 25
486	  6	38.0	6.1	 25
487	  6	83.5	11.4	 20
488	  6	42.0	7.1	 25
489	  6	177.0	20.9	 25
490	  6	52.3	9.0	 20
491	  6	124.0	12.8	 25
492	  6	38.3	7.8	 20
493	  6	63.8	10.3	 16
494	  6	241.5	24.7	 20
495	  6	40.8	8.5	 20
496	  6	47.5	7.9	 16
497	  6	55.0	7.9	 25
498	  6	40.0	6.9	 25
499	  6	62.0	12.3	 20
500	  6	80.0	11.4	 25
501	  6	46.3	7.6	 20
502	  6	92.0	14.9	 25
503	  6	135.0	14.2	 25
504	  6	101.5	12.7	 20
505	  6	136.0	20.4	 25
506	  6	207.0	24.1	 25
507	  6	286.0	16.4	 16
508	  6	59.3	10.7	 20
509	  6	46.3	5.8	 20
510	  6	57.5	7.2	 16
511	  6	38.3	6.7	 20
512	  6	39.0	7.6	 20
513	  6	35.0	4.9	 20
514	  6	35.0	5.8	 25
515	  6	35.0	6.4	 25
516	  6	45.5	7.0	 20
517	  6	48.0	7.6	 25
518	  6	63.0	11.1	 25
519	  6	49.3	6.6	 20
520	  6	54.0	8.9	 25
521	  6	43.0	8.9	 25
522	  6	45.3	8.0	 20
523	  6	61.3	9.4	 20
524	  6	56.3	12.1	 16
525	  6	42.8	7.2	 20
526	  6	61.5	9.7	 20
527	  6	41.0	6.4	 16
528	  6	43.0	8.7	 25
529	  6	37.0	5.3	 25
530	  6	47.3	9.0	 20
531	  6	36.0	8.1	 25
532	  6	38.0	6.4	 25
533	  6	39.0	7.7	 20
534	  6	90.0	14.0	 25
535	  6	127.0	17.0	 25
536	  6	36.3	5.7	 20
537	  6	40.0	6.9	 25
538	  6	39.0	6.2	 25
539	  6	42.0	8.7	 16
540	  6	42.3	8.7	 20
541	  6	41.8	6.2	 20
542	  6	87.3	9.8	 16
543	  6	52.3	11.0	 20
544	  6	38.0	5.1	 25
545	  6	54.3	8.7	 20
546	  6	43.0	8.5	 25
547	  6	37.0	6.7	 25
548	  6	83.5	11.5	 20
549	  6	288.0	42.4	 25
550	  6	75.0	11.3	 20
551	  6	116.0	14.3	 25
552	  6	59.0	12.3	 25
553	  6	50.5	9.4	 20
554	  6	71.3	11.2	 20
555	  6	54.8	10.1	 20
556	  6	540.3	34.8	 16
557	  6	75.8	9.3	 20
558	  6	252.0	27.2	 20
559	  6	211.8	22.6	 20
560	  6	54.0	8.3	 25
561	  6	87.0	10.8	 25
562	  6	38.3	6.8	 20
563	  6	37.0	5.6	 25
564	  6	41.0	8.4	 25
565	  6	39.5	6.7	 20
566	  6	48.0	7.3	 25
567	  6	61.0	7.6	 25
568	  6	86.5	12.4	 20
569	  6	58.0	6.4	 25
570	  6	318.8	98.2	 20
571	  6	166.8	16.2	 16
572	  6	149.0	18.8	 20
573	  6	152.0	21.5	 16
574	  6	58.0	11.6	 20
575	  6	90.0	13.8	 25
576	  6	39.0	6.4	 20
577	  6	39.0	6.6	 25
578	  6	37.0	5.5	 25
579	  6	35.0	5.9	 20
580	  6	35.0	6.4	 25
581	  6	41.0	6.8	 25
582	  6	45.3	9.7	 20
583	  6	41.0	6.4	 25
584	  6	76.0	13.6	 25
585	  6	54.3	9.5	 16
586	  6	39.3	6.3	 20
587	  6	55.8	7.6	 20
588	  6	46.0	7.5	 16
589	  6	41.0	8.1	 20
590	  6	39.0	5.9	 20
591	  6	71.3	10.0	 20
592	  6	82.0	20.5	 25
593	  6	55.0	12.8	 25
594	  6	41.3	7.3	 20
595	  6	50.0	9.2	 25
596	  6	65.0	10.4	 25
597	  6	55.5	9.3	 20
598	  6	40.0	6.4	 25
599	  6	40.5	7.6	 20
600	  6	170.0	15.6	 25
601	  6	49.5	9.0	 20
602	  6	55.3	8.8	 16
603	  6	37.8	7.5	 20
604	  6	38.0	5.8	 20
605	  6	37.5	6.8	 16
606	  6	35.0	5.3	 25
607	  6	110.0	18.5	 25
608	  6	177.3	23.7	 20
609	  6	56.0	9.4	 25
610	  6	96.0	17.9	 25
611	  6	1148.0	66.7	 20
612	  6	207.0	23.8	 25
613	  6	183.0	25.0	 25
614	  6	64.3	11.6	 20
615	  6	55.0	7.7	 25
616	  6	45.0	6.4	 25
617	  6	58.5	8.8	 16
618	  6	38.0	6.7	 20
619	  6	41.3	6.6	 20
620	  6	46.3	8.7	 16
621	  6	58.3	9.4	 20
622	  6	53.5	9.3	 20
623	  6	38.0	6.7	 25
624	  6	37.0	7.1	 25
625	  6	69.5	9.2	 20
626	  6	102.0	16.7	 25
627	  6	59.0	15.4	 25
628	  6	1499.0	196.6	 20
629	  6	63.0	11.9	 25
630	  6	55.0	7.9	 25
631	  6	57.3	11.9	 20
632	  6	42.5	8.9	 20
633	  6	42.0	6.4	 20
634	  6	66.0	12.4	 16
635	  6	83.0	10.1	 20
636	  6	185.3	30.7	 20
637	  6	66.8	8.7	 16
638	  6	149.0	27.2	 25
639	  6	1504.0	329.6	 25
  0	  7	46.0	6.7	 16
  1	  7	51.8	6.3	 20
  2	  7	42.8	8.1	 16
  3	  7	38.0	5.4	 25
  4	  7	42.0	7.2	 25
  5	  7	38.0	6.9	 20
  6	  7	35.0	7.2	 25
  7	  7	40.0	8.3	 25
  8	  7	38.3	7.6	 20
  9	  7	33.0	7.0	 25
 10	  7	45.0	6.8	 25
 11	  7	39.5	7.4	 20
 12	  7	35.0	6.4	 25
 13	  7	42.5	7.6	 20
 14	  7	38.3	5.9	 16
 15	  7	37.0	7.8	 20
 16	  7	31.3	5.1	 20
 17	  7	39.8	9.3	 16
 18	  7	434.0	74.2	 25
 19	  7	37.0	5.1	 25
 20	  7	1381.3	110.0	 20
 21	  7	42.0	6.6	 25
 22	  7	38.0	6.5	 25
 23	  7	42.3	8.8	 20
 24	  7	97.0	17.3	 25
 25	  7	40.0	6.8	 25
 26	  7	42.3	7.3	 20
 27	  7	167.0	16.8	 25
 28	  7	48.0	7.1	 20
 29	  7	344.3	54.0	 20
 30	  7	568.3	31.5	 20
 31	  7	292.3	23.1	 16
 32	  7	58.5	8.9	 20
 33	  7	59.3	7.3	 20
 34	  7	66.3	8.1	 20
 35	  7	63.0	7.8	 25
 36	  7	37.0	7.3	 25
 37	  7	112.0	15.8	 20
 38	  7	72.0	11.1	 25
 39	  7	47.0	8.4	 25
 40	  7	98.5	16.0	 20
 41	  7	152.0	17.3	 25
 42	  7	103.0	15.0	 25
 43	  7	55.3	9.9	 20
 44	  7	46.5	8.3	 20
 45	  7	37.3	5.6	 20
 46	  7	37.0	8.3	 16
 47	  7	40.3	7.2	 20
 48	  7	37.3	7.5	 20
 49	  7	65.5	14.6	 16
 50	  7	32.0	5.6	 25
 51	  7	35.0	8.7	 20
 52	  7	37.0	6.2	 25
 53	  7	36.0	6.6	 25
 54	  7	38.0	7.2	 20
 55	  7	40.0	7.2	 25
 56	  7	41.0	7.0	 25
 57	  7	44.0	8.0	 20
 58	  7	47.0	7.0	 25
 59	  7	44.0	7.4	 25
 60	  7	43.3	4.1	 16
 61	  7	35.3	6.2	 20
 62	  7	46.3	8.3	 20
 63	  7	1305.3	71.6	 16
 64	  7	1342.5	56.8	 20
 65	  7	1308.0	305.0	 25
 66	  7	46.5	7.3	 20
 67	  7	36.0	6.9	 25
 68	  7	49.0	9.7	 25
 69	  7	1316.3	136.3	 20
 70	  7	1315.0	147.2	 25
 71	  7	1258.0	243.9	 25
 72	  7	46.3	10.4	 20
 73	  7	37.0	5.1	 25
 74	  7	1307.0	266.2	 25
 75	  7	42.3	8.5	 20
 76	  7	36.0	5.2	 20
 77	  7	41.5	8.7	 16
 78	  7	1383.8	145.2	 20
 79	  7	40.3	7.6	 20
 80	  7	47.3	6.6	 16
 81	  7	1298.0	217.7	 25
 82	  7	1294.0	175.2	 25
 83	  7	1345.0	186.4	 20
 84	  7	43.0	7.4	 25
 85	  7	38.0	7.7	 25
 86	  7	47.0	9.0	 20
 87	  7	1347.0	138.3	 25
 88	  7	1392.0	150.7	 25
 89	  7	1380.5	155.3	 20
 90	  7	46.0	8.4	 25
 91	  7	39.5	8.1	 20
 92	  7	1295.8	93.8	 16
 93	  7	38.3	6.3	 20
 94	  7	39.3	4.5	 20
 95	  7	44.0	6.6	 16
 96	  7	1355.0	278.8	 25
 97	  7	37.0	7.2	 25
 98	  7	40.0	6.3	 20
 99	  7	39.0	5.2	 25
100	  7	1295.3	163.2	 20
101	  7	44.0	8.6	 25
102	  7	39.0	5.1	 25
103	  7	37.5	7.8	 20
104	  7	1383.0	137.2	 25
105	  7	40.0	5.6	 25
106	  7	41.0	6.8	 20
107	  7	40.0	7.0	 20
108	  7	39.8	5.9	 20
109	  7	30.0	5.4	 16
110	  7	32.3	7.4	 20
111	  7	78.3	11.8	 20
112	  7	65.0	11.4	 20
113	  7	61.0	11.1	 25
114	  7	84.0	11.6	 25
115	  7	30.3	5.4	 20
116	  7	1278.0	174.8	 25
117	  7	42.0	7.3	 25
118	  7	42.3	5.7	 20
119	  7	45.0	8.1	 25
120	  7	1445.0	290.6	 25
121	  7	35.5	6.4	 20
122	  7	44.5	7.2	 20
123	  7	1338.3	77.7	 20
124	  7	1383.8	57.5	 16
125	  7	1349.3	188.4	 20
126	  7	43.3	8.7	 16
127	  7	32.8	4.5	 20
128	  7	30.0	5.6	 25
129	  7	42.3	9.0	 20
130	  7	44.0	8.6	 25
131	  7	42.0	7.7	 25
132	  7	49.3	7.5	 20
133	  7	32.0	7.4	 25
134	  7	44.0	8.2	 25
135	  7	1268.3	86.9	 20
136	  7	1275.0	106.1	 25
137	  7	1255.0	220.7	 25
138	  7	42.3	6.5	 16
139	  7	32.8	6.1	 20
140	  7	45.3	8.4	 20
141	  7	1225.3	58.3	 16
142	  7	39.8	7.5	 20
143	  7	45.0	6.8	 25
144	  7	37.5	6.5	 20
145	  7	36.0	5.3	 25
146	  7	42.0	6.7	 25
147	  7	1446.3	136.8	 20
148	  7	1523.0	149.7	 25
149	  7	1497.3	122.6	 20
150	  7	49.0	9.1	 25
151	  7	33.0	6.1	 25
152	  7	1550.0	109.6	 20
153	  7	44.0	7.5	 25
154	  7	44.3	7.7	 20
155	  7	41.5	7.6	 16
156	  7	1590.0	183.8	 20
157	  7	33.5	6.6	 20
158	  7	33.0	4.2	 16
159	  7	34.0	5.9	 25
160	  7	32.0	5.3	 25
161	  7	36.3	5.8	 20
162	  7	35.0	7.7	 25
163	  7	39.0	6.7	 25
164	  7	48.0	6.7	 20
165	  7	41.0	7.1	 25
166	  7	49.0	10.6	 25
167	  7	1247.8	146.9	 20
168	  7	1038.0	195.6	 25
169	  7	48.0	5.4	 20
170	  7	39.3	6.7	 16
171	  7	37.3	7.8	 20
172	  7	40.0	8.9	 20
173	  7	58.8	9.3	 16
174	  7	56.0	10.9	 25
175	  7	144.5	18.9	 20
176	  7	188.0	18.5	 25
177	  7	135.0	16.7	 25
178	  7	142.3	15.4	 20
179	  7	57.0	10.9	 25
180	  7	64.0	11.5	 25
181	  7	80.3	12.9	 20
182	  7	41.0	6.9	 25
183	  7	782.0	90.6	 25
184	  7	848.5	128.8	 20
185	  7	87.3	18.3	 20
186	  7	42.3	7.4	 20
187	  7	83.3	11.4	 16
188	  7	35.5	7.0	 20
189	  7	47.3	9.6	 20
190	  7	38.8	7.6	 20
191	  7	38.0	8.4	 25
192	  7	46.0	7.5	 25
193	  7	79.5	11.6	 20
194	  7	134.0	10.4	 25
195	  7	61.0	11.3	 25
196	  7	108.8	17.4	 20
197	  7	337.0	25.7	 25
198	  7	170.5	23.6	 20
199	  7	166.0	16.8	 25
200	  7	49.0	8.9	 20
201	  7	52.3	8.9	 16
202	  7	188.8	27.0	 20
203	  7	40.0	6.8	 20
204	  7	36.3	7.1	 16
205	  7	39.3	6.6	 20
206	  7	56.0	11.1	 25
207	  7	43.3	7.6	 20
208	  7	39.0	6.3	 25
209	  7	38.0	8.3	 25
210	  7	40.0	7.2	 20
211	  7	38.0	5.6	 25
212	  7	36.0	7.4	 25
213	  7	47.3	7.8	 20
214	  7	59.0	10.4	 25
215	  7	78.0	11.9	 25
216	  7	58.0	8.9	 16
217	  7	121.3	13.8	 20
218	  7	116.3	18.5	 20
219	  7	101.5	11.0	 16
220	  7	53.5	6.5	 20
221	  7	69.0	12.0	 25
222	  7	172.0	17.3	 20
223	  7	351.0	33.0	 25
224	  7	625.3	29.2	 20
225	  7	105.0	26.8	 25
226	  7	75.0	9.7	 25
227	  7	103.5	15.0	 20
228	  7	168.0	14.4	 25
229	  7	58.0	10.7	 25
230	  7	42.5	7.4	 20
231	  7	76.0	17.5	 25
232	  7	65.8	12.8	 20
233	  7	92.8	26.7	 16
234	  7	39.0	5.0	 20
235	  7	114.3	16.0	 20
236	  7	49.3	9.2	 16
237	  7	72.0	9.5	 25
238	  7	37.0	6.1	 25
239	  7	35.5	5.2	 20
240	  7	42.0	7.2	 25
241	  7	39.0	7.4	 25
242	  7	48.5	9.9	 20
243	  7	42.0	9.1	 25
244	  7	86.0	9.5	 25
245	  7	86.3	9.5	 20
246	  7	93.0	13.2	 25
247	  7	99.5	13.3	 16
248	  7	372.0	33.2	 20
249	  7	240.0	15.8	 20
250	  7	205.3	18.7	 16
251	  7	57.3	8.7	 20
252	  7	43.0	8.1	 25
253	  7	139.5	22.1	 20
254	  7	60.0	9.4	 25
255	  7	51.0	7.0	 25
256	  7	63.3	9.3	 20
257	  7	57.0	10.1	 25
258	  7	46.0	7.7	 25
259	  7	39.0	5.8	 20
260	  7	76.0	11.7	 25
261	  7	44.0	7.5	 25
262	  7	46.3	8.4	 20
263	  7	172.3	22.8	 20
264	  7	36.3	5.4	 20
265	  7	38.5	7.1	 16
266	  7	38.0	6.3	 20
267	  7	55.0	9.1	 20
268	  7	314.3	27.6	 20
269	  7	415.0	42.4	 25
270	  7	84.0	15.9	 25
271	  7	93.3	12.0	 20
272	  7	431.0	41.4	 25
273	  7	110.3	11.4	 20
274	  7	109.0	16.0	 25
275	  7	112.0	12.5	 25
276	  7	42.3	7.0	 20
277	  7	245.0	32.7	 25
278	  7	937.3	46.1	 20
279	  7	952.8	68.5	 16
280	  7	946.0	59.0	 20
281	  7	155.3	19.0	 20
282	  7	258.3	24.3	 16
283	  7	85.3	15.0	 20
284	  7	39.0	6.4	 25
285	  7	61.3	10.8	 20
286	  7	39.0	4.9	 25
287	  7	46.0	10.1	 25
288	  7	82.8	10.8	 20
289	  7	776.0	94.7	 25
290	  7	571.0	38.9	 25
291	  7	123.0	17.1	 20
292	  7	38.0	4.5	 25
293	  7	39.0	7.8	 25
294	  7	63.3	8.4	 16
295	  7	183.5	22.6	 20
296	  7	163.3	18.3	 20
297	  7	147.5	10.8	 16
298	  7	119.8	15.9	 20
299	  7	84.3	12.4	 20
300	  7	63.0	12.4	 25
301	  7	37.0	6.7	 25
302	  7	37.3	7.1	 20
303	  7	37.0	7.6	 25
304	  7	47.0	8.0	 25
305	  7	66.5	10.8	 20
306	  7	47.0	8.1	 25
307	  7	169.0	26.2	 25
308	  7	86.3	12.1	 20
309	  7	47.0	8.3	 25
310	  7	48.8	10.0	 20
311	  7	42.5	7.5	 16
312	  7	202.3	25.5	 20
313	  7	54.5	8.1	 20
314	  7	76.5	15.0	 16
315	  7	144.0	16.4	 25
316	  7	40.0	7.8	 25
317	  7	38.8	8.3	 20
318	  7	40.0	8.0	 25
319	  7	41.0	6.5	 25
320	  7	35.8	5.6	 20
321	  7	161.0	23.3	 25
322	  7	43.3	7.2	 20
323	  7	65.0	11.6	 25
324	  7	88.0	13.9	 25
325	  7	49.0	14.9	 16
326	  7	91.8	14.6	 20
327	  7	44.0	6.5	 20
328	  7	56.0	9.2	 16
329	  7	38.0	6.7	 20
330	  7	39.0	5.4	 20
331	  7	42.3	6.8	 20
332	  7	37.0	5.8	 25
333	  7	41.0	7.7	 25
334	  7	39.5	5.8	 20
335	  7	38.0	5.4	 25
336	  7	39.0	6.9	 25
337	  7	331.3	18.0	 20
338	  7	596.0	93.9	 25
339	  7	74.0	11.0	 25
340	  7	68.3	13.4	 20
341	  7	36.3	4.9	 20
342	  7	38.0	8.6	 20
343	  7	38.5	6.4	 16
344	  7	37.3	6.6	 20
345	  7	35.0	6.9	 20
346	  7	39.0	6.4	 20
347	  7	39.0	6.5	 25
348	  7	171.5	17.3	 20
349	  7	77.0	11.9	 25
350	  7	172.0	15.4	 25
351	  7	59.3	8.5	 20
352	  7	65.0	9.5	 25
353	  7	46.0	8.3	 25
354	  7	97.5	15.2	 20
355	  7	68.0	8.8	 25
356	  7	36.0	5.4	 25
357	  7	36.3	5.8	 16
358	  7	39.3	6.4	 20
359	  7	66.0	9.4	 20
360	  7	50.5	9.5	 16
361	  7	39.0	6.5	 20
362	  7	42.0	8.6	 25
363	  7	36.3	6.6	 20
364	  7	36.0	6.3	 25
365	  7	72.0	12.1	 25
366	  7	45.8	8.0	 20
367	  7	65.0	10.2	 25
368	  7	66.0	11.3	 25
369	  7	289.8	23.1	 20
370	  7	746.0	59.9	 25
371	  7	319.3	38.0	 20
372	  7	490.0	88.0	 20
373	  7	107.3	11.1	 20
374	  7	44.5	7.1	 16
375	  7	58.0	9.7	 20
376	  7	66.3	12.3	 20
377	  7	35.0	5.2	 20
378	  7	40.0	7.5	 25
379	  7	66.0	7.5	 25
380	  7	39.0	6.9	 20
381	  7	46.0	8.9	 25
382	  7	42.0	6.7	 25
383	  7	41.3	7.5	 20
384	  7	42.0	6.6	 25
385	  7	82.0	12.0	 25
386	  7	39.3	8.3	 20
387	  7	35.0	6.0	 25
388	  7	38.0	6.9	 20
389	  7	45.5	8.9	 16
390	  7	42.3	7.7	 20
391	  7	43.3	9.2	 20
392	  7	37.0	6.9	 16
393	  7	40.0	6.3	 25
394	  7	39.0	6.9	 25
395	  7	36.5	5.5	 20
396	  7	37.0	5.3	 25
397	  7	187.5	20.7	 20
398	  7	36.0	8.5	 25
399	  7	38.0	7.0	 25
400	  7	55.5	8.9	 20
401	  7	86.0	9.8	 25
402	  7	66.0	7.7	 25
403	  7	249.5	33.1	 16
404	  7	79.5	13.2	 20
405	  7	101.5	12.2	 20
406	  7	38.3	7.4	 16
407	  7	37.8	7.0	 20
408	  7	35.8	5.4	 20
409	  7	106.3	9.9	 20
410	  7	54.0	8.8	 25
411	  7	60.0	9.9	 25
412	  7	61.5	9.4	 20
413	  7	162.0	19.2	 25
414	  7	89.0	10.4	 25
415	  7	72.5	8.0	 20
416	  7	45.0	8.3	 25
417	  7	63.0	8.9	 25
418	  7	388.8	43.6	 20
419	  7	911.5	92.9	 20
420	  7	267.5	20.8	 16
421	  7	80.5	19.4	 20
422	  7	56.5	11.1	 20
423	  7	100.0	12.4	 16
424	  7	109.0	13.5	 25
425	  7	130.0	18.1	 25
426	  7	48.5	9.0	 20
427	  7	49.0	7.4	 25
428	  7	125.0	14.9	 25
429	  7	156.0	19.5	 20
430	  7	44.0	7.1	 25
431	  7	64.0	12.1	 25
432	  7	64.8	10.5	 20
433	  7	38.0	7.2	 25
434	  7	38.0	7.3	 25
435	  7	57.0	8.3	 16
436	  7	44.5	6.9	 20
437	  7	34.5	6.4	 20
438	  7	35.0	6.2	 16
439	  7	42.3	8.2	 20
440	  7	51.0	8.4	 25
441	  7	44.3	6.8	 20
442	  7	35.0	7.8	 25
443	  7	77.0	14.8	 25
444	  7	37.3	7.0	 20
445	  7	38.0	5.8	 25
446	  7	52.5	10.9	 20
447	  7	42.0	6.8	 25
448	  7	87.0	12.6	 25
449	  7	136.5	19.8	 20
450	  7	454.5	47.1	 20
451	  7	407.3	36.2	 20
452	  7	108.5	12.6	 16
453	  7	45.5	7.7	 20
454	  7	40.0	6.6	 20
455	  7	46.0	7.4	 20
456	  7	188.0	32.3	 25
457	  7	53.0	9.8	 25
458	  7	40.3	8.5	 20
459	  7	35.0	5.2	 25
460	  7	37.0	6.3	 25
461	  7	45.0	6.0	 20
462	  7	40.0	7.2	 25
463	  7	769.0	104.0	 25
464	  7	683.3	113.9	 20
465	  7	55.0	9.3	 25
466	  7	638.8	44.2	 20
467	  7	556.5	32.8	 16
468	  7	197.8	25.9	 20
469	  7	44.5	7.3	 16
470	  7	35.0	5.2	 20
471	  7	37.0	5.8	 25
472	  7	39.0	6.7	 20
473	  7	46.0	6.5	 25
474	  7	420.0	57.7	 25
475	  7	49.0	6.3	 20
476	  7	66.0	7.7	 25
477	  7	52.0	7.8	 25
478	  7	87.0	15.7	 20
479	  7	40.0	6.1	 25
480	  7	38.0	7.6	 25
481	  7	34.5	5.3	 16
482	  7	63.5	12.5	 20
483	  7	47.3	9.2	 20
484	  7	128.8	12.0	 16
485	  7	138.0	24.2	 20
486	  7	42.3	6.5	 20
487	  7	363.3	30.5	 20
488	  7	63.0	8.6	 25
489	  7	162.0	19.7	 25
490	  7	58.3	10.6	 20
491	  7	91.0	11.4	 25
492	  7	124.0	19.6	 25
493	  7	482.5	48.5	 20
494	  7	224.0	22.2	 25
495	  7	74.0	11.1	 20
496	  7	102.0	14.2	 25
497	  7	104.3	20.1	 20
498	  7	78.0	14.8	 16
499	  7	66.5	9.0	 20
500	  7	79.3	7.7	 20
501	  7	357.8	30.6	 16
502	  7	282.0	23.9	 25
503	  7	73.0	10.3	 25
504	  7	56.3	9.4	 20
505	  7	51.0	8.4	 25
506	  7	100.0	15.5	 25
507	  7	471.0	28.0	 20
508	  7	70.0	15.0	 25
509	  7	145.0	23.2	 25
510	  7	147.5	18.7	 20
511	  7	157.0	21.9	 25
512	  7	35.0	8.9	 25
513	  7	38.0	7.6	 16
514	  7	148.5	19.7	 20
515	  7	36.3	6.7	 20
516	  7	48.5	10.4	 16
517	  7	39.0	6.0	 20
518	  7	157.0	27.7	 25
519	  7	46.5	9.1	 20
520	  7	66.0	9.8	 25
521	  7	242.3	21.6	 20
522	  7	94.0	15.9	 25
523	  7	770.0	70.7	 25
524	  7	2666.0	152.2	 20
525	  7	63.0	7.9	 25
526	  7	49.0	7.4	 25
527	  7	116.0	20.7	 20
528	  7	520.3	57.8	 20
529	  7	47.5	8.3	 20
530	  7	43.8	7.8	 16
531	  7	43.3	8.2	 20
532	  7	142.3	14.5	 20
533	  7	832.0	51.7	 20
534	  7	164.0	17.1	 25
535	  7	77.0	9.3	 25
536	  7	54.3	12.0	 20
537	  7	37.0	6.9	 25
538	  7	39.0	7.8	 25
539	  7	38.8	6.7	 20
540	  7	49.0	7.1	 25
541	  7	43.0	8.4	 25
542	  7	433.3	44.8	 20
543	  7	499.0	83.1	 25
544	  7	155.3	19.6	 16
545	  7	84.3	12.6	 20
546	  7	42.3	6.4	 20
547	  7	37.0	5.2	 16
548	  7	83.3	10.1	 20
549	  7	44.0	8.4	 25
550	  7	516.3	36.1	 20
551	  7	46.0	6.4	 25
552	  7	82.0	10.7	 25
553	  7	46.3	9.4	 20
554	  7	249.0	27.5	 25
555	  7	81.0	12.7	 25
556	  7	55.0	10.5	 20
557	  7	83.0	13.6	 25
558	  7	2427.0	353.0	 25
559	  7	97.0	10.9	 16
560	  7	75.3	9.3	 20
561	  7	197.3	20.0	 20
562	  7	52.5	9.3	 16
563	  7	101.3	16.3	 20
564	  7	39.5	7.1	 20
565	  7	41.5	7.7	 20
566	  7	47.0	6.6	 25
567	  7	55.0	6.8	 25
568	  7	59.8	9.5	 20
569	  7	75.0	13.3	 25
570	  7	45.0	8.5	 20
571	  7	58.0	10.2	 25
572	  7	43.0	7.5	 25
573	  7	36.5	8.0	 20
574	  7	46.0	6.6	 25
575	  7	53.0	13.6	 20
576	  7	37.5	7.0	 16
577	  7	32.8	6.3	 20
578	  7	36.3	7.3	 20
579	  7	37.0	4.5	 16
580	  7	39.0	7.4	 25
581	  7	34.0	7.2	 25
582	  7	61.3	8.6	 20
583	  7	41.0	7.9	 25
584	  7	57.0	9.4	 25
585	  7	43.0	7.2	 20
586	  7	38.0	7.0	 25
587	  7	39.0	6.3	 25
588	  7	56.3	9.3	 20
589	  7	97.0	12.6	 25
590	  7	74.0	16.1	 25
591	  7	45.3	7.6	 16
592	  7	265.3	26.7	 20
593	  7	625.0	37.5	 16
594	  7	76.8	13.7	 20
595	  7	44.3	6.2	 20
596	  7	49.3	7.8	 20
597	  7	166.0	21.6	 25
598	  7	55.0	10.5	 25
599	  7	40.3	6.0	 20
600	  7	39.0	6.7	 25
601	  7	51.0	9.1	 25
602	  7	48.5	9.4	 20
603	  7	40.0	6.8	 25
604	  7	43.0	8.8	 25
605	  7	41.3	6.5	 20
606	  7	49.3	8.7	 20
607	  7	49.3	8.5	 20
608	  7	68.3	9.0	 16
609	  7	87.0	9.9	 20
610	  7	87.3	16.5	 20
611	  7	1056.5	62.5	 16
612	  7	1110.0	73.2	 25
613	  7	102.0	13.6	 25
614	  7	75.3	8.7	 20
615	  7	308.0	51.7	 25
616	  7	76.0	12.3	 25
617	  7	44.8	7.9	 20
618	  7	37.0	7.8	 25
619	  7	52.5	7.7	 20
620	  7	170.0	19.5	 25
621	  7	40.0	6.9	 25
622	  7	297.8	27.1	 16
623	  7	76.0	8.3	 20
624	  7	145.3	29.1	 20
625	  7	71.0	10.5	 16
626	  7	37.3	6.8	 20
627	  7	41.0	5.5	 25
628	  7	48.0	6.2	 20
629	  7	47.0	7.3	 25
630	  7	118.0	13.5	 25
631	  7	269.5	32.0	 20
632	  7	45.0	7.0	 25
633	  7	35.0	6.8	 25
634	  7	38.8	5.7	 20
635	  7	35.0	6.0	 25
636	  7	39.0	7.5	 25
637	  7	46.3	8.6	 20
638	  7	60.8	8.4	 20
639	  7	43.3	8.9	 20
  0	  8	1420.0	189.1	 25
  1	  8	39.0	5.9	 25
  2	  8	39.0	5.1	 20
  3	  8	35.3	5.6	 20
  4	  8	39.3	6.7	 20
  5	  8	39.3	5.6	 16
  6	  8	39.0	7.4	 20
  7	  8	38.3	5.7	 20
  8	  8	37.5	7.5	 20
  9	  8	40.0	9.6	 25
 10	  8	38.0	7.3	 25
 11	  8	37.3	8.0	 20
 12	  8	34.0	6.4	 25
 13	  8	38.0	6.7	 25
 14	  8	51.5	10.4	 20
 15	  8	35.0	7.8	 25
 16	  8	38.0	6.9	 25
 17	  8	33.0	4.9	 20
 18	  8	58.0	9.0	 20
 19	  8	35.5	5.9	 20
 20	  8	375.8	29.9	 16
 21	  8	49.0	7.6	 20
 22	  8	36.5	6.8	 16
 23	  8	36.3	6.5	 20
 24	  8	54.0	9.4	 25
 25	  8	35.0	5.6	 20
 26	  8	37.0	6.1	 25
 27	  8	83.0	11.9	 25
 28	  8	41.5	6.9	 20
 29	  8	313.0	43.0	 25
 30	  8	108.0	13.8	 25
 31	  8	304.5	25.9	 20
 32	  8	46.0	9.6	 25
 33	  8	40.0	6.3	 25
 34	  8	53.5	6.3	 16
 35	  8	63.8	11.5	 20
 36	  8	38.0	6.6	 20
 37	  8	57.8	9.7	 16
 38	  8	43.3	7.5	 20
 39	  8	48.0	8.1	 25
 40	  8	245.8	22.7	 20
 41	  8	127.0	22.2	 25
 42	  8	95.0	13.0	 25
 43	  8	49.8	6.6	 20
 44	  8	41.0	7.0	 25
 45	  8	37.0	7.8	 25
 46	  8	39.0	8.1	 20
 47	  8	36.0	6.8	 25
 48	  8	36.3	4.6	 20
 49	  8	36.0	6.2	 25
 50	  8	40.5	8.1	 20
 51	  8	34.5	6.3	 16
 52	  8	37.3	7.5	 20
 53	  8	35.8	7.0	 20
 54	  8	37.3	5.7	 16
 55	  8	37.0	7.6	 25
 56	  8	38.0	6.3	 25
 57	  8	36.3	6.0	 20
 58	  8	38.0	8.0	 25
 59	  8	60.0	11.2	 25
 60	  8	53.0	6.6	 20
 61	  8	36.0	7.0	 25
 62	  8	35.0	6.2	 25
 63	  8	35.5	7.5	 20
 64	  8	33.0	6.8	 25
 65	  8	31.3	6.4	 20
 66	  8	31.3	7.3	 16
 67	  8	32.0	4.3	 20
 68	  8	33.3	7.5	 20
 69	  8	31.5	6.0	 16
 70	  8	38.0	6.8	 25
 71	  8	31.0	5.3	 20
 72	  8	33.0	5.6	 25
 73	  8	34.0	6.5	 25
 74	  8	31.0	6.6	 20
 75	  8	31.0	5.5	 25
 76	  8	30.0	5.9	 25
 77	  8	29.3	5.2	 20
 78	  8	30.0	6.4	 25
 79	  8	32.0	5.1	 25
 80	  8	34.5	7.8	 20
 81	  8	31.0	5.2	 20
 82	  8	36.5	6.6	 20
 83	  8	37.0	6.8	 16
 84	  8	38.5	8.2	 20
 85	  8	31.5	5.6	 20
 86	  8	37.5	7.1	 20
 87	  8	32.0	5.1	 25
 88	  8	36.0	6.0	 25
 89	  8	32.0	5.4	 20
 90	  8	32.0	6.3	 25
 91	  8	32.0	6.9	 25
 92	  8	31.3	6.3	 20
 93	  8	30.0	4.0	 25
 94	  8	30.0	4.7	 25
 95	  8	29.3	6.0	 20
 96	  8	33.5	7.0	 20
 97	  8	31.0	6.6	 16
 98	  8	28.5	6.3	 20
 99	  8	31.0	6.5	 20
100	  8	34.3	5.3	 16
101	  8	34.3	5.4	 20
102	  8	33.0	6.5	 25
103	  8	31.3	6.1	 20
104	  8	32.0	5.8	 25
105	  8	31.0	6.1	 25
106	  8	31.3	5.3	 20
107	  8	30.0	4.7	 25
108	  8	30.0	6.2	 25
109	  8	31.0	5.1	 20
110	  8	31.0	5.8	 25
111	  8	58.0	9.1	 25
112	  8	56.3	10.8	 16
113	  8	100.3	19.0	 20
114	  8	299.5	56.3	 20
115	  8	33.0	4.4	 16
116	  8	29.3	6.8	 20
117	  8	32.0	5.7	 25
118	  8	32.5	6.4	 20
119	  8	32.0	6.7	 25
120	  8	32.5	5.3	 20
121	  8	31.0	5.3	 25
122	  8	31.0	4.0	 25
123	  8	32.3	5.8	 20
124	  8	32.0	6.1	 25
125	  8	32.0	5.2	 25
126	  8	34.0	5.5	 20
127	  8	31.0	6.4	 25
128	  8	35.0	6.3	 20
129	  8	41.5	8.4	 16
130	  8	41.0	8.4	 20
131	  8	41.0	6.6	 20
132	  8	40.5	6.7	 16
133	  8	34.0	6.4	 25
134	  8	36.0	6.6	 25
135	  8	33.3	7.8	 20
136	  8	37.0	6.3	 25
137	  8	35.0	5.0	 25
138	  8	33.8	5.7	 20
139	  8	34.0	5.9	 25
140	  8	36.0	5.4	 25
141	  8	35.0	7.0	 20
142	  8	35.0	7.6	 25
143	  8	33.3	6.5	 20
144	  8	31.5	4.5	 16
145	  8	33.3	7.0	 20
146	  8	32.8	8.3	 16
147	  8	34.5	7.4	 20
148	  8	32.0	7.0	 25
149	  8	33.5	7.6	 20
150	  8	34.0	6.4	 25
151	  8	33.0	6.4	 25
152	  8	31.8	6.3	 20
153	  8	35.0	6.2	 25
154	  8	33.0	5.3	 25
155	  8	32.3	5.3	 20
156	  8	29.0	4.9	 25
157	  8	33.0	5.5	 25
158	  8	30.3	5.6	 20
159	  8	39.3	7.4	 20
160	  8	41.0	7.1	 20
161	  8	40.0	6.4	 16
162	  8	42.0	8.0	 20
163	  8	35.3	7.8	 20
164	  8	42.5	6.9	 20
165	  8	38.0	7.4	 25
166	  8	79.0	20.8	 25
167	  8	441.3	79.5	 20
168	  8	169.0	35.4	 25
169	  8	40.3	6.9	 20
170	  8	38.0	7.9	 25
171	  8	37.0	6.0	 25
172	  8	39.0	7.6	 20
173	  8	46.0	6.1	 25
174	  8	56.3	10.6	 20
175	  8	127.8	20.3	 16
176	  8	82.3	14.6	 20
177	  8	81.0	10.8	 20
178	  8	56.8	7.3	 16
179	  8	49.3	10.4	 20
180	  8	53.0	8.8	 25
181	  8	59.5	9.3	 20
182	  8	48.0	10.2	 25
183	  8	413.0	47.8	 25
184	  8	340.8	39.4	 20
185	  8	69.0	8.1	 25
186	  8	40.0	6.7	 25
187	  8	40.0	8.6	 20
188	  8	35.0	5.3	 25
189	  8	35.0	6.1	 25
190	  8	35.5	7.5	 16
191	  8	41.0	8.0	 20
192	  8	37.0	5.2	 20
193	  8	62.3	9.6	 16
194	  8	84.3	10.0	 20
195	  8	57.0	12.2	 20
196	  8	140.0	23.8	 25
197	  8	227.0	30.0	 25
198	  8	59.0	10.7	 20
199	  8	60.0	7.9	 25
200	  8	41.0	6.4	 25
201	  8	34.5	5.0	 20
202	  8	93.0	11.2	 25
203	  8	46.0	9.2	 25
204	  8	36.3	3.7	 20
205	  8	36.0	6.4	 25
206	  8	44.0	6.5	 20
207	  8	48.3	11.9	 16
208	  8	40.8	10.1	 20
209	  8	36.5	6.2	 20
210	  8	35.8	5.4	 16
211	  8	40.0	9.1	 25
212	  8	41.0	7.1	 25
213	  8	44.3	4.8	 20
214	  8	77.0	14.8	 25
215	  8	88.0	12.0	 25
216	  8	56.0	9.0	 20
217	  8	200.0	22.2	 25
218	  8	158.0	15.0	 20
219	  8	186.0	24.2	 25
220	  8	71.0	12.9	 25
221	  8	52.8	7.8	 16
222	  8	406.3	46.6	 20
223	  8	747.3	64.0	 20
224	  8	424.3	29.8	 16
225	  8	57.0	11.3	 20
226	  8	55.0	9.8	 25
227	  8	66.3	12.3	 20
228	  8	91.0	11.4	 25
229	  8	50.0	11.1	 25
230	  8	44.0	8.1	 20
231	  8	51.0	8.5	 25
232	  8	44.0	8.5	 25
233	  8	45.3	10.2	 20
234	  8	40.0	7.9	 25
235	  8	57.0	9.3	 25
236	  8	44.3	7.5	 20
237	  8	69.8	10.9	 20
238	  8	37.3	5.8	 20
239	  8	43.3	7.5	 16
240	  8	37.3	6.7	 20
241	  8	40.0	7.0	 20
242	  8	44.5	8.0	 20
243	  8	36.0	7.2	 25
244	  8	67.8	12.5	 20
245	  8	63.0	9.0	 25
246	  8	57.0	9.0	 25
247	  8	59.0	10.7	 20
248	  8	137.0	20.6	 25
249	  8	69.0	8.8	 25
250	  8	146.5	20.1	 20
251	  8	51.0	8.8	 25
252	  8	44.0	9.9	 20
253	  8	107.8	21.1	 16
254	  8	59.3	9.4	 20
255	  8	43.3	7.4	 20
256	  8	70.8	10.3	 16
257	  8	47.8	7.8	 20
258	  8	43.0	6.8	 25
259	  8	44.0	6.3	 20
260	  8	56.0	8.4	 25
261	  8	41.0	6.2	 25
262	  8	42.5	6.8	 20
263	  8	41.0	7.1	 25
264	  8	39.0	7.4	 25
265	  8	35.3	6.3	 20
266	  8	36.0	6.2	 25
267	  8	40.3	5.7	 20
268	  8	91.0	13.3	 20
269	  8	105.0	8.5	 20
270	  8	85.3	8.2	 16
271	  8	58.3	10.3	 20
272	  8	154.8	17.5	 20
273	  8	63.3	13.9	 20
274	  8	209.0	21.4	 25
275	  8	108.0	11.9	 25
276	  8	48.0	27.6	 20
277	  8	154.0	18.9	 25
278	  8	455.0	47.7	 25
279	  8	280.8	36.3	 20
280	  8	384.0	44.4	 25
281	  8	126.0	18.9	 25
282	  8	133.0	18.5	 20
283	  8	71.0	10.0	 25
284	  8	40.0	7.1	 20
285	  8	38.0	6.5	 16
286	  8	39.8	7.5	 20
287	  8	36.0	6.2	 20
288	  8	60.0	7.9	 16
289	  8	216.0	41.5	 25
290	  8	329.0	44.0	 25
291	  8	57.0	8.0	 20
292	  8	48.0	7.9	 25
293	  8	38.3	8.6	 20
294	  8	42.0	6.2	 25
295	  8	222.0	29.8	 25
296	  8	372.0	20.5	 20
297	  8	48.0	7.4	 25
298	  8	92.0	12.0	 25
299	  8	43.5	7.4	 16
300	  8	37.5	8.1	 20
301	  8	38.0	6.2	 20
302	  8	38.3	7.8	 16
303	  8	38.3	6.7	 20
304	  8	39.0	6.7	 20
305	  8	65.5	9.4	 20
306	  8	44.0	7.7	 25
307	  8	77.0	11.5	 25
308	  8	61.3	11.4	 20
309	  8	42.0	5.6	 25
310	  8	56.0	9.3	 25
311	  8	37.3	7.5	 20
312	  8	75.0	12.7	 25
313	  8	40.0	6.5	 25
314	  8	52.0	7.7	 20
315	  8	60.0	12.5	 20
316	  8	39.0	5.0	 20
317	  8	38.5	6.1	 16
318	  8	37.8	6.6	 20
319	  8	39.5	6.4	 16
320	  8	38.0	7.1	 25
321	  8	98.0	11.3	 25
322	  8	44.5	8.5	 20
323	  8	43.0	7.3	 25
324	  8	44.0	7.4	 25
325	  8	56.0	9.7	 20
326	  8	52.0	9.9	 25
327	  8	37.0	6.3	 25
328	  8	50.5	9.3	 20
329	  8	41.0	8.5	 25
330	  8	41.0	5.8	 25
331	  8	35.0	6.1	 16
332	  8	36.3	6.2	 20
333	  8	36.5	6.4	 20
334	  8	37.3	4.4	 16
335	  8	37.5	7.2	 20
336	  8	36.0	6.5	 25
337	  8	53.0	9.4	 20
338	  8	111.0	18.9	 25
339	  8	43.0	8.6	 25
340	  8	35.0	4.8	 20
341	  8	34.0	5.8	 25
342	  8	38.3	5.4	 20
343	  8	35.0	5.4	 25
344	  8	40.0	6.9	 25
345	  8	35.3	4.2	 20
346	  8	36.3	6.5	 20
347	  8	41.0	7.5	 20
348	  8	97.3	16.4	 16
349	  8	101.5	16.9	 20
350	  8	119.5	14.3	 20
351	  8	48.3	8.0	 20
352	  8	93.0	9.4	 25
353	  8	53.0	9.9	 25
354	  8	176.5	21.0	 20
355	  8	50.0	8.5	 25
356	  8	36.0	5.9	 25
357	  8	38.3	6.2	 20
358	  8	44.0	7.1	 25
359	  8	69.0	8.9	 25
360	  8	62.3	9.7	 20
361	  8	36.0	7.7	 25
362	  8	37.8	7.1	 20
363	  8	39.3	7.9	 16
364	  8	35.8	7.5	 20
365	  8	43.0	8.4	 20
366	  8	47.0	7.4	 16
367	  8	81.0	11.2	 25
368	  8	55.3	10.5	 20
369	  8	178.0	17.6	 25
370	  8	485.0	71.5	 25
371	  8	369.0	31.6	 20
372	  8	148.0	20.5	 25
373	  8	93.0	10.8	 25
374	  8	54.0	6.9	 20
375	  8	60.0	8.0	 25
376	  8	46.0	7.0	 25
377	  8	35.3	5.3	 16
378	  8	37.0	6.7	 20
379	  8	58.5	8.7	 20
380	  8	38.0	6.9	 16
381	  8	56.3	11.5	 20
382	  8	41.3	7.4	 20
383	  8	43.8	6.5	 20
384	  8	50.0	6.8	 25
385	  8	51.0	7.9	 25
386	  8	41.8	8.8	 20
387	  8	36.0	5.6	 25
388	  8	39.0	6.8	 25
389	  8	35.0	4.9	 20
390	  8	41.0	7.6	 25
391	  8	41.0	8.1	 20
392	  8	34.0	5.6	 25
393	  8	34.3	6.1	 20
394	  8	35.3	5.8	 16
395	  8	38.0	8.2	 20
396	  8	39.3	6.2	 20
397	  8	1008.8	62.3	 16
398	  8	46.0	5.9	 25
399	  8	35.0	6.3	 25
400	  8	46.5	8.1	 20
401	  8	58.0	8.8	 25
402	  8	45.0	9.1	 25
403	  8	60.5	12.1	 20
404	  8	55.0	10.3	 25
405	  8	65.0	9.6	 25
406	  8	42.0	9.0	 20
407	  8	36.0	4.8	 25
408	  8	40.0	5.4	 25
409	  8	51.3	7.9	 16
410	  8	54.3	8.0	 20
411	  8	78.5	13.3	 20
412	  8	92.5	15.7	 16
413	  8	249.0	20.8	 20
414	  8	113.0	12.2	 25
415	  8	47.8	7.9	 20
416	  8	53.0	8.2	 25
417	  8	97.3	15.2	 20
418	  8	197.0	18.2	 25
419	  8	683.0	75.8	 25
420	  8	116.3	12.6	 20
421	  8	53.0	6.2	 25
422	  8	72.0	9.8	 25
423	  8	162.3	12.8	 20
424	  8	156.3	16.0	 20
425	  8	182.5	27.7	 20
426	  8	43.5	6.1	 16
427	  8	47.0	7.7	 20
428	  8	81.3	13.4	 20
429	  8	44.0	8.1	 20
430	  8	41.0	7.3	 25
431	  8	48.0	5.5	 25
432	  8	63.0	8.4	 20
433	  8	39.0	5.9	 25
434	  8	41.0	7.3	 25
435	  8	49.5	5.4	 20
436	  8	45.0	8.2	 25
437	  8	35.0	7.5	 25
438	  8	35.0	6.3	 20
439	  8	37.0	9.6	 25
440	  8	38.0	6.0	 16
441	  8	37.3	6.4	 20
442	  8	38.3	6.4	 20
443	  8	63.0	9.2	 16
444	  8	37.3	5.4	 20
445	  8	39.0	7.1	 25
446	  8	39.0	6.1	 20
447	  8	34.0	6.1	 25
448	  8	44.0	7.8	 25
449	  8	79.8	10.9	 20
450	  8	215.0	30.6	 25
451	  8	235.0	29.8	 25
452	  8	64.3	7.8	 20
453	  8	41.0	6.3	 25
454	  8	46.0	10.7	 25
455	  8	48.3	8.1	 16
456	  8	46.3	6.3	 20
457	  8	44.0	10.6	 20
458	  8	35.0	4.7	 16
459	  8	35.8	7.0	 20
460	  8	39.5	6.3	 20
461	  8	39.5	6.8	 20
462	  8	43.0	8.6	 25
463	  8	106.0	16.1	 25
464	  8	112.0	15.8	 20
465	  8	166.0	23.7	 25
466	  8	198.5	18.3	 20
467	  8	338.0	27.7	 25
468	  8	181.0	23.1	 25
469	  8	47.3	5.2	 20
470	  8	36.0	4.5	 25
471	  8	39.3	5.5	 20
472	  8	37.5	4.4	 16
473	  8	46.0	9.2	 20
474	  8	80.5	10.3	 20
475	  8	47.5	5.5	 16
476	  8	64.0	8.3	 25
477	  8	53.0	7.4	 25
478	  8	41.3	7.4	 20
479	  8	36.0	5.5	 25
480	  8	37.0	5.4	 25
481	  8	36.5	7.5	 20
482	  8	42.0	6.4	 25
483	  8	34.0	7.3	 25
484	  8	64.3	10.3	 20
485	  8	53.0	9.3	 25
486	  8	44.0	7.9	 25
487	  8	129.3	10.3	 16
488	  8	102.3	11.8	 20
489	  8	56.8	7.5	 16
490	  8	69.5	10.0	 20
491	  8	91.3	15.6	 20
492	  8	48.0	7.0	 20
493	  8	225.0	31.0	 25
494	  8	224.0	31.0	 25
495	  8	100.5	12.5	 20
496	  8	108.0	15.9	 25
497	  8	247.0	24.5	 25
498	  8	73.5	13.2	 20
499	  8	60.0	10.0	 25
500	  8	43.0	7.8	 25
501	  8	302.0	29.3	 20
502	  8	115.8	13.0	 20
503	  8	57.0	6.2	 20
504	  8	53.5	7.9	 16
505	  8	42.5	5.7	 20
506	  8	63.8	7.6	 20
507	  8	546.8	83.6	 20
508	  8	101.0	17.8	 25
509	  8	93.0	11.6	 25
510	  8	126.3	17.1	 20
511	  8	94.0	15.5	 25
512	  8	38.0	6.8	 25
513	  8	39.8	7.7	 20
514	  8	40.0	6.3	 25
515	  8	40.0	5.9	 20
516	  8	44.0	6.3	 25
517	  8	38.0	8.8	 25
518	  8	67.0	12.4	 16
519	  8	54.5	7.8	 20
520	  8	93.3	10.9	 20
521	  8	298.3	27.2	 16
522	  8	126.3	13.9	 20
523	  8	442.0	34.4	 25
524	  8	1146.3	161.1	 20
525	  8	81.0	10.4	 25
526	  8	56.0	9.8	 25
527	  8	62.3	8.6	 20
528	  8	164.0	21.5	 25
529	  8	41.0	9.6	 25
530	  8	41.5	6.3	 20
531	  8	44.0	7.0	 25
532	  8	91.0	10.9	 25
533	  8	325.3	28.1	 16
534	  8	185.8	14.5	 20
535	  8	58.5	8.5	 20
536	  8	48.0	4.7	 16
537	  8	36.5	6.3	 20
538	  8	40.3	6.4	 20
539	  8	42.3	7.6	 20
540	  8	43.0	8.7	 25
541	  8	38.5	7.1	 20
542	  8	161.0	29.6	 25
543	  8	134.0	24.2	 25
544	  8	39.3	5.8	 20
545	  8	41.0	6.1	 25
546	  8	46.0	7.6	 25
547	  8	36.0	6.3	 20
548	  8	140.0	17.2	 25
549	  8	48.3	11.6	 20
550	  8	240.5	20.0	 16
551	  8	42.5	6.7	 20
552	  8	97.5	16.1	 20
553	  8	62.3	9.9	 16
554	  8	237.0	33.4	 25
555	  8	46.0	6.8	 25
556	  8	50.8	8.3	 20
557	  8	77.0	17.2	 25
558	  8	2636.0	3178.4	 25
559	  8	109.3	15.8	 20
560	  8	55.0	8.4	 25
561	  8	237.0	31.3	 25
562	  8	45.3	7.5	 20
563	  8	52.0	10.2	 25
564	  8	46.0	7.5	 20
565	  8	37.5	7.1	 20
566	  8	47.0	7.5	 20
567	  8	55.8	8.2	 16
568	  8	45.8	8.8	 20
569	  8	43.5	8.7	 20
570	  8	37.3	6.2	 20
571	  8	72.0	10.7	 25
572	  8	39.0	6.1	 25
573	  8	39.0	6.5	 20
574	  8	41.0	7.3	 25
575	  8	44.0	7.7	 25
576	  8	39.0	5.9	 20
577	  8	37.0	6.7	 25
578	  8	36.0	7.6	 25
579	  8	33.3	7.5	 20
580	  8	36.3	7.0	 20
581	  8	37.0	5.7	 20
582	  8	36.3	6.6	 16
583	  8	36.0	6.4	 20
584	  8	40.3	8.8	 20
585	  8	35.5	7.1	 16
586	  8	37.0	5.8	 25
587	  8	36.0	5.6	 25
588	  8	37.5	6.0	 20
589	  8	65.0	9.3	 25
590	  8	44.0	9.5	 20
591	  8	72.0	11.5	 25
592	  8	247.0	37.5	 25
593	  8	248.3	31.1	 20
594	  8	54.0	8.1	 25
595	  8	42.0	6.2	 25
596	  8	46.8	7.5	 16
597	  8	106.5	12.0	 20
598	  8	54.3	11.2	 20
599	  8	46.0	8.6	 16
600	  8	39.3	5.6	 20
601	  8	51.0	9.3	 25
602	  8	71.8	8.4	 20
603	  8	41.0	6.5	 25
604	  8	37.0	5.6	 25
605	  8	44.0	8.4	 20
606	  8	41.0	6.8	 25
607	  8	54.0	8.7	 25
608	  8	43.8	12.0	 20
609	  8	61.0	11.7	 25
610	  8	68.0	9.5	 25
611	  8	387.3	26.3	 20
612	  8	448.3	34.4	 20
613	  8	45.0	9.1	 16
614	  8	37.0	4.6	 20
615	  8	85.0	12.7	 20
616	  8	74.0	12.5	 16
617	  8	52.0	25.2	 25
618	  8	41.0	7.6	 25
619	  8	53.0	11.3	 20
620	  8	132.0	18.7	 25
621	  8	40.0	7.7	 25
622	  8	49.0	11.3	 20
623	  8	42.0	6.7	 25
624	  8	49.0	8.6	 25
625	  8	52.3	10.0	 20
626	  8	40.0	5.9	 25
627	  8	37.3	8.2	 20
628	  8	41.0	6.4	 16
629	  8	47.0	6.5	 20
630	  8	131.0	18.5	 20
631	  8	363.0	25.7	 16
632	  8	48.0	31.8	 25
633	  8	36.0	5.5	 25
634	  8	42.3	8.4	 20
635	  8	43.0	6.9	 25
636	  8	41.0	7.2	 25
637	  8	43.3	9.0	 20
638	  8	41.0	7.1	 25
639	  8	1584.0	172.3	 20
  0	  9	45.0	7.6	 25
  1	  9	114.0	18.4	 25
  2	  9	39.3	7.2	 20
  3	  9	40.0	6.5	 25
  4	  9	39.0	7.4	 25
  5	  9	91.5	14.5	 20
  6	  9	50.0	8.0	 25
  7	  9	42.0	7.2	 25
  8	  9	40.5	6.5	 16
  9	  9	39.3	7.6	 20
 10	  9	36.0	5.5	 20
 11	  9	43.0	6.7	 16
 12	  9	38.8	8.3	 20
 13	  9	36.0	6.3	 25
 14	  9	37.0	6.1	 20
 15	  9	38.0	6.7	 25
 16	  9	50.0	12.2	 20
 17	  9	37.0	7.7	 25
 18	  9	37.0	7.3	 25
 19	  9	38.5	6.5	 20
 20	  9	54.0	11.2	 25
 21	  9	46.0	6.5	 25
 22	  9	35.0	5.8	 20
 23	  9	40.0	7.5	 25
 24	  9	33.3	5.3	 20
 25	  9	38.5	6.2	 16
 26	  9	43.0	7.8	 20
 27	  9	46.3	8.0	 20
 28	  9	39.5	6.5	 16
 29	  9	949.0	118.0	 25
 30	  9	128.0	15.5	 25
 31	  9	98.3	14.3	 20
 32	  9	45.0	10.8	 25
 33	  9	47.0	8.7	 25
 34	  9	32.3	6.8	 20
 35	  9	41.0	7.8	 25
 36	  9	38.0	5.6	 25
 37	  9	136.5	20.9	 20
 38	  9	41.0	4.5	 25
 39	  9	42.5	8.7	 20
 40	  9	85.3	15.9	 16
 41	  9	37.3	4.5	 20
 42	  9	36.0	8.3	 16
 43	  9	45.3	8.7	 20
 44	  9	36.0	6.1	 25
 45	  9	34.3	4.4	 20
 46	  9	49.0	6.9	 25
 47	  9	47.0	8.7	 25
 48	  9	35.3	7.7	 20
 49	  9	33.0	6.8	 25
 50	  9	34.0	5.9	 25
 51	  9	46.0	7.9	 20
 52	  9	80.0	12.2	 25
 53	  9	129.0	17.1	 25
 54	  9	75.8	14.0	 20
 55	  9	129.3	19.7	 20
 56	  9	40.0	6.7	 20
 57	  9	106.3	13.8	 16
 58	  9	99.3	12.1	 20
 59	  9	60.3	11.3	 20
 60	  9	74.5	9.8	 20
 61	  9	47.0	9.3	 25
 62	  9	182.0	31.9	 25
 63	  9	84.3	14.7	 20
 64	  9	41.0	8.4	 25
 65	  9	41.3	8.0	 20
 66	  9	43.0	7.9	 25
 67	  9	54.0	7.6	 25
 68	  9	50.3	8.5	 20
 69	  9	90.0	12.1	 25
 70	  9	43.0	7.1	 20
 71	  9	220.3	34.0	 16
 72	  9	40.0	5.0	 20
 73	  9	34.0	8.0	 20
 74	  9	123.5	14.5	 16
 75	  9	52.0	9.5	 20
 76	  9	36.0	6.6	 25
 77	  9	34.3	4.5	 20
 78	  9	94.0	11.8	 25
 79	  9	60.0	8.7	 25
 80	  9	52.5	12.6	 20
 81	  9	69.0	9.3	 25
 82	  9	151.0	16.3	 25
 83	  9	268.3	23.8	 20
 84	  9	53.0	14.3	 25
 85	  9	1398.0	205.8	 25
 86	  9	920.0	59.1	 16
 87	  9	192.5	19.2	 20
 88	  9	170.0	33.8	 20
 89	  9	43.0	6.2	 16
 90	  9	37.0	7.3	 20
 91	  9	36.3	5.7	 20
 92	  9	33.0	5.5	 25
 93	  9	35.0	6.3	 25
 94	  9	36.0	4.9	 20
 95	  9	32.0	4.4	 25
 96	  9	40.0	7.5	 25
 97	  9	53.0	7.3	 20
 98	  9	70.0	10.9	 25
 99	  9	56.0	8.1	 25
100	  9	65.3	7.7	 20
101	  9	68.0	10.3	 25
102	  9	50.3	8.4	 20
103	  9	149.0	18.1	 16
104	  9	498.5	49.8	 20
105	  9	192.3	28.4	 20
106	  9	42.0	6.0	 16
107	  9	38.0	7.3	 25
108	  9	43.0	7.4	 25
109	  9	81.5	12.2	 20
110	  9	74.0	10.6	 25
111	  9	102.0	19.9	 25
112	  9	37.8	7.8	 20
113	  9	36.0	6.6	 25
114	  9	38.0	7.7	 25
115	  9	64.0	8.8	 20
116	  9	61.0	9.5	 25
117	  9	52.5	8.0	 16
118	  9	91.5	12.3	 20
119	  9	84.3	10.8	 20
120	  9	52.3	6.3	 16
121	  9	58.8	14.1	 20
122	  9	348.0	30.8	 25
123	  9	132.5	14.3	 20
124	  9	107.0	12.2	 25
125	  9	84.0	16.7	 25
126	  9	106.5	11.1	 20
127	  9	73.0	10.2	 25
128	  9	109.0	18.9	 25
129	  9	56.3	8.4	 20
130	  9	38.0	7.0	 25
131	  9	45.0	6.5	 25
132	  9	50.3	8.0	 20
133	  9	38.0	7.0	 20
134	  9	36.3	9.0	 20
135	  9	45.0	9.1	 16
136	  9	36.3	5.2	 20
137	  9	41.3	5.7	 20
138	  9	55.0	7.8	 20
139	  9	43.0	7.7	 25
140	  9	1151.5	61.6	 20
141	  9	40.0	6.6	 25
142	  9	44.0	8.6	 25
143	  9	40.0	7.5	 20
144	  9	319.0	45.4	 25
145	  9	51.0	8.0	 25
146	  9	40.5	6.2	 20
147	  9	40.0	6.9	 25
148	  9	41.3	6.0	 20
149	  9	35.0	7.8	 16
150	  9	39.0	7.3	 20
151	  9	44.5	8.9	 20
152	  9	44.3	9.0	 16
153	  9	40.8	6.6	 20
154	  9	40.0	7.6	 25
155	  9	46.5	6.1	 20
156	  9	40.0	8.8	 25
157	  9	40.0	7.2	 25
158	  9	37.5	6.1	 20
159	  9	148.0	21.0	 25
160	  9	239.0	54.4	 25
161	  9	1287.3	112.1	 20
162	  9	254.0	58.0	 25
163	  9	63.0	9.7	 25
164	  9	51.8	8.0	 16
165	  9	125.5	17.2	 20
166	  9	36.8	5.3	 16
167	  9	43.0	10.2	 20
168	  9	44.3	8.5	 20
169	  9	51.8	10.6	 20
170	  9	45.0	8.6	 25
171	  9	523.0	55.2	 25
172	  9	565.8	41.8	 20
173	  9	194.0	21.2	 25
174	  9	260.0	32.7	 25
175	  9	59.5	8.8	 20
176	  9	605.0	69.7	 25
177	  9	79.0	13.6	 25
178	  9	688.3	91.9	 20
179	  9	52.0	7.2	 25
180	  9	111.5	16.7	 20
181	  9	174.0	12.3	 16
182	  9	367.5	32.5	 20
183	  9	327.8	32.6	 20
184	  9	190.5	19.8	 16
185	  9	221.0	22.7	 25
186	  9	116.0	14.4	 25
187	  9	80.8	8.7	 20
188	  9	52.0	7.6	 25
189	  9	37.5	5.1	 20
190	  9	35.0	5.9	 25
191	  9	40.0	8.4	 25
192	  9	43.3	6.3	 20
193	  9	57.0	8.7	 25
194	  9	40.0	6.7	 25
195	  9	38.5	7.5	 16
196	  9	36.0	6.5	 20
197	  9	41.3	6.7	 20
198	  9	82.3	11.4	 16
199	  9	96.5	14.0	 20
200	  9	48.0	10.7	 25
201	  9	39.3	5.9	 20
202	  9	41.0	6.4	 25
203	  9	161.0	23.7	 25
204	  9	44.3	6.1	 20
205	  9	96.0	16.7	 25
206	  9	39.0	5.2	 25
207	  9	37.5	7.8	 20
208	  9	38.0	6.7	 25
209	  9	37.0	6.8	 25
210	  9	36.3	4.7	 20
211	  9	43.3	6.3	 20
212	  9	100.3	17.8	 20
213	  9	39.3	7.6	 16
214	  9	61.5	11.1	 20
215	  9	35.3	8.5	 16
216	  9	108.0	14.0	 25
217	  9	52.0	9.2	 25
218	  9	493.5	39.4	 20
219	  9	115.0	22.3	 25
220	  9	112.0	17.4	 25
221	  9	48.3	7.0	 20
222	  9	47.0	8.8	 25
223	  9	166.0	43.3	 25
224	  9	290.0	21.4	 20
225	  9	331.0	36.3	 25
226	  9	116.3	12.4	 20
227	  9	48.3	9.2	 16
228	  9	55.0	7.0	 20
229	  9	50.3	7.6	 20
230	  9	71.5	10.7	 16
231	  9	48.0	8.5	 20
232	  9	46.0	8.8	 25
233	  9	43.3	7.5	 20
234	  9	44.0	8.1	 25
235	  9	35.0	6.1	 25
236	  9	35.0	4.5	 20
237	  9	42.0	8.0	 25
238	  9	63.3	11.2	 20
239	  9	52.0	9.0	 25
240	  9	36.0	5.4	 25
241	  9	43.3	7.1	 20
242	  9	37.8	8.5	 20
243	  9	39.8	6.3	 20
244	  9	37.3	6.6	 16
245	  9	35.3	5.6	 20
246	  9	51.3	9.4	 20
247	  9	52.5	8.1	 20
248	  9	89.0	15.5	 25
249	  9	45.0	7.5	 25
250	  9	45.3	6.5	 20
251	  9	43.0	9.0	 25
252	  9	36.0	8.2	 25
253	  9	36.0	6.2	 20
254	  9	101.0	17.5	 25
255	  9	59.0	12.3	 25
256	  9	34.0	4.8	 20
257	  9	41.0	9.0	 25
258	  9	37.5	6.9	 20
259	  9	52.3	6.4	 16
260	  9	41.3	7.0	 20
261	  9	45.0	6.1	 20
262	  9	70.0	15.5	 16
263	  9	76.0	10.9	 25
264	  9	43.3	6.0	 20
265	  9	34.0	5.2	 25
266	  9	41.0	6.6	 25
267	  9	33.3	6.7	 20
268	  9	37.0	6.6	 25
269	  9	39.0	6.9	 25
270	  9	39.3	6.9	 20
271	  9	46.0	8.0	 25
272	  9	61.0	11.6	 25
273	  9	106.3	13.5	 16
274	  9	224.8	30.4	 20
275	  9	48.0	7.7	 20
276	  9	113.3	16.3	 16
277	  9	118.3	17.5	 20
278	  9	121.0	15.4	 20
279	  9	69.3	10.7	 20
280	  9	69.0	12.7	 25
281	  9	41.0	8.1	 25
282	  9	45.0	7.4	 20
283	  9	44.0	7.4	 25
284	  9	89.0	17.5	 25
285	  9	70.3	10.9	 20
286	  9	40.0	5.5	 25
287	  9	50.0	8.2	 20
288	  9	121.0	22.6	 25
289	  9	38.3	5.7	 20
290	  9	39.3	7.7	 16
291	  9	38.3	5.1	 20
292	  9	41.0	5.2	 20
293	  9	43.3	7.0	 16
294	  9	46.0	9.2	 25
295	  9	84.0	10.9	 25
296	  9	54.5	7.9	 20
297	  9	199.0	21.5	 25
298	  9	919.0	82.3	 25
299	  9	43.5	6.9	 20
300	  9	59.0	8.7	 25
301	  9	39.0	7.5	 25
302	  9	41.0	6.1	 20
303	  9	54.0	9.1	 25
304	  9	73.0	13.3	 25
305	  9	70.3	9.8	 16
306	  9	73.5	11.7	 20
307	  9	42.3	7.4	 20
308	  9	132.5	11.8	 16
309	  9	1020.8	115.7	 20
310	  9	52.0	9.7	 25
311	  9	37.5	5.6	 20
312	  9	47.0	8.6	 25
313	  9	42.0	7.1	 20
314	  9	39.0	7.9	 25
315	  9	38.0	7.2	 25
316	  9	46.8	7.9	 20
317	  9	40.0	7.0	 25
318	  9	43.0	6.7	 25
319	  9	107.0	15.6	 20
320	  9	37.3	7.6	 20
321	  9	120.5	20.2	 20
322	  9	170.8	12.8	 16
323	  9	42.3	8.0	 20
324	  9	66.0	14.2	 20
325	  9	38.0	6.2	 20
326	  9	111.0	19.0	 25
327	  9	114.0	18.9	 25
328	  9	34.3	6.1	 20
329	  9	37.0	5.6	 25
330	  9	34.0	6.8	 25
331	  9	42.0	6.8	 20
332	  9	38.0	6.1	 25
333	  9	45.0	6.1	 25
334	  9	36.3	6.6	 20
335	  9	41.0	6.6	 25
336	  9	41.3	8.9	 20
337	  9	33.3	5.7	 16
338	  9	38.0	6.6	 20
339	  9	36.5	6.5	 16
340	  9	37.8	7.1	 20
341	  9	37.0	7.0	 25
342	  9	38.3	5.8	 20
343	  9	37.0	7.4	 25
344	  9	40.0	6.4	 25
345	  9	73.5	14.1	 20
346	  9	38.0	5.8	 25
347	  9	63.0	9.8	 25
348	  9	296.5	27.7	 20
349	  9	107.0	15.2	 25
350	  9	262.0	29.4	 25
351	  9	48.5	11.0	 16
352	  9	144.0	14.8	 20
353	  9	70.0	13.1	 20
354	  9	236.8	15.9	 16
355	  9	46.3	5.8	 20
356	  9	40.8	7.6	 20
357	  9	41.0	5.1	 20
358	  9	42.0	6.6	 25
359	  9	39.0	4.9	 25
360	  9	40.5	7.9	 20
361	  9	38.0	5.5	 25
362	  9	45.3	6.8	 20
363	  9	39.0	6.1	 25
364	  9	37.0	6.3	 25
365	  9	34.3	6.7	 20
366	  9	46.0	5.9	 25
367	  9	36.0	5.8	 20
368	  9	43.0	9.5	 16
369	  9	38.8	6.0	 20
370	  9	281.0	49.3	 20
371	  9	37.0	5.2	 16
372	  9	42.0	6.8	 25
373	  9	88.0	11.1	 25
374	  9	37.3	5.8	 20
375	  9	40.0	5.0	 25
376	  9	51.0	9.9	 25
377	  9	179.5	15.7	 20
378	  9	42.0	7.8	 25
379	  9	72.0	11.3	 25
380	  9	44.0	8.8	 20
381	  9	62.0	8.3	 25
382	  9	44.0	5.9	 25
383	  9	47.0	7.7	 16
384	  9	1168.3	169.1	 20
385	  9	44.0	7.1	 20
386	  9	247.8	24.7	 16
387	  9	42.5	5.6	 20
388	  9	48.3	9.9	 20
389	  9	65.0	11.3	 25
390	  9	38.0	6.2	 25
391	  9	42.0	6.4	 20
392	  9	36.0	6.0	 25
393	  9	40.0	6.6	 25
394	  9	76.3	14.0	 20
395	  9	101.0	20.6	 25
396	  9	36.0	5.2	 25
397	  9	65.0	9.3	 20
398	  9	38.3	5.8	 20
399	  9	41.0	5.8	 20
400	  9	42.0	7.9	 16
401	  9	36.3	7.4	 20
402	  9	34.0	5.0	 20
403	  9	33.8	7.3	 20
404	  9	43.0	7.0	 25
405	  9	105.0	14.7	 25
406	  9	78.0	11.8	 20
407	  9	75.0	11.4	 25
408	  9	48.0	10.9	 25
409	  9	67.0	11.8	 20
410	  9	50.0	10.2	 25
411	  9	41.8	8.6	 20
412	  9	156.0	20.1	 25
413	  9	112.0	19.8	 25
414	  9	47.0	7.0	 16
415	  9	43.0	7.7	 20
416	  9	40.3	7.0	 20
417	  9	110.3	14.4	 16
418	  9	180.0	23.1	 20
419	  9	183.0	31.8	 25
420	  9	164.5	20.1	 20
421	  9	101.0	13.2	 25
422	  9	89.0	13.5	 25
423	  9	120.3	14.7	 20
424	  9	73.0	10.6	 25
425	  9	157.0	19.2	 25
426	  9	66.3	10.3	 20
427	  9	52.0	10.2	 25
428	  9	39.0	8.9	 25
429	  9	38.5	4.9	 16
430	  9	58.3	8.0	 20
431	  9	297.0	56.6	 20
432	  9	105.5	14.6	 16
433	  9	284.3	20.6	 20
434	  9	156.3	15.3	 20
435	  9	44.8	5.9	 20
436	  9	53.0	8.0	 25
437	  9	1053.5	104.5	 20
438	  9	45.0	8.0	 25
439	  9	40.0	7.6	 25
440	  9	35.8	7.6	 20
441	  9	51.0	7.6	 25
442	  9	38.0	6.0	 25
443	  9	36.3	5.5	 20
444	  9	37.0	5.0	 25
445	  9	39.3	7.8	 20
446	  9	38.3	5.4	 16
447	  9	41.0	8.0	 20
448	  9	38.5	5.6	 20
449	  9	47.0	6.2	 16
450	  9	1148.0	127.2	 25
451	  9	39.0	5.2	 25
452	  9	57.5	10.4	 20
453	  9	161.0	16.9	 25
454	  9	349.0	35.0	 25
455	  9	654.5	33.0	 20
456	  9	70.0	15.8	 25
457	  9	68.0	9.2	 25
458	  9	39.0	6.5	 20
459	  9	41.0	8.3	 25
460	  9	39.0	5.7	 20
461	  9	36.3	4.9	 20
462	  9	43.3	8.5	 20
463	  9	46.3	6.5	 16
464	  9	48.0	7.8	 20
465	  9	190.0	23.2	 20
466	  9	183.0	15.6	 20
467	  9	109.0	12.5	 25
468	  9	82.0	9.4	 25
469	  9	194.3	19.1	 20
470	  9	38.0	6.6	 25
471	  9	41.0	6.7	 25
472	  9	68.3	11.8	 20
473	  9	42.0	7.5	 25
474	  9	47.0	7.7	 25
475	  9	48.0	7.1	 20
476	  9	61.5	9.3	 20
477	  9	47.3	8.3	 20
478	  9	87.3	13.9	 16
479	  9	46.5	8.9	 20
480	  9	37.0	7.4	 20
481	  9	36.0	6.6	 20
482	  9	48.0	7.7	 25
483	  9	42.0	7.9	 25
484	  9	37.3	5.7	 20
485	  9	49.0	8.0	 25
486	  9	37.3	5.4	 20
487	  9	68.0	10.3	 25
488	  9	43.0	7.3	 25
489	  9	183.5	20.9	 20
490	  9	144.0	15.7	 25
491	  9	229.0	22.1	 25
492	  9	43.0	4.9	 16
493	  9	74.8	10.4	 20
494	  9	338.3	35.0	 20
495	  9	127.0	16.3	 16
496	  9	45.0	7.3	 20
497	  9	274.0	28.6	 25
498	  9	208.3	48.7	 20
499	  9	52.0	8.8	 25
500	  9	54.0	7.9	 25
501	  9	55.3	11.9	 20
502	  9	47.0	7.9	 25
503	  9	63.0	9.9	 25
504	  9	57.3	7.9	 20
505	  9	64.0	9.5	 25
506	  9	340.0	38.0	 25
507	  9	287.3	22.4	 16
508	  9	278.5	21.7	 20
509	  9	1490.3	63.4	 16
510	  9	76.3	13.5	 20
511	  9	75.5	11.3	 20
512	  9	65.5	9.2	 16
513	  9	38.0	6.2	 25
514	  9	47.0	8.2	 25
515	  9	497.0	40.3	 20
516	  9	131.0	14.7	 25
517	  9	45.0	6.3	 25
518	  9	44.3	6.2	 20
519	  9	354.0	55.8	 25
520	  9	43.0	9.5	 25
521	  9	276.0	24.4	 20
522	  9	249.0	23.4	 25
523	  9	673.5	88.2	 20
524	  9	108.5	13.6	 16
525	  9	135.3	17.4	 20
526	  9	157.8	27.0	 20
527	  9	58.5	12.0	 16
528	  9	44.0	7.4	 25
529	  9	113.0	21.4	 25
530	  9	40.0	7.4	 20
531	  9	496.0	46.2	 25
532	  9	370.0	64.1	 25
533	  9	69.0	12.0	 20
534	  9	43.0	7.6	 25
535	  9	91.3	11.8	 20
536	  9	37.0	6.3	 25
537	  9	38.0	6.3	 25
538	  9	39.5	7.8	 20
539	  9	69.5	13.5	 20
540	  9	37.3	6.6	 20
541	  9	33.3	6.5	 16
542	  9	55.3	8.1	 20
543	  9	102.5	15.9	 20
544	  9	87.5	11.9	 20
545	  9	155.0	15.0	 25
546	  9	341.0	29.6	 25
547	  9	245.8	20.4	 20
548	  9	153.0	24.8	 25
549	  9	46.0	7.3	 25
550	  9	98.0	7.8	 20
551	  9	53.0	7.7	 25
552	  9	54.0	8.1	 25
553	  9	104.0	14.2	 20
554	  9	43.3	7.2	 20
555	  9	45.0	6.7	 20
556	  9	516.3	24.5	 16
557	  9	569.0	33.0	 20
558	  9	379.5	44.6	 20
559	  9	223.8	20.6	 16
560	  9	401.0	24.1	 25
561	  9	85.3	17.3	 20
562	  9	140.0	19.0	 25
563	  9	43.0	7.7	 25
564	  9	40.0	4.1	 20
565	  9	415.0	34.1	 25
566	  9	96.0	17.9	 25
567	  9	42.5	9.3	 20
568	  9	62.0	9.1	 25
569	  9	49.0	7.8	 25
570	  9	345.3	26.2	 16
571	  9	47.5	6.1	 20
572	  9	117.0	13.4	 20
573	  9	77.5	10.5	 16
574	  9	155.5	29.8	 20
575	  9	117.0	15.4	 25
576	  9	34.3	6.2	 20
577	  9	41.0	8.6	 25
578	  9	33.0	6.5	 25
579	  9	37.3	6.8	 20
580	  9	32.0	5.1	 25
581	  9	49.0	8.7	 25
582	  9	39.5	7.4	 20
583	  9	43.0	7.8	 25
584	  9	89.0	13.1	 20
585	  9	131.0	15.6	 25
586	  9	479.5	27.0	 20
587	  9	119.3	17.2	 16
588	  9	79.5	14.3	 20
589	  9	45.0	8.7	 20
590	  9	53.3	8.7	 16
591	  9	147.0	21.6	 25
592	  9	260.0	22.8	 25
593	  9	666.3	28.2	 20
594	  9	57.0	20.5	 25
595	  9	41.0	8.2	 25
596	  9	55.0	7.2	 20
597	  9	59.0	10.1	 25
598	  9	149.0	17.7	 25
599	  9	84.5	11.7	 20
600	  9	53.0	7.6	 25
601	  9	84.5	13.3	 20
602	  9	82.5	11.8	 16
603	  9	38.3	6.9	 20
604	  9	40.3	5.7	 20
605	  9	916.3	45.4	 16
606	  9	64.0	10.3	 25
607	  9	68.0	14.7	 25
608	  9	40.3	6.8	 20
609	  9	43.0	7.3	 25
610	  9	44.5	8.5	 20
611	  9	43.0	7.0	 25
612	  9	51.0	8.1	 25
613	  9	52.5	7.2	 20
614	  9	39.0	6.1	 25
615	  9	42.0	6.7	 25
616	  9	38.0	7.2	 20
617	  9	64.3	8.8	 20
618	  9	82.0	16.3	 20
619	  9	725.0	53.1	 16
620	  9	74.0	13.9	 20
621	  9	38.3	6.9	 20
622	  9	49.3	7.9	 20
623	  9	54.0	9.9	 25
624	  9	39.0	6.3	 25
625	  9	62.5	10.6	 20
626	  9	37.0	6.0	 25
627	  9	59.0	11.6	 25
628	  9	38.5	6.7	 20
629	  9	43.0	8.3	 25
630	  9	122.0	18.1	 25
631	  9	124.3	16.4	 20
632	  9	220.3	32.7	 20
633	  9	44.5	8.5	 16
634	  9	39.3	7.1	 20
635	  9	39.0	6.1	 20
636	  9	36.3	7.1	 16
637	  9	37.3	5.9	 20
638	  9	38.0	6.6	 25
639	  9	39.3	7.4	 20
  0	 10	1371.8	128.1	 20
  1	 10	37.3	6.3	 20
  2	 10	39.3	6.2	 16
  3	 10	41.0	7.2	 25
  4	 10	37.0	5.5	 25
  5	 10	50.8	9.1	 20
  6	 10	47.0	6.2	 25
  7	 10	42.0	6.3	 25
  8	 10	37.0	6.2	 20
  9	 10	34.0	4.9	 25
 10	 10	36.0	6.7	 25
 11	 10	32.3	7.8	 20
 12	 10	37.0	4.0	 25
 13	 10	32.0	6.4	 16
 14	 10	33.5	5.9	 20
 15	 10	40.3	7.9	 20
 16	 10	49.0	7.4	 16
 17	 10	37.3	7.4	 20
 18	 10	38.0	6.6	 25
 19	 10	36.3	7.6	 20
 20	 10	37.0	8.3	 25
 21	 10	38.0	7.0	 25
 22	 10	40.0	7.1	 20
 23	 10	37.0	6.6	 25
 24	 10	36.0	8.6	 25
 25	 10	39.0	7.8	 20
 26	 10	43.0	7.0	 25
 27	 10	43.0	7.6	 25
 28	 10	41.0	6.4	 20
 29	 10	180.3	29.9	 20
 30	 10	56.3	8.5	 20
 31	 10	62.8	11.2	 16
 32	 10	53.8	8.9	 20
 33	 10	58.3	9.3	 20
 34	 10	34.8	5.6	 20
 35	 10	39.0	8.2	 25
 36	 10	41.0	6.5	 20
 37	 10	72.0	9.7	 25
 38	 10	40.0	5.4	 25
 39	 10	34.3	6.5	 20
 40	 10	44.0	6.1	 25
 41	 10	38.0	7.2	 25
 42	 10	32.5	5.9	 20
 43	 10	39.0	6.7	 25
 44	 10	39.3	6.1	 20
 45	 10	34.5	5.1	 16
 46	 10	37.3	6.8	 20
 47	 10	38.3	7.3	 20
 48	 10	38.0	6.7	 16
 49	 10	37.3	5.5	 20
 50	 10	36.0	6.5	 25
 51	 10	33.0	6.1	 20
 52	 10	51.0	11.7	 25
 53	 10	46.0	7.6	 25
 54	 10	71.3	13.7	 20
 55	 10	70.0	12.9	 25
 56	 10	56.0	7.6	 25
 57	 10	44.0	5.9	 20
 58	 10	40.0	8.4	 25
 59	 10	121.0	16.5	 25
 60	 10	44.5	7.2	 16
 61	 10	98.0	14.5	 20
 62	 10	254.3	17.3	 16
 63	 10	42.3	5.4	 20
 64	 10	39.0	8.8	 20
 65	 10	36.3	6.4	 20
 66	 10	37.0	7.1	 25
 67	 10	41.0	7.7	 25
 68	 10	47.0	9.9	 20
 69	 10	39.0	6.9	 25
 70	 10	39.0	5.6	 25
 71	 10	48.0	7.9	 20
 72	 10	40.0	7.8	 25
 73	 10	39.0	6.1	 25
 74	 10	46.8	8.1	 20
 75	 10	44.0	8.3	 25
 76	 10	37.5	7.9	 20
 77	 10	39.0	7.1	 16
 78	 10	81.8	8.4	 20
 79	 10	48.5	7.4	 20
 80	 10	47.3	8.4	 16
 81	 10	46.0	7.1	 25
 82	 10	90.0	10.4	 25
 83	 10	166.8	23.4	 20
 84	 10	54.0	9.9	 25
 85	 10	614.3	76.1	 20
 86	 10	281.0	29.6	 25
 87	 10	85.0	10.2	 25
 88	 10	54.3	8.8	 20
 89	 10	39.0	7.4	 25
 90	 10	35.0	5.5	 25
 91	 10	36.3	7.1	 16
 92	 10	34.0	7.3	 20
 93	 10	33.0	5.4	 20
 94	 10	37.5	7.0	 16
 95	 10	40.3	5.9	 20
 96	 10	52.0	8.9	 25
 97	 10	69.0	9.2	 20
 98	 10	147.0	20.0	 25
 99	 10	137.0	17.3	 25
100	 10	57.0	8.5	 20
101	 10	55.0	9.9	 25
102	 10	41.0	7.2	 25
103	 10	64.8	10.7	 20
104	 10	208.0	29.8	 25
105	 10	55.0	7.7	 25
106	 10	37.3	6.2	 20
107	 10	36.0	8.3	 20
108	 10	41.0	7.5	 20
109	 10	68.3	10.6	 16
110	 10	70.3	8.5	 20
111	 10	39.0	8.1	 16
112	 10	31.0	7.2	 25
113	 10	37.0	7.0	 25
114	 10	36.5	6.2	 20
115	 10	35.0	6.6	 25
116	 10	40.0	6.0	 25
117	 10	41.0	8.4	 20
118	 10	45.0	7.3	 25
119	 10	64.0	10.3	 25
120	 10	59.0	8.8	 20
121	 10	49.0	7.4	 25
122	 10	195.3	22.1	 20
123	 10	71.3	10.5	 16
124	 10	48.3	8.0	 20
125	 10	1085.5	170.1	 20
126	 10	59.5	9.9	 16
127	 10	264.5	20.2	 20
128	 10	223.0	28.2	 25
129	 10	46.0	6.7	 20
130	 10	37.0	6.4	 25
131	 10	38.0	5.5	 25
132	 10	46.0	8.1	 20
133	 10	38.0	5.7	 25
134	 10	40.0	7.4	 25
135	 10	35.3	4.8	 20
136	 10	35.0	5.1	 25
137	 10	39.0	8.5	 20
138	 10	65.5	10.7	 20
139	 10	42.5	9.0	 20
140	 10	357.0	44.8	 16
141	 10	36.3	7.9	 20
142	 10	44.3	9.1	 20
143	 10	37.3	6.9	 20
144	 10	63.0	10.3	 25
145	 10	45.0	5.5	 25
146	 10	43.3	6.5	 20
147	 10	39.0	7.3	 25
148	 10	39.0	7.5	 25
149	 10	32.5	6.2	 20
150	 10	43.0	9.1	 25
151	 10	40.0	8.3	 25
152	 10	40.0	5.6	 20
153	 10	38.0	6.9	 25
154	 10	36.0	6.3	 20
155	 10	39.3	6.9	 16
156	 10	36.0	6.5	 20
157	 10	39.5	6.4	 20
158	 10	36.5	6.5	 16
159	 10	49.0	8.3	 25
160	 10	327.8	30.4	 20
161	 10	980.0	63.3	 25
162	 10	371.0	40.3	 25
163	 10	77.0	11.5	 20
164	 10	43.0	6.8	 25
165	 10	58.0	7.0	 25
166	 10	41.3	6.1	 20
167	 10	41.0	9.0	 25
168	 10	36.0	7.0	 25
169	 10	43.3	5.4	 16
170	 10	39.3	7.0	 20
171	 10	117.3	15.5	 20
172	 10	610.5	39.6	 16
173	 10	169.8	24.5	 20
174	 10	450.0	81.0	 25
175	 10	39.0	8.1	 20
176	 10	446.0	70.6	 25
177	 10	50.0	6.9	 25
178	 10	179.0	31.0	 20
179	 10	49.0	11.1	 25
180	 10	125.0	20.1	 25
181	 10	513.0	28.0	 20
182	 10	679.0	53.6	 25
183	 10	128.0	21.1	 25
184	 10	83.3	11.1	 20
185	 10	111.3	17.6	 20
186	 10	67.8	10.5	 16
187	 10	69.0	10.5	 20
188	 10	41.0	7.3	 20
189	 10	34.0	3.9	 16
190	 10	35.0	5.0	 25
191	 10	37.0	6.6	 25
192	 10	35.0	7.7	 20
193	 10	46.0	8.0	 25
194	 10	36.0	6.9	 25
195	 10	37.8	7.0	 20
196	 10	36.0	6.5	 25
197	 10	36.0	6.1	 25
198	 10	50.5	10.4	 20
199	 10	54.0	8.7	 25
200	 10	36.0	5.3	 20
201	 10	36.5	6.4	 16
202	 10	37.3	9.5	 20
203	 10	176.5	17.1	 20
204	 10	35.3	5.2	 16
205	 10	41.3	6.8	 20
206	 10	37.0	6.4	 25
207	 10	40.0	8.6	 20
208	 10	36.0	6.6	 25
209	 10	37.3	7.5	 20
210	 10	37.0	7.7	 25
211	 10	36.0	5.7	 25
212	 10	61.3	10.4	 20
213	 10	38.0	5.6	 25
214	 10	53.0	11.8	 25
215	 10	36.0	6.8	 20
216	 10	70.5	13.4	 20
217	 10	66.3	13.0	 20
218	 10	129.3	20.7	 16
219	 10	170.3	23.7	 20
220	 10	55.0	8.5	 20
221	 10	70.3	11.5	 20
222	 10	46.0	6.6	 25
223	 10	265.0	31.3	 25
224	 10	210.5	31.5	 20
225	 10	105.0	14.2	 25
226	 10	73.0	12.5	 25
227	 10	62.3	11.0	 20
228	 10	76.0	9.2	 25
229	 10	70.0	8.0	 25
230	 10	52.3	7.8	 20
231	 10	35.0	5.7	 25
232	 10	44.3	6.2	 20
233	 10	58.5	9.9	 16
234	 10	38.3	6.1	 20
235	 10	38.0	6.5	 16
236	 10	47.5	10.9	 20
237	 10	44.0	8.2	 25
238	 10	43.3	7.9	 20
239	 10	43.0	6.7	 25
240	 10	36.0	6.3	 25
241	 10	44.0	7.4	 20
242	 10	38.0	5.8	 25
243	 10	33.0	5.8	 25
244	 10	34.5	5.1	 20
245	 10	32.0	4.7	 25
246	 10	38.0	6.5	 25
247	 10	42.3	7.8	 16
248	 10	59.5	9.5	 20
249	 10	42.3	10.0	 20
250	 10	43.3	7.1	 16
251	 10	40.0	8.6	 20
252	 10	36.3	4.9	 20
253	 10	41.0	7.4	 20
254	 10	39.0	7.1	 25
255	 10	39.0	6.6	 25
256	 10	39.3	8.2	 20
257	 10	39.0	6.8	 25
258	 10	49.3	8.5	 20
259	 10	44.0	6.9	 25
260	 10	45.0	7.2	 25
261	 10	49.3	12.3	 20
262	 10	73.0	10.3	 25
263	 10	53.3	7.8	 20
264	 10	36.0	7.4	 16
265	 10	39.3	7.0	 20
266	 10	42.3	7.0	 20
267	 10	37.0	7.1	 16
268	 10	34.0	6.2	 25
269	 10	35.0	5.7	 25
270	 10	37.8	6.1	 20
271	 10	56.0	11.2	 25
272	 10	57.0	10.8	 25
273	 10	191.8	22.3	 20
274	 10	250.0	18.0	 25
275	 10	52.0	10.3	 25
276	 10	46.3	8.7	 20
277	 10	52.0	9.4	 25
278	 10	47.0	9.6	 25
279	 10	60.0	13.8	 16
280	 10	57.3	8.0	 20
281	 10	40.0	4.2	 20
282	 10	41.0	6.6	 16
283	 10	45.0	7.6	 20
284	 10	60.3	10.2	 20
285	 10	40.0	7.4	 25
286	 10	40.0	6.4	 25
287	 10	40.5	5.6	 20
288	 10	59.0	10.9	 25
289	 10	44.0	7.2	 25
290	 10	40.3	6.1	 20
291	 10	37.0	6.0	 25
292	 10	42.0	7.9	 25
293	 10	38.3	7.8	 20
294	 10	39.0	6.8	 20
295	 10	103.3	12.7	 20
296	 10	60.3	9.1	 16
297	 10	310.5	28.3	 20
298	 10	266.8	32.0	 20
299	 10	41.0	5.6	 20
300	 10	41.0	6.3	 25
301	 10	36.0	5.6	 25
302	 10	37.3	6.4	 20
303	 10	35.0	6.4	 25
304	 10	65.0	12.3	 25
305	 10	44.5	6.8	 20
306	 10	46.0	7.1	 25
307	 10	40.3	8.4	 20
308	 10	71.0	11.8	 25
309	 10	378.0	43.4	 25
310	 10	48.3	6.2	 16
311	 10	41.5	6.3	 20
312	 10	46.0	7.1	 20
313	 10	39.3	7.7	 16
314	 10	41.0	7.5	 20
315	 10	36.0	6.7	 25
316	 10	43.3	5.8	 20
317	 10	35.0	5.2	 25
318	 10	38.0	6.4	 25
319	 10	114.0	11.0	 20
320	 10	36.0	6.3	 25
321	 10	40.0	6.3	 25
322	 10	67.3	11.9	 20
323	 10	38.0	7.0	 25
324	 10	42.0	7.0	 25
325	 10	39.5	7.3	 16
326	 10	46.3	5.4	 20
327	 10	47.5	9.4	 20
328	 10	37.5	5.4	 16
329	 10	42.0	7.2	 20
330	 10	40.0	5.9	 20
331	 10	42.5	6.1	 20
332	 10	38.0	5.9	 25
333	 10	55.5	8.5	 20
334	 10	37.0	7.1	 25
335	 10	39.0	7.1	 25
336	 10	43.3	6.0	 20
337	 10	37.0	6.8	 25
338	 10	40.0	6.3	 25
339	 10	40.0	6.9	 20
340	 10	37.0	7.6	 25
341	 10	32.3	6.3	 20
342	 10	35.0	5.6	 16
343	 10	37.3	5.7	 20
344	 10	36.0	5.0	 20
345	 10	43.5	7.0	 16
346	 10	37.0	6.0	 25
347	 10	65.0	12.1	 25
348	 10	163.3	16.7	 20
349	 10	54.0	6.4	 25
350	 10	151.0	23.7	 25
351	 10	45.0	8.0	 20
352	 10	131.0	17.6	 25
353	 10	45.0	7.7	 25
354	 10	220.8	21.9	 20
355	 10	39.0	6.3	 25
356	 10	45.0	9.3	 25
357	 10	36.3	7.3	 16
358	 10	39.3	7.1	 20
359	 10	39.3	6.6	 16
360	 10	39.3	6.0	 20
361	 10	39.3	7.8	 20
362	 10	42.0	9.0	 20
363	 10	40.0	8.2	 25
364	 10	32.0	5.0	 25
365	 10	32.3	5.5	 20
366	 10	50.0	8.6	 25
367	 10	35.0	7.2	 25
368	 10	40.3	5.9	 20
369	 10	39.0	5.6	 25
370	 10	50.0	10.9	 25
371	 10	37.0	5.5	 20
372	 10	36.3	5.3	 20
373	 10	42.3	4.1	 20
374	 10	38.3	6.1	 16
375	 10	48.0	6.7	 20
376	 10	44.3	8.2	 20
377	 10	47.0	11.8	 20
378	 10	37.0	5.4	 25
379	 10	54.0	8.6	 25
380	 10	38.3	6.3	 20
381	 10	48.0	6.3	 25
382	 10	39.3	5.7	 20
383	 10	44.0	6.8	 25
384	 10	325.0	63.8	 25
385	 10	43.5	7.5	 20
386	 10	52.0	11.1	 25
387	 10	46.0	7.2	 25
388	 10	37.0	5.9	 16
389	 10	46.5	8.3	 20
390	 10	43.3	7.2	 20
391	 10	50.0	10.0	 16
392	 10	37.0	6.7	 20
393	 10	35.0	5.2	 25
394	 10	38.0	6.1	 20
395	 10	42.0	7.0	 25
396	 10	39.0	7.4	 25
397	 10	63.0	7.2	 20
398	 10	39.0	6.2	 25
399	 10	37.0	5.7	 25
400	 10	40.0	7.0	 20
401	 10	33.0	6.8	 25
402	 10	35.0	5.1	 25
403	 10	37.3	5.5	 16
404	 10	48.3	8.8	 20
405	 10	55.3	10.0	 20
406	 10	65.3	8.7	 16
407	 10	63.5	9.9	 20
408	 10	51.3	6.2	 16
409	 10	69.0	11.0	 25
410	 10	42.0	7.6	 25
411	 10	36.5	6.8	 20
412	 10	196.0	21.0	 25
413	 10	161.0	18.1	 25
414	 10	66.0	8.0	 20
415	 10	37.0	6.6	 25
416	 10	40.0	8.2	 25
417	 10	45.3	8.3	 20
418	 10	90.0	19.6	 25
419	 10	117.3	24.1	 20
420	 10	187.8	19.1	 16
421	 10	72.3	12.6	 20
422	 10	60.3	8.4	 20
423	 10	90.3	12.1	 16
424	 10	67.0	10.7	 25
425	 10	116.0	18.8	 25
426	 10	53.0	8.1	 20
427	 10	73.0	10.2	 25
428	 10	45.0	7.5	 25
429	 10	34.3	6.5	 20
430	 10	101.0	14.4	 25
431	 10	179.5	32.8	 20
432	 10	83.0	13.8	 25
433	 10	90.0	12.7	 25
434	 10	66.3	11.1	 20
435	 10	38.3	6.8	 20
436	 10	38.0	4.8	 20
437	 10	546.5	50.2	 16
438	 10	46.3	7.0	 20
439	 10	39.0	6.9	 20
440	 10	46.5	6.7	 20
441	 10	43.0	6.9	 25
442	 10	41.0	7.5	 25
443	 10	30.3	5.2	 20
444	 10	39.0	6.8	 25
445	 10	40.0	7.4	 25
446	 10	37.0	6.0	 20
447	 10	34.0	6.5	 25
448	 10	37.0	6.4	 25
449	 10	40.0	6.2	 20
450	 10	113.8	18.1	 20
451	 10	46.0	7.9	 20
452	 10	43.0	4.2	 16
453	 10	79.0	10.5	 20
454	 10	168.3	28.9	 20
455	 10	334.8	31.0	 20
456	 10	63.0	9.0	 25
457	 10	42.0	6.8	 20
458	 10	36.0	7.1	 25
459	 10	36.0	5.8	 25
460	 10	42.3	5.8	 20
461	 10	41.0	7.7	 25
462	 10	37.0	5.7	 25
463	 10	61.5	8.5	 20
464	 10	58.0	6.9	 25
465	 10	171.0	22.6	 25
466	 10	814.8	44.0	 16
467	 10	116.3	26.0	 20
468	 10	95.3	12.4	 20
469	 10	63.3	10.1	 16
470	 10	42.5	8.4	 20
471	 10	37.0	6.9	 25
472	 10	44.3	5.6	 20
473	 10	42.0	9.4	 25
474	 10	47.0	8.7	 25
475	 10	39.8	8.8	 20
476	 10	61.0	10.5	 25
477	 10	44.0	9.4	 25
478	 10	44.8	7.0	 20
479	 10	39.0	6.9	 25
480	 10	37.3	6.6	 20
481	 10	36.3	6.9	 20
482	 10	60.3	6.8	 20
483	 10	38.0	10.6	 16
484	 10	34.3	5.7	 20
485	 10	50.3	9.1	 20
486	 10	38.8	7.0	 16
487	 10	47.0	6.0	 25
488	 10	49.0	7.1	 25
489	 10	318.5	23.9	 20
490	 10	192.0	20.4	 25
491	 10	128.0	18.8	 25
492	 10	43.5	7.4	 20
493	 10	53.0	7.8	 25
494	 10	129.0	19.8	 25
495	 10	44.3	8.3	 20
496	 10	39.0	5.5	 25
497	 10	191.3	20.8	 20
498	 10	584.5	51.0	 16
499	 10	75.5	17.2	 20
500	 10	62.3	12.6	 20
501	 10	36.3	8.7	 16
502	 10	40.0	6.9	 25
503	 10	85.0	15.2	 25
504	 10	38.0	6.7	 20
505	 10	54.0	9.7	 25
506	 10	469.0	41.1	 20
507	 10	436.0	31.4	 25
508	 10	179.0	26.9	 25
509	 10	891.8	80.9	 20
510	 10	52.0	8.7	 25
511	 10	59.0	10.2	 25
512	 10	43.5	7.9	 20
513	 10	36.3	4.8	 20
514	 10	38.5	6.9	 20
515	 10	217.3	22.9	 16
516	 10	66.0	7.1	 20
517	 10	40.3	7.3	 20
518	 10	35.5	7.0	 20
519	 10	60.0	12.5	 25
520	 10	39.0	6.4	 25
521	 10	270.5	38.9	 20
522	 10	111.0	16.8	 25
523	 10	193.0	29.0	 25
524	 10	65.0	9.2	 20
525	 10	82.0	13.1	 25
526	 10	50.0	10.3	 25
527	 10	37.3	5.5	 20
528	 10	41.5	9.0	 20
529	 10	55.5	8.9	 16
530	 10	47.3	6.9	 20
531	 10	90.3	12.8	 20
532	 10	199.5	18.8	 16
533	 10	52.5	8.1	 20
534	 10	42.0	6.1	 25
535	 10	52.3	9.6	 20
536	 10	35.0	7.1	 25
537	 10	36.0	4.7	 25
538	 10	38.5	7.4	 20
539	 10	38.0	5.9	 25
540	 10	39.0	6.3	 25
541	 10	40.0	6.3	 20
542	 10	68.0	9.6	 25
543	 10	57.0	13.0	 25
544	 10	65.0	8.2	 16
545	 10	97.5	13.4	 20
546	 10	254.0	31.1	 20
547	 10	98.0	9.6	 16
548	 10	58.5	9.9	 20
549	 10	52.0	8.4	 25
550	 10	117.8	17.4	 20
551	 10	55.0	8.8	 25
552	 10	58.0	11.2	 25
553	 10	169.3	24.8	 20
554	 10	42.0	6.5	 25
555	 10	44.0	6.7	 20
556	 10	205.0	33.6	 25
557	 10	189.0	25.0	 25
558	 10	111.3	18.4	 20
559	 10	140.0	17.8	 25
560	 10	190.3	27.2	 20
561	 10	191.3	18.2	 16
562	 10	69.3	11.1	 20
563	 10	46.0	7.2	 20
564	 10	46.8	8.7	 16
565	 10	261.0	32.0	 25
566	 10	64.0	10.8	 25
567	 10	54.3	9.5	 20
568	 10	75.0	11.7	 25
569	 10	41.0	7.8	 25
570	 10	72.5	12.2	 20
571	 10	43.0	7.7	 25
572	 10	58.0	10.1	 25
573	 10	49.3	6.4	 20
574	 10	82.0	11.6	 25
575	 10	136.5	16.4	 20
576	 10	39.8	8.1	 16
577	 10	40.3	7.5	 20
578	 10	36.5	5.4	 20
579	 10	34.5	6.8	 16
580	 10	36.0	6.2	 25
581	 10	43.5	7.2	 20
582	 10	39.0	8.6	 25
583	 10	36.0	8.7	 25
584	 10	57.0	10.1	 20
585	 10	60.0	12.7	 25
586	 10	284.0	28.6	 25
587	 10	87.8	15.1	 20
588	 10	43.0	7.3	 25
589	 10	41.0	7.1	 25
590	 10	41.3	7.1	 20
591	 10	146.3	16.1	 20
592	 10	652.3	40.2	 20
593	 10	2025.0	76.8	 16
594	 10	59.3	16.5	 20
595	 10	35.3	4.3	 20
596	 10	54.0	8.4	 20
597	 10	57.0	10.1	 25
598	 10	104.0	16.3	 25
599	 10	107.8	14.1	 20
600	 10	54.0	7.0	 25
601	 10	121.0	16.0	 25
602	 10	59.0	8.7	 20
603	 10	39.0	6.8	 25
604	 10	39.3	5.7	 20
605	 10	161.0	27.5	 25
606	 10	63.3	7.4	 20
607	 10	35.0	5.2	 16
608	 10	46.3	7.4	 20
609	 10	37.3	4.7	 20
610	 10	44.3	8.1	 16
611	 10	36.0	5.0	 20
612	 10	39.0	7.3	 25
613	 10	41.0	5.3	 20
614	 10	38.0	6.6	 25
615	 10	38.0	6.8	 25
616	 10	40.3	8.4	 20
617	 10	89.0	17.3	 25
618	 10	52.0	6.7	 25
619	 10	95.8	13.1	 20
620	 10	45.0	7.3	 25
621	 10	41.0	9.3	 25
622	 10	35.3	4.5	 16
623	 10	48.5	6.8	 20
624	 10	38.3	6.4	 20
625	 10	42.8	7.0	 16
626	 10	37.3	7.5	 20
627	 10	38.0	6.1	 25
628	 10	48.0	9.8	 20
629	 10	41.0	9.8	 25
630	 10	49.0	8.6	 20
631	 10	53.0	9.9	 25
632	 10	66.0	9.0	 25
633	 10	92.3	62.7	 20
634	 10	42.0	8.5	 25
635	 10	46.0	8.8	 25
636	 10	42.0	6.0	 20
637	 10	38.0	7.7	 25
638	 10	37.3	10.1	 20
639	 10	1612.3	88.1	 16
  0	 11	43.0	8.4	 25
  1	 11	30.0	5.1	 25
  2	 11	30.0	5.4	 20
  3	 11	28.0	5.2	 20
  4	 11	29.3	5.0	 20
  5	 11	33.5	6.0	 16
  6	 11	32.3	5.9	 20
  7	 11	29.3	7.1	 16
  8	 11	34.0	6.4	 25
  9	 11	29.0	5.1	 25
 10	 11	30.3	4.4	 20
 11	 11	34.0	6.6	 25
 12	 11	32.0	4.9	 25
 13	 11	28.0	6.3	 20
 14	 11	33.0	6.2	 25
 15	 11	31.0	5.6	 25
 16	 11	32.3	6.8	 20
 17	 11	36.0	6.6	 25
 18	 11	35.0	6.1	 20
 19	 11	34.3	7.3	 16
 20	 11	33.3	7.1	 20
 21	 11	26.5	5.2	 20
 22	 11	25.5	3.2	 16
 23	 11	30.0	4.9	 20
 24	 11	29.0	5.3	 25
 25	 11	31.0	5.1	 20
 26	 11	31.0	6.0	 25
 27	 11	33.0	5.8	 25
 28	 11	31.3	7.0	 20
 29	 11	30.0	6.9	 25
 30	 11	32.0	5.9	 25
 31	 11	30.3	6.5	 20
 32	 11	32.0	5.4	 25
 33	 11	30.3	5.2	 20
 34	 11	30.3	5.5	 20
 35	 11	30.0	5.7	 20
 36	 11	29.3	5.5	 16
 37	 11	31.5	7.3	 20
 38	 11	27.3	4.2	 20
 39	 11	35.0	7.9	 20
 40	 11	33.0	7.5	 25
 41	 11	30.0	5.1	 25
 42	 11	30.3	6.3	 20
 43	 11	30.0	6.9	 25
 44	 11	33.0	6.0	 25
 45	 11	32.5	7.5	 20
 46	 11	33.0	4.5	 25
 47	 11	32.0	6.8	 25
 48	 11	33.0	7.2	 20
 49	 11	31.0	5.8	 25
 50	 11	31.0	5.9	 20
 51	 11	28.8	7.9	 16
 52	 11	30.0	6.6	 20
 53	 11	30.3	6.0	 20
 54	 11	30.0	4.3	 16
 55	 11	33.0	7.9	 25
 56	 11	30.8	6.9	 20
 57	 11	33.0	6.2	 25
 58	 11	32.0	5.2	 25
 59	 11	34.5	7.0	 20
 60	 11	29.0	6.4	 25
 61	 11	31.0	5.1	 25
 62	 11	30.5	5.4	 20
 63	 11	32.0	6.1	 25
 64	 11	30.0	6.0	 25
 65	 11	32.5	6.1	 16
 66	 11	30.3	6.5	 20
 67	 11	35.0	7.1	 20
 68	 11	38.5	7.5	 16
 69	 11	28.0	5.1	 20
 70	 11	33.0	6.7	 25
 71	 11	34.5	7.3	 20
 72	 11	32.0	4.3	 25
 73	 11	32.0	4.8	 25
 74	 11	35.0	5.7	 20
 75	 11	36.0	5.8	 25
 76	 11	32.0	6.6	 25
 77	 11	29.3	5.0	 20
 78	 11	31.0	5.8	 25
 79	 11	30.0	7.4	 25
 80	 11	30.0	4.9	 20
 81	 11	33.0	6.6	 20
 82	 11	32.0	5.8	 16
 83	 11	31.0	4.4	 20
 84	 11	32.3	7.0	 20
 85	 11	34.0	5.5	 16
 86	 11	29.0	4.6	 25
 87	 11	34.0	6.7	 25
 88	 11	31.3	6.0	 20
 89	 11	34.0	6.3	 25
 90	 11	35.0	6.8	 25
 91	 11	32.3	5.0	 20
 92	 11	30.0	6.3	 25
 93	 11	34.0	6.1	 25
 94	 11	32.0	6.8	 20
 95	 11	38.0	8.0	 25
 96	 11	33.3	8.8	 20
 97	 11	34.8	6.2	 16
 98	 11	32.3	4.9	 20
 99	 11	34.0	4.0	 20
100	 11	32.3	6.1	 16
101	 11	33.0	6.5	 20
102	 11	33.0	5.4	 25
103	 11	30.0	4.8	 20
104	 11	31.0	4.6	 25
105	 11	34.3	6.4	 20
106	 11	33.0	5.1	 25
107	 11	31.0	8.1	 25
108	 11	37.0	6.6	 20
109	 11	33.0	5.9	 25
110	 11	29.0	5.5	 25
111	 11	28.0	5.6	 20
112	 11	29.0	5.6	 20
113	 11	32.3	7.9	 20
114	 11	31.5	6.6	 16
115	 11	34.3	6.6	 20
116	 11	33.5	9.1	 20
117	 11	30.3	4.1	 20
118	 11	33.0	7.0	 25
119	 11	31.0	4.7	 25
120	 11	30.3	5.0	 20
121	 11	31.0	4.5	 25
122	 11	33.0	6.5	 25
123	 11	33.3	6.9	 20
124	 11	34.0	6.6	 25
125	 11	33.0	4.6	 25
126	 11	29.5	4.9	 20
127	 11	30.0	7.1	 25
128	 11	35.5	5.1	 20
129	 11	32.3	5.7	 16
130	 11	32.8	6.4	 20
131	 11	34.3	6.4	 16
132	 11	36.8	9.3	 20
133	 11	42.0	7.6	 25
134	 11	38.8	8.8	 20
135	 11	41.0	8.6	 25
136	 11	38.0	6.4	 25
137	 11	38.3	6.8	 20
138	 11	33.0	6.4	 25
139	 11	33.0	8.2	 25
140	 11	31.3	7.4	 20
141	 11	35.0	6.0	 25
142	 11	34.0	5.8	 25
143	 11	37.3	6.5	 16
144	 11	34.3	6.7	 20
145	 11	33.3	8.5	 20
146	 11	38.5	7.2	 16
147	 11	33.0	5.7	 20
148	 11	31.0	5.0	 25
149	 11	30.3	5.3	 20
150	 11	34.0	6.6	 25
151	 11	31.0	6.3	 25
152	 11	36.3	7.3	 20
153	 11	33.0	5.8	 25
154	 11	34.0	6.3	 25
155	 11	36.0	7.6	 20
156	 11	31.0	6.9	 25
157	 11	33.5	5.1	 20
158	 11	33.0	7.3	 25
159	 11	33.5	6.2	 20
160	 11	32.3	5.1	 16
161	 11	34.0	8.0	 20
162	 11	42.0	6.8	 20
163	 11	42.0	6.4	 16
164	 11	46.0	7.0	 25
165	 11	40.0	6.8	 25
166	 11	37.0	7.8	 20
167	 11	37.0	8.1	 25
168	 11	36.0	6.5	 25
169	 11	33.0	6.1	 20
170	 11	36.0	6.1	 25
171	 11	33.0	6.3	 25
172	 11	38.3	6.7	 20
173	 11	43.0	7.9	 25
174	 11	46.5	8.8	 20
175	 11	40.3	6.4	 16
176	 11	38.3	6.9	 20
177	 11	32.3	4.8	 20
178	 11	32.5	6.8	 16
179	 11	34.0	6.5	 20
180	 11	34.0	6.6	 20
181	 11	35.0	6.4	 25
182	 11	32.0	5.5	 25
183	 11	34.5	6.7	 20
184	 11	30.0	6.7	 25
185	 11	34.0	5.3	 25
186	 11	31.3	6.5	 20
187	 11	32.0	6.8	 25
188	 11	33.0	5.8	 25
189	 11	30.0	5.7	 20
190	 11	31.0	5.4	 20
191	 11	29.0	5.0	 20
192	 11	31.3	5.7	 16
193	 11	31.3	6.3	 20
194	 11	30.0	6.7	 20
195	 11	28.5	7.4	 20
196	 11	33.0	7.0	 25
197	 11	30.0	5.0	 25
198	 11	29.3	3.8	 20
199	 11	33.0	6.5	 25
200	 11	34.0	7.9	 25
201	 11	33.0	6.3	 20
202	 11	31.0	5.3	 25
203	 11	31.0	5.1	 25
204	 11	32.5	5.8	 20
205	 11	31.0	4.4	 25
206	 11	30.3	5.2	 16
207	 11	31.0	5.5	 20
208	 11	33.0	5.7	 20
209	 11	29.3	5.6	 16
210	 11	32.0	5.7	 20
211	 11	30.0	6.0	 25
212	 11	32.5	6.0	 20
213	 11	32.0	4.8	 25
214	 11	33.0	6.1	 25
215	 11	32.3	5.4	 20
216	 11	31.0	5.5	 25
217	 11	32.0	5.9	 25
218	 11	31.5	7.3	 20
219	 11	34.0	5.9	 25
220	 11	32.0	5.5	 25
221	 11	33.5	5.2	 16
222	 11	31.0	7.8	 20
223	 11	32.8	5.9	 20
224	 11	30.0	6.0	 16
225	 11	33.5	5.8	 20
226	 11	30.0	4.1	 20
227	 11	28.3	4.5	 20
228	 11	30.0	6.2	 25
229	 11	28.3	5.9	 20
230	 11	30.0	6.8	 25
231	 11	31.0	6.7	 25
232	 11	30.3	3.9	 20
233	 11	33.0	5.7	 25
234	 11	30.0	7.1	 25
235	 11	29.8	5.1	 20
236	 11	28.0	5.0	 25
237	 11	30.3	4.6	 20
238	 11	29.0	5.5	 16
239	 11	32.8	6.4	 20
240	 11	29.0	5.1	 20
241	 11	29.8	5.1	 16
242	 11	32.0	5.1	 25
243	 11	30.0	5.5	 25
244	 11	31.0	5.6	 20
245	 11	31.0	4.8	 25
246	 11	30.0	5.9	 25
247	 11	32.5	6.1	 20
248	 11	31.0	5.1	 25
249	 11	32.0	7.5	 25
250	 11	31.0	6.8	 20
251	 11	32.0	5.2	 25
252	 11	27.0	4.8	 25
253	 11	34.3	6.6	 16
254	 11	28.3	5.3	 20
255	 11	28.0	3.9	 16
256	 11	30.0	5.6	 20
257	 11	29.3	5.2	 20
258	 11	30.3	5.5	 20
259	 11	35.0	5.7	 25
260	 11	35.0	5.7	 25
261	 11	35.3	5.2	 20
262	 11	33.0	7.1	 25
263	 11	32.0	5.6	 25
264	 11	33.0	6.1	 20
265	 11	27.0	4.8	 25
266	 11	32.0	5.8	 25
267	 11	30.3	5.5	 20
268	 11	31.3	6.3	 20
269	 11	30.3	6.4	 20
270	 11	31.0	5.4	 16
271	 11	30.3	5.0	 20
272	 11	31.5	7.1	 20
273	 11	31.3	5.1	 20
274	 11	32.0	5.8	 25
275	 11	31.0	5.3	 25
276	 11	30.3	7.1	 20
277	 11	30.0	5.6	 25
278	 11	31.5	8.5	 20
279	 11	34.0	6.4	 25
280	 11	33.0	5.9	 25
281	 11	32.3	5.9	 20
282	 11	29.0	4.1	 25
283	 11	36.0	6.2	 25
284	 11	34.5	7.6	 16
285	 11	31.0	6.1	 20
286	 11	32.3	4.9	 20
287	 11	32.3	5.3	 16
288	 11	35.0	10.1	 20
289	 11	31.0	6.7	 25
290	 11	31.0	5.5	 20
291	 11	31.0	6.3	 25
292	 11	32.0	6.2	 25
293	 11	31.3	5.1	 20
294	 11	29.0	5.8	 25
295	 11	31.0	5.1	 25
296	 11	30.8	6.0	 20
297	 11	31.0	4.5	 25
298	 11	32.0	5.1	 25
299	 11	34.0	7.1	 16
300	 11	33.3	4.9	 20
301	 11	31.0	5.6	 20
302	 11	31.3	6.2	 16
303	 11	31.0	4.8	 20
304	 11	28.5	5.3	 16
305	 11	32.0	6.5	 25
306	 11	31.0	5.6	 25
307	 11	30.0	6.7	 20
308	 11	33.0	6.0	 25
309	 11	33.0	5.1	 25
310	 11	32.0	6.7	 20
311	 11	31.0	6.4	 25
312	 11	34.0	5.6	 25
313	 11	34.3	6.2	 20
314	 11	31.0	6.3	 25
315	 11	29.0	4.4	 20
316	 11	32.3	5.9	 16
317	 11	28.5	5.4	 20
318	 11	34.5	7.1	 20
319	 11	32.5	7.8	 16
320	 11	36.0	7.1	 25
321	 11	27.0	4.3	 25
322	 11	30.0	5.8	 20
323	 11	32.0	4.9	 25
324	 11	31.0	5.4	 25
325	 11	28.5	5.3	 20
326	 11	34.0	6.4	 25
327	 11	32.0	6.5	 20
328	 11	34.0	5.9	 25
329	 11	36.0	6.9	 25
330	 11	30.3	5.9	 20
331	 11	30.8	4.6	 20
332	 11	29.3	5.2	 20
333	 11	30.8	5.9	 16
334	 11	30.3	5.0	 20
335	 11	32.0	4.6	 20
336	 11	31.0	5.4	 20
337	 11	31.0	5.6	 25
338	 11	30.0	4.6	 25
339	 11	29.3	5.3	 20
340	 11	30.0	3.8	 25
341	 11	32.0	6.8	 25
342	 11	31.8	6.7	 20
343	 11	33.0	6.8	 25
344	 11	34.0	6.8	 25
345	 11	31.3	4.9	 20
346	 11	32.5	6.6	 20
347	 11	31.0	5.7	 20
348	 11	32.5	6.7	 16
349	 11	31.3	6.1	 20
350	 11	40.0	7.4	 20
351	 11	34.3	6.7	 20
352	 11	40.0	7.3	 25
353	 11	38.3	5.9	 20
354	 11	31.0	5.8	 25
355	 11	32.0	5.8	 25
356	 11	33.3	7.2	 20
357	 11	34.0	6.1	 25
358	 11	34.0	6.8	 25
359	 11	33.3	6.2	 20
360	 11	29.0	5.2	 25
361	 11	31.0	7.4	 25
362	 11	29.3	6.2	 16
363	 11	29.5	4.9	 20
364	 11	32.5	6.0	 20
365	 11	31.3	7.0	 16
366	 11	31.0	7.3	 20
367	 11	29.0	6.2	 25
368	 11	32.5	5.8	 20
369	 11	32.0	6.7	 25
370	 11	32.0	5.6	 25
371	 11	33.0	5.2	 20
372	 11	30.0	5.2	 25
373	 11	34.0	5.4	 25
374	 11	30.0	3.9	 20
375	 11	31.0	4.3	 25
376	 11	34.0	6.2	 25
377	 11	28.3	8.4	 16
378	 11	30.5	5.4	 20
379	 11	38.0	8.6	 16
380	 11	31.3	6.6	 20
381	 11	31.5	8.1	 20
382	 11	34.0	7.9	 16
383	 11	29.0	3.1	 25
384	 11	30.0	5.7	 25
385	 11	34.5	6.9	 20
386	 11	34.0	6.1	 25
387	 11	34.0	5.7	 25
388	 11	33.0	6.7	 20
389	 11	31.0	6.6	 25
390	 11	31.0	6.3	 25
391	 11	30.0	5.4	 20
392	 11	32.0	6.2	 25
393	 11	30.0	8.0	 20
394	 11	29.3	6.4	 16
395	 11	31.3	5.0	 20
396	 11	33.0	5.5	 20
397	 11	30.8	5.1	 16
398	 11	32.0	5.7	 25
399	 11	32.0	5.2	 25
400	 11	32.5	7.6	 20
401	 11	34.0	7.9	 25
402	 11	30.5	5.2	 20
403	 11	32.0	6.8	 25
404	 11	33.0	6.2	 25
405	 11	30.3	9.2	 20
406	 11	31.0	6.0	 25
407	 11	32.0	5.9	 25
408	 11	30.5	5.0	 20
409	 11	32.5	7.4	 20
410	 11	34.3	5.6	 20
411	 11	33.0	5.7	 16
412	 11	31.0	5.4	 20
413	 11	31.3	6.4	 20
414	 11	32.0	6.2	 20
415	 11	34.0	5.5	 25
416	 11	38.0	8.8	 25
417	 11	37.8	5.9	 20
418	 11	33.0	6.7	 25
419	 11	32.0	6.4	 25
420	 11	32.3	5.7	 20
421	 11	31.0	5.5	 25
422	 11	35.0	7.6	 25
423	 11	33.3	4.0	 20
424	 11	33.3	5.9	 20
425	 11	34.0	4.5	 20
426	 11	30.5	6.4	 16
427	 11	31.3	5.8	 20
428	 11	28.3	3.2	 16
429	 11	33.0	5.7	 25
430	 11	33.0	6.3	 25
431	 11	28.0	4.3	 20
432	 11	30.0	3.7	 25
433	 11	33.0	6.7	 25
434	 11	31.3	6.9	 20
435	 11	32.0	6.0	 25
436	 11	36.0	6.3	 25
437	 11	34.3	5.9	 20
438	 11	31.0	5.8	 25
439	 11	31.0	6.3	 25
440	 11	30.0	5.9	 16
441	 11	30.0	5.5	 20
442	 11	30.3	6.5	 20
443	 11	32.0	5.8	 16
444	 11	28.0	4.4	 20
445	 11	33.0	5.7	 25
446	 11	33.0	6.2	 20
447	 11	31.0	5.3	 25
448	 11	32.0	5.9	 25
449	 11	33.5	6.7	 20
450	 11	33.0	4.5	 25
451	 11	34.5	4.7	 20
452	 11	33.0	6.1	 25
453	 11	32.0	5.7	 25
454	 11	36.0	7.3	 20
455	 11	36.3	15.5	 20
456	 11	31.0	5.9	 20
457	 11	31.3	6.5	 16
458	 11	34.0	6.3	 20
459	 11	30.3	4.7	 20
460	 11	34.3	3.8	 16
461	 11	33.0	5.9	 25
462	 11	28.0	4.9	 25
463	 11	31.0	4.2	 20
464	 11	32.0	6.5	 25
465	 11	32.0	5.5	 25
466	 11	33.3	5.6	 20
467	 11	30.0	5.0	 25
468	 11	34.0	6.5	 25
469	 11	32.8	7.7	 20
470	 11	33.0	6.1	 25
471	 11	33.3	7.5	 20
472	 11	27.0	4.8	 16
473	 11	27.8	4.6	 20
474	 11	32.0	6.0	 20
475	 11	33.0	6.7	 16
476	 11	31.0	6.8	 25
477	 11	35.5	7.5	 20
478	 11	34.0	6.3	 25
479	 11	31.0	7.5	 25
480	 11	29.3	4.6	 20
481	 11	30.0	5.8	 25
482	 11	30.0	5.5	 25
483	 11	31.3	5.7	 20
484	 11	30.0	4.4	 25
485	 11	28.0	6.8	 25
486	 11	35.3	6.2	 20
487	 11	32.8	5.1	 20
488	 11	33.8	6.4	 20
489	 11	32.5	6.9	 16
490	 11	30.8	5.4	 20
491	 11	30.5	6.8	 20
492	 11	29.0	5.5	 20
493	 11	30.0	5.3	 25
494	 11	32.0	4.9	 25
495	 11	28.3	3.5	 20
496	 11	33.0	5.9	 25
497	 11	30.0	6.3	 25
498	 11	32.3	5.8	 20
499	 11	31.0	6.5	 25
500	 11	32.3	6.6	 20
501	 11	29.0	6.4	 25
502	 11	32.3	5.9	 20
503	 11	33.3	5.9	 16
504	 11	32.3	5.3	 20
505	 11	33.0	6.3	 20
506	 11	33.0	5.6	 16
507	 11	31.3	6.0	 20
508	 11	34.0	5.1	 25
509	 11	30.0	5.2	 20
510	 11	35.0	6.3	 25
511	 11	36.0	6.2	 25
512	 11	32.3	6.5	 20
513	 11	35.0	6.3	 25
514	 11	38.0	7.7	 25
515	 11	35.8	6.2	 20
516	 11	36.0	6.9	 25
517	 11	32.0	5.4	 25
518	 11	30.0	5.6	 16
519	 11	28.0	5.2	 20
520	 11	30.5	8.3	 20
521	 11	31.0	4.8	 16
522	 11	33.0	6.3	 20
523	 11	34.0	4.7	 25
524	 11	33.5	7.7	 20
525	 11	37.0	6.8	 25
526	 11	33.0	6.7	 20
527	 11	34.0	7.1	 25
528	 11	29.0	6.6	 25
529	 11	29.0	5.8	 20
530	 11	32.0	6.8	 25
531	 11	32.0	6.5	 25
532	 11	30.3	6.3	 20
533	 11	30.0	5.7	 25
534	 11	31.3	5.3	 20
535	 11	29.3	4.8	 16
536	 11	32.3	4.7	 20
537	 11	30.3	5.4	 20
538	 11	29.3	3.9	 16
539	 11	34.0	7.2	 25
540	 11	30.0	4.9	 25
541	 11	30.0	6.0	 20
542	 11	35.0	6.2	 25
543	 11	30.0	6.3	 25
544	 11	35.3	8.2	 20
545	 11	29.0	6.1	 25
546	 11	32.0	5.7	 25
547	 11	30.3	5.2	 20
548	 11	32.0	7.3	 25
549	 11	30.5	5.5	 16
550	 11	32.0	7.1	 20
551	 11	32.3	6.6	 20
552	 11	31.3	5.8	 16
553	 11	26.0	4.3	 20
554	 11	30.0	4.9	 25
555	 11	30.3	6.8	 20
556	 11	30.0	6.4	 25
557	 11	32.0	5.4	 25
558	 11	30.3	4.6	 20
559	 11	32.0	6.4	 25
560	 11	31.0	5.3	 25
561	 11	30.0	4.9	 20
562	 11	33.0	6.6	 25
563	 11	33.0	6.1	 25
564	 11	32.3	4.1	 20
565	 11	33.0	4.8	 20
566	 11	33.3	6.6	 20
567	 11	30.0	4.3	 16
568	 11	33.3	5.9	 20
569	 11	32.0	6.1	 20
570	 11	31.0	4.9	 20
571	 11	33.0	6.2	 25
572	 11	32.0	7.0	 25
573	 11	33.0	6.1	 20
574	 11	35.0	6.4	 25
575	 11	31.3	6.2	 20
576	 11	34.0	6.6	 25
577	 11	29.0	6.3	 25
578	 11	33.0	6.6	 20
579	 11	32.0	5.5	 25
580	 11	31.3	6.1	 20
581	 11	28.3	2.9	 16
582	 11	28.0	4.3	 20
583	 11	32.0	7.6	 20
584	 11	30.5	5.2	 16
585	 11	30.0	5.5	 20
586	 11	30.0	5.0	 25
587	 11	33.0	6.8	 20
588	 11	31.0	5.7	 25
589	 11	32.0	5.8	 25
590	 11	29.3	4.9	 20
591	 11	33.0	4.9	 25
592	 11	33.0	6.9	 25
593	 11	35.5	8.1	 20
594	 11	32.0	6.3	 25
595	 11	31.0	5.4	 25
596	 11	33.0	6.6	 16
597	 11	33.3	7.8	 20
598	 11	30.0	4.4	 20
599	 11	34.3	7.5	 16
600	 11	30.0	5.3	 20
601	 11	29.0	4.6	 20
602	 11	32.0	6.1	 25
603	 11	29.0	5.3	 25
604	 11	32.0	6.3	 20
605	 11	30.0	5.7	 25
606	 11	33.0	6.6	 25
607	 11	30.3	6.5	 20
608	 11	32.0	7.5	 25
609	 11	31.0	5.6	 25
610	 11	29.8	5.8	 20
611	 11	31.0	5.5	 25
612	 11	31.0	6.3	 20
613	 11	28.5	4.5	 16
614	 11	29.5	6.7	 20
615	 11	30.0	6.5	 20
616	 11	26.5	4.7	 16
617	 11	33.0	5.7	 25
618	 11	31.0	5.4	 25
619	 11	29.5	5.8	 20
620	 11	32.0	4.9	 25
621	 11	29.0	5.4	 25
622	 11	31.0	6.2	 20
623	 11	33.0	5.8	 25
624	 11	29.0	5.2	 20
625	 11	32.0	6.6	 25
626	 11	30.0	7.3	 25
627	 11	34.0	6.3	 16
628	 11	29.8	5.6	 20
629	 11	27.8	3.8	 20
630	 11	31.0	3.8	 16
631	 11	30.3	5.2	 20
632	 11	35.0	5.0	 25
633	 11	36.3	6.9	 20
634	 11	31.0	7.8	 25
635	 11	30.0	5.4	 25
636	 11	33.3	6.6	 20
637	 11	32.0	6.9	 25
638	 11	33.0	6.2	 25
639	 11	41.5	6.1	 20
  0	 12	1232.0	204.9	 25
  1	 12	50.0	8.2	 25
  2	 12	40.3	8.1	 20
  3	 12	116.0	15.9	 25
  4	 12	34.3	6.7	 20
  5	 12	49.0	8.9	 25
  6	 12	58.0	10.4	 25
  7	 12	127.3	19.2	 20
  8	 12	74.0	10.8	 20
  9	 12	70.3	13.2	 20
 10	 12	40.5	6.2	 16
 11	 12	42.3	7.2	 20
 12	 12	44.3	6.9	 20
 13	 12	39.0	5.0	 20
 14	 12	35.0	6.8	 25
 15	 12	105.0	21.8	 25
 16	 12	69.3	10.0	 20
 17	 12	72.0	13.4	 25
 18	 12	59.0	10.6	 25
 19	 12	33.5	5.7	 20
 20	 12	91.0	17.1	 25
 21	 12	41.0	6.8	 25
 22	 12	63.3	11.4	 20
 23	 12	200.0	31.9	 25
 24	 12	122.0	21.8	 20
 25	 12	114.0	12.0	 16
 26	 12	35.5	6.1	 20
 27	 12	45.8	8.5	 16
 28	 12	59.0	7.0	 20
 29	 12	127.0	17.8	 25
 30	 12	91.0	9.2	 20
 31	 12	93.0	13.7	 25
 32	 12	77.0	12.1	 25
 33	 12	71.0	13.6	 20
 34	 12	42.0	7.4	 25
 35	 12	54.0	7.6	 25
 36	 12	44.5	9.7	 20
 37	 12	48.0	8.1	 25
 38	 12	145.0	18.0	 25
 39	 12	108.3	10.8	 16
 40	 12	116.8	18.8	 20
 41	 12	63.0	11.0	 20
 42	 12	116.3	14.3	 16
 43	 12	100.0	14.0	 20
 44	 12	83.0	11.6	 25
 45	 12	42.0	6.9	 20
 46	 12	39.0	7.7	 25
 47	 12	40.0	6.6	 25
 48	 12	43.3	7.8	 20
 49	 12	42.0	8.2	 25
 50	 12	40.0	8.8	 25
 51	 12	49.5	9.2	 20
 52	 12	74.0	13.3	 25
 53	 12	224.8	34.4	 20
 54	 12	226.0	38.9	 25
 55	 12	62.8	10.2	 20
 56	 12	68.8	8.6	 16
 57	 12	35.0	5.0	 20
 58	 12	49.5	7.8	 20
 59	 12	157.8	20.0	 16
 60	 12	42.0	8.2	 25
 61	 12	48.0	8.1	 25
 62	 12	87.5	12.3	 20
 63	 12	116.0	19.4	 25
 64	 12	80.0	14.3	 25
 65	 12	56.5	7.0	 20
 66	 12	122.0	15.3	 25
 67	 12	185.0	34.2	 25
 68	 12	190.3	20.9	 20
 69	 12	57.0	9.9	 25
 70	 12	73.3	7.4	 20
 71	 12	745.0	62.5	 16
 72	 12	186.3	22.1	 20
 73	 12	65.0	12.8	 20
 74	 12	85.3	9.9	 16
 75	 12	50.3	6.6	 20
 76	 12	93.5	12.5	 20
 77	 12	101.0	17.0	 25
 78	 12	48.0	9.4	 25
 79	 12	52.3	8.0	 20
 80	 12	106.0	28.5	 25
 81	 12	38.0	6.1	 25
 82	 12	94.0	11.4	 20
 83	 12	242.0	37.4	 25
 84	 12	63.0	9.3	 25
 85	 12	61.3	9.8	 20
 86	 12	66.5	8.1	 20
 87	 12	370.8	62.6	 20
 88	 12	187.5	17.2	 16
 89	 12	69.5	11.0	 20
 90	 12	175.3	33.6	 20
 91	 12	319.5	24.6	 20
 92	 12	252.0	63.8	 25
 93	 12	55.0	12.0	 25
 94	 12	105.5	17.1	 20
 95	 12	228.0	37.7	 25
 96	 12	53.0	10.4	 25
 97	 12	55.0	8.5	 20
 98	 12	47.0	13.2	 25
 99	 12	51.0	8.7	 25
100	 12	46.5	9.0	 20
101	 12	232.0	48.9	 25
102	 12	293.3	21.8	 16
103	 12	49.5	8.3	 20
104	 12	49.3	7.0	 20
105	 12	68.3	8.5	 16
106	 12	73.0	10.3	 20
107	 12	106.0	14.9	 25
108	 12	65.3	10.4	 20
109	 12	33.0	6.6	 25
110	 12	55.0	10.4	 25
111	 12	39.5	8.9	 20
112	 12	50.0	7.2	 25
113	 12	85.0	20.0	 25
114	 12	51.0	9.3	 20
115	 12	60.0	8.5	 25
116	 12	140.0	28.3	 25
117	 12	56.0	8.4	 16
118	 12	146.8	18.3	 20
119	 12	100.0	17.5	 20
120	 12	56.0	7.3	 16
121	 12	196.5	21.9	 20
122	 12	423.0	95.2	 25
123	 12	297.3	34.7	 20
124	 12	156.0	29.1	 25
125	 12	102.5	20.7	 20
126	 12	187.0	31.9	 25
127	 12	464.0	100.9	 25
128	 12	389.3	36.0	 20
129	 12	387.0	65.5	 25
130	 12	471.0	62.7	 25
131	 12	1271.8	141.3	 20
132	 12	842.0	121.9	 25
133	 12	658.3	108.5	 20
134	 12	422.0	40.9	 16
135	 12	424.5	46.0	 20
136	 12	460.3	49.8	 20
137	 12	550.0	35.8	 16
138	 12	426.0	35.8	 25
139	 12	508.0	90.4	 25
140	 12	365.8	41.1	 20
141	 12	2325.0	297.4	 25
142	 12	549.0	118.1	 25
143	 12	105.5	21.7	 20
144	 12	220.0	38.4	 25
145	 12	831.0	205.3	 25
146	 12	993.8	154.3	 20
147	 12	374.0	77.0	 25
148	 12	229.3	60.7	 20
149	 12	922.5	89.5	 16
150	 12	90.3	16.5	 20
151	 12	1503.5	128.0	 16
152	 12	476.8	77.6	 20
153	 12	79.0	14.5	 20
154	 12	1070.8	83.3	 20
155	 12	708.0	105.8	 25
156	 12	919.0	213.8	 25
157	 12	211.5	26.2	 20
158	 12	330.0	60.6	 25
159	 12	343.0	66.5	 25
160	 12	305.3	48.0	 20
161	 12	82.0	13.4	 25
162	 12	61.0	9.5	 25
163	 12	2430.0	414.7	 20
164	 12	2407.0	336.6	 20
165	 12	2408.5	435.6	 20
166	 12	721.5	99.9	 16
167	 12	2077.5	266.9	 20
168	 12	885.3	192.9	 20
169	 12	333.8	38.6	 20
170	 12	291.0	50.6	 25
171	 12	624.0	127.0	 25
172	 12	669.8	65.6	 20
173	 12	885.0	150.1	 25
174	 12	666.0	157.4	 25
175	 12	872.5	148.6	 20
176	 12	1172.0	213.2	 25
177	 12	706.5	117.2	 20
178	 12	53.0	8.1	 25
179	 12	724.0	160.7	 25
180	 12	104.3	10.3	 16
181	 12	43.5	8.0	 20
182	 12	56.0	9.6	 20
183	 12	50.5	9.4	 16
184	 12	36.5	5.9	 20
185	 12	41.0	6.3	 25
186	 12	45.0	7.5	 20
187	 12	48.0	10.0	 25
188	 12	37.0	6.3	 25
189	 12	47.5	8.4	 20
190	 12	64.0	11.0	 25
191	 12	40.0	6.4	 25
192	 12	49.3	10.2	 20
193	 12	52.0	10.3	 25
194	 12	33.0	5.2	 25
195	 12	35.0	5.7	 16
196	 12	38.3	7.3	 20
197	 12	37.0	6.9	 20
198	 12	39.5	5.7	 16
199	 12	35.0	5.6	 20
200	 12	40.8	9.2	 16
201	 12	35.0	6.0	 25
202	 12	39.0	6.8	 25
203	 12	39.5	8.4	 20
204	 12	33.0	5.4	 25
205	 12	48.0	6.5	 25
206	 12	34.3	6.9	 20
207	 12	43.0	8.1	 25
208	 12	40.0	6.9	 25
209	 12	93.8	16.0	 20
210	 12	56.0	12.5	 25
211	 12	126.0	22.6	 20
212	 12	41.3	5.9	 16
213	 12	38.3	4.6	 20
214	 12	84.3	12.7	 20
215	 12	34.3	5.5	 16
216	 12	37.0	5.4	 25
217	 12	40.0	5.6	 25
218	 12	46.3	8.5	 20
219	 12	51.0	9.5	 25
220	 12	38.0	7.3	 25
221	 12	45.0	9.2	 20
222	 12	49.0	7.8	 25
223	 12	36.0	7.0	 25
224	 12	34.8	6.9	 20
225	 12	41.0	8.1	 25
226	 12	36.0	6.3	 20
227	 12	37.3	7.3	 20
228	 12	42.0	6.4	 20
229	 12	37.8	7.8	 16
230	 12	37.0	7.9	 20
231	 12	35.5	5.1	 20
232	 12	38.3	7.8	 20
233	 12	39.0	7.6	 25
234	 12	96.0	14.0	 25
235	 12	49.0	8.8	 20
236	 12	34.0	6.7	 25
237	 12	33.0	4.3	 25
238	 12	35.0	6.0	 20
239	 12	61.0	9.6	 25
240	 12	36.0	7.0	 25
241	 12	35.8	6.5	 20
242	 12	46.5	8.0	 20
243	 12	59.5	9.8	 20
244	 12	38.3	7.4	 16
245	 12	38.5	5.8	 20
246	 12	34.3	6.2	 20
247	 12	35.3	5.6	 20
248	 12	38.0	7.8	 25
249	 12	41.3	7.5	 20
250	 12	39.0	7.4	 25
251	 12	40.0	7.0	 25
252	 12	35.5	5.4	 20
253	 12	35.0	6.1	 25
254	 12	42.0	7.2	 25
255	 12	38.3	6.0	 20
256	 12	35.0	6.5	 25
257	 12	39.0	8.0	 25
258	 12	40.0	7.1	 16
259	 12	39.0	5.3	 20
260	 12	40.3	7.7	 20
261	 12	48.0	5.7	 16
262	 12	57.3	9.5	 20
263	 12	45.0	6.4	 25
264	 12	69.5	11.5	 20
265	 12	37.0	6.4	 25
266	 12	38.0	6.0	 25
267	 12	39.8	8.1	 20
268	 12	46.0	7.2	 25
269	 12	53.0	9.6	 25
270	 12	46.3	9.8	 20
271	 12	44.0	7.5	 25
272	 12	38.0	7.3	 25
273	 12	36.3	7.2	 16
274	 12	35.8	5.1	 20
275	 12	39.3	8.7	 16
276	 12	35.3	6.0	 20
277	 12	42.8	7.7	 20
278	 12	61.5	10.9	 16
279	 12	100.0	12.9	 25
280	 12	187.0	25.5	 25
281	 12	44.0	7.4	 20
282	 12	34.0	6.2	 25
283	 12	34.0	5.2	 25
284	 12	38.0	8.3	 20
285	 12	39.0	7.7	 25
286	 12	46.0	28.0	 25
287	 12	42.8	9.4	 20
288	 12	52.0	8.0	 25
289	 12	63.5	8.7	 20
290	 12	72.3	11.7	 16
291	 12	61.5	10.9	 20
292	 12	62.3	8.4	 20
293	 12	44.3	7.6	 16
294	 12	38.0	5.3	 25
295	 12	39.0	5.8	 25
296	 12	38.0	6.2	 20
297	 12	38.0	5.2	 25
298	 12	39.5	8.4	 20
299	 12	36.0	6.3	 25
300	 12	39.0	6.8	 25
301	 12	37.0	6.4	 20
302	 12	39.0	6.9	 25
303	 12	40.0	6.4	 25
304	 12	37.0	5.3	 20
305	 12	38.3	6.3	 20
306	 12	35.8	5.8	 20
307	 12	46.0	7.2	 16
308	 12	48.3	10.1	 20
309	 12	38.3	5.8	 20
310	 12	51.0	8.1	 20
311	 12	43.0	7.0	 25
312	 12	39.0	5.5	 25
313	 12	41.0	7.4	 20
314	 12	37.0	5.5	 25
315	 12	53.0	8.9	 25
316	 12	48.0	7.5	 20
317	 12	42.0	8.2	 25
318	 12	34.0	5.3	 25
319	 12	37.3	5.8	 20
320	 12	38.0	6.0	 20
321	 12	35.0	6.2	 20
322	 12	42.3	8.0	 16
323	 12	45.5	8.4	 20
324	 12	36.0	5.2	 16
325	 12	38.0	7.5	 25
326	 12	34.0	7.5	 25
327	 12	49.5	5.9	 20
328	 12	47.0	7.2	 25
329	 12	40.0	8.0	 25
330	 12	36.5	5.6	 20
331	 12	39.0	5.7	 25
332	 12	52.0	8.7	 25
333	 12	47.8	9.1	 20
334	 12	51.0	9.9	 25
335	 12	256.0	43.5	 25
336	 12	37.3	5.7	 16
337	 12	41.0	9.9	 20
338	 12	36.0	7.1	 20
339	 12	39.8	8.7	 16
340	 12	40.5	8.0	 20
341	 12	54.0	7.8	 25
342	 12	71.3	10.3	 20
343	 12	59.0	11.4	 25
344	 12	62.0	9.7	 25
345	 12	61.3	8.5	 20
346	 12	41.0	6.1	 25
347	 12	42.3	4.8	 20
348	 12	141.0	22.2	 25
349	 12	34.0	5.8	 25
350	 12	47.8	8.6	 20
351	 12	40.0	6.1	 20
352	 12	69.8	10.6	 20
353	 12	72.5	9.7	 16
354	 12	55.3	8.3	 20
355	 12	77.5	9.4	 20
356	 12	46.0	5.7	 16
357	 12	54.0	8.1	 25
358	 12	84.0	10.4	 25
359	 12	97.0	11.0	 20
360	 12	43.0	6.4	 25
361	 12	39.0	6.0	 25
362	 12	135.3	18.3	 20
363	 12	37.0	6.6	 25
364	 12	35.0	5.7	 25
365	 12	32.0	6.1	 20
366	 12	34.0	7.1	 25
367	 12	45.0	6.6	 20
368	 12	52.5	8.1	 16
369	 12	51.3	14.9	 20
370	 12	50.5	10.3	 20
371	 12	59.8	8.5	 16
372	 12	39.0	4.8	 25
373	 12	89.5	13.6	 20
374	 12	46.0	7.6	 25
375	 12	70.0	11.1	 25
376	 12	57.8	9.3	 20
377	 12	38.0	6.5	 25
378	 12	37.0	7.2	 25
379	 12	36.0	5.9	 20
380	 12	31.0	5.7	 25
381	 12	39.0	7.7	 25
382	 12	37.3	6.0	 20
383	 12	42.5	8.8	 20
384	 12	64.3	9.1	 20
385	 12	42.0	6.6	 16
386	 12	38.5	5.8	 20
387	 12	38.8	7.3	 20
388	 12	38.0	5.8	 20
389	 12	38.0	6.9	 25
390	 12	36.0	7.5	 25
391	 12	58.0	9.7	 20
392	 12	37.0	5.4	 25
393	 12	52.0	10.9	 25
394	 12	205.8	16.6	 20
395	 12	39.0	7.6	 25
396	 12	41.0	7.2	 25
397	 12	45.0	8.5	 20
398	 12	37.3	6.0	 20
399	 12	34.0	5.5	 16
400	 12	52.3	10.0	 20
401	 12	47.5	8.0	 20
402	 12	53.0	9.9	 16
403	 12	50.0	6.6	 25
404	 12	40.0	7.5	 25
405	 12	111.3	11.5	 20
406	 12	39.0	6.5	 25
407	 12	38.0	7.5	 25
408	 12	35.5	6.5	 20
409	 12	38.0	6.2	 25
410	 12	39.0	6.3	 25
411	 12	36.8	6.4	 20
412	 12	43.0	9.1	 25
413	 12	40.0	6.4	 25
414	 12	47.3	8.1	 16
415	 12	52.3	9.2	 20
416	 12	75.0	12.4	 20
417	 12	41.0	7.6	 16
418	 12	37.3	5.1	 20
419	 12	54.0	12.0	 25
420	 12	224.3	19.1	 20
421	 12	35.0	5.6	 25
422	 12	35.5	6.0	 20
423	 12	38.0	5.6	 25
424	 12	82.0	11.9	 25
425	 12	52.3	7.0	 20
426	 12	62.0	9.7	 25
427	 12	33.0	6.1	 25
428	 12	39.0	6.6	 20
429	 12	41.3	8.1	 20
430	 12	39.3	6.7	 20
431	 12	39.0	6.1	 16
432	 12	39.0	6.8	 20
433	 12	43.3	7.6	 20
434	 12	37.8	6.8	 16
435	 12	39.0	7.4	 25
436	 12	50.0	7.2	 25
437	 12	48.5	9.7	 20
438	 12	89.0	11.3	 25
439	 12	42.0	8.8	 25
440	 12	72.5	10.6	 20
441	 12	36.0	6.1	 25
442	 12	35.0	8.3	 25
443	 12	39.3	7.1	 20
444	 12	41.0	8.1	 25
445	 12	42.5	8.4	 20
446	 12	49.0	7.9	 16
447	 12	49.3	7.8	 20
448	 12	39.0	5.5	 16
449	 12	34.3	4.1	 20
450	 12	37.0	6.6	 25
451	 12	49.0	9.3	 20
452	 12	39.0	6.9	 25
453	 12	41.0	7.2	 25
454	 12	41.0	7.5	 20
455	 12	49.0	6.8	 25
456	 12	41.0	5.7	 25
457	 12	45.0	6.7	 20
458	 12	37.0	6.1	 25
459	 12	36.0	6.7	 25
460	 12	38.3	5.5	 20
461	 12	41.0	7.7	 20
462	 12	38.5	9.2	 20
463	 12	35.0	8.5	 16
464	 12	35.5	4.6	 20
465	 12	37.3	6.1	 20
466	 12	43.3	6.7	 20
467	 12	41.0	7.9	 25
468	 12	35.0	6.1	 25
469	 12	37.3	6.9	 20
470	 12	37.0	6.6	 25
471	 12	37.0	5.9	 20
472	 12	44.0	7.3	 25
473	 12	38.0	7.2	 25
474	 12	158.3	23.1	 20
475	 12	37.0	6.2	 25
476	 12	47.3	8.9	 20
477	 12	36.8	4.9	 16
478	 12	33.8	6.7	 20
479	 12	44.0	7.3	 20
480	 12	41.8	7.2	 16
481	 12	125.5	23.9	 20
482	 12	76.0	8.9	 25
483	 12	47.0	6.5	 20
484	 12	91.0	12.6	 25
485	 12	71.0	8.9	 25
486	 12	126.5	14.7	 20
487	 12	45.0	8.0	 25
488	 12	47.0	8.2	 25
489	 12	73.0	12.1	 20
490	 12	65.0	13.9	 25
491	 12	41.0	11.4	 25
492	 12	32.3	6.6	 16
493	 12	36.3	7.2	 20
494	 12	36.8	7.0	 20
495	 12	37.0	6.7	 16
496	 12	39.0	7.6	 20
497	 12	45.8	8.3	 20
498	 12	48.0	9.9	 25
499	 12	38.0	6.8	 25
500	 12	44.3	7.0	 20
501	 12	69.0	13.7	 25
502	 12	43.0	8.1	 25
503	 12	73.8	10.7	 20
504	 12	63.0	10.3	 25
505	 12	71.0	10.3	 25
506	 12	53.5	8.6	 20
507	 12	63.0	9.2	 25
508	 12	36.3	7.8	 20
509	 12	38.5	5.6	 16
510	 12	37.0	7.9	 20
511	 12	43.8	7.0	 20
512	 12	62.5	9.4	 16
513	 12	57.0	6.9	 25
514	 12	42.0	7.6	 25
515	 12	44.8	8.2	 20
516	 12	49.0	8.9	 25
517	 12	56.0	9.5	 25
518	 12	36.5	6.8	 20
519	 12	40.0	8.1	 25
520	 12	39.5	6.3	 20
521	 12	42.0	6.9	 25
522	 12	40.0	7.5	 25
523	 12	34.0	4.7	 16
524	 12	39.8	7.7	 20
525	 12	39.3	6.9	 20
526	 12	40.0	6.6	 16
527	 12	64.3	11.0	 20
528	 12	39.0	5.7	 25
529	 12	43.0	5.9	 20
530	 12	55.0	8.7	 25
531	 12	40.0	5.6	 25
532	 12	41.3	7.6	 20
533	 12	44.0	7.7	 25
534	 12	42.0	16.0	 25
535	 12	39.0	6.4	 20
536	 12	40.0	7.6	 25
537	 12	49.0	9.3	 25
538	 12	44.3	7.9	 20
539	 12	41.0	6.3	 20
540	 12	41.3	7.2	 20
541	 12	36.3	6.0	 16
542	 12	44.0	7.3	 20
543	 12	41.0	5.8	 20
544	 12	379.8	59.9	 20
545	 12	36.0	4.4	 25
546	 12	44.0	7.5	 20
547	 12	143.0	16.9	 25
548	 12	71.0	10.1	 25
549	 12	40.3	7.9	 20
550	 12	37.0	7.1	 25
551	 12	40.0	8.8	 25
552	 12	45.3	10.2	 20
553	 12	52.0	9.2	 25
554	 12	38.5	7.2	 20
555	 12	40.5	8.3	 16
556	 12	36.0	7.0	 20
557	 12	40.8	6.6	 20
558	 12	36.3	5.2	 16
559	 12	38.8	8.3	 20
560	 12	40.0	6.7	 25
561	 12	36.0	5.1	 20
562	 12	36.0	5.0	 25
563	 12	43.0	5.7	 25
564	 12	42.3	7.8	 20
565	 12	38.0	6.0	 25
566	 12	42.0	7.5	 25
567	 12	40.3	8.5	 20
568	 12	102.0	19.7	 25
569	 12	37.3	6.6	 20
570	 12	37.3	8.9	 20
571	 12	37.0	7.6	 20
572	 12	34.8	6.0	 16
573	 12	34.0	7.0	 20
574	 12	52.0	10.0	 20
575	 12	35.3	7.4	 20
576	 12	50.0	5.3	 25
577	 12	33.0	4.6	 25
578	 12	42.0	5.3	 20
579	 12	49.0	8.6	 25
580	 12	50.0	8.8	 25
581	 12	31.3	5.2	 20
582	 12	33.0	6.8	 25
583	 12	40.0	6.1	 25
584	 12	43.5	10.0	 20
585	 12	45.0	7.0	 25
586	 12	34.0	5.9	 20
587	 12	39.0	8.3	 16
588	 12	41.0	6.5	 20
589	 12	40.5	7.2	 20
590	 12	41.3	11.9	 16
591	 12	59.0	9.6	 25
592	 12	56.0	8.4	 25
593	 12	45.3	8.1	 20
594	 12	43.0	7.1	 25
595	 12	47.5	7.1	 20
596	 12	36.0	5.0	 25
597	 12	35.0	6.3	 25
598	 12	40.3	6.4	 20
599	 12	43.0	8.6	 25
600	 12	39.0	6.2	 25
601	 12	60.8	9.9	 16
602	 12	36.3	6.2	 20
603	 12	40.3	7.3	 20
604	 12	34.0	6.4	 16
605	 12	46.0	7.0	 20
606	 12	46.0	8.2	 25
607	 12	61.8	10.5	 20
608	 12	94.0	11.4	 25
609	 12	40.0	5.8	 25
610	 12	37.3	6.0	 20
611	 12	43.0	7.6	 25
612	 12	39.0	6.5	 25
613	 12	34.3	6.8	 20
614	 12	37.0	7.0	 25
615	 12	43.0	6.3	 25
616	 12	52.0	8.1	 20
617	 12	186.5	21.7	 20
618	 12	78.3	11.1	 20
619	 12	36.0	5.9	 16
620	 12	38.0	5.6	 20
621	 12	125.0	15.8	 16
622	 12	129.0	22.1	 25
623	 12	99.0	13.0	 25
624	 12	37.3	5.9	 20
625	 12	37.0	6.2	 25
626	 12	34.0	5.5	 25
627	 12	40.0	6.8	 20
628	 12	46.0	8.5	 25
629	 12	35.0	6.8	 25
630	 12	37.3	5.5	 20
631	 12	35.0	6.6	 25
632	 12	38.3	6.2	 20
633	 12	82.3	10.8	 16
634	 12	34.8	7.1	 20
635	 12	39.3	7.3	 20
636	 12	37.0	6.6	 16
637	 12	36.5	6.2	 20
638	 12	47.0	8.6	 25
639	 12	1568.3	327.5	 20
  0	 13	45.0	6.9	 20
  1	 13	40.0	7.2	 16
  2	 13	39.5	6.0	 20
  3	 13	189.0	49.2	 25
  4	 13	35.0	6.1	 20
  5	 13	50.0	9.1	 25
  6	 13	42.0	9.0	 25
  7	 13	86.8	14.8	 20
  8	 13	44.0	6.7	 25
  9	 13	48.0	7.4	 25
 10	 13	36.3	8.3	 20
 11	 13	53.0	8.4	 25
 12	 13	43.0	8.7	 25
 13	 13	37.0	6.1	 16
 14	 13	34.0	7.3	 20
 15	 13	42.0	4.3	 20
 16	 13	250.0	25.8	 16
 17	 13	45.3	6.8	 20
 18	 13	35.0	8.0	 25
 19	 13	39.8	9.4	 20
 20	 13	83.0	15.4	 25
 21	 13	40.0	6.7	 25
 22	 13	44.0	7.1	 20
 23	 13	61.0	8.7	 25
 24	 13	63.0	12.0	 20
 25	 13	69.0	17.4	 25
 26	 13	37.0	6.8	 25
 27	 13	39.5	6.1	 20
 28	 13	60.0	7.1	 25
 29	 13	58.0	11.5	 20
 30	 13	75.0	12.3	 16
 31	 13	56.0	11.2	 20
 32	 13	38.3	6.8	 20
 33	 13	50.3	9.1	 16
 34	 13	39.0	6.9	 25
 35	 13	39.0	6.5	 25
 36	 13	39.0	9.0	 20
 37	 13	45.0	7.3	 25
 38	 13	140.0	17.8	 25
 39	 13	49.5	9.4	 20
 40	 13	62.0	13.9	 25
 41	 13	45.0	7.1	 25
 42	 13	39.5	6.8	 20
 43	 13	86.0	11.1	 25
 44	 13	54.3	11.0	 20
 45	 13	42.0	7.1	 16
 46	 13	37.3	9.0	 20
 47	 13	39.5	6.4	 16
 48	 13	64.3	12.1	 20
 49	 13	42.0	8.6	 20
 50	 13	44.5	9.5	 20
 51	 13	40.0	5.6	 25
 52	 13	57.0	10.9	 25
 53	 13	59.0	9.6	 20
 54	 13	103.0	16.4	 25
 55	 13	42.0	6.9	 25
 56	 13	57.0	11.8	 20
 57	 13	31.0	7.1	 25
 58	 13	61.0	9.0	 25
 59	 13	150.8	16.3	 20
 60	 13	41.0	7.5	 20
 61	 13	50.3	10.4	 20
 62	 13	51.0	8.6	 16
 63	 13	46.3	6.3	 20
 64	 13	43.0	5.8	 20
 65	 13	51.8	8.2	 20
 66	 13	54.0	7.5	 25
 67	 13	51.0	9.9	 25
 68	 13	61.3	9.2	 20
 69	 13	54.0	10.1	 25
 70	 13	112.0	17.9	 25
 71	 13	350.0	43.9	 20
 72	 13	72.0	12.8	 25
 73	 13	42.3	7.1	 20
 74	 13	40.0	6.9	 25
 75	 13	44.0	7.3	 25
 76	 13	54.3	8.9	 16
 77	 13	34.0	4.7	 20
 78	 13	41.3	7.6	 20
 79	 13	40.3	7.1	 16
 80	 13	53.0	10.3	 20
 81	 13	39.0	5.6	 25
 82	 13	130.0	17.6	 20
 83	 13	88.0	12.6	 25
 84	 13	41.0	6.7	 25
 85	 13	37.0	6.5	 20
 86	 13	46.0	8.1	 25
 87	 13	264.0	39.0	 25
 88	 13	57.5	7.5	 20
 89	 13	40.0	6.6	 25
 90	 13	91.0	16.8	 25
 91	 13	143.0	21.0	 16
 92	 13	124.0	19.6	 20
 93	 13	40.5	6.5	 20
 94	 13	65.8	11.4	 16
 95	 13	201.3	31.7	 20
 96	 13	42.5	8.0	 20
 97	 13	42.0	6.6	 25
 98	 13	47.0	7.2	 25
 99	 13	42.8	7.4	 20
100	 13	38.0	5.9	 25
101	 13	86.0	11.2	 25
102	 13	98.5	17.0	 20
103	 13	38.0	7.1	 25
104	 13	37.0	5.2	 25
105	 13	44.0	5.8	 20
106	 13	47.0	8.1	 25
107	 13	73.0	13.3	 20
108	 13	70.8	11.2	 16
109	 13	38.3	6.9	 20
110	 13	43.3	7.3	 20
111	 13	62.3	13.3	 16
112	 13	227.0	32.0	 25
113	 13	35.0	6.1	 25
114	 13	43.0	6.4	 20
115	 13	46.0	7.3	 25
116	 13	47.0	7.8	 25
117	 13	36.0	6.8	 20
118	 13	57.0	8.8	 25
119	 13	51.0	7.2	 25
120	 13	44.0	7.8	 20
121	 13	59.0	11.6	 25
122	 13	84.0	11.7	 16
123	 13	68.3	15.0	 20
124	 13	39.0	7.3	 20
125	 13	36.5	6.1	 16
126	 13	41.3	6.2	 20
127	 13	198.3	40.6	 20
128	 13	99.5	20.2	 20
129	 13	80.0	13.0	 25
130	 13	319.0	70.0	 25
131	 13	277.3	31.7	 20
132	 13	1384.0	114.4	 25
133	 13	773.0	92.9	 25
134	 13	156.3	20.2	 20
135	 13	273.0	30.1	 25
136	 13	449.0	47.6	 25
137	 13	329.8	32.1	 20
138	 13	116.0	15.1	 20
139	 13	196.3	17.0	 20
140	 13	330.3	25.9	 16
141	 13	969.5	150.6	 20
142	 13	74.3	15.1	 20
143	 13	36.5	6.9	 20
144	 13	45.0	8.1	 25
145	 13	82.0	13.2	 20
146	 13	163.0	35.3	 25
147	 13	79.0	12.0	 25
148	 13	56.3	8.5	 20
149	 13	106.0	17.1	 25
150	 13	56.0	11.3	 25
151	 13	184.8	25.9	 20
152	 13	187.0	28.4	 25
153	 13	45.0	7.6	 25
154	 13	159.3	13.2	 16
155	 13	71.8	14.1	 20
156	 13	66.8	13.9	 20
157	 13	163.8	19.5	 16
158	 13	42.5	5.8	 20
159	 13	88.0	16.2	 25
160	 13	66.0	10.6	 20
161	 13	41.0	7.8	 25
162	 13	42.0	7.8	 25
163	 13	323.0	63.7	 20
164	 13	583.0	89.1	 25
165	 13	547.0	136.5	 25
166	 13	72.5	13.4	 20
167	 13	754.0	100.5	 25
168	 13	188.0	37.8	 25
169	 13	51.3	10.9	 16
170	 13	43.3	5.6	 20
171	 13	185.5	20.0	 16
172	 13	203.8	28.6	 20
173	 13	283.3	44.3	 20
174	 13	97.5	13.6	 16
175	 13	102.0	22.8	 25
176	 13	430.0	66.5	 25
177	 13	87.3	14.2	 20
178	 13	39.0	8.2	 25
179	 13	170.0	36.1	 25
180	 13	39.0	7.2	 20
181	 13	40.0	7.4	 25
182	 13	41.0	6.3	 25
183	 13	56.3	9.7	 20
184	 13	40.0	7.6	 25
185	 13	37.3	4.6	 20
186	 13	38.5	8.9	 16
187	 13	40.3	7.8	 20
188	 13	39.0	6.2	 20
189	 13	33.5	4.7	 16
190	 13	41.0	7.3	 25
191	 13	38.0	6.6	 25
192	 13	39.0	6.8	 20
193	 13	45.0	6.5	 25
194	 13	30.0	4.5	 25
195	 13	38.3	7.6	 20
196	 13	38.0	6.0	 25
197	 13	37.3	5.5	 20
198	 13	42.0	6.5	 25
199	 13	38.0	8.1	 25
200	 13	42.3	8.2	 20
201	 13	41.3	7.5	 20
202	 13	39.3	6.2	 20
203	 13	33.8	6.7	 16
204	 13	35.0	4.5	 20
205	 13	39.0	6.6	 20
206	 13	37.3	7.9	 20
207	 13	37.0	9.2	 25
208	 13	44.0	7.7	 25
209	 13	78.5	12.2	 20
210	 13	43.0	7.9	 25
211	 13	1179.0	108.6	 25
212	 13	38.0	7.6	 20
213	 13	38.0	6.8	 25
214	 13	55.0	10.0	 25
215	 13	39.0	6.0	 20
216	 13	67.0	12.3	 20
217	 13	34.3	5.3	 20
218	 13	41.0	9.9	 16
219	 13	37.3	6.2	 20
220	 13	42.0	9.1	 16
221	 13	82.0	16.4	 25
222	 13	67.0	13.0	 25
223	 13	33.0	6.9	 20
224	 13	33.0	5.6	 25
225	 13	41.0	6.3	 25
226	 13	38.5	8.5	 20
227	 13	34.0	5.7	 25
228	 13	45.0	8.6	 25
229	 13	39.8	6.9	 20
230	 13	46.0	8.6	 25
231	 13	34.0	6.0	 25
232	 13	38.0	9.0	 16
233	 13	38.3	7.8	 20
234	 13	72.8	13.9	 20
235	 13	53.3	8.6	 16
236	 13	34.3	5.2	 20
237	 13	35.0	6.2	 25
238	 13	34.3	7.0	 20
239	 13	46.0	8.9	 25
240	 13	34.0	5.7	 25
241	 13	34.3	5.3	 20
242	 13	52.0	9.7	 25
243	 13	39.0	5.8	 25
244	 13	39.3	6.5	 20
245	 13	44.0	7.3	 25
246	 13	36.5	7.3	 20
247	 13	39.0	9.4	 20
248	 13	35.3	6.5	 20
249	 13	33.3	4.7	 16
250	 13	39.0	6.6	 20
251	 13	49.5	9.6	 20
252	 13	34.3	6.8	 16
253	 13	33.0	6.1	 25
254	 13	38.0	7.0	 25
255	 13	38.3	7.3	 20
256	 13	36.0	5.6	 25
257	 13	53.0	8.2	 25
258	 13	40.3	6.9	 20
259	 13	36.0	6.3	 25
260	 13	37.0	7.3	 25
261	 13	68.0	12.4	 20
262	 13	176.0	35.0	 25
263	 13	47.3	7.6	 20
264	 13	62.5	10.7	 16
265	 13	40.3	7.9	 20
266	 13	41.3	8.7	 20
267	 13	94.8	12.3	 16
268	 13	37.0	6.1	 25
269	 13	61.0	9.4	 20
270	 13	36.0	6.3	 25
271	 13	46.0	9.4	 25
272	 13	32.0	4.8	 20
273	 13	34.0	7.1	 25
274	 13	40.0	7.8	 25
275	 13	31.0	6.6	 20
276	 13	35.0	7.9	 25
277	 13	38.0	6.9	 25
278	 13	44.3	8.0	 20
279	 13	154.8	110.6	 20
280	 13	138.3	17.8	 20
281	 13	38.3	6.1	 16
282	 13	36.5	5.7	 20
283	 13	37.0	7.8	 20
284	 13	46.5	4.2	 20
285	 13	37.0	6.6	 25
286	 13	39.0	5.6	 25
287	 13	36.5	6.4	 20
288	 13	41.0	5.7	 25
289	 13	53.0	6.9	 25
290	 13	64.0	11.4	 20
291	 13	41.0	6.4	 25
292	 13	60.0	11.6	 25
293	 13	45.0	10.7	 20
294	 13	35.8	5.6	 20
295	 13	39.3	5.8	 16
296	 13	41.3	6.2	 20
297	 13	35.5	6.4	 20
298	 13	36.0	8.1	 16
299	 13	42.0	7.4	 25
300	 13	42.0	8.0	 25
301	 13	38.0	8.3	 20
302	 13	38.0	6.4	 25
303	 13	35.0	6.2	 25
304	 13	42.0	8.9	 20
305	 13	38.0	5.3	 25
306	 13	32.0	5.8	 25
307	 13	52.3	9.9	 20
308	 13	63.0	9.0	 25
309	 13	70.0	9.1	 25
310	 13	39.3	6.6	 16
311	 13	57.5	8.1	 20
312	 13	40.3	6.2	 20
313	 13	35.3	5.1	 16
314	 13	42.0	6.6	 20
315	 13	43.0	6.7	 25
316	 13	37.0	5.6	 20
317	 13	42.0	6.7	 25
318	 13	39.3	6.9	 20
319	 13	35.0	4.9	 25
320	 13	42.0	8.3	 25
321	 13	36.3	5.5	 20
322	 13	49.0	8.4	 25
323	 13	47.0	9.3	 25
324	 13	33.8	6.3	 20
325	 13	40.5	6.9	 20
326	 13	37.0	7.2	 20
327	 13	46.5	6.9	 16
328	 13	108.5	12.3	 20
329	 13	43.3	7.6	 20
330	 13	50.3	10.3	 16
331	 13	38.0	6.5	 25
332	 13	38.0	7.4	 25
333	 13	56.0	11.8	 20
334	 13	48.0	6.3	 25
335	 13	76.0	11.6	 25
336	 13	42.0	8.2	 20
337	 13	37.0	5.9	 25
338	 13	47.0	7.1	 25
339	 13	61.3	10.1	 20
340	 13	38.0	4.9	 25
341	 13	84.8	12.3	 20
342	 13	44.5	8.1	 16
343	 13	58.5	9.2	 20
344	 13	47.5	10.2	 16
345	 13	58.3	10.0	 20
346	 13	45.0	7.9	 25
347	 13	43.3	6.3	 20
348	 13	161.0	23.8	 25
349	 13	35.0	6.2	 25
350	 13	51.0	9.4	 20
351	 13	53.0	8.2	 25
352	 13	75.0	8.8	 25
353	 13	64.5	11.7	 20
354	 13	48.0	7.6	 25
355	 13	108.0	17.8	 25
356	 13	47.3	7.2	 20
357	 13	39.0	5.1	 20
358	 13	72.0	12.7	 20
359	 13	54.5	7.6	 16
360	 13	43.3	9.2	 20
361	 13	37.3	5.7	 20
362	 13	79.3	10.3	 20
363	 13	33.0	5.9	 25
364	 13	35.0	4.9	 25
365	 13	34.5	6.5	 20
366	 13	38.0	6.6	 25
367	 13	43.5	8.0	 20
368	 13	44.0	8.6	 25
369	 13	61.0	10.4	 25
370	 13	58.8	10.3	 20
371	 13	81.0	14.0	 25
372	 13	38.0	5.9	 20
373	 13	73.3	10.6	 16
374	 13	41.8	7.9	 20
375	 13	53.3	9.4	 20
376	 13	89.0	14.1	 16
377	 13	46.0	10.3	 25
378	 13	45.0	9.5	 25
379	 13	39.5	5.6	 20
380	 13	38.0	7.9	 25
381	 13	40.0	7.9	 25
382	 13	40.3	9.2	 20
383	 13	40.0	7.3	 25
384	 13	264.0	30.6	 25
385	 13	41.8	6.6	 20
386	 13	51.0	9.1	 25
387	 13	39.0	7.8	 25
388	 13	41.0	6.9	 16
389	 13	38.3	8.7	 20
390	 13	39.3	7.1	 20
391	 13	39.0	4.3	 16
392	 13	41.0	6.8	 20
393	 13	40.3	7.1	 20
394	 13	86.0	11.9	 25
395	 13	37.0	6.5	 25
396	 13	37.0	5.6	 20
397	 13	52.0	7.1	 25
398	 13	37.0	6.9	 25
399	 13	34.3	5.5	 20
400	 13	46.0	5.2	 25
401	 13	61.0	8.7	 25
402	 13	67.3	11.5	 20
403	 13	56.5	9.3	 20
404	 13	47.0	7.6	 20
405	 13	46.3	7.0	 16
406	 13	35.3	7.2	 20
407	 13	35.3	5.5	 20
408	 13	37.3	5.9	 16
409	 13	43.0	6.4	 25
410	 13	57.0	12.4	 25
411	 13	41.3	5.5	 20
412	 13	38.0	5.6	 25
413	 13	109.0	21.3	 25
414	 13	40.3	6.7	 20
415	 13	76.0	12.6	 25
416	 13	89.0	12.9	 25
417	 13	47.3	8.3	 20
418	 13	36.0	5.4	 25
419	 13	54.5	9.9	 16
420	 13	128.8	15.4	 20
421	 13	34.8	5.3	 20
422	 13	40.5	8.4	 16
423	 13	42.3	6.4	 20
424	 13	76.0	16.2	 25
425	 13	45.0	7.9	 20
426	 13	43.0	6.9	 25
427	 13	30.0	7.1	 25
428	 13	37.0	7.6	 20
429	 13	50.0	8.8	 25
430	 13	40.0	6.4	 25
431	 13	37.3	8.2	 20
432	 13	42.0	7.3	 25
433	 13	55.0	7.8	 25
434	 13	42.0	6.5	 20
435	 13	39.0	6.6	 20
436	 13	40.8	5.8	 20
437	 13	45.5	6.0	 16
438	 13	114.0	22.3	 20
439	 13	41.5	10.2	 20
440	 13	65.0	10.6	 20
441	 13	36.0	6.6	 25
442	 13	36.0	5.7	 20
443	 13	37.0	9.1	 25
444	 13	92.0	12.9	 25
445	 13	52.0	6.2	 20
446	 13	47.0	7.5	 25
447	 13	46.0	7.4	 25
448	 13	36.3	5.4	 20
449	 13	49.0	13.3	 25
450	 13	39.3	7.0	 20
451	 13	48.0	6.2	 16
452	 13	37.0	6.5	 20
453	 13	33.0	6.3	 20
454	 13	56.3	7.0	 16
455	 13	74.5	9.8	 20
456	 13	41.0	7.2	 25
457	 13	63.3	11.6	 20
458	 13	38.0	5.9	 25
459	 13	32.0	5.5	 25
460	 13	46.5	8.1	 20
461	 13	40.0	6.1	 25
462	 13	36.0	7.5	 25
463	 13	35.5	6.5	 20
464	 13	39.0	6.8	 25
465	 13	35.0	5.5	 25
466	 13	34.3	6.2	 16
467	 13	43.0	9.1	 20
468	 13	36.3	5.4	 16
469	 13	40.0	6.8	 20
470	 13	36.3	6.3	 20
471	 13	40.3	7.3	 20
472	 13	42.0	7.5	 25
473	 13	38.0	6.0	 25
474	 13	64.5	13.2	 20
475	 13	40.0	7.9	 25
476	 13	40.0	6.6	 25
477	 13	41.0	5.9	 20
478	 13	36.0	5.5	 25
479	 13	53.0	8.9	 25
480	 13	33.3	5.1	 20
481	 13	56.0	8.4	 25
482	 13	96.5	16.1	 20
483	 13	61.0	7.4	 16
484	 13	153.5	21.9	 20
485	 13	85.3	13.5	 20
486	 13	141.3	14.8	 16
487	 13	53.0	9.7	 25
488	 13	39.0	6.8	 25
489	 13	43.0	5.5	 20
490	 13	77.0	14.1	 25
491	 13	37.8	6.9	 20
492	 13	33.0	5.7	 25
493	 13	37.0	5.6	 25
494	 13	40.3	7.7	 20
495	 13	41.0	10.4	 25
496	 13	40.0	7.1	 25
497	 13	36.0	5.8	 16
498	 13	43.0	4.7	 20
499	 13	41.0	7.3	 20
500	 13	45.0	10.8	 16
501	 13	51.0	10.5	 20
502	 13	38.0	6.7	 25
503	 13	42.0	6.0	 20
504	 13	50.0	8.1	 25
505	 13	66.0	12.7	 25
506	 13	65.0	7.9	 20
507	 13	162.0	22.9	 25
508	 13	42.0	6.9	 25
509	 13	51.5	8.7	 20
510	 13	36.0	6.0	 25
511	 13	44.0	7.6	 25
512	 13	61.3	10.0	 20
513	 13	63.3	11.9	 20
514	 13	40.0	5.8	 20
515	 13	48.3	7.2	 16
516	 13	54.3	9.9	 20
517	 13	80.8	10.4	 16
518	 13	39.0	6.8	 25
519	 13	38.0	5.0	 25
520	 13	41.0	5.4	 20
521	 13	39.0	7.1	 25
522	 13	39.0	7.4	 25
523	 13	37.3	7.2	 20
524	 13	39.0	5.5	 25
525	 13	37.0	6.8	 25
526	 13	38.0	6.1	 20
527	 13	222.0	27.6	 25
528	 13	34.5	7.9	 20
529	 13	38.3	5.1	 16
530	 13	48.3	8.0	 20
531	 13	42.3	6.4	 20
532	 13	38.0	7.0	 16
533	 13	41.0	5.8	 20
534	 13	39.0	5.6	 25
535	 13	37.3	5.9	 20
536	 13	39.0	7.1	 25
537	 13	42.0	8.3	 25
538	 13	38.0	8.8	 20
539	 13	46.0	6.9	 25
540	 13	37.0	7.6	 20
541	 13	36.0	11.4	 25
542	 13	38.0	7.0	 25
543	 13	43.0	9.4	 20
544	 13	902.0	112.0	 20
545	 13	36.3	6.9	 20
546	 13	39.3	6.6	 16
547	 13	89.3	13.0	 20
548	 13	103.5	12.3	 20
549	 13	41.0	8.2	 20
550	 13	40.0	6.1	 25
551	 13	35.0	6.5	 25
552	 13	35.3	8.5	 20
553	 13	43.0	6.9	 25
554	 13	39.0	7.6	 25
555	 13	39.0	8.2	 20
556	 13	38.0	7.0	 25
557	 13	50.0	8.8	 25
558	 13	38.3	7.7	 20
559	 13	40.0	7.1	 25
560	 13	36.0	7.2	 20
561	 13	37.3	6.7	 16
562	 13	35.8	6.7	 20
563	 13	37.0	6.7	 20
564	 13	52.3	8.6	 16
565	 13	40.0	7.2	 25
566	 13	47.3	9.6	 20
567	 13	41.0	8.1	 25
568	 13	45.0	7.0	 25
569	 13	42.3	7.7	 20
570	 13	38.0	6.9	 25
571	 13	39.0	6.4	 25
572	 13	39.3	8.5	 20
573	 13	36.0	5.6	 25
574	 13	41.0	6.3	 25
575	 13	33.5	5.8	 16
576	 13	43.5	7.4	 20
577	 13	38.0	5.7	 20
578	 13	37.3	6.6	 16
579	 13	46.3	6.2	 20
580	 13	39.0	7.1	 25
581	 13	34.3	6.1	 20
582	 13	39.0	5.7	 25
583	 13	41.0	7.0	 25
584	 13	39.0	7.3	 20
585	 13	133.0	22.3	 25
586	 13	40.0	7.2	 25
587	 13	53.3	13.0	 20
588	 13	41.0	5.4	 25
589	 13	42.0	7.1	 20
590	 13	34.0	5.5	 25
591	 13	39.0	7.8	 20
592	 13	48.0	8.6	 16
593	 13	39.3	6.5	 20
594	 13	64.0	9.5	 20
595	 13	43.3	7.4	 16
596	 13	36.0	5.5	 25
597	 13	35.0	5.1	 25
598	 13	39.3	5.8	 20
599	 13	39.0	6.5	 25
600	 13	36.0	6.4	 25
601	 13	46.5	6.5	 20
602	 13	36.0	7.1	 25
603	 13	41.0	7.5	 25
604	 13	40.8	8.9	 20
605	 13	36.0	7.7	 25
606	 13	39.0	8.2	 20
607	 13	56.5	9.8	 16
608	 13	53.8	12.7	 20
609	 13	39.5	9.2	 20
610	 13	35.5	6.3	 16
611	 13	41.8	8.5	 20
612	 13	46.0	7.0	 25
613	 13	35.0	7.0	 20
614	 13	39.0	7.3	 25
615	 13	41.5	8.6	 20
616	 13	37.0	6.2	 25
617	 13	88.0	15.4	 25
618	 13	42.3	6.8	 20
619	 13	37.0	6.8	 25
620	 13	39.0	6.9	 25
621	 13	93.3	12.7	 20
622	 13	73.3	12.2	 20
623	 13	48.0	5.8	 20
624	 13	41.3	6.7	 16
625	 13	42.3	8.3	 20
626	 13	35.5	5.4	 20
627	 13	38.5	6.3	 20
628	 13	40.0	7.3	 25
629	 13	38.0	9.0	 25
630	 13	42.3	6.7	 20
631	 13	34.0	5.3	 25
632	 13	39.0	6.7	 25
633	 13	45.3	7.5	 20
634	 13	38.0	5.0	 25
635	 13	36.0	7.5	 25
636	 13	40.3	6.1	 20
637	 13	38.0	5.7	 25
638	 13	51.5	9.2	 20
639	 13	41.5	6.8	 16
  0	 14	1343.0	243.8	 25
  1	 14	59.5	9.1	 20
  2	 14	48.0	7.2	 25
  3	 14	40.0	6.8	 20
  4	 14	42.3	8.3	 16
  5	 14	37.3	5.8	 20
  6	 14	38.3	6.3	 20
  7	 14	79.3	9.7	 16
  8	 14	51.0	12.7	 25
  9	 14	34.0	5.1	 25
 10	 14	60.0	10.9	 20
 11	 14	356.0	36.8	 25
 12	 14	556.0	58.4	 25
 13	 14	381.0	38.2	 20
 14	 14	47.0	7.6	 25
 15	 14	51.0	7.4	 25
 16	 14	40.8	9.4	 20
 17	 14	41.0	7.4	 25
 18	 14	42.3	4.3	 16
 19	 14	188.3	27.2	 20
 20	 14	93.5	14.0	 20
 21	 14	282.0	25.6	 16
 22	 14	72.5	9.5	 20
 23	 14	38.3	5.1	 20
 24	 14	36.3	4.5	 20
 25	 14	52.0	8.3	 25
 26	 14	48.0	8.4	 25
 27	 14	44.3	7.0	 20
 28	 14	57.0	7.8	 25
 29	 14	119.0	16.3	 25
 30	 14	78.0	9.2	 20
 31	 14	42.0	9.2	 25
 32	 14	76.0	13.1	 25
 33	 14	42.3	7.5	 20
 34	 14	37.0	6.5	 20
 35	 14	42.0	6.2	 20
 36	 14	58.0	7.1	 16
 37	 14	36.3	5.3	 20
 38	 14	59.5	11.9	 20
 39	 14	178.0	20.9	 20
 40	 14	35.0	6.5	 25
 41	 14	37.0	8.2	 25
 42	 14	37.3	4.7	 20
 43	 14	40.0	6.2	 25
 44	 14	36.5	6.1	 20
 45	 14	39.0	6.9	 25
 46	 14	51.0	9.0	 25
 47	 14	104.3	13.2	 20
 48	 14	83.0	10.9	 25
 49	 14	77.0	12.3	 25
 50	 14	72.3	10.1	 16
 51	 14	60.3	10.6	 20
 52	 14	70.3	7.7	 20
 53	 14	64.5	10.2	 16
 54	 14	37.0	6.3	 20
 55	 14	44.0	7.9	 25
 56	 14	39.0	6.2	 20
 57	 14	43.0	8.3	 25
 58	 14	43.0	8.7	 25
 59	 14	49.0	8.0	 20
 60	 14	65.0	11.8	 25
 61	 14	83.0	16.3	 25
 62	 14	53.3	10.0	 20
 63	 14	161.0	22.0	 25
 64	 14	133.0	19.0	 25
 65	 14	38.5	4.5	 16
 66	 14	46.3	8.8	 20
 67	 14	46.3	7.3	 16
 68	 14	33.0	5.3	 20
 69	 14	35.0	6.1	 20
 70	 14	84.5	13.3	 20
 71	 14	87.0	15.4	 25
 72	 14	64.0	10.2	 25
 73	 14	40.0	6.7	 20
 74	 14	36.0	6.2	 25
 75	 14	90.0	14.6	 25
 76	 14	58.5	10.7	 20
 77	 14	62.0	9.2	 25
 78	 14	37.0	6.2	 25
 79	 14	35.3	7.7	 20
 80	 14	41.0	6.4	 25
 81	 14	587.8	112.7	 20
 82	 14	61.8	9.7	 16
 83	 14	78.8	11.9	 20
 84	 14	47.3	7.3	 20
 85	 14	34.3	7.3	 16
 86	 14	43.0	8.1	 25
 87	 14	39.0	6.8	 25
 88	 14	49.0	6.9	 20
 89	 14	43.0	9.8	 25
 90	 14	41.0	6.2	 25
 91	 14	35.0	6.5	 20
 92	 14	48.0	10.1	 25
 93	 14	43.3	6.6	 20
 94	 14	40.0	7.1	 25
 95	 14	44.0	7.4	 25
 96	 14	78.5	13.0	 16
 97	 14	46.0	9.4	 20
 98	 14	41.3	9.5	 20
 99	 14	145.3	14.7	 16
100	 14	42.3	9.5	 20
101	 14	39.0	6.3	 20
102	 14	38.3	7.6	 20
103	 14	44.0	7.5	 25
104	 14	38.0	9.1	 25
105	 14	69.3	13.3	 20
106	 14	163.0	23.3	 25
107	 14	383.0	36.0	 25
108	 14	40.3	8.6	 20
109	 14	45.0	7.8	 25
110	 14	57.0	15.4	 25
111	 14	56.3	9.0	 20
112	 14	100.0	21.9	 20
113	 14	96.3	15.6	 20
114	 14	112.8	14.4	 16
115	 14	39.0	6.6	 20
116	 14	300.5	27.2	 16
117	 14	383.0	29.9	 25
118	 14	102.0	13.4	 25
119	 14	42.3	7.3	 20
120	 14	148.0	30.9	 25
121	 14	235.0	43.0	 25
122	 14	54.8	12.1	 20
123	 14	81.0	14.8	 25
124	 14	35.0	6.5	 25
125	 14	38.0	5.8	 20
126	 14	290.0	48.8	 25
127	 14	40.0	8.3	 25
128	 14	39.0	6.6	 16
129	 14	42.3	6.9	 20
130	 14	46.5	8.3	 20
131	 14	67.8	9.8	 16
132	 14	82.3	13.2	 20
133	 14	42.0	7.4	 25
134	 14	44.3	7.8	 20
135	 14	56.0	9.0	 25
136	 14	108.0	16.3	 25
137	 14	154.0	19.8	 20
138	 14	152.0	24.4	 25
139	 14	140.0	19.1	 25
140	 14	77.5	10.7	 20
141	 14	58.0	8.6	 25
142	 14	56.3	8.9	 20
143	 14	42.0	9.4	 20
144	 14	56.5	13.2	 20
145	 14	56.8	8.7	 16
146	 14	39.3	6.5	 20
147	 14	155.8	31.0	 20
148	 14	40.5	5.8	 16
149	 14	69.0	10.7	 25
150	 14	38.0	5.4	 25
151	 14	65.5	9.6	 20
152	 14	89.0	10.6	 25
153	 14	40.0	8.1	 25
154	 14	65.5	11.1	 20
155	 14	41.0	7.9	 25
156	 14	41.0	8.6	 25
157	 14	162.3	27.8	 20
158	 14	80.0	14.9	 25
159	 14	34.0	9.1	 20
160	 14	38.3	6.8	 16
161	 14	79.0	13.6	 20
162	 14	42.3	5.7	 20
163	 14	130.0	10.5	 16
164	 14	216.0	24.8	 25
165	 14	60.0	10.0	 20
166	 14	43.0	8.0	 25
167	 14	48.0	7.8	 25
168	 14	46.0	10.7	 20
169	 14	52.0	7.6	 25
170	 14	55.0	9.1	 25
171	 14	178.0	29.8	 20
172	 14	53.0	10.9	 25
173	 14	50.0	9.7	 25
174	 14	52.5	8.3	 20
175	 14	68.3	11.4	 20
176	 14	59.0	8.7	 20
177	 14	43.0	8.9	 16
178	 14	71.8	11.4	 20
179	 14	45.5	9.9	 20
180	 14	36.3	5.5	 20
181	 14	40.0	6.9	 25
182	 14	582.0	80.0	 25
183	 14	34.5	8.0	 20
184	 14	33.0	5.0	 25
185	 14	31.0	5.2	 25
186	 14	29.3	6.2	 20
187	 14	32.0	6.4	 25
188	 14	31.0	5.4	 25
189	 14	36.0	5.6	 20
190	 14	32.0	5.2	 20
191	 14	33.3	7.2	 16
192	 14	30.3	4.9	 20
193	 14	30.0	4.8	 20
194	 14	32.3	4.8	 16
195	 14	31.0	5.2	 25
196	 14	31.0	5.4	 25
197	 14	30.0	5.5	 20
198	 14	31.0	4.9	 25
199	 14	30.0	6.9	 25
200	 14	31.3	4.7	 20
201	 14	32.0	6.5	 25
202	 14	30.0	5.5	 25
203	 14	32.3	6.5	 20
204	 14	30.0	6.1	 25
205	 14	28.0	5.2	 25
206	 14	32.0	6.1	 16
207	 14	32.0	6.1	 20
208	 14	31.5	5.9	 20
209	 14	32.3	6.9	 16
210	 14	36.0	7.5	 20
211	 14	31.0	5.1	 25
212	 14	33.5	5.8	 20
213	 14	33.0	5.9	 25
214	 14	29.0	6.2	 25
215	 14	31.3	4.7	 20
216	 14	31.0	5.7	 25
217	 14	33.0	6.6	 20
218	 14	30.0	5.4	 25
219	 14	34.0	7.0	 25
220	 14	30.3	7.1	 20
221	 14	31.0	5.7	 20
222	 14	34.5	6.9	 20
223	 14	34.5	6.6	 16
224	 14	36.0	5.4	 20
225	 14	41.3	8.4	 20
226	 14	46.8	7.3	 16
227	 14	47.0	7.5	 25
228	 14	41.0	7.7	 25
229	 14	37.8	7.3	 20
230	 14	37.0	7.7	 25
231	 14	36.0	7.4	 25
232	 14	36.0	4.9	 20
233	 14	34.0	5.7	 25
234	 14	35.0	6.4	 25
235	 14	34.0	5.1	 20
236	 14	32.0	6.4	 25
237	 14	34.3	5.1	 20
238	 14	34.3	5.7	 16
239	 14	32.3	7.4	 20
240	 14	32.3	6.2	 16
241	 14	31.0	5.3	 20
242	 14	30.0	4.5	 25
243	 14	32.0	7.1	 20
244	 14	35.0	6.2	 25
245	 14	31.0	6.4	 25
246	 14	33.5	5.9	 20
247	 14	30.0	7.7	 25
248	 14	30.0	4.7	 25
249	 14	31.0	5.0	 20
250	 14	32.0	5.7	 25
251	 14	29.0	4.5	 25
252	 14	30.3	5.7	 20
253	 14	30.3	6.6	 20
254	 14	29.0	4.4	 20
255	 14	32.8	5.8	 16
256	 14	33.0	6.2	 20
257	 14	31.8	7.3	 20
258	 14	32.3	6.8	 20
259	 14	37.0	5.7	 25
260	 14	33.0	4.8	 25
261	 14	34.0	6.6	 20
262	 14	33.0	4.6	 25
263	 14	36.0	7.6	 25
264	 14	26.5	6.8	 20
265	 14	32.0	5.7	 25
266	 14	31.3	6.0	 20
267	 14	32.0	6.0	 25
268	 14	29.3	6.1	 20
269	 14	33.3	4.2	 16
270	 14	31.0	5.5	 20
271	 14	31.3	5.0	 20
272	 14	37.0	8.2	 16
273	 14	34.0	6.0	 25
274	 14	30.0	4.7	 25
275	 14	29.3	6.4	 20
276	 14	31.0	6.5	 25
277	 14	31.0	7.1	 25
278	 14	34.5	7.4	 20
279	 14	31.0	5.2	 25
280	 14	31.0	4.3	 25
281	 14	32.3	4.9	 20
282	 14	33.0	4.5	 25
283	 14	30.0	6.8	 25
284	 14	31.5	5.8	 16
285	 14	33.3	6.1	 20
286	 14	32.0	5.7	 20
287	 14	28.0	4.5	 16
288	 14	32.0	5.6	 20
289	 14	33.0	7.9	 20
290	 14	31.0	6.2	 25
291	 14	34.0	4.5	 25
292	 14	29.3	5.2	 20
293	 14	29.0	5.8	 25
294	 14	30.0	4.4	 25
295	 14	31.3	6.5	 20
296	 14	38.0	6.7	 25
297	 14	36.0	6.9	 25
298	 14	36.0	4.8	 20
299	 14	37.8	14.0	 20
300	 14	39.8	5.9	 20
301	 14	34.3	4.9	 16
302	 14	30.0	6.1	 20
303	 14	29.8	6.0	 20
304	 14	33.3	4.4	 16
305	 14	29.0	6.0	 25
306	 14	31.0	4.9	 25
307	 14	33.8	6.5	 20
308	 14	30.0	5.5	 25
309	 14	36.0	7.3	 25
310	 14	35.0	7.7	 20
311	 14	31.0	7.3	 25
312	 14	30.0	5.3	 25
313	 14	29.3	5.5	 20
314	 14	32.0	4.9	 25
315	 14	35.3	6.0	 16
316	 14	34.0	7.7	 20
317	 14	33.0	7.5	 20
318	 14	31.5	7.6	 16
319	 14	31.3	5.6	 20
320	 14	31.0	5.9	 25
321	 14	31.3	5.5	 20
322	 14	33.0	6.9	 25
323	 14	32.0	6.1	 25
324	 14	35.0	7.5	 20
325	 14	31.0	6.0	 25
326	 14	31.0	5.1	 25
327	 14	34.5	7.3	 20
328	 14	32.0	6.6	 25
329	 14	33.0	5.9	 25
330	 14	33.3	5.1	 20
331	 14	35.0	6.8	 20
332	 14	32.5	6.0	 20
333	 14	33.5	7.7	 16
334	 14	34.0	6.5	 20
335	 14	32.0	5.4	 20
336	 14	34.0	6.7	 20
337	 14	35.0	7.8	 25
338	 14	32.3	6.3	 20
339	 14	33.0	5.3	 25
340	 14	35.0	6.6	 25
341	 14	33.3	6.9	 20
342	 14	31.0	5.2	 25
343	 14	32.0	5.7	 25
344	 14	34.0	5.0	 20
345	 14	33.0	6.1	 25
346	 14	37.3	5.5	 20
347	 14	38.3	7.2	 16
348	 14	33.8	5.4	 20
349	 14	33.0	7.2	 20
350	 14	33.3	4.2	 16
351	 14	36.0	7.0	 25
352	 14	33.0	5.6	 25
353	 14	33.0	5.2	 20
354	 14	31.0	4.9	 25
355	 14	38.0	7.7	 25
356	 14	31.5	5.5	 20
357	 14	34.0	6.9	 25
358	 14	32.0	6.4	 25
359	 14	33.3	7.4	 20
360	 14	28.0	4.5	 25
361	 14	31.0	6.0	 25
362	 14	32.3	5.4	 16
363	 14	29.0	4.3	 20
364	 14	30.5	4.7	 16
365	 14	31.0	5.8	 20
366	 14	35.5	7.6	 20
367	 14	31.3	5.2	 20
368	 14	34.0	5.7	 25
369	 14	31.0	5.5	 25
370	 14	31.3	4.6	 20
371	 14	31.0	5.8	 25
372	 14	28.0	4.7	 25
373	 14	31.0	4.9	 20
374	 14	30.0	5.3	 25
375	 14	32.0	6.2	 25
376	 14	31.3	5.4	 20
377	 14	31.3	6.4	 20
378	 14	29.5	5.5	 20
379	 14	32.5	6.5	 16
380	 14	28.0	3.9	 20
381	 14	30.0	4.2	 20
382	 14	37.0	5.2	 16
383	 14	29.0	6.0	 25
384	 14	31.0	4.9	 25
385	 14	32.5	7.7	 20
386	 14	37.0	6.0	 25
387	 14	38.3	8.6	 20
388	 14	35.0	6.0	 25
389	 14	36.0	5.8	 25
390	 14	34.0	4.2	 20
391	 14	31.0	6.0	 25
392	 14	29.0	6.1	 25
393	 14	38.3	6.9	 16
394	 14	30.3	5.2	 20
395	 14	32.5	4.4	 20
396	 14	30.5	5.0	 16
397	 14	39.5	6.7	 20
398	 14	35.0	5.7	 25
399	 14	35.3	6.2	 20
400	 14	36.0	7.1	 25
401	 14	31.0	4.8	 25
402	 14	37.0	7.5	 20
403	 14	36.0	5.2	 25
404	 14	37.0	7.6	 25
405	 14	34.3	6.2	 20
406	 14	35.0	5.1	 25
407	 14	37.0	6.3	 25
408	 14	33.3	5.4	 20
409	 14	32.3	4.9	 20
410	 14	35.5	6.6	 20
411	 14	33.8	6.2	 16
412	 14	30.8	6.0	 20
413	 14	33.3	6.1	 16
414	 14	32.0	6.1	 25
415	 14	32.0	5.9	 25
416	 14	32.0	4.9	 20
417	 14	35.0	6.8	 25
418	 14	31.0	5.6	 25
419	 14	30.5	6.6	 20
420	 14	32.0	7.0	 25
421	 14	29.0	7.1	 25
422	 14	32.3	6.1	 20
423	 14	32.0	6.4	 25
424	 14	34.0	5.7	 20
425	 14	31.5	7.1	 16
426	 14	33.5	4.9	 20
427	 14	36.0	7.8	 20
428	 14	32.5	3.5	 16
429	 14	31.0	5.3	 20
430	 14	32.0	7.3	 25
431	 14	34.0	6.8	 20
432	 14	30.0	3.9	 25
433	 14	33.0	6.6	 25
434	 14	33.0	7.6	 20
435	 14	31.0	5.6	 25
436	 14	31.0	4.6	 25
437	 14	32.0	4.3	 20
438	 14	33.0	8.8	 25
439	 14	33.8	7.5	 20
440	 14	30.3	5.1	 20
441	 14	31.0	9.7	 20
442	 14	36.3	8.2	 16
443	 14	30.5	4.5	 20
444	 14	31.8	6.3	 20
445	 14	37.5	5.7	 20
446	 14	30.0	3.9	 25
447	 14	30.0	4.7	 25
448	 14	34.3	7.1	 20
449	 14	37.0	7.8	 25
450	 14	37.0	7.3	 25
451	 14	32.3	6.6	 20
452	 14	31.0	5.0	 25
453	 14	31.0	6.1	 25
454	 14	31.3	5.2	 20
455	 14	36.0	6.3	 25
456	 14	29.5	5.0	 20
457	 14	29.5	6.2	 16
458	 14	30.3	5.3	 20
459	 14	30.3	6.8	 20
460	 14	33.0	7.4	 16
461	 14	31.0	6.5	 25
462	 14	30.0	3.9	 20
463	 14	33.0	6.2	 25
464	 14	32.0	5.5	 25
465	 14	38.3	7.7	 20
466	 14	30.0	5.5	 25
467	 14	33.0	5.4	 25
468	 14	37.0	8.9	 20
469	 14	35.0	5.0	 25
470	 14	35.0	6.6	 25
471	 14	39.5	5.2	 16
472	 14	37.3	8.2	 20
473	 14	36.3	7.1	 20
474	 14	34.3	6.3	 16
475	 14	34.5	8.1	 20
476	 14	34.0	8.3	 25
477	 14	34.3	6.2	 20
478	 14	38.0	8.1	 25
479	 14	38.0	6.2	 25
480	 14	43.3	10.0	 20
481	 14	33.0	5.1	 25
482	 14	34.0	5.9	 25
483	 14	34.3	6.4	 20
484	 14	32.0	5.1	 25
485	 14	31.0	6.7	 25
486	 14	32.3	5.1	 20
487	 14	31.0	4.7	 20
488	 14	30.0	6.9	 16
489	 14	33.0	5.9	 20
490	 14	31.8	6.3	 20
491	 14	30.3	4.6	 16
492	 14	33.0	6.0	 25
493	 14	32.0	3.4	 25
494	 14	30.0	7.7	 20
495	 14	31.0	5.6	 25
496	 14	33.0	6.5	 25
497	 14	33.0	5.1	 20
498	 14	30.0	6.4	 25
499	 14	31.0	6.4	 25
500	 14	42.0	8.6	 20
501	 14	38.0	7.0	 25
502	 14	42.0	7.4	 20
503	 14	39.5	8.5	 16
504	 14	39.0	6.3	 20
505	 14	46.0	7.9	 20
506	 14	45.3	10.7	 16
507	 14	44.3	9.3	 20
508	 14	38.0	7.8	 25
509	 14	36.3	7.2	 20
510	 14	35.0	6.5	 25
511	 14	32.5	6.5	 20
512	 14	34.0	6.0	 25
513	 14	35.0	7.8	 25
514	 14	35.0	6.9	 20
515	 14	35.0	7.3	 25
516	 14	31.0	5.9	 25
517	 14	34.0	6.2	 20
518	 14	34.0	4.8	 20
519	 14	36.0	5.9	 20
520	 14	41.3	10.0	 16
521	 14	40.8	9.8	 20
522	 14	34.3	5.8	 20
523	 14	33.0	6.1	 20
524	 14	42.0	7.4	 25
525	 14	36.0	9.1	 25
526	 14	36.3	5.7	 20
527	 14	36.0	6.2	 25
528	 14	35.0	5.8	 25
529	 14	31.0	3.9	 20
530	 14	34.0	6.7	 25
531	 14	30.0	7.2	 25
532	 14	31.0	6.0	 20
533	 14	30.0	5.9	 25
534	 14	34.5	6.8	 20
535	 14	33.5	4.9	 16
536	 14	32.0	5.2	 20
537	 14	30.3	4.4	 16
538	 14	31.3	6.8	 20
539	 14	34.0	5.5	 25
540	 14	30.5	6.6	 20
541	 14	30.0	5.8	 25
542	 14	32.0	5.8	 25
543	 14	29.5	5.5	 20
544	 14	31.0	5.0	 25
545	 14	30.0	3.7	 25
546	 14	30.3	5.2	 20
547	 14	33.0	5.3	 25
548	 14	30.0	6.0	 25
549	 14	30.3	5.1	 16
550	 14	33.0	5.9	 20
551	 14	32.0	4.8	 20
552	 14	32.3	6.5	 16
553	 14	34.5	6.4	 20
554	 14	37.0	6.7	 25
555	 14	36.3	5.5	 20
556	 14	34.0	5.7	 25
557	 14	32.0	5.1	 25
558	 14	29.3	5.3	 20
559	 14	34.0	7.0	 25
560	 14	33.3	6.4	 20
561	 14	31.0	5.0	 25
562	 14	30.0	5.6	 25
563	 14	29.5	6.8	 20
564	 14	34.0	6.1	 25
565	 14	36.5	8.6	 20
566	 14	39.3	5.9	 16
567	 14	34.0	7.3	 20
568	 14	36.3	7.9	 20
569	 14	34.8	5.1	 16
570	 14	33.0	6.6	 25
571	 14	34.0	6.0	 25
572	 14	35.3	5.1	 20
573	 14	31.0	5.4	 25
574	 14	30.0	7.2	 25
575	 14	34.0	5.4	 20
576	 14	31.0	6.0	 25
577	 14	31.0	5.5	 25
578	 14	33.3	6.4	 20
579	 14	33.0	5.2	 25
580	 14	31.0	5.9	 20
581	 14	31.3	4.3	 16
582	 14	33.0	6.8	 20
583	 14	32.3	7.4	 20
584	 14	34.3	8.3	 16
585	 14	31.3	4.7	 20
586	 14	33.0	5.2	 20
587	 14	36.0	6.2	 25
588	 14	32.0	5.2	 25
589	 14	34.3	4.5	 20
590	 14	33.0	7.2	 25
591	 14	30.0	6.6	 25
592	 14	33.3	5.8	 20
593	 14	33.0	6.7	 25
594	 14	31.0	6.3	 25
595	 14	36.5	7.6	 20
596	 14	32.5	5.3	 20
597	 14	33.5	6.9	 20
598	 14	36.0	7.6	 16
599	 14	37.3	6.5	 20
600	 14	33.0	6.0	 20
601	 14	34.8	6.4	 20
602	 14	32.0	7.6	 25
603	 14	32.0	5.5	 25
604	 14	33.3	5.0	 20
605	 14	28.0	4.9	 25
606	 14	33.0	6.5	 25
607	 14	31.3	6.5	 20
608	 14	32.0	6.1	 25
609	 14	32.5	8.7	 20
610	 14	32.0	5.5	 25
611	 14	32.0	7.6	 25
612	 14	29.0	4.3	 16
613	 14	29.5	5.1	 20
614	 14	30.0	4.5	 20
615	 14	34.0	5.1	 16
616	 14	30.5	6.7	 20
617	 14	34.0	5.8	 25
618	 14	32.3	4.8	 20
619	 14	34.0	5.7	 25
620	 14	40.0	9.8	 25
621	 14	37.3	8.6	 20
622	 14	33.0	6.4	 25
623	 14	31.0	5.7	 25
624	 14	35.0	6.0	 20
625	 14	33.0	5.4	 25
626	 14	32.0	5.8	 25
627	 14	32.3	4.9	 16
628	 14	30.3	6.4	 20
629	 14	31.8	5.8	 20
630	 14	31.3	5.4	 16
631	 14	29.0	4.6	 20
632	 14	28.0	7.2	 25
633	 14	32.3	6.4	 20
634	 14	31.0	6.5	 25
635	 14	32.0	6.5	 20
636	 14	33.0	5.8	 25
637	 14	35.0	6.7	 25
638	 14	31.0	5.0	 20
639	 14	1588.0	241.4	 25
  0	 15	42.0	6.7	 25
  1	 15	54.3	10.4	 20
  2	 15	48.0	6.6	 25
  3	 15	37.0	6.9	 25
  4	 15	40.0	6.0	 20
  5	 15	38.0	7.7	 25
  6	 15	36.0	6.4	 25
  7	 15	136.8	14.1	 20
  8	 15	77.5	34.4	 20
  9	 15	40.0	7.7	 20
 10	 15	81.0	10.0	 16
 11	 15	242.0	27.7	 20
 12	 15	137.3	14.5	 16
 13	 15	85.0	15.8	 25
 14	 15	62.0	10.2	 25
 15	 15	38.3	5.1	 20
 16	 15	40.0	8.2	 25
 17	 15	46.0	6.2	 25
 18	 15	87.5	9.6	 20
 19	 15	71.0	12.3	 25
 20	 15	238.0	40.2	 25
 21	 15	117.0	16.0	 20
 22	 15	67.0	8.9	 25
 23	 15	48.0	8.4	 25
 24	 15	46.3	8.7	 16
 25	 15	45.3	6.7	 20
 26	 15	40.5	4.8	 20
 27	 15	36.0	9.9	 16
 28	 15	39.5	7.7	 20
 29	 15	279.0	37.0	 25
 30	 15	124.0	16.0	 20
 31	 15	42.0	10.4	 25
 32	 15	39.0	7.1	 25
 33	 15	32.0	5.2	 20
 34	 15	36.0	6.7	 25
 35	 15	38.0	7.7	 25
 36	 15	92.3	14.3	 20
 37	 15	39.0	6.4	 25
 38	 15	70.5	11.7	 20
 39	 15	163.3	16.9	 20
 40	 15	36.5	5.5	 20
 41	 15	36.8	6.5	 16
 42	 15	36.3	5.8	 20
 43	 15	51.3	7.3	 20
 44	 15	32.3	7.4	 20
 45	 15	32.0	5.9	 25
 46	 15	94.0	15.0	 25
 47	 15	224.5	16.8	 20
 48	 15	206.0	25.0	 25
 49	 15	50.0	7.3	 25
 50	 15	87.3	10.0	 20
 51	 15	84.0	11.8	 25
 52	 15	43.0	6.7	 25
 53	 15	68.8	12.7	 20
 54	 15	40.0	6.5	 25
 55	 15	43.3	7.7	 20
 56	 15	38.5	6.6	 16
 57	 15	43.3	6.8	 20
 58	 15	54.3	9.5	 20
 59	 15	44.8	9.2	 16
 60	 15	41.0	6.3	 25
 61	 15	77.0	13.3	 25
 62	 15	40.3	7.2	 20
 63	 15	64.0	9.6	 25
 64	 15	216.8	19.4	 20
 65	 15	48.0	8.9	 25
 66	 15	57.0	8.5	 25
 67	 15	40.3	7.6	 20
 68	 15	40.0	7.6	 25
 69	 15	37.0	7.3	 25
 70	 15	323.8	23.3	 16
 71	 15	55.5	11.2	 20
 72	 15	53.0	7.6	 20
 73	 15	41.5	7.9	 16
 74	 15	42.3	7.7	 20
 75	 15	259.0	37.4	 20
 76	 15	95.3	17.9	 20
 77	 15	67.0	12.6	 25
 78	 15	50.0	8.4	 25
 79	 15	35.8	6.9	 20
 80	 15	38.0	6.4	 25
 81	 15	74.0	16.4	 25
 82	 15	57.5	10.2	 20
 83	 15	62.0	10.2	 25
 84	 15	84.0	12.4	 25
 85	 15	34.3	5.8	 20
 86	 15	45.5	8.6	 20
 87	 15	38.0	4.1	 16
 88	 15	44.0	7.8	 20
 89	 15	64.3	9.2	 20
 90	 15	44.3	6.8	 16
 91	 15	40.0	4.4	 25
 92	 15	76.0	12.3	 25
 93	 15	37.5	8.6	 20
 94	 15	46.0	9.3	 25
 95	 15	38.0	6.9	 25
 96	 15	55.3	10.0	 20
 97	 15	38.0	6.9	 25
 98	 15	51.0	9.7	 25
 99	 15	48.0	8.4	 20
100	 15	43.0	6.2	 25
101	 15	37.0	8.4	 25
102	 15	44.0	6.0	 16
103	 15	69.0	11.0	 20
104	 15	36.8	9.5	 20
105	 15	104.0	10.1	 16
106	 15	104.3	11.9	 20
107	 15	98.0	14.1	 25
108	 15	43.3	9.1	 20
109	 15	47.0	9.1	 25
110	 15	109.0	20.3	 25
111	 15	48.3	6.4	 20
112	 15	71.0	12.4	 25
113	 15	63.5	10.7	 20
114	 15	246.0	44.0	 25
115	 15	38.0	5.4	 25
116	 15	203.5	33.7	 20
117	 15	254.5	24.8	 20
118	 15	71.0	14.1	 20
119	 15	41.3	6.8	 16
120	 15	48.5	10.0	 20
121	 15	86.0	13.9	 20
122	 15	41.0	7.6	 16
123	 15	201.0	26.4	 25
124	 15	32.0	6.4	 25
125	 15	36.0	4.6	 20
126	 15	77.0	13.1	 25
127	 15	38.0	5.4	 25
128	 15	37.3	5.7	 20
129	 15	37.0	5.9	 25
130	 15	46.0	7.5	 25
131	 15	45.3	7.5	 20
132	 15	51.0	10.4	 25
133	 15	39.3	7.0	 20
134	 15	54.5	10.5	 16
135	 15	62.3	8.8	 20
136	 15	57.5	11.2	 16
137	 15	385.0	55.6	 20
138	 15	90.0	11.4	 25
139	 15	207.8	18.8	 20
140	 15	86.0	12.1	 25
141	 15	71.0	11.7	 25
142	 15	47.0	9.3	 20
143	 15	38.0	6.0	 25
144	 15	54.0	9.8	 25
145	 15	54.0	10.7	 20
146	 15	44.0	6.7	 25
147	 15	63.0	11.7	 25
148	 15	43.0	6.9	 20
149	 15	45.0	7.3	 20
150	 15	36.3	6.6	 20
151	 15	38.3	6.9	 16
152	 15	99.8	17.7	 20
153	 15	37.3	7.7	 20
154	 15	78.0	11.3	 20
155	 15	37.0	6.1	 25
156	 15	39.0	7.8	 25
157	 15	54.3	8.4	 20
158	 15	35.0	6.8	 25
159	 15	36.0	6.3	 25
160	 15	36.3	7.1	 20
161	 15	44.0	6.4	 25
162	 15	38.0	6.7	 20
163	 15	79.0	10.9	 25
164	 15	131.0	12.8	 20
165	 15	35.0	6.1	 16
166	 15	40.0	7.2	 20
167	 15	38.0	9.3	 20
168	 15	41.0	8.2	 16
169	 15	56.0	8.4	 25
170	 15	36.0	7.4	 25
171	 15	45.0	6.9	 20
172	 15	62.0	11.0	 25
173	 15	68.0	22.8	 25
174	 15	76.3	8.8	 20
175	 15	44.0	7.6	 25
176	 15	67.0	10.2	 25
177	 15	49.3	7.2	 20
178	 15	53.0	6.9	 25
179	 15	62.0	9.5	 25
180	 15	41.5	7.3	 16
181	 15	37.3	6.0	 20
182	 15	87.8	13.9	 20
183	 15	299.8	26.2	 16
184	 15	77.3	12.5	 20
185	 15	49.0	8.7	 20
186	 15	50.0	9.0	 25
187	 15	40.0	6.2	 25
188	 15	48.3	9.1	 20
189	 15	56.0	8.1	 25
190	 15	62.0	8.0	 25
191	 15	88.0	9.4	 20
192	 15	48.0	6.0	 25
193	 15	62.0	9.7	 25
194	 15	35.5	4.9	 20
195	 15	38.0	7.0	 20
196	 15	43.0	9.4	 20
197	 15	41.3	8.8	 16
198	 15	36.0	6.1	 20
199	 15	34.0	7.5	 20
200	 15	31.0	5.0	 16
201	 15	35.0	7.5	 25
202	 15	37.0	6.7	 25
203	 15	292.5	27.4	 20
204	 15	36.0	6.8	 25
205	 15	47.0	7.0	 25
206	 15	37.0	5.9	 20
207	 15	39.0	7.6	 25
208	 15	78.0	11.5	 25
209	 15	39.5	11.0	 20
210	 15	126.0	21.3	 25
211	 15	40.0	6.4	 16
212	 15	50.3	8.3	 20
213	 15	60.3	9.3	 20
214	 15	35.8	6.9	 16
215	 15	38.5	8.3	 20
216	 15	37.0	5.7	 25
217	 15	34.5	6.1	 20
218	 15	39.0	6.6	 25
219	 15	35.0	6.6	 25
220	 15	35.5	5.9	 20
221	 15	34.0	5.2	 25
222	 15	37.0	5.7	 25
223	 15	82.5	12.8	 20
224	 15	85.0	15.2	 25
225	 15	361.0	45.0	 25
226	 15	44.0	6.0	 20
227	 15	53.3	7.8	 20
228	 15	310.0	43.6	 20
229	 15	61.3	19.2	 16
230	 15	41.0	9.9	 20
231	 15	43.5	6.1	 20
232	 15	47.3	7.3	 20
233	 15	42.0	8.3	 25
234	 15	59.0	9.8	 25
235	 15	63.3	8.3	 20
236	 15	61.0	9.9	 25
237	 15	79.0	11.7	 20
238	 15	56.0	9.0	 25
239	 15	81.0	15.8	 25
240	 15	65.3	14.8	 20
241	 15	249.0	44.7	 25
242	 15	55.3	12.7	 20
243	 15	38.0	5.9	 16
244	 15	67.3	8.9	 20
245	 15	39.3	7.3	 20
246	 15	85.0	12.2	 16
247	 15	39.0	7.1	 25
248	 15	36.0	6.1	 25
249	 15	37.0	4.4	 20
250	 15	38.0	5.1	 25
251	 15	37.0	6.5	 25
252	 15	36.3	6.3	 20
253	 15	37.0	7.2	 25
254	 15	49.0	8.5	 25
255	 15	156.5	17.8	 20
256	 15	41.0	4.7	 25
257	 15	41.0	6.1	 25
258	 15	37.3	6.4	 16
259	 15	42.3	7.2	 20
260	 15	186.0	15.7	 16
261	 15	41.3	6.4	 20
262	 15	33.3	6.9	 20
263	 15	47.5	8.0	 20
264	 15	36.0	6.4	 25
265	 15	35.0	6.3	 25
266	 15	36.3	5.9	 20
267	 15	385.0	61.4	 25
268	 15	44.0	7.2	 25
269	 15	40.0	6.4	 20
270	 15	42.0	8.0	 25
271	 15	37.0	6.5	 25
272	 15	37.3	5.8	 20
273	 15	36.3	6.4	 20
274	 15	58.0	10.0	 20
275	 15	31.0	6.4	 16
276	 15	42.0	5.8	 20
277	 15	45.3	7.6	 20
278	 15	48.0	8.2	 16
279	 15	39.0	5.7	 25
280	 15	40.0	8.2	 25
281	 15	55.5	9.4	 20
282	 15	134.0	17.3	 25
283	 15	39.0	7.1	 25
284	 15	48.3	8.4	 20
285	 15	59.0	9.4	 25
286	 15	39.8	6.5	 20
287	 15	262.0	32.5	 25
288	 15	301.0	33.3	 25
289	 15	144.3	13.4	 16
290	 15	59.8	8.9	 20
291	 15	62.3	8.6	 20
292	 15	52.5	7.6	 16
293	 15	60.0	6.8	 20
294	 15	62.0	7.3	 25
295	 15	67.3	7.9	 20
296	 15	103.0	14.1	 25
297	 15	68.0	9.5	 25
298	 15	73.8	14.6	 20
299	 15	121.0	28.6	 25
300	 15	115.0	15.7	 25
301	 15	178.3	31.6	 20
302	 15	64.0	8.8	 25
303	 15	38.0	6.2	 25
304	 15	75.3	6.0	 20
305	 15	71.0	10.8	 20
306	 15	276.0	24.4	 20
307	 15	339.3	33.5	 16
308	 15	126.8	15.7	 20
309	 15	159.8	17.6	 16
310	 15	74.0	13.3	 25
311	 15	100.0	12.4	 25
312	 15	95.3	12.8	 20
313	 15	119.0	18.9	 25
314	 15	477.0	41.6	 25
315	 15	458.8	48.2	 20
316	 15	458.0	33.9	 25
317	 15	180.0	35.7	 25
318	 15	60.5	11.2	 20
319	 15	72.0	13.0	 25
320	 15	58.0	7.1	 20
321	 15	43.0	6.7	 16
322	 15	56.5	8.6	 20
323	 15	57.3	11.2	 20
324	 15	118.0	11.1	 16
325	 15	190.0	26.7	 25
326	 15	75.0	10.8	 25
327	 15	90.5	14.7	 20
328	 15	271.0	30.5	 25
329	 15	273.0	43.6	 25
330	 15	405.0	37.1	 20
331	 15	73.0	11.5	 25
332	 15	258.0	44.9	 25
333	 15	86.0	10.8	 20
334	 15	70.0	10.8	 25
335	 15	199.8	19.3	 20
336	 15	40.3	6.5	 20
337	 15	58.3	12.1	 20
338	 15	221.8	18.6	 16
339	 15	95.5	12.6	 20
340	 15	45.0	6.5	 20
341	 15	37.8	6.9	 20
342	 15	56.0	10.1	 25
343	 15	72.0	11.4	 25
344	 15	69.0	6.9	 20
345	 15	169.0	18.2	 25
346	 15	1021.0	74.1	 25
347	 15	145.0	15.1	 20
348	 15	149.0	19.9	 25
349	 15	201.0	33.2	 25
350	 15	255.0	31.9	 20
351	 15	663.0	70.3	 20
352	 15	576.5	67.1	 20
353	 15	166.3	17.7	 16
354	 15	89.0	12.4	 20
355	 15	775.3	49.0	 20
356	 15	142.8	12.8	 16
357	 15	72.0	10.8	 25
358	 15	38.8	5.8	 20
359	 15	39.0	8.4	 25
360	 15	54.0	8.4	 25
361	 15	37.3	8.7	 20
362	 15	42.0	7.7	 25
363	 15	53.0	11.4	 25
364	 15	60.3	5.9	 20
365	 15	205.0	28.5	 25
366	 15	119.0	17.9	 25
367	 15	42.0	6.9	 16
368	 15	46.3	7.4	 20
369	 15	39.8	7.8	 20
370	 15	37.5	5.6	 16
371	 15	43.5	8.4	 20
372	 15	39.0	6.5	 25
373	 15	38.3	7.9	 20
374	 15	39.0	6.2	 25
375	 15	37.0	6.4	 25
376	 15	37.5	6.5	 20
377	 15	41.0	8.2	 25
378	 15	42.0	7.3	 25
379	 15	44.0	7.9	 20
380	 15	39.0	7.7	 25
381	 15	43.0	6.6	 25
382	 15	38.5	4.7	 20
383	 15	35.3	5.0	 20
384	 15	45.3	8.4	 16
385	 15	84.3	11.9	 20
386	 15	180.5	19.6	 20
387	 15	588.0	35.3	 16
388	 15	247.0	23.8	 25
389	 15	373.0	34.1	 25
390	 15	48.3	6.6	 20
391	 15	42.0	6.4	 25
392	 15	41.0	6.9	 25
393	 15	49.3	7.2	 20
394	 15	52.0	7.7	 25
395	 15	49.0	7.5	 25
396	 15	47.5	9.3	 20
397	 15	103.0	14.3	 25
398	 15	68.3	11.3	 20
399	 15	56.0	9.2	 16
400	 15	72.8	25.1	 20
401	 15	39.5	5.6	 20
402	 15	82.3	10.4	 16
403	 15	211.5	22.4	 20
404	 15	37.0	6.8	 25
405	 15	33.3	4.7	 20
406	 15	37.0	7.0	 25
407	 15	66.3	10.2	 20
408	 15	47.0	7.0	 25
409	 15	44.0	7.9	 25
410	 15	45.5	8.1	 20
411	 15	373.0	49.2	 25
412	 15	113.0	17.6	 25
413	 15	86.3	10.6	 20
414	 15	78.0	13.2	 20
415	 15	209.8	29.4	 20
416	 15	70.0	8.0	 16
417	 15	45.5	7.8	 20
418	 15	39.0	6.8	 20
419	 15	50.3	6.4	 20
420	 15	156.0	28.8	 25
421	 15	89.0	16.7	 25
422	 15	38.0	5.4	 20
423	 15	39.0	7.6	 25
424	 15	38.0	5.9	 25
425	 15	39.0	8.0	 20
426	 15	54.0	7.7	 25
427	 15	69.0	10.9	 25
428	 15	36.8	7.3	 20
429	 15	72.0	10.3	 25
430	 15	43.3	6.4	 20
431	 15	44.3	7.3	 16
432	 15	49.3	8.2	 20
433	 15	41.3	7.8	 16
434	 15	34.5	5.5	 20
435	 15	42.0	7.3	 25
436	 15	86.0	12.3	 20
437	 15	45.0	7.6	 25
438	 15	63.0	9.4	 25
439	 15	42.0	6.3	 20
440	 15	36.0	8.0	 25
441	 15	39.0	13.6	 25
442	 15	41.3	6.8	 20
443	 15	98.0	10.6	 25
444	 15	59.0	10.4	 25
445	 15	76.0	12.4	 16
446	 15	185.5	21.3	 20
447	 15	52.0	7.7	 20
448	 15	270.0	26.7	 16
449	 15	184.3	18.2	 20
450	 15	74.0	10.1	 25
451	 15	211.0	28.0	 20
452	 15	163.0	20.4	 25
453	 15	114.0	16.1	 25
454	 15	50.3	9.5	 20
455	 15	44.0	7.5	 25
456	 15	37.0	8.2	 25
457	 15	38.0	7.1	 20
458	 15	39.0	6.2	 25
459	 15	63.0	8.6	 20
460	 15	123.0	14.9	 25
461	 15	258.0	20.6	 20
462	 15	46.3	7.0	 16
463	 15	54.3	9.8	 20
464	 15	263.0	30.5	 20
465	 15	63.5	9.5	 16
466	 15	45.0	7.9	 25
467	 15	48.0	7.8	 25
468	 15	45.5	8.9	 20
469	 15	48.0	7.8	 25
470	 15	117.0	13.5	 25
471	 15	228.3	23.2	 20
472	 15	411.0	41.4	 25
473	 15	113.0	23.0	 25
474	 15	1627.8	130.6	 20
475	 15	86.0	12.5	 25
476	 15	89.3	12.5	 20
477	 15	48.5	4.4	 16
478	 15	113.3	14.6	 20
479	 15	327.3	22.4	 20
480	 15	653.0	47.5	 16
481	 15	371.8	33.1	 20
482	 15	87.3	11.3	 20
483	 15	262.0	46.8	 25
484	 15	57.0	10.7	 25
485	 15	57.8	10.2	 20
486	 15	40.0	7.2	 25
487	 15	39.0	7.4	 25
488	 15	84.5	13.3	 20
489	 15	42.0	5.3	 25
490	 15	306.0	40.5	 25
491	 15	51.0	8.6	 20
492	 15	37.5	6.9	 20
493	 15	34.5	5.7	 20
494	 15	35.5	4.9	 16
495	 15	43.3	6.9	 20
496	 15	40.0	9.4	 20
497	 15	36.0	6.8	 20
498	 15	40.0	6.6	 25
499	 15	39.0	4.8	 25
500	 15	44.0	6.8	 20
501	 15	56.0	8.8	 25
502	 15	74.0	13.7	 25
503	 15	117.5	14.0	 20
504	 15	138.0	23.8	 25
505	 15	3165.0	215.6	 25
506	 15	3097.8	240.6	 20
507	 15	2856.0	222.7	 25
508	 15	129.3	15.9	 16
509	 15	86.5	12.2	 20
510	 15	90.3	14.9	 20
511	 15	75.5	10.1	 16
512	 15	163.5	18.6	 20
513	 15	513.0	36.1	 25
514	 15	137.3	15.6	 20
515	 15	65.0	10.5	 25
516	 15	65.0	8.4	 25
517	 15	154.3	16.3	 20
518	 15	62.0	10.8	 25
519	 15	219.0	47.0	 25
520	 15	2274.5	105.9	 20
521	 15	1363.0	121.0	 25
522	 15	431.0	44.0	 25
523	 15	66.0	10.5	 16
524	 15	648.3	54.9	 20
525	 15	101.0	12.6	 20
526	 15	267.5	29.7	 16
527	 15	255.3	16.0	 20
528	 15	90.0	12.6	 25
529	 15	113.3	19.0	 20
530	 15	40.0	6.0	 25
531	 15	39.3	5.5	 20
532	 15	63.0	11.3	 25
533	 15	55.0	8.0	 25
534	 15	35.0	6.3	 20
535	 15	41.0	5.8	 25
536	 15	46.0	6.9	 25
537	 15	41.3	5.7	 20
538	 15	51.0	8.6	 25
539	 15	45.3	6.4	 20
540	 15	40.5	5.5	 16
541	 15	36.3	5.6	 20
542	 15	54.3	9.5	 20
543	 15	33.3	6.1	 16
544	 15	57.0	10.2	 25
545	 15	40.0	8.4	 25
546	 15	44.0	6.7	 20
547	 15	39.0	5.9	 25
548	 15	44.0	9.3	 25
549	 15	57.3	7.2	 20
550	 15	36.0	5.9	 25
551	 15	40.0	7.1	 25
552	 15	39.0	7.9	 20
553	 15	38.0	7.9	 25
554	 15	71.3	10.8	 20
555	 15	125.8	12.7	 16
556	 15	95.3	12.1	 20
557	 15	87.3	13.0	 16
558	 15	41.0	7.7	 20
559	 15	41.0	7.7	 20
560	 15	45.0	6.6	 20
561	 15	43.0	6.8	 25
562	 15	44.0	7.2	 25
563	 15	43.3	6.7	 20
564	 15	90.0	13.6	 25
565	 15	435.0	29.0	 25
566	 15	93.3	10.0	 20
567	 15	344.0	23.2	 25
568	 15	68.0	11.5	 25
569	 15	234.5	25.9	 20
570	 15	162.3	17.3	 20
571	 15	119.8	26.3	 20
572	 15	40.0	6.1	 16
573	 15	46.5	8.7	 20
574	 15	65.3	9.4	 20
575	 15	53.3	8.3	 20
576	 15	53.0	7.6	 25
577	 15	159.0	16.3	 25
578	 15	79.8	9.7	 20
579	 15	179.0	19.6	 25
580	 15	79.5	9.5	 20
581	 15	53.0	7.3	 25
582	 15	131.0	17.3	 25
583	 15	161.5	14.3	 20
584	 15	38.0	6.7	 25
585	 15	41.0	7.3	 25
586	 15	72.3	7.8	 16
587	 15	49.3	9.2	 20
588	 15	142.3	22.1	 20
589	 15	350.8	21.8	 16
590	 15	48.0	9.1	 20
591	 15	39.0	6.6	 25
592	 15	41.8	5.6	 20
593	 15	88.0	11.8	 25
594	 15	58.0	9.0	 25
595	 15	42.3	8.7	 20
596	 15	59.0	8.6	 25
597	 15	610.0	44.3	 25
598	 15	1168.0	83.9	 20
599	 15	1286.0	94.1	 25
600	 15	199.0	21.8	 25
601	 15	77.8	11.4	 16
602	 15	47.0	6.1	 20
603	 15	47.8	9.2	 20
604	 15	37.0	6.4	 16
605	 15	37.0	5.9	 20
606	 15	41.8	8.3	 20
607	 15	34.0	6.6	 25
608	 15	42.0	9.0	 25
609	 15	36.0	6.4	 20
610	 15	38.0	5.9	 25
611	 15	35.0	6.5	 25
612	 15	59.8	8.5	 20
613	 15	43.0	7.2	 25
614	 15	51.0	7.4	 25
615	 15	41.0	9.8	 20
616	 15	48.0	6.0	 25
617	 15	127.3	13.4	 20
618	 15	112.8	11.1	 16
619	 15	109.8	12.9	 20
620	 15	1408.3	93.4	 20
621	 15	897.3	38.8	 16
622	 15	128.0	19.6	 25
623	 15	53.0	7.4	 25
624	 15	49.0	7.9	 20
625	 15	44.0	7.6	 25
626	 15	199.0	44.9	 25
627	 15	125.3	19.6	 20
628	 15	76.0	10.6	 25
629	 15	47.0	7.8	 20
630	 15	86.0	15.3	 25
631	 15	42.0	8.8	 25
632	 15	37.0	7.0	 16
633	 15	56.5	9.8	 20
634	 15	62.3	9.3	 20
635	 15	49.5	8.0	 16
636	 15	1220.0	122.8	 20
637	 15	208.8	17.3	 20
638	 15	117.3	15.8	 20
639	 15	52.0	12.1	 25
  0	 16	1451.0	235.8	 20
  1	 16	30.5	5.6	 16
  2	 16	30.0	5.0	 20
  3	 16	30.0	5.4	 25
  4	 16	30.0	5.7	 20
  5	 16	30.0	5.6	 25
  6	 16	30.0	5.8	 25
  7	 16	33.0	5.5	 20
  8	 16	28.0	3.6	 25
  9	 16	30.3	6.3	 20
 10	 16	31.0	7.9	 25
 11	 16	29.0	5.1	 25
 12	 16	28.3	4.0	 20
 13	 16	34.0	7.3	 20
 14	 16	33.0	5.0	 20
 15	 16	31.3	5.4	 16
 16	 16	29.3	6.2	 20
 17	 16	31.3	5.5	 20
 18	 16	32.0	5.3	 20
 19	 16	31.0	5.7	 25
 20	 16	32.0	8.5	 25
 21	 16	30.0	7.0	 20
 22	 16	32.0	5.7	 25
 23	 16	34.0	7.0	 25
 24	 16	33.3	6.8	 20
 25	 16	34.0	5.4	 25
 26	 16	33.0	5.1	 25
 27	 16	30.0	6.2	 20
 28	 16	29.0	6.5	 25
 29	 16	30.0	6.5	 20
 30	 16	29.3	5.5	 16
 31	 16	29.0	5.0	 20
 32	 16	26.0	3.9	 16
 33	 16	31.3	7.1	 20
 34	 16	27.0	3.8	 25
 35	 16	29.5	5.0	 20
 36	 16	34.0	7.0	 25
 37	 16	31.0	6.1	 25
 38	 16	30.5	5.1	 20
 39	 16	27.0	3.9	 25
 40	 16	28.0	4.8	 25
 41	 16	30.0	5.9	 20
 42	 16	32.0	7.1	 25
 43	 16	28.0	5.7	 25
 44	 16	29.3	3.8	 16
 45	 16	31.5	6.2	 20
 46	 16	27.3	4.4	 20
 47	 16	28.5	4.8	 16
 48	 16	31.3	5.7	 20
 49	 16	35.5	26.5	 20
 50	 16	31.3	5.5	 20
 51	 16	29.0	6.4	 25
 52	 16	30.0	6.6	 25
 53	 16	30.5	6.1	 20
 54	 16	31.0	4.8	 25
 55	 16	39.0	7.1	 25
 56	 16	33.0	6.3	 20
 57	 16	31.0	5.9	 25
 58	 16	32.0	6.2	 20
 59	 16	28.0	5.9	 25
 60	 16	29.3	5.8	 20
 61	 16	29.0	4.4	 16
 62	 16	33.3	5.9	 20
 63	 16	26.3	5.7	 20
 64	 16	31.3	4.5	 16
 65	 16	33.0	5.9	 25
 66	 16	30.0	6.4	 25
 67	 16	30.0	7.2	 20
 68	 16	31.0	6.6	 25
 69	 16	31.0	6.2	 25
 70	 16	30.0	5.7	 20
 71	 16	32.0	5.1	 25
 72	 16	28.0	4.5	 25
 73	 16	29.5	5.0	 20
 74	 16	32.0	5.2	 25
 75	 16	31.0	5.5	 25
 76	 16	29.3	4.4	 16
 77	 16	30.3	5.5	 20
 78	 16	27.0	3.8	 20
 79	 16	31.5	6.6	 16
 80	 16	29.3	4.9	 20
 81	 16	29.0	5.3	 25
 82	 16	34.0	6.7	 20
 83	 16	32.0	5.3	 25
 84	 16	29.0	6.0	 20
 85	 16	29.0	6.7	 25
 86	 16	33.0	6.1	 25
 87	 16	32.3	6.3	 20
 88	 16	31.0	6.3	 25
 89	 16	33.0	6.6	 25
 90	 16	36.0	6.8	 20
 91	 16	33.3	5.7	 20
 92	 16	30.3	5.1	 20
 93	 16	30.0	4.7	 16
 94	 16	28.0	5.0	 20
 95	 16	36.0	8.1	 20
 96	 16	28.5	5.7	 16
 97	 16	29.0	5.7	 25
 98	 16	31.0	6.5	 25
 99	 16	30.0	4.3	 20
100	 16	29.0	6.1	 25
101	 16	33.0	5.8	 25
102	 16	33.3	5.0	 20
103	 16	30.0	5.6	 25
104	 16	33.0	6.2	 25
105	 16	28.3	3.6	 20
106	 16	30.0	4.7	 25
107	 16	29.0	3.6	 16
108	 16	33.5	7.0	 20
109	 16	30.5	5.1	 20
110	 16	30.0	4.0	 16
111	 16	30.3	5.5	 20
112	 16	29.0	5.3	 25
113	 16	29.0	5.1	 20
114	 16	33.0	4.6	 25
115	 16	32.0	6.8	 25
116	 16	33.0	6.8	 20
117	 16	31.0	7.0	 25
118	 16	31.0	6.3	 25
119	 16	32.3	6.5	 20
120	 16	35.0	6.3	 25
121	 16	30.0	5.9	 25
122	 16	30.0	3.8	 20
123	 16	30.5	6.1	 20
124	 16	30.3	4.7	 20
125	 16	28.3	5.3	 16
126	 16	30.8	6.6	 20
127	 16	32.3	5.8	 20
128	 16	28.0	4.5	 20
129	 16	30.0	5.6	 25
130	 16	33.0	4.5	 25
131	 16	30.0	5.1	 20
132	 16	31.0	5.1	 25
133	 16	31.3	5.3	 20
134	 16	34.0	5.8	 25
135	 16	33.0	5.9	 25
136	 16	30.3	6.4	 20
137	 16	31.0	4.0	 25
138	 16	27.3	6.8	 20
139	 16	32.5	7.2	 16
140	 16	35.0	6.4	 20
141	 16	33.3	5.5	 20
142	 16	35.3	7.0	 16
143	 16	29.0	6.0	 25
144	 16	31.0	6.4	 25
145	 16	33.3	8.0	 20
146	 16	29.0	5.7	 25
147	 16	30.0	8.4	 25
148	 16	29.0	5.8	 20
149	 16	31.0	7.2	 25
150	 16	31.0	5.1	 25
151	 16	29.5	5.3	 20
152	 16	30.0	5.8	 25
153	 16	31.0	5.4	 25
154	 16	31.3	6.0	 16
155	 16	28.8	4.9	 20
156	 16	32.0	8.1	 16
157	 16	30.5	6.1	 20
158	 16	31.5	5.3	 20
159	 16	35.0	6.7	 20
160	 16	33.0	7.8	 25
161	 16	31.0	4.4	 25
162	 16	37.0	6.0	 20
163	 16	36.0	7.6	 25
164	 16	34.0	6.1	 25
165	 16	39.3	8.3	 20
166	 16	35.0	6.1	 25
167	 16	33.0	6.3	 25
168	 16	33.0	6.6	 20
169	 16	33.5	6.6	 20
170	 16	31.3	5.3	 20
171	 16	31.3	4.4	 16
172	 16	31.3	6.4	 20
173	 16	30.0	6.3	 20
174	 16	32.5	5.1	 16
175	 16	30.0	6.0	 25
176	 16	34.0	6.2	 25
177	 16	30.5	6.1	 20
178	 16	33.0	5.5	 25
179	 16	29.0	4.1	 25
180	 16	31.5	6.0	 20
181	 16	36.0	7.7	 25
182	 16	33.0	7.5	 20
183	 16	535.0	61.6	 25
184	 16	107.0	18.6	 25
185	 16	95.0	16.3	 16
186	 16	58.8	9.1	 20
187	 16	46.0	9.3	 20
188	 16	48.0	6.4	 16
189	 16	56.0	7.2	 20
190	 16	72.0	13.3	 25
191	 16	121.5	16.3	 20
192	 16	40.0	6.8	 25
193	 16	43.0	8.3	 25
194	 16	36.8	6.3	 20
195	 16	38.0	8.0	 25
196	 16	51.0	8.6	 25
197	 16	43.3	6.2	 20
198	 16	38.0	8.0	 25
199	 16	39.0	5.2	 25
200	 16	35.0	6.8	 20
201	 16	32.0	6.4	 20
202	 16	37.3	4.7	 20
203	 16	57.3	7.1	 16
204	 16	35.0	6.7	 20
205	 16	32.0	4.9	 16
206	 16	37.0	6.7	 25
207	 16	41.0	6.4	 25
208	 16	36.5	7.4	 20
209	 16	38.0	5.9	 25
210	 16	56.0	10.5	 25
211	 16	37.0	5.4	 20
212	 16	40.0	9.4	 25
213	 16	42.0	6.0	 25
214	 16	38.3	6.4	 20
215	 16	38.0	7.7	 25
216	 16	39.0	7.2	 20
217	 16	34.0	4.8	 16
218	 16	39.0	8.7	 20
219	 16	34.3	4.7	 20
220	 16	39.0	6.0	 16
221	 16	35.0	7.3	 25
222	 16	38.0	6.3	 25
223	 16	131.5	18.5	 20
224	 16	108.0	19.6	 25
225	 16	254.0	39.1	 25
226	 16	51.0	9.1	 20
227	 16	66.0	10.6	 25
228	 16	418.0	79.1	 25
229	 16	51.3	7.8	 20
230	 16	43.0	9.7	 25
231	 16	47.0	6.8	 20
232	 16	46.0	10.6	 20
233	 16	41.3	9.1	 20
234	 16	46.8	9.4	 16
235	 16	77.3	14.4	 20
236	 16	45.3	6.6	 20
237	 16	74.3	10.8	 20
238	 16	107.0	16.2	 25
239	 16	136.0	17.6	 25
240	 16	131.3	13.1	 20
241	 16	740.0	70.1	 25
242	 16	52.0	8.3	 25
243	 16	38.3	8.4	 20
244	 16	49.0	8.7	 25
245	 16	42.0	7.4	 25
246	 16	54.3	6.4	 20
247	 16	38.3	5.2	 20
248	 16	44.0	7.4	 20
249	 16	38.3	5.5	 16
250	 16	34.3	5.2	 20
251	 16	36.8	6.4	 20
252	 16	37.5	7.3	 16
253	 16	36.0	5.5	 25
254	 16	47.0	7.6	 25
255	 16	217.3	26.9	 20
256	 16	44.0	7.0	 25
257	 16	41.3	7.1	 20
258	 16	38.0	6.7	 25
259	 16	38.0	5.3	 25
260	 16	58.0	7.6	 20
261	 16	35.0	6.7	 25
262	 16	40.0	7.4	 25
263	 16	40.5	8.1	 16
264	 16	38.3	6.5	 20
265	 16	39.5	6.3	 20
266	 16	41.0	6.9	 16
267	 16	83.0	13.6	 20
268	 16	38.0	7.8	 25
269	 16	37.3	7.1	 20
270	 16	39.0	5.7	 25
271	 16	39.0	5.5	 25
272	 16	37.5	4.8	 20
273	 16	38.0	7.4	 25
274	 16	40.0	6.6	 25
275	 16	39.3	4.8	 20
276	 16	36.0	6.1	 25
277	 16	39.0	5.9	 25
278	 16	40.3	6.4	 20
279	 16	38.5	6.4	 20
280	 16	42.8	8.0	 16
281	 16	79.3	14.5	 20
282	 16	63.0	9.9	 20
283	 16	39.3	5.9	 16
284	 16	39.0	6.0	 25
285	 16	41.0	7.3	 25
286	 16	49.3	8.2	 20
287	 16	170.0	28.3	 25
288	 16	118.0	13.7	 25
289	 16	67.3	8.4	 20
290	 16	73.0	11.6	 25
291	 16	55.0	9.7	 25
292	 16	102.0	14.4	 20
293	 16	99.0	17.6	 25
294	 16	113.3	13.9	 20
295	 16	71.0	7.4	 16
296	 16	106.3	16.7	 20
297	 16	69.8	12.3	 20
298	 16	180.3	15.2	 16
299	 16	94.0	25.8	 25
300	 16	100.0	19.4	 25
301	 16	112.5	15.7	 20
302	 16	64.0	20.5	 25
303	 16	42.0	6.8	 25
304	 16	64.3	11.3	 20
305	 16	66.0	11.1	 25
306	 16	247.3	20.4	 20
307	 16	610.0	38.9	 25
308	 16	71.0	10.7	 25
309	 16	83.5	15.6	 20
310	 16	57.0	8.8	 20
311	 16	53.0	9.2	 20
312	 16	72.0	14.9	 16
313	 16	69.8	10.9	 20
314	 16	246.8	39.3	 20
315	 16	739.0	47.4	 20
316	 16	157.0	17.1	 25
317	 16	106.0	20.6	 25
318	 16	46.3	6.8	 20
319	 16	58.0	7.0	 25
320	 16	44.0	6.2	 25
321	 16	50.3	7.8	 20
322	 16	69.0	11.1	 25
323	 16	51.0	10.1	 25
324	 16	171.0	27.8	 20
325	 16	66.3	9.9	 20
326	 16	51.5	7.5	 20
327	 16	50.0	8.0	 16
328	 16	83.3	13.7	 20
329	 16	54.3	9.0	 16
330	 16	87.5	14.4	 20
331	 16	44.0	7.9	 25
332	 16	68.3	11.1	 20
333	 16	89.0	13.3	 25
334	 16	89.0	10.9	 25
335	 16	83.3	14.5	 20
336	 16	42.0	8.0	 25
337	 16	45.0	8.6	 25
338	 16	54.0	8.1	 20
339	 16	75.0	10.2	 25
340	 16	50.0	7.2	 25
341	 16	51.0	8.8	 16
342	 16	71.5	12.2	 20
343	 16	47.0	8.3	 20
344	 16	56.3	10.5	 16
345	 16	107.3	17.2	 20
346	 16	239.0	36.3	 25
347	 16	56.0	10.7	 20
348	 16	48.0	9.2	 25
349	 16	44.0	8.0	 25
350	 16	292.0	25.9	 20
351	 16	414.0	60.1	 25
352	 16	114.0	19.6	 25
353	 16	84.0	14.4	 20
354	 16	50.0	9.9	 25
355	 16	493.5	54.4	 20
356	 16	155.0	28.7	 25
357	 16	59.5	9.6	 20
358	 16	40.3	6.4	 16
359	 16	41.5	7.6	 20
360	 16	39.3	4.9	 20
361	 16	39.5	9.0	 16
362	 16	45.0	10.0	 25
363	 16	42.0	7.0	 25
364	 16	42.3	5.4	 20
365	 16	299.0	34.1	 25
366	 16	141.0	14.8	 25
367	 16	41.3	6.6	 20
368	 16	44.0	6.4	 25
369	 16	46.0	9.0	 25
370	 16	39.3	5.4	 20
371	 16	39.0	6.8	 25
372	 16	38.0	5.5	 20
373	 16	42.8	10.2	 16
374	 16	37.5	7.0	 20
375	 16	36.5	8.2	 20
376	 16	41.3	5.7	 16
377	 16	38.5	7.5	 20
378	 16	38.3	6.2	 20
379	 16	45.0	7.9	 25
380	 16	47.0	9.1	 25
381	 16	40.8	8.3	 20
382	 16	40.0	7.6	 25
383	 16	39.0	6.4	 25
384	 16	40.3	8.0	 20
385	 16	82.0	11.3	 25
386	 16	117.0	17.9	 25
387	 16	1426.0	111.2	 20
388	 16	361.3	78.2	 20
389	 16	446.3	60.8	 20
390	 16	55.0	9.2	 16
391	 16	49.0	8.2	 20
392	 16	41.0	4.5	 20
393	 16	87.8	12.9	 20
394	 16	66.0	12.9	 25
395	 16	54.0	8.1	 25
396	 16	48.3	6.5	 20
397	 16	64.0	11.0	 25
398	 16	53.0	10.5	 25
399	 16	39.0	7.2	 20
400	 16	51.0	8.9	 25
401	 16	36.0	6.9	 25
402	 16	52.0	8.0	 20
403	 16	81.0	10.3	 25
404	 16	34.0	5.4	 16
405	 16	35.3	7.6	 20
406	 16	37.0	4.8	 20
407	 16	57.3	8.5	 16
408	 16	41.3	6.1	 20
409	 16	49.0	5.6	 25
410	 16	46.3	7.8	 20
411	 16	212.0	30.7	 25
412	 16	57.0	13.5	 25
413	 16	172.0	19.4	 20
414	 16	46.0	9.9	 25
415	 16	73.0	11.7	 25
416	 16	55.0	8.3	 20
417	 16	40.0	6.3	 25
418	 16	37.0	6.2	 25
419	 16	37.3	7.0	 16
420	 16	41.0	5.3	 20
421	 16	62.0	10.7	 20
422	 16	39.8	8.1	 16
423	 16	41.0	7.0	 20
424	 16	36.0	7.1	 25
425	 16	42.0	7.5	 20
426	 16	46.0	8.8	 25
427	 16	85.3	12.7	 20
428	 16	38.0	5.7	 25
429	 16	40.0	8.6	 25
430	 16	35.3	6.6	 20
431	 16	37.0	7.5	 25
432	 16	38.0	7.5	 25
433	 16	35.5	5.8	 20
434	 16	36.0	5.2	 25
435	 16	44.0	4.5	 20
436	 16	108.3	15.2	 16
437	 16	65.3	10.4	 20
438	 16	74.8	12.6	 20
439	 16	44.3	7.6	 16
440	 16	37.0	5.2	 25
441	 16	35.0	5.6	 25
442	 16	45.5	9.8	 20
443	 16	1004.0	190.9	 25
444	 16	91.0	14.2	 25
445	 16	99.3	14.0	 20
446	 16	353.0	38.8	 25
447	 16	62.0	9.2	 25
448	 16	250.5	26.6	 20
449	 16	242.0	26.8	 25
450	 16	58.0	9.1	 20
451	 16	154.5	20.2	 16
452	 16	78.0	13.0	 20
453	 16	75.3	9.4	 16
454	 16	71.0	11.5	 20
455	 16	49.3	7.3	 20
456	 16	40.3	7.9	 20
457	 16	38.0	6.0	 25
458	 16	37.0	5.2	 25
459	 16	56.0	8.6	 20
460	 16	74.0	14.3	 25
461	 16	115.0	17.0	 25
462	 16	40.3	5.8	 20
463	 16	40.0	7.3	 25
464	 16	78.0	11.7	 25
465	 16	93.3	10.4	 20
466	 16	43.5	5.5	 20
467	 16	38.3	6.1	 20
468	 16	42.5	6.2	 16
469	 16	45.8	8.3	 20
470	 16	66.8	10.8	 20
471	 16	130.0	16.1	 20
472	 16	723.0	101.0	 25
473	 16	134.0	36.9	 25
474	 16	2127.8	259.1	 20
475	 16	80.0	13.6	 25
476	 16	75.0	10.7	 25
477	 16	235.3	21.4	 20
478	 16	154.0	24.9	 25
479	 16	364.5	29.8	 20
480	 16	528.0	35.6	 25
481	 16	134.0	15.7	 25
482	 16	71.3	8.5	 16
483	 16	79.0	10.7	 20
484	 16	42.0	7.1	 20
485	 16	48.8	9.4	 16
486	 16	37.8	5.9	 20
487	 16	41.0	22.0	 25
488	 16	48.0	7.1	 20
489	 16	38.0	5.5	 25
490	 16	65.0	9.1	 25
491	 16	40.0	5.8	 20
492	 16	47.0	7.8	 25
493	 16	39.0	6.5	 25
494	 16	40.5	7.5	 20
495	 16	43.0	7.9	 25
496	 16	44.0	7.8	 25
497	 16	66.3	12.7	 16
498	 16	41.3	7.3	 20
499	 16	37.0	6.5	 20
500	 16	42.0	6.9	 16
501	 16	50.0	9.2	 20
502	 16	50.3	8.6	 20
503	 16	133.0	18.5	 25
504	 16	215.0	49.0	 25
505	 16	2761.0	277.3	 20
506	 16	2474.0	353.5	 25
507	 16	2915.0	332.6	 25
508	 16	199.3	19.1	 20
509	 16	70.0	8.1	 25
510	 16	139.0	17.1	 25
511	 16	134.0	19.5	 20
512	 16	111.0	16.1	 25
513	 16	289.3	23.8	 20
514	 16	90.0	17.3	 16
515	 16	65.5	12.9	 20
516	 16	130.0	14.7	 20
517	 16	155.0	21.9	 16
518	 16	55.0	8.6	 25
519	 16	415.0	140.3	 25
520	 16	743.5	48.1	 20
521	 16	684.0	109.9	 25
522	 16	298.0	32.3	 25
523	 16	60.0	9.7	 20
524	 16	401.0	54.8	 25
525	 16	110.0	11.6	 25
526	 16	124.3	15.8	 20
527	 16	113.0	9.8	 25
528	 16	67.5	9.9	 16
529	 16	55.8	7.7	 20
530	 16	40.0	6.7	 20
531	 16	38.0	6.1	 16
532	 16	40.0	6.4	 20
533	 16	39.3	9.3	 20
534	 16	37.5	5.7	 20
535	 16	36.0	6.7	 25
536	 16	39.0	6.7	 25
537	 16	39.3	9.2	 20
538	 16	44.0	7.6	 25
539	 16	44.0	6.2	 25
540	 16	36.0	4.6	 20
541	 16	38.0	7.1	 25
542	 16	38.0	6.7	 25
543	 16	36.3	5.6	 20
544	 16	383.3	46.7	 20
545	 16	39.0	6.1	 20
546	 16	45.3	6.6	 16
547	 16	43.0	6.7	 20
548	 16	38.5	7.8	 20
549	 16	35.3	7.0	 20
550	 16	39.0	5.9	 25
551	 16	40.3	6.3	 20
552	 16	42.0	10.4	 25
553	 16	40.0	6.9	 25
554	 16	75.0	9.9	 20
555	 16	150.0	13.7	 25
556	 16	76.0	10.9	 25
557	 16	99.0	11.1	 20
558	 16	84.0	11.6	 25
559	 16	38.0	6.3	 25
560	 16	39.3	6.7	 16
561	 16	44.0	8.2	 20
562	 16	39.0	5.3	 20
563	 16	47.3	7.7	 16
564	 16	50.3	9.9	 20
565	 16	176.0	28.1	 25
566	 16	108.3	15.1	 20
567	 16	215.0	27.4	 25
568	 16	62.0	10.4	 25
569	 16	99.0	15.6	 20
570	 16	62.0	7.8	 25
571	 16	71.0	12.2	 25
572	 16	44.8	8.3	 20
573	 16	51.0	7.6	 25
574	 16	74.0	12.5	 25
575	 16	121.3	15.8	 16
576	 16	122.3	21.3	 20
577	 16	109.0	16.4	 16
578	 16	61.3	8.9	 20
579	 16	80.3	10.2	 20
580	 16	80.3	11.5	 20
581	 16	52.0	9.8	 25
582	 16	180.0	17.3	 25
583	 16	92.3	14.5	 20
584	 16	43.0	6.6	 25
585	 16	53.0	9.2	 25
586	 16	78.5	10.8	 20
587	 16	52.0	8.5	 25
588	 16	84.0	13.5	 25
589	 16	184.3	23.3	 20
590	 16	56.0	8.8	 25
591	 16	43.3	6.7	 20
592	 16	40.3	6.0	 16
593	 16	72.5	8.5	 20
594	 16	90.0	10.1	 20
595	 16	37.3	7.3	 16
596	 16	41.0	7.8	 25
597	 16	222.0	24.8	 25
598	 16	815.8	96.7	 20
599	 16	279.0	29.5	 25
600	 16	148.0	16.4	 20
601	 16	79.0	12.8	 25
602	 16	54.0	8.9	 25
603	 16	53.5	9.9	 20
604	 16	42.0	6.3	 25
605	 16	38.0	6.2	 25
606	 16	39.0	6.6	 16
607	 16	34.8	5.3	 20
608	 16	34.3	4.1	 20
609	 16	41.5	8.3	 16
610	 16	37.0	6.2	 20
611	 16	36.0	5.0	 20
612	 16	62.3	11.2	 20
613	 16	39.0	7.6	 25
614	 16	48.0	9.3	 25
615	 16	36.8	5.8	 20
616	 16	52.0	7.2	 25
617	 16	124.0	15.6	 25
618	 16	72.3	11.5	 20
619	 16	68.0	7.6	 25
620	 16	192.0	36.6	 25
621	 16	319.3	41.1	 20
622	 16	102.3	14.6	 20
623	 16	51.3	8.3	 20
624	 16	78.3	10.4	 16
625	 16	46.3	6.0	 20
626	 16	147.8	16.1	 16
627	 16	84.0	11.4	 25
628	 16	60.0	8.8	 25
629	 16	42.3	7.7	 20
630	 16	41.0	7.2	 25
631	 16	40.0	7.2	 25
632	 16	35.3	5.9	 20
633	 16	44.0	7.0	 25
634	 16	57.0	12.6	 25
635	 16	47.0	7.7	 20
636	 16	273.0	38.4	 25
637	 16	112.0	15.3	 25
638	 16	66.5	9.4	 16
639	 16	1557.0	195.6	 20
  0	 17	41.0	7.6	 25
  1	 17	39.5	6.9	 20
  2	 17	46.0	7.9	 25
  3	 17	47.3	7.1	 16
  4	 17	323.5	51.1	 20
  5	 17	34.0	7.5	 20
  6	 17	33.3	5.2	 16
  7	 17	39.3	5.1	 20
  8	 17	39.0	6.6	 25
  9	 17	36.3	6.2	 20
 10	 17	96.0	13.2	 25
 11	 17	42.0	7.0	 25
 12	 17	37.8	7.6	 20
 13	 17	41.0	7.0	 25
 14	 17	39.0	5.3	 25
 15	 17	411.8	43.7	 20
 16	 17	253.0	34.8	 25
 17	 17	294.0	33.2	 25
 18	 17	88.3	11.2	 16
 19	 17	57.5	10.6	 20
 20	 17	64.0	9.6	 20
 21	 17	91.3	17.4	 16
 22	 17	148.5	26.2	 20
 23	 17	47.0	8.5	 20
 24	 17	34.3	5.2	 20
 25	 17	45.0	7.7	 25
 26	 17	39.0	6.1	 25
 27	 17	52.0	10.1	 20
 28	 17	43.0	8.0	 25
 29	 17	39.0	6.0	 20
 30	 17	33.0	6.0	 25
 31	 17	37.0	6.1	 25
 32	 17	37.0	5.7	 20
 33	 17	60.0	11.1	 25
 34	 17	39.3	7.9	 20
 35	 17	41.3	5.7	 16
 36	 17	46.8	9.0	 20
 37	 17	36.3	5.8	 20
 38	 17	33.0	6.8	 16
 39	 17	37.0	6.0	 25
 40	 17	37.0	5.4	 25
 41	 17	38.3	7.8	 20
 42	 17	41.0	7.8	 25
 43	 17	39.0	7.1	 25
 44	 17	66.3	10.7	 20
 45	 17	36.0	9.0	 25
 46	 17	35.0	7.1	 25
 47	 17	41.3	6.6	 20
 48	 17	40.0	7.5	 25
 49	 17	36.0	6.3	 25
 50	 17	37.3	5.9	 16
 51	 17	37.8	6.7	 20
 52	 17	44.0	6.7	 16
 53	 17	61.3	7.9	 20
 54	 17	54.3	6.5	 20
 55	 17	73.3	9.9	 20
 56	 17	55.0	8.9	 25
 57	 17	37.0	8.5	 25
 58	 17	35.0	6.3	 20
 59	 17	43.0	6.3	 25
 60	 17	41.0	6.9	 25
 61	 17	42.8	8.3	 20
 62	 17	75.0	9.7	 25
 63	 17	58.0	12.1	 25
 64	 17	38.3	10.2	 20
 65	 17	37.0	6.4	 20
 66	 17	43.3	9.0	 20
 67	 17	52.8	9.9	 16
 68	 17	37.0	6.5	 20
 69	 17	44.0	8.8	 20
 70	 17	38.3	6.2	 16
 71	 17	32.0	5.6	 25
 72	 17	33.0	5.5	 25
 73	 17	46.3	8.9	 20
 74	 17	69.0	10.9	 25
 75	 17	59.0	8.8	 25
 76	 17	39.3	5.2	 20
 77	 17	70.0	8.1	 25
 78	 17	45.3	7.1	 20
 79	 17	41.0	7.5	 25
 80	 17	38.0	5.1	 25
 81	 17	42.3	6.1	 16
 82	 17	42.0	7.1	 20
 83	 17	64.5	10.1	 20
 84	 17	212.3	16.6	 16
 85	 17	109.3	17.2	 20
 86	 17	35.0	5.2	 25
 87	 17	39.8	7.3	 20
 88	 17	38.0	7.7	 25
 89	 17	164.0	25.5	 25
 90	 17	63.0	9.9	 20
 91	 17	410.0	45.7	 25
 92	 17	377.0	31.4	 25
 93	 17	93.3	14.1	 20
 94	 17	118.0	12.4	 25
 95	 17	107.0	14.6	 25
 96	 17	70.0	14.7	 20
 97	 17	43.0	9.1	 20
 98	 17	35.3	5.2	 20
 99	 17	41.3	5.3	 16
100	 17	53.0	7.4	 20
101	 17	39.0	6.8	 20
102	 17	67.0	11.4	 20
103	 17	64.0	10.1	 25
104	 17	54.3	8.3	 20
105	 17	112.0	15.7	 25
106	 17	82.0	13.0	 25
107	 17	75.3	13.9	 20
108	 17	209.0	20.0	 25
109	 17	88.0	12.2	 25
110	 17	376.3	42.1	 20
111	 17	48.0	8.9	 25
112	 17	39.0	7.1	 20
113	 17	42.3	6.6	 16
114	 17	47.0	6.3	 20
115	 17	40.0	6.1	 20
116	 17	49.3	9.5	 16
117	 17	44.0	8.9	 25
118	 17	51.0	5.9	 25
119	 17	537.5	50.3	 20
120	 17	1078.0	113.3	 25
121	 17	779.0	150.9	 25
122	 17	85.3	12.2	 20
123	 17	40.0	8.0	 25
124	 17	39.0	6.6	 25
125	 17	93.3	13.7	 20
126	 17	72.0	11.8	 25
127	 17	41.3	5.6	 20
128	 17	168.3	35.4	 20
129	 17	39.5	7.2	 20
130	 17	121.8	20.7	 16
131	 17	38.0	4.9	 20
132	 17	77.5	13.2	 20
133	 17	44.3	7.4	 20
134	 17	39.0	6.6	 25
135	 17	81.0	11.6	 25
136	 17	66.0	10.7	 20
137	 17	42.0	6.5	 25
138	 17	44.0	7.4	 25
139	 17	37.3	7.6	 20
140	 17	142.0	16.9	 25
141	 17	587.0	43.9	 25
142	 17	120.3	14.5	 20
143	 17	282.8	32.1	 20
144	 17	37.0	7.0	 20
145	 17	39.0	8.6	 16
146	 17	35.8	6.8	 20
147	 17	39.0	7.7	 20
148	 17	38.5	5.6	 16
149	 17	56.0	10.7	 25
150	 17	42.0	6.9	 25
151	 17	50.5	8.4	 20
152	 17	34.0	4.3	 25
153	 17	35.0	5.2	 20
154	 17	37.0	6.2	 25
155	 17	43.0	4.9	 25
156	 17	75.3	15.5	 20
157	 17	73.0	14.5	 25
158	 17	45.0	5.9	 25
159	 17	95.3	11.9	 16
160	 17	126.0	12.3	 20
161	 17	191.0	19.2	 20
162	 17	97.3	13.5	 16
163	 17	70.5	12.4	 20
164	 17	139.0	18.2	 25
165	 17	135.5	12.9	 20
166	 17	241.0	25.5	 25
167	 17	116.0	14.8	 25
168	 17	132.3	14.3	 20
169	 17	57.0	8.3	 25
170	 17	34.0	7.8	 25
171	 17	35.3	6.8	 20
172	 17	40.0	6.3	 25
173	 17	36.0	5.8	 25
174	 17	36.0	6.0	 20
175	 17	37.3	6.7	 20
176	 17	37.5	7.2	 16
177	 17	91.5	14.5	 20
178	 17	39.0	5.8	 20
179	 17	53.0	7.1	 16
180	 17	36.0	5.8	 25
181	 17	33.0	6.9	 25
182	 17	49.0	8.4	 20
183	 17	64.0	9.0	 25
184	 17	41.0	9.3	 25
185	 17	39.0	6.6	 20
186	 17	71.0	10.7	 25
187	 17	79.0	13.6	 25
188	 17	89.3	11.4	 20
189	 17	51.0	8.9	 25
190	 17	33.5	6.2	 20
191	 17	87.3	9.9	 16
192	 17	41.3	8.3	 20
193	 17	42.0	5.8	 20
194	 17	61.0	11.5	 16
195	 17	85.0	14.3	 25
196	 17	85.0	12.5	 25
197	 17	299.8	21.5	 20
198	 17	42.0	6.3	 25
199	 17	41.0	5.9	 25
200	 17	36.8	8.1	 20
201	 17	35.0	6.1	 25
202	 17	42.3	7.5	 20
203	 17	58.0	8.8	 25
204	 17	38.0	6.5	 25
205	 17	206.3	28.7	 20
206	 17	34.3	6.5	 20
207	 17	36.5	6.5	 20
208	 17	38.3	4.7	 16
209	 17	42.0	7.2	 20
210	 17	69.3	9.0	 20
211	 17	37.0	8.1	 20
212	 17	35.0	4.8	 25
213	 17	45.0	8.6	 25
214	 17	41.0	7.9	 20
215	 17	36.0	6.0	 25
216	 17	36.0	7.1	 25
217	 17	42.3	11.3	 20
218	 17	35.0	5.8	 25
219	 17	55.0	10.4	 25
220	 17	35.5	6.0	 20
221	 17	36.0	6.8	 20
222	 17	41.3	6.0	 20
223	 17	36.0	6.6	 16
224	 17	91.0	11.7	 20
225	 17	47.8	8.4	 16
226	 17	41.5	9.2	 20
227	 17	43.0	6.3	 25
228	 17	55.3	9.5	 20
229	 17	59.0	9.8	 25
230	 17	70.0	12.3	 25
231	 17	48.0	7.1	 20
232	 17	38.0	6.9	 25
233	 17	54.0	9.1	 25
234	 17	60.0	7.0	 20
235	 17	33.0	6.3	 25
236	 17	46.0	7.8	 25
237	 17	83.3	16.3	 16
238	 17	70.0	10.9	 20
239	 17	128.5	22.3	 20
240	 17	104.0	13.3	 16
241	 17	53.5	11.7	 20
242	 17	96.0	14.2	 25
243	 17	336.0	25.5	 20
244	 17	71.0	11.4	 25
245	 17	43.0	6.5	 25
246	 17	74.5	12.5	 20
247	 17	48.0	6.2	 25
248	 17	104.0	16.4	 25
249	 17	44.0	7.5	 20
250	 17	38.0	7.3	 25
251	 17	36.0	6.0	 20
252	 17	38.0	6.0	 25
253	 17	42.0	6.8	 20
254	 17	38.0	6.8	 16
255	 17	41.3	6.5	 20
256	 17	34.5	6.1	 20
257	 17	43.8	6.7	 16
258	 17	43.0	9.1	 25
259	 17	46.0	7.5	 25
260	 17	54.0	9.1	 20
261	 17	50.0	8.7	 25
262	 17	92.0	11.8	 25
263	 17	42.0	6.9	 20
264	 17	46.0	7.0	 25
265	 17	37.0	6.7	 25
266	 17	65.3	9.3	 20
267	 17	42.0	6.7	 25
268	 17	37.0	6.4	 20
269	 17	39.8	5.1	 16
270	 17	38.8	6.1	 20
271	 17	44.5	6.8	 20
272	 17	37.3	5.9	 16
273	 17	37.0	5.2	 25
274	 17	51.0	9.6	 25
275	 17	36.3	5.9	 20
276	 17	41.0	7.0	 25
277	 17	39.5	7.7	 20
278	 17	40.0	7.6	 25
279	 17	41.0	6.2	 25
280	 17	36.3	6.8	 20
281	 17	39.0	7.4	 25
282	 17	37.0	5.5	 25
283	 17	48.0	8.5	 20
284	 17	60.3	6.4	 20
285	 17	39.3	6.1	 20
286	 17	43.0	5.3	 16
287	 17	36.5	5.6	 20
288	 17	45.3	9.2	 20
289	 17	169.5	23.6	 20
290	 17	66.0	29.4	 25
291	 17	45.0	6.0	 25
292	 17	40.0	5.6	 20
293	 17	52.0	8.3	 25
294	 17	198.0	24.2	 25
295	 17	84.5	12.8	 20
296	 17	386.0	38.6	 25
297	 17	163.0	20.2	 25
298	 17	1048.5	51.5	 20
299	 17	89.5	18.5	 20
300	 17	437.8	34.0	 16
301	 17	117.8	16.7	 20
302	 17	1217.5	93.5	 20
303	 17	81.3	12.2	 16
304	 17	69.8	9.7	 20
305	 17	39.0	6.1	 25
306	 17	142.3	14.6	 20
307	 17	78.0	8.0	 25
308	 17	55.0	12.0	 25
309	 17	159.8	19.0	 20
310	 17	308.0	32.1	 25
311	 17	123.0	16.9	 25
312	 17	427.0	33.2	 20
313	 17	80.0	13.1	 25
314	 17	65.0	21.4	 25
315	 17	217.3	25.9	 16
316	 17	140.5	11.2	 20
317	 17	73.5	11.9	 20
318	 17	63.8	8.9	 16
319	 17	47.3	9.6	 20
320	 17	59.0	12.1	 25
321	 17	106.0	13.2	 20
322	 17	1195.0	107.0	 25
323	 17	65.0	11.6	 25
324	 17	77.8	10.6	 20
325	 17	182.0	20.3	 25
326	 17	194.0	23.5	 20
327	 17	81.0	11.2	 25
328	 17	121.0	20.2	 25
329	 17	342.0	25.0	 20
330	 17	100.0	12.1	 25
331	 17	56.0	9.7	 20
332	 17	63.5	7.3	 16
333	 17	50.0	9.1	 20
334	 17	269.5	21.4	 20
335	 17	355.5	33.7	 16
336	 17	113.0	17.6	 25
337	 17	39.0	7.3	 25
338	 17	161.0	20.8	 20
339	 17	2242.0	189.7	 25
340	 17	721.0	44.8	 25
341	 17	89.0	16.3	 20
342	 17	2310.0	206.1	 25
343	 17	291.0	26.3	 25
344	 17	326.5	28.0	 20
345	 17	327.0	39.5	 25
346	 17	80.0	10.5	 20
347	 17	60.0	7.7	 16
348	 17	39.3	7.9	 20
349	 17	41.3	6.0	 16
350	 17	53.5	12.4	 20
351	 17	48.5	8.8	 20
352	 17	40.3	6.9	 20
353	 17	39.0	6.7	 25
354	 17	38.0	7.5	 25
355	 17	38.0	7.9	 20
356	 17	38.0	5.7	 25
357	 17	39.0	6.6	 25
358	 17	61.8	10.4	 20
359	 17	42.0	6.9	 25
360	 17	77.0	14.6	 25
361	 17	38.3	6.3	 20
362	 17	39.3	6.3	 20
363	 17	557.3	74.9	 20
364	 17	36.0	6.2	 16
365	 17	156.8	20.3	 20
366	 17	40.3	6.3	 20
367	 17	40.3	7.5	 20
368	 17	35.0	5.4	 25
369	 17	38.0	7.3	 25
370	 17	38.3	6.4	 20
371	 17	501.0	97.8	 25
372	 17	472.0	49.8	 25
373	 17	38.3	6.4	 20
374	 17	308.0	39.7	 25
375	 17	63.3	6.7	 20
376	 17	38.0	7.4	 25
377	 17	40.0	7.7	 25
378	 17	48.0	8.0	 16
379	 17	51.3	10.2	 20
380	 17	59.3	8.8	 20
381	 17	33.5	6.4	 16
382	 17	36.3	4.9	 20
383	 17	41.0	6.0	 25
384	 17	58.0	9.8	 20
385	 17	65.0	9.2	 25
386	 17	78.0	10.5	 25
387	 17	73.3	12.5	 20
388	 17	243.0	24.9	 25
389	 17	110.0	18.6	 25
390	 17	79.3	9.9	 20
391	 17	131.0	12.7	 25
392	 17	252.0	32.2	 25
393	 17	35.3	4.3	 16
394	 17	56.5	10.1	 20
395	 17	64.5	9.8	 20
396	 17	34.3	6.5	 16
397	 17	42.5	8.6	 20
398	 17	46.5	8.6	 20
399	 17	60.0	8.6	 25
400	 17	81.0	10.1	 25
401	 17	43.3	4.4	 20
402	 17	40.0	7.0	 25
403	 17	35.0	8.1	 25
404	 17	55.3	9.9	 20
405	 17	83.0	14.8	 25
406	 17	152.0	18.0	 25
407	 17	80.3	12.7	 20
408	 17	92.0	10.7	 25
409	 17	116.5	13.9	 20
410	 17	55.3	7.0	 16
411	 17	47.3	8.0	 20
412	 17	190.3	20.7	 20
413	 17	41.3	8.4	 16
414	 17	40.0	6.8	 25
415	 17	39.0	6.0	 25
416	 17	160.3	16.7	 20
417	 17	149.0	13.5	 25
418	 17	39.0	6.2	 25
419	 17	36.0	5.8	 20
420	 17	35.0	6.9	 25
421	 17	36.0	5.5	 25
422	 17	43.8	8.1	 20
423	 17	38.0	5.7	 25
424	 17	42.0	8.1	 16
425	 17	65.8	8.3	 20
426	 17	37.0	6.3	 20
427	 17	34.3	5.9	 16
428	 17	50.0	6.5	 20
429	 17	37.0	6.6	 20
430	 17	40.5	8.2	 20
431	 17	56.0	9.3	 25
432	 17	41.0	7.3	 25
433	 17	43.0	8.6	 20
434	 17	48.0	8.8	 25
435	 17	48.0	10.1	 25
436	 17	54.5	8.0	 20
437	 17	38.0	7.4	 25
438	 17	140.0	27.5	 25
439	 17	43.3	6.4	 20
440	 17	39.3	6.1	 20
441	 17	40.0	5.8	 20
442	 17	42.0	5.3	 16
443	 17	40.3	7.0	 20
444	 17	51.0	6.8	 20
445	 17	61.0	11.0	 20
446	 17	51.0	7.2	 25
447	 17	67.3	9.0	 20
448	 17	41.0	6.3	 25
449	 17	41.0	8.5	 25
450	 17	575.8	55.8	 20
451	 17	43.0	6.6	 25
452	 17	62.0	8.6	 25
453	 17	42.0	3.6	 20
454	 17	61.0	9.0	 25
455	 17	108.0	15.6	 25
456	 17	126.5	13.3	 16
457	 17	61.5	9.7	 20
458	 17	53.8	9.8	 20
459	 17	72.3	10.3	 16
460	 17	44.0	6.7	 20
461	 17	40.0	4.8	 25
462	 17	95.5	12.1	 20
463	 17	46.0	8.9	 25
464	 17	123.0	14.9	 25
465	 17	62.3	8.0	 20
466	 17	43.0	6.4	 25
467	 17	52.0	9.7	 25
468	 17	42.3	8.4	 20
469	 17	44.0	5.5	 25
470	 17	63.0	7.4	 25
471	 17	76.3	13.3	 16
472	 17	87.0	11.6	 20
473	 17	83.5	8.7	 16
474	 17	140.3	21.7	 20
475	 17	82.5	13.8	 20
476	 17	159.3	19.2	 20
477	 17	353.0	66.6	 25
478	 17	48.0	7.2	 25
479	 17	114.5	16.2	 20
480	 17	241.0	29.4	 25
481	 17	71.0	12.1	 25
482	 17	123.8	17.0	 20
483	 17	205.0	23.5	 25
484	 17	50.0	8.1	 25
485	 17	34.3	6.0	 20
486	 17	38.0	6.4	 25
487	 17	36.5	8.7	 20
488	 17	46.8	9.7	 16
489	 17	42.0	7.7	 20
490	 17	39.3	6.7	 20
491	 17	34.0	4.6	 16
492	 17	44.0	7.2	 25
493	 17	47.0	7.0	 25
494	 17	50.0	6.2	 20
495	 17	60.0	7.7	 25
496	 17	117.0	18.6	 25
497	 17	207.3	16.2	 20
498	 17	138.0	15.7	 25
499	 17	118.0	14.1	 20
500	 17	185.0	19.9	 25
501	 17	48.0	8.3	 25
502	 17	103.5	11.5	 16
503	 17	52.0	9.7	 20
504	 17	356.8	46.1	 20
505	 17	408.3	25.1	 16
506	 17	302.8	27.3	 20
507	 17	134.3	16.1	 20
508	 17	142.5	18.5	 20
509	 17	98.0	12.5	 25
510	 17	568.0	62.2	 25
511	 17	912.0	45.7	 20
512	 17	141.0	19.3	 25
513	 17	45.0	9.1	 25
514	 17	99.8	13.4	 20
515	 17	113.0	14.8	 25
516	 17	96.0	15.0	 25
517	 17	78.0	9.7	 20
518	 17	127.8	20.8	 20
519	 17	278.3	19.9	 20
520	 17	757.0	45.3	 16
521	 17	85.0	12.6	 20
522	 17	53.5	8.5	 16
523	 17	67.0	11.0	 25
524	 17	52.0	7.9	 25
525	 17	64.3	9.4	 20
526	 17	70.0	11.2	 25
527	 17	245.0	25.3	 25
528	 17	125.0	13.8	 20
529	 17	104.0	11.4	 25
530	 17	50.0	6.5	 25
531	 17	60.3	9.9	 20
532	 17	100.0	16.0	 25
533	 17	43.0	7.8	 25
534	 17	39.3	6.8	 16
535	 17	44.3	8.5	 20
536	 17	46.3	10.6	 20
537	 17	40.5	5.9	 16
538	 17	37.3	6.3	 20
539	 17	37.0	5.8	 25
540	 17	47.0	6.2	 20
541	 17	68.0	12.1	 25
542	 17	41.0	6.5	 25
543	 17	42.5	7.2	 20
544	 17	371.0	41.8	 25
545	 17	50.0	9.1	 25
546	 17	51.3	7.1	 20
547	 17	43.0	5.7	 25
548	 17	38.3	6.7	 20
549	 17	34.0	6.4	 20
550	 17	38.3	6.9	 20
551	 17	46.0	6.9	 16
552	 17	46.0	7.3	 20
553	 17	39.0	5.8	 20
554	 17	52.0	5.6	 20
555	 17	73.0	9.4	 25
556	 17	118.0	16.7	 25
557	 17	62.0	7.4	 20
558	 17	40.0	7.0	 25
559	 17	75.0	10.5	 25
560	 17	81.3	10.8	 20
561	 17	305.0	23.7	 25
562	 17	57.0	15.6	 25
563	 17	604.5	77.7	 20
564	 17	96.0	17.1	 25
565	 17	96.3	39.1	 20
566	 17	690.3	41.7	 16
567	 17	48.8	8.2	 20
568	 17	76.5	13.2	 20
569	 17	36.0	5.7	 16
570	 17	151.0	22.0	 25
571	 17	39.0	6.0	 20
572	 17	149.0	20.2	 25
573	 17	113.0	13.3	 25
574	 17	253.3	34.8	 20
575	 17	102.0	12.7	 25
576	 17	47.0	8.7	 25
577	 17	69.5	8.2	 20
578	 17	41.0	8.2	 25
579	 17	43.0	7.1	 25
580	 17	55.3	8.9	 16
581	 17	46.3	9.0	 20
582	 17	517.8	40.0	 20
583	 17	273.0	24.1	 16
584	 17	67.0	11.6	 20
585	 17	39.0	6.3	 20
586	 17	39.3	7.6	 20
587	 17	50.0	9.0	 25
588	 17	109.0	10.7	 25
589	 17	37.0	7.5	 20
590	 17	67.0	11.3	 25
591	 17	41.0	8.1	 25
592	 17	43.5	8.3	 20
593	 17	37.0	6.4	 25
594	 17	72.0	11.6	 25
595	 17	44.5	8.7	 20
596	 17	122.0	14.4	 20
597	 17	40.3	6.5	 16
598	 17	54.3	9.4	 20
599	 17	157.0	15.1	 20
600	 17	368.5	26.5	 16
601	 17	300.0	21.2	 25
602	 17	44.0	8.0	 25
603	 17	39.3	8.1	 20
604	 17	35.0	5.3	 25
605	 17	136.0	22.2	 25
606	 17	129.5	15.4	 20
607	 17	46.0	7.2	 25
608	 17	39.0	7.7	 25
609	 17	104.0	14.3	 20
610	 17	56.0	8.9	 25
611	 17	74.0	10.0	 25
612	 17	302.3	28.2	 16
613	 17	49.5	8.3	 20
614	 17	40.0	6.9	 20
615	 17	37.3	6.5	 16
616	 17	43.5	9.7	 20
617	 17	40.0	5.8	 25
618	 17	38.0	5.7	 20
619	 17	156.0	19.4	 25
620	 17	151.0	18.5	 20
621	 17	1546.0	92.5	 25
622	 17	991.0	78.5	 25
623	 17	504.3	40.9	 20
624	 17	290.0	27.2	 25
625	 17	53.0	9.3	 25
626	 17	53.0	6.8	 20
627	 17	54.3	8.1	 20
628	 17	42.3	6.9	 20
629	 17	45.0	5.8	 16
630	 17	52.0	8.9	 20
631	 17	140.3	22.1	 20
632	 17	37.5	6.4	 20
633	 17	38.0	5.2	 25
634	 17	40.0	7.2	 25
635	 17	41.3	5.6	 20
636	 17	585.0	67.5	 25
637	 17	521.0	81.0	 25
638	 17	49.3	8.2	 20
639	 17	44.0	6.3	 25
  0	 18	1454.5	219.3	 20
  1	 18	37.0	7.4	 25
  2	 18	47.0	12.1	 25
  3	 18	47.3	9.5	 20
  4	 18	47.0	9.9	 25
  5	 18	36.0	6.0	 25
  6	 18	36.3	5.8	 20
  7	 18	40.0	6.2	 25
  8	 18	44.8	6.3	 20
  9	 18	34.5	8.0	 16
 10	 18	39.0	7.8	 20
 11	 18	37.0	7.9	 20
 12	 18	38.0	7.6	 16
 13	 18	39.0	5.1	 25
 14	 18	44.0	8.6	 25
 15	 18	71.3	18.0	 20
 16	 18	70.0	10.1	 25
 17	 18	85.0	13.8	 25
 18	 18	124.3	13.8	 20
 19	 18	62.0	12.1	 25
 20	 18	103.0	8.2	 25
 21	 18	100.0	12.3	 20
 22	 18	42.0	6.7	 25
 23	 18	129.3	16.1	 20
 24	 18	37.5	10.4	 20
 25	 18	38.8	6.7	 20
 26	 18	39.0	7.5	 16
 27	 18	37.3	5.6	 20
 28	 18	36.3	5.6	 20
 29	 18	39.0	7.2	 20
 30	 18	40.0	6.0	 25
 31	 18	37.0	9.3	 25
 32	 18	40.3	8.8	 20
 33	 18	42.0	9.1	 25
 34	 18	45.0	9.2	 25
 35	 18	44.3	8.4	 20
 36	 18	49.0	8.3	 25
 37	 18	36.0	6.3	 25
 38	 18	34.3	7.6	 20
 39	 18	35.3	6.8	 20
 40	 18	36.3	6.7	 20
 41	 18	37.0	6.6	 16
 42	 18	37.3	7.1	 20
 43	 18	38.3	7.2	 20
 44	 18	65.5	10.4	 16
 45	 18	33.0	4.2	 25
 46	 18	33.0	6.5	 25
 47	 18	38.3	5.3	 20
 48	 18	38.0	6.5	 25
 49	 18	39.3	8.9	 20
 50	 18	38.0	6.7	 25
 51	 18	33.0	4.7	 25
 52	 18	38.5	7.2	 20
 53	 18	43.0	8.1	 25
 54	 18	50.0	9.0	 25
 55	 18	63.3	9.4	 16
 56	 18	54.0	8.3	 20
 57	 18	36.3	3.8	 20
 58	 18	37.3	6.2	 16
 59	 18	38.0	6.1	 20
 60	 18	37.0	5.5	 25
 61	 18	37.0	6.0	 20
 62	 18	69.0	10.7	 25
 63	 18	36.0	8.6	 25
 64	 18	37.3	6.8	 20
 65	 18	38.0	6.9	 25
 66	 18	39.0	6.8	 25
 67	 18	57.5	10.4	 20
 68	 18	42.0	6.8	 25
 69	 18	41.0	8.5	 25
 70	 18	38.5	6.7	 20
 71	 18	38.0	7.8	 20
 72	 18	30.5	5.6	 16
 73	 18	33.0	5.7	 20
 74	 18	44.0	7.6	 20
 75	 18	46.3	9.6	 16
 76	 18	39.0	6.3	 25
 77	 18	54.0	9.8	 25
 78	 18	43.5	7.1	 20
 79	 18	45.0	7.2	 25
 80	 18	39.0	7.6	 25
 81	 18	41.5	8.2	 20
 82	 18	37.0	6.7	 25
 83	 18	59.0	10.3	 25
 84	 18	73.0	11.3	 20
 85	 18	42.0	7.4	 25
 86	 18	36.3	5.1	 20
 87	 18	38.0	6.5	 16
 88	 18	42.0	7.8	 20
 89	 18	70.5	7.4	 20
 90	 18	138.5	20.7	 16
 91	 18	248.0	17.6	 25
 92	 18	230.0	23.7	 25
 93	 18	121.5	45.0	 20
 94	 18	258.0	73.5	 25
 95	 18	107.0	18.7	 25
 96	 18	49.8	10.1	 20
 97	 18	42.0	6.8	 25
 98	 18	62.3	11.5	 20
 99	 18	39.0	6.6	 25
100	 18	38.0	5.7	 25
101	 18	35.3	5.8	 20
102	 18	50.3	7.5	 20
103	 18	97.8	15.4	 20
104	 18	55.8	5.0	 16
105	 18	60.0	7.8	 20
106	 18	54.0	7.1	 20
107	 18	89.5	15.0	 20
108	 18	133.0	14.6	 25
109	 18	63.0	10.7	 25
110	 18	121.3	21.6	 20
111	 18	60.0	10.3	 25
112	 18	42.0	5.3	 25
113	 18	42.3	5.3	 20
114	 18	39.0	6.9	 25
115	 18	37.0	6.8	 25
116	 18	42.0	6.9	 20
117	 18	36.0	6.0	 20
118	 18	58.5	12.0	 20
119	 18	214.5	24.5	 16
120	 18	279.5	41.2	 20
121	 18	82.3	14.8	 20
122	 18	68.5	13.0	 16
123	 18	42.0	6.7	 25
124	 18	41.8	6.7	 20
125	 18	37.0	6.4	 25
126	 18	45.0	7.7	 25
127	 18	38.0	5.1	 20
128	 18	42.0	8.7	 25
129	 18	39.0	6.9	 25
130	 18	48.5	8.2	 20
131	 18	37.0	7.0	 25
132	 18	49.0	9.7	 25
133	 18	41.3	7.7	 16
134	 18	40.0	7.6	 20
135	 18	40.3	8.1	 20
136	 18	58.0	9.7	 16
137	 18	36.3	4.8	 20
138	 18	44.0	7.5	 25
139	 18	36.0	5.2	 20
140	 18	132.0	19.5	 25
141	 18	638.0	47.9	 25
142	 18	205.8	22.5	 20
143	 18	595.0	51.5	 25
144	 18	44.0	8.5	 25
145	 18	37.0	6.6	 20
146	 18	37.0	6.4	 25
147	 18	35.0	5.4	 20
148	 18	36.0	6.6	 25
149	 18	40.8	8.0	 20
150	 18	39.0	6.7	 16
151	 18	36.3	7.3	 20
152	 18	38.0	7.0	 20
153	 18	33.3	5.7	 16
154	 18	41.0	5.5	 25
155	 18	38.0	6.3	 25
156	 18	60.5	10.8	 20
157	 18	61.0	10.3	 25
158	 18	73.0	11.9	 25
159	 18	134.5	12.3	 20
160	 18	152.0	23.5	 25
161	 18	277.0	25.6	 25
162	 18	152.0	18.7	 20
163	 18	94.0	14.3	 25
164	 18	127.3	16.1	 20
165	 18	140.0	20.2	 16
166	 18	105.0	13.4	 20
167	 18	56.0	10.7	 20
168	 18	58.5	10.6	 16
169	 18	44.0	8.5	 25
170	 18	39.0	6.8	 25
171	 18	36.5	7.8	 20
172	 18	38.0	6.7	 25
173	 18	34.5	6.6	 20
174	 18	36.0	7.0	 25
175	 18	39.0	5.0	 25
176	 18	36.0	6.0	 20
177	 18	51.0	7.6	 25
178	 18	42.0	7.7	 25
179	 18	39.3	6.3	 20
180	 18	35.3	4.5	 20
181	 18	36.0	5.9	 20
182	 18	39.3	7.3	 16
183	 18	41.0	7.5	 20
184	 18	43.0	6.1	 20
185	 18	39.8	7.0	 20
186	 18	48.0	6.6	 25
187	 18	130.0	16.8	 25
188	 18	192.0	22.8	 20
189	 18	54.0	9.2	 25
190	 18	40.0	6.4	 25
191	 18	59.3	10.9	 20
192	 18	38.0	6.2	 25
193	 18	41.0	7.7	 25
194	 18	52.0	10.1	 20
195	 18	48.0	6.6	 20
196	 18	56.3	7.8	 16
197	 18	152.5	13.8	 20
198	 18	48.0	8.8	 20
199	 18	39.5	7.7	 16
200	 18	37.3	7.0	 20
201	 18	36.0	6.8	 25
202	 18	47.3	6.7	 20
203	 18	56.0	7.7	 25
204	 18	35.0	6.9	 25
205	 18	42.0	5.6	 20
206	 18	31.0	5.4	 25
207	 18	36.0	8.0	 25
208	 18	34.8	6.2	 20
209	 18	36.0	7.3	 25
210	 18	78.0	10.0	 25
211	 18	38.5	7.4	 16
212	 18	32.3	5.4	 20
213	 18	42.3	6.1	 20
214	 18	38.3	6.7	 16
215	 18	39.0	7.2	 20
216	 18	36.0	5.4	 25
217	 18	42.3	5.1	 20
218	 18	33.0	5.0	 25
219	 18	38.0	7.6	 25
220	 18	39.3	7.5	 20
221	 18	35.0	6.4	 25
222	 18	37.8	8.5	 20
223	 18	34.0	4.7	 25
224	 18	47.0	6.9	 25
225	 18	43.3	6.4	 20
226	 18	44.0	9.4	 25
227	 18	39.0	7.8	 20
228	 18	45.0	8.7	 16
229	 18	46.3	7.0	 20
230	 18	63.3	8.5	 20
231	 18	50.8	6.1	 16
232	 18	38.0	5.9	 25
233	 18	40.0	7.0	 25
234	 18	48.0	7.5	 20
235	 18	33.0	5.3	 25
236	 18	50.0	9.7	 25
237	 18	45.8	8.8	 20
238	 18	51.0	8.5	 25
239	 18	50.0	8.2	 25
240	 18	77.0	11.6	 20
241	 18	82.0	13.5	 25
242	 18	201.3	31.2	 20
243	 18	140.8	17.0	 16
244	 18	47.3	7.1	 20
245	 18	34.5	5.8	 16
246	 18	42.3	8.1	 20
247	 18	48.0	6.8	 25
248	 18	43.3	7.4	 20
249	 18	49.0	7.1	 25
250	 18	38.0	6.1	 25
251	 18	47.3	6.3	 20
252	 18	38.0	6.5	 25
253	 18	45.0	6.2	 25
254	 18	41.3	7.6	 20
255	 18	46.0	8.8	 25
256	 18	36.0	5.1	 25
257	 18	40.5	6.6	 20
258	 18	45.0	7.5	 20
259	 18	43.3	6.8	 20
260	 18	51.0	7.3	 16
261	 18	88.3	11.7	 20
262	 18	138.5	22.2	 20
263	 18	36.3	6.1	 20
264	 18	43.0	7.7	 25
265	 18	47.0	7.7	 25
266	 18	97.3	21.0	 20
267	 18	38.0	5.4	 25
268	 18	40.0	7.9	 25
269	 18	38.3	6.3	 20
270	 18	38.0	6.5	 25
271	 18	64.0	11.6	 20
272	 18	39.0	4.8	 25
273	 18	43.5	8.2	 20
274	 18	39.5	8.1	 16
275	 18	36.0	6.6	 20
276	 18	42.0	5.7	 20
277	 18	39.5	7.0	 16
278	 18	35.0	7.8	 20
279	 18	41.0	8.5	 25
280	 18	39.5	8.1	 20
281	 18	41.0	7.1	 25
282	 18	37.0	6.0	 25
283	 18	46.3	12.3	 20
284	 18	44.0	6.0	 25
285	 18	40.0	7.4	 25
286	 18	40.5	6.5	 20
287	 18	42.0	7.9	 25
288	 18	41.0	7.3	 25
289	 18	75.5	10.4	 16
290	 18	50.3	9.2	 20
291	 18	42.3	4.6	 20
292	 18	49.8	9.7	 16
293	 18	51.3	8.6	 20
294	 18	115.0	17.8	 25
295	 18	87.5	9.0	 20
296	 18	696.0	85.7	 25
297	 18	154.5	13.2	 20
298	 18	275.0	38.9	 25
299	 18	130.0	23.4	 25
300	 18	114.3	14.3	 20
301	 18	76.0	12.6	 25
302	 18	326.0	35.7	 25
303	 18	50.5	9.3	 20
304	 18	44.0	6.7	 25
305	 18	36.3	6.1	 20
306	 18	53.3	10.1	 16
307	 18	62.0	10.9	 20
308	 18	44.5	8.1	 20
309	 18	177.0	19.2	 16
310	 18	275.0	51.7	 25
311	 18	85.0	10.7	 25
312	 18	78.5	11.3	 20
313	 18	140.0	17.9	 25
314	 18	91.0	20.9	 25
315	 18	129.0	18.2	 20
316	 18	101.0	14.7	 25
317	 18	90.0	21.9	 25
318	 18	133.3	18.8	 20
319	 18	49.0	8.9	 25
320	 18	55.0	7.7	 16
321	 18	41.3	5.8	 20
322	 18	198.3	39.9	 20
323	 18	426.5	41.0	 16
324	 18	246.3	22.3	 20
325	 18	185.0	21.5	 20
326	 18	78.3	12.0	 20
327	 18	60.0	10.2	 25
328	 18	249.0	63.8	 25
329	 18	788.0	47.0	 20
330	 18	81.0	13.0	 25
331	 18	46.0	8.5	 25
332	 18	44.5	6.9	 20
333	 18	47.0	6.9	 25
334	 18	97.0	12.4	 25
335	 18	107.3	15.8	 20
336	 18	76.3	12.4	 20
337	 18	43.3	4.9	 20
338	 18	59.0	8.5	 16
339	 18	1312.8	132.3	 20
340	 18	432.5	41.8	 20
341	 18	66.5	15.0	 20
342	 18	1146.0	207.7	 25
343	 18	155.0	18.9	 25
344	 18	98.0	13.9	 20
345	 18	85.0	8.5	 25
346	 18	146.8	54.1	 20
347	 18	48.0	8.0	 25
348	 18	39.0	6.3	 25
349	 18	51.3	7.6	 20
350	 18	69.0	13.1	 25
351	 18	37.0	6.3	 25
352	 18	37.3	6.1	 16
353	 18	36.3	8.6	 20
354	 18	38.0	5.1	 20
355	 18	35.8	5.8	 16
356	 18	39.0	6.7	 20
357	 18	38.0	6.6	 25
358	 18	41.3	7.0	 20
359	 18	40.0	8.1	 25
360	 18	41.0	6.6	 25
361	 18	38.0	5.1	 20
362	 18	42.0	8.0	 25
363	 18	107.0	19.1	 25
364	 18	37.3	7.2	 20
365	 18	106.0	16.8	 25
366	 18	58.0	9.6	 25
367	 18	41.3	7.1	 16
368	 18	35.0	7.1	 20
369	 18	38.3	7.4	 16
370	 18	38.0	6.1	 20
371	 18	108.8	13.5	 20
372	 18	118.3	18.8	 20
373	 18	41.0	7.1	 25
374	 18	58.0	9.5	 25
375	 18	50.3	8.7	 20
376	 18	42.0	9.8	 25
377	 18	40.0	6.7	 25
378	 18	54.3	10.5	 20
379	 18	39.0	7.1	 25
380	 18	40.0	7.3	 25
381	 18	39.0	9.5	 20
382	 18	38.0	6.4	 25
383	 18	36.0	6.5	 20
384	 18	50.3	8.5	 16
385	 18	51.3	6.4	 20
386	 18	60.3	11.4	 20
387	 18	57.8	11.1	 16
388	 18	126.0	21.0	 25
389	 18	58.0	11.4	 25
390	 18	51.3	8.9	 20
391	 18	90.0	11.8	 25
392	 18	155.0	26.3	 25
393	 18	36.3	5.7	 20
394	 18	55.0	9.4	 25
395	 18	57.3	7.7	 20
396	 18	37.0	5.7	 25
397	 18	40.0	6.1	 25
398	 18	45.3	6.4	 16
399	 18	52.5	7.9	 20
400	 18	91.0	10.7	 20
401	 18	51.8	7.3	 16
402	 18	43.3	7.9	 20
403	 18	39.3	5.3	 20
404	 18	47.3	6.3	 20
405	 18	47.0	7.1	 25
406	 18	254.0	25.8	 25
407	 18	90.0	9.0	 20
408	 18	130.0	15.2	 25
409	 18	127.0	15.1	 25
410	 18	53.3	7.2	 20
411	 18	47.0	10.0	 25
412	 18	215.0	26.2	 25
413	 18	37.3	5.9	 20
414	 18	38.0	6.3	 20
415	 18	34.3	7.5	 20
416	 18	99.5	15.3	 16
417	 18	62.8	11.4	 20
418	 18	35.5	4.4	 16
419	 18	36.0	6.9	 25
420	 18	39.0	6.8	 25
421	 18	33.8	5.9	 20
422	 18	40.0	6.9	 25
423	 18	34.0	5.3	 25
424	 18	39.5	5.1	 20
425	 18	95.0	15.3	 25
426	 18	36.0	5.8	 25
427	 18	33.0	5.7	 20
428	 18	46.0	6.9	 25
429	 18	38.0	5.5	 25
430	 18	38.3	6.0	 16
431	 18	38.5	7.0	 20
432	 18	39.5	6.8	 20
433	 18	36.3	7.7	 16
434	 18	42.0	5.7	 20
435	 18	50.0	6.9	 25
436	 18	43.0	7.8	 20
437	 18	42.0	6.8	 25
438	 18	41.0	7.0	 25
439	 18	39.3	6.8	 20
440	 18	41.0	7.8	 25
441	 18	35.0	6.3	 25
442	 18	45.3	5.8	 20
443	 18	47.0	7.0	 25
444	 18	51.3	8.3	 20
445	 18	50.0	10.3	 20
446	 18	146.0	28.2	 20
447	 18	78.3	10.2	 16
448	 18	41.0	5.1	 20
449	 18	41.3	8.4	 20
450	 18	50.5	7.2	 20
451	 18	40.0	7.8	 25
452	 18	46.0	9.2	 25
453	 18	41.3	7.5	 20
454	 18	39.0	7.5	 25
455	 18	73.0	11.5	 25
456	 18	55.0	7.9	 20
457	 18	47.0	7.6	 25
458	 18	49.0	7.9	 25
459	 18	81.3	10.8	 20
460	 18	42.0	7.6	 25
461	 18	47.0	8.9	 20
462	 18	280.5	19.2	 16
463	 18	49.3	8.7	 20
464	 18	144.3	16.6	 20
465	 18	90.0	10.1	 16
466	 18	42.0	6.2	 25
467	 18	48.3	7.5	 20
468	 18	40.0	8.3	 25
469	 18	65.0	9.7	 25
470	 18	77.0	11.1	 20
471	 18	49.0	9.1	 25
472	 18	56.0	7.3	 25
473	 18	59.3	10.0	 20
474	 18	99.0	14.0	 25
475	 18	55.0	7.7	 25
476	 18	67.5	11.1	 16
477	 18	85.0	16.4	 20
478	 18	49.3	8.7	 20
479	 18	48.8	7.3	 16
480	 18	73.3	9.6	 20
481	 18	70.8	12.4	 20
482	 18	75.3	10.5	 20
483	 18	985.0	139.8	 25
484	 18	42.0	6.2	 25
485	 18	34.8	5.9	 20
486	 18	39.0	6.6	 25
487	 18	36.0	3.9	 25
488	 18	42.0	9.2	 20
489	 18	37.0	8.0	 25
490	 18	36.0	5.6	 25
491	 18	36.5	6.0	 20
492	 18	39.3	6.0	 20
493	 18	42.3	7.3	 16
494	 18	54.8	8.7	 20
495	 18	40.3	9.2	 20
496	 18	62.0	7.7	 16
497	 18	81.0	10.1	 25
498	 18	58.0	9.5	 25
499	 18	48.0	8.0	 20
500	 18	74.0	10.6	 25
501	 18	62.0	11.1	 25
502	 18	95.3	14.2	 20
503	 18	46.0	6.1	 25
504	 18	169.0	28.4	 25
505	 18	140.0	16.0	 20
506	 18	63.0	9.4	 25
507	 18	98.0	14.6	 25
508	 18	62.3	12.1	 16
509	 18	67.3	9.7	 20
510	 18	173.5	28.8	 20
511	 18	308.3	21.9	 16
512	 18	80.0	8.0	 20
513	 18	40.0	6.9	 25
514	 18	69.0	11.0	 20
515	 18	83.0	10.9	 25
516	 18	63.0	7.3	 25
517	 18	59.3	6.7	 20
518	 18	61.0	10.0	 25
519	 18	154.3	29.3	 20
520	 18	201.0	32.4	 25
521	 18	70.0	11.0	 25
522	 18	49.8	9.9	 20
523	 18	63.8	10.4	 20
524	 18	56.3	9.3	 20
525	 18	54.0	6.5	 16
526	 18	57.0	10.0	 20
527	 18	162.5	17.7	 20
528	 18	55.8	8.1	 20
529	 18	51.0	7.0	 25
530	 18	82.0	12.5	 25
531	 18	79.0	11.2	 20
532	 18	49.0	8.5	 25
533	 18	38.0	7.5	 25
534	 18	37.0	6.3	 20
535	 18	45.0	7.6	 25
536	 18	39.0	6.4	 25
537	 18	42.0	7.2	 20
538	 18	39.0	5.1	 25
539	 18	37.5	6.6	 20
540	 18	47.3	7.1	 16
541	 18	142.0	19.3	 20
542	 18	47.5	8.2	 16
543	 18	39.5	6.6	 20
544	 18	78.0	15.8	 25
545	 18	40.5	7.5	 20
546	 18	39.0	5.5	 25
547	 18	37.0	8.2	 25
548	 18	35.8	5.9	 20
549	 18	38.0	5.9	 25
550	 18	39.0	6.7	 25
551	 18	40.0	7.9	 20
552	 18	38.0	6.1	 25
553	 18	37.0	5.4	 25
554	 18	51.3	8.7	 16
555	 18	84.5	14.1	 20
556	 18	217.0	19.0	 20
557	 18	50.3	7.1	 16
558	 18	38.5	6.4	 20
559	 18	50.5	8.5	 20
560	 18	78.0	13.1	 20
561	 18	356.0	29.9	 25
562	 18	62.0	32.0	 25
563	 18	989.8	47.1	 20
564	 18	152.0	35.7	 25
565	 18	150.0	15.5	 25
566	 18	430.8	35.8	 20
567	 18	50.0	8.4	 25
568	 18	107.5	16.9	 20
569	 18	37.0	4.5	 25
570	 18	77.8	9.7	 20
571	 18	45.0	7.6	 16
572	 18	106.3	15.4	 20
573	 18	214.5	25.4	 20
574	 18	436.0	34.0	 16
575	 18	63.0	8.7	 25
576	 18	61.0	10.6	 25
577	 18	70.5	9.2	 20
578	 18	43.0	7.2	 25
579	 18	45.0	8.1	 25
580	 18	41.5	4.6	 20
581	 18	43.0	8.3	 25
582	 18	483.0	46.5	 25
583	 18	345.5	27.5	 20
584	 18	114.0	16.9	 25
585	 18	37.0	8.2	 25
586	 18	43.0	8.0	 16
587	 18	49.0	9.6	 20
588	 18	66.3	10.1	 20
589	 18	40.0	5.8	 16
590	 18	84.8	11.7	 20
591	 18	40.0	7.2	 20
592	 18	38.0	8.8	 25
593	 18	39.0	5.2	 25
594	 18	42.3	4.9	 20
595	 18	41.0	6.1	 25
596	 18	78.0	14.1	 25
597	 18	34.0	5.6	 20
598	 18	53.0	6.7	 25
599	 18	101.0	11.8	 25
600	 18	174.3	20.8	 20
601	 18	133.3	16.7	 20
602	 18	43.3	8.0	 20
603	 18	44.3	8.4	 16
604	 18	40.5	9.4	 20
605	 18	48.3	9.0	 20
606	 18	94.3	17.2	 20
607	 18	47.0	7.5	 25
608	 18	38.0	5.9	 25
609	 18	43.3	6.8	 20
610	 18	53.0	9.4	 25
611	 18	105.0	12.7	 25
612	 18	116.0	18.1	 20
613	 18	47.0	8.0	 25
614	 18	38.0	7.3	 25
615	 18	34.3	6.7	 20
616	 18	36.0	8.7	 25
617	 18	35.5	6.5	 16
618	 18	39.3	6.1	 20
619	 18	55.0	10.3	 20
620	 18	185.5	13.7	 16
621	 18	1002.0	69.4	 20
622	 18	545.0	53.0	 25
623	 18	87.5	18.1	 20
624	 18	153.0	19.5	 25
625	 18	43.0	6.1	 25
626	 18	41.5	6.6	 20
627	 18	78.0	11.0	 25
628	 18	37.0	5.1	 25
629	 18	50.0	9.4	 20
630	 18	39.0	6.4	 25
631	 18	52.0	9.1	 25
632	 18	33.3	6.1	 16
633	 18	39.3	6.9	 20
634	 18	41.3	7.7	 20
635	 18	37.3	5.6	 16
636	 18	62.0	12.7	 20
637	 18	42.3	7.4	 20
638	 18	40.3	5.9	 20
639	 18	1528.0	274.4	 25
  0	 19	45.0	9.8	 16
  1	 19	190.0	27.8	 20
  2	 19	38.3	6.1	 20
  3	 19	47.3	10.7	 20
  4	 19	47.0	7.8	 25
  5	 19	40.0	6.9	 25
  6	 19	37.0	5.7	 20
  7	 19	34.0	6.1	 25
  8	 19	37.0	8.3	 25
  9	 19	58.3	7.5	 20
 10	 19	34.0	5.4	 25
 11	 19	36.0	5.4	 25
 12	 19	41.3	5.8	 20
 13	 19	454.8	67.0	 20
 14	 19	37.0	7.5	 20
 15	 19	36.8	5.9	 16
 16	 19	45.8	9.3	 20
 17	 19	41.3	6.1	 20
 18	 19	114.5	11.3	 16
 19	 19	39.0	6.2	 25
 20	 19	47.5	6.8	 20
 21	 19	150.0	22.4	 25
 22	 19	101.0	13.7	 25
 23	 19	87.3	11.3	 20
 24	 19	54.0	9.3	 25
 25	 19	65.0	10.2	 25
 26	 19	260.3	21.6	 20
 27	 19	60.0	9.0	 25
 28	 19	57.0	7.3	 25
 29	 19	54.0	6.7	 16
 30	 19	47.5	6.3	 20
 31	 19	38.3	5.6	 20
 32	 19	41.3	7.4	 16
 33	 19	132.5	19.3	 20
 34	 19	236.0	29.6	 25
 35	 19	214.8	19.9	 20
 36	 19	37.0	6.9	 25
 37	 19	35.0	7.6	 25
 38	 19	51.3	9.8	 20
 39	 19	35.0	6.2	 25
 40	 19	39.0	5.6	 25
 41	 19	34.3	6.1	 20
 42	 19	39.0	8.1	 25
 43	 19	36.0	6.5	 20
 44	 19	34.0	8.1	 25
 45	 19	55.8	9.2	 20
 46	 19	33.3	8.3	 16
 47	 19	41.5	7.2	 20
 48	 19	45.3	7.4	 20
 49	 19	46.0	6.7	 16
 50	 19	46.0	8.2	 25
 51	 19	36.0	8.9	 25
 52	 19	100.3	13.6	 20
 53	 19	40.0	7.9	 25
 54	 19	62.0	10.8	 25
 55	 19	43.3	8.4	 20
 56	 19	40.0	8.8	 25
 57	 19	40.0	6.8	 25
 58	 19	36.3	7.2	 20
 59	 19	81.0	13.7	 25
 60	 19	36.0	6.0	 20
 61	 19	42.3	7.5	 16
 62	 19	41.0	6.4	 20
 63	 19	38.3	5.2	 20
 64	 19	38.3	6.3	 16
 65	 19	49.0	6.8	 25
 66	 19	35.0	6.8	 25
 67	 19	37.0	5.7	 20
 68	 19	89.0	12.4	 25
 69	 19	63.0	12.9	 20
 70	 19	46.0	6.9	 25
 71	 19	60.0	11.3	 25
 72	 19	38.3	6.2	 20
 73	 19	32.0	6.0	 25
 74	 19	39.0	6.9	 25
 75	 19	192.0	29.1	 20
 76	 19	40.3	7.9	 20
 77	 19	43.5	9.9	 20
 78	 19	138.8	18.8	 16
 79	 19	144.5	13.7	 20
 80	 19	115.0	16.1	 20
 81	 19	76.5	12.1	 20
 82	 19	40.0	5.5	 25
 83	 19	58.0	9.1	 25
 84	 19	94.5	11.1	 20
 85	 19	46.0	7.1	 25
 86	 19	54.0	7.5	 25
 87	 19	46.3	7.3	 20
 88	 19	60.0	7.6	 25
 89	 19	106.0	15.1	 25
 90	 19	449.5	40.7	 20
 91	 19	409.3	34.6	 20
 92	 19	488.0	32.6	 16
 93	 19	345.3	22.3	 20
 94	 19	970.5	80.0	 20
 95	 19	525.8	36.3	 16
 96	 19	129.0	27.7	 20
 97	 19	48.0	6.9	 25
 98	 19	38.3	6.3	 20
 99	 19	37.0	6.2	 25
100	 19	36.0	5.6	 25
101	 19	34.0	5.9	 20
102	 19	384.0	44.7	 25
103	 19	44.0	9.3	 25
104	 19	42.0	7.0	 20
105	 19	35.0	5.4	 25
106	 19	44.0	7.6	 25
107	 19	37.5	6.0	 16
108	 19	36.3	6.7	 20
109	 19	35.3	5.7	 20
110	 19	37.3	4.0	 16
111	 19	38.0	5.3	 20
112	 19	85.0	34.8	 25
113	 19	53.8	9.5	 20
114	 19	60.0	9.1	 25
115	 19	37.0	6.9	 25
116	 19	43.8	8.5	 20
117	 19	89.0	13.9	 25
118	 19	261.0	25.7	 20
119	 19	298.0	26.6	 25
120	 19	102.0	12.3	 25
121	 19	43.5	9.6	 20
122	 19	42.0	9.3	 25
123	 19	40.3	6.6	 20
124	 19	40.3	6.1	 16
125	 19	39.5	7.5	 20
126	 19	38.5	4.1	 20
127	 19	172.5	24.4	 16
128	 19	39.0	9.3	 25
129	 19	37.0	5.8	 25
130	 19	38.3	9.2	 20
131	 19	38.0	6.9	 25
132	 19	108.0	16.4	 25
133	 19	41.0	7.4	 20
134	 19	38.0	6.2	 25
135	 19	66.0	10.9	 25
136	 19	135.8	21.1	 20
137	 19	36.0	7.7	 25
138	 19	39.3	6.6	 20
139	 19	38.0	4.6	 16
140	 19	88.3	15.3	 20
141	 19	479.5	24.9	 20
142	 19	180.3	16.1	 16
143	 19	356.0	21.6	 25
144	 19	504.5	45.6	 20
145	 19	848.0	55.3	 25
146	 19	55.0	9.5	 25
147	 19	43.0	8.3	 20
148	 19	44.0	7.3	 25
149	 19	38.0	9.3	 25
150	 19	42.3	6.7	 20
151	 19	62.0	10.2	 25
152	 19	181.0	24.8	 25
153	 19	54.3	9.2	 20
154	 19	38.5	6.6	 20
155	 19	39.3	7.1	 20
156	 19	71.3	11.7	 16
157	 19	70.3	10.1	 20
158	 19	63.3	11.5	 20
159	 19	36.3	5.7	 20
160	 19	143.0	16.2	 25
161	 19	164.0	16.6	 25
162	 19	253.5	24.1	 20
163	 19	292.0	28.9	 25
164	 19	283.0	21.1	 25
165	 19	106.5	15.8	 20
166	 19	133.0	24.8	 25
167	 19	188.0	17.7	 20
168	 19	178.0	20.9	 25
169	 19	249.3	29.2	 20
170	 19	63.3	9.3	 16
171	 19	49.0	10.1	 20
172	 19	42.3	8.1	 20
173	 19	53.5	8.9	 16
174	 19	36.3	6.8	 20
175	 19	222.0	20.1	 25
176	 19	265.0	26.0	 20
177	 19	58.0	10.4	 25
178	 19	45.0	8.7	 25
179	 19	40.5	7.8	 20
180	 19	43.0	6.8	 25
181	 19	46.0	7.2	 25
182	 19	36.5	6.3	 20
183	 19	46.0	8.0	 25
184	 19	112.0	19.0	 25
185	 19	46.8	5.7	 16
186	 19	45.3	8.6	 20
187	 19	41.0	8.9	 20
188	 19	93.0	10.9	 16
189	 19	40.3	8.6	 20
190	 19	49.0	10.7	 25
191	 19	45.3	9.6	 20
192	 19	225.0	30.0	 25
193	 19	571.3	49.4	 20
194	 19	52.0	7.8	 25
195	 19	41.0	6.8	 25
196	 19	41.3	9.5	 20
197	 19	549.0	71.7	 25
198	 19	66.0	11.5	 25
199	 19	45.3	7.1	 20
200	 19	39.0	6.9	 25
201	 19	40.8	10.0	 20
202	 19	37.3	5.6	 16
203	 19	33.5	6.9	 20
204	 19	35.3	5.8	 20
205	 19	47.3	5.4	 16
206	 19	37.0	6.6	 25
207	 19	46.0	8.1	 25
208	 19	53.0	6.9	 20
209	 19	47.0	8.7	 25
210	 19	41.0	7.0	 25
211	 19	32.5	6.2	 20
212	 19	41.0	8.0	 25
213	 19	39.0	8.5	 25
214	 19	221.3	26.8	 20
215	 19	585.0	82.9	 25
216	 19	64.3	9.3	 16
217	 19	48.0	9.0	 20
218	 19	43.8	8.0	 20
219	 19	60.3	6.2	 16
220	 19	38.5	6.0	 20
221	 19	33.0	5.3	 25
222	 19	39.3	4.8	 20
223	 19	40.0	7.7	 25
224	 19	60.0	9.1	 25
225	 19	42.5	7.5	 20
226	 19	39.0	8.3	 25
227	 19	47.0	9.7	 25
228	 19	43.3	7.1	 20
229	 19	41.0	7.5	 25
230	 19	66.0	11.5	 25
231	 19	49.0	7.5	 20
232	 19	34.3	6.4	 20
233	 19	47.3	10.4	 20
234	 19	44.3	7.2	 16
235	 19	45.0	8.9	 20
236	 19	48.8	9.1	 20
237	 19	57.3	7.8	 20
238	 19	46.0	6.2	 25
239	 19	63.0	12.1	 25
240	 19	47.5	7.3	 20
241	 19	45.0	8.1	 25
242	 19	58.3	10.3	 20
243	 19	64.0	8.0	 25
244	 19	61.0	11.7	 25
245	 19	66.0	7.8	 20
246	 19	74.0	11.3	 25
247	 19	81.3	13.0	 20
248	 19	48.5	6.6	 16
249	 19	38.3	6.4	 20
250	 19	50.5	8.8	 20
251	 19	133.0	16.9	 16
252	 19	145.5	19.2	 20
253	 19	95.0	13.3	 25
254	 19	44.3	6.5	 20
255	 19	40.0	5.4	 25
256	 19	40.0	6.9	 25
257	 19	46.3	6.2	 20
258	 19	69.0	11.7	 25
259	 19	39.0	6.0	 25
260	 19	38.0	6.7	 20
261	 19	58.0	11.2	 25
262	 19	62.0	14.0	 25
263	 19	64.0	10.4	 16
264	 19	251.0	29.7	 20
265	 19	41.3	9.2	 16
266	 19	320.5	36.0	 20
267	 19	67.3	14.1	 20
268	 19	143.8	19.0	 20
269	 19	147.0	15.0	 25
270	 19	43.0	9.0	 25
271	 19	78.8	11.6	 20
272	 19	44.0	6.2	 25
273	 19	41.0	7.1	 25
274	 19	41.0	6.4	 20
275	 19	82.0	15.9	 25
276	 19	50.0	6.6	 25
277	 19	60.5	13.3	 20
278	 19	40.0	9.3	 25
279	 19	185.0	24.9	 20
280	 19	48.3	8.3	 16
281	 19	42.3	4.6	 20
282	 19	43.3	9.4	 20
283	 19	607.0	40.6	 16
284	 19	55.0	7.5	 25
285	 19	53.0	7.3	 25
286	 19	46.0	7.4	 20
287	 19	146.0	22.6	 25
288	 19	44.0	9.1	 25
289	 19	109.0	10.6	 20
290	 19	336.0	42.6	 25
291	 19	158.5	19.9	 20
292	 19	67.0	9.9	 25
293	 19	50.0	7.9	 25
294	 19	106.8	13.6	 16
295	 19	51.3	9.7	 20
296	 19	102.0	16.6	 20
297	 19	61.5	8.3	 16
298	 19	97.0	17.0	 20
299	 19	72.3	9.1	 20
300	 19	159.5	19.2	 20
301	 19	83.0	18.1	 25
302	 19	74.0	9.2	 25
303	 19	51.3	7.6	 20
304	 19	44.0	7.2	 25
305	 19	37.0	7.9	 25
306	 19	40.0	7.3	 20
307	 19	44.0	108.9	 25
308	 19	45.0	8.4	 25
309	 19	46.0	6.3	 20
310	 19	47.0	7.5	 20
311	 19	177.8	19.0	 20
312	 19	69.0	11.2	 16
313	 19	36.5	6.7	 20
314	 19	45.0	6.3	 20
315	 19	52.5	7.3	 20
316	 19	56.0	9.4	 25
317	 19	85.0	13.0	 20
318	 19	47.0	7.1	 25
319	 19	38.0	8.3	 25
320	 19	44.3	7.7	 20
321	 19	36.0	6.4	 25
322	 19	35.0	7.4	 25
323	 19	119.5	18.1	 20
324	 19	71.0	9.4	 25
325	 19	123.0	22.0	 25
326	 19	41.5	7.2	 16
327	 19	38.5	5.5	 20
328	 19	647.0	107.5	 20
329	 19	231.3	20.6	 16
330	 19	151.3	22.5	 20
331	 19	85.0	17.1	 25
332	 19	118.8	40.9	 20
333	 19	92.0	15.6	 25
334	 19	119.0	12.6	 25
335	 19	50.5	7.5	 20
336	 19	88.0	9.7	 25
337	 19	49.0	8.3	 25
338	 19	46.3	7.5	 20
339	 19	39.0	6.8	 25
340	 19	74.8	11.5	 20
341	 19	41.5	7.7	 20
342	 19	44.0	7.0	 20
343	 19	50.0	9.4	 16
344	 19	44.3	8.5	 20
345	 19	240.0	56.7	 20
346	 19	1182.0	59.3	 20
347	 19	300.0	29.6	 25
348	 19	71.0	10.5	 25
349	 19	50.3	6.7	 20
350	 19	61.0	10.6	 25
351	 19	39.0	7.2	 25
352	 19	35.0	4.1	 20
353	 19	73.0	12.0	 25
354	 19	38.0	6.9	 25
355	 19	49.5	7.9	 20
356	 19	35.0	5.9	 25
357	 19	40.0	6.2	 20
358	 19	39.3	5.4	 16
359	 19	42.5	7.9	 20
360	 19	39.3	6.3	 20
361	 19	41.5	7.6	 16
362	 19	41.0	6.4	 25
363	 19	62.0	8.7	 25
364	 19	41.8	7.8	 20
365	 19	37.0	6.2	 25
366	 19	39.0	6.3	 20
367	 19	35.0	6.9	 25
368	 19	36.0	6.0	 25
369	 19	39.3	6.7	 20
370	 19	38.0	4.9	 25
371	 19	38.0	7.5	 25
372	 19	89.5	14.0	 16
373	 19	55.0	11.9	 20
374	 19	44.3	9.2	 20
375	 19	394.0	36.5	 16
376	 19	103.8	16.1	 20
377	 19	42.3	8.7	 20
378	 19	39.3	5.3	 20
379	 19	66.0	9.7	 25
380	 19	68.0	10.4	 25
381	 19	37.0	6.1	 20
382	 19	52.0	8.4	 25
383	 19	39.0	7.0	 25
384	 19	43.3	8.1	 20
385	 19	47.0	20.7	 25
386	 19	57.0	8.5	 25
387	 19	61.0	9.6	 20
388	 19	70.0	15.9	 20
389	 19	90.3	9.4	 16
390	 19	56.5	12.2	 20
391	 19	42.0	7.9	 20
392	 19	50.5	9.7	 16
393	 19	61.0	9.7	 25
394	 19	49.0	7.2	 25
395	 19	140.0	20.7	 20
396	 19	223.0	19.7	 25
397	 19	79.0	16.5	 25
398	 19	72.3	7.8	 20
399	 19	114.0	16.0	 25
400	 19	56.0	9.1	 25
401	 19	151.8	19.2	 20
402	 19	71.0	10.7	 25
403	 19	42.0	7.4	 25
404	 19	48.0	5.9	 16
405	 19	59.0	12.6	 20
406	 19	48.3	7.4	 20
407	 19	146.5	15.3	 16
408	 19	40.3	7.2	 20
409	 19	43.0	5.5	 25
410	 19	147.8	14.8	 20
411	 19	961.0	96.2	 25
412	 19	195.0	22.0	 25
413	 19	269.5	26.7	 20
414	 19	50.0	9.4	 25
415	 19	37.5	6.6	 20
416	 19	39.0	8.1	 25
417	 19	46.0	7.5	 25
418	 19	49.0	6.4	 20
419	 19	50.3	7.6	 20
420	 19	37.3	5.3	 20
421	 19	36.3	6.9	 16
422	 19	35.0	5.2	 20
423	 19	37.0	6.5	 20
424	 19	40.5	5.4	 20
425	 19	58.0	9.1	 25
426	 19	225.0	32.4	 25
427	 19	38.5	6.6	 20
428	 19	37.0	6.5	 25
429	 19	47.0	8.8	 25
430	 19	36.0	5.7	 20
431	 19	129.0	14.3	 25
432	 19	89.0	16.2	 25
433	 19	269.3	29.6	 20
434	 19	41.0	9.8	 25
435	 19	40.3	7.4	 20
436	 19	44.3	6.1	 16
437	 19	37.3	6.6	 20
438	 19	44.3	9.8	 16
439	 19	35.0	8.5	 20
440	 19	46.0	7.5	 25
441	 19	41.0	7.1	 20
442	 19	35.0	6.0	 25
443	 19	47.0	7.3	 25
444	 19	42.0	5.9	 20
445	 19	48.0	7.5	 25
446	 19	286.0	45.1	 25
447	 19	49.5	8.2	 20
448	 19	57.0	7.5	 25
449	 19	56.0	12.9	 25
450	 19	68.5	17.9	 16
451	 19	41.0	6.6	 20
452	 19	38.3	6.2	 20
453	 19	34.3	5.1	 16
454	 19	35.3	5.9	 20
455	 19	41.0	7.7	 20
456	 19	39.0	7.6	 20
457	 19	40.0	8.1	 25
458	 19	34.0	5.2	 25
459	 19	38.8	6.2	 20
460	 19	39.0	5.9	 25
461	 19	166.0	15.9	 25
462	 19	80.3	12.7	 20
463	 19	1538.0	201.2	 25
464	 19	139.3	19.9	 20
465	 19	57.0	7.5	 25
466	 19	261.0	29.2	 20
467	 19	71.0	8.9	 16
468	 19	68.5	16.6	 20
469	 19	62.5	9.3	 20
470	 19	77.5	11.2	 16
471	 19	134.0	16.9	 25
472	 19	58.0	7.4	 25
473	 19	91.5	11.5	 20
474	 19	49.0	8.3	 25
475	 19	41.0	6.2	 25
476	 19	63.5	11.5	 20
477	 19	42.0	6.4	 25
478	 19	49.0	7.9	 25
479	 19	65.0	8.0	 20
480	 19	422.0	80.2	 25
481	 19	52.0	8.9	 25
482	 19	55.3	8.0	 16
483	 19	55.0	8.1	 20
484	 19	64.0	10.4	 20
485	 19	44.3	4.6	 16
486	 19	34.0	4.7	 20
487	 19	35.3	6.1	 20
488	 19	39.0	7.0	 25
489	 19	40.0	7.4	 25
490	 19	41.3	5.8	 20
491	 19	43.0	7.4	 25
492	 19	38.0	6.6	 25
493	 19	36.0	6.0	 20
494	 19	47.0	8.9	 25
495	 19	50.0	9.8	 25
496	 19	36.8	5.3	 20
497	 19	43.0	7.5	 20
498	 19	87.3	12.7	 20
499	 19	50.5	6.5	 16
500	 19	50.5	6.8	 20
501	 19	40.3	4.8	 20
502	 19	41.0	8.8	 20
503	 19	100.0	20.6	 25
504	 19	48.0	7.7	 25
505	 19	107.8	14.3	 20
506	 19	64.0	14.2	 25
507	 19	65.0	13.8	 25
508	 19	44.8	8.7	 20
509	 19	88.0	13.3	 25
510	 19	91.0	17.2	 25
511	 19	57.8	17.1	 20
512	 19	80.0	12.5	 25
513	 19	68.3	11.7	 16
514	 19	110.0	13.5	 20
515	 19	42.0	7.5	 20
516	 19	69.5	11.0	 16
517	 19	107.3	15.4	 20
518	 19	67.0	9.4	 25
519	 19	113.8	14.2	 20
520	 19	79.0	12.9	 25
521	 19	372.0	36.4	 25
522	 19	216.5	20.1	 20
523	 19	59.0	9.9	 25
524	 19	87.0	11.4	 25
525	 19	132.3	22.8	 20
526	 19	69.0	12.1	 25
527	 19	920.0	113.6	 25
528	 19	222.0	15.6	 16
529	 19	44.5	9.2	 20
530	 19	45.8	7.4	 20
531	 19	47.0	7.0	 16
532	 19	98.5	17.5	 20
533	 19	58.3	10.3	 20
534	 19	46.3	6.8	 20
535	 19	37.0	6.5	 25
536	 19	104.0	20.6	 25
537	 19	48.3	8.2	 20
538	 19	312.0	39.7	 25
539	 19	50.3	5.5	 20
540	 19	40.0	6.0	 25
541	 19	42.0	6.9	 25
542	 19	41.5	8.1	 20
543	 19	45.0	7.8	 25
544	 19	44.0	7.5	 20
545	 19	37.5	6.4	 16
546	 19	46.0	8.6	 20
547	 19	176.5	16.7	 20
548	 19	78.8	9.5	 16
549	 19	39.0	6.4	 25
550	 19	39.0	7.6	 25
551	 19	39.5	6.8	 20
552	 19	68.0	9.7	 25
553	 19	45.0	7.6	 25
554	 19	41.3	6.4	 20
555	 19	102.0	12.7	 25
556	 19	338.0	39.0	 25
557	 19	159.0	14.3	 20
558	 19	75.0	13.8	 25
559	 19	42.0	7.4	 25
560	 19	52.3	6.5	 16
561	 19	73.3	10.9	 20
562	 19	341.5	27.3	 16
563	 19	591.3	43.3	 20
564	 19	116.3	14.0	 20
565	 19	70.0	12.4	 20
566	 19	82.0	11.7	 25
567	 19	78.0	10.2	 25
568	 19	56.8	7.2	 20
569	 19	265.0	24.0	 25
570	 19	42.0	6.9	 25
571	 19	66.0	12.1	 20
572	 19	150.0	20.8	 25
573	 19	674.0	61.7	 25
574	 19	466.5	23.9	 20
575	 19	331.0	25.2	 20
576	 19	102.5	18.4	 20
577	 19	104.0	15.9	 16
578	 19	341.8	30.2	 20
579	 19	185.5	19.9	 20
580	 19	666.5	61.0	 20
581	 19	125.0	15.2	 25
582	 19	52.0	11.0	 25
583	 19	43.3	6.5	 20
584	 19	40.0	7.6	 25
585	 19	36.0	6.3	 25
586	 19	51.0	7.1	 20
587	 19	43.0	8.9	 25
588	 19	708.8	82.6	 20
589	 19	285.0	41.4	 25
590	 19	74.0	10.4	 25
591	 19	41.3	7.2	 16
592	 19	62.3	11.2	 20
593	 19	188.5	22.0	 20
594	 19	275.8	27.3	 16
595	 19	41.5	6.9	 20
596	 19	35.0	6.4	 25
597	 19	60.3	9.5	 20
598	 19	135.0	20.6	 25
599	 19	50.0	9.5	 25
600	 19	39.0	5.8	 20
601	 19	44.0	5.8	 25
602	 19	247.0	31.9	 25
603	 19	396.0	27.0	 20
604	 19	55.0	8.7	 25
605	 19	38.0	6.5	 25
606	 19	35.0	5.3	 16
607	 19	43.8	6.0	 20
608	 19	84.3	13.4	 20
609	 19	37.3	6.0	 16
610	 19	34.0	5.8	 20
611	 19	37.8	6.3	 16
612	 19	45.0	8.6	 25
613	 19	67.0	9.6	 25
614	 19	54.0	16.3	 20
615	 19	90.0	12.6	 25
616	 19	112.0	12.3	 25
617	 19	41.8	6.3	 20
618	 19	74.0	13.5	 25
619	 19	82.0	13.4	 25
620	 19	72.8	12.4	 20
621	 19	257.0	30.2	 25
622	 19	120.5	14.0	 20
623	 19	211.5	19.9	 16
624	 19	113.0	12.9	 20
625	 19	65.0	9.7	 20
626	 19	39.0	4.6	 16
627	 19	47.0	8.9	 25
628	 19	40.0	6.9	 25
629	 19	45.5	7.2	 20
630	 19	68.0	10.2	 25
631	 19	98.0	14.6	 25
632	 19	67.5	11.7	 20
633	 19	77.0	13.0	 25
634	 19	60.0	7.5	 25
635	 19	49.0	6.9	 20
636	 19	38.0	7.9	 25
637	 19	36.0	7.0	 20
638	 19	50.0	7.8	 20
639	 19	41.3	5.3	 20
  0	 20	1430.5	116.4	 20
  1	 20	93.0	12.0	 25
  2	 20	40.0	6.7	 25
  3	 20	47.5	4.6	 16
  4	 20	46.0	7.2	 20
  5	 20	34.3	5.0	 20
  6	 20	39.3	5.8	 16
  7	 20	38.0	5.6	 20
  8	 20	38.0	8.3	 25
  9	 20	33.0	5.2	 20
 10	 20	36.0	6.6	 25
 11	 20	36.0	4.4	 25
 12	 20	43.3	7.4	 20
 13	 20	64.0	11.9	 25
 14	 20	34.3	5.0	 20
 15	 20	40.0	10.0	 25
 16	 20	78.0	10.7	 25
 17	 20	41.0	8.7	 20
 18	 20	62.0	12.0	 25
 19	 20	34.5	6.4	 20
 20	 20	39.3	5.2	 16
 21	 20	58.0	8.1	 20
 22	 20	57.3	9.6	 20
 23	 20	72.5	13.1	 16
 24	 20	55.0	8.3	 25
 25	 20	600.0	99.1	 25
 26	 20	597.5	50.7	 20
 27	 20	52.0	13.6	 25
 28	 20	47.0	9.2	 25
 29	 20	47.0	8.6	 20
 30	 20	47.0	6.0	 25
 31	 20	36.0	5.7	 25
 32	 20	38.3	7.2	 20
 33	 20	40.0	5.5	 25
 34	 20	105.3	16.5	 20
 35	 20	45.5	9.5	 16
 36	 20	35.0	4.3	 20
 37	 20	33.3	6.5	 20
 38	 20	35.5	5.7	 16
 39	 20	36.0	6.4	 25
 40	 20	32.0	5.5	 20
 41	 20	36.0	5.9	 25
 42	 20	39.0	8.4	 25
 43	 20	45.3	8.1	 20
 44	 20	36.0	7.8	 25
 45	 20	62.0	13.7	 25
 46	 20	35.0	6.0	 20
 47	 20	45.0	7.4	 25
 48	 20	38.0	6.8	 25
 49	 20	43.5	7.1	 20
 50	 20	44.0	7.4	 20
 51	 20	36.3	7.1	 20
 52	 20	59.5	9.4	 16
 53	 20	37.3	6.0	 20
 54	 20	40.0	6.6	 20
 55	 20	39.5	7.8	 20
 56	 20	42.0	7.9	 25
 57	 20	37.0	6.6	 25
 58	 20	37.3	5.6	 20
 59	 20	52.0	7.5	 25
 60	 20	36.0	7.2	 25
 61	 20	34.3	5.7	 20
 62	 20	39.0	6.2	 25
 63	 20	39.3	8.4	 20
 64	 20	36.0	5.6	 25
 65	 20	36.5	6.5	 20
 66	 20	33.3	6.7	 16
 67	 20	34.5	7.1	 20
 68	 20	61.5	11.1	 20
 69	 20	46.5	8.3	 16
 70	 20	35.0	5.5	 20
 71	 20	35.0	6.1	 25
 72	 20	37.3	4.4	 20
 73	 20	36.0	7.3	 25
 74	 20	35.0	5.7	 25
 75	 20	46.8	7.9	 20
 76	 20	40.0	8.8	 25
 77	 20	39.0	5.7	 25
 78	 20	207.5	20.3	 20
 79	 20	132.0	17.8	 25
 80	 20	92.0	12.5	 25
 81	 20	50.0	8.0	 16
 82	 20	39.3	7.2	 20
 83	 20	106.0	10.2	 20
 84	 20	47.3	5.9	 16
 85	 20	57.0	10.5	 20
 86	 20	44.0	7.7	 25
 87	 20	44.5	8.8	 20
 88	 20	53.0	9.4	 25
 89	 20	66.8	11.9	 20
 90	 20	200.0	21.7	 25
 91	 20	251.0	35.6	 25
 92	 20	359.3	31.0	 20
 93	 20	135.0	18.6	 25
 94	 20	214.0	25.8	 25
 95	 20	280.0	21.8	 20
 96	 20	120.0	25.8	 25
 97	 20	44.3	4.7	 20
 98	 20	51.5	8.6	 16
 99	 20	35.0	5.7	 20
100	 20	34.0	4.8	 20
101	 20	35.5	5.6	 16
102	 20	53.0	11.4	 25
103	 20	37.0	9.8	 25
104	 20	36.0	6.0	 20
105	 20	37.0	8.0	 25
106	 20	39.0	6.6	 25
107	 20	34.3	4.7	 20
108	 20	40.0	6.4	 25
109	 20	39.0	8.2	 25
110	 20	35.3	6.8	 20
111	 20	37.0	6.1	 25
112	 20	74.5	11.9	 16
113	 20	65.0	9.9	 20
114	 20	63.3	9.5	 20
115	 20	37.0	5.2	 16
116	 20	37.5	6.0	 20
117	 20	163.0	21.4	 25
118	 20	334.3	41.9	 20
119	 20	168.0	28.5	 25
120	 20	82.0	12.4	 25
121	 20	35.3	4.9	 20
122	 20	39.0	7.5	 25
123	 20	40.0	5.8	 25
124	 20	45.3	6.4	 20
125	 20	51.0	8.5	 25
126	 20	40.0	6.8	 25
127	 20	52.5	10.2	 20
128	 20	33.3	5.3	 20
129	 20	35.8	6.2	 20
130	 20	40.0	5.7	 16
131	 20	42.3	6.7	 20
132	 20	73.3	13.6	 20
133	 20	33.5	4.3	 20
134	 20	38.0	5.1	 25
135	 20	44.0	8.2	 25
136	 20	40.5	6.7	 20
137	 20	37.0	6.4	 25
138	 20	38.5	6.7	 20
139	 20	37.0	6.5	 25
140	 20	109.0	12.7	 25
141	 20	509.3	26.9	 20
142	 20	130.0	14.6	 25
143	 20	224.5	23.3	 20
144	 20	140.3	19.6	 16
145	 20	475.3	41.1	 20
146	 20	52.3	7.7	 20
147	 20	41.5	6.0	 16
148	 20	39.3	7.2	 20
149	 20	36.0	5.6	 25
150	 20	46.5	7.6	 20
151	 20	67.0	9.1	 25
152	 20	90.0	12.3	 25
153	 20	39.3	6.2	 20
154	 20	39.0	6.9	 25
155	 20	37.0	9.8	 25
156	 20	42.3	7.2	 20
157	 20	53.0	8.2	 25
158	 20	44.0	7.0	 25
159	 20	42.3	8.0	 16
160	 20	108.0	14.4	 20
161	 20	246.8	27.1	 20
162	 20	171.8	19.7	 16
163	 20	382.8	31.2	 20
164	 20	165.3	20.4	 20
165	 20	94.0	15.1	 25
166	 20	283.0	32.8	 25
167	 20	224.5	18.1	 20
168	 20	336.0	55.4	 25
169	 20	202.0	22.6	 25
170	 20	72.8	13.0	 20
171	 20	39.0	8.3	 25
172	 20	38.0	7.4	 25
173	 20	38.0	6.5	 20
174	 20	35.0	6.2	 25
175	 20	99.5	16.5	 20
176	 20	71.0	13.4	 16
177	 20	48.5	8.2	 20
178	 20	44.3	8.1	 20
179	 20	38.3	5.4	 16
180	 20	39.0	5.5	 25
181	 20	40.0	6.9	 25
182	 20	36.5	6.7	 20
183	 20	47.0	6.0	 25
184	 20	56.0	8.9	 25
185	 20	46.3	6.3	 20
186	 20	47.0	8.9	 25
187	 20	45.3	6.7	 20
188	 20	61.0	8.3	 25
189	 20	37.0	3.9	 25
190	 20	42.5	7.2	 16
191	 20	51.3	12.4	 20
192	 20	60.0	9.3	 20
193	 20	67.5	11.4	 16
194	 20	43.0	6.1	 20
195	 20	41.0	6.6	 25
196	 20	35.0	5.6	 20
197	 20	334.0	39.6	 25
198	 20	54.0	12.0	 25
199	 20	50.8	8.8	 20
200	 20	40.0	6.3	 25
201	 20	32.0	6.1	 25
202	 20	37.3	7.2	 20
203	 20	33.0	6.4	 25
204	 20	39.0	6.8	 25
205	 20	38.8	7.2	 20
206	 20	38.0	8.1	 20
207	 20	35.0	4.9	 20
208	 20	30.5	5.6	 16
209	 20	37.5	6.7	 20
210	 20	32.0	4.6	 20
211	 20	37.0	7.8	 20
212	 20	34.0	5.8	 25
213	 20	44.3	8.8	 20
214	 20	42.0	6.0	 25
215	 20	99.0	14.0	 25
216	 20	66.3	10.7	 20
217	 20	49.0	8.1	 25
218	 20	42.0	6.6	 25
219	 20	40.3	7.0	 20
220	 20	39.0	8.0	 25
221	 20	37.0	6.8	 20
222	 20	40.0	8.5	 16
223	 20	40.3	7.6	 20
224	 20	63.3	8.6	 20
225	 20	40.5	6.5	 16
226	 20	37.5	9.1	 20
227	 20	53.0	9.2	 25
228	 20	51.0	7.6	 20
229	 20	39.0	7.0	 25
230	 20	45.0	8.5	 25
231	 20	59.3	8.6	 20
232	 20	53.0	10.9	 25
233	 20	48.0	6.4	 25
234	 20	46.5	8.9	 20
235	 20	46.0	9.8	 25
236	 20	54.3	7.5	 20
237	 20	95.3	10.9	 20
238	 20	47.8	8.0	 20
239	 20	125.3	11.6	 16
240	 20	66.3	12.1	 20
241	 20	46.5	7.9	 20
242	 20	48.3	6.6	 20
243	 20	48.0	7.4	 25
244	 20	45.0	6.8	 25
245	 20	83.8	11.1	 20
246	 20	122.0	15.1	 25
247	 20	46.0	8.6	 25
248	 20	50.3	7.8	 20
249	 20	39.0	6.4	 25
250	 20	54.0	10.7	 25
251	 20	114.5	17.0	 20
252	 20	205.0	22.7	 25
253	 20	83.5	12.1	 20
254	 20	44.3	7.7	 16
255	 20	42.0	4.8	 20
256	 20	42.3	7.7	 20
257	 20	48.3	8.3	 16
258	 20	51.0	7.3	 25
259	 20	38.0	4.6	 25
260	 20	37.3	6.5	 20
261	 20	44.0	5.3	 25
262	 20	44.0	8.2	 20
263	 20	45.0	8.3	 25
264	 20	61.0	12.0	 25
265	 20	41.0	5.7	 20
266	 20	153.0	16.0	 25
267	 20	64.0	9.9	 25
268	 20	103.3	15.6	 16
269	 20	361.3	28.6	 20
270	 20	44.3	6.4	 20
271	 20	49.8	9.6	 16
272	 20	37.0	5.9	 20
273	 20	38.3	4.0	 20
274	 20	38.3	8.2	 20
275	 20	47.0	10.6	 25
276	 20	42.0	8.9	 25
277	 20	48.0	8.5	 20
278	 20	41.0	6.8	 25
279	 20	49.0	7.2	 25
280	 20	41.3	8.8	 20
281	 20	43.0	6.4	 25
282	 20	39.0	6.1	 25
283	 20	237.0	20.7	 20
284	 20	53.0	7.2	 20
285	 20	66.5	10.8	 16
286	 20	69.0	7.8	 20
287	 20	60.3	12.5	 20
288	 20	43.3	9.2	 16
289	 20	63.0	10.6	 25
290	 20	62.0	10.5	 25
291	 20	206.3	16.8	 20
292	 20	118.0	17.5	 25
293	 20	48.0	8.7	 25
294	 20	50.5	8.2	 20
295	 20	84.0	12.8	 25
296	 20	226.0	33.2	 25
297	 20	60.5	10.0	 20
298	 20	59.0	8.8	 25
299	 20	77.0	10.6	 25
300	 20	89.5	12.4	 16
301	 20	126.5	13.1	 20
302	 20	62.5	11.5	 20
303	 20	47.5	9.0	 16
304	 20	44.0	6.9	 20
305	 20	45.0	8.2	 25
306	 20	37.3	6.7	 20
307	 20	43.0	7.5	 25
308	 20	47.0	7.9	 25
309	 20	39.0	7.4	 20
310	 20	41.0	6.4	 25
311	 20	96.8	16.0	 20
312	 20	121.0	65.8	 25
313	 20	39.0	7.9	 25
314	 20	44.0	7.7	 20
315	 20	48.0	8.1	 20
316	 20	49.0	6.9	 20
317	 20	111.5	12.5	 16
318	 20	48.0	7.7	 20
319	 20	43.8	6.1	 20
320	 20	42.3	5.8	 20
321	 20	36.0	6.5	 25
322	 20	36.0	5.5	 25
323	 20	54.8	8.6	 20
324	 20	99.0	13.1	 25
325	 20	158.0	25.0	 25
326	 20	37.3	5.3	 20
327	 20	34.0	4.6	 25
328	 20	138.0	21.4	 25
329	 20	128.3	20.3	 20
330	 20	81.0	9.6	 25
331	 20	54.3	9.6	 20
332	 20	116.3	45.2	 16
333	 20	126.3	35.2	 20
334	 20	71.3	11.6	 20
335	 20	45.0	6.7	 16
336	 20	58.0	12.5	 25
337	 20	41.5	7.7	 20
338	 20	38.0	6.6	 25
339	 20	38.0	6.8	 25
340	 20	41.0	5.4	 20
341	 20	35.0	5.4	 25
342	 20	38.0	6.9	 25
343	 20	44.5	7.1	 20
344	 20	39.0	6.7	 25
345	 20	147.0	39.0	 25
346	 20	766.0	43.9	 16
347	 20	366.8	55.0	 20
348	 20	85.3	13.9	 20
349	 20	58.0	8.8	 16
350	 20	49.0	7.8	 20
351	 20	34.0	4.8	 20
352	 20	35.0	6.1	 20
353	 20	45.0	6.8	 25
354	 20	36.0	6.3	 25
355	 20	37.3	6.3	 20
356	 20	36.0	7.2	 25
357	 20	35.0	6.2	 25
358	 20	36.3	6.7	 20
359	 20	37.0	5.1	 25
360	 20	37.5	5.4	 20
361	 20	44.0	8.2	 25
362	 20	48.3	7.2	 20
363	 20	58.3	6.0	 16
364	 20	46.0	6.6	 20
365	 20	38.8	6.7	 20
366	 20	36.5	5.9	 16
367	 20	34.0	4.6	 25
368	 20	35.0	6.1	 25
369	 20	82.3	16.6	 20
370	 20	37.0	7.5	 25
371	 20	40.0	8.8	 25
372	 20	47.0	8.7	 20
373	 20	44.0	6.5	 25
374	 20	51.0	8.8	 25
375	 20	361.5	27.6	 20
376	 20	82.0	19.1	 25
377	 20	36.0	4.5	 25
378	 20	41.5	5.8	 16
379	 20	47.0	8.7	 20
380	 20	50.5	7.9	 20
381	 20	41.0	8.9	 16
382	 20	39.3	7.1	 20
383	 20	40.0	7.0	 25
384	 20	43.0	8.8	 20
385	 20	41.0	8.3	 25
386	 20	47.3	6.3	 20
387	 20	59.0	8.0	 25
388	 20	44.0	8.2	 25
389	 20	63.8	10.9	 20
390	 20	51.0	7.9	 25
391	 20	51.0	9.4	 25
392	 20	46.8	8.4	 20
393	 20	39.3	4.7	 20
394	 20	43.3	7.7	 20
395	 20	125.8	16.0	 16
396	 20	179.8	14.7	 20
397	 20	57.3	9.3	 20
398	 20	52.0	8.9	 20
399	 20	61.0	6.8	 25
400	 20	51.0	8.5	 25
401	 20	48.0	9.7	 20
402	 20	53.0	9.2	 25
403	 20	43.0	7.0	 25
404	 20	82.0	11.7	 20
405	 20	44.0	5.6	 25
406	 20	39.0	7.5	 25
407	 20	56.0	10.6	 20
408	 20	39.0	6.4	 25
409	 20	42.8	6.0	 16
410	 20	56.3	7.5	 20
411	 20	702.0	75.7	 20
412	 20	90.3	9.2	 16
413	 20	125.5	17.6	 20
414	 20	45.0	6.4	 25
415	 20	42.0	7.1	 20
416	 20	44.0	9.8	 25
417	 20	47.0	5.3	 25
418	 20	64.3	9.2	 20
419	 20	62.0	8.1	 25
420	 20	39.0	6.6	 25
421	 20	39.0	8.8	 20
422	 20	34.0	6.0	 25
423	 20	35.0	5.3	 25
424	 20	37.8	7.5	 16
425	 20	45.3	8.4	 20
426	 20	96.3	18.8	 20
427	 20	37.0	6.2	 16
428	 20	37.3	6.2	 20
429	 20	37.0	6.2	 20
430	 20	38.3	7.4	 20
431	 20	88.0	15.4	 25
432	 20	77.0	20.9	 25
433	 20	128.8	22.5	 20
434	 20	38.0	6.0	 25
435	 20	46.5	6.8	 20
436	 20	38.0	7.1	 25
437	 20	40.0	8.2	 25
438	 20	41.3	9.1	 20
439	 20	36.0	7.3	 25
440	 20	37.3	6.9	 20
441	 20	38.0	5.9	 16
442	 20	40.8	6.5	 20
443	 20	36.0	4.8	 20
444	 20	42.5	7.6	 16
445	 20	41.0	7.1	 25
446	 20	74.0	11.3	 25
447	 20	86.3	9.7	 20
448	 20	57.0	8.8	 25
449	 20	48.0	7.2	 25
450	 20	81.5	12.5	 20
451	 20	41.0	7.4	 25
452	 20	38.0	6.0	 25
453	 20	41.3	6.5	 20
454	 20	40.0	7.0	 25
455	 20	39.0	6.3	 25
456	 20	38.0	6.5	 16
457	 20	46.5	16.1	 20
458	 20	38.3	5.7	 16
459	 20	37.0	6.5	 20
460	 20	38.3	8.2	 20
461	 20	80.0	13.5	 20
462	 20	69.0	9.5	 25
463	 20	347.0	68.8	 25
464	 20	107.0	11.8	 20
465	 20	49.0	8.6	 25
466	 20	83.0	12.3	 25
467	 20	179.0	14.0	 20
468	 20	143.0	16.3	 25
469	 20	109.0	15.9	 25
470	 20	147.3	15.9	 20
471	 20	88.0	10.4	 20
472	 20	73.5	10.9	 20
473	 20	73.3	12.8	 16
474	 20	47.0	7.6	 20
475	 20	43.3	6.6	 20
476	 20	44.3	7.0	 20
477	 20	42.0	7.9	 25
478	 20	43.0	7.1	 25
479	 20	51.3	9.0	 20
480	 20	94.0	19.9	 25
481	 20	45.0	7.4	 25
482	 20	45.0	9.2	 20
483	 20	49.0	7.5	 25
484	 20	44.0	6.9	 20
485	 20	37.0	6.8	 25
486	 20	40.0	7.4	 25
487	 20	38.5	7.7	 16
488	 20	40.3	7.6	 20
489	 20	37.5	7.0	 20
490	 20	42.5	7.8	 16
491	 20	39.0	7.6	 20
492	 20	35.0	6.5	 25
493	 20	35.0	5.3	 20
494	 20	39.0	7.2	 25
495	 20	43.0	7.3	 25
496	 20	37.3	6.3	 20
497	 20	48.0	8.9	 25
498	 20	117.0	17.0	 25
499	 20	68.3	9.2	 20
500	 20	97.0	15.3	 25
501	 20	43.0	8.0	 25
502	 20	41.5	5.6	 16
503	 20	58.0	10.9	 20
504	 20	37.5	6.8	 20
505	 20	137.5	17.0	 16
506	 20	65.0	13.2	 20
507	 20	60.3	6.8	 16
508	 20	47.0	8.0	 25
509	 20	161.0	14.6	 25
510	 20	55.5	12.0	 20
511	 20	68.0	8.3	 25
512	 20	80.0	8.6	 25
513	 20	74.3	13.1	 20
514	 20	117.0	13.8	 25
515	 20	42.0	7.5	 25
516	 20	42.5	9.3	 20
517	 20	194.0	26.7	 25
518	 20	83.3	14.4	 20
519	 20	126.8	19.5	 16
520	 20	63.8	10.5	 20
521	 20	214.0	28.0	 20
522	 20	105.8	15.9	 16
523	 20	60.0	10.6	 25
524	 20	69.0	10.5	 25
525	 20	153.0	20.1	 20
526	 20	80.0	12.6	 25
527	 20	1102.0	178.1	 25
528	 20	79.0	9.8	 20
529	 20	52.0	9.3	 25
530	 20	44.0	7.8	 25
531	 20	64.3	11.1	 20
532	 20	48.0	8.1	 25
533	 20	52.3	8.1	 20
534	 20	44.0	8.4	 20
535	 20	39.5	6.9	 20
536	 20	43.3	5.2	 16
537	 20	41.3	7.1	 20
538	 20	64.3	8.0	 20
539	 20	48.3	5.8	 20
540	 20	43.0	6.6	 25
541	 20	43.0	6.5	 25
542	 20	41.3	6.6	 20
543	 20	43.0	7.8	 25
544	 20	42.0	7.6	 25
545	 20	38.0	6.8	 20
546	 20	44.0	7.0	 25
547	 20	54.0	10.0	 25
548	 20	64.3	17.7	 20
549	 20	37.5	6.2	 20
550	 20	39.0	6.7	 20
551	 20	37.3	5.8	 16
552	 20	36.3	7.6	 20
553	 20	44.0	7.2	 20
554	 20	41.0	6.2	 20
555	 20	131.0	22.5	 25
556	 20	97.0	11.5	 25
557	 20	226.5	30.9	 20
558	 20	94.0	13.3	 25
559	 20	36.5	6.2	 20
560	 20	50.0	6.7	 25
561	 20	314.0	49.7	 25
562	 20	228.3	26.8	 20
563	 20	261.0	26.7	 25
564	 20	59.0	9.8	 25
565	 20	69.0	8.2	 16
566	 20	68.8	9.2	 20
567	 20	49.0	7.8	 20
568	 20	57.5	8.7	 16
569	 20	64.3	8.3	 20
570	 20	40.0	5.7	 25
571	 20	44.3	7.1	 20
572	 20	91.0	12.4	 25
573	 20	234.0	25.0	 25
574	 20	263.3	23.4	 20
575	 20	190.0	17.9	 25
576	 20	55.0	9.2	 25
577	 20	112.5	16.7	 20
578	 20	794.0	44.9	 25
579	 20	262.0	22.9	 25
580	 20	214.5	19.7	 16
581	 20	64.8	7.5	 20
582	 20	54.5	8.1	 16
583	 20	44.8	5.9	 20
584	 20	34.8	8.2	 20
585	 20	34.0	4.7	 16
586	 20	38.0	6.3	 25
587	 20	37.0	7.3	 25
588	 20	287.3	54.9	 20
589	 20	193.0	31.3	 25
590	 20	52.0	8.5	 25
591	 20	54.3	9.5	 20
592	 20	66.0	11.7	 25
593	 20	38.0	7.3	 25
594	 20	47.0	8.2	 20
595	 20	40.0	6.3	 25
596	 20	36.5	5.4	 20
597	 20	41.3	12.6	 16
598	 20	59.3	7.6	 20
599	 20	50.5	8.6	 20
600	 20	39.3	5.7	 16
601	 20	42.0	6.6	 25
602	 20	478.0	41.4	 25
603	 20	924.8	91.4	 20
604	 20	44.0	7.9	 25
605	 20	37.0	5.9	 25
606	 20	33.0	5.5	 20
607	 20	41.0	6.9	 25
608	 20	38.3	6.2	 20
609	 20	35.0	6.2	 25
610	 20	32.0	7.0	 25
611	 20	35.3	6.6	 20
612	 20	42.3	9.1	 20
613	 20	57.5	9.8	 20
614	 20	49.0	7.3	 16
615	 20	74.3	9.3	 20
616	 20	115.8	12.5	 20
617	 20	49.0	8.1	 20
618	 20	57.0	8.0	 25
619	 20	64.0	9.5	 25
620	 20	75.8	11.0	 20
621	 20	157.0	22.1	 25
622	 20	93.0	15.5	 25
623	 20	90.3	13.9	 20
624	 20	97.0	12.5	 25
625	 20	70.0	12.1	 25
626	 20	42.0	7.7	 20
627	 20	39.0	7.0	 20
628	 20	40.8	7.1	 20
629	 20	51.5	8.9	 16
630	 20	46.0	9.2	 20
631	 20	56.3	7.9	 16
632	 20	49.0	9.5	 20
633	 20	50.0	9.6	 25
634	 20	69.0	13.7	 20
635	 20	43.0	7.2	 25
636	 20	36.0	6.4	 25
637	 20	36.5	7.2	 20
638	 20	58.0	8.8	 25
639	 20	1532.0	237.1	 25
  0	 21	46.0	9.1	 20
  1	 21	52.0	8.0	 25
  2	 21	42.0	7.8	 25
  3	 21	43.0	9.0	 20
  4	 21	43.0	9.2	 25
  5	 21	91.0	16.0	 25
  6	 21	40.5	5.7	 20
  7	 21	32.0	4.6	 25
  8	 21	36.0	5.5	 20
  9	 21	36.0	5.3	 16
 10	 21	34.0	6.6	 20
 11	 21	33.0	5.8	 16
 12	 21	34.3	4.8	 20
 13	 21	37.0	5.8	 25
 14	 21	35.8	8.0	 20
 15	 21	92.0	18.5	 25
 16	 21	48.0	5.5	 25
 17	 21	53.5	7.4	 20
 18	 21	172.0	20.8	 25
 19	 21	40.0	8.0	 25
 20	 21	48.0	6.1	 20
 21	 21	36.0	7.5	 25
 22	 21	85.0	14.6	 25
 23	 21	41.0	5.5	 20
 24	 21	41.0	8.2	 20
 25	 21	51.3	5.1	 20
 26	 21	78.0	6.9	 16
 27	 21	44.3	8.2	 20
 28	 21	64.3	8.8	 20
 29	 21	50.5	9.2	 20
 30	 21	40.0	6.2	 25
 31	 21	125.0	16.4	 25
 32	 21	55.8	10.5	 20
 33	 21	40.0	5.0	 25
 34	 21	44.3	8.9	 20
 35	 21	39.0	6.1	 25
 36	 21	34.0	5.4	 25
 37	 21	37.5	6.7	 20
 38	 21	36.0	5.7	 25
 39	 21	37.8	6.3	 20
 40	 21	36.0	6.1	 16
 41	 21	36.3	10.8	 20
 42	 21	40.3	7.5	 20
 43	 21	31.0	6.1	 16
 44	 21	33.3	4.7	 20
 45	 21	41.0	8.5	 25
 46	 21	32.3	5.4	 20
 47	 21	34.0	5.3	 25
 48	 21	31.0	7.7	 25
 49	 21	41.5	6.7	 20
 50	 21	35.0	5.3	 25
 51	 21	53.0	10.4	 25
 52	 21	96.8	14.1	 20
 53	 21	124.0	13.9	 25
 54	 21	68.0	9.1	 25
 55	 21	55.3	9.8	 16
 56	 21	48.0	8.4	 20
 57	 21	78.5	12.3	 20
 58	 21	35.3	7.2	 16
 59	 21	166.8	19.9	 20
 60	 21	184.3	20.2	 20
 61	 21	39.0	5.2	 25
 62	 21	36.0	6.4	 25
 63	 21	39.0	8.5	 20
 64	 21	56.0	10.2	 25
 65	 21	36.0	7.4	 25
 66	 21	40.0	6.7	 20
 67	 21	43.0	5.7	 25
 68	 21	42.0	6.4	 25
 69	 21	41.5	6.3	 20
 70	 21	38.0	7.0	 25
 71	 21	42.5	8.3	 20
 72	 21	42.5	6.7	 16
 73	 21	43.5	7.0	 20
 74	 21	67.3	8.8	 20
 75	 21	44.8	9.2	 16
 76	 21	90.0	16.6	 25
 77	 21	32.0	5.1	 25
 78	 21	47.3	9.2	 20
 79	 21	45.0	8.4	 25
 80	 21	93.0	18.6	 25
 81	 21	36.0	6.2	 20
 82	 21	36.0	6.8	 25
 83	 21	47.5	6.6	 20
 84	 21	35.0	9.0	 25
 85	 21	35.0	5.8	 25
 86	 21	56.5	5.6	 16
 87	 21	35.5	4.7	 20
 88	 21	224.0	21.4	 20
 89	 21	207.8	16.5	 16
 90	 21	133.5	14.7	 20
 91	 21	617.0	69.8	 25
 92	 21	304.8	31.6	 20
 93	 21	230.0	25.0	 25
 94	 21	117.0	17.3	 25
 95	 21	286.0	26.2	 20
 96	 21	45.0	7.7	 25
 97	 21	77.0	10.9	 25
 98	 21	49.5	8.8	 20
 99	 21	36.0	5.3	 25
100	 21	39.0	8.6	 25
101	 21	39.0	7.6	 20
102	 21	44.3	7.6	 20
103	 21	33.0	4.5	 20
104	 21	148.0	16.8	 16
105	 21	53.3	7.1	 20
106	 21	63.5	10.3	 20
107	 21	46.0	8.0	 20
108	 21	39.0	6.7	 25
109	 21	34.0	6.1	 20
110	 21	33.0	6.0	 25
111	 21	36.0	7.5	 25
112	 21	35.0	6.5	 20
113	 21	250.0	32.6	 25
114	 21	45.0	8.9	 25
115	 21	50.3	8.1	 20
116	 21	42.0	7.4	 25
117	 21	50.0	6.1	 20
118	 21	154.5	19.3	 16
119	 21	41.3	6.2	 20
120	 21	43.3	7.3	 20
121	 21	52.0	7.9	 16
122	 21	59.3	9.3	 20
123	 21	40.0	6.7	 25
124	 21	38.0	6.3	 20
125	 21	42.0	7.2	 25
126	 21	39.0	7.0	 25
127	 21	37.8	7.4	 20
128	 21	41.0	7.5	 25
129	 21	36.0	7.2	 25
130	 21	35.8	5.5	 20
131	 21	38.0	7.8	 25
132	 21	72.5	7.2	 20
133	 21	46.0	8.0	 20
134	 21	43.3	8.5	 20
135	 21	34.5	7.1	 16
136	 21	48.5	6.3	 20
137	 21	69.0	12.1	 20
138	 21	42.3	7.0	 20
139	 21	38.0	6.8	 25
140	 21	65.0	7.8	 25
141	 21	125.8	15.1	 20
142	 21	236.0	24.4	 25
143	 21	81.0	15.2	 25
144	 21	524.3	28.5	 20
145	 21	284.0	30.2	 25
146	 21	63.0	9.5	 25
147	 21	44.3	6.0	 20
148	 21	104.0	16.6	 25
149	 21	44.0	5.9	 20
150	 21	473.8	42.5	 16
151	 21	40.5	7.4	 20
152	 21	36.0	4.4	 20
153	 21	333.3	47.6	 16
154	 21	37.0	7.0	 25
155	 21	55.0	9.3	 25
156	 21	47.3	7.9	 20
157	 21	55.0	8.8	 25
158	 21	41.5	7.2	 20
159	 21	38.0	5.4	 25
160	 21	135.0	13.1	 25
161	 21	131.0	11.3	 20
162	 21	1141.0	1996.3	 25
163	 21	1063.0	142.9	 25
164	 21	83.3	11.2	 16
165	 21	96.3	12.2	 20
166	 21	152.5	14.4	 20
167	 21	578.0	39.5	 16
168	 21	435.3	34.0	 20
169	 21	215.0	29.6	 25
170	 21	141.3	19.2	 20
171	 21	156.0	16.8	 25
172	 21	559.0	64.8	 25
173	 21	178.3	16.4	 20
174	 21	93.0	13.8	 25
175	 21	108.0	15.0	 25
176	 21	44.3	8.0	 20
177	 21	48.0	6.5	 25
178	 21	39.0	7.8	 25
179	 21	43.3	8.2	 20
180	 21	88.8	11.9	 20
181	 21	50.0	9.4	 20
182	 21	47.3	8.7	 16
183	 21	43.8	9.3	 20
184	 21	37.3	6.4	 16
185	 21	70.0	13.3	 25
186	 21	267.0	34.2	 25
187	 21	201.8	22.7	 20
188	 21	188.0	14.3	 25
189	 21	141.0	19.9	 25
190	 21	58.0	9.1	 20
191	 21	2147.0	236.2	 25
192	 21	510.0	45.2	 25
193	 21	209.0	23.1	 20
194	 21	75.0	9.6	 25
195	 21	54.3	6.3	 20
196	 21	58.5	9.5	 16
197	 21	158.0	17.3	 20
198	 21	521.0	36.3	 20
199	 21	511.3	33.0	 16
200	 21	184.8	27.3	 20
201	 21	131.0	21.1	 25
202	 21	77.3	9.5	 20
203	 21	57.0	9.9	 25
204	 21	219.0	36.2	 25
205	 21	64.5	8.8	 20
206	 21	41.0	6.7	 25
207	 21	41.3	7.5	 20
208	 21	38.0	6.5	 25
209	 21	35.0	5.6	 25
210	 21	40.0	5.0	 20
211	 21	38.8	6.9	 20
212	 21	38.0	5.4	 20
213	 21	42.3	8.5	 16
214	 21	35.0	5.2	 20
215	 21	37.0	5.7	 20
216	 21	42.5	6.1	 20
217	 21	38.0	7.3	 25
218	 21	34.0	5.5	 25
219	 21	37.5	7.9	 20
220	 21	39.0	7.2	 25
221	 21	44.0	8.3	 25
222	 21	43.3	8.9	 20
223	 21	40.0	7.6	 25
224	 21	36.0	6.5	 25
225	 21	52.5	5.5	 20
226	 21	54.0	7.5	 25
227	 21	36.3	5.3	 20
228	 21	33.5	5.1	 16
229	 21	43.0	7.3	 20
230	 21	140.8	26.3	 20
231	 21	38.8	7.9	 16
232	 21	46.0	9.8	 25
233	 21	41.5	7.8	 20
234	 21	86.0	14.7	 25
235	 21	127.0	19.0	 25
236	 21	117.8	20.2	 20
237	 21	106.0	16.1	 25
238	 21	57.0	9.8	 25
239	 21	60.0	8.9	 20
240	 21	71.0	13.0	 25
241	 21	61.0	10.4	 25
242	 21	99.0	16.9	 16
243	 21	135.5	18.6	 20
244	 21	124.8	18.2	 20
245	 21	345.3	29.6	 16
246	 21	118.3	14.1	 20
247	 21	162.5	19.7	 20
248	 21	323.5	33.4	 20
249	 21	65.0	9.3	 25
250	 21	41.0	4.7	 25
251	 21	271.3	37.5	 20
252	 21	40.0	8.8	 25
253	 21	44.0	8.5	 25
254	 21	66.0	11.5	 20
255	 21	67.0	9.3	 25
256	 21	159.0	22.6	 20
257	 21	343.0	70.2	 25
258	 21	39.5	7.0	 20
259	 21	38.0	6.4	 16
260	 21	45.0	8.3	 20
261	 21	43.3	9.1	 20
262	 21	130.3	16.9	 16
263	 21	58.0	9.7	 25
264	 21	136.0	24.0	 25
265	 21	40.5	6.1	 20
266	 21	35.0	5.5	 25
267	 21	41.0	6.8	 25
268	 21	38.3	7.1	 20
269	 21	43.0	9.4	 25
270	 21	43.0	6.4	 25
271	 21	44.0	6.8	 20
272	 21	39.0	7.1	 25
273	 21	112.0	15.0	 25
274	 21	108.8	13.8	 16
275	 21	50.8	9.2	 20
276	 21	289.5	37.6	 20
277	 21	51.0	5.0	 16
278	 21	38.3	6.5	 20
279	 21	44.0	7.8	 25
280	 21	173.5	14.4	 20
281	 21	969.0	117.6	 25
282	 21	367.8	37.1	 20
283	 21	73.0	13.7	 25
284	 21	67.0	9.2	 25
285	 21	252.5	35.8	 20
286	 21	654.0	119.7	 25
287	 21	57.0	10.1	 25
288	 21	48.5	8.2	 20
289	 21	43.3	5.3	 20
290	 21	76.8	11.2	 20
291	 21	45.5	8.3	 16
292	 21	41.3	6.1	 20
293	 21	38.5	6.2	 20
294	 21	221.8	19.6	 20
295	 21	75.0	11.3	 25
296	 21	454.0	28.6	 25
297	 21	59.0	7.7	 20
298	 21	46.0	7.7	 25
299	 21	46.0	9.1	 25
300	 21	48.3	7.0	 20
301	 21	69.0	12.4	 25
302	 21	43.0	7.3	 25
303	 21	45.0	9.1	 20
304	 21	51.0	7.7	 25
305	 21	65.0	11.1	 16
306	 21	75.3	12.6	 20
307	 21	91.0	14.0	 20
308	 21	190.3	19.2	 16
309	 21	40.0	5.8	 20
310	 21	44.0	6.9	 25
311	 21	43.3	7.9	 20
312	 21	37.0	6.1	 25
313	 21	37.0	5.4	 25
314	 21	39.3	9.6	 20
315	 21	40.0	5.9	 25
316	 21	71.0	11.0	 25
317	 21	49.0	5.9	 20
318	 21	43.0	7.2	 25
319	 21	125.0	22.7	 25
320	 21	39.3	5.0	 16
321	 21	50.3	8.5	 20
322	 21	35.8	5.9	 20
323	 21	37.0	6.1	 16
324	 21	40.0	5.5	 20
325	 21	35.3	5.2	 20
326	 21	39.0	5.4	 20
327	 21	58.0	10.1	 25
328	 21	37.0	6.5	 25
329	 21	41.5	5.7	 20
330	 21	55.0	8.8	 25
331	 21	39.0	6.7	 20
332	 21	51.0	7.1	 25
333	 21	132.0	13.8	 25
334	 21	75.3	12.8	 20
335	 21	84.0	13.6	 25
336	 21	409.3	76.4	 20
337	 21	448.8	35.1	 16
338	 21	72.5	48.3	 20
339	 21	45.0	6.9	 20
340	 21	52.3	6.8	 16
341	 21	40.0	5.5	 25
342	 21	39.0	5.5	 25
343	 21	42.8	8.7	 20
344	 21	43.0	7.4	 25
345	 21	185.0	24.5	 25
346	 21	167.3	25.9	 20
347	 21	151.0	26.5	 25
348	 21	56.0	10.3	 25
349	 21	64.5	10.0	 20
350	 21	44.0	7.7	 25
351	 21	54.0	10.6	 25
352	 21	35.3	6.3	 16
353	 21	46.3	6.7	 20
354	 21	40.5	6.9	 20
355	 21	87.8	8.7	 16
356	 21	45.0	5.9	 20
357	 21	37.0	8.7	 20
358	 21	36.0	6.8	 25
359	 21	37.0	6.3	 25
360	 21	37.0	5.9	 20
361	 21	49.0	8.7	 25
362	 21	62.0	10.9	 25
363	 21	63.3	10.5	 20
364	 21	36.0	7.8	 25
365	 21	34.0	6.5	 25
366	 21	37.5	8.0	 20
367	 21	37.0	6.4	 20
368	 21	41.3	6.9	 20
369	 21	36.8	4.9	 16
370	 21	66.8	11.0	 20
371	 21	38.0	7.5	 20
372	 21	38.5	6.5	 20
373	 21	39.0	8.1	 25
374	 21	185.0	25.5	 25
375	 21	297.3	21.1	 20
376	 21	267.0	26.0	 25
377	 21	312.0	28.4	 25
378	 21	58.5	8.7	 20
379	 21	39.0	6.3	 25
380	 21	111.0	16.4	 20
381	 21	46.0	8.4	 25
382	 21	41.0	7.8	 25
383	 21	56.5	10.2	 16
384	 21	42.0	7.7	 20
385	 21	39.0	6.8	 20
386	 21	37.3	5.9	 16
387	 21	40.8	9.3	 20
388	 21	39.0	5.1	 25
389	 21	42.3	7.6	 20
390	 21	62.0	13.9	 25
391	 21	39.0	7.3	 25
392	 21	62.0	8.0	 20
393	 21	55.0	8.2	 25
394	 21	39.0	7.9	 25
395	 21	46.0	10.5	 20
396	 21	42.0	8.1	 25
397	 21	223.0	34.0	 25
398	 21	162.3	14.6	 16
399	 21	54.0	9.0	 20
400	 21	115.0	11.1	 20
401	 21	226.8	15.8	 16
402	 21	80.5	15.2	 20
403	 21	40.3	7.7	 20
404	 21	143.3	17.4	 20
405	 21	129.0	18.4	 25
406	 21	315.0	32.2	 20
407	 21	96.0	16.0	 25
408	 21	109.0	16.7	 25
409	 21	184.0	21.1	 20
410	 21	210.0	36.5	 25
411	 21	97.0	16.6	 25
412	 21	223.0	38.5	 20
413	 21	48.0	9.3	 25
414	 21	39.3	6.9	 20
415	 21	38.5	5.2	 16
416	 21	47.0	6.5	 20
417	 21	57.0	8.8	 20
418	 21	39.5	6.4	 16
419	 21	194.0	29.6	 25
420	 21	83.0	14.2	 25
421	 21	88.5	13.8	 20
422	 21	48.0	7.4	 25
423	 21	36.0	7.7	 25
424	 21	36.3	5.3	 20
425	 21	46.0	7.4	 25
426	 21	44.0	8.9	 25
427	 21	44.0	7.6	 20
428	 21	35.0	7.1	 25
429	 21	48.3	6.9	 20
430	 21	321.8	31.5	 20
431	 21	224.0	26.7	 20
432	 21	43.3	7.8	 16
433	 21	129.3	13.9	 20
434	 21	34.0	7.8	 20
435	 21	48.0	10.7	 20
436	 21	132.0	26.3	 25
437	 21	453.0	56.3	 25
438	 21	42.3	8.3	 20
439	 21	40.0	6.2	 25
440	 21	37.0	6.1	 25
441	 21	37.5	5.7	 20
442	 21	37.0	5.7	 25
443	 21	38.0	5.8	 25
444	 21	45.5	6.7	 20
445	 21	73.3	8.7	 20
446	 21	69.5	9.8	 20
447	 21	35.3	6.3	 16
448	 21	47.5	8.5	 20
449	 21	55.8	8.0	 20
450	 21	95.5	15.1	 20
451	 21	57.0	8.4	 25
452	 21	115.0	26.5	 25
453	 21	298.5	21.1	 20
454	 21	327.0	29.6	 25
455	 21	70.5	10.5	 20
456	 21	105.0	17.8	 25
457	 21	45.0	8.2	 25
458	 21	39.3	7.5	 20
459	 21	39.0	5.8	 25
460	 21	39.0	6.2	 25
461	 21	38.5	5.5	 16
462	 21	38.0	5.2	 20
463	 21	48.8	9.1	 20
464	 21	53.8	7.9	 16
465	 21	40.5	7.6	 20
466	 21	35.0	7.1	 25
467	 21	34.0	4.7	 20
468	 21	57.0	11.2	 25
469	 21	187.0	22.8	 25
470	 21	221.8	22.6	 20
471	 21	108.0	14.5	 25
472	 21	311.0	36.3	 25
473	 21	38.5	5.6	 20
474	 21	59.0	11.1	 25
475	 21	39.0	7.2	 25
476	 21	34.3	5.0	 16
477	 21	39.8	5.7	 20
478	 21	47.0	8.2	 16
479	 21	41.3	8.4	 20
480	 21	41.3	6.6	 20
481	 21	64.0	10.9	 16
482	 21	40.0	6.9	 25
483	 21	46.0	8.0	 25
484	 21	33.5	5.7	 20
485	 21	54.0	5.4	 25
486	 21	125.0	16.5	 25
487	 21	41.8	7.4	 20
488	 21	34.0	6.2	 25
489	 21	38.0	5.2	 25
490	 21	41.0	7.4	 20
491	 21	82.0	15.0	 25
492	 21	85.3	7.4	 20
493	 21	66.8	9.8	 16
494	 21	42.0	3.5	 20
495	 21	64.3	10.7	 20
496	 21	113.3	12.7	 16
497	 21	75.0	12.1	 25
498	 21	246.0	21.5	 25
499	 21	94.5	18.6	 20
500	 21	168.0	24.5	 25
501	 21	48.0	8.4	 25
502	 21	69.3	14.1	 20
503	 21	36.0	6.9	 25
504	 21	36.0	4.9	 20
505	 21	79.0	10.2	 25
506	 21	42.0	7.3	 25
507	 21	45.5	5.9	 20
508	 21	65.0	8.8	 20
509	 21	53.5	8.4	 20
510	 21	99.3	14.9	 16
511	 21	399.0	31.4	 20
512	 21	51.3	8.6	 20
513	 21	58.8	11.2	 20
514	 21	40.0	7.2	 25
515	 21	51.0	9.2	 25
516	 21	39.3	5.2	 20
517	 21	42.0	6.4	 25
518	 21	178.0	25.9	 25
519	 21	49.3	8.1	 20
520	 21	134.0	14.8	 25
521	 21	288.0	28.3	 25
522	 21	85.0	11.8	 20
523	 21	329.8	34.0	 20
524	 21	102.5	14.4	 20
525	 21	567.5	45.2	 16
526	 21	391.3	37.9	 20
527	 21	71.3	12.3	 20
528	 21	97.3	10.5	 20
529	 21	79.0	12.7	 25
530	 21	133.5	11.0	 20
531	 21	47.0	7.4	 25
532	 21	57.0	7.2	 25
533	 21	66.8	13.0	 20
534	 21	201.0	28.3	 25
535	 21	67.0	12.1	 25
536	 21	40.5	5.9	 20
537	 21	45.0	7.0	 25
538	 21	443.0	54.3	 25
539	 21	150.3	18.3	 16
540	 21	83.3	12.6	 20
541	 21	93.0	11.9	 20
542	 21	37.3	5.2	 16
543	 21	44.0	7.7	 20
544	 21	44.0	6.1	 25
545	 21	43.3	7.3	 20
546	 21	40.0	6.7	 25
547	 21	39.0	8.7	 25
548	 21	35.0	5.8	 20
549	 21	41.0	7.2	 25
550	 21	34.0	7.8	 25
551	 21	37.3	6.0	 20
552	 21	34.0	5.3	 25
553	 21	36.5	7.2	 20
554	 21	36.0	7.0	 20
555	 21	57.0	9.0	 20
556	 21	37.3	7.3	 16
557	 21	52.5	7.0	 20
558	 21	42.0	7.3	 20
559	 21	51.0	8.1	 16
560	 21	59.0	9.7	 25
561	 21	50.0	6.6	 25
562	 21	63.0	9.7	 20
563	 21	61.0	9.9	 25
564	 21	106.0	16.1	 25
565	 21	50.0	9.2	 20
566	 21	44.0	6.0	 25
567	 21	41.0	7.1	 25
568	 21	72.0	9.9	 20
569	 21	41.0	8.3	 25
570	 21	73.3	13.1	 20
571	 21	147.3	19.5	 16
572	 21	80.3	13.0	 20
573	 21	62.0	9.4	 20
574	 21	40.0	6.1	 16
575	 21	109.0	17.9	 25
576	 21	89.0	15.3	 25
577	 21	486.3	52.6	 20
578	 21	56.0	8.1	 25
579	 21	77.8	10.9	 20
580	 21	95.0	11.7	 25
581	 21	47.0	9.9	 25
582	 21	69.3	8.8	 20
583	 21	85.0	9.7	 25
584	 21	45.0	7.3	 25
585	 21	45.3	7.1	 20
586	 21	43.0	7.4	 20
587	 21	41.3	7.0	 20
588	 21	39.3	4.9	 16
589	 21	67.0	9.7	 20
590	 21	62.3	8.4	 20
591	 21	44.0	8.5	 20
592	 21	50.0	6.8	 25
593	 21	41.0	6.9	 25
594	 21	45.3	9.1	 20
595	 21	42.0	7.6	 25
596	 21	39.0	6.2	 25
597	 21	45.5	9.1	 20
598	 21	38.0	6.2	 25
599	 21	45.0	6.8	 25
600	 21	41.0	4.8	 20
601	 21	46.3	8.0	 20
602	 21	58.0	7.0	 16
603	 21	67.8	10.7	 20
604	 21	35.5	5.8	 20
605	 21	35.3	6.0	 16
606	 21	37.5	5.9	 20
607	 21	37.0	6.1	 25
608	 21	43.3	10.1	 20
609	 21	36.0	7.1	 25
610	 21	42.0	6.9	 25
611	 21	43.5	7.7	 20
612	 21	38.0	6.4	 25
613	 21	240.0	34.0	 25
614	 21	136.8	20.0	 20
615	 21	77.0	11.6	 25
616	 21	97.0	12.3	 25
617	 21	64.5	11.4	 16
618	 21	42.3	6.2	 20
619	 21	419.5	33.5	 20
620	 21	360.0	24.3	 16
621	 21	56.0	12.5	 20
622	 21	61.0	9.7	 25
623	 21	72.3	11.7	 20
624	 21	295.0	39.0	 25
625	 21	166.0	17.8	 25
626	 21	64.3	9.6	 20
627	 21	40.0	7.4	 25
628	 21	100.0	16.1	 20
629	 21	228.0	22.8	 25
630	 21	63.0	9.0	 25
631	 21	99.0	12.2	 20
632	 21	177.0	30.5	 25
633	 21	249.8	23.6	 20
634	 21	66.0	10.6	 16
635	 21	70.3	13.6	 20
636	 21	48.5	6.0	 20
637	 21	69.3	10.1	 16
638	 21	38.0	7.3	 25
639	 21	41.0	8.3	 25
  0	 22	1438.8	85.9	 16
  1	 22	44.3	8.3	 20
  2	 22	41.5	6.9	 20
  3	 22	40.5	6.6	 20
  4	 22	50.0	10.9	 25
  5	 22	42.3	6.0	 20
  6	 22	38.0	7.1	 25
  7	 22	32.0	6.5	 25
  8	 22	33.0	6.4	 20
  9	 22	36.0	6.2	 25
 10	 22	34.0	5.4	 25
 11	 22	32.0	6.1	 20
 12	 22	38.0	9.3	 25
 13	 22	39.3	6.8	 20
 14	 22	37.5	7.8	 16
 15	 22	77.0	15.9	 20
 16	 22	49.8	6.8	 20
 17	 22	57.3	9.0	 16
 18	 22	69.3	13.3	 20
 19	 22	37.0	7.3	 25
 20	 22	42.0	7.9	 20
 21	 22	34.0	8.3	 25
 22	 22	40.0	4.5	 25
 23	 22	43.5	6.7	 20
 24	 22	46.0	8.0	 25
 25	 22	42.0	8.1	 25
 26	 22	50.0	8.2	 20
 27	 22	41.0	6.7	 25
 28	 22	56.0	9.4	 25
 29	 22	47.3	8.0	 16
 30	 22	36.5	5.7	 20
 31	 22	62.3	11.8	 16
 32	 22	47.5	8.8	 20
 33	 22	37.3	5.7	 20
 34	 22	40.3	6.2	 20
 35	 22	43.0	9.6	 25
 36	 22	33.0	8.0	 25
 37	 22	40.0	7.3	 20
 38	 22	35.0	6.1	 25
 39	 22	37.0	5.5	 25
 40	 22	34.8	7.8	 20
 41	 22	32.0	5.0	 25
 42	 22	38.0	6.4	 25
 43	 22	41.5	7.8	 20
 44	 22	36.0	7.1	 25
 45	 22	35.0	6.2	 20
 46	 22	32.3	4.9	 16
 47	 22	34.5	6.5	 20
 48	 22	32.5	6.4	 20
 49	 22	44.3	7.3	 16
 50	 22	37.0	8.0	 25
 51	 22	41.0	7.1	 25
 52	 22	123.3	15.7	 20
 53	 22	104.0	15.7	 25
 54	 22	187.8	20.9	 20
 55	 22	50.0	8.4	 25
 56	 22	38.0	7.2	 25
 57	 22	80.5	12.3	 20
 58	 22	43.0	7.9	 25
 59	 22	62.0	10.3	 25
 60	 22	329.8	26.2	 16
 61	 22	36.5	4.7	 20
 62	 22	35.0	4.8	 20
 63	 22	38.0	4.9	 16
 64	 22	35.5	6.3	 20
 65	 22	35.0	6.6	 25
 66	 22	36.3	3.5	 20
 67	 22	38.0	7.6	 25
 68	 22	55.0	8.6	 25
 69	 22	44.3	7.2	 20
 70	 22	44.0	6.9	 25
 71	 22	36.0	6.5	 25
 72	 22	35.0	6.3	 20
 73	 22	47.0	7.3	 25
 74	 22	78.0	14.9	 25
 75	 22	58.3	11.2	 20
 76	 22	42.5	7.4	 20
 77	 22	37.5	8.4	 20
 78	 22	38.5	8.9	 16
 79	 22	52.3	9.7	 20
 80	 22	73.5	11.3	 16
 81	 22	36.0	5.0	 25
 82	 22	35.0	6.8	 25
 83	 22	63.3	8.7	 20
 84	 22	42.0	8.1	 25
 85	 22	39.0	6.7	 25
 86	 22	39.5	6.2	 20
 87	 22	45.0	9.0	 25
 88	 22	243.0	27.3	 25
 89	 22	161.0	15.1	 20
 90	 22	98.0	11.0	 25
 91	 22	1400.3	118.9	 20
 92	 22	589.5	50.8	 16
 93	 22	409.5	44.9	 20
 94	 22	170.3	18.4	 20
 95	 22	216.0	12.4	 16
 96	 22	53.5	11.3	 20
 97	 22	65.0	13.3	 25
 98	 22	44.3	5.1	 20
 99	 22	39.0	6.2	 25
100	 22	37.0	6.6	 25
101	 22	37.0	8.0	 20
102	 22	41.0	6.9	 25
103	 22	33.5	6.3	 20
104	 22	53.0	8.8	 25
105	 22	37.0	7.7	 25
106	 22	38.5	8.2	 20
107	 22	38.0	5.4	 20
108	 22	38.3	7.6	 20
109	 22	39.0	8.3	 16
110	 22	36.3	5.4	 20
111	 22	36.5	6.6	 20
112	 22	44.0	5.9	 20
113	 22	81.0	11.8	 25
114	 22	39.0	7.7	 25
115	 22	39.0	8.5	 20
116	 22	39.0	17.3	 25
117	 22	37.0	5.9	 25
118	 22	55.0	8.5	 20
119	 22	37.0	7.7	 25
120	 22	37.0	6.4	 25
121	 22	57.8	9.3	 20
122	 22	70.0	9.1	 25
123	 22	40.5	6.4	 20
124	 22	37.3	6.4	 16
125	 22	40.3	6.5	 20
126	 22	38.0	6.8	 20
127	 22	38.5	6.4	 16
128	 22	37.0	6.0	 25
129	 22	36.5	5.7	 20
130	 22	34.0	8.2	 25
131	 22	35.0	6.6	 25
132	 22	85.3	12.7	 20
133	 22	38.0	6.3	 25
134	 22	37.0	5.7	 25
135	 22	40.3	7.6	 20
136	 22	42.0	7.8	 25
137	 22	73.0	10.2	 25
138	 22	34.0	5.6	 16
139	 22	36.5	7.1	 20
140	 22	54.5	5.1	 20
141	 22	86.5	12.3	 16
142	 22	347.5	44.6	 20
143	 22	127.0	25.3	 25
144	 22	195.0	22.3	 20
145	 22	221.0	23.0	 25
146	 22	68.0	10.9	 25
147	 22	65.5	9.9	 20
148	 22	47.0	8.0	 25
149	 22	57.0	10.6	 25
150	 22	76.3	13.4	 20
151	 22	37.0	5.1	 25
152	 22	40.0	6.2	 20
153	 22	62.0	9.4	 25
154	 22	36.3	5.4	 20
155	 22	59.3	9.7	 16
156	 22	58.8	13.1	 20
157	 22	62.8	9.6	 20
158	 22	103.5	13.4	 16
159	 22	44.0	7.5	 25
160	 22	82.0	10.0	 25
161	 22	72.5	8.6	 20
162	 22	142.0	25.2	 25
163	 22	427.0	79.0	 25
164	 22	58.3	9.9	 20
165	 22	67.0	10.8	 25
166	 22	160.0	19.8	 25
167	 22	130.5	19.0	 20
168	 22	116.0	21.6	 25
169	 22	222.5	26.8	 20
170	 22	67.5	9.0	 16
171	 22	86.3	14.6	 20
172	 22	363.3	39.9	 20
173	 22	141.5	15.2	 16
174	 22	80.5	12.6	 20
175	 22	91.0	14.3	 25
176	 22	45.0	7.4	 20
177	 22	39.0	6.9	 25
178	 22	34.0	7.0	 20
179	 22	37.0	5.5	 25
180	 22	53.0	10.0	 25
181	 22	41.3	7.9	 20
182	 22	40.0	5.5	 25
183	 22	37.0	5.1	 25
184	 22	35.3	6.1	 20
185	 22	94.8	15.2	 20
186	 22	209.3	24.6	 20
187	 22	224.8	22.2	 16
188	 22	101.3	16.5	 20
189	 22	101.0	13.2	 20
190	 22	110.3	11.7	 20
191	 22	936.0	108.5	 25
192	 22	217.0	28.6	 25
193	 22	65.0	8.3	 20
194	 22	231.0	20.2	 25
195	 22	108.0	13.1	 25
196	 22	78.0	9.3	 20
197	 22	205.0	18.3	 25
198	 22	392.0	38.9	 25
199	 22	184.0	32.3	 20
200	 22	100.0	17.9	 25
201	 22	72.5	12.0	 20
202	 22	50.3	6.7	 16
203	 22	43.3	6.6	 20
204	 22	49.5	5.8	 16
205	 22	49.0	7.4	 20
206	 22	38.0	6.0	 25
207	 22	37.3	5.3	 20
208	 22	34.0	6.8	 25
209	 22	38.0	6.8	 25
210	 22	37.0	6.3	 20
211	 22	37.0	7.8	 25
212	 22	38.0	5.9	 25
213	 22	36.3	5.8	 20
214	 22	34.0	5.8	 25
215	 22	36.0	6.9	 25
216	 22	34.8	5.0	 16
217	 22	36.3	6.4	 20
218	 22	34.0	5.4	 20
219	 22	36.5	8.0	 16
220	 22	34.3	5.3	 20
221	 22	42.3	10.5	 20
222	 22	39.8	6.8	 20
223	 22	37.0	6.3	 25
224	 22	37.0	6.5	 25
225	 22	61.3	9.4	 20
226	 22	40.0	7.1	 25
227	 22	34.3	4.3	 20
228	 22	34.0	6.2	 25
229	 22	40.0	9.1	 25
230	 22	46.3	8.3	 20
231	 22	38.0	8.3	 25
232	 22	43.5	6.6	 20
233	 22	41.3	6.5	 16
234	 22	58.5	8.3	 20
235	 22	287.0	32.8	 20
236	 22	175.3	25.6	 16
237	 22	125.0	21.8	 25
238	 22	66.0	9.4	 25
239	 22	86.3	12.7	 20
240	 22	49.0	8.2	 25
241	 22	75.0	12.4	 25
242	 22	58.3	10.1	 20
243	 22	53.0	9.0	 25
244	 22	50.0	8.9	 25
245	 22	138.5	35.8	 20
246	 22	75.0	12.7	 25
247	 22	85.0	14.7	 25
248	 22	229.0	24.2	 16
249	 22	52.3	8.3	 20
250	 22	41.0	5.9	 20
251	 22	78.3	8.4	 16
252	 22	37.0	5.7	 20
253	 22	40.0	9.3	 20
254	 22	74.0	10.1	 25
255	 22	87.0	15.1	 25
256	 22	55.3	6.6	 20
257	 22	70.0	12.3	 25
258	 22	40.0	6.3	 25
259	 22	36.5	6.6	 20
260	 22	42.0	8.0	 25
261	 22	44.0	7.4	 25
262	 22	67.0	10.3	 20
263	 22	54.3	10.6	 20
264	 22	37.0	9.7	 20
265	 22	37.0	5.3	 16
266	 22	35.8	7.7	 20
267	 22	44.3	8.3	 20
268	 22	35.0	6.2	 20
269	 22	37.0	5.7	 25
270	 22	41.0	7.4	 25
271	 22	37.0	7.2	 20
272	 22	35.0	6.1	 25
273	 22	70.0	9.5	 25
274	 22	68.3	10.3	 20
275	 22	49.0	8.3	 25
276	 22	115.5	16.6	 20
277	 22	53.0	7.8	 25
278	 22	40.0	6.0	 25
279	 22	40.3	5.7	 16
280	 22	79.3	13.1	 20
281	 22	327.0	28.5	 20
282	 22	159.3	20.5	 16
283	 22	42.5	6.5	 20
284	 22	152.0	16.1	 25
285	 22	136.5	21.6	 20
286	 22	319.0	35.1	 25
287	 22	53.0	8.0	 25
288	 22	39.3	5.9	 20
289	 22	40.0	7.6	 25
290	 22	68.0	11.4	 25
291	 22	38.3	7.6	 20
292	 22	40.0	5.6	 25
293	 22	41.0	6.1	 25
294	 22	227.8	24.1	 16
295	 22	69.3	9.2	 20
296	 22	225.0	26.2	 20
297	 22	72.3	10.6	 16
298	 22	50.3	8.6	 20
299	 22	43.8	8.5	 20
300	 22	37.5	7.0	 20
301	 22	55.0	9.5	 25
302	 22	41.5	5.3	 20
303	 22	40.0	7.1	 25
304	 22	61.0	9.9	 25
305	 22	77.8	13.8	 20
306	 22	52.0	6.5	 25
307	 22	78.0	17.0	 25
308	 22	101.8	11.0	 20
309	 22	38.0	7.1	 25
310	 22	44.0	7.3	 20
311	 22	38.3	6.6	 16
312	 22	38.3	7.4	 20
313	 22	34.5	7.1	 20
314	 22	36.0	6.0	 16
315	 22	42.0	7.1	 25
316	 22	45.0	7.6	 25
317	 22	39.3	5.4	 20
318	 22	43.0	7.8	 25
319	 22	54.0	8.6	 25
320	 22	38.3	6.4	 20
321	 22	51.0	8.2	 25
322	 22	40.0	6.6	 25
323	 22	41.0	8.9	 20
324	 22	38.0	7.1	 25
325	 22	35.3	5.7	 20
326	 22	41.5	6.9	 20
327	 22	54.3	7.1	 20
328	 22	36.3	7.0	 16
329	 22	39.5	8.3	 20
330	 22	42.5	6.0	 20
331	 22	42.0	7.2	 20
332	 22	78.0	9.3	 25
333	 22	435.0	30.6	 25
334	 22	258.3	26.3	 20
335	 22	162.0	18.5	 25
336	 22	212.0	70.2	 25
337	 22	495.5	39.3	 20
338	 22	84.0	15.1	 25
339	 22	99.0	39.2	 25
340	 22	71.5	9.5	 20
341	 22	41.0	7.0	 20
342	 22	47.0	10.7	 20
343	 22	50.3	9.8	 16
344	 22	43.3	5.6	 20
345	 22	91.8	9.9	 20
346	 22	81.5	13.3	 20
347	 22	96.0	13.2	 25
348	 22	57.0	8.6	 25
349	 22	45.0	7.1	 20
350	 22	53.0	9.6	 25
351	 22	44.0	7.6	 20
352	 22	38.0	7.5	 25
353	 22	38.0	7.1	 25
354	 22	39.5	6.3	 20
355	 22	128.0	15.5	 25
356	 22	38.0	6.1	 25
357	 22	34.3	5.8	 16
358	 22	36.0	6.6	 20
359	 22	39.3	8.4	 20
360	 22	38.3	7.5	 16
361	 22	45.5	9.5	 20
362	 22	74.0	16.6	 25
363	 22	48.3	7.2	 20
364	 22	39.0	6.3	 25
365	 22	37.0	5.5	 25
366	 22	36.0	7.9	 20
367	 22	35.0	5.7	 25
368	 22	37.0	5.1	 25
369	 22	45.5	6.8	 20
370	 22	97.0	14.4	 25
371	 22	38.0	6.0	 25
372	 22	34.5	8.4	 16
373	 22	38.0	6.5	 20
374	 22	53.0	8.8	 20
375	 22	115.3	16.9	 16
376	 22	105.5	17.0	 20
377	 22	163.3	25.0	 16
378	 22	57.0	11.7	 25
379	 22	39.0	7.5	 25
380	 22	111.3	15.2	 20
381	 22	42.0	7.5	 25
382	 22	37.0	6.0	 25
383	 22	75.5	11.4	 20
384	 22	37.0	7.1	 25
385	 22	43.0	5.9	 25
386	 22	42.3	6.7	 20
387	 22	41.0	7.6	 25
388	 22	40.3	7.7	 20
389	 22	43.3	10.0	 16
390	 22	41.3	7.6	 20
391	 22	37.3	5.2	 20
392	 22	53.0	9.6	 16
393	 22	48.0	8.5	 25
394	 22	39.0	6.5	 25
395	 22	43.3	6.8	 20
396	 22	41.0	6.4	 25
397	 22	65.0	10.0	 25
398	 22	158.8	27.0	 20
399	 22	55.0	6.6	 25
400	 22	75.8	9.2	 20
401	 22	158.0	22.8	 25
402	 22	52.0	9.7	 25
403	 22	45.0	8.2	 20
404	 22	358.3	41.8	 20
405	 22	315.8	24.4	 20
406	 22	227.0	24.3	 16
407	 22	103.3	13.1	 20
408	 22	51.0	9.1	 20
409	 22	79.5	14.0	 20
410	 22	53.0	7.2	 25
411	 22	46.0	6.8	 25
412	 22	55.0	8.9	 20
413	 22	43.0	7.3	 25
414	 22	36.0	8.1	 25
415	 22	39.3	7.6	 20
416	 22	37.0	5.3	 25
417	 22	42.0	7.1	 25
418	 22	90.5	13.2	 20
419	 22	130.0	17.1	 20
420	 22	58.3	13.8	 20
421	 22	61.3	10.5	 16
422	 22	52.0	6.9	 20
423	 22	38.0	4.6	 20
424	 22	42.8	9.0	 20
425	 22	36.0	7.2	 25
426	 22	41.0	6.5	 20
427	 22	57.0	9.3	 25
428	 22	36.0	7.2	 25
429	 22	46.8	11.4	 20
430	 22	73.0	15.1	 25
431	 22	360.0	34.2	 25
432	 22	38.5	7.2	 20
433	 22	45.0	7.2	 25
434	 22	39.0	5.4	 25
435	 22	58.3	9.0	 16
436	 22	83.5	12.3	 20
437	 22	323.3	42.9	 20
438	 22	37.3	7.4	 16
439	 22	39.0	6.2	 20
440	 22	37.0	7.0	 25
441	 22	41.5	7.1	 20
442	 22	36.0	7.0	 25
443	 22	39.0	6.6	 25
444	 22	42.3	7.7	 20
445	 22	44.0	6.3	 25
446	 22	43.0	8.0	 25
447	 22	37.0	3.4	 20
448	 22	44.0	6.5	 25
449	 22	40.0	7.1	 20
450	 22	89.0	10.8	 20
451	 22	88.0	11.5	 20
452	 22	113.8	15.9	 16
453	 22	366.0	23.6	 20
454	 22	204.5	26.1	 20
455	 22	48.8	8.4	 16
456	 22	57.0	11.8	 25
457	 22	43.0	7.1	 25
458	 22	35.3	5.8	 20
459	 22	39.0	6.0	 25
460	 22	39.0	7.2	 25
461	 22	34.0	6.3	 20
462	 22	37.0	6.0	 25
463	 22	39.0	6.0	 25
464	 22	43.0	6.5	 20
465	 22	39.0	5.7	 25
466	 22	37.5	5.3	 20
467	 22	38.5	6.4	 16
468	 22	44.5	7.6	 20
469	 22	196.8	19.3	 20
470	 22	62.0	9.4	 16
471	 22	54.0	8.5	 25
472	 22	85.0	15.4	 25
473	 22	42.3	8.1	 20
474	 22	43.0	6.8	 25
475	 22	39.3	5.9	 20
476	 22	37.0	5.4	 25
477	 22	39.0	6.3	 25
478	 22	51.0	10.0	 20
479	 22	39.0	7.7	 25
480	 22	40.0	8.9	 25
481	 22	50.0	10.2	 20
482	 22	42.3	7.7	 20
483	 22	39.3	7.7	 20
484	 22	36.5	5.9	 16
485	 22	44.0	7.8	 20
486	 22	221.8	20.8	 20
487	 22	56.0	8.7	 20
488	 22	35.0	5.3	 25
489	 22	36.0	5.7	 25
490	 22	41.3	9.9	 20
491	 22	52.0	8.3	 25
492	 22	49.0	8.4	 25
493	 22	57.3	6.7	 20
494	 22	41.0	6.9	 25
495	 22	44.0	8.4	 25
496	 22	154.3	17.2	 20
497	 22	77.5	15.3	 20
498	 22	143.5	19.3	 16
499	 22	139.0	51.6	 20
500	 22	83.5	12.0	 20
501	 22	45.0	5.9	 16
502	 22	42.0	7.4	 25
503	 22	37.0	4.6	 25
504	 22	38.0	6.7	 20
505	 22	53.0	11.6	 25
506	 22	50.0	8.0	 25
507	 22	49.0	8.3	 20
508	 22	189.0	22.5	 25
509	 22	57.0	9.2	 25
510	 22	74.0	9.8	 20
511	 22	99.0	17.4	 25
512	 22	62.0	9.7	 25
513	 22	42.5	7.4	 16
514	 22	39.8	7.2	 20
515	 22	44.0	5.5	 20
516	 22	34.5	7.7	 16
517	 22	39.0	6.4	 20
518	 22	68.0	12.5	 25
519	 22	47.5	7.2	 20
520	 22	122.0	15.2	 25
521	 22	653.0	38.4	 25
522	 22	60.3	10.3	 20
523	 22	82.0	13.9	 25
524	 22	198.0	21.6	 20
525	 22	533.0	42.7	 25
526	 22	607.0	47.9	 25
527	 22	87.0	16.5	 20
528	 22	48.3	8.3	 20
529	 22	73.5	10.1	 20
530	 22	87.8	12.5	 16
531	 22	40.5	7.4	 20
532	 22	45.3	6.6	 20
533	 22	66.5	12.2	 16
534	 22	287.0	27.1	 25
535	 22	73.0	13.3	 25
536	 22	38.0	6.3	 20
537	 22	48.0	9.3	 25
538	 22	279.0	22.8	 25
539	 22	144.3	23.4	 20
540	 22	74.0	12.9	 25
541	 22	105.0	17.7	 25
542	 22	40.5	7.0	 20
543	 22	37.0	6.9	 25
544	 22	47.3	8.0	 20
545	 22	40.5	7.3	 16
546	 22	40.0	6.2	 20
547	 22	34.3	6.2	 20
548	 22	37.3	7.5	 16
549	 22	45.0	6.3	 25
550	 22	38.0	6.1	 20
551	 22	33.0	4.2	 25
552	 22	39.0	8.5	 25
553	 22	35.0	5.6	 20
554	 22	37.0	6.5	 25
555	 22	48.0	6.4	 25
556	 22	39.5	6.1	 20
557	 22	46.0	7.3	 25
558	 22	48.0	6.3	 25
559	 22	45.0	6.3	 20
560	 22	50.0	11.1	 20
561	 22	68.8	11.2	 20
562	 22	77.5	10.8	 16
563	 22	61.8	11.2	 20
564	 22	80.5	15.3	 20
565	 22	52.3	8.7	 20
566	 22	43.0	8.2	 25
567	 22	40.0	6.9	 25
568	 22	78.0	10.5	 20
569	 22	37.0	6.1	 25
570	 22	41.0	7.6	 25
571	 22	36.0	5.6	 20
572	 22	41.0	5.6	 25
573	 22	47.5	6.0	 20
574	 22	40.0	6.9	 25
575	 22	44.5	7.8	 20
576	 22	39.3	7.7	 16
577	 22	78.3	12.9	 20
578	 22	70.3	9.8	 20
579	 22	42.5	6.4	 16
580	 22	138.5	18.7	 20
581	 22	57.0	10.1	 25
582	 22	65.0	12.8	 20
583	 22	64.0	9.7	 25
584	 22	54.0	9.2	 25
585	 22	46.0	6.8	 20
586	 22	48.0	7.7	 25
587	 22	40.0	5.5	 25
588	 22	35.0	6.4	 20
589	 22	42.0	8.3	 25
590	 22	47.0	8.6	 25
591	 22	37.5	5.4	 16
592	 22	53.8	7.3	 20
593	 22	39.5	5.4	 20
594	 22	40.3	7.7	 16
595	 22	36.5	5.3	 20
596	 22	41.0	5.7	 25
597	 22	45.3	8.7	 20
598	 22	36.0	7.4	 25
599	 22	64.5	10.6	 20
600	 22	38.0	7.9	 25
601	 22	42.0	10.2	 25
602	 22	64.0	8.9	 20
603	 22	69.0	11.7	 25
604	 22	39.0	6.1	 25
605	 22	51.0	11.9	 20
606	 22	38.0	5.4	 25
607	 22	37.5	4.5	 20
608	 22	46.3	7.5	 16
609	 22	36.0	5.6	 20
610	 22	39.0	5.4	 20
611	 22	43.3	7.8	 16
612	 22	40.0	6.6	 25
613	 22	127.0	28.0	 25
614	 22	90.3	13.8	 20
615	 22	61.0	11.1	 25
616	 22	67.0	9.2	 25
617	 22	51.8	9.0	 20
618	 22	37.0	7.6	 25
619	 22	213.0	27.0	 25
620	 22	91.3	15.7	 20
621	 22	52.0	8.8	 25
622	 22	44.8	9.3	 16
623	 22	42.3	7.1	 20
624	 22	503.3	43.9	 20
625	 22	109.0	15.8	 16
626	 22	61.3	11.3	 20
627	 22	43.0	6.9	 25
628	 22	94.8	13.3	 20
629	 22	147.0	19.9	 25
630	 22	87.0	12.6	 25
631	 22	131.0	15.3	 20
632	 22	101.0	13.0	 25
633	 22	172.0	21.0	 25
634	 22	61.5	11.7	 20
635	 22	51.0	8.0	 25
636	 22	56.0	9.6	 25
637	 22	83.0	15.3	 20
638	 22	47.0	9.0	 20
639	 22	1550.3	267.9	 20
  0	 23	42.0	7.6	 25
  1	 23	53.0	8.6	 25
  2	 23	63.5	9.7	 20
  3	 23	53.3	21.8	 20
  4	 23	35.3	6.8	 20
  5	 23	91.3	12.4	 16
  6	 23	46.0	7.1	 20
  7	 23	48.3	7.4	 20
  8	 23	38.0	7.2	 20
  9	 23	33.0	5.5	 25
 10	 23	37.0	5.3	 25
 11	 23	64.0	9.8	 20
 12	 23	46.0	7.8	 25
 13	 23	35.0	7.1	 25
 14	 23	58.5	9.6	 20
 15	 23	55.0	9.7	 25
 16	 23	66.0	9.6	 25
 17	 23	78.0	11.4	 20
 18	 23	80.0	12.5	 25
 19	 23	121.8	16.8	 20
 20	 23	45.3	4.2	 16
 21	 23	38.3	6.6	 20
 22	 23	34.3	6.1	 20
 23	 23	54.5	6.8	 16
 24	 23	50.0	7.4	 25
 25	 23	95.3	11.7	 20
 26	 23	200.0	25.3	 25
 27	 23	101.0	14.4	 25
 28	 23	261.5	26.1	 20
 29	 23	74.0	10.0	 25
 30	 23	572.0	66.2	 25
 31	 23	213.8	27.1	 20
 32	 23	248.0	36.0	 25
 33	 23	94.0	13.9	 25
 34	 23	67.5	11.2	 16
 35	 23	39.5	6.6	 20
 36	 23	56.5	10.6	 20
 37	 23	182.3	22.6	 16
 38	 23	51.8	9.7	 20
 39	 23	68.0	10.2	 25
 40	 23	52.0	9.5	 20
 41	 23	36.0	5.9	 25
 42	 23	34.0	6.9	 25
 43	 23	102.0	17.0	 20
 44	 23	37.0	7.2	 25
 45	 23	42.0	7.0	 25
 46	 23	48.0	8.4	 20
 47	 23	42.0	8.3	 25
 48	 23	521.0	101.9	 25
 49	 23	36.8	7.8	 20
 50	 23	34.3	5.8	 20
 51	 23	47.5	7.7	 16
 52	 23	72.3	9.7	 20
 53	 23	106.5	11.2	 20
 54	 23	69.3	8.3	 16
 55	 23	48.0	6.5	 25
 56	 23	34.0	4.8	 25
 57	 23	44.3	7.9	 20
 58	 23	34.0	6.3	 25
 59	 23	37.0	6.3	 25
 60	 23	58.3	11.2	 20
 61	 23	37.0	8.5	 25
 62	 23	44.0	7.7	 25
 63	 23	31.3	6.4	 20
 64	 23	43.0	8.8	 25
 65	 23	44.0	7.4	 20
 66	 23	106.3	14.6	 16
 67	 23	52.0	8.7	 20
 68	 23	181.5	16.1	 20
 69	 23	170.3	18.0	 16
 70	 23	674.0	90.1	 20
 71	 23	53.0	7.9	 25
 72	 23	44.0	7.4	 20
 73	 23	50.0	6.8	 25
 74	 23	66.0	12.4	 20
 75	 23	54.0	7.5	 25
 76	 23	247.0	51.6	 25
 77	 23	39.5	7.7	 20
 78	 23	65.0	13.3	 25
 79	 23	55.0	10.1	 25
 80	 23	51.3	10.1	 20
 81	 23	36.3	10.3	 20
 82	 23	34.0	7.9	 20
 83	 23	40.3	5.7	 16
 84	 23	65.5	9.1	 20
 85	 23	53.0	10.9	 20
 86	 23	89.5	10.7	 20
 87	 23	73.0	10.5	 25
 88	 23	40.0	7.1	 25
 89	 23	71.3	9.2	 20
 90	 23	119.0	16.3	 25
 91	 23	139.0	40.2	 25
 92	 23	432.3	52.8	 20
 93	 23	669.0	91.3	 25
 94	 23	42.0	8.0	 25
 95	 23	39.3	5.5	 20
 96	 23	71.0	13.2	 25
 97	 23	152.0	19.3	 20
 98	 23	61.8	9.3	 16
 99	 23	38.8	8.5	 20
100	 23	69.5	12.2	 16
101	 23	52.3	10.2	 20
102	 23	52.0	8.5	 25
103	 23	63.3	10.3	 20
104	 23	63.0	10.5	 25
105	 23	300.0	47.7	 25
106	 23	40.0	5.2	 20
107	 23	176.0	33.4	 25
108	 23	254.0	42.2	 25
109	 23	56.5	10.3	 20
110	 23	70.0	12.5	 25
111	 23	54.0	9.5	 25
112	 23	71.3	8.7	 16
113	 23	35.3	6.2	 20
114	 23	50.3	9.4	 20
115	 23	39.8	6.7	 16
116	 23	63.5	13.1	 20
117	 23	35.0	7.7	 25
118	 23	47.3	8.4	 20
119	 23	105.0	20.8	 25
120	 23	44.0	7.0	 25
121	 23	106.0	12.7	 20
122	 23	59.0	8.1	 25
123	 23	452.8	37.6	 20
124	 23	210.0	20.5	 25
125	 23	271.0	37.1	 25
126	 23	169.5	27.4	 20
127	 23	189.0	20.7	 25
128	 23	290.5	33.9	 20
129	 23	62.0	10.3	 16
130	 23	42.5	8.7	 20
131	 23	36.8	6.9	 20
132	 23	168.5	22.9	 16
133	 23	59.0	10.5	 25
134	 23	72.0	11.2	 25
135	 23	69.3	8.0	 20
136	 23	48.0	11.6	 25
137	 23	39.0	7.5	 25
138	 23	194.3	23.0	 20
139	 23	37.0	5.4	 25
140	 23	47.0	11.1	 25
141	 23	37.3	6.2	 20
142	 23	249.0	32.3	 25
143	 23	116.3	17.7	 20
144	 23	730.3	36.5	 16
145	 23	114.0	19.7	 20
146	 23	408.5	64.3	 20
147	 23	948.3	55.4	 16
148	 23	1183.5	51.1	 20
149	 23	127.8	23.3	 20
150	 23	130.0	14.9	 25
151	 23	79.0	10.5	 25
152	 23	89.0	11.9	 20
153	 23	66.0	11.0	 25
154	 23	37.0	7.0	 25
155	 23	46.3	8.3	 20
156	 23	84.0	10.4	 25
157	 23	74.0	10.9	 25
158	 23	42.0	7.7	 20
159	 23	39.3	5.7	 20
160	 23	53.5	8.2	 20
161	 23	48.0	8.5	 16
162	 23	207.0	21.0	 20
163	 23	46.3	6.1	 20
164	 23	40.0	4.4	 20
165	 23	42.0	8.4	 25
166	 23	45.0	8.9	 25
167	 23	44.3	7.5	 20
168	 23	40.0	5.0	 25
169	 23	227.0	30.1	 25
170	 23	113.5	14.7	 20
171	 23	150.0	22.1	 25
172	 23	98.8	15.4	 20
173	 23	63.0	9.8	 25
174	 23	205.0	20.7	 25
175	 23	59.8	8.7	 16
176	 23	120.3	13.1	 20
177	 23	60.0	10.6	 20
178	 23	65.0	9.5	 16
179	 23	79.3	10.1	 20
180	 23	38.0	7.5	 25
181	 23	36.5	6.6	 20
182	 23	37.0	7.5	 25
183	 23	44.0	9.5	 25
184	 23	73.0	10.8	 20
185	 23	67.0	12.1	 25
186	 23	96.0	17.1	 25
187	 23	221.0	34.8	 20
188	 23	93.0	12.8	 25
189	 23	91.0	11.9	 25
190	 23	45.0	5.9	 16
191	 23	67.0	9.1	 20
192	 23	61.3	10.1	 20
193	 23	69.0	10.5	 16
194	 23	46.3	8.0	 20
195	 23	51.0	9.1	 20
196	 23	39.3	6.8	 20
197	 23	496.0	37.4	 25
198	 23	775.0	48.4	 20
199	 23	77.0	28.4	 25
200	 23	42.0	7.1	 25
201	 23	51.3	10.4	 20
202	 23	76.0	10.7	 25
203	 23	37.0	5.3	 25
204	 23	35.5	6.8	 20
205	 23	43.0	6.9	 25
206	 23	41.3	7.2	 20
207	 23	41.0	5.6	 16
208	 23	31.0	6.1	 20
209	 23	40.3	7.1	 20
210	 23	35.3	7.7	 16
211	 23	36.0	7.1	 25
212	 23	40.0	6.5	 25
213	 23	32.3	6.5	 20
214	 23	38.0	5.9	 25
215	 23	33.0	3.9	 25
216	 23	37.3	6.1	 20
217	 23	39.0	7.3	 25
218	 23	1045.0	193.4	 25
219	 23	76.5	12.9	 20
220	 23	37.0	5.7	 25
221	 23	35.0	5.7	 25
222	 23	30.8	4.4	 16
223	 23	38.3	7.5	 20
224	 23	41.0	6.9	 16
225	 23	33.0	5.5	 20
226	 23	40.3	8.7	 20
227	 23	37.5	5.6	 20
228	 23	49.0	8.1	 25
229	 23	43.0	5.6	 25
230	 23	528.0	37.9	 20
231	 23	64.0	10.6	 25
232	 23	73.0	9.9	 25
233	 23	72.5	11.0	 20
234	 23	82.0	13.7	 25
235	 23	280.0	43.7	 25
236	 23	108.3	11.5	 20
237	 23	101.5	12.6	 20
238	 23	91.3	13.2	 20
239	 23	136.5	13.0	 16
240	 23	71.3	9.8	 20
241	 23	572.0	53.2	 20
242	 23	83.3	12.4	 20
243	 23	64.0	10.9	 25
244	 23	48.0	7.3	 25
245	 23	38.0	6.5	 20
246	 23	47.0	8.5	 25
247	 23	57.0	9.0	 20
248	 23	309.0	39.4	 25
249	 23	105.0	11.5	 25
250	 23	263.0	30.4	 20
251	 23	160.0	18.3	 25
252	 23	58.0	12.4	 25
253	 23	72.0	10.2	 16
254	 23	107.5	11.9	 20
255	 23	1087.0	89.9	 20
256	 23	1171.0	73.4	 16
257	 23	54.0	7.9	 20
258	 23	55.0	8.5	 25
259	 23	148.8	18.1	 20
260	 23	39.0	6.1	 25
261	 23	39.0	6.7	 25
262	 23	36.5	7.0	 20
263	 23	46.0	6.5	 25
264	 23	77.0	10.3	 25
265	 23	71.5	9.6	 20
266	 23	44.0	9.1	 25
267	 23	39.0	6.8	 25
268	 23	45.5	8.2	 16
269	 23	39.0	6.6	 20
270	 23	50.3	7.7	 20
271	 23	47.0	6.8	 16
272	 23	39.0	7.8	 20
273	 23	35.3	5.6	 16
274	 23	40.0	7.0	 25
275	 23	35.0	5.9	 25
276	 23	49.5	9.8	 20
277	 23	35.0	4.6	 25
278	 23	45.0	7.0	 25
279	 23	61.3	9.3	 20
280	 23	97.0	13.0	 25
281	 23	49.0	8.3	 25
282	 23	38.3	8.1	 20
283	 23	35.0	5.5	 25
284	 23	188.8	23.7	 20
285	 23	73.3	10.2	 16
286	 23	64.5	10.4	 20
287	 23	35.3	5.4	 20
288	 23	38.8	6.8	 16
289	 23	39.0	6.5	 25
290	 23	84.0	13.0	 25
291	 23	44.0	8.0	 20
292	 23	880.0	95.1	 25
293	 23	67.0	9.1	 25
294	 23	111.8	15.5	 20
295	 23	317.0	26.4	 25
296	 23	114.5	17.2	 20
297	 23	74.0	15.5	 25
298	 23	153.0	20.6	 25
299	 23	268.0	39.7	 20
300	 23	45.0	8.3	 20
301	 23	216.5	31.4	 20
302	 23	49.3	8.1	 16
303	 23	41.0	5.9	 20
304	 23	49.3	8.7	 20
305	 23	119.8	15.7	 20
306	 23	51.0	8.7	 25
307	 23	56.0	8.2	 25
308	 23	91.5	13.4	 20
309	 23	50.0	7.7	 25
310	 23	196.0	27.2	 25
311	 23	105.0	16.9	 20
312	 23	56.0	9.3	 25
313	 23	49.0	10.6	 25
314	 23	38.3	7.9	 20
315	 23	250.3	36.0	 20
316	 23	57.5	11.2	 20
317	 23	38.5	7.4	 16
318	 23	64.0	9.7	 20
319	 23	37.5	5.8	 20
320	 23	53.3	8.2	 20
321	 23	39.0	5.7	 25
322	 23	182.8	19.0	 20
323	 23	69.0	12.7	 25
324	 23	49.0	8.0	 25
325	 23	39.0	6.6	 20
326	 23	38.0	5.1	 25
327	 23	43.0	7.4	 25
328	 23	42.3	7.0	 20
329	 23	41.0	8.0	 25
330	 23	100.0	19.4	 25
331	 23	54.0	7.1	 16
332	 23	165.0	18.9	 20
333	 23	256.0	25.1	 20
334	 23	145.8	15.8	 16
335	 23	343.8	33.8	 20
336	 23	1036.0	86.3	 25
337	 23	481.3	43.4	 20
338	 23	749.0	48.1	 25
339	 23	179.0	42.2	 25
340	 23	207.3	22.6	 20
341	 23	120.0	19.3	 25
342	 23	92.0	12.1	 25
343	 23	76.3	14.9	 20
344	 23	71.0	13.3	 25
345	 23	79.3	13.6	 20
346	 23	58.0	9.0	 20
347	 23	51.5	8.1	 20
348	 23	108.0	12.3	 16
349	 23	393.8	32.3	 20
350	 23	660.8	65.0	 20
351	 23	173.3	19.1	 16
352	 23	46.0	7.8	 25
353	 23	58.0	7.7	 25
354	 23	64.3	8.0	 20
355	 23	44.0	8.1	 25
356	 23	44.0	6.8	 25
357	 23	38.0	7.6	 20
358	 23	35.0	6.4	 25
359	 23	39.0	7.2	 25
360	 23	54.3	9.1	 20
361	 23	55.0	10.8	 25
362	 23	589.5	61.7	 20
363	 23	675.3	43.4	 16
364	 23	63.8	19.2	 20
365	 23	39.3	7.1	 20
366	 23	42.5	8.6	 16
367	 23	40.0	7.2	 25
368	 23	53.0	8.2	 25
369	 23	156.8	20.9	 20
370	 23	134.0	16.1	 25
371	 23	72.0	12.5	 20
372	 23	70.0	9.0	 25
373	 23	65.0	9.2	 25
374	 23	46.0	6.7	 20
375	 23	100.0	13.6	 25
376	 23	109.0	16.8	 25
377	 23	81.3	20.7	 20
378	 23	108.0	16.2	 20
379	 23	43.5	7.3	 20
380	 23	50.3	8.1	 16
381	 23	37.5	6.0	 20
382	 23	70.8	12.9	 20
383	 23	188.5	20.4	 20
384	 23	75.0	10.3	 25
385	 23	41.0	6.7	 25
386	 23	37.0	6.2	 20
387	 23	35.0	7.2	 25
388	 23	50.0	8.5	 25
389	 23	86.5	17.5	 20
390	 23	44.0	7.8	 25
391	 23	108.0	18.7	 25
392	 23	38.5	8.7	 20
393	 23	121.5	17.3	 20
394	 23	44.0	7.4	 20
395	 23	40.8	4.9	 16
396	 23	55.3	11.2	 20
397	 23	226.3	20.3	 16
398	 23	152.0	21.6	 25
399	 23	79.0	8.3	 25
400	 23	64.0	7.3	 20
401	 23	47.0	8.9	 25
402	 23	44.0	9.3	 25
403	 23	54.3	7.0	 20
404	 23	493.0	57.3	 25
405	 23	169.0	11.9	 25
406	 23	329.0	28.8	 20
407	 23	190.0	16.1	 25
408	 23	146.0	15.4	 25
409	 23	37.5	5.9	 16
410	 23	35.3	5.5	 20
411	 23	62.0	9.2	 20
412	 23	195.0	18.6	 16
413	 23	241.5	30.1	 20
414	 23	550.0	57.2	 25
415	 23	176.5	20.3	 20
416	 23	80.0	10.0	 25
417	 23	59.0	10.1	 25
418	 23	47.3	7.9	 20
419	 23	80.0	11.4	 25
420	 23	37.3	8.1	 20
421	 23	41.0	7.5	 25
422	 23	39.0	6.9	 25
423	 23	36.5	6.5	 20
424	 23	55.8	8.0	 20
425	 23	37.3	6.8	 20
426	 23	38.3	5.9	 16
427	 23	41.8	7.5	 20
428	 23	41.3	8.4	 20
429	 23	49.5	8.7	 16
430	 23	42.0	7.3	 25
431	 23	40.0	6.0	 25
432	 23	80.3	14.4	 20
433	 23	53.0	8.5	 25
434	 23	82.0	12.7	 25
435	 23	60.0	14.9	 20
436	 23	533.0	45.0	 25
437	 23	52.0	8.4	 25
438	 23	69.0	11.5	 20
439	 23	64.0	8.8	 25
440	 23	52.3	10.1	 20
441	 23	126.5	20.6	 16
442	 23	94.0	13.0	 20
443	 23	51.0	8.5	 20
444	 23	51.0	10.0	 16
445	 23	55.0	11.6	 25
446	 23	166.8	15.4	 20
447	 23	240.0	24.8	 25
448	 23	270.0	25.0	 25
449	 23	66.3	7.6	 20
450	 23	122.0	17.7	 25
451	 23	38.0	8.7	 25
452	 23	254.0	34.9	 20
453	 23	103.0	17.4	 25
454	 23	91.0	13.0	 25
455	 23	72.8	10.3	 20
456	 23	340.3	31.6	 20
457	 23	43.3	7.6	 20
458	 23	53.0	9.2	 16
459	 23	44.3	8.5	 20
460	 23	40.3	7.4	 20
461	 23	39.3	7.0	 20
462	 23	39.0	6.2	 25
463	 23	45.0	7.7	 25
464	 23	57.0	9.5	 20
465	 23	53.0	9.3	 25
466	 23	76.0	8.7	 25
467	 23	88.5	11.4	 20
468	 23	72.0	10.2	 25
469	 23	124.8	22.2	 20
470	 23	62.0	8.7	 25
471	 23	54.3	10.2	 20
472	 23	51.8	9.2	 16
473	 23	49.0	8.4	 20
474	 23	50.3	9.7	 20
475	 23	43.3	7.2	 16
476	 23	40.0	7.0	 25
477	 23	55.0	8.4	 25
478	 23	38.3	6.1	 20
479	 23	36.0	5.9	 25
480	 23	41.0	8.0	 25
481	 23	45.3	5.8	 20
482	 23	46.0	7.1	 25
483	 23	38.0	7.7	 25
484	 23	44.5	7.0	 20
485	 23	40.0	6.3	 25
486	 23	112.0	15.4	 25
487	 23	100.3	12.1	 16
488	 23	45.3	7.3	 20
489	 23	53.8	8.4	 20
490	 23	56.5	10.1	 16
491	 23	45.3	5.0	 20
492	 23	96.0	14.3	 25
493	 23	36.0	5.5	 20
494	 23	41.0	7.1	 25
495	 23	38.3	6.3	 20
496	 23	56.0	10.4	 25
497	 23	46.0	6.9	 25
498	 23	88.0	14.1	 20
499	 23	115.0	20.3	 25
500	 23	146.0	19.6	 25
501	 23	61.8	10.8	 20
502	 23	54.3	8.5	 20
503	 23	52.3	7.8	 20
504	 23	82.0	13.9	 16
505	 23	1034.5	47.5	 20
506	 23	580.0	40.5	 20
507	 23	130.5	16.8	 16
508	 23	402.0	69.8	 25
509	 23	51.0	7.8	 25
510	 23	141.0	12.6	 20
511	 23	85.0	32.1	 25
512	 23	69.0	9.5	 25
513	 23	40.0	7.0	 20
514	 23	795.0	77.9	 25
515	 23	238.0	30.2	 25
516	 23	54.0	14.8	 20
517	 23	38.0	6.6	 25
518	 23	340.8	21.7	 16
519	 23	172.3	19.6	 20
520	 23	170.0	16.6	 20
521	 23	949.5	57.7	 16
522	 23	145.5	15.1	 20
523	 23	54.0	9.0	 25
524	 23	45.3	6.4	 20
525	 23	134.0	18.6	 25
526	 23	103.0	14.2	 25
527	 23	82.8	12.8	 20
528	 23	541.0	39.9	 25
529	 23	193.0	23.3	 25
530	 23	341.8	20.6	 20
531	 23	356.0	39.1	 25
532	 23	451.0	63.6	 25
533	 23	2052.5	193.8	 20
534	 23	1171.0	62.3	 20
535	 23	377.3	45.8	 20
536	 23	86.3	15.0	 16
537	 23	230.0	17.6	 20
538	 23	178.8	16.4	 20
539	 23	87.0	11.2	 20
540	 23	81.0	11.8	 25
541	 23	85.0	12.5	 25
542	 23	118.5	17.4	 20
543	 23	45.0	7.7	 25
544	 23	63.5	6.6	 20
545	 23	112.0	14.6	 25
546	 23	37.0	8.6	 25
547	 23	31.8	6.8	 20
548	 23	40.0	5.2	 25
549	 23	69.5	10.4	 20
550	 23	39.3	6.3	 16
551	 23	40.3	7.1	 20
552	 23	38.5	7.0	 20
553	 23	39.0	6.8	 16
554	 23	75.3	13.2	 20
555	 23	53.0	10.2	 25
556	 23	45.3	8.1	 20
557	 23	50.0	9.4	 25
558	 23	65.0	11.8	 25
559	 23	42.3	6.1	 20
560	 23	173.0	31.9	 25
561	 23	2434.0	191.5	 25
562	 23	1228.0	56.9	 20
563	 23	93.0	14.4	 25
564	 23	441.0	44.5	 25
565	 23	79.0	12.0	 16
566	 23	128.3	17.1	 20
567	 23	85.3	7.6	 20
568	 23	43.5	6.4	 16
569	 23	49.0	6.2	 20
570	 23	44.0	7.8	 20
571	 23	46.0	6.3	 25
572	 23	45.0	7.7	 25
573	 23	67.8	10.2	 20
574	 23	86.0	14.3	 25
575	 23	535.0	66.9	 25
576	 23	77.0	13.5	 20
577	 23	40.0	7.0	 25
578	 23	36.0	7.5	 25
579	 23	38.3	6.4	 20
580	 23	53.0	8.2	 25
581	 23	47.8	9.2	 20
582	 23	37.0	6.6	 16
583	 23	65.0	9.4	 20
584	 23	620.5	66.4	 20
585	 23	392.3	24.4	 16
586	 23	752.0	85.1	 25
587	 23	880.0	126.5	 25
588	 23	41.0	6.2	 20
589	 23	90.0	15.5	 25
590	 23	224.0	22.2	 25
591	 23	42.0	10.4	 20
592	 23	347.0	38.3	 25
593	 23	115.5	18.4	 20
594	 23	39.0	6.1	 25
595	 23	36.0	5.6	 25
596	 23	37.0	5.6	 16
597	 23	44.3	7.9	 20
598	 23	120.0	12.4	 20
599	 23	39.3	6.8	 16
600	 23	38.5	6.2	 20
601	 23	38.0	5.8	 25
602	 23	33.3	5.6	 20
603	 23	61.0	9.4	 25
604	 23	84.0	16.3	 25
605	 23	2253.8	1166.9	 20
606	 23	353.0	35.4	 25
607	 23	118.0	17.9	 25
608	 23	39.3	5.5	 20
609	 23	38.0	5.4	 25
610	 23	37.0	5.8	 25
611	 23	37.3	8.8	 20
612	 23	37.8	6.4	 20
613	 23	54.3	10.8	 20
614	 23	70.0	12.4	 16
615	 23	35.0	7.1	 20
616	 23	36.0	4.5	 20
617	 23	47.3	9.6	 20
618	 23	36.0	5.4	 25
619	 23	41.3	5.8	 20
620	 23	50.0	7.5	 25
621	 23	75.0	10.1	 25
622	 23	41.0	6.3	 20
623	 23	240.0	29.8	 25
624	 23	271.0	21.1	 25
625	 23	242.5	24.0	 20
626	 23	602.0	53.5	 25
627	 23	246.5	28.8	 20
628	 23	64.0	7.0	 16
629	 23	117.0	14.0	 20
630	 23	228.8	23.0	 20
631	 23	102.8	16.0	 16
632	 23	266.3	23.4	 20
633	 23	87.0	15.0	 25
634	 23	45.0	6.5	 20
635	 23	57.0	9.3	 25
636	 23	50.0	10.9	 25
637	 23	836.5	68.1	 20
638	 23	223.0	27.9	 25
639	 23	43.0	10.2	 25
  0	 24	1437.0	205.2	 25
  1	 24	41.0	8.2	 25
  2	 24	67.0	11.3	 20
  3	 24	46.0	7.5	 25
  4	 24	37.0	6.8	 25
  5	 24	49.0	9.0	 20
  6	 24	47.0	9.7	 25
  7	 24	55.0	8.5	 25
  8	 24	38.3	7.3	 16
  9	 24	38.3	6.4	 20
 10	 24	36.0	5.7	 20
 11	 24	39.0	6.7	 16
 12	 24	38.3	8.2	 20
 13	 24	35.0	7.5	 25
 14	 24	33.5	5.9	 20
 15	 24	44.0	6.9	 25
 16	 24	60.0	9.1	 25
 17	 24	37.8	7.1	 20
 18	 24	43.0	7.0	 25
 19	 24	65.0	8.0	 20
 20	 24	38.0	6.9	 25
 21	 24	36.0	8.0	 25
 22	 24	34.3	5.3	 20
 23	 24	43.0	7.7	 25
 24	 24	46.3	7.0	 20
 25	 24	50.3	7.7	 16
 26	 24	88.5	11.1	 20
 27	 24	178.8	39.5	 20
 28	 24	441.3	26.0	 16
 29	 24	95.0	17.6	 25
 30	 24	322.0	27.9	 25
 31	 24	75.3	9.8	 20
 32	 24	77.0	12.0	 25
 33	 24	76.0	13.0	 25
 34	 24	151.3	15.2	 20
 35	 24	42.0	7.5	 25
 36	 24	120.0	16.5	 25
 37	 24	122.3	17.9	 20
 38	 24	56.0	8.1	 25
 39	 24	52.3	7.1	 20
 40	 24	39.5	6.1	 16
 41	 24	36.3	7.2	 20
 42	 24	37.3	7.8	 20
 43	 24	41.0	5.4	 16
 44	 24	35.5	7.1	 20
 45	 24	41.0	6.0	 20
 46	 24	39.0	6.6	 25
 47	 24	39.0	6.7	 25
 48	 24	110.0	15.5	 20
 49	 24	35.0	5.6	 25
 50	 24	36.0	6.1	 25
 51	 24	70.3	64.1	 20
 52	 24	58.0	10.6	 25
 53	 24	93.0	13.8	 25
 54	 24	61.5	11.3	 20
 55	 24	40.8	6.5	 20
 56	 24	34.5	7.4	 20
 57	 24	37.8	8.8	 16
 58	 24	38.0	7.7	 20
 59	 24	33.5	5.4	 20
 60	 24	39.5	6.6	 20
 61	 24	37.0	6.9	 25
 62	 24	40.0	7.2	 25
 63	 24	35.3	4.6	 20
 64	 24	44.0	21.0	 25
 65	 24	46.0	8.3	 25
 66	 24	45.3	7.0	 20
 67	 24	36.0	5.1	 25
 68	 24	108.0	15.1	 25
 69	 24	457.0	38.9	 20
 70	 24	147.0	33.8	 25
 71	 24	55.0	7.8	 16
 72	 24	40.3	8.0	 20
 73	 24	51.0	10.8	 20
 74	 24	47.0	8.8	 16
 75	 24	39.5	7.7	 20
 76	 24	50.0	7.0	 25
 77	 24	41.3	7.6	 20
 78	 24	43.0	6.8	 25
 79	 24	123.0	17.9	 25
 80	 24	60.5	11.6	 20
 81	 24	37.0	6.0	 25
 82	 24	34.0	6.3	 25
 83	 24	37.3	5.5	 20
 84	 24	44.0	5.9	 25
 85	 24	64.0	9.0	 25
 86	 24	86.0	14.8	 16
 87	 24	60.3	7.4	 20
 88	 24	53.0	10.1	 20
 89	 24	110.8	12.9	 16
 90	 24	252.5	29.3	 20
 91	 24	333.0	53.3	 25
 92	 24	470.3	50.7	 20
 93	 24	155.0	21.9	 25
 94	 24	39.3	8.4	 20
 95	 24	44.0	8.0	 25
 96	 24	59.0	11.5	 25
 97	 24	348.3	21.8	 20
 98	 24	42.0	6.4	 25
 99	 24	52.0	9.9	 25
100	 24	63.0	12.4	 20
101	 24	77.0	10.1	 25
102	 24	46.3	9.8	 20
103	 24	41.5	9.1	 16
104	 24	41.3	5.7	 20
105	 24	101.3	18.0	 20
106	 24	38.3	5.6	 16
107	 24	43.0	7.0	 25
108	 24	48.0	7.7	 25
109	 24	37.0	4.7	 20
110	 24	37.0	8.2	 25
111	 24	44.0	5.4	 25
112	 24	52.5	6.3	 20
113	 24	40.0	6.7	 25
114	 24	85.0	13.6	 25
115	 24	37.0	5.7	 20
116	 24	65.0	12.6	 25
117	 24	37.3	5.9	 20
118	 24	43.0	8.3	 16
119	 24	75.0	9.7	 20
120	 24	46.8	9.3	 16
121	 24	90.5	12.4	 20
122	 24	56.5	10.2	 20
123	 24	230.0	18.3	 20
124	 24	152.0	21.0	 25
125	 24	183.0	19.0	 25
126	 24	281.5	33.3	 20
127	 24	129.0	17.9	 25
128	 24	199.0	31.1	 25
129	 24	47.0	7.4	 20
130	 24	40.0	6.0	 25
131	 24	43.0	8.4	 25
132	 24	82.3	10.4	 20
133	 24	39.0	6.8	 20
134	 24	42.5	6.6	 20
135	 24	36.8	6.8	 16
136	 24	40.8	9.1	 20
137	 24	33.3	6.6	 20
138	 24	62.3	9.7	 20
139	 24	37.0	6.0	 25
140	 24	44.0	6.0	 25
141	 24	43.3	7.0	 20
142	 24	313.0	33.5	 25
143	 24	128.8	18.8	 20
144	 24	213.0	25.6	 25
145	 24	219.0	26.6	 25
146	 24	692.3	45.2	 20
147	 24	367.0	79.0	 25
148	 24	936.0	78.1	 25
149	 24	178.8	15.6	 16
150	 24	243.8	30.6	 20
151	 24	104.0	12.1	 20
152	 24	62.8	10.3	 16
153	 24	127.0	19.1	 20
154	 24	42.0	6.4	 25
155	 24	54.3	6.2	 20
156	 24	77.0	10.0	 25
157	 24	133.0	16.1	 25
158	 24	41.3	8.4	 20
159	 24	38.0	6.6	 25
160	 24	51.0	6.7	 25
161	 24	41.8	9.0	 20
162	 24	125.0	17.6	 25
163	 24	41.0	7.5	 25
164	 24	43.3	6.0	 16
165	 24	41.0	9.6	 20
166	 24	80.3	16.5	 20
167	 24	41.3	6.0	 16
168	 24	42.3	7.5	 20
169	 24	69.0	12.5	 16
170	 24	181.0	23.5	 25
171	 24	274.0	19.8	 25
172	 24	64.3	12.5	 20
173	 24	62.0	9.2	 25
174	 24	103.0	19.5	 25
175	 24	132.8	15.7	 20
176	 24	99.0	13.0	 25
177	 24	49.0	8.2	 25
178	 24	44.3	7.8	 20
179	 24	61.0	8.6	 25
180	 24	37.0	6.5	 20
181	 24	35.3	6.4	 16
182	 24	35.5	7.1	 20
183	 24	39.3	7.3	 20
184	 24	73.8	12.2	 16
185	 24	67.0	11.7	 25
186	 24	103.0	14.7	 25
187	 24	74.5	11.1	 20
188	 24	78.0	10.6	 25
189	 24	75.0	9.4	 25
190	 24	47.3	9.4	 20
191	 24	56.0	7.7	 25
192	 24	46.8	10.9	 20
193	 24	65.0	8.4	 25
194	 24	40.0	7.9	 25
195	 24	49.8	10.1	 20
196	 24	38.5	6.9	 20
197	 24	288.8	30.7	 20
198	 24	361.3	28.2	 16
199	 24	62.3	16.1	 20
200	 24	39.5	7.9	 20
201	 24	41.3	7.9	 20
202	 24	73.0	9.8	 25
203	 24	38.0	6.1	 25
204	 24	35.5	6.8	 20
205	 24	38.0	5.9	 25
206	 24	39.0	8.6	 25
207	 24	36.3	5.5	 20
208	 24	37.0	7.7	 25
209	 24	36.0	6.9	 25
210	 24	37.3	6.7	 20
211	 24	38.0	6.0	 20
212	 24	37.3	7.7	 20
213	 24	34.3	6.1	 16
214	 24	37.0	6.4	 20
215	 24	37.0	7.8	 20
216	 24	38.3	7.0	 20
217	 24	40.0	6.9	 25
218	 24	137.3	18.0	 20
219	 24	41.0	7.4	 25
220	 24	33.0	5.7	 25
221	 24	35.3	6.6	 20
222	 24	37.0	6.0	 25
223	 24	39.0	8.2	 25
224	 24	36.0	6.6	 20
225	 24	37.0	7.7	 25
226	 24	40.0	6.4	 25
227	 24	41.0	5.9	 16
228	 24	48.3	7.3	 20
229	 24	40.0	6.0	 20
230	 24	78.0	15.7	 16
231	 24	43.3	8.0	 20
232	 24	213.0	27.7	 25
233	 24	123.0	11.7	 20
234	 24	92.0	17.6	 25
235	 24	481.0	33.1	 25
236	 24	147.3	14.3	 20
237	 24	91.0	11.9	 25
238	 24	56.0	9.8	 25
239	 24	83.5	12.5	 20
240	 24	57.0	8.4	 25
241	 24	162.0	28.5	 25
242	 24	65.5	12.5	 16
243	 24	46.0	6.6	 20
244	 24	43.5	7.5	 16
245	 24	41.3	7.7	 20
246	 24	40.3	7.6	 20
247	 24	39.3	8.0	 16
248	 24	222.0	23.1	 25
249	 24	111.0	13.8	 25
250	 24	116.3	14.3	 20
251	 24	259.0	28.9	 25
252	 24	46.0	9.5	 25
253	 24	108.3	13.0	 20
254	 24	232.0	22.4	 25
255	 24	458.0	51.1	 25
256	 24	590.8	57.6	 20
257	 24	58.0	10.6	 25
258	 24	50.3	7.8	 20
259	 24	48.3	8.4	 16
260	 24	41.8	7.4	 20
261	 24	36.3	6.5	 20
262	 24	38.5	7.3	 16
263	 24	44.0	7.4	 25
264	 24	50.0	8.7	 25
265	 24	70.3	7.9	 20
266	 24	41.0	9.1	 25
267	 24	41.0	6.4	 20
268	 24	49.0	7.7	 25
269	 24	40.0	7.3	 25
270	 24	56.3	8.2	 20
271	 24	46.0	7.5	 25
272	 24	37.0	4.5	 25
273	 24	39.0	6.0	 20
274	 24	36.0	6.1	 20
275	 24	38.0	8.0	 20
276	 24	44.0	7.3	 16
277	 24	35.3	6.2	 20
278	 24	40.0	6.1	 20
279	 24	63.0	11.9	 20
280	 24	49.0	8.6	 25
281	 24	37.0	5.6	 25
282	 24	36.0	7.0	 20
283	 24	42.0	9.2	 25
284	 24	56.0	9.3	 25
285	 24	43.3	8.8	 20
286	 24	51.0	8.2	 25
287	 24	38.0	7.3	 25
288	 24	36.0	7.0	 20
289	 24	36.0	5.7	 20
290	 24	70.3	19.1	 20
291	 24	32.3	5.0	 16
292	 24	229.5	29.6	 20
293	 24	50.0	8.6	 16
294	 24	72.0	13.3	 25
295	 24	300.0	44.1	 25
296	 24	188.3	23.0	 20
297	 24	147.0	23.0	 25
298	 24	194.0	25.8	 25
299	 24	241.5	25.4	 20
300	 24	44.0	6.8	 25
301	 24	103.0	18.3	 25
302	 24	52.3	10.0	 20
303	 24	41.0	6.3	 25
304	 24	43.0	7.2	 25
305	 24	47.0	8.1	 16
306	 24	49.0	9.1	 20
307	 24	58.5	9.9	 20
308	 24	77.3	11.1	 16
309	 24	43.5	7.3	 20
310	 24	63.0	9.9	 25
311	 24	60.5	11.4	 20
312	 24	63.0	10.2	 25
313	 24	43.0	7.3	 25
314	 24	40.0	7.0	 20
315	 24	39.0	7.8	 25
316	 24	32.3	6.5	 20
317	 24	40.0	5.9	 25
318	 24	34.0	5.6	 25
319	 24	36.0	5.7	 20
320	 24	39.5	8.8	 20
321	 24	33.5	5.4	 20
322	 24	69.0	10.7	 16
323	 24	56.3	14.2	 20
324	 24	39.3	6.5	 20
325	 24	36.0	4.4	 16
326	 24	37.0	6.8	 25
327	 24	48.0	8.2	 25
328	 24	45.8	7.6	 20
329	 24	46.0	7.1	 25
330	 24	41.0	8.3	 25
331	 24	41.0	7.3	 20
332	 24	95.0	11.9	 25
333	 24	74.0	17.4	 25
334	 24	56.0	8.8	 20
335	 24	131.0	22.4	 25
336	 24	180.3	30.8	 20
337	 24	328.5	44.6	 16
338	 24	1474.8	58.4	 20
339	 24	163.5	23.5	 20
340	 24	77.8	8.9	 16
341	 24	102.0	12.8	 25
342	 24	58.5	9.2	 20
343	 24	63.0	11.4	 25
344	 24	93.0	12.1	 25
345	 24	151.5	18.1	 20
346	 24	56.0	10.7	 25
347	 24	60.0	9.9	 25
348	 24	75.3	12.8	 20
349	 24	480.0	41.8	 25
350	 24	253.0	35.1	 25
351	 24	133.0	20.0	 20
352	 24	59.0	20.5	 20
353	 24	50.0	6.0	 20
354	 24	66.8	9.4	 16
355	 24	41.3	7.6	 20
356	 24	50.3	10.6	 20
357	 24	36.3	6.0	 20
358	 24	39.0	6.9	 25
359	 24	34.0	6.5	 25
360	 24	42.0	7.7	 20
361	 24	40.0	7.6	 25
362	 24	312.0	32.7	 25
363	 24	477.5	49.2	 20
364	 24	67.0	20.5	 25
365	 24	37.3	5.9	 20
366	 24	37.0	6.4	 25
367	 24	36.3	6.5	 20
368	 24	47.8	9.1	 16
369	 24	282.3	26.0	 20
370	 24	88.3	16.9	 20
371	 24	49.0	10.0	 16
372	 24	51.0	7.9	 25
373	 24	63.0	9.5	 25
374	 24	39.3	8.0	 20
375	 24	49.0	6.2	 25
376	 24	45.0	6.7	 25
377	 24	53.5	9.4	 20
378	 24	64.0	9.2	 25
379	 24	44.0	9.0	 25
380	 24	45.0	8.3	 20
381	 24	38.0	6.9	 25
382	 24	64.0	10.0	 25
383	 24	122.3	14.7	 16
384	 24	56.3	9.5	 20
385	 24	38.0	6.6	 20
386	 24	38.3	5.7	 16
387	 24	33.5	5.7	 20
388	 24	38.0	5.1	 25
389	 24	42.0	6.6	 20
390	 24	42.0	7.3	 25
391	 24	56.5	9.7	 20
392	 24	40.0	7.9	 25
393	 24	71.0	10.0	 25
394	 24	96.8	13.4	 20
395	 24	48.0	7.2	 25
396	 24	76.0	15.7	 25
397	 24	148.8	17.0	 20
398	 24	69.8	11.0	 20
399	 24	66.3	11.3	 20
400	 24	93.3	9.7	 16
401	 24	42.3	7.3	 20
402	 24	43.0	7.2	 20
403	 24	43.3	6.1	 16
404	 24	431.0	69.9	 25
405	 24	91.0	11.1	 25
406	 24	181.3	24.1	 20
407	 24	119.0	15.6	 25
408	 24	85.0	14.6	 25
409	 24	48.0	6.9	 20
410	 24	43.0	7.1	 25
411	 24	48.0	9.2	 25
412	 24	151.3	19.6	 20
413	 24	135.0	18.2	 25
414	 24	624.5	55.4	 20
415	 24	92.3	18.3	 16
416	 24	99.3	16.5	 20
417	 24	111.3	16.1	 16
418	 24	68.5	12.3	 20
419	 24	42.0	7.6	 25
420	 24	37.3	6.2	 20
421	 24	39.0	6.8	 25
422	 24	36.0	6.9	 25
423	 24	39.0	4.8	 20
424	 24	42.0	6.7	 25
425	 24	40.0	6.9	 25
426	 24	37.5	4.4	 20
427	 24	44.0	10.0	 25
428	 24	42.0	6.8	 25
429	 24	40.0	4.6	 20
430	 24	50.3	8.9	 20
431	 24	45.3	6.4	 20
432	 24	45.5	10.5	 16
433	 24	44.0	9.1	 20
434	 24	67.3	12.8	 20
435	 24	73.0	38.9	 20
436	 24	758.0	84.1	 25
437	 24	50.0	8.2	 25
438	 24	43.0	5.5	 20
439	 24	93.0	13.3	 25
440	 24	95.0	15.0	 20
441	 24	89.0	15.9	 25
442	 24	43.0	6.5	 25
443	 24	41.0	6.7	 20
444	 24	39.0	6.0	 25
445	 24	62.0	19.3	 20
446	 24	152.5	20.6	 16
447	 24	126.3	16.3	 20
448	 24	131.8	16.7	 20
449	 24	58.3	8.6	 16
450	 24	62.0	10.2	 25
451	 24	39.0	7.4	 25
452	 24	42.8	9.5	 20
453	 24	54.0	9.8	 25
454	 24	153.0	14.2	 25
455	 24	64.3	12.7	 20
456	 24	251.0	24.2	 25
457	 24	38.0	7.6	 25
458	 24	39.3	7.6	 20
459	 24	40.0	7.2	 25
460	 24	39.0	5.9	 25
461	 24	40.3	8.3	 16
462	 24	39.0	7.0	 20
463	 24	36.3	7.2	 20
464	 24	55.0	5.4	 16
465	 24	36.3	7.0	 20
466	 24	66.5	11.7	 20
467	 24	37.0	6.0	 25
468	 24	77.0	13.5	 25
469	 24	160.3	21.0	 20
470	 24	58.0	10.6	 25
471	 24	88.0	15.6	 25
472	 24	47.0	8.1	 20
473	 24	40.0	6.1	 25
474	 24	38.0	6.0	 25
475	 24	39.3	7.9	 20
476	 24	46.0	8.1	 20
477	 24	64.3	11.6	 20
478	 24	35.3	6.4	 16
479	 24	35.8	7.4	 20
480	 24	36.5	6.5	 20
481	 24	63.5	6.3	 16
482	 24	53.0	10.8	 25
483	 24	43.0	7.5	 25
484	 24	55.0	9.7	 20
485	 24	45.0	8.2	 25
486	 24	50.0	10.4	 25
487	 24	68.3	11.9	 20
488	 24	40.0	7.1	 25
489	 24	50.0	7.7	 20
490	 24	44.0	6.9	 25
491	 24	35.0	5.0	 25
492	 24	33.3	8.9	 16
493	 24	41.0	5.2	 20
494	 24	41.5	6.8	 20
495	 24	38.0	6.6	 16
496	 24	37.3	4.8	 20
497	 24	41.0	6.8	 25
498	 24	41.8	7.5	 20
499	 24	76.0	14.2	 25
500	 24	124.0	23.4	 25
501	 24	71.0	13.1	 20
502	 24	55.0	8.0	 25
503	 24	50.0	8.5	 25
504	 24	230.5	16.6	 20
505	 24	512.0	55.3	 25
506	 24	1053.0	70.6	 25
507	 24	287.3	32.6	 20
508	 24	1106.8	87.0	 20
509	 24	72.3	12.4	 20
510	 24	163.0	13.8	 16
511	 24	71.0	9.4	 20
512	 24	62.0	10.8	 20
513	 24	37.8	6.3	 20
514	 24	703.0	110.5	 25
515	 24	180.5	21.9	 20
516	 24	50.0	7.0	 25
517	 24	44.0	7.1	 25
518	 24	61.5	10.2	 20
519	 24	88.0	11.6	 25
520	 24	595.0	62.1	 25
521	 24	117.5	19.3	 20
522	 24	190.0	21.0	 25
523	 24	56.5	7.2	 20
524	 24	42.0	8.0	 16
525	 24	70.0	9.1	 20
526	 24	119.8	15.6	 20
527	 24	59.3	10.5	 16
528	 24	95.0	16.1	 20
529	 24	103.0	17.6	 25
530	 24	192.5	33.8	 20
531	 24	462.0	32.4	 25
532	 24	219.0	21.4	 25
533	 24	975.3	74.6	 20
534	 24	348.0	36.5	 25
535	 24	138.0	23.3	 25
536	 24	127.3	26.5	 20
537	 24	245.0	28.3	 25
538	 24	114.0	16.7	 20
539	 24	76.5	9.4	 20
540	 24	81.0	9.8	 20
541	 24	80.3	12.5	 16
542	 24	64.3	7.6	 20
543	 24	41.5	5.2	 20
544	 24	65.3	10.1	 20
545	 24	64.0	9.6	 25
546	 24	38.0	5.7	 25
547	 24	37.3	6.4	 20
548	 24	39.0	6.5	 25
549	 24	38.0	6.5	 25
550	 24	44.3	7.5	 20
551	 24	38.0	7.1	 25
552	 24	40.0	5.8	 25
553	 24	39.3	7.0	 20
554	 24	82.0	14.3	 25
555	 24	49.3	9.7	 20
556	 24	49.0	7.7	 16
557	 24	70.8	9.9	 20
558	 24	49.5	8.1	 20
559	 24	47.3	8.5	 16
560	 24	112.0	16.7	 25
561	 24	1136.0	6416.8	 25
562	 24	2153.3	115.8	 20
563	 24	181.0	19.1	 25
564	 24	636.5	74.9	 20
565	 24	105.0	19.5	 25
566	 24	131.0	16.4	 25
567	 24	63.0	10.1	 20
568	 24	43.0	7.7	 25
569	 24	55.0	9.9	 25
570	 24	42.3	6.6	 16
571	 24	47.8	6.1	 20
572	 24	48.3	8.8	 20
573	 24	52.0	10.3	 16
574	 24	50.0	9.8	 20
575	 24	96.0	19.7	 25
576	 24	80.3	12.3	 20
577	 24	41.0	7.8	 25
578	 24	34.0	4.9	 25
579	 24	37.0	4.7	 20
580	 24	36.0	7.2	 25
581	 24	39.0	5.2	 25
582	 24	44.8	8.0	 20
583	 24	42.0	7.0	 25
584	 24	258.0	28.9	 25
585	 24	374.0	34.0	 20
586	 24	139.0	15.8	 20
587	 24	186.8	28.4	 20
588	 24	47.3	6.6	 16
589	 24	58.5	9.1	 20
590	 24	84.3	14.0	 16
591	 24	50.0	7.7	 25
592	 24	180.0	23.6	 25
593	 24	63.0	8.5	 20
594	 24	40.0	6.4	 25
595	 24	36.0	7.0	 25
596	 24	40.5	9.9	 20
597	 24	38.0	7.1	 25
598	 24	38.0	4.8	 25
599	 24	37.3	7.4	 20
600	 24	37.0	5.8	 25
601	 24	44.5	7.7	 20
602	 24	36.3	5.1	 16
603	 24	66.0	11.7	 20
604	 24	57.0	11.4	 20
605	 24	2250.8	125.5	 16
606	 24	67.3	10.5	 20
607	 24	67.0	12.2	 25
608	 24	38.3	6.5	 20
609	 24	36.0	7.0	 25
610	 24	37.0	7.1	 25
611	 24	35.3	5.1	 20
612	 24	36.0	7.6	 25
613	 24	35.3	8.0	 20
614	 24	39.0	6.7	 25
615	 24	35.0	5.0	 25
616	 24	38.3	5.7	 20
617	 24	42.0	5.7	 20
618	 24	36.8	6.4	 20
619	 24	36.8	9.4	 16
620	 24	51.5	10.5	 20
621	 24	46.3	9.1	 20
622	 24	48.0	8.8	 20
623	 24	309.0	41.0	 25
624	 24	396.0	56.4	 25
625	 24	211.0	26.8	 20
626	 24	198.0	31.1	 25
627	 24	152.0	25.2	 25
628	 24	79.0	11.5	 20
629	 24	113.0	15.5	 25
630	 24	82.0	9.7	 25
631	 24	78.3	10.9	 20
632	 24	434.0	49.0	 25
633	 24	95.8	14.0	 20
634	 24	51.3	7.9	 16
635	 24	46.5	9.0	 20
636	 24	54.3	14.8	 20
637	 24	1061.8	84.8	 16
638	 24	103.0	10.1	 25
639	 24	1504.0	310.8	 20
  0	 25	38.8	8.6	 20
  1	 25	38.3	6.0	 20
  2	 25	37.0	6.8	 16
  3	 25	38.0	6.0	 25
  4	 25	38.0	7.6	 25
  5	 25	37.5	5.3	 20
  6	 25	68.0	11.4	 25
  7	 25	54.0	8.2	 25
  8	 25	36.8	8.2	 20
  9	 25	38.0	6.6	 25
 10	 25	37.0	5.0	 25
 11	 25	34.3	5.5	 20
 12	 25	38.0	6.7	 25
 13	 25	48.3	8.4	 20
 14	 25	32.8	8.2	 16
 15	 25	32.0	4.6	 20
 16	 25	37.3	6.0	 16
 17	 25	46.0	8.1	 20
 18	 25	90.3	12.3	 20
 19	 25	50.3	6.9	 20
 20	 25	44.0	7.1	 25
 21	 25	37.0	8.5	 25
 22	 25	38.0	7.5	 20
 23	 25	41.0	7.6	 25
 24	 25	39.0	7.5	 25
 25	 25	125.3	18.1	 20
 26	 25	116.0	15.2	 25
 27	 25	97.0	17.5	 25
 28	 25	1622.3	73.4	 20
 29	 25	358.0	62.6	 20
 30	 25	73.0	13.6	 20
 31	 25	213.3	25.9	 16
 32	 25	122.5	16.8	 20
 33	 25	108.0	16.2	 20
 34	 25	103.5	12.8	 20
 35	 25	96.0	18.3	 25
 36	 25	172.0	15.7	 25
 37	 25	89.3	11.3	 20
 38	 25	66.0	11.9	 25
 39	 25	62.8	10.2	 20
 40	 25	37.0	6.3	 25
 41	 25	37.0	7.6	 25
 42	 25	43.0	7.1	 20
 43	 25	191.0	35.0	 25
 44	 25	38.0	5.8	 25
 45	 25	46.3	7.7	 16
 46	 25	73.0	10.2	 20
 47	 25	39.0	6.4	 20
 48	 25	40.3	8.8	 16
 49	 25	59.0	10.5	 20
 50	 25	54.0	11.2	 25
 51	 25	39.5	7.8	 20
 52	 25	196.0	19.1	 25
 53	 25	134.0	34.5	 25
 54	 25	477.5	39.3	 20
 55	 25	41.0	5.5	 25
 56	 25	37.0	6.1	 25
 57	 25	38.3	7.4	 20
 58	 25	35.0	4.2	 25
 59	 25	37.0	5.9	 25
 60	 25	35.3	6.2	 16
 61	 25	37.0	6.9	 20
 62	 25	38.3	6.6	 20
 63	 25	42.3	7.7	 16
 64	 25	38.8	7.6	 20
 65	 25	41.3	7.0	 20
 66	 25	45.0	8.1	 25
 67	 25	42.0	7.0	 25
 68	 25	36.8	5.8	 20
 69	 25	68.0	10.6	 25
 70	 25	39.0	7.6	 25
 71	 25	47.5	7.8	 20
 72	 25	81.0	10.8	 25
 73	 25	78.0	12.3	 25
 74	 25	600.3	39.1	 20
 75	 25	576.0	77.8	 25
 76	 25	292.3	29.5	 20
 77	 25	307.0	29.2	 16
 78	 25	62.3	10.1	 20
 79	 25	94.5	15.0	 20
 80	 25	82.5	10.1	 16
 81	 25	39.0	6.8	 25
 82	 25	36.0	6.4	 25
 83	 25	38.3	7.3	 20
 84	 25	37.0	7.7	 25
 85	 25	80.0	11.5	 25
 86	 25	468.8	49.8	 20
 87	 25	43.0	7.3	 25
 88	 25	53.0	10.0	 25
 89	 25	111.8	14.9	 20
 90	 25	1360.0	170.8	 25
 91	 25	1011.0	43.6	 16
 92	 25	213.8	38.3	 20
 93	 25	128.0	13.4	 20
 94	 25	162.3	18.2	 16
 95	 25	115.0	16.1	 20
 96	 25	572.8	40.9	 20
 97	 25	199.3	20.3	 20
 98	 25	87.0	11.4	 25
 99	 25	92.0	13.4	 25
100	 25	67.3	9.3	 20
101	 25	42.0	5.3	 25
102	 25	78.0	10.2	 25
103	 25	49.3	6.8	 20
104	 25	300.0	35.1	 25
105	 25	36.0	5.6	 25
106	 25	195.5	41.9	 20
107	 25	53.3	8.1	 20
108	 25	193.3	24.0	 20
109	 25	88.3	12.0	 16
110	 25	43.3	8.7	 20
111	 25	32.8	5.3	 20
112	 25	85.5	13.1	 20
113	 25	78.0	10.5	 25
114	 25	105.5	18.8	 20
115	 25	49.0	9.9	 25
116	 25	65.0	13.1	 25
117	 25	458.5	48.2	 20
118	 25	127.0	18.1	 25
119	 25	1210.0	142.3	 25
120	 25	412.0	32.4	 20
121	 25	468.0	47.5	 25
122	 25	248.0	21.9	 25
123	 25	237.5	20.8	 16
124	 25	163.3	17.9	 20
125	 25	148.0	19.1	 20
126	 25	110.3	13.9	 16
127	 25	152.8	23.6	 20
128	 25	150.0	25.3	 25
129	 25	99.3	11.4	 20
130	 25	313.0	38.0	 25
131	 25	41.0	7.4	 25
132	 25	47.3	8.1	 20
133	 25	37.0	6.4	 25
134	 25	44.0	7.2	 25
135	 25	35.3	8.8	 20
136	 25	99.0	17.7	 25
137	 25	51.0	10.5	 25
138	 25	473.5	44.9	 16
139	 25	217.5	27.9	 20
140	 25	41.0	6.2	 16
141	 25	43.0	6.6	 20
142	 25	35.0	6.7	 20
143	 25	55.5	13.7	 16
144	 25	38.0	6.6	 25
145	 25	46.0	7.3	 25
146	 25	39.3	5.1	 20
147	 25	36.0	6.0	 25
148	 25	35.0	5.8	 25
149	 25	41.3	8.4	 20
150	 25	41.0	7.3	 25
151	 25	74.0	11.8	 25
152	 25	74.3	11.4	 20
153	 25	45.0	9.0	 25
154	 25	56.0	8.7	 20
155	 25	68.5	10.5	 16
156	 25	59.8	8.1	 20
157	 25	133.3	22.9	 20
158	 25	59.0	28.3	 16
159	 25	133.0	24.1	 25
160	 25	365.0	53.8	 25
161	 25	58.5	10.4	 20
162	 25	54.0	6.8	 25
163	 25	38.3	7.5	 20
164	 25	50.0	8.4	 25
165	 25	75.0	12.5	 25
166	 25	57.3	10.1	 20
167	 25	67.0	10.0	 25
168	 25	45.0	8.5	 25
169	 25	85.8	14.3	 20
170	 25	108.0	14.6	 20
171	 25	648.5	39.3	 20
172	 25	61.3	10.6	 16
173	 25	47.3	8.7	 20
174	 25	47.3	7.2	 20
175	 25	644.8	69.4	 20
176	 25	44.0	6.4	 25
177	 25	39.0	6.1	 25
178	 25	64.0	8.8	 20
179	 25	58.0	11.4	 25
180	 25	36.0	5.5	 25
181	 25	35.5	6.4	 20
182	 25	45.0	8.4	 25
183	 25	56.0	15.2	 25
184	 25	648.8	67.5	 20
185	 25	432.3	24.9	 20
186	 25	976.5	157.2	 20
187	 25	54.3	9.1	 16
188	 25	49.0	9.4	 20
189	 25	41.0	6.1	 16
190	 25	57.0	7.3	 25
191	 25	59.0	8.5	 25
192	 25	48.5	9.7	 20
193	 25	53.0	10.7	 25
194	 25	47.0	10.7	 25
195	 25	37.3	5.5	 20
196	 25	89.0	12.8	 25
197	 25	67.0	8.7	 25
198	 25	84.8	13.5	 20
199	 25	146.0	22.4	 25
200	 25	38.0	5.7	 25
201	 25	93.0	14.5	 16
202	 25	46.0	5.2	 20
203	 25	41.5	10.2	 20
204	 25	88.3	11.0	 16
205	 25	39.0	4.7	 20
206	 25	40.0	5.6	 25
207	 25	39.3	7.4	 20
208	 25	38.0	6.0	 25
209	 25	34.0	6.4	 25
210	 25	41.5	10.4	 20
211	 25	34.0	6.1	 25
212	 25	38.3	6.7	 20
213	 25	35.0	5.2	 25
214	 25	63.0	11.1	 25
215	 25	59.0	9.7	 20
216	 25	45.0	8.4	 20
217	 25	35.3	5.8	 20
218	 25	36.3	5.7	 16
219	 25	38.8	6.1	 20
220	 25	37.8	6.8	 20
221	 25	36.8	6.6	 16
222	 25	36.0	6.4	 25
223	 25	35.0	5.9	 25
224	 25	38.0	8.8	 20
225	 25	38.0	6.4	 25
226	 25	38.0	5.7	 25
227	 25	42.3	9.6	 20
228	 25	39.0	6.8	 25
229	 25	42.0	7.9	 25
230	 25	39.3	5.9	 20
231	 25	36.0	4.9	 25
232	 25	39.0	5.8	 20
233	 25	86.5	12.5	 16
234	 25	84.3	10.1	 20
235	 25	86.3	14.2	 20
236	 25	56.5	10.0	 16
237	 25	57.0	7.3	 25
238	 25	49.3	7.6	 20
239	 25	138.0	18.4	 25
240	 25	123.0	16.3	 25
241	 25	62.0	7.4	 20
242	 25	40.0	5.6	 25
243	 25	63.0	12.6	 25
244	 25	143.0	20.9	 20
245	 25	103.0	15.8	 25
246	 25	76.0	14.1	 25
247	 25	219.0	26.5	 20
248	 25	388.8	54.8	 20
249	 25	70.5	10.5	 20
250	 25	43.3	13.4	 16
251	 25	45.5	8.6	 20
252	 25	39.3	6.4	 20
253	 25	52.3	7.6	 20
254	 25	199.0	15.5	 25
255	 25	41.0	8.6	 25
256	 25	54.3	10.2	 20
257	 25	590.0	46.9	 25
258	 25	472.0	48.3	 25
259	 25	459.0	50.3	 20
260	 25	52.0	13.1	 25
261	 25	39.0	7.6	 25
262	 25	40.0	7.3	 20
263	 25	45.5	10.1	 20
264	 25	51.8	7.5	 16
265	 25	121.3	18.2	 20
266	 25	68.3	9.7	 20
267	 25	42.5	9.8	 16
268	 25	169.0	19.7	 25
269	 25	265.0	31.8	 25
270	 25	134.3	14.1	 20
271	 25	35.0	4.8	 25
272	 25	38.0	7.5	 25
273	 25	34.3	5.8	 20
274	 25	187.0	31.4	 25
275	 25	39.0	7.5	 25
276	 25	43.3	6.9	 20
277	 25	46.0	6.7	 25
278	 25	37.0	6.2	 25
279	 25	75.3	11.4	 16
280	 25	41.3	7.0	 20
281	 25	74.3	14.6	 20
282	 25	65.0	9.4	 16
283	 25	55.3	9.4	 20
284	 25	71.0	9.7	 25
285	 25	94.0	14.2	 20
286	 25	42.0	8.1	 25
287	 25	150.0	24.0	 20
288	 25	40.0	7.3	 25
289	 25	44.0	7.6	 25
290	 25	41.5	7.8	 20
291	 25	37.0	7.5	 25
292	 25	37.0	6.1	 25
293	 25	40.5	6.5	 20
294	 25	47.3	8.9	 20
295	 25	42.0	8.0	 20
296	 25	43.5	5.6	 16
297	 25	40.3	7.5	 20
298	 25	56.8	10.3	 20
299	 25	58.5	8.1	 16
300	 25	44.0	8.1	 25
301	 25	43.0	7.1	 25
302	 25	40.3	5.8	 20
303	 25	57.0	9.6	 25
304	 25	46.0	8.5	 25
305	 25	42.5	6.8	 20
306	 25	42.0	7.3	 25
307	 25	38.0	7.1	 25
308	 25	43.0	4.6	 20
309	 25	42.0	7.5	 25
310	 25	55.0	7.7	 20
311	 25	233.3	23.1	 16
312	 25	307.5	33.6	 20
313	 25	97.8	16.4	 16
314	 25	1040.8	108.8	 20
315	 25	79.0	13.3	 25
316	 25	195.3	29.4	 20
317	 25	74.0	13.0	 25
318	 25	41.0	6.1	 25
319	 25	36.0	5.7	 20
320	 25	46.0	8.2	 25
321	 25	114.0	17.3	 25
322	 25	41.0	6.4	 20
323	 25	43.0	7.2	 25
324	 25	65.0	11.4	 25
325	 25	38.3	7.6	 20
326	 25	54.3	7.9	 20
327	 25	54.5	9.7	 20
328	 25	36.0	6.6	 16
329	 25	36.0	5.7	 20
330	 25	39.3	6.6	 20
331	 25	42.0	6.3	 20
332	 25	337.0	53.6	 25
333	 25	117.0	21.8	 25
334	 25	61.0	13.3	 20
335	 25	74.0	11.0	 25
336	 25	96.0	13.4	 20
337	 25	54.0	9.5	 25
338	 25	138.0	13.4	 25
339	 25	62.0	10.0	 20
340	 25	58.0	7.4	 25
341	 25	59.3	7.4	 20
342	 25	44.3	8.5	 16
343	 25	42.3	7.3	 20
344	 25	41.5	6.1	 20
345	 25	63.3	8.0	 16
346	 25	64.0	8.7	 25
347	 25	65.0	8.8	 25
348	 25	47.5	7.7	 20
349	 25	1688.0	162.0	 25
350	 25	149.0	15.5	 25
351	 25	82.3	12.0	 20
352	 25	142.0	22.7	 25
353	 25	129.0	18.8	 25
354	 25	190.8	21.1	 20
355	 25	85.0	17.2	 25
356	 25	38.0	7.5	 25
357	 25	36.0	6.5	 16
358	 25	65.3	11.5	 20
359	 25	37.5	5.3	 20
360	 25	39.0	5.9	 16
361	 25	37.5	6.8	 20
362	 25	41.3	6.9	 20
363	 25	39.0	9.1	 25
364	 25	53.0	9.5	 25
365	 25	175.0	27.3	 20
366	 25	47.0	8.5	 25
367	 25	40.0	7.7	 25
368	 25	252.5	16.9	 20
369	 25	223.0	60.9	 25
370	 25	163.0	20.9	 25
371	 25	64.0	11.1	 20
372	 25	50.3	9.3	 20
373	 25	35.8	6.0	 20
374	 25	36.5	5.8	 16
375	 25	39.0	4.4	 20
376	 25	45.0	6.8	 20
377	 25	70.3	15.5	 16
378	 25	93.0	17.5	 25
379	 25	137.0	22.1	 25
380	 25	74.0	10.0	 20
381	 25	68.0	11.1	 25
382	 25	40.0	5.0	 25
383	 25	125.0	18.2	 20
384	 25	193.0	27.5	 25
385	 25	46.3	9.4	 20
386	 25	39.0	5.8	 25
387	 25	46.0	8.2	 25
388	 25	48.0	10.2	 16
389	 25	36.0	6.0	 20
390	 25	41.0	6.7	 20
391	 25	39.5	7.0	 16
392	 25	51.8	11.2	 20
393	 25	52.0	7.5	 25
394	 25	41.0	5.6	 20
395	 25	198.0	36.3	 25
396	 25	256.0	32.5	 25
397	 25	103.0	16.3	 20
398	 25	94.0	11.6	 25
399	 25	371.0	32.1	 25
400	 25	51.0	7.1	 20
401	 25	52.0	9.6	 25
402	 25	59.0	7.5	 25
403	 25	295.5	40.5	 20
404	 25	39.5	10.9	 20
405	 25	42.0	8.9	 20
406	 25	36.5	7.1	 16
407	 25	40.0	7.1	 20
408	 25	38.0	7.4	 20
409	 25	285.0	27.6	 20
410	 25	68.0	12.1	 25
411	 25	56.0	11.6	 20
412	 25	126.0	20.3	 25
413	 25	314.0	22.8	 25
414	 25	762.5	41.6	 20
415	 25	325.0	60.8	 25
416	 25	1062.0	57.7	 25
417	 25	1454.8	95.1	 20
418	 25	424.0	40.6	 25
419	 25	218.0	18.4	 20
420	 25	51.5	9.3	 16
421	 25	67.0	6.8	 20
422	 25	61.5	10.9	 20
423	 25	78.5	11.6	 16
424	 25	81.0	10.4	 25
425	 25	200.0	21.0	 25
426	 25	131.8	17.6	 20
427	 25	48.0	9.0	 25
428	 25	41.0	6.7	 25
429	 25	42.0	6.9	 20
430	 25	36.0	7.0	 25
431	 25	37.0	6.0	 25
432	 25	39.3	8.0	 20
433	 25	58.0	8.3	 25
434	 25	67.0	13.3	 25
435	 25	147.3	16.5	 16
436	 25	225.0	41.4	 20
437	 25	42.3	6.1	 16
438	 25	71.3	12.6	 20
439	 25	71.3	13.8	 20
440	 25	44.5	7.6	 20
441	 25	49.0	8.4	 25
442	 25	39.0	5.7	 25
443	 25	38.0	7.5	 20
444	 25	36.0	8.1	 25
445	 25	42.0	19.7	 25
446	 25	50.3	6.8	 20
447	 25	243.0	30.0	 25
448	 25	41.0	7.5	 25
449	 25	47.0	8.0	 20
450	 25	36.3	6.3	 20
451	 25	37.3	6.3	 20
452	 25	49.0	9.6	 16
453	 25	57.5	8.7	 20
454	 25	44.3	7.1	 20
455	 25	76.5	12.7	 16
456	 25	57.0	8.4	 25
457	 25	113.0	24.4	 25
458	 25	58.5	10.3	 20
459	 25	43.0	7.0	 25
460	 25	48.8	9.9	 20
461	 25	56.0	8.0	 25
462	 25	44.0	8.3	 25
463	 25	41.5	8.0	 20
464	 25	45.0	8.3	 25
465	 25	84.0	11.6	 25
466	 25	129.5	18.0	 16
467	 25	44.3	7.7	 20
468	 25	53.5	8.6	 20
469	 25	332.3	31.6	 16
470	 25	66.8	14.6	 20
471	 25	824.0	87.5	 25
472	 25	160.3	15.9	 20
473	 25	56.0	8.9	 25
474	 25	37.0	5.1	 25
475	 25	60.0	8.8	 20
476	 25	45.0	6.2	 25
477	 25	38.0	6.8	 25
478	 25	60.0	9.9	 20
479	 25	38.0	5.2	 25
480	 25	35.0	6.5	 25
481	 25	37.0	7.0	 20
482	 25	48.0	7.3	 20
483	 25	286.8	30.1	 20
484	 25	47.0	6.9	 16
485	 25	58.3	9.4	 20
486	 25	45.3	8.1	 16
487	 25	228.0	56.3	 25
488	 25	41.0	6.8	 25
489	 25	41.3	7.7	 20
490	 25	43.0	8.3	 25
491	 25	40.0	8.0	 25
492	 25	43.5	8.6	 20
493	 25	71.0	14.3	 25
494	 25	38.0	6.8	 25
495	 25	37.5	6.0	 20
496	 25	43.0	7.6	 25
497	 25	37.0	6.7	 20
498	 25	38.8	8.2	 16
499	 25	36.5	6.3	 20
500	 25	43.0	8.1	 20
501	 25	53.3	7.3	 16
502	 25	71.5	12.1	 20
503	 25	82.0	12.2	 25
504	 25	116.3	12.5	 20
505	 25	58.0	10.2	 25
506	 25	398.0	98.6	 25
507	 25	956.8	49.8	 20
508	 25	1001.0	95.5	 25
509	 25	64.3	10.3	 20
510	 25	83.0	8.5	 25
511	 25	377.0	30.9	 25
512	 25	50.0	6.3	 20
513	 25	245.8	38.2	 20
514	 25	55.5	8.8	 20
515	 25	40.3	6.1	 16
516	 25	651.3	70.1	 20
517	 25	47.3	10.3	 20
518	 25	45.0	6.1	 20
519	 25	412.0	32.7	 25
520	 25	411.0	50.4	 25
521	 25	119.3	16.9	 20
522	 25	54.0	10.8	 25
523	 25	61.0	7.7	 25
524	 25	69.8	11.6	 20
525	 25	54.0	8.7	 25
526	 25	47.0	6.8	 25
527	 25	44.3	7.8	 20
528	 25	71.0	11.2	 25
529	 25	318.0	43.0	 20
530	 25	354.0	21.6	 16
531	 25	53.8	11.5	 20
532	 25	80.3	9.8	 20
533	 25	187.8	19.4	 16
534	 25	80.0	14.6	 25
535	 25	73.0	10.8	 20
536	 25	847.0	74.5	 25
537	 25	63.0	8.8	 25
538	 25	81.0	9.6	 20
539	 25	40.0	7.5	 25
540	 25	105.0	21.0	 25
541	 25	483.8	38.2	 20
542	 25	83.0	13.2	 25
543	 25	100.0	15.0	 25
544	 25	161.0	23.0	 16
545	 25	201.0	18.5	 20
546	 25	175.3	26.6	 20
547	 25	47.5	8.9	 16
548	 25	46.0	7.5	 20
549	 25	37.0	7.0	 25
550	 25	35.3	4.7	 20
551	 25	96.0	13.9	 25
552	 25	38.0	5.3	 25
553	 25	122.0	19.3	 20
554	 25	63.0	8.8	 25
555	 25	48.0	5.9	 25
556	 25	50.0	8.4	 20
557	 25	44.0	7.2	 25
558	 25	38.5	6.2	 20
559	 25	42.0	7.1	 25
560	 25	102.3	11.8	 20
561	 25	104.3	11.6	 16
562	 25	432.5	30.7	 20
563	 25	718.8	44.6	 20
564	 25	106.3	15.4	 16
565	 25	83.0	12.6	 25
566	 25	103.0	15.9	 25
567	 25	69.3	11.6	 20
568	 25	57.0	9.3	 25
569	 25	73.0	9.9	 25
570	 25	111.0	14.8	 20
571	 25	59.0	9.3	 25
572	 25	52.0	6.8	 25
573	 25	61.3	9.7	 20
574	 25	94.0	12.6	 25
575	 25	64.5	9.1	 20
576	 25	145.5	17.3	 16
577	 25	42.0	7.5	 20
578	 25	45.0	33.6	 20
579	 25	36.0	5.1	 16
580	 25	45.0	8.2	 20
581	 25	41.0	5.1	 25
582	 25	39.3	4.6	 20
583	 25	41.0	6.3	 25
584	 25	61.3	10.9	 20
585	 25	92.0	14.7	 25
586	 25	1117.0	62.3	 25
587	 25	59.0	7.5	 20
588	 25	61.0	10.4	 25
589	 25	71.0	12.1	 25
590	 25	243.3	33.4	 20
591	 25	114.3	18.5	 20
592	 25	115.3	16.1	 20
593	 25	95.3	9.8	 16
594	 25	46.0	7.5	 20
595	 25	41.0	5.9	 20
596	 25	45.3	7.8	 20
597	 25	47.0	5.9	 25
598	 25	114.0	21.6	 25
599	 25	43.3	6.8	 20
600	 25	253.0	21.9	 25
601	 25	316.0	36.8	 25
602	 25	37.3	5.9	 20
603	 25	46.0	6.9	 25
604	 25	53.0	9.0	 25
605	 25	74.0	12.5	 20
606	 25	52.0	8.2	 25
607	 25	60.3	7.9	 20
608	 25	51.3	8.1	 16
609	 25	44.3	8.2	 20
610	 25	43.5	4.0	 16
611	 25	61.3	6.1	 20
612	 25	43.0	5.6	 25
613	 25	48.0	7.7	 20
614	 25	36.0	5.7	 25
615	 25	38.0	7.2	 25
616	 25	36.0	6.1	 20
617	 25	43.0	6.6	 25
618	 25	67.0	8.0	 25
619	 25	36.5	6.7	 20
620	 25	39.0	4.9	 25
621	 25	39.0	5.9	 25
622	 25	38.0	8.1	 16
623	 25	170.3	22.9	 20
624	 25	47.3	7.5	 20
625	 25	96.8	15.4	 16
626	 25	47.8	8.4	 20
627	 25	46.0	6.8	 25
628	 25	128.5	14.4	 20
629	 25	47.0	8.6	 25
630	 25	47.0	8.5	 25
631	 25	48.0	6.7	 20
632	 25	44.0	6.7	 25
633	 25	41.8	8.3	 20
634	 25	56.0	9.2	 25
635	 25	124.0	15.0	 25
636	 25	68.3	12.2	 20
637	 25	235.0	17.7	 25
638	 25	87.3	15.9	 20
639	 25	43.3	7.7	 16
  0	 26	1321.0	173.9	 25
  1	 26	98.0	18.0	 25
  2	 26	40.5	6.5	 20
  3	 26	39.0	6.1	 20
  4	 26	39.5	6.9	 20
  5	 26	39.5	7.7	 16
  6	 26	49.3	7.8	 20
  7	 26	42.3	6.2	 20
  8	 26	33.0	7.8	 20
  9	 26	36.0	6.5	 25
 10	 26	32.3	5.1	 20
 11	 26	36.0	8.6	 25
 12	 26	42.0	6.5	 25
 13	 26	42.0	5.7	 20
 14	 26	35.0	6.4	 25
 15	 26	38.0	6.2	 25
 16	 26	40.3	6.7	 20
 17	 26	34.0	5.2	 25
 18	 26	44.0	7.1	 25
 19	 26	71.8	7.9	 16
 20	 26	44.5	5.3	 20
 21	 26	36.3	6.0	 20
 22	 26	36.3	6.6	 16
 23	 26	36.3	7.5	 20
 24	 26	37.0	5.3	 25
 25	 26	207.0	22.5	 20
 26	 26	178.0	24.0	 25
 27	 26	143.0	27.1	 25
 28	 26	1093.5	61.4	 20
 29	 26	122.0	30.6	 25
 30	 26	60.0	9.5	 25
 31	 26	198.0	23.3	 20
 32	 26	82.0	15.4	 25
 33	 26	85.0	13.6	 25
 34	 26	82.0	10.3	 16
 35	 26	92.0	14.3	 20
 36	 26	118.3	16.4	 16
 37	 26	91.0	11.4	 20
 38	 26	110.5	15.4	 20
 39	 26	77.3	11.2	 20
 40	 26	37.0	6.3	 25
 41	 26	42.0	6.6	 25
 42	 26	36.5	5.8	 20
 43	 26	50.0	8.5	 25
 44	 26	34.0	5.8	 25
 45	 26	41.0	6.3	 20
 46	 26	37.0	6.8	 25
 47	 26	45.0	7.6	 25
 48	 26	50.3	7.1	 20
 49	 26	42.0	6.1	 25
 50	 26	67.3	11.0	 20
 51	 26	36.8	5.6	 16
 52	 26	56.3	9.6	 20
 53	 26	66.8	14.3	 20
 54	 26	151.5	15.2	 16
 55	 26	44.0	9.9	 25
 56	 26	37.0	6.0	 25
 57	 26	37.3	7.3	 20
 58	 26	38.0	5.3	 25
 59	 26	34.5	6.1	 20
 60	 26	40.0	5.8	 25
 61	 26	37.0	7.1	 25
 62	 26	39.3	7.6	 20
 63	 26	35.0	6.0	 25
 64	 26	39.0	7.7	 25
 65	 26	61.8	31.5	 16
 66	 26	40.0	5.8	 20
 67	 26	37.3	7.2	 20
 68	 26	37.8	5.3	 16
 69	 26	49.3	9.2	 20
 70	 26	43.3	7.5	 20
 71	 26	38.0	7.3	 20
 72	 26	51.0	8.8	 25
 73	 26	117.0	12.5	 25
 74	 26	229.5	25.7	 20
 75	 26	201.0	23.5	 25
 76	 26	142.0	14.6	 25
 77	 26	140.8	21.8	 20
 78	 26	122.0	22.1	 25
 79	 26	94.0	11.6	 25
 80	 26	86.5	14.3	 20
 81	 26	41.5	6.6	 20
 82	 26	33.5	6.6	 20
 83	 26	44.0	6.8	 16
 84	 26	38.3	7.6	 20
 85	 26	81.3	12.6	 16
 86	 26	96.0	10.8	 25
 87	 26	85.0	11.7	 25
 88	 26	55.8	11.2	 20
 89	 26	58.0	9.1	 25
 90	 26	309.0	56.4	 25
 91	 26	1201.8	42.9	 20
 92	 26	420.0	30.7	 25
 93	 26	72.0	8.4	 25
 94	 26	98.5	12.9	 20
 95	 26	54.0	8.1	 25
 96	 26	250.0	53.7	 25
 97	 26	107.8	17.8	 16
 98	 26	43.3	7.5	 20
 99	 26	57.0	8.6	 20
100	 26	75.0	9.6	 16
101	 26	43.3	5.8	 20
102	 26	45.0	6.5	 25
103	 26	62.0	9.6	 20
104	 26	340.0	43.3	 25
105	 26	35.0	7.1	 25
106	 26	71.3	10.7	 20
107	 26	47.0	8.0	 25
108	 26	59.0	11.1	 25
109	 26	66.3	13.2	 20
110	 26	36.0	7.3	 25
111	 26	38.5	6.4	 20
112	 26	49.3	10.0	 20
113	 26	37.3	7.6	 20
114	 26	77.3	13.1	 16
115	 26	33.3	5.1	 20
116	 26	39.0	6.8	 20
117	 26	62.0	9.5	 16
118	 26	166.0	24.6	 25
119	 26	494.0	63.2	 25
120	 26	521.8	22.2	 20
121	 26	847.0	37.7	 25
122	 26	124.0	16.7	 25
123	 26	200.3	20.8	 20
124	 26	150.0	23.8	 25
125	 26	69.0	10.7	 25
126	 26	62.8	13.4	 20
127	 26	68.0	10.9	 25
128	 26	47.3	7.6	 20
129	 26	51.3	5.7	 16
130	 26	67.3	11.1	 20
131	 26	38.5	7.5	 20
132	 26	50.3	10.0	 16
133	 26	39.0	6.9	 25
134	 26	40.5	6.5	 20
135	 26	37.0	5.4	 25
136	 26	40.0	6.3	 25
137	 26	39.0	5.7	 20
138	 26	163.0	24.0	 25
139	 26	72.0	9.7	 25
140	 26	37.0	6.5	 20
141	 26	40.0	7.4	 25
142	 26	36.0	4.7	 25
143	 26	52.3	7.6	 20
144	 26	36.0	6.9	 20
145	 26	33.0	5.2	 20
146	 26	39.3	7.3	 16
147	 26	39.3	8.0	 20
148	 26	35.5	6.7	 20
149	 26	39.5	8.3	 20
150	 26	35.0	6.9	 25
151	 26	66.0	10.4	 25
152	 26	62.3	9.3	 20
153	 26	44.0	5.7	 25
154	 26	41.0	8.3	 25
155	 26	107.0	14.5	 20
156	 26	67.0	11.5	 25
157	 26	62.0	8.0	 25
158	 26	42.3	6.5	 20
159	 26	101.3	14.2	 20
160	 26	160.0	21.3	 16
161	 26	53.3	12.6	 20
162	 26	45.0	8.1	 20
163	 26	41.5	7.6	 16
164	 26	45.0	8.2	 25
165	 26	108.0	18.7	 25
166	 26	66.3	10.7	 20
167	 26	56.0	8.8	 25
168	 26	40.0	7.2	 25
169	 26	67.5	9.2	 20
170	 26	190.0	22.7	 25
171	 26	406.0	29.4	 25
172	 26	105.8	15.0	 20
173	 26	54.0	12.6	 25
174	 26	52.0	9.6	 25
175	 26	230.3	26.5	 16
176	 26	36.5	7.2	 20
177	 26	39.0	6.5	 20
178	 26	41.0	9.2	 16
179	 26	39.5	6.0	 20
180	 26	35.0	6.0	 25
181	 26	31.5	6.1	 20
182	 26	37.0	6.6	 25
183	 26	39.3	5.7	 20
184	 26	379.0	47.1	 25
185	 26	224.0	27.8	 25
186	 26	373.5	51.6	 20
187	 26	40.0	6.4	 25
188	 26	42.0	7.4	 25
189	 26	46.0	6.0	 20
190	 26	70.5	9.0	 20
191	 26	45.5	7.1	 20
192	 26	40.0	6.1	 16
193	 26	43.0	5.5	 20
194	 26	45.0	7.0	 20
195	 26	40.5	5.8	 16
196	 26	149.0	18.8	 25
197	 26	148.0	21.5	 25
198	 26	48.0	6.8	 20
199	 26	58.0	8.0	 25
200	 26	44.0	7.7	 25
201	 26	76.3	9.8	 20
202	 26	43.0	7.2	 25
203	 26	45.0	7.3	 25
204	 26	56.0	7.0	 20
205	 26	38.0	5.2	 25
206	 26	34.3	5.5	 20
207	 26	35.8	6.5	 16
208	 26	40.3	5.3	 20
209	 26	31.8	5.1	 16
210	 26	37.0	6.7	 20
211	 26	33.0	5.5	 25
212	 26	34.3	5.6	 20
213	 26	36.0	6.7	 25
214	 26	36.0	5.5	 25
215	 26	41.3	6.6	 20
216	 26	47.0	8.1	 25
217	 26	36.0	5.4	 25
218	 26	34.3	6.9	 20
219	 26	34.0	5.9	 25
220	 26	39.0	16.3	 25
221	 26	38.3	4.8	 20
222	 26	33.3	4.4	 20
223	 26	36.0	7.5	 20
224	 26	40.0	8.0	 16
225	 26	33.0	4.2	 20
226	 26	33.0	5.8	 20
227	 26	37.3	6.2	 20
228	 26	36.0	6.1	 25
229	 26	36.0	5.6	 25
230	 26	37.3	6.9	 20
231	 26	36.0	6.1	 25
232	 26	37.3	8.1	 20
233	 26	73.0	9.7	 25
234	 26	62.0	10.3	 25
235	 26	50.3	8.4	 20
236	 26	48.0	8.0	 25
237	 26	78.5	9.6	 20
238	 26	53.5	6.6	 16
239	 26	83.3	12.1	 20
240	 26	207.0	24.6	 20
241	 26	104.8	15.1	 16
242	 26	46.0	6.9	 25
243	 26	63.0	9.2	 25
244	 26	225.3	40.1	 20
245	 26	186.0	25.7	 25
246	 26	85.0	11.3	 25
247	 26	79.0	12.2	 20
248	 26	92.0	19.6	 25
249	 26	41.0	8.4	 25
250	 26	42.3	6.8	 20
251	 26	40.0	6.1	 25
252	 26	40.0	6.8	 25
253	 26	55.8	9.4	 16
254	 26	90.5	13.1	 20
255	 26	43.0	6.0	 20
256	 26	39.5	5.7	 16
257	 26	307.0	34.9	 20
258	 26	259.8	31.7	 20
259	 26	170.0	23.0	 25
260	 26	38.0	6.4	 25
261	 26	37.0	5.6	 20
262	 26	42.0	7.3	 25
263	 26	43.0	7.5	 25
264	 26	80.5	10.6	 20
265	 26	85.0	10.3	 25
266	 26	58.0	7.1	 25
267	 26	35.3	4.9	 20
268	 26	76.3	12.1	 20
269	 26	170.0	19.6	 20
270	 26	179.5	17.9	 16
271	 26	42.0	8.6	 20
272	 26	36.5	5.8	 20
273	 26	40.3	7.8	 16
274	 26	43.0	6.5	 25
275	 26	34.0	6.0	 25
276	 26	37.0	5.1	 20
277	 26	36.0	7.2	 25
278	 26	39.0	6.3	 25
279	 26	39.5	6.7	 20
280	 26	36.0	6.6	 25
281	 26	35.0	6.4	 25
282	 26	37.0	6.4	 20
283	 26	41.0	7.4	 25
284	 26	46.0	7.0	 16
285	 26	40.5	7.8	 20
286	 26	44.0	8.0	 20
287	 26	47.5	7.4	 16
288	 26	39.3	8.2	 20
289	 26	40.0	6.5	 25
290	 26	44.0	7.5	 20
291	 26	34.0	6.6	 25
292	 26	35.0	6.5	 25
293	 26	39.0	6.0	 20
294	 26	60.0	9.1	 25
295	 26	49.0	7.9	 25
296	 26	43.0	7.3	 20
297	 26	42.0	5.5	 25
298	 26	55.0	9.2	 25
299	 26	67.0	11.5	 20
300	 26	38.8	7.8	 20
301	 26	37.3	9.9	 20
302	 26	39.3	6.7	 16
303	 26	48.0	10.7	 20
304	 26	72.5	15.1	 20
305	 26	41.5	7.0	 20
306	 26	39.0	5.7	 25
307	 26	37.5	8.8	 20
308	 26	46.0	7.9	 25
309	 26	43.0	7.2	 25
310	 26	55.0	8.4	 20
311	 26	127.0	20.3	 25
312	 26	133.0	21.1	 25
313	 26	56.3	8.6	 20
314	 26	96.0	18.0	 25
315	 26	55.5	8.6	 20
316	 26	104.5	10.1	 16
317	 26	87.5	11.3	 20
318	 26	42.3	9.0	 20
319	 26	36.3	5.7	 16
320	 26	44.0	7.8	 25
321	 26	44.0	7.3	 25
322	 26	39.3	5.3	 20
323	 26	40.0	5.8	 25
324	 26	73.0	10.0	 25
325	 26	35.0	5.7	 20
326	 26	54.0	10.6	 25
327	 26	45.0	8.6	 25
328	 26	37.0	5.9	 20
329	 26	36.0	6.6	 25
330	 26	38.0	6.4	 25
331	 26	38.0	6.2	 16
332	 26	60.3	7.9	 20
333	 26	49.5	7.3	 16
334	 26	43.0	6.6	 20
335	 26	41.5	6.6	 20
336	 26	43.0	6.0	 20
337	 26	46.0	8.6	 25
338	 26	88.0	13.0	 25
339	 26	58.5	8.8	 20
340	 26	56.0	7.8	 25
341	 26	50.0	8.6	 25
342	 26	40.3	7.7	 20
343	 26	42.0	7.4	 25
344	 26	41.0	6.1	 25
345	 26	63.0	9.9	 20
346	 26	45.3	8.8	 20
347	 26	65.5	12.4	 20
348	 26	70.3	9.6	 16
349	 26	571.3	62.9	 20
350	 26	222.8	22.8	 20
351	 26	49.5	10.2	 16
352	 26	42.0	7.0	 25
353	 26	77.0	11.5	 25
354	 26	86.5	14.1	 20
355	 26	40.0	7.3	 25
356	 26	37.5	6.7	 20
357	 26	36.0	5.9	 25
358	 26	44.0	8.4	 25
359	 26	45.0	7.8	 20
360	 26	42.0	7.8	 25
361	 26	41.0	5.5	 25
362	 26	41.3	6.2	 16
363	 26	38.0	7.0	 20
364	 26	62.0	9.8	 20
365	 26	70.0	12.7	 16
366	 26	46.3	7.0	 20
367	 26	43.0	7.4	 25
368	 26	189.0	29.6	 20
369	 26	95.0	37.7	 25
370	 26	551.0	63.9	 25
371	 26	158.3	17.5	 20
372	 26	70.0	12.4	 25
373	 26	42.0	5.8	 25
374	 26	38.3	5.7	 20
375	 26	38.0	6.2	 25
376	 26	49.0	5.4	 25
377	 26	57.0	7.3	 20
378	 26	168.0	18.9	 20
379	 26	55.5	8.9	 20
380	 26	81.5	10.9	 16
381	 26	47.8	10.4	 20
382	 26	43.0	5.5	 16
383	 26	60.0	12.5	 25
384	 26	57.0	7.0	 25
385	 26	46.3	11.8	 20
386	 26	44.0	6.9	 25
387	 26	43.0	8.8	 25
388	 26	45.3	7.1	 20
389	 26	37.0	6.6	 25
390	 26	39.0	6.1	 25
391	 26	38.0	8.6	 20
392	 26	39.0	7.6	 25
393	 26	55.3	8.0	 20
394	 26	44.0	6.3	 16
395	 26	59.3	8.9	 20
396	 26	76.3	10.8	 20
397	 26	87.5	8.6	 16
398	 26	63.0	13.1	 25
399	 26	206.0	20.2	 25
400	 26	47.3	8.5	 20
401	 26	48.0	8.4	 25
402	 26	49.0	8.1	 25
403	 26	107.5	17.2	 20
404	 26	43.0	7.6	 25
405	 26	44.5	5.2	 20
406	 26	40.0	7.0	 25
407	 26	50.0	8.9	 25
408	 26	42.0	8.7	 20
409	 26	118.0	13.8	 20
410	 26	46.0	8.9	 20
411	 26	42.0	5.2	 16
412	 26	52.0	6.3	 20
413	 26	196.0	30.4	 20
414	 26	502.5	42.9	 20
415	 26	198.0	25.8	 25
416	 26	597.0	50.7	 25
417	 26	478.8	50.8	 20
418	 26	321.0	36.4	 25
419	 26	673.0	43.2	 25
420	 26	64.8	9.0	 20
421	 26	62.0	9.3	 25
422	 26	131.0	20.4	 25
423	 26	42.0	6.2	 20
424	 26	53.5	10.5	 20
425	 26	121.5	11.6	 20
426	 26	53.8	9.9	 16
427	 26	52.8	9.4	 20
428	 26	41.0	8.4	 20
429	 26	42.0	6.5	 16
430	 26	42.0	7.4	 25
431	 26	39.3	6.7	 20
432	 26	37.0	5.0	 25
433	 26	63.0	9.8	 25
434	 26	72.0	12.0	 20
435	 26	275.0	31.4	 25
436	 26	62.0	11.2	 25
437	 26	38.5	7.7	 20
438	 26	38.0	6.4	 25
439	 26	41.0	7.1	 25
440	 26	42.0	8.8	 16
441	 26	39.5	5.5	 20
442	 26	44.0	7.3	 20
443	 26	39.0	5.9	 16
444	 26	36.8	7.5	 20
445	 26	37.0	5.6	 25
446	 26	36.0	5.0	 20
447	 26	55.0	10.8	 25
448	 26	42.0	6.4	 25
449	 26	47.3	6.2	 20
450	 26	38.0	6.5	 25
451	 26	40.0	9.1	 25
452	 26	40.5	7.9	 20
453	 26	39.0	7.0	 25
454	 26	37.0	5.3	 25
455	 26	59.0	9.2	 20
456	 26	50.3	7.8	 20
457	 26	68.8	10.5	 16
458	 26	41.3	5.6	 20
459	 26	43.5	9.6	 20
460	 26	40.3	7.4	 16
461	 26	59.0	10.6	 25
462	 26	69.0	9.6	 25
463	 26	45.3	7.6	 20
464	 26	44.0	9.7	 25
465	 26	40.0	9.6	 25
466	 26	387.5	50.4	 20
467	 26	44.0	7.4	 25
468	 26	75.0	12.4	 25
469	 26	135.3	17.4	 20
470	 26	61.0	8.4	 25
471	 26	280.3	27.1	 20
472	 26	219.8	18.6	 16
473	 26	85.3	13.3	 20
474	 26	41.3	9.2	 20
475	 26	44.0	8.6	 16
476	 26	38.5	7.0	 20
477	 26	38.0	6.6	 25
478	 26	39.3	7.1	 20
479	 26	36.0	7.6	 25
480	 26	34.0	5.8	 20
481	 26	39.0	5.2	 25
482	 26	45.0	7.7	 25
483	 26	91.0	14.9	 20
484	 26	42.0	6.9	 25
485	 26	45.0	8.2	 25
486	 26	50.8	9.2	 20
487	 26	601.3	73.2	 20
488	 26	43.3	8.6	 20
489	 26	44.5	6.5	 16
490	 26	36.5	5.4	 20
491	 26	39.5	7.1	 20
492	 26	42.0	9.0	 20
493	 26	84.0	15.3	 25
494	 26	36.0	6.1	 25
495	 26	40.0	6.9	 20
496	 26	41.0	7.0	 25
497	 26	42.0	9.0	 25
498	 26	34.3	5.3	 20
499	 26	38.0	8.0	 25
500	 26	38.0	6.9	 25
501	 26	43.5	6.4	 20
502	 26	47.0	7.7	 25
503	 26	71.0	10.0	 20
504	 26	60.3	7.4	 16
505	 26	51.0	8.2	 20
506	 26	108.5	17.2	 16
507	 26	691.5	50.0	 20
508	 26	849.0	125.4	 25
509	 26	49.3	8.7	 20
510	 26	58.0	9.5	 25
511	 26	290.0	34.0	 25
512	 26	44.0	6.8	 20
513	 26	72.0	14.4	 25
514	 26	42.0	6.6	 25
515	 26	40.0	7.5	 20
516	 26	223.0	28.5	 25
517	 26	45.0	8.1	 25
518	 26	124.5	16.1	 16
519	 26	150.3	20.6	 20
520	 26	139.0	21.9	 20
521	 26	49.5	8.0	 16
522	 26	46.0	9.2	 20
523	 26	57.0	9.2	 25
524	 26	46.3	5.1	 20
525	 26	50.0	5.5	 25
526	 26	51.0	10.9	 25
527	 26	43.0	5.9	 20
528	 26	64.0	11.6	 25
529	 26	160.0	21.4	 20
530	 26	153.0	17.1	 25
531	 26	51.0	10.8	 25
532	 26	74.3	9.0	 20
533	 26	146.0	15.3	 25
534	 26	107.0	13.1	 20
535	 26	84.3	9.9	 16
536	 26	2012.8	72.6	 20
537	 26	52.3	7.5	 20
538	 26	127.8	17.4	 16
539	 26	43.0	7.4	 25
540	 26	66.0	13.5	 25
541	 26	92.0	14.3	 20
542	 26	51.0	8.7	 25
543	 26	82.0	11.2	 25
544	 26	116.3	19.0	 20
545	 26	179.0	25.2	 25
546	 26	82.0	16.8	 25
547	 26	38.0	6.6	 20
548	 26	38.0	6.6	 25
549	 26	35.5	6.5	 20
550	 26	36.8	5.8	 16
551	 26	43.3	8.8	 20
552	 26	62.3	11.3	 20
553	 26	79.3	13.8	 16
554	 26	39.5	7.4	 20
555	 26	44.0	8.3	 20
556	 26	40.0	6.7	 25
557	 26	39.0	7.2	 25
558	 26	38.0	6.7	 20
559	 26	40.0	7.4	 25
560	 26	91.0	11.8	 25
561	 26	70.3	9.7	 20
562	 26	277.0	27.6	 25
563	 26	103.0	16.0	 25
564	 26	65.5	12.8	 20
565	 26	46.0	7.4	 20
566	 26	52.0	7.5	 20
567	 26	62.3	7.6	 16
568	 26	41.3	8.0	 20
569	 26	44.3	5.6	 20
570	 26	55.3	10.5	 20
571	 26	42.0	7.5	 25
572	 26	40.0	5.5	 25
573	 26	40.5	4.9	 20
574	 26	71.0	6.8	 25
575	 26	76.0	14.4	 25
576	 26	102.0	15.2	 20
577	 26	42.0	7.6	 25
578	 26	35.3	5.3	 20
579	 26	35.0	7.7	 25
580	 26	41.0	6.0	 25
581	 26	38.8	7.7	 16
582	 26	37.0	6.2	 20
583	 26	52.0	8.5	 20
584	 26	124.0	14.1	 16
585	 26	72.8	10.8	 20
586	 26	294.0	25.4	 25
587	 26	50.0	8.8	 20
588	 26	55.0	8.8	 25
589	 26	53.0	10.9	 25
590	 26	87.0	10.5	 20
591	 26	52.0	9.5	 25
592	 26	56.0	9.3	 25
593	 26	50.0	9.9	 20
594	 26	45.0	9.3	 25
595	 26	47.0	7.9	 25
596	 26	44.3	9.5	 16
597	 26	47.3	7.0	 20
598	 26	42.8	7.6	 20
599	 26	41.5	7.5	 16
600	 26	95.5	12.9	 20
601	 26	64.0	8.7	 25
602	 26	35.5	6.7	 20
603	 26	45.0	8.4	 25
604	 26	40.5	6.7	 20
605	 26	57.0	7.9	 25
606	 26	42.0	7.4	 25
607	 26	53.3	8.4	 20
608	 26	44.0	8.4	 25
609	 26	59.0	9.2	 25
610	 26	41.3	6.5	 20
611	 26	57.0	7.6	 25
612	 26	41.8	6.7	 20
613	 26	40.5	6.5	 16
614	 26	38.0	7.4	 20
615	 26	37.3	7.7	 20
616	 26	35.5	5.9	 16
617	 26	41.0	5.5	 25
618	 26	63.0	12.1	 25
619	 26	39.8	8.3	 20
620	 26	36.0	6.4	 25
621	 26	43.0	7.7	 25
622	 26	37.3	6.2	 20
623	 26	49.0	11.3	 25
624	 26	44.0	8.2	 25
625	 26	50.0	9.1	 20
626	 26	42.0	8.4	 25
627	 26	39.3	9.1	 20
628	 26	92.5	9.1	 16
629	 26	40.3	6.3	 20
630	 26	47.3	7.4	 16
631	 26	59.8	9.1	 20
632	 26	49.0	9.3	 20
633	 26	39.3	7.3	 20
634	 26	100.0	13.4	 25
635	 26	123.0	17.0	 25
636	 26	54.0	6.9	 20
637	 26	173.0	20.3	 25
638	 26	62.0	11.7	 25
639	 26	1509.0	176.8	 20
  0	 27	39.0	5.6	 25
  1	 27	85.0	11.8	 25
  2	 27	33.5	4.4	 20
  3	 27	35.0	6.3	 25
  4	 27	68.0	11.6	 25
  5	 27	42.3	6.2	 20
  6	 27	35.0	9.0	 25
  7	 27	56.0	9.2	 20
  8	 27	45.5	6.1	 20
  9	 27	35.3	5.2	 20
 10	 27	41.0	7.3	 16
 11	 27	34.3	6.2	 20
 12	 27	71.3	13.3	 20
 13	 27	213.5	20.1	 20
 14	 27	49.0	7.5	 25
 15	 27	325.0	37.8	 25
 16	 27	59.0	9.2	 20
 17	 27	102.0	15.9	 25
 18	 27	44.0	7.2	 25
 19	 27	38.0	4.4	 20
 20	 27	44.0	7.4	 25
 21	 27	38.0	7.1	 25
 22	 27	36.5	5.7	 20
 23	 27	36.0	6.0	 25
 24	 27	38.8	6.1	 20
 25	 27	35.5	5.7	 16
 26	 27	43.3	9.2	 20
 27	 27	82.0	12.0	 20
 28	 27	79.3	12.7	 16
 29	 27	43.0	8.9	 25
 30	 27	41.3	5.9	 20
 31	 27	147.0	16.9	 25
 32	 27	117.0	13.1	 25
 33	 27	58.0	9.3	 20
 34	 27	61.0	10.6	 25
 35	 27	61.0	10.5	 25
 36	 27	65.3	10.3	 20
 37	 27	68.0	8.7	 25
 38	 27	59.0	9.8	 25
 39	 27	54.0	9.1	 16
 40	 27	338.5	54.2	 20
 41	 27	176.5	17.5	 20
 42	 27	514.8	47.8	 16
 43	 27	42.5	6.8	 20
 44	 27	42.5	7.2	 20
 45	 27	39.8	9.5	 20
 46	 27	40.0	7.2	 25
 47	 27	43.0	6.2	 25
 48	 27	35.3	7.3	 20
 49	 27	36.0	6.8	 25
 50	 27	36.0	6.8	 25
 51	 27	36.8	6.1	 20
 52	 27	46.0	7.5	 25
 53	 27	83.0	15.4	 25
 54	 27	54.0	8.5	 20
 55	 27	35.3	6.0	 20
 56	 27	34.5	8.4	 16
 57	 27	35.0	14.4	 20
 58	 27	36.0	6.3	 20
 59	 27	37.3	5.5	 16
 60	 27	34.0	7.6	 25
 61	 27	33.0	6.6	 25
 62	 27	34.3	6.6	 20
 63	 27	39.0	6.8	 25
 64	 27	45.0	8.9	 25
 65	 27	74.0	8.9	 20
 66	 27	58.0	9.4	 25
 67	 27	40.0	7.4	 25
 68	 27	34.3	7.4	 20
 69	 27	35.0	5.9	 25
 70	 27	33.0	5.8	 25
 71	 27	50.3	6.2	 16
 72	 27	64.3	7.1	 20
 73	 27	58.0	10.4	 20
 74	 27	242.0	17.1	 16
 75	 27	45.0	7.0	 20
 76	 27	59.0	11.0	 25
 77	 27	455.3	40.4	 20
 78	 27	81.0	12.1	 25
 79	 27	156.5	16.3	 20
 80	 27	128.0	14.2	 25
 81	 27	123.0	17.3	 25
 82	 27	73.3	13.8	 20
 83	 27	46.0	7.9	 25
 84	 27	50.0	7.3	 25
 85	 27	45.3	7.3	 20
 86	 27	48.3	6.1	 20
 87	 27	61.0	8.7	 20
 88	 27	58.0	9.2	 16
 89	 27	46.0	8.4	 20
 90	 27	42.5	7.8	 20
 91	 27	352.8	34.6	 16
 92	 27	48.0	9.7	 25
 93	 27	137.0	16.7	 25
 94	 27	168.0	21.3	 20
 95	 27	348.0	38.7	 25
 96	 27	385.0	34.9	 25
 97	 27	117.3	15.5	 20
 98	 27	41.0	7.7	 25
 99	 27	90.0	15.7	 25
100	 27	171.8	13.7	 20
101	 27	68.0	9.5	 25
102	 27	89.3	20.9	 20
103	 27	445.3	22.8	 16
104	 27	252.5	24.7	 20
105	 27	53.3	6.2	 16
106	 27	57.3	8.3	 20
107	 27	74.0	10.1	 25
108	 27	41.5	10.3	 20
109	 27	36.0	6.0	 25
110	 27	32.0	5.2	 25
111	 27	33.3	5.8	 20
112	 27	34.0	6.2	 25
113	 27	36.0	7.4	 25
114	 27	36.3	7.7	 20
115	 27	32.0	5.1	 25
116	 27	67.0	13.1	 25
117	 27	36.3	5.0	 20
118	 27	41.3	6.4	 20
119	 27	532.3	95.1	 20
120	 27	123.8	12.5	 16
121	 27	62.0	10.4	 20
122	 27	45.3	8.5	 20
123	 27	41.3	7.4	 20
124	 27	58.0	9.2	 25
125	 27	59.0	9.5	 25
126	 27	70.8	13.1	 20
127	 27	61.0	9.9	 25
128	 27	35.0	6.3	 25
129	 27	34.0	4.5	 20
130	 27	36.0	5.7	 25
131	 27	47.0	8.2	 20
132	 27	89.0	16.0	 25
133	 27	44.0	8.7	 20
134	 27	70.3	11.5	 16
135	 27	44.3	6.3	 20
136	 27	45.3	7.4	 20
137	 27	169.5	13.3	 16
138	 27	167.0	20.6	 25
139	 27	157.0	15.7	 25
140	 27	236.3	28.3	 20
141	 27	42.0	7.3	 25
142	 27	35.0	7.9	 25
143	 27	161.0	18.1	 20
144	 27	285.0	21.6	 25
145	 27	82.0	11.2	 25
146	 27	115.8	13.9	 20
147	 27	45.0	9.0	 25
148	 27	43.0	8.7	 25
149	 27	40.0	5.1	 16
150	 27	37.8	8.0	 20
151	 27	37.8	8.1	 20
152	 27	80.0	14.2	 16
153	 27	199.3	21.5	 20
154	 27	88.8	12.9	 20
155	 27	180.0	24.5	 25
156	 27	839.0	94.9	 25
157	 27	540.3	39.6	 20
158	 27	115.0	21.2	 25
159	 27	42.0	7.1	 25
160	 27	138.0	18.4	 20
161	 27	38.0	6.0	 25
162	 27	41.0	7.9	 25
163	 27	48.5	6.9	 20
164	 27	37.3	5.6	 20
165	 27	61.8	9.5	 20
166	 27	64.0	8.0	 16
167	 27	56.5	9.6	 20
168	 27	68.3	10.3	 20
169	 27	94.0	10.4	 16
170	 27	104.0	19.8	 25
171	 27	42.0	7.0	 25
172	 27	46.3	8.8	 20
173	 27	40.0	7.6	 25
174	 27	38.0	7.8	 25
175	 27	39.5	7.2	 20
176	 27	51.0	7.6	 25
177	 27	70.0	11.4	 25
178	 27	44.0	7.1	 20
179	 27	42.0	7.7	 25
180	 27	43.3	5.7	 16
181	 27	87.0	12.7	 20
182	 27	77.3	10.9	 20
183	 27	56.3	8.7	 16
184	 27	32.5	5.2	 20
185	 27	41.0	8.8	 25
186	 27	38.3	5.4	 20
187	 27	41.0	7.4	 25
188	 27	56.0	8.7	 25
189	 27	41.8	5.6	 20
190	 27	81.0	16.1	 25
191	 27	83.0	14.3	 25
192	 27	123.0	18.2	 20
193	 27	182.0	29.3	 25
194	 27	193.0	32.7	 25
195	 27	463.3	68.9	 20
196	 27	45.0	8.4	 20
197	 27	42.3	6.8	 20
198	 27	65.5	9.7	 16
199	 27	59.3	11.0	 20
200	 27	59.5	8.0	 20
201	 27	135.8	17.1	 20
202	 27	50.0	8.5	 25
203	 27	69.3	10.3	 20
204	 27	40.0	7.6	 25
205	 27	41.0	8.6	 25
206	 27	39.3	6.6	 20
207	 27	37.0	7.4	 25
208	 27	41.0	8.1	 25
209	 27	35.3	7.0	 20
210	 27	38.0	6.5	 25
211	 27	34.0	5.5	 20
212	 27	38.0	7.8	 16
213	 27	95.8	12.7	 20
214	 27	43.3	8.3	 20
215	 27	36.5	7.1	 16
216	 27	61.0	9.0	 25
217	 27	63.0	8.7	 25
218	 27	42.3	7.6	 20
219	 27	40.0	7.2	 25
220	 27	38.0	9.1	 25
221	 27	42.0	8.3	 20
222	 27	79.0	14.4	 25
223	 27	47.0	9.1	 25
224	 27	78.5	12.7	 20
225	 27	81.0	12.1	 25
226	 27	49.0	7.3	 25
227	 27	38.5	9.3	 16
228	 27	34.5	6.8	 20
229	 27	40.0	7.9	 16
230	 27	41.0	9.3	 20
231	 27	37.3	6.7	 20
232	 27	41.3	7.6	 20
233	 27	52.0	8.5	 25
234	 27	44.0	7.7	 25
235	 27	49.5	9.1	 20
236	 27	46.0	7.8	 25
237	 27	79.0	10.9	 25
238	 27	136.5	16.8	 20
239	 27	246.0	32.2	 25
240	 27	183.0	20.8	 25
241	 27	157.0	16.6	 20
242	 27	82.3	12.4	 20
243	 27	830.5	47.4	 20
244	 27	628.3	49.1	 16
245	 27	339.8	37.9	 20
246	 27	1118.5	79.5	 20
247	 27	188.8	15.8	 16
248	 27	60.0	9.1	 25
249	 27	57.0	12.9	 25
250	 27	52.5	7.9	 20
251	 27	136.0	19.7	 25
252	 27	41.5	6.8	 20
253	 27	36.0	5.9	 25
254	 27	44.0	8.1	 25
255	 27	38.3	7.6	 20
256	 27	46.0	8.6	 25
257	 27	44.0	6.5	 25
258	 27	49.0	6.6	 16
259	 27	66.0	10.1	 20
260	 27	73.3	8.9	 20
261	 27	37.3	5.4	 16
262	 27	39.3	5.1	 20
263	 27	47.0	7.4	 25
264	 27	41.0	6.5	 20
265	 27	40.0	7.4	 25
266	 27	38.0	6.4	 25
267	 27	116.3	14.2	 20
268	 27	59.0	13.6	 25
269	 27	68.0	11.7	 25
270	 27	46.3	8.4	 20
271	 27	74.0	8.7	 25
272	 27	37.0	5.3	 25
273	 27	38.5	6.1	 20
274	 27	39.3	7.8	 20
275	 27	51.3	9.6	 20
276	 27	70.0	10.4	 16
277	 27	58.3	8.7	 20
278	 27	54.0	10.3	 16
279	 27	32.0	6.1	 25
280	 27	39.0	6.4	 25
281	 27	34.0	3.0	 20
282	 27	38.0	7.7	 25
283	 27	39.0	6.6	 25
284	 27	36.0	6.0	 20
285	 27	39.0	7.5	 25
286	 27	37.0	5.9	 25
287	 27	37.3	7.6	 20
288	 27	101.0	17.8	 25
289	 27	40.0	6.8	 20
290	 27	57.5	13.2	 16
291	 27	46.0	8.0	 20
292	 27	38.8	7.9	 20
293	 27	36.5	8.3	 16
294	 27	36.0	5.7	 25
295	 27	50.0	5.9	 25
296	 27	40.3	7.1	 20
297	 27	46.0	8.9	 25
298	 27	50.0	6.6	 25
299	 27	87.8	14.1	 20
300	 27	71.0	11.1	 25
301	 27	40.0	5.9	 25
302	 27	43.3	7.5	 20
303	 27	65.0	10.8	 25
304	 27	77.3	10.6	 20
305	 27	65.8	11.0	 20
306	 27	42.3	7.7	 20
307	 27	43.5	6.7	 16
308	 27	38.3	4.5	 20
309	 27	104.3	10.0	 20
310	 27	87.3	12.1	 20
311	 27	43.0	5.5	 25
312	 27	46.0	8.8	 25
313	 27	52.3	9.0	 20
314	 27	191.0	25.7	 25
315	 27	138.0	15.9	 25
316	 27	1630.5	88.2	 20
317	 27	167.0	23.6	 25
318	 27	42.0	7.4	 25
319	 27	68.5	12.1	 20
320	 27	49.3	9.7	 20
321	 27	41.3	7.2	 20
322	 27	37.3	7.5	 16
323	 27	35.0	5.6	 20
324	 27	56.3	11.9	 20
325	 27	44.3	8.3	 16
326	 27	125.0	20.3	 25
327	 27	45.0	7.0	 20
328	 27	44.0	8.3	 25
329	 27	45.0	8.2	 25
330	 27	33.0	6.0	 20
331	 27	42.0	7.2	 25
332	 27	37.0	5.2	 25
333	 27	74.8	15.3	 20
334	 27	97.0	11.6	 25
335	 27	58.0	7.7	 25
336	 27	76.3	12.5	 16
337	 27	69.5	11.9	 20
338	 27	56.0	7.5	 20
339	 27	147.0	11.8	 16
340	 27	160.3	19.0	 20
341	 27	159.0	19.9	 25
342	 27	115.3	19.7	 20
343	 27	144.0	15.2	 25
344	 27	106.0	12.5	 25
345	 27	46.3	7.8	 20
346	 27	45.0	6.6	 25
347	 27	45.0	7.8	 25
348	 27	51.3	7.4	 20
349	 27	43.0	8.7	 25
350	 27	38.0	6.4	 25
351	 27	40.3	6.7	 20
352	 27	92.8	13.3	 20
353	 27	39.0	5.7	 16
354	 27	72.3	8.4	 20
355	 27	64.3	10.1	 20
356	 27	42.0	5.5	 16
357	 27	35.0	6.3	 25
358	 27	133.0	20.0	 25
359	 27	66.0	12.1	 20
360	 27	48.0	8.2	 25
361	 27	62.0	9.9	 25
362	 27	45.3	7.3	 20
363	 27	48.0	7.6	 25
364	 27	59.0	8.8	 25
365	 27	41.3	9.5	 20
366	 27	43.0	8.1	 25
367	 27	565.8	69.1	 20
368	 27	38.3	8.8	 16
369	 27	41.0	7.2	 20
370	 27	143.3	17.2	 20
371	 27	222.3	26.0	 16
372	 27	252.0	23.1	 25
373	 27	84.0	13.2	 25
374	 27	42.5	8.1	 20
375	 27	42.0	6.9	 25
376	 27	345.3	40.7	 20
377	 27	81.0	14.0	 25
378	 27	108.0	14.9	 25
379	 27	45.8	8.2	 20
380	 27	74.0	11.7	 25
381	 27	60.0	10.3	 25
382	 27	205.3	25.5	 20
383	 27	57.5	10.5	 20
384	 27	60.3	10.3	 20
385	 27	624.3	84.5	 16
386	 27	211.3	28.2	 20
387	 27	56.8	11.3	 20
388	 27	147.0	16.0	 20
389	 27	58.0	10.3	 25
390	 27	51.0	9.2	 25
391	 27	38.3	5.3	 20
392	 27	39.0	8.2	 25
393	 27	41.0	7.6	 25
394	 27	50.3	8.0	 20
395	 27	68.0	11.3	 25
396	 27	55.0	8.4	 25
397	 27	37.0	4.4	 20
398	 27	37.0	3.5	 20
399	 27	72.0	10.8	 20
400	 27	72.0	9.1	 16
401	 27	38.5	6.7	 20
402	 27	60.3	8.5	 16
403	 27	62.8	9.2	 20
404	 27	49.0	7.2	 25
405	 27	91.0	10.6	 20
406	 27	77.0	13.8	 25
407	 27	36.0	5.5	 25
408	 27	37.0	5.4	 20
409	 27	38.0	7.7	 25
410	 27	34.0	5.8	 25
411	 27	88.0	16.4	 20
412	 27	44.0	7.0	 25
413	 27	831.0	112.0	 25
414	 27	350.0	19.3	 16
415	 27	194.0	22.0	 20
416	 27	130.0	20.9	 20
417	 27	210.0	19.9	 16
418	 27	178.5	16.4	 20
419	 27	267.0	39.2	 25
420	 27	91.8	11.0	 20
421	 27	53.0	9.4	 25
422	 27	82.0	12.5	 25
423	 27	42.0	7.2	 20
424	 27	39.0	8.1	 25
425	 27	40.3	6.1	 20
426	 27	79.0	11.9	 25
427	 27	93.0	12.9	 25
428	 27	35.0	6.4	 20
429	 27	43.0	9.1	 25
430	 27	99.5	15.0	 20
431	 27	46.5	6.5	 16
432	 27	47.3	7.6	 20
433	 27	117.3	21.0	 20
434	 27	116.0	13.8	 16
435	 27	59.0	10.8	 25
436	 27	218.0	18.3	 25
437	 27	126.3	18.6	 20
438	 27	64.0	10.0	 25
439	 27	38.0	6.2	 25
440	 27	42.5	7.4	 20
441	 27	65.0	11.1	 25
442	 27	40.0	7.7	 25
443	 27	87.5	12.8	 20
444	 27	148.0	22.0	 25
445	 27	49.3	7.6	 20
446	 27	44.3	6.8	 16
447	 27	74.8	10.8	 20
448	 27	41.0	5.8	 20
449	 27	44.0	10.4	 16
450	 27	50.0	7.3	 20
451	 27	52.3	9.3	 20
452	 27	56.0	9.1	 25
453	 27	133.0	17.1	 25
454	 27	42.3	5.8	 20
455	 27	45.0	7.6	 25
456	 27	50.0	7.9	 25
457	 27	83.8	9.0	 20
458	 27	210.0	24.1	 25
459	 27	88.0	13.5	 25
460	 27	165.3	16.1	 20
461	 27	165.5	22.0	 20
462	 27	42.5	7.0	 20
463	 27	34.0	5.5	 16
464	 27	102.0	14.8	 20
465	 27	45.3	8.2	 20
466	 27	36.0	5.3	 20
467	 27	35.0	5.5	 25
468	 27	49.0	10.7	 25
469	 27	50.0	7.9	 20
470	 27	47.0	7.5	 25
471	 27	37.0	6.4	 25
472	 27	40.0	6.5	 20
473	 27	34.0	6.6	 25
474	 27	40.0	7.1	 25
475	 27	38.3	6.8	 20
476	 27	37.0	6.5	 25
477	 27	229.5	23.9	 16
478	 27	334.5	57.8	 20
479	 27	40.3	7.8	 20
480	 27	38.3	6.5	 16
481	 27	72.0	14.4	 20
482	 27	89.0	13.5	 25
483	 27	53.3	7.3	 20
484	 27	51.0	8.9	 25
485	 27	42.0	8.0	 25
486	 27	41.3	8.1	 20
487	 27	55.0	8.9	 25
488	 27	58.0	10.4	 25
489	 27	105.8	13.9	 20
490	 27	46.0	8.8	 25
491	 27	49.0	10.0	 25
492	 27	372.3	29.4	 16
493	 27	40.0	7.1	 20
494	 27	40.3	5.9	 20
495	 27	42.3	7.6	 16
496	 27	172.3	21.1	 20
497	 27	430.0	59.0	 25
498	 27	158.8	18.7	 20
499	 27	70.0	9.6	 25
500	 27	50.0	7.9	 20
501	 27	40.0	7.8	 25
502	 27	60.0	10.0	 25
503	 27	126.3	16.2	 20
504	 27	58.0	9.6	 25
505	 27	41.0	7.2	 25
506	 27	50.0	7.2	 20
507	 27	48.0	7.9	 25
508	 27	52.8	11.0	 20
509	 27	36.5	6.0	 16
510	 27	39.0	5.2	 20
511	 27	56.3	8.2	 20
512	 27	53.5	10.8	 16
513	 27	68.0	12.0	 25
514	 27	214.0	29.3	 25
515	 27	139.0	19.8	 20
516	 27	332.0	25.1	 25
517	 27	100.0	12.3	 25
518	 27	62.0	8.6	 20
519	 27	94.0	14.5	 25
520	 27	40.0	6.0	 25
521	 27	37.0	7.6	 20
522	 27	49.0	6.8	 25
523	 27	39.3	9.3	 20
524	 27	44.3	5.8	 16
525	 27	47.3	6.7	 20
526	 27	74.3	11.2	 16
527	 27	207.8	17.1	 20
528	 27	38.3	7.1	 20
529	 27	38.3	6.0	 20
530	 27	75.0	11.4	 25
531	 27	46.0	8.1	 25
532	 27	64.3	9.7	 20
533	 27	1842.0	130.5	 25
534	 27	61.0	9.0	 25
535	 27	56.3	9.6	 20
536	 27	58.0	21.3	 25
537	 27	41.0	7.1	 25
538	 27	43.0	5.9	 20
539	 27	38.5	7.1	 20
540	 27	40.5	8.3	 20
541	 27	43.5	7.9	 16
542	 27	39.5	8.0	 20
543	 27	68.3	12.0	 20
544	 27	51.3	7.6	 20
545	 27	39.0	5.9	 25
546	 27	42.0	5.8	 25
547	 27	37.3	6.3	 20
548	 27	41.0	7.3	 25
549	 27	94.3	14.0	 20
550	 27	89.0	15.0	 25
551	 27	40.0	8.6	 25
552	 27	82.3	15.9	 20
553	 27	83.0	13.8	 25
554	 27	53.0	9.2	 25
555	 27	45.5	5.4	 16
556	 27	43.3	6.5	 20
557	 27	60.0	10.1	 20
558	 27	43.3	8.2	 16
559	 27	75.3	10.7	 20
560	 27	60.0	8.8	 25
561	 27	63.3	11.9	 20
562	 27	61.0	7.5	 25
563	 27	70.0	10.8	 25
564	 27	71.0	11.4	 20
565	 27	49.0	8.6	 25
566	 27	49.0	8.2	 25
567	 27	37.0	4.4	 20
568	 27	41.0	8.4	 25
569	 27	103.0	19.0	 25
570	 27	45.3	9.7	 16
571	 27	75.3	8.4	 20
572	 27	50.5	9.0	 20
573	 27	35.0	6.8	 16
574	 27	43.3	6.3	 20
575	 27	45.3	5.5	 20
576	 27	55.0	9.1	 25
577	 27	41.0	7.0	 25
578	 27	40.3	8.8	 20
579	 27	38.0	5.6	 25
580	 27	50.0	9.2	 25
581	 27	44.3	7.4	 20
582	 27	35.0	6.7	 25
583	 27	236.0	29.7	 25
584	 27	50.5	9.9	 20
585	 27	196.0	27.4	 25
586	 27	91.3	9.8	 20
587	 27	80.8	11.3	 16
588	 27	51.3	10.0	 20
589	 27	80.0	11.5	 20
590	 27	66.3	9.4	 16
591	 27	54.0	7.9	 25
592	 27	61.0	10.1	 25
593	 27	43.0	8.3	 20
594	 27	38.0	5.5	 25
595	 27	55.0	7.6	 25
596	 27	45.5	5.9	 20
597	 27	145.0	18.5	 25
598	 27	37.0	6.6	 25
599	 27	40.0	4.8	 20
600	 27	48.0	9.6	 25
601	 27	43.3	5.6	 16
602	 27	37.3	5.8	 20
603	 27	37.5	6.3	 20
604	 27	38.0	5.3	 16
605	 27	54.3	10.3	 20
606	 27	47.0	7.2	 20
607	 27	298.3	27.9	 20
608	 27	60.0	8.7	 25
609	 27	134.0	13.5	 25
610	 27	165.0	20.9	 20
611	 27	51.0	6.9	 25
612	 27	54.0	9.2	 25
613	 27	57.0	9.4	 20
614	 27	59.0	8.0	 25
615	 27	47.0	7.0	 25
616	 27	52.3	10.7	 20
617	 27	95.0	16.8	 20
618	 27	50.3	10.7	 20
619	 27	67.3	7.7	 16
620	 27	54.5	6.9	 20
621	 27	37.8	6.7	 20
622	 27	38.3	5.3	 20
623	 27	37.0	7.5	 25
624	 27	41.0	5.2	 20
625	 27	152.0	22.0	 25
626	 27	39.0	6.2	 25
627	 27	41.3	7.5	 20
628	 27	67.0	10.5	 25
629	 27	65.0	10.5	 25
630	 27	466.5	50.9	 20
631	 27	67.0	9.8	 25
632	 27	92.0	12.2	 25
633	 27	71.8	12.0	 16
634	 27	188.8	21.9	 20
635	 27	77.0	11.6	 20
636	 27	70.3	4.7	 16
637	 27	396.0	21.3	 20
638	 27	153.0	26.3	 25
639	 27	44.5	10.2	 20
  0	 28	1420.8	176.1	 20
  1	 28	39.3	5.8	 16
  2	 28	37.5	7.9	 20
  3	 28	35.0	7.3	 25
  4	 28	44.0	7.9	 20
  5	 28	36.0	5.4	 25
  6	 28	40.0	7.9	 25
  7	 28	47.8	8.6	 20
  8	 28	57.0	8.5	 25
  9	 28	36.0	6.1	 25
 10	 28	37.5	7.3	 20
 11	 28	37.0	5.7	 25
 12	 28	77.0	15.6	 25
 13	 28	149.3	15.8	 16
 14	 28	43.8	8.7	 20
 15	 28	54.3	7.8	 20
 16	 28	68.5	14.1	 16
 17	 28	57.3	8.4	 20
 18	 28	46.3	7.1	 20
 19	 28	47.3	10.2	 20
 20	 28	47.0	8.7	 25
 21	 28	44.0	7.0	 25
 22	 28	40.3	7.0	 20
 23	 28	38.0	5.9	 25
 24	 28	40.0	7.2	 25
 25	 28	37.3	5.9	 20
 26	 28	34.0	4.6	 25
 27	 28	45.3	8.4	 20
 28	 28	56.0	7.7	 25
 29	 28	44.5	8.3	 20
 30	 28	42.8	7.1	 16
 31	 28	89.0	9.2	 20
 32	 28	84.5	10.8	 20
 33	 28	49.3	8.8	 16
 34	 28	52.0	8.8	 25
 35	 28	44.0	7.0	 25
 36	 28	95.8	13.1	 20
 37	 28	96.0	11.4	 25
 38	 28	76.0	9.5	 25
 39	 28	44.0	6.3	 20
 40	 28	118.0	24.9	 25
 41	 28	123.0	12.4	 25
 42	 28	275.0	19.9	 20
 43	 28	49.0	7.3	 25
 44	 28	41.0	8.3	 25
 45	 28	35.3	8.0	 16
 46	 28	40.0	5.7	 20
 47	 28	45.3	9.1	 20
 48	 28	37.3	5.2	 16
 49	 28	38.0	7.3	 20
 50	 28	34.0	5.5	 20
 51	 28	35.0	4.1	 25
 52	 28	41.0	5.6	 25
 53	 28	58.0	7.0	 20
 54	 28	62.0	9.0	 25
 55	 28	36.0	5.8	 25
 56	 28	40.0	8.5	 20
 57	 28	39.0	6.0	 25
 58	 28	37.0	7.0	 25
 59	 28	38.0	6.7	 20
 60	 28	34.8	6.8	 20
 61	 28	32.0	4.8	 20
 62	 28	39.8	7.2	 16
 63	 28	34.5	6.0	 20
 64	 28	36.3	5.9	 20
 65	 28	42.0	6.0	 16
 66	 28	46.0	9.4	 25
 67	 28	37.0	6.4	 25
 68	 28	35.0	5.6	 20
 69	 28	37.0	6.1	 25
 70	 28	42.0	6.4	 25
 71	 28	47.3	8.4	 20
 72	 28	46.0	8.3	 25
 73	 28	47.0	7.0	 25
 74	 28	168.8	19.2	 20
 75	 28	39.0	6.4	 25
 76	 28	36.5	5.9	 16
 77	 28	81.3	11.8	 20
 78	 28	52.3	8.3	 20
 79	 28	81.5	10.8	 16
 80	 28	78.5	14.0	 20
 81	 28	82.0	11.8	 25
 82	 28	97.0	14.8	 20
 83	 28	42.0	7.2	 25
 84	 28	63.0	10.4	 25
 85	 28	38.0	5.5	 20
 86	 28	41.0	7.6	 25
 87	 28	43.0	7.4	 25
 88	 28	38.8	6.1	 20
 89	 28	39.0	5.7	 25
 90	 28	33.0	5.9	 25
 91	 28	227.8	30.7	 20
 92	 28	50.3	6.6	 20
 93	 28	150.5	20.7	 20
 94	 28	113.3	16.7	 16
 95	 28	204.8	17.9	 20
 96	 28	213.0	19.7	 20
 97	 28	100.5	13.2	 20
 98	 28	44.0	8.0	 25
 99	 28	45.0	7.8	 20
100	 28	221.0	30.2	 25
101	 28	75.0	9.8	 25
102	 28	90.3	12.2	 20
103	 28	294.0	34.5	 25
104	 28	236.0	21.3	 25
105	 28	87.3	12.4	 20
106	 28	75.0	9.8	 25
107	 28	107.0	19.9	 20
108	 28	38.3	6.6	 16
109	 28	36.3	7.9	 20
110	 28	36.3	5.9	 20
111	 28	37.3	6.8	 16
112	 28	36.0	7.1	 25
113	 28	36.0	5.9	 25
114	 28	38.5	7.6	 20
115	 28	37.0	7.0	 25
116	 28	40.0	6.8	 25
117	 28	38.3	6.7	 20
118	 28	41.0	7.9	 25
119	 28	151.0	33.6	 25
120	 28	74.5	10.9	 20
121	 28	118.0	12.8	 25
122	 28	47.0	10.3	 25
123	 28	63.8	9.7	 16
124	 28	51.3	11.6	 20
125	 28	43.0	4.6	 16
126	 28	43.3	8.2	 20
127	 28	36.3	6.7	 20
128	 28	35.0	5.6	 20
129	 28	37.0	6.1	 25
130	 28	37.0	7.5	 25
131	 28	37.3	7.3	 20
132	 28	40.0	7.6	 25
133	 28	36.0	4.5	 25
134	 28	40.3	7.5	 20
135	 28	34.0	5.8	 25
136	 28	41.0	8.6	 25
137	 28	109.0	21.1	 20
138	 28	120.0	11.9	 20
139	 28	77.8	12.0	 20
140	 28	59.0	9.1	 16
141	 28	50.5	9.7	 20
142	 28	43.0	6.9	 20
143	 28	177.8	24.7	 16
144	 28	201.0	31.9	 25
145	 28	111.0	15.7	 25
146	 28	173.3	23.4	 20
147	 28	53.0	9.6	 25
148	 28	50.0	9.9	 25
149	 28	53.3	8.4	 20
150	 28	37.0	5.6	 25
151	 28	35.0	6.0	 20
152	 28	56.0	9.0	 25
153	 28	126.0	13.9	 25
154	 28	73.3	11.8	 16
155	 28	164.5	12.9	 20
156	 28	1879.0	133.4	 20
157	 28	356.0	27.1	 16
158	 28	149.5	17.3	 20
159	 28	62.0	21.2	 25
160	 28	87.3	12.5	 20
161	 28	37.0	7.4	 25
162	 28	40.0	8.2	 25
163	 28	42.3	8.0	 20
164	 28	47.0	8.4	 25
165	 28	126.0	18.4	 25
166	 28	65.3	11.3	 20
167	 28	133.0	15.0	 25
168	 28	144.0	16.0	 25
169	 28	112.0	11.1	 20
170	 28	75.0	10.5	 20
171	 28	38.3	5.5	 20
172	 28	42.5	9.3	 16
173	 28	42.0	7.0	 20
174	 28	38.3	6.0	 16
175	 28	42.0	7.3	 25
176	 28	40.0	5.7	 25
177	 28	47.5	8.4	 20
178	 28	37.0	5.7	 25
179	 28	50.0	9.5	 25
180	 28	55.5	9.3	 20
181	 28	153.0	24.4	 25
182	 28	149.0	19.2	 25
183	 28	45.3	8.1	 20
184	 28	37.0	8.0	 25
185	 28	39.5	6.0	 20
186	 28	35.0	6.1	 16
187	 28	43.5	8.0	 20
188	 28	40.5	4.4	 20
189	 28	37.3	4.4	 16
190	 28	62.0	9.1	 25
191	 28	57.0	12.5	 25
192	 28	191.3	21.6	 20
193	 28	40.0	5.8	 25
194	 28	44.0	7.0	 25
195	 28	58.3	9.9	 20
196	 28	41.0	6.6	 25
197	 28	46.0	24.4	 25
198	 28	40.3	6.6	 20
199	 28	50.0	7.5	 25
200	 28	57.3	9.1	 20
201	 28	95.5	15.4	 20
202	 28	56.3	10.7	 20
203	 28	67.3	9.6	 16
204	 28	43.5	8.4	 20
205	 28	40.5	7.0	 20
206	 28	46.3	8.3	 20
207	 28	41.0	7.8	 25
208	 28	43.0	6.0	 25
209	 28	37.5	5.8	 20
210	 28	36.0	7.1	 25
211	 28	38.0	6.5	 25
212	 28	32.3	6.6	 20
213	 28	36.0	5.0	 25
214	 28	36.0	6.5	 25
215	 28	31.3	5.1	 20
216	 28	40.3	6.3	 20
217	 28	40.8	9.0	 20
218	 28	43.8	10.1	 16
219	 28	41.5	8.2	 20
220	 28	33.0	5.9	 20
221	 28	52.5	7.1	 16
222	 28	72.0	12.7	 25
223	 28	42.3	7.3	 20
224	 28	39.0	7.2	 25
225	 28	42.0	9.5	 25
226	 28	61.0	11.3	 20
227	 28	39.0	7.1	 25
228	 28	39.0	9.1	 25
229	 28	33.0	4.1	 20
230	 28	38.0	5.3	 25
231	 28	36.0	6.0	 25
232	 28	36.3	6.3	 16
233	 28	41.3	6.6	 20
234	 28	43.8	9.6	 20
235	 28	42.0	6.6	 16
236	 28	43.3	7.7	 20
237	 28	60.0	10.7	 25
238	 28	101.0	13.5	 20
239	 28	93.0	17.2	 25
240	 28	333.0	69.0	 25
241	 28	98.0	12.0	 20
242	 28	72.0	10.0	 25
243	 28	1558.0	140.6	 25
244	 28	3155.5	161.2	 20
245	 28	356.0	44.3	 25
246	 28	1034.0	101.1	 25
247	 28	152.3	17.9	 20
248	 28	59.3	7.1	 20
249	 28	41.0	7.8	 16
250	 28	38.3	5.7	 20
251	 28	48.0	10.1	 20
252	 28	47.5	7.8	 16
253	 28	40.0	7.4	 25
254	 28	37.0	5.3	 25
255	 28	41.3	7.0	 20
256	 28	44.0	7.0	 25
257	 28	47.0	7.4	 25
258	 28	45.8	7.9	 20
259	 28	59.0	7.6	 25
260	 28	57.0	9.3	 25
261	 28	38.3	7.6	 20
262	 28	41.0	6.8	 25
263	 28	38.3	6.0	 20
264	 28	41.3	6.3	 16
265	 28	35.3	6.4	 20
266	 28	36.8	8.7	 20
267	 28	161.5	24.8	 16
268	 28	58.0	14.4	 25
269	 28	65.0	14.3	 25
270	 28	51.0	11.4	 20
271	 28	39.0	5.5	 25
272	 28	42.3	7.4	 20
273	 28	40.0	7.0	 25
274	 28	42.0	8.0	 25
275	 28	41.3	6.5	 20
276	 28	59.0	10.8	 25
277	 28	52.0	7.2	 25
278	 28	43.3	6.7	 20
279	 28	38.0	7.0	 20
280	 28	43.0	6.4	 20
281	 28	38.8	5.8	 16
282	 28	40.5	7.5	 20
283	 28	42.0	9.9	 20
284	 28	37.3	6.2	 20
285	 28	37.0	6.9	 25
286	 28	35.0	5.0	 25
287	 28	34.0	6.9	 20
288	 28	46.0	6.5	 25
289	 28	103.0	18.0	 25
290	 28	52.3	8.2	 20
291	 28	36.0	6.0	 25
292	 28	36.0	6.4	 25
293	 28	39.5	6.4	 20
294	 28	40.3	6.9	 20
295	 28	69.0	8.3	 20
296	 28	50.8	7.1	 16
297	 28	39.3	8.0	 20
298	 28	47.3	8.9	 16
299	 28	65.0	8.1	 20
300	 28	48.0	8.5	 25
301	 28	39.5	7.9	 20
302	 28	41.0	8.2	 25
303	 28	53.0	7.9	 25
304	 28	52.3	7.5	 20
305	 28	58.0	7.1	 25
306	 28	37.0	8.1	 25
307	 28	37.5	7.2	 20
308	 28	39.0	6.8	 25
309	 28	69.0	10.9	 25
310	 28	38.8	9.9	 16
311	 28	39.8	7.0	 20
312	 28	39.0	7.2	 20
313	 28	41.8	7.3	 16
314	 28	111.3	13.1	 20
315	 28	67.0	9.6	 25
316	 28	855.8	142.4	 20
317	 28	87.0	12.1	 25
318	 28	47.0	9.0	 25
319	 28	50.5	9.4	 20
320	 28	48.0	7.9	 25
321	 28	36.0	6.7	 25
322	 28	35.3	5.0	 20
323	 28	42.0	8.0	 25
324	 28	38.3	7.1	 20
325	 28	38.0	9.7	 25
326	 28	38.5	6.0	 20
327	 28	41.3	8.3	 16
328	 28	41.0	7.7	 20
329	 28	36.5	6.5	 20
330	 28	37.3	6.0	 16
331	 28	39.0	7.8	 25
332	 28	40.0	8.5	 25
333	 28	77.3	15.0	 20
334	 28	75.0	10.2	 25
335	 28	89.0	9.5	 25
336	 28	172.3	23.3	 20
337	 28	107.0	15.3	 25
338	 28	114.0	16.1	 25
339	 28	370.3	23.5	 20
340	 28	189.0	19.1	 25
341	 28	235.8	18.4	 20
342	 28	147.3	12.3	 16
343	 28	87.5	12.5	 20
344	 28	167.8	21.3	 20
345	 28	97.5	17.0	 16
346	 28	42.0	9.3	 25
347	 28	37.3	6.5	 20
348	 28	43.0	7.8	 25
349	 28	36.0	8.4	 25
350	 28	37.3	5.7	 20
351	 28	43.0	7.6	 25
352	 28	45.0	7.1	 25
353	 28	43.3	7.4	 20
354	 28	56.0	10.5	 25
355	 28	38.0	5.6	 25
356	 28	39.0	6.6	 20
357	 28	34.0	6.1	 20
358	 28	58.3	10.2	 20
359	 28	67.3	8.1	 16
360	 28	43.0	12.1	 20
361	 28	90.3	11.4	 20
362	 28	41.8	8.3	 20
363	 28	57.0	9.4	 25
364	 28	41.0	5.9	 25
365	 28	38.3	5.9	 20
366	 28	40.0	6.1	 25
367	 28	53.0	9.7	 25
368	 28	37.0	6.0	 20
369	 28	43.0	7.7	 25
370	 28	219.0	22.2	 25
371	 28	461.8	30.4	 20
372	 28	279.3	47.8	 20
373	 28	53.0	10.4	 16
374	 28	38.8	8.8	 20
375	 28	37.3	6.3	 20
376	 28	108.3	17.7	 16
377	 28	52.0	8.5	 20
378	 28	114.0	14.0	 25
379	 28	47.0	10.8	 20
380	 28	125.0	16.6	 25
381	 28	57.0	8.0	 25
382	 28	69.5	12.5	 20
383	 28	88.0	14.3	 25
384	 28	44.0	8.4	 25
385	 28	102.3	20.8	 20
386	 28	81.0	13.0	 25
387	 28	51.0	9.6	 25
388	 28	43.0	6.7	 16
389	 28	49.5	10.4	 20
390	 28	40.0	6.5	 20
391	 28	49.0	8.9	 16
392	 28	49.0	9.3	 20
393	 28	46.0	7.9	 25
394	 28	45.0	8.8	 20
395	 28	41.0	7.2	 25
396	 28	46.0	8.4	 20
397	 28	41.0	5.4	 25
398	 28	43.0	7.8	 25
399	 28	48.0	7.4	 20
400	 28	55.0	9.0	 25
401	 28	37.0	7.5	 25
402	 28	45.3	8.5	 20
403	 28	47.0	7.6	 25
404	 28	48.0	9.6	 20
405	 28	69.3	10.3	 16
406	 28	42.0	8.1	 20
407	 28	41.3	6.2	 20
408	 28	38.3	9.4	 16
409	 28	33.0	5.2	 25
410	 28	40.0	7.2	 25
411	 28	56.0	8.4	 20
412	 28	48.0	8.1	 25
413	 28	259.0	42.0	 25
414	 28	202.0	24.9	 20
415	 28	137.0	14.5	 25
416	 28	149.0	14.0	 25
417	 28	77.3	11.1	 20
418	 28	235.0	19.8	 25
419	 28	311.0	44.4	 20
420	 28	55.3	12.1	 16
421	 28	48.5	9.6	 20
422	 28	71.3	11.5	 16
423	 28	37.0	7.2	 20
424	 28	39.5	8.7	 20
425	 28	45.3	8.1	 20
426	 28	98.0	26.6	 25
427	 28	80.0	14.8	 25
428	 28	44.5	8.5	 20
429	 28	40.0	5.2	 25
430	 28	51.0	6.2	 25
431	 28	45.0	7.3	 20
432	 28	42.0	7.0	 25
433	 28	40.0	6.7	 25
434	 28	68.0	10.4	 20
435	 28	50.3	8.4	 20
436	 28	241.8	33.4	 20
437	 28	63.5	9.3	 16
438	 28	51.3	8.4	 20
439	 28	35.0	5.9	 20
440	 28	44.0	6.5	 20
441	 28	54.0	9.9	 25
442	 28	39.0	8.5	 25
443	 28	69.3	10.3	 20
444	 28	128.0	15.5	 25
445	 28	42.0	8.4	 20
446	 28	39.0	6.6	 25
447	 28	39.0	7.3	 25
448	 28	44.5	7.7	 20
449	 28	45.0	7.8	 25
450	 28	46.0	8.0	 25
451	 28	45.3	8.4	 16
452	 28	40.0	5.7	 20
453	 28	53.0	5.6	 20
454	 28	39.8	7.8	 16
455	 28	41.3	7.1	 20
456	 28	62.0	11.9	 25
457	 28	131.0	17.8	 20
458	 28	363.0	26.4	 25
459	 28	97.0	14.4	 25
460	 28	86.8	14.2	 20
461	 28	255.0	33.7	 25
462	 28	49.0	7.9	 25
463	 28	36.3	6.0	 20
464	 28	41.0	7.7	 25
465	 28	48.0	7.6	 25
466	 28	40.3	7.3	 16
467	 28	37.0	6.1	 20
468	 28	44.3	4.3	 20
469	 28	56.0	8.5	 16
470	 28	45.0	8.6	 20
471	 28	36.5	5.5	 20
472	 28	36.0	5.0	 25
473	 28	33.0	6.0	 25
474	 28	40.5	6.2	 20
475	 28	40.0	7.9	 25
476	 28	42.0	6.0	 25
477	 28	223.3	26.6	 20
478	 28	88.0	15.3	 25
479	 28	41.0	6.3	 25
480	 28	43.3	7.5	 20
481	 28	40.0	6.8	 25
482	 28	51.5	8.2	 20
483	 28	49.3	5.9	 16
484	 28	42.0	6.7	 20
485	 28	39.3	7.4	 20
486	 28	45.0	7.0	 16
487	 28	68.0	9.3	 25
488	 28	47.0	8.1	 25
489	 28	94.5	12.6	 20
490	 28	42.0	9.1	 25
491	 28	42.0	6.4	 25
492	 28	82.5	12.5	 20
493	 28	39.0	6.7	 25
494	 28	40.0	7.2	 25
495	 28	40.0	6.5	 20
496	 28	54.0	10.0	 25
497	 28	98.5	15.4	 16
498	 28	62.5	9.7	 20
499	 28	46.5	9.6	 20
500	 28	37.5	6.9	 16
501	 28	39.3	7.1	 20
502	 28	42.3	7.4	 20
503	 28	55.8	9.2	 20
504	 28	44.0	7.4	 25
505	 28	45.0	6.6	 25
506	 28	63.3	8.1	 20
507	 28	63.0	9.9	 25
508	 28	61.0	10.8	 25
509	 28	38.0	11.3	 20
510	 28	38.0	7.8	 25
511	 28	41.0	7.5	 25
512	 28	46.3	9.2	 20
513	 28	47.0	9.5	 20
514	 28	109.5	14.3	 20
515	 28	56.5	10.5	 16
516	 28	135.5	16.3	 20
517	 28	104.3	13.2	 20
518	 28	43.3	7.0	 20
519	 28	46.0	8.4	 25
520	 28	36.3	5.2	 20
521	 28	42.0	5.6	 25
522	 28	45.0	7.0	 25
523	 28	40.0	8.4	 20
524	 28	39.0	5.2	 25
525	 28	50.0	9.6	 25
526	 28	98.3	11.3	 20
527	 28	117.0	12.4	 25
528	 28	38.0	5.2	 25
529	 28	39.3	5.9	 16
530	 28	54.0	7.5	 20
531	 28	38.3	6.9	 20
532	 28	110.5	12.5	 16
533	 28	1358.5	121.6	 20
534	 28	58.0	10.9	 25
535	 28	49.3	6.4	 20
536	 28	41.0	6.2	 25
537	 28	39.0	6.3	 25
538	 28	35.0	6.2	 20
539	 28	40.0	6.9	 25
540	 28	42.0	6.5	 25
541	 28	59.3	11.0	 20
542	 28	36.0	4.6	 25
543	 28	45.0	8.0	 25
544	 28	40.0	6.5	 16
545	 28	36.8	6.6	 20
546	 28	67.0	6.7	 16
547	 28	37.3	7.8	 20
548	 28	40.3	6.1	 20
549	 28	38.3	5.2	 20
550	 28	52.0	8.6	 25
551	 28	39.0	6.2	 25
552	 28	167.0	23.1	 20
553	 28	47.0	7.6	 25
554	 28	45.0	7.2	 25
555	 28	37.3	6.3	 20
556	 28	67.0	11.7	 25
557	 28	141.0	23.3	 25
558	 28	36.3	6.5	 20
559	 28	54.0	8.3	 25
560	 28	54.0	9.3	 20
561	 28	67.3	9.8	 16
562	 28	104.3	12.4	 20
563	 28	115.3	13.2	 20
564	 28	50.0	5.2	 16
565	 28	48.0	6.6	 25
566	 28	107.0	20.1	 25
567	 28	38.3	6.5	 20
568	 28	37.0	7.0	 25
569	 28	55.0	8.2	 20
570	 28	45.0	8.4	 25
571	 28	79.0	12.9	 25
572	 28	40.3	5.8	 20
573	 28	38.0	7.4	 25
574	 28	37.0	6.4	 25
575	 28	47.3	6.4	 16
576	 28	58.3	8.2	 20
577	 28	45.0	7.1	 20
[truncated: 8,438,671 more chars]
