# Supplementary material for: Genome-wide transcriptional profiling data from chronic cutaneous lupus erythematosus (CCLE) peripheral blood
Source: Data Brief. 2014 Dec 11;2:39–41. doi: 10.1016/j.dib.2014.11.006 (PMC4459765; doi:10.1016/j.dib.2014.11.006)
Supplement: Supplementary file 1 — Supplementary Data [file mmc1.zip › CCLE blood - CEL files-Genomics Dey-Rao 2014/LE1009BHu95A.CEL]

[CEL]
Version=3

[HEADER]
Cols=640
Rows=640
TotalX=640
TotalY=640
OffsetX=0
OffsetY=0
GridCornerUL=234 234
GridCornerUR=4498 234
GridCornerLR=4498 4500
GridCornerLL=234 4500
Axis-invertX=0
AxisInvertY=0
swapXY=0
DatHeader=[0..46107]  LE1009BHu95A:CLS=4733 RWS=4733 XIN=3  YIN=3  VE=17        2.0 02/12/03 10:44:47       HG_U95Av2.1sq                  6
Algorithm=Percentile
AlgorithmParameters=Percentile:75;CellMargin:2;OutlierHigh:1.500;OutlierLow:1.004

[INTENSITY]
NumberCells=409600
CellHeader=X	Y	MEAN	STDV	NPIXELS
  0	  0	53.0	14.9	 25
  1	  0	4792.8	575.0	 20
  2	  0	62.0	9.0	 25
  3	  0	4721.0	661.4	 25
  4	  0	41.3	8.6	 20
  5	  0	47.0	8.6	 25
  6	  0	4565.0	606.9	 25
  7	  0	51.5	11.0	 20
  8	  0	4564.0	705.9	 25
  9	  0	59.0	8.8	 25
 10	  0	4544.3	543.7	 20
 11	  0	69.0	15.5	 25
 12	  0	4744.0	782.3	 25
 13	  0	102.8	22.3	 20
 14	  0	4780.0	878.0	 25
 15	  0	81.0	17.9	 25
 16	  0	5090.0	602.5	 20
 17	  0	80.0	35.5	 25
 18	  0	4395.0	578.6	 25
 19	  0	59.8	9.7	 20
 20	  0	4605.0	749.0	 25
 21	  0	66.0	16.8	 25
 22	  0	4874.5	556.6	 20
 23	  0	73.0	28.5	 25
 24	  0	4510.0	589.1	 25
 25	  0	72.5	13.1	 20
 26	  0	4463.0	768.3	 25
 27	  0	69.0	15.3	 25
 28	  0	4438.8	570.6	 20
 29	  0	83.0	17.0	 25
 30	  0	4435.0	592.0	 25
 31	  0	67.3	12.2	 20
 32	  0	4487.0	815.8	 25
 33	  0	60.0	12.1	 25
 34	  0	4419.8	566.5	 20
 35	  0	74.0	15.1	 25
 36	  0	4447.0	642.8	 25
 37	  0	57.3	10.8	 20
 38	  0	4530.0	855.2	 25
 39	  0	76.0	12.4	 25
 40	  0	4476.3	605.1	 20
 41	  0	63.0	17.3	 25
 42	  0	4333.0	590.6	 25
 43	  0	63.5	10.0	 20
 44	  0	4378.0	779.1	 25
 45	  0	67.0	9.7	 25
 46	  0	4375.0	559.1	 20
 47	  0	61.0	11.8	 25
 48	  0	4313.0	599.8	 25
 49	  0	56.0	9.2	 20
 50	  0	4365.0	776.8	 25
 51	  0	50.0	6.7	 25
 52	  0	4401.0	576.4	 20
 53	  0	51.0	9.7	 25
 54	  0	4470.0	651.4	 25
 55	  0	51.0	10.7	 20
 56	  0	4421.0	764.1	 25
 57	  0	48.0	6.3	 25
 58	  0	4387.0	594.8	 20
 59	  0	52.0	13.7	 25
 60	  0	4319.0	657.2	 25
 61	  0	52.3	7.2	 20
 62	  0	4474.0	762.9	 25
 63	  0	62.0	10.1	 25
 64	  0	4579.3	668.1	 20
 65	  0	63.0	13.6	 25
 66	  0	4570.5	652.2	 20
 67	  0	50.0	15.7	 25
 68	  0	4450.0	720.0	 25
 69	  0	47.3	7.4	 20
 70	  0	4416.0	936.4	 25
 71	  0	49.0	12.2	 25
 72	  0	4460.5	653.8	 20
 73	  0	52.0	14.3	 25
 74	  0	4381.0	695.2	 25
 75	  0	48.5	9.9	 20
 76	  0	4365.0	910.9	 25
 77	  0	52.0	8.8	 25
 78	  0	4427.0	613.7	 20
 79	  0	57.0	15.7	 25
 80	  0	4451.0	711.3	 25
 81	  0	50.8	9.3	 20
 82	  0	4292.0	895.5	 25
 83	  0	51.0	8.9	 25
 84	  0	4490.8	653.0	 20
 85	  0	60.0	16.6	 25
 86	  0	4476.0	708.8	 25
 87	  0	65.0	9.3	 20
 88	  0	4530.0	911.7	 25
 89	  0	64.0	10.8	 25
 90	  0	4563.5	638.1	 20
 91	  0	66.0	18.3	 25
 92	  0	4546.0	679.2	 25
 93	  0	59.0	10.2	 20
 94	  0	4321.0	765.6	 25
 95	  0	47.0	9.1	 25
 96	  0	4396.3	600.2	 20
 97	  0	54.0	10.9	 25
 98	  0	4442.0	630.5	 25
 99	  0	54.3	11.4	 20
100	  0	4366.0	848.3	 25
101	  0	49.0	6.6	 25
102	  0	4372.3	578.3	 20
103	  0	50.0	9.6	 25
104	  0	4346.0	705.6	 25
105	  0	52.5	8.8	 20
106	  0	4248.0	650.1	 25
107	  0	52.0	8.7	 25
108	  0	4295.0	606.3	 20
109	  0	56.0	9.8	 25
110	  0	4462.0	679.3	 25
111	  0	55.3	8.5	 20
112	  0	4451.0	697.8	 25
113	  0	54.0	9.5	 25
114	  0	4513.3	703.3	 20
115	  0	57.0	11.2	 25
116	  0	4571.0	709.0	 25
117	  0	57.3	9.1	 20
118	  0	4422.0	759.7	 25
119	  0	58.0	10.0	 25
120	  0	4469.3	697.0	 20
121	  0	60.0	8.9	 25
122	  0	4496.0	752.6	 25
123	  0	61.8	10.7	 20
124	  0	4617.0	732.6	 25
125	  0	69.0	14.8	 25
126	  0	4530.3	715.0	 20
127	  0	54.0	8.4	 25
128	  0	4592.0	823.9	 25
129	  0	52.3	10.2	 20
130	  0	4430.0	735.0	 25
131	  0	54.0	8.5	 25
132	  0	4396.3	714.1	 20
133	  0	61.0	10.8	 25
134	  0	4472.0	838.0	 25
135	  0	57.3	6.8	 20
136	  0	4293.0	704.7	 25
137	  0	55.0	9.9	 25
138	  0	4511.8	740.5	 20
139	  0	58.0	8.8	 25
140	  0	4506.0	767.3	 25
141	  0	67.0	11.3	 20
142	  0	4632.0	804.8	 25
143	  0	63.0	11.8	 25
144	  0	4543.5	698.2	 20
145	  0	70.0	10.4	 25
146	  0	4525.0	789.5	 25
147	  0	71.0	11.4	 20
148	  0	4661.0	780.0	 25
149	  0	66.0	12.1	 25
150	  0	4667.3	737.4	 20
151	  0	56.0	10.3	 25
152	  0	4513.0	812.5	 25
153	  0	62.0	8.9	 20
154	  0	4548.0	750.3	 25
155	  0	63.0	10.6	 25
156	  0	4505.8	689.7	 20
157	  0	57.0	9.8	 25
158	  0	4641.0	810.7	 25
159	  0	53.0	9.7	 20
160	  0	4556.0	705.0	 25
161	  0	51.0	9.0	 25
162	  0	4479.3	685.7	 20
163	  0	54.0	11.7	 25
164	  0	4530.0	798.9	 25
165	  0	52.0	9.1	 20
166	  0	4483.0	708.5	 25
167	  0	47.0	7.0	 25
168	  0	4517.8	693.5	 20
169	  0	50.0	6.9	 25
170	  0	4503.0	744.7	 25
171	  0	53.3	9.8	 20
172	  0	4487.0	712.9	 25
173	  0	49.0	10.1	 25
174	  0	4601.5	712.2	 20
175	  0	46.0	6.6	 25
176	  0	4519.0	777.2	 25
177	  0	51.0	8.4	 20
178	  0	4535.0	733.6	 25
179	  0	47.0	7.7	 25
180	  0	4519.3	684.8	 20
181	  0	46.0	6.4	 25
182	  0	4572.0	755.4	 25
183	  0	50.0	8.9	 20
184	  0	4456.0	758.3	 25
185	  0	51.0	11.4	 25
186	  0	4537.5	671.7	 20
187	  0	53.0	9.2	 25
188	  0	4573.0	766.8	 25
189	  0	52.5	9.2	 20
190	  0	4494.0	741.6	 25
191	  0	53.0	10.4	 25
192	  0	4541.5	698.6	 20
193	  0	48.0	9.7	 25
194	  0	4639.5	733.0	 20
195	  0	57.0	14.3	 25
196	  0	4551.0	823.1	 25
197	  0	49.0	10.0	 20
198	  0	4582.0	1119.6	 25
199	  0	48.0	9.1	 25
200	  0	4603.5	761.2	 20
201	  0	55.0	24.2	 25
202	  0	4578.0	909.3	 25
203	  0	47.5	7.3	 20
204	  0	4634.0	1242.7	 25
205	  0	54.0	9.6	 25
206	  0	4658.8	868.7	 20
207	  0	61.0	47.8	 25
208	  0	4590.0	1016.3	 25
209	  0	46.3	7.0	 20
210	  0	4702.0	1398.4	 25
211	  0	39.0	14.4	 25
212	  0	2932.3	619.9	 20
213	  0	40.0	22.9	 25
214	  0	39.0	7.7	 25
215	  0	28.8	6.3	 20
216	  0	4782.0	1491.6	 25
217	  0	49.0	15.7	 25
218	  0	4635.0	879.3	 20
219	  0	52.0	54.6	 25
220	  0	4531.0	1004.5	 25
221	  0	56.0	13.8	 20
222	  0	4612.0	1311.8	 25
223	  0	48.0	13.6	 25
224	  0	4607.5	854.6	 20
225	  0	59.0	32.5	 25
226	  0	4512.0	972.4	 25
227	  0	45.8	8.0	 20
228	  0	4561.0	1210.8	 25
229	  0	53.0	10.8	 25
230	  0	4675.8	842.3	 20
231	  0	48.0	27.4	 25
232	  0	4565.0	930.9	 25
233	  0	45.0	7.7	 20
234	  0	4616.0	1214.6	 25
235	  0	52.0	10.2	 25
236	  0	4640.8	794.4	 20
237	  0	53.0	21.5	 25
238	  0	4594.0	918.7	 25
239	  0	49.5	7.8	 20
240	  0	4527.0	1045.7	 25
241	  0	48.0	7.9	 25
242	  0	4659.8	741.4	 20
243	  0	50.0	12.8	 25
244	  0	4635.0	818.6	 25
245	  0	46.0	7.8	 20
246	  0	4717.0	966.9	 25
247	  0	45.0	9.9	 25
248	  0	4748.0	755.8	 20
249	  0	45.0	7.5	 25
250	  0	4650.0	760.4	 25
251	  0	50.0	9.8	 20
252	  0	4629.0	822.1	 25
253	  0	47.0	9.1	 25
254	  0	4761.3	742.9	 20
255	  0	49.0	8.5	 25
256	  0	4667.0	761.7	 25
257	  0	42.0	6.0	 20
258	  0	4695.0	772.2	 25
259	  0	48.0	10.9	 25
260	  0	4699.8	726.1	 20
261	  0	49.0	9.2	 25
262	  0	4648.0	803.0	 25
263	  0	47.3	7.3	 20
264	  0	4630.0	778.7	 25
265	  0	53.0	8.8	 25
266	  0	4713.0	744.4	 20
267	  0	49.0	7.6	 25
268	  0	4665.0	753.2	 25
269	  0	44.8	8.5	 20
270	  0	4755.0	806.6	 25
271	  0	51.0	10.1	 25
272	  0	4742.5	756.6	 20
273	  0	58.0	10.9	 25
274	  0	4647.0	769.5	 25
275	  0	48.5	7.0	 20
276	  0	4685.0	967.1	 25
277	  0	48.0	8.3	 25
278	  0	4770.3	789.0	 20
279	  0	51.0	12.8	 25
280	  0	4628.0	781.1	 25
281	  0	49.5	7.7	 20
282	  0	4734.0	1071.2	 25
283	  0	49.0	9.7	 25
284	  0	4722.3	766.2	 20
285	  0	48.0	16.2	 25
286	  0	4709.0	839.7	 25
287	  0	50.3	6.1	 20
288	  0	4755.0	1040.8	 25
289	  0	52.0	9.1	 25
290	  0	4813.5	839.1	 20
291	  0	48.0	10.2	 25
292	  0	4722.0	854.8	 25
293	  0	51.3	8.4	 20
294	  0	4713.0	945.0	 25
295	  0	48.0	7.4	 25
296	  0	4669.8	792.4	 20
297	  0	46.0	7.1	 25
298	  0	4723.0	820.1	 25
299	  0	44.8	10.5	 20
300	  0	4740.0	970.3	 25
301	  0	49.0	8.6	 25
302	  0	4693.8	782.4	 20
303	  0	50.0	7.0	 25
304	  0	4759.0	791.6	 25
305	  0	49.0	7.2	 20
306	  0	4693.0	890.2	 25
307	  0	47.0	9.5	 25
308	  0	4743.5	814.8	 20
309	  0	51.0	9.5	 25
310	  0	4829.0	849.5	 25
311	  0	44.5	5.3	 20
312	  0	4852.0	908.1	 25
313	  0	46.0	10.0	 25
314	  0	4763.5	786.5	 20
315	  0	50.0	8.8	 25
316	  0	4720.0	827.1	 25
317	  0	47.3	9.4	 20
318	  0	4764.0	866.8	 25
319	  0	51.0	8.8	 25
320	  0	4753.3	798.8	 20
321	  0	50.0	8.9	 25
322	  0	4780.5	809.0	 20
323	  0	45.0	15.0	 25
324	  0	4723.0	830.7	 25
325	  0	49.3	8.0	 20
326	  0	4765.0	1047.2	 25
327	  0	49.0	7.7	 25
328	  0	4785.0	807.2	 20
329	  0	48.0	16.4	 25
330	  0	4791.0	842.7	 25
331	  0	44.5	8.8	 20
332	  0	4740.0	1036.1	 25
333	  0	42.0	6.1	 25
334	  0	4833.3	821.4	 20
335	  0	51.0	14.7	 25
336	  0	4755.0	861.0	 25
337	  0	49.8	8.9	 20
338	  0	4743.0	1032.3	 25
339	  0	47.0	9.5	 25
340	  0	4701.8	779.2	 20
341	  0	53.0	15.1	 25
342	  0	4765.0	878.1	 25
343	  0	50.0	7.9	 20
344	  0	4795.0	1067.1	 25
345	  0	50.0	7.3	 25
346	  0	4811.8	782.9	 20
347	  0	49.0	19.0	 25
348	  0	4822.0	868.4	 25
349	  0	49.0	8.7	 20
350	  0	4782.0	1132.4	 25
351	  0	57.0	9.5	 25
352	  0	4766.5	823.5	 20
353	  0	66.0	41.5	 25
354	  0	4742.0	1031.0	 25
355	  0	84.3	24.4	 20
356	  0	4794.0	1315.4	 25
357	  0	52.0	12.6	 25
358	  0	4827.5	870.1	 20
359	  0	55.0	66.9	 25
360	  0	4700.0	1090.8	 25
361	  0	52.0	10.7	 20
362	  0	4797.0	1401.7	 25
363	  0	50.0	17.7	 25
364	  0	4853.3	902.2	 20
365	  0	52.0	84.0	 25
366	  0	4810.0	1155.3	 25
367	  0	53.8	15.8	 20
368	  0	4749.0	1411.0	 25
369	  0	55.0	20.0	 25
370	  0	4944.3	1018.2	 20
371	  0	51.0	70.2	 25
372	  0	4869.0	1122.9	 25
373	  0	50.0	9.5	 20
374	  0	4734.0	1343.5	 25
375	  0	53.0	13.6	 25
376	  0	4737.0	883.8	 20
377	  0	54.0	62.4	 25
378	  0	4820.0	1080.2	 25
379	  0	49.3	7.8	 20
380	  0	4889.0	1374.0	 25
381	  0	55.0	15.3	 25
382	  0	4793.5	898.8	 20
383	  0	62.0	49.2	 25
384	  0	4771.0	1097.1	 25
385	  0	47.3	8.6	 20
386	  0	4872.0	1391.4	 25
387	  0	57.0	14.3	 25
388	  0	4914.5	961.2	 20
389	  0	56.0	43.0	 25
390	  0	4898.0	1072.2	 25
391	  0	50.3	9.1	 20
392	  0	4870.0	1318.5	 25
393	  0	60.0	14.0	 25
394	  0	4896.0	854.3	 20
395	  0	56.0	30.1	 25
396	  0	4790.0	949.9	 25
397	  0	50.5	9.6	 20
398	  0	4712.0	1110.6	 25
399	  0	53.0	16.4	 25
400	  0	4786.3	783.3	 20
401	  0	54.0	14.2	 25
402	  0	4704.0	847.1	 25
403	  0	52.5	10.1	 20
404	  0	4669.0	929.2	 25
405	  0	50.0	7.9	 25
406	  0	4763.8	809.7	 20
407	  0	51.0	10.3	 25
408	  0	4839.0	827.2	 25
409	  0	45.3	5.6	 20
410	  0	4853.0	912.0	 25
411	  0	54.0	9.8	 25
412	  0	4777.3	770.4	 20
413	  0	47.0	8.2	 25
414	  0	4730.0	797.3	 25
415	  0	51.5	7.5	 20
416	  0	4767.0	822.7	 25
417	  0	55.0	10.8	 25
418	  0	4713.5	800.7	 20
419	  0	47.0	10.1	 25
420	  0	4630.0	791.6	 25
421	  0	48.3	7.3	 20
422	  0	4662.0	776.6	 25
423	  0	47.0	7.9	 25
424	  0	34.0	6.3	 20
425	  0	3054.0	585.4	 25
426	  0	28.0	5.1	 25
427	  0	36.3	8.4	 20
428	  0	24.0	5.9	 25
429	  0	47.0	10.7	 25
430	  0	4914.0	797.2	 20
431	  0	46.0	10.8	 25
432	  0	4723.0	841.0	 25
433	  0	49.3	8.4	 20
434	  0	4862.0	843.1	 25
435	  0	58.0	15.8	 25
436	  0	4855.0	777.3	 20
437	  0	47.0	7.4	 25
438	  0	4836.0	919.3	 25
439	  0	48.0	5.2	 20
440	  0	4773.0	802.6	 25
441	  0	62.0	13.5	 25
442	  0	4835.5	798.0	 20
443	  0	55.0	12.4	 25
444	  0	4681.0	891.1	 25
445	  0	48.3	8.3	 20
446	  0	4704.0	786.7	 25
447	  0	55.0	16.8	 25
448	  0	4726.8	694.6	 20
449	  0	54.0	7.0	 25
450	  0	4784.0	742.7	 20
451	  0	51.0	8.5	 25
452	  0	4683.0	755.7	 25
453	  0	44.8	9.7	 20
454	  0	4648.0	872.3	 25
455	  0	54.0	9.2	 25
456	  0	4842.8	757.5	 20
457	  0	58.0	12.6	 25
458	  0	4673.0	788.7	 25
459	  0	51.0	10.4	 20
460	  0	4748.0	965.2	 25
461	  0	51.0	8.8	 25
462	  0	4654.0	717.4	 20
463	  0	53.0	11.3	 25
464	  0	4696.0	840.7	 25
465	  0	55.3	7.6	 20
466	  0	4671.0	1084.1	 25
467	  0	56.0	9.1	 25
468	  0	4643.5	725.7	 20
469	  0	52.0	18.3	 25
470	  0	4796.0	867.8	 25
471	  0	48.0	11.1	 20
472	  0	4628.0	1115.2	 25
473	  0	53.0	7.9	 25
474	  0	4691.0	773.5	 20
475	  0	52.0	19.3	 25
476	  0	4555.0	869.3	 25
477	  0	45.8	10.0	 20
478	  0	4526.0	1145.2	 25
479	  0	50.0	10.1	 25
480	  0	4673.3	782.3	 20
481	  0	49.0	20.1	 25
482	  0	4589.0	879.7	 25
483	  0	42.0	6.6	 20
484	  0	4465.0	1059.6	 25
485	  0	49.0	5.6	 25
486	  0	4543.3	745.3	 20
487	  0	57.0	16.9	 25
488	  0	4358.0	788.4	 25
489	  0	44.3	7.0	 20
490	  0	4457.0	1029.5	 25
491	  0	61.0	16.6	 25
492	  0	4420.0	741.2	 20
493	  0	46.0	10.6	 25
494	  0	4365.0	749.3	 25
495	  0	43.0	9.1	 20
496	  0	4417.0	904.2	 25
497	  0	55.0	10.1	 25
498	  0	4522.3	729.5	 20
499	  0	51.0	10.0	 25
500	  0	4521.0	746.8	 25
501	  0	46.5	9.1	 20
502	  0	4586.0	865.2	 25
503	  0	73.0	16.9	 25
504	  0	4398.3	659.8	 20
505	  0	83.0	15.2	 25
506	  0	4431.0	695.3	 25
507	  0	50.0	17.7	 20
508	  0	4481.0	816.8	 25
509	  0	50.0	9.3	 25
510	  0	4469.0	658.4	 20
511	  0	49.0	7.7	 25
512	  0	4541.0	697.4	 25
513	  0	51.0	6.8	 20
514	  0	4446.0	747.9	 25
515	  0	55.0	10.5	 25
516	  0	4576.5	700.7	 20
517	  0	53.0	9.2	 25
518	  0	4450.0	655.2	 25
519	  0	49.3	7.9	 20
520	  0	4403.0	837.5	 25
521	  0	48.0	9.6	 25
522	  0	4512.0	669.5	 20
523	  0	50.0	9.7	 25
524	  0	4443.0	683.8	 25
525	  0	44.3	8.1	 20
526	  0	4522.0	853.5	 25
527	  0	51.0	11.6	 25
528	  0	4510.0	678.8	 20
529	  0	54.0	10.9	 25
530	  0	4651.0	772.2	 25
531	  0	46.8	7.0	 20
532	  0	4536.0	928.0	 25
533	  0	49.0	10.5	 25
534	  0	4519.8	706.2	 20
535	  0	56.0	12.7	 25
536	  0	4512.0	755.6	 25
537	  0	47.0	7.3	 20
538	  0	4541.0	998.6	 25
539	  0	52.0	8.2	 25
540	  0	4565.0	723.4	 20
541	  0	49.0	11.0	 25
542	  0	4596.0	775.6	 25
543	  0	46.5	5.7	 20
544	  0	4486.0	950.0	 25
545	  0	50.0	7.4	 25
546	  0	4509.3	666.9	 20
547	  0	54.0	10.0	 25
548	  0	4490.0	676.7	 25
549	  0	49.3	7.2	 20
550	  0	4653.0	891.5	 25
551	  0	51.0	8.1	 25
552	  0	4560.8	630.1	 20
553	  0	59.0	10.3	 25
554	  0	4398.0	645.5	 25
555	  0	49.5	11.3	 20
556	  0	4340.0	797.7	 25
557	  0	51.0	8.8	 25
558	  0	4361.8	622.4	 20
559	  0	52.0	10.7	 25
560	  0	4377.0	632.9	 25
561	  0	44.0	8.1	 20
562	  0	4363.0	748.7	 25
563	  0	53.0	8.9	 25
564	  0	4226.0	582.4	 20
565	  0	51.0	9.2	 25
566	  0	4218.0	634.7	 25
567	  0	50.5	8.5	 20
568	  0	4235.0	712.3	 25
569	  0	54.0	12.3	 25
570	  0	4251.8	605.4	 20
571	  0	47.0	8.6	 25
572	  0	4174.0	596.9	 25
573	  0	46.5	6.3	 20
574	  0	4256.0	713.3	 25
575	  0	58.0	13.1	 25
576	  0	4244.8	591.3	 20
577	  0	48.0	7.4	 25
578	  0	4196.5	633.7	 20
579	  0	57.0	13.9	 25
580	  0	4193.0	697.1	 25
581	  0	44.3	7.6	 20
582	  0	4368.0	983.6	 25
583	  0	55.0	11.2	 25
584	  0	4360.5	626.5	 20
585	  0	48.0	20.6	 25
586	  0	4268.0	735.4	 25
587	  0	57.0	11.3	 20
588	  0	4247.0	1040.1	 25
589	  0	49.0	8.0	 25
590	  0	4352.8	640.5	 20
591	  0	59.0	21.4	 25
592	  0	4369.0	780.2	 25
593	  0	52.0	9.5	 20
594	  0	4389.0	1103.7	 25
595	  0	52.0	9.9	 25
596	  0	4439.5	611.0	 20
597	  0	55.0	19.8	 25
598	  0	4345.0	753.1	 25
599	  0	48.3	7.5	 20
600	  0	4433.0	1029.7	 25
601	  0	50.0	8.7	 25
602	  0	4404.3	572.7	 20
603	  0	50.0	15.8	 25
604	  0	4275.0	690.5	 25
605	  0	47.0	5.9	 20
606	  0	4319.0	970.3	 25
607	  0	46.0	9.0	 25
608	  0	4368.5	628.3	 20
609	  0	48.0	13.7	 25
610	  0	4247.0	692.1	 25
611	  0	49.3	10.0	 20
612	  0	4348.0	927.8	 25
613	  0	49.0	7.7	 25
614	  0	4165.5	539.0	 20
615	  0	47.0	11.5	 25
616	  0	4134.0	661.8	 25
617	  0	43.8	9.9	 20
618	  0	4188.0	913.1	 25
619	  0	49.0	9.8	 25
620	  0	4023.8	517.3	 20
621	  0	66.0	14.7	 25
622	  0	4170.0	642.2	 25
623	  0	48.3	8.4	 20
624	  0	4189.0	882.9	 25
625	  0	52.0	11.6	 25
626	  0	4271.0	567.7	 20
627	  0	46.0	10.3	 25
628	  0	4287.0	616.9	 25
629	  0	43.3	8.9	 20
630	  0	4270.0	787.1	 25
631	  0	55.0	9.0	 25
632	  0	4449.3	596.1	 20
633	  0	53.0	8.9	 25
634	  0	4317.0	612.6	 25
635	  0	33.3	5.1	 20
636	  0	53.0	11.7	 25
637	  0	4106.0	576.3	 25
638	  0	55.0	12.8	 20
639	  0	4232.0	659.3	 25
  0	  1	4671.8	459.1	 20
  1	  1	61.5	7.6	 16
  2	  1	4462.8	423.5	 20
  3	  1	50.3	8.7	 20
  4	  1	34.3	6.0	 16
  5	  1	135.5	18.9	 20
  6	  1	118.0	17.5	 20
  7	  1	111.8	18.5	 16
  8	  1	47.0	7.0	 20
  9	  1	71.3	11.2	 20
 10	  1	54.3	12.4	 16
 11	  1	45.3	7.4	 20
 12	  1	166.8	26.2	 20
 13	  1	118.0	23.4	 16
 14	  1	90.3	17.8	 20
 15	  1	46.0	10.0	 20
 16	  1	107.5	34.8	 16
 17	  1	58.8	8.4	 20
 18	  1	289.5	28.9	 20
 19	  1	55.3	9.8	 16
 20	  1	54.0	11.2	 20
 21	  1	52.8	9.8	 20
 22	  1	111.0	50.6	 16
 23	  1	60.0	8.6	 20
 24	  1	263.0	46.9	 20
 25	  1	75.0	12.3	 16
 26	  1	173.0	28.1	 20
 27	  1	75.3	12.7	 20
 28	  1	151.5	25.3	 16
 29	  1	110.8	16.6	 20
 30	  1	102.0	13.7	 20
 31	  1	108.3	12.2	 16
 32	  1	680.5	46.6	 20
 33	  1	95.8	36.3	 20
 34	  1	93.0	13.6	 16
 35	  1	136.3	16.1	 20
 36	  1	62.0	8.3	 20
 37	  1	110.5	15.5	 16
 38	  1	74.8	14.1	 20
 39	  1	3611.3	195.2	 20
 40	  1	59.3	7.4	 16
 41	  1	47.3	6.5	 20
 42	  1	496.0	68.5	 20
 43	  1	98.3	14.0	 16
 44	  1	48.5	7.1	 20
 45	  1	47.5	11.3	 20
 46	  1	55.0	10.0	 16
 47	  1	45.3	7.7	 20
 48	  1	54.3	9.7	 20
 49	  1	40.3	7.4	 16
 50	  1	59.3	9.1	 20
 51	  1	45.3	5.8	 20
 52	  1	42.3	6.6	 16
 53	  1	478.5	71.1	 20
 54	  1	80.5	10.6	 20
 55	  1	106.5	13.9	 16
 56	  1	43.5	8.6	 20
 57	  1	49.5	10.8	 20
 58	  1	38.3	4.7	 16
 59	  1	36.0	5.4	 20
 60	  1	152.5	16.8	 20
 61	  1	44.3	8.5	 16
 62	  1	57.0	8.7	 20
 63	  1	4374.8	271.3	 20
 64	  1	4528.5	129.0	 16
 65	  1	4415.8	224.4	 20
 66	  1	58.3	10.0	 16
 67	  1	42.0	5.9	 20
 68	  1	54.5	10.7	 20
 69	  1	44.8	10.1	 16
 70	  1	46.3	5.9	 20
 71	  1	45.0	8.5	 20
 72	  1	49.3	9.7	 16
 73	  1	32.0	6.2	 20
 74	  1	45.3	5.8	 20
 75	  1	52.0	8.9	 16
 76	  1	43.0	8.4	 20
 77	  1	45.3	8.2	 20
 78	  1	45.0	8.3	 16
 79	  1	34.0	4.4	 20
 80	  1	48.3	9.6	 20
 81	  1	46.3	8.6	 16
 82	  1	50.8	9.5	 20
 83	  1	49.0	6.5	 20
 84	  1	56.0	11.7	 16
 85	  1	45.8	12.7	 20
 86	  1	61.3	9.5	 20
 87	  1	4380.0	271.6	 16
 88	  1	4433.3	136.5	 20
 89	  1	4302.8	217.1	 20
 90	  1	58.0	8.8	 16
 91	  1	52.0	9.1	 20
 92	  1	4371.5	400.7	 20
 93	  1	56.3	8.5	 16
 94	  1	50.0	8.0	 20
 95	  1	44.5	7.7	 20
 96	  1	43.0	6.8	 16
 97	  1	35.3	6.8	 20
 98	  1	45.5	8.5	 20
 99	  1	48.3	13.5	 16
100	  1	42.0	6.3	 20
101	  1	43.8	6.9	 20
102	  1	48.0	9.3	 16
103	  1	36.3	5.6	 20
104	  1	45.0	8.8	 20
105	  1	51.5	9.4	 16
106	  1	48.8	10.1	 20
107	  1	47.3	8.0	 20
108	  1	48.5	9.1	 16
109	  1	33.0	7.8	 20
110	  1	35.0	7.6	 20
111	  1	83.3	11.4	 16
112	  1	3720.5	397.3	 20
113	  1	72.3	10.8	 20
114	  1	56.0	8.6	 16
115	  1	40.3	8.0	 20
116	  1	4388.3	325.0	 20
117	  1	60.3	12.5	 16
118	  1	54.8	7.9	 20
119	  1	59.5	8.2	 20
120	  1	4302.3	175.8	 16
121	  1	53.0	10.9	 20
122	  1	66.3	10.2	 20
123	  1	4458.5	304.6	 16
124	  1	4469.3	104.9	 20
125	  1	4388.3	520.6	 20
126	  1	57.0	9.1	 16
127	  1	43.0	7.9	 20
128	  1	35.0	5.4	 20
129	  1	52.3	8.5	 16
130	  1	247.0	29.2	 20
131	  1	453.8	33.6	 20
132	  1	129.5	11.8	 16
133	  1	45.0	7.7	 20
134	  1	4369.8	396.7	 20
135	  1	62.0	10.0	 16
136	  1	57.3	9.1	 20
137	  1	59.8	9.5	 20
138	  1	4290.3	111.7	 16
139	  1	54.0	7.6	 20
140	  1	67.0	12.4	 20
141	  1	4304.0	251.0	 16
142	  1	4490.0	109.8	 20
143	  1	4400.5	500.8	 20
144	  1	67.3	8.2	 16
145	  1	54.8	8.5	 20
146	  1	4624.5	149.8	 20
147	  1	4588.8	283.9	 16
148	  1	4555.8	79.1	 20
149	  1	4513.8	263.8	 20
150	  1	4527.0	78.9	 16
151	  1	47.3	6.1	 20
152	  1	54.8	6.9	 20
153	  1	66.3	9.4	 16
154	  1	4378.3	300.3	 20
155	  1	62.0	10.0	 20
156	  1	62.5	8.6	 16
157	  1	47.3	7.8	 20
158	  1	34.3	6.8	 20
159	  1	42.3	7.4	 16
160	  1	58.8	11.6	 20
161	  1	384.0	34.6	 20
162	  1	267.8	29.3	 16
163	  1	63.5	7.7	 20
164	  1	63.5	9.8	 20
165	  1	68.3	10.3	 16
166	  1	80.0	14.9	 20
167	  1	61.0	8.8	 20
168	  1	44.0	7.3	 16
169	  1	52.3	8.5	 20
170	  1	55.5	12.7	 20
171	  1	46.5	8.5	 16
172	  1	39.3	6.8	 20
173	  1	44.3	10.6	 20
174	  1	44.3	8.1	 16
175	  1	342.3	34.7	 20
176	  1	87.5	14.8	 20
177	  1	351.0	28.8	 16
178	  1	97.0	15.1	 20
179	  1	219.8	26.4	 20
180	  1	43.3	7.0	 16
181	  1	50.3	10.0	 20
182	  1	48.5	10.3	 20
183	  1	51.3	8.4	 16
184	  1	59.0	8.4	 20
185	  1	42.0	7.2	 20
186	  1	44.3	7.7	 16
187	  1	91.5	12.5	 20
188	  1	649.5	43.8	 20
189	  1	252.5	26.1	 16
190	  1	57.0	9.1	 20
191	  1	160.3	25.7	 20
192	  1	186.3	26.6	 16
193	  1	244.0	30.0	 20
194	  1	192.0	25.8	 16
195	  1	236.0	21.8	 20
196	  1	82.5	15.3	 20
197	  1	224.0	26.6	 16
198	  1	80.5	17.8	 20
199	  1	152.3	22.9	 20
200	  1	108.5	14.0	 16
201	  1	113.3	19.1	 20
202	  1	35.5	5.8	 20
203	  1	39.5	8.5	 16
204	  1	116.0	25.1	 20
205	  1	94.3	13.6	 20
206	  1	50.5	7.8	 16
207	  1	79.3	16.3	 20
208	  1	89.0	13.2	 20
209	  1	746.3	58.3	 16
210	  1	233.8	63.1	 20
211	  1	37.3	6.2	 20
212	  1	947.3	170.7	 16
213	  1	38.3	15.2	 20
214	  1	38.3	7.1	 20
215	  1	25.5	6.4	 16
216	  1	78.3	17.0	 20
217	  1	120.0	14.4	 20
218	  1	122.0	18.6	 16
219	  1	392.3	86.0	 20
220	  1	202.3	33.0	 20
221	  1	69.8	11.9	 16
222	  1	219.8	36.0	 20
223	  1	61.0	9.8	 20
224	  1	461.3	67.3	 16
225	  1	39.3	8.9	 20
226	  1	52.3	9.9	 20
227	  1	74.5	13.1	 16
228	  1	64.3	13.3	 20
229	  1	36.0	5.2	 20
230	  1	128.0	19.5	 16
231	  1	50.3	7.5	 20
232	  1	791.5	116.6	 20
233	  1	305.0	21.2	 16
234	  1	41.0	7.6	 20
235	  1	37.5	7.7	 20
236	  1	44.3	6.2	 16
237	  1	113.5	28.3	 20
238	  1	40.3	7.1	 20
239	  1	39.0	6.6	 16
240	  1	53.5	8.1	 20
241	  1	40.5	8.2	 20
242	  1	148.8	17.7	 16
243	  1	135.3	12.1	 20
244	  1	201.3	22.5	 20
245	  1	58.5	10.2	 16
246	  1	51.3	7.3	 20
247	  1	50.3	6.8	 20
248	  1	39.3	6.1	 16
249	  1	55.3	9.4	 20
250	  1	33.3	5.0	 20
251	  1	38.3	6.3	 16
252	  1	36.5	9.1	 20
253	  1	38.5	7.5	 20
254	  1	37.8	7.4	 16
255	  1	40.3	6.9	 20
256	  1	39.5	7.2	 20
257	  1	36.0	5.2	 16
258	  1	39.3	4.6	 20
259	  1	40.3	6.6	 20
260	  1	171.3	27.2	 16
261	  1	56.0	12.0	 20
262	  1	60.0	10.4	 20
263	  1	107.8	19.1	 16
264	  1	134.0	20.6	 20
265	  1	436.0	37.7	 20
266	  1	39.0	8.7	 16
267	  1	44.3	7.8	 20
268	  1	151.0	17.2	 20
269	  1	55.8	14.6	 16
270	  1	48.0	6.1	 20
271	  1	47.3	5.5	 20
272	  1	40.5	7.6	 16
273	  1	91.3	16.9	 20
274	  1	66.5	12.5	 20
275	  1	103.0	15.1	 16
276	  1	39.3	7.0	 20
277	  1	38.3	8.2	 20
278	  1	45.0	6.7	 16
279	  1	50.3	8.1	 20
280	  1	40.3	7.0	 20
281	  1	38.3	8.3	 16
282	  1	36.3	7.2	 20
283	  1	80.3	11.0	 20
284	  1	64.3	9.1	 16
285	  1	238.0	33.5	 20
286	  1	126.5	16.3	 20
287	  1	38.0	5.3	 16
288	  1	228.5	35.6	 20
289	  1	53.0	7.4	 20
290	  1	41.0	6.4	 16
291	  1	36.3	6.3	 20
292	  1	54.0	9.9	 20
293	  1	34.0	6.1	 16
294	  1	103.5	18.1	 20
295	  1	49.3	10.5	 20
296	  1	171.3	21.0	 16
297	  1	44.0	7.9	 20
298	  1	86.5	11.7	 20
299	  1	48.3	7.6	 16
300	  1	51.5	7.3	 20
301	  1	288.3	25.6	 20
302	  1	120.3	16.4	 16
303	  1	45.0	6.9	 20
304	  1	1183.0	127.9	 20
305	  1	40.5	6.7	 16
306	  1	46.3	8.7	 20
307	  1	48.0	8.8	 20
308	  1	80.5	10.9	 16
309	  1	53.0	9.6	 20
310	  1	46.8	6.9	 20
311	  1	44.5	6.2	 16
312	  1	59.3	7.8	 20
313	  1	56.8	9.7	 20
314	  1	86.5	10.6	 16
315	  1	168.3	22.9	 20
316	  1	90.3	12.5	 20
317	  1	38.0	7.1	 16
318	  1	40.3	7.6	 20
319	  1	41.8	8.5	 20
320	  1	112.8	14.2	 16
321	  1	234.3	39.3	 20
322	  1	73.0	8.0	 16
323	  1	84.5	13.0	 20
324	  1	45.5	9.0	 20
325	  1	70.3	12.8	 16
326	  1	42.0	7.2	 20
327	  1	44.0	9.6	 20
328	  1	46.0	8.8	 16
329	  1	39.0	5.7	 20
330	  1	44.5	8.8	 20
331	  1	35.0	5.4	 16
332	  1	104.8	19.2	 20
333	  1	42.0	8.2	 20
334	  1	113.0	8.6	 16
335	  1	251.5	49.6	 20
336	  1	44.3	7.8	 20
337	  1	45.0	5.3	 16
338	  1	82.3	11.4	 20
339	  1	63.0	11.7	 20
340	  1	37.3	5.0	 16
341	  1	42.3	7.0	 20
342	  1	67.3	13.5	 20
343	  1	105.3	18.6	 16
344	  1	46.3	7.8	 20
345	  1	53.0	9.4	 20
346	  1	351.3	48.2	 16
347	  1	37.5	8.7	 20
348	  1	375.0	55.5	 20
349	  1	36.3	7.0	 16
350	  1	39.3	7.3	 20
351	  1	36.0	5.4	 20
352	  1	61.0	10.9	 16
353	  1	81.0	16.9	 20
354	  1	42.5	7.2	 20
355	  1	106.5	17.0	 16
356	  1	135.3	33.8	 20
357	  1	37.0	5.0	 20
358	  1	66.0	10.1	 16
359	  1	53.5	10.4	 20
360	  1	218.5	28.6	 20
361	  1	56.8	14.4	 16
362	  1	43.0	7.6	 20
363	  1	50.5	9.9	 20
364	  1	88.3	7.5	 16
365	  1	41.3	9.4	 20
366	  1	193.5	18.7	 20
367	  1	202.3	23.4	 16
368	  1	68.3	10.1	 20
369	  1	60.5	10.5	 20
370	  1	56.3	10.5	 16
371	  1	37.8	7.7	 20
372	  1	87.0	14.6	 20
373	  1	64.5	10.8	 16
374	  1	131.8	22.5	 20
375	  1	107.8	18.1	 20
376	  1	90.3	15.8	 16
377	  1	54.0	7.1	 20
378	  1	40.3	8.3	 20
379	  1	209.3	30.6	 16
380	  1	133.0	20.8	 20
381	  1	210.5	18.6	 20
382	  1	134.5	20.0	 16
383	  1	101.3	15.7	 20
384	  1	499.3	84.3	 20
385	  1	606.3	64.4	 16
386	  1	527.3	113.6	 20
387	  1	40.3	7.8	 20
388	  1	39.0	6.7	 16
389	  1	38.8	7.9	 20
390	  1	41.3	6.7	 20
391	  1	42.0	7.3	 16
392	  1	34.3	6.2	 20
393	  1	36.0	7.5	 20
394	  1	40.5	6.8	 16
395	  1	78.5	17.8	 20
396	  1	37.0	5.3	 20
397	  1	40.8	9.5	 16
398	  1	36.3	3.9	 20
399	  1	1040.0	139.5	 20
400	  1	252.8	24.8	 16
401	  1	788.3	89.4	 20
402	  1	2473.5	220.4	 20
403	  1	62.5	8.5	 16
404	  1	151.8	24.5	 20
405	  1	108.5	19.0	 20
406	  1	57.3	7.2	 16
407	  1	40.0	6.4	 20
408	  1	42.3	7.3	 20
409	  1	38.5	8.0	 16
410	  1	37.3	7.4	 20
411	  1	88.3	11.8	 20
412	  1	121.0	15.7	 16
413	  1	44.8	7.6	 20
414	  1	49.0	9.7	 20
415	  1	84.0	10.2	 16
416	  1	59.3	7.9	 20
417	  1	61.5	10.0	 20
418	  1	57.0	9.0	 16
419	  1	38.8	5.4	 20
420	  1	122.3	18.0	 20
421	  1	39.0	6.9	 16
422	  1	1592.0	223.1	 20
423	  1	38.0	6.3	 20
424	  1	28.0	6.3	 16
425	  1	1015.8	142.8	 20
426	  1	26.3	4.8	 20
427	  1	33.0	5.3	 16
428	  1	27.0	4.4	 20
429	  1	90.3	18.0	 20
430	  1	45.3	10.2	 16
431	  1	58.0	9.6	 20
432	  1	36.0	5.6	 20
433	  1	45.0	7.6	 16
434	  1	87.3	15.3	 20
435	  1	93.3	14.0	 20
436	  1	61.3	8.5	 16
437	  1	35.0	5.3	 20
438	  1	37.0	5.1	 20
439	  1	42.3	7.2	 16
440	  1	73.3	14.4	 20
441	  1	116.5	16.7	 20
442	  1	152.0	15.0	 16
443	  1	39.3	7.7	 20
444	  1	56.3	9.0	 20
445	  1	268.5	19.2	 16
446	  1	145.3	22.5	 20
447	  1	2898.3	234.2	 16
448	  1	60.8	9.1	 20
449	  1	137.3	14.5	 20
450	  1	67.5	12.2	 16
451	  1	64.3	14.0	 20
452	  1	39.3	6.5	 20
453	  1	47.3	5.4	 16
454	  1	93.5	17.1	 20
455	  1	133.3	15.1	 20
456	  1	655.0	58.0	 16
457	  1	41.8	7.3	 20
458	  1	109.8	20.5	 20
459	  1	59.5	8.8	 16
460	  1	46.3	10.5	 20
461	  1	185.3	31.3	 20
462	  1	142.3	17.5	 16
463	  1	536.5	100.3	 20
464	  1	539.8	74.3	 20
465	  1	312.3	36.3	 16
466	  1	3857.0	733.7	 20
467	  1	71.3	15.9	 20
468	  1	47.0	7.3	 16
469	  1	43.3	8.6	 20
470	  1	43.0	7.2	 20
471	  1	108.0	12.7	 16
472	  1	41.5	6.4	 20
473	  1	43.0	7.8	 20
474	  1	167.8	23.1	 16
475	  1	70.3	7.6	 20
476	  1	38.3	9.3	 20
477	  1	32.3	5.1	 16
478	  1	40.0	8.3	 20
479	  1	35.3	4.4	 20
480	  1	72.0	13.9	 16
481	  1	139.0	31.3	 20
482	  1	50.0	8.7	 20
483	  1	148.0	22.1	 16
484	  1	1045.5	182.2	 20
485	  1	207.8	31.4	 20
486	  1	124.0	12.5	 16
487	  1	195.3	12.4	 20
488	  1	109.3	16.3	 20
489	  1	43.5	6.3	 16
490	  1	64.0	8.6	 20
491	  1	322.3	48.7	 20
492	  1	476.3	34.3	 16
493	  1	38.3	6.2	 20
494	  1	34.8	6.2	 20
495	  1	41.3	6.8	 16
496	  1	94.0	13.0	 20
497	  1	51.3	11.9	 20
498	  1	42.5	6.2	 16
499	  1	83.0	13.0	 20
500	  1	107.8	17.6	 20
501	  1	55.8	8.9	 16
502	  1	43.0	5.5	 20
503	  1	57.0	13.2	 20
504	  1	1515.0	81.4	 16
505	  1	282.8	35.3	 20
506	  1	457.5	34.0	 20
507	  1	39.0	6.2	 16
508	  1	87.5	12.8	 20
509	  1	42.3	6.9	 20
510	  1	66.0	7.9	 16
511	  1	36.5	4.6	 20
512	  1	243.5	28.2	 20
513	  1	39.8	7.3	 16
514	  1	40.3	6.0	 20
515	  1	36.3	4.2	 20
516	  1	38.3	8.1	 16
517	  1	35.0	7.1	 20
518	  1	39.0	6.1	 20
519	  1	68.3	7.5	 16
520	  1	36.8	6.2	 20
521	  1	182.3	23.8	 20
522	  1	480.3	53.6	 16
523	  1	48.5	9.1	 20
524	  1	42.0	8.0	 20
525	  1	38.3	5.0	 16
526	  1	43.5	6.9	 20
527	  1	102.3	16.1	 20
528	  1	65.3	12.2	 16
529	  1	35.5	5.3	 20
530	  1	40.3	8.3	 20
531	  1	41.3	6.5	 16
532	  1	41.0	7.8	 20
533	  1	39.3	6.8	 20
534	  1	43.0	6.8	 16
535	  1	132.0	28.0	 20
536	  1	48.0	6.6	 20
537	  1	67.3	7.5	 16
538	  1	103.3	17.7	 20
539	  1	47.5	8.2	 20
540	  1	53.8	9.3	 16
541	  1	41.0	7.5	 20
542	  1	41.3	6.7	 20
543	  1	44.0	6.7	 16
544	  1	52.5	9.5	 20
545	  1	47.3	6.3	 20
546	  1	115.3	14.4	 16
547	  1	1675.5	217.8	 20
548	  1	1788.0	90.4	 20
549	  1	626.8	43.3	 16
550	  1	53.5	9.4	 20
551	  1	134.0	18.2	 20
552	  1	115.8	17.2	 16
553	  1	54.3	9.8	 20
554	  1	46.3	9.5	 20
555	  1	41.5	7.4	 16
556	  1	41.0	6.1	 20
557	  1	41.0	6.5	 20
558	  1	43.8	9.6	 16
559	  1	62.3	12.3	 20
560	  1	75.3	10.8	 20
561	  1	46.0	7.2	 16
562	  1	199.3	26.9	 20
563	  1	43.3	6.8	 20
564	  1	55.0	10.1	 16
565	  1	58.5	7.6	 20
566	  1	245.5	27.8	 20
567	  1	244.0	18.0	 16
568	  1	71.0	11.5	 20
569	  1	456.0	39.5	 20
570	  1	677.5	48.5	 16
571	  1	2559.0	247.4	 20
572	  1	62.3	9.6	 20
573	  1	220.0	26.8	 16
574	  1	50.5	9.6	 20
575	  1	47.0	7.1	 20
576	  1	60.5	13.0	 16
577	  1	56.5	10.4	 20
578	  1	67.3	8.4	 16
579	  1	82.8	14.0	 20
580	  1	612.8	70.4	 20
581	  1	88.8	12.7	 16
582	  1	359.0	68.2	 20
583	  1	159.8	24.6	 20
584	  1	46.3	6.9	 16
585	  1	173.0	25.4	 20
586	  1	259.3	27.7	 20
587	  1	175.0	15.7	 16
588	  1	55.3	10.6	 20
589	  1	69.3	13.1	 20
590	  1	41.5	7.3	 16
591	  1	82.5	14.0	 20
592	  1	478.8	78.3	 20
593	  1	84.5	11.1	 16
594	  1	77.8	12.2	 20
595	  1	79.5	13.5	 20
596	  1	36.3	9.6	 16
597	  1	182.3	37.9	 20
598	  1	46.3	7.9	 20
599	  1	65.3	12.2	 16
600	  1	59.5	10.3	 20
601	  1	112.5	16.9	 20
602	  1	207.5	20.2	 16
603	  1	84.3	16.2	 20
604	  1	71.8	9.0	 20
605	  1	43.0	8.7	 16
606	  1	191.3	34.0	 20
607	  1	231.0	21.4	 20
608	  1	114.5	11.3	 16
609	  1	93.0	15.2	 20
610	  1	316.0	37.6	 20
611	  1	32.8	7.0	 16
612	  1	62.8	9.5	 20
613	  1	52.3	9.1	 20
614	  1	36.0	7.1	 16
615	  1	39.3	4.7	 20
616	  1	63.8	11.5	 20
617	  1	91.0	13.0	 16
618	  1	250.3	42.4	 20
619	  1	183.3	20.0	 20
620	  1	1927.5	115.4	 16
621	  1	200.3	48.1	 20
622	  1	121.3	18.3	 20
623	  1	112.8	18.4	 16
624	  1	662.3	99.4	 20
625	  1	2895.8	336.0	 20
626	  1	73.0	11.1	 16
627	  1	37.5	7.6	 20
628	  1	34.8	6.6	 20
629	  1	177.5	20.1	 16
630	  1	171.8	16.2	 20
631	  1	44.5	8.9	 20
632	  1	36.3	7.2	 16
633	  1	53.0	9.6	 20
634	  1	333.3	41.2	 20
635	  1	33.3	5.8	 16
636	  1	4039.3	512.8	 20
637	  1	56.0	12.3	 20
638	  1	3907.8	177.2	 16
639	  1	47.0	11.3	 20
  0	  2	62.0	11.6	 25
  1	  2	4359.3	684.1	 20
  2	  2	60.0	9.3	 25
  3	  2	4402.0	735.2	 25
  4	  2	35.0	5.5	 20
  5	  2	194.0	23.9	 25
  6	  2	130.0	20.8	 25
  7	  2	342.0	35.6	 20
  8	  2	48.0	9.5	 25
  9	  2	108.0	18.4	 25
 10	  2	41.0	6.4	 20
 11	  2	38.0	8.4	 25
 12	  2	37.0	6.1	 25
 13	  2	43.0	6.8	 20
 14	  2	80.0	13.7	 25
 15	  2	35.0	6.2	 25
 16	  2	38.3	6.5	 20
 17	  2	55.0	9.9	 25
 18	  2	140.0	14.0	 25
 19	  2	44.3	7.9	 20
 20	  2	38.0	7.1	 25
 21	  2	44.0	8.1	 25
 22	  2	41.3	8.5	 20
 23	  2	44.0	8.6	 25
 24	  2	63.0	13.0	 25
 25	  2	65.3	11.5	 20
 26	  2	62.0	12.5	 25
 27	  2	99.0	13.8	 25
 28	  2	150.5	10.4	 20
 29	  2	64.0	12.1	 25
 30	  2	59.0	9.4	 25
 31	  2	75.0	10.3	 20
 32	  2	686.0	53.0	 25
 33	  2	136.0	32.4	 25
 34	  2	42.0	8.0	 20
 35	  2	52.0	7.5	 25
 36	  2	55.0	7.8	 25
 37	  2	151.0	19.9	 20
 38	  2	53.0	10.2	 25
 39	  2	1855.0	154.9	 25
 40	  2	48.0	8.7	 20
 41	  2	38.0	8.3	 25
 42	  2	89.0	21.8	 25
 43	  2	44.0	9.6	 20
 44	  2	33.0	4.6	 25
 45	  2	36.0	6.9	 25
 46	  2	36.5	6.6	 20
 47	  2	38.0	7.6	 25
 48	  2	33.0	7.0	 25
 49	  2	35.0	5.4	 20
 50	  2	38.0	9.2	 25
 51	  2	36.0	7.3	 25
 52	  2	39.3	8.1	 20
 53	  2	170.0	23.7	 25
 54	  2	57.0	9.4	 25
 55	  2	80.3	11.3	 20
 56	  2	48.0	8.6	 25
 57	  2	39.0	7.2	 25
 58	  2	36.3	6.2	 20
 59	  2	35.0	5.6	 25
 60	  2	74.0	13.4	 25
 61	  2	42.5	8.5	 20
 62	  2	4091.0	891.6	 25
 63	  2	66.0	11.4	 25
 64	  2	67.0	11.0	 20
 65	  2	57.0	8.5	 25
 66	  2	4132.0	806.3	 20
 67	  2	44.0	11.0	 25
 68	  2	47.0	7.8	 25
 69	  2	49.3	7.0	 20
 70	  2	52.0	9.2	 25
 71	  2	53.0	10.1	 25
 72	  2	47.0	5.9	 20
 73	  2	39.0	7.5	 25
 74	  2	47.0	12.5	 25
 75	  2	47.3	7.4	 20
 76	  2	49.0	7.9	 25
 77	  2	54.0	7.6	 25
 78	  2	48.3	7.3	 20
 79	  2	37.0	7.6	 25
 80	  2	46.0	7.2	 25
 81	  2	49.5	9.3	 20
 82	  2	55.0	10.4	 25
 83	  2	52.0	10.1	 25
 84	  2	58.0	12.0	 20
 85	  2	42.0	7.5	 25
 86	  2	4101.0	781.5	 25
 87	  2	59.3	8.4	 20
 88	  2	61.0	9.8	 25
 89	  2	61.0	9.9	 25
 90	  2	4086.3	694.0	 20
 91	  2	58.0	10.8	 25
 92	  2	4377.0	391.7	 25
 93	  2	63.0	7.5	 20
 94	  2	56.0	9.8	 25
 95	  2	56.0	10.4	 25
 96	  2	48.3	7.7	 20
 97	  2	34.0	6.6	 25
 98	  2	43.0	9.6	 25
 99	  2	46.0	10.2	 20
100	  2	46.0	7.4	 25
101	  2	41.0	7.8	 25
102	  2	43.3	6.8	 20
103	  2	38.0	7.1	 25
104	  2	50.0	10.9	 25
105	  2	58.0	11.7	 20
106	  2	55.0	8.4	 25
107	  2	48.0	9.9	 25
108	  2	51.0	9.2	 20
109	  2	33.0	6.2	 25
110	  2	33.0	7.3	 25
111	  2	61.3	15.2	 20
112	  2	743.0	73.4	 25
113	  2	59.0	10.4	 25
114	  2	83.3	16.3	 20
115	  2	47.0	8.9	 25
116	  2	4255.0	282.2	 25
117	  2	59.3	10.4	 20
118	  2	57.0	7.6	 25
119	  2	60.0	11.4	 25
120	  2	4082.5	176.4	 20
121	  2	54.0	9.6	 25
122	  2	4371.0	894.7	 25
123	  2	68.5	10.9	 20
124	  2	62.0	10.5	 25
125	  2	65.0	8.9	 25
126	  2	4124.3	832.1	 20
127	  2	42.0	7.8	 25
128	  2	38.0	5.4	 25
129	  2	52.5	9.2	 20
130	  2	232.0	29.7	 25
131	  2	214.0	26.0	 25
132	  2	169.0	21.0	 20
133	  2	53.0	8.2	 25
134	  2	4400.0	6808.0	 25
135	  2	55.0	12.1	 20
136	  2	57.0	7.3	 25
137	  2	59.0	9.3	 25
138	  2	4034.5	146.8	 20
139	  2	59.0	8.0	 25
140	  2	4395.0	935.9	 25
141	  2	68.3	10.5	 20
142	  2	68.0	14.6	 25
143	  2	73.0	12.8	 25
144	  2	4194.5	842.5	 20
145	  2	62.0	9.1	 25
146	  2	4546.0	440.2	 25
147	  2	70.3	9.7	 20
148	  2	69.0	11.3	 25
149	  2	62.0	12.2	 25
150	  2	55.3	10.3	 20
151	  2	45.0	6.3	 25
152	  2	62.0	12.1	 25
153	  2	4158.3	852.7	 20
154	  2	4352.0	127.8	 25
155	  2	4376.0	958.0	 25
156	  2	55.3	6.8	 20
157	  2	37.0	7.7	 25
158	  2	31.0	5.1	 25
159	  2	39.0	5.6	 20
160	  2	57.0	9.2	 25
161	  2	282.0	35.4	 25
162	  2	311.5	24.2	 20
163	  2	62.0	11.9	 25
164	  2	55.0	7.5	 25
165	  2	65.3	9.3	 20
166	  2	61.0	11.6	 25
167	  2	47.0	9.4	 25
168	  2	43.0	6.1	 20
169	  2	36.0	8.2	 25
170	  2	35.0	6.6	 25
171	  2	38.3	8.5	 20
172	  2	35.0	6.3	 25
173	  2	39.0	6.6	 25
174	  2	46.5	11.7	 20
175	  2	121.0	14.8	 25
176	  2	47.0	9.4	 25
177	  2	66.0	12.4	 20
178	  2	61.0	11.1	 25
179	  2	42.0	8.6	 25
180	  2	37.5	5.9	 20
181	  2	36.0	5.2	 25
182	  2	40.0	7.9	 25
183	  2	47.0	9.2	 20
184	  2	37.0	6.2	 25
185	  2	35.0	13.5	 25
186	  2	43.0	9.3	 20
187	  2	99.0	18.9	 25
188	  2	301.0	29.9	 25
189	  2	265.3	28.9	 20
190	  2	54.0	11.6	 25
191	  2	117.0	18.5	 25
192	  2	85.3	15.9	 20
193	  2	154.0	27.0	 25
194	  2	368.8	32.4	 20
195	  2	115.0	22.8	 25
196	  2	110.0	15.7	 25
197	  2	255.5	21.5	 20
198	  2	56.0	14.3	 25
199	  2	71.0	12.2	 25
200	  2	57.0	11.7	 20
201	  2	96.0	20.6	 25
202	  2	41.0	9.9	 25
203	  2	42.0	9.5	 20
204	  2	71.0	16.7	 25
205	  2	51.0	8.6	 25
206	  2	44.3	6.6	 20
207	  2	65.0	12.2	 25
208	  2	64.0	10.7	 25
209	  2	256.3	61.3	 20
210	  2	343.0	52.0	 25
211	  2	29.0	6.4	 25
212	  2	495.3	74.8	 20
213	  2	32.0	9.4	 25
214	  2	34.0	7.9	 25
215	  2	26.0	7.0	 20
216	  2	68.0	17.4	 25
217	  2	109.0	17.6	 25
218	  2	143.3	23.1	 20
219	  2	182.0	38.5	 25
220	  2	101.0	16.0	 25
221	  2	59.0	10.2	 20
222	  2	158.0	23.9	 25
223	  2	60.0	10.7	 25
224	  2	277.0	25.5	 20
225	  2	49.0	8.2	 25
226	  2	35.0	6.9	 25
227	  2	41.3	7.8	 20
228	  2	31.0	4.2	 25
229	  2	36.0	6.4	 25
230	  2	39.0	11.3	 20
231	  2	45.0	10.7	 25
232	  2	254.0	50.2	 25
233	  2	171.5	36.2	 20
234	  2	39.0	7.0	 25
235	  2	34.0	5.8	 25
236	  2	46.8	7.9	 20
237	  2	40.0	10.1	 25
238	  2	44.0	7.4	 25
239	  2	33.3	8.8	 20
240	  2	33.0	4.5	 25
241	  2	33.0	6.9	 25
242	  2	71.5	14.3	 20
243	  2	43.0	7.7	 25
244	  2	53.0	9.9	 25
245	  2	54.3	9.0	 20
246	  2	47.0	7.4	 25
247	  2	39.0	10.7	 25
248	  2	33.5	7.1	 20
249	  2	40.0	8.0	 25
250	  2	30.0	5.5	 25
251	  2	33.0	6.5	 20
252	  2	32.0	6.4	 25
253	  2	33.0	6.6	 25
254	  2	34.5	6.4	 20
255	  2	32.0	7.0	 25
256	  2	35.0	6.4	 25
257	  2	33.3	5.3	 20
258	  2	32.0	5.1	 25
259	  2	31.0	6.3	 25
260	  2	49.8	9.3	 20
261	  2	36.0	6.8	 25
262	  2	44.0	7.2	 25
263	  2	130.8	16.9	 20
264	  2	234.0	45.1	 25
265	  2	195.0	30.7	 25
266	  2	32.3	5.0	 20
267	  2	37.0	6.6	 25
268	  2	79.0	15.8	 25
269	  2	37.0	6.7	 20
270	  2	32.0	7.0	 25
271	  2	36.0	5.8	 25
272	  2	32.3	6.2	 20
273	  2	57.0	7.9	 25
274	  2	92.0	13.2	 25
275	  2	70.3	8.8	 20
276	  2	39.0	7.7	 25
277	  2	40.0	24.9	 25
278	  2	45.0	7.8	 20
279	  2	74.0	14.8	 25
280	  2	38.0	7.4	 25
281	  2	32.3	6.6	 20
282	  2	45.0	8.8	 25
283	  2	145.0	26.2	 25
284	  2	77.0	11.4	 20
285	  2	114.0	15.8	 25
286	  2	113.0	18.3	 25
287	  2	35.8	6.0	 20
288	  2	70.0	12.2	 25
289	  2	43.0	6.5	 25
290	  2	48.5	8.1	 20
291	  2	33.0	5.5	 25
292	  2	34.0	7.8	 25
293	  2	35.8	7.8	 20
294	  2	58.0	9.9	 25
295	  2	70.0	12.3	 25
296	  2	394.5	39.1	 20
297	  2	53.0	13.5	 25
298	  2	52.0	7.2	 25
299	  2	41.8	6.8	 20
300	  2	52.0	8.8	 25
301	  2	150.0	22.0	 25
302	  2	132.5	15.6	 20
303	  2	35.0	6.1	 25
304	  2	157.0	32.4	 25
305	  2	37.0	6.8	 20
306	  2	35.0	6.0	 25
307	  2	33.0	5.1	 25
308	  2	35.3	7.8	 20
309	  2	42.0	7.5	 25
310	  2	43.0	10.2	 25
311	  2	38.0	5.7	 20
312	  2	41.0	8.0	 25
313	  2	66.0	10.4	 25
314	  2	60.8	10.4	 20
315	  2	56.0	7.4	 25
316	  2	59.0	10.5	 25
317	  2	31.5	4.3	 20
318	  2	34.0	6.9	 25
319	  2	47.0	9.1	 25
320	  2	61.0	10.0	 20
321	  2	106.0	17.2	 25
322	  2	57.3	8.0	 20
323	  2	104.0	20.5	 25
324	  2	52.0	10.2	 25
325	  2	93.8	15.9	 20
326	  2	66.0	10.3	 25
327	  2	36.0	6.2	 25
328	  2	33.5	8.3	 20
329	  2	40.0	7.4	 25
330	  2	33.0	6.0	 25
331	  2	35.3	5.7	 20
332	  2	37.0	6.6	 25
333	  2	37.0	8.1	 25
334	  2	64.8	11.2	 20
335	  2	54.0	13.6	 25
336	  2	40.0	6.1	 25
337	  2	33.8	7.6	 20
338	  2	33.0	6.3	 25
339	  2	40.0	7.5	 25
340	  2	36.0	8.0	 20
341	  2	38.0	8.1	 25
342	  2	38.0	8.4	 25
343	  2	55.3	11.4	 20
344	  2	36.0	8.0	 25
345	  2	40.0	9.4	 25
346	  2	161.0	21.7	 20
347	  2	35.0	7.1	 25
348	  2	82.0	15.5	 25
349	  2	38.0	8.2	 20
350	  2	35.0	6.4	 25
351	  2	32.0	5.7	 25
352	  2	38.3	6.9	 20
353	  2	36.0	6.7	 25
354	  2	38.0	6.7	 25
355	  2	61.8	12.3	 20
356	  2	48.0	9.8	 25
357	  2	34.0	5.8	 25
358	  2	46.0	6.9	 20
359	  2	69.0	11.1	 25
360	  2	111.0	16.1	 25
361	  2	37.0	8.3	 20
362	  2	36.0	8.0	 25
363	  2	45.0	7.1	 25
364	  2	59.0	10.2	 20
365	  2	41.0	7.2	 25
366	  2	157.0	20.7	 25
367	  2	62.0	13.2	 20
368	  2	63.0	10.0	 25
369	  2	40.0	7.3	 25
370	  2	36.0	7.0	 20
371	  2	36.0	6.2	 25
372	  2	43.0	10.2	 25
373	  2	87.0	14.6	 20
374	  2	189.0	32.9	 25
375	  2	103.0	19.0	 25
376	  2	49.5	8.4	 20
377	  2	52.0	8.9	 25
378	  2	49.0	8.6	 25
379	  2	99.3	20.2	 20
380	  2	212.0	36.5	 25
381	  2	243.0	25.0	 25
382	  2	92.8	15.9	 20
383	  2	60.0	11.2	 25
384	  2	257.0	35.8	 25
385	  2	154.8	25.6	 20
386	  2	45.0	13.7	 25
387	  2	36.0	7.2	 25
388	  2	34.0	7.4	 20
389	  2	37.0	6.7	 25
390	  2	32.0	5.8	 25
391	  2	33.0	5.1	 20
392	  2	33.0	5.7	 25
393	  2	32.0	4.7	 25
394	  2	31.3	5.1	 20
395	  2	34.0	6.7	 25
396	  2	39.0	10.8	 25
397	  2	33.5	6.4	 20
398	  2	40.0	7.1	 25
399	  2	389.0	52.3	 25
400	  2	404.8	28.3	 20
401	  2	1133.0	90.2	 25
402	  2	346.0	87.9	 25
403	  2	66.3	8.4	 20
404	  2	90.0	11.8	 25
405	  2	48.0	9.1	 25
406	  2	48.3	5.4	 20
407	  2	42.0	8.0	 25
408	  2	51.0	8.7	 25
409	  2	30.0	5.3	 20
410	  2	31.0	6.1	 25
411	  2	46.0	7.8	 25
412	  2	47.3	9.6	 20
413	  2	49.0	9.9	 25
414	  2	36.0	6.6	 25
415	  2	36.0	7.5	 20
416	  2	63.0	10.8	 25
417	  2	54.0	9.6	 25
418	  2	45.5	11.0	 20
419	  2	34.0	6.6	 25
420	  2	59.0	8.7	 25
421	  2	44.0	6.2	 20
422	  2	210.0	34.1	 25
423	  2	36.0	6.4	 25
424	  2	27.0	5.3	 20
425	  2	529.0	64.7	 25
426	  2	29.0	6.3	 25
427	  2	34.0	9.2	 20
428	  2	24.0	4.7	 25
429	  2	50.0	7.9	 25
430	  2	36.5	8.7	 20
431	  2	36.0	7.2	 25
432	  2	32.0	10.4	 25
433	  2	37.3	7.1	 20
434	  2	40.0	9.3	 25
435	  2	36.0	7.9	 25
436	  2	46.3	7.9	 20
437	  2	39.0	8.0	 25
438	  2	31.0	5.8	 25
439	  2	37.8	5.7	 20
440	  2	56.0	9.8	 25
441	  2	70.0	14.2	 25
442	  2	66.5	13.6	 20
443	  2	40.0	6.1	 25
444	  2	46.0	6.8	 25
445	  2	207.3	27.1	 20
446	  2	53.0	9.0	 25
447	  2	614.5	55.6	 20
448	  2	74.0	10.9	 25
449	  2	77.0	10.9	 25
450	  2	47.0	7.2	 20
451	  2	51.0	9.3	 25
452	  2	35.0	7.5	 25
453	  2	39.5	6.7	 20
454	  2	56.0	10.6	 25
455	  2	118.0	9.9	 25
456	  2	60.3	13.3	 20
457	  2	38.0	9.6	 25
458	  2	38.0	7.2	 25
459	  2	32.3	5.6	 20
460	  2	43.0	8.3	 25
461	  2	40.0	7.4	 25
462	  2	165.3	21.5	 20
463	  2	90.0	18.4	 25
464	  2	127.0	14.9	 25
465	  2	189.5	35.0	 20
466	  2	1414.0	307.5	 25
467	  2	48.0	8.0	 25
468	  2	43.3	7.2	 20
469	  2	35.0	7.8	 25
470	  2	44.0	9.3	 25
471	  2	57.3	9.6	 20
472	  2	33.0	6.9	 25
473	  2	35.0	5.6	 25
474	  2	74.3	22.8	 20
475	  2	54.0	10.9	 25
476	  2	35.0	7.3	 25
477	  2	31.3	5.8	 20
478	  2	35.0	7.9	 25
479	  2	39.0	10.3	 25
480	  2	41.0	8.2	 20
481	  2	41.0	8.4	 25
482	  2	34.0	7.5	 25
483	  2	44.5	7.3	 20
484	  2	148.0	45.4	 25
485	  2	121.0	16.4	 25
486	  2	191.3	19.9	 20
487	  2	257.0	31.2	 25
488	  2	111.0	19.0	 25
489	  2	42.3	6.5	 20
490	  2	53.0	9.2	 25
491	  2	57.0	9.9	 25
492	  2	89.5	22.4	 20
493	  2	37.0	6.3	 25
494	  2	35.0	7.5	 25
495	  2	58.0	9.3	 20
496	  2	46.0	8.3	 25
497	  2	44.0	6.3	 25
498	  2	37.5	7.5	 20
499	  2	83.0	13.2	 25
500	  2	56.0	12.6	 25
501	  2	40.5	7.1	 20
502	  2	49.0	7.9	 25
503	  2	61.0	11.0	 25
504	  2	304.5	39.9	 20
505	  2	79.0	10.1	 25
506	  2	166.0	23.9	 25
507	  2	41.3	6.4	 20
508	  2	36.0	6.1	 25
509	  2	38.0	6.6	 25
510	  2	44.5	11.6	 20
511	  2	38.0	7.4	 25
512	  2	69.0	17.8	 25
513	  2	31.0	4.9	 20
514	  2	35.0	7.8	 25
515	  2	32.0	5.6	 25
516	  2	37.3	7.2	 20
517	  2	32.0	4.8	 25
518	  2	37.0	5.5	 25
519	  2	43.5	7.4	 20
520	  2	40.0	7.2	 25
521	  2	45.0	6.7	 25
522	  2	63.5	14.5	 20
523	  2	36.0	7.6	 25
524	  2	40.0	5.4	 25
525	  2	38.0	7.0	 20
526	  2	33.0	5.7	 25
527	  2	135.0	18.6	 25
528	  2	36.3	7.9	 20
529	  2	36.0	7.7	 25
530	  2	35.0	7.8	 25
531	  2	42.0	8.8	 20
532	  2	29.0	5.7	 25
533	  2	34.0	8.0	 25
534	  2	35.0	7.0	 20
535	  2	46.0	5.5	 25
536	  2	37.0	7.6	 25
537	  2	73.8	12.0	 20
538	  2	51.0	8.3	 25
539	  2	44.0	8.8	 25
540	  2	41.0	7.3	 20
541	  2	57.0	11.7	 25
542	  2	45.0	8.3	 25
543	  2	46.5	7.7	 20
544	  2	44.0	5.4	 25
545	  2	52.0	9.3	 25
546	  2	48.3	7.5	 20
547	  2	505.0	93.3	 25
548	  2	1297.0	76.6	 25
549	  2	309.8	29.7	 20
550	  2	54.0	9.0	 25
551	  2	61.0	10.9	 25
552	  2	47.0	8.7	 20
553	  2	42.0	8.8	 25
554	  2	40.0	8.1	 25
555	  2	33.5	6.3	 20
556	  2	32.0	5.2	 25
557	  2	35.0	5.7	 25
558	  2	32.3	5.3	 20
559	  2	40.0	6.7	 25
560	  2	83.0	11.1	 25
561	  2	36.3	11.5	 20
562	  2	50.0	10.4	 25
563	  2	38.0	6.3	 25
564	  2	113.3	14.7	 20
565	  2	69.0	11.1	 25
566	  2	94.0	15.5	 25
567	  2	127.8	28.7	 20
568	  2	120.0	23.5	 25
569	  2	118.0	23.2	 25
570	  2	330.0	54.4	 20
571	  2	1072.0	100.1	 25
572	  2	43.0	8.4	 25
573	  2	71.5	11.9	 20
574	  2	41.0	9.9	 25
575	  2	42.0	10.0	 25
576	  2	48.8	8.1	 20
577	  2	49.0	7.5	 25
578	  2	122.3	21.8	 20
579	  2	75.0	12.7	 25
580	  2	265.0	37.5	 25
581	  2	47.3	8.1	 20
582	  2	106.0	22.7	 25
583	  2	145.0	18.0	 25
584	  2	57.3	9.1	 20
585	  2	471.0	64.4	 25
586	  2	121.0	18.7	 25
587	  2	79.0	16.3	 20
588	  2	32.0	5.8	 25
589	  2	35.0	5.6	 25
590	  2	32.3	5.0	 20
591	  2	78.0	18.0	 25
592	  2	226.0	32.7	 25
593	  2	99.0	12.5	 20
594	  2	131.0	22.8	 25
595	  2	114.0	15.1	 25
596	  2	34.0	5.6	 20
597	  2	85.0	20.8	 25
598	  2	45.0	8.2	 25
599	  2	85.3	10.3	 20
600	  2	101.0	14.3	 25
601	  2	53.0	8.2	 25
602	  2	65.5	12.8	 20
603	  2	50.0	8.6	 25
604	  2	38.0	7.3	 25
605	  2	38.0	7.8	 20
606	  2	116.0	18.9	 25
607	  2	53.0	7.6	 25
608	  2	34.3	6.2	 20
609	  2	36.0	5.7	 25
610	  2	42.0	7.3	 25
611	  2	38.3	8.3	 20
612	  2	31.0	6.3	 25
613	  2	32.0	7.2	 25
614	  2	37.0	8.0	 20
615	  2	38.0	5.9	 25
616	  2	52.0	9.0	 25
617	  2	64.0	12.1	 20
618	  2	111.0	25.5	 25
619	  2	96.0	15.4	 25
620	  2	1148.5	65.3	 20
621	  2	531.0	78.9	 25
622	  2	151.0	27.3	 25
623	  2	205.5	24.9	 20
624	  2	190.0	22.8	 25
625	  2	986.0	140.8	 25
626	  2	50.8	7.6	 20
627	  2	30.0	4.8	 25
628	  2	31.0	7.4	 25
629	  2	80.5	13.3	 20
630	  2	102.0	15.3	 25
631	  2	38.0	7.8	 25
632	  2	34.3	5.7	 20
633	  2	53.0	10.6	 25
634	  2	95.0	11.5	 25
635	  2	32.3	5.2	 20
636	  2	52.0	7.8	 25
637	  2	3831.0	654.8	 25
638	  2	53.5	13.7	 20
639	  2	3832.0	732.3	 25
  0	  3	4665.0	567.4	 25
  1	  3	51.8	8.8	 20
  2	  3	4326.0	471.7	 25
  3	  3	50.0	9.3	 25
  4	  3	33.5	7.2	 20
  5	  3	225.0	25.6	 25
  6	  3	90.0	13.3	 25
  7	  3	47.3	12.3	 20
  8	  3	78.0	13.7	 25
  9	  3	158.0	24.7	 25
 10	  3	164.5	18.9	 20
 11	  3	286.0	29.8	 25
 12	  3	119.0	16.7	 25
 13	  3	695.8	70.9	 20
 14	  3	111.0	18.1	 25
 15	  3	76.0	12.1	 25
 16	  3	38.3	8.6	 20
 17	  3	48.0	10.0	 25
 18	  3	52.0	7.7	 25
 19	  3	53.0	11.5	 20
 20	  3	43.0	7.4	 25
 21	  3	38.0	7.7	 25
 22	  3	144.3	27.1	 20
 23	  3	36.0	6.3	 25
 24	  3	35.0	6.5	 25
 25	  3	31.0	5.1	 20
 26	  3	39.0	6.7	 25
 27	  3	44.0	7.5	 25
 28	  3	46.3	5.3	 20
 29	  3	118.0	17.3	 25
 30	  3	238.0	25.3	 25
 31	  3	193.8	23.6	 20
 32	  3	392.0	50.9	 25
 33	  3	134.0	17.2	 25
 34	  3	116.0	14.5	 20
 35	  3	49.0	7.3	 25
 36	  3	53.0	7.7	 25
 37	  3	211.3	22.6	 20
 38	  3	126.0	14.5	 25
 39	  3	545.0	87.9	 25
 40	  3	167.8	26.0	 20
 41	  3	184.0	39.0	 25
 42	  3	50.0	7.7	 25
 43	  3	52.3	12.1	 20
 44	  3	41.0	8.0	 25
 45	  3	41.0	8.3	 25
 46	  3	61.0	9.4	 20
 47	  3	53.0	7.8	 25
 48	  3	62.0	8.6	 25
 49	  3	33.0	7.0	 20
 50	  3	32.0	6.7	 25
 51	  3	32.0	4.5	 25
 52	  3	185.8	28.2	 20
 53	  3	33.0	5.3	 25
 54	  3	33.0	6.4	 25
 55	  3	153.3	20.4	 20
 56	  3	110.0	14.2	 25
 57	  3	45.0	10.3	 25
 58	  3	64.0	11.9	 20
 59	  3	79.0	11.6	 25
 60	  3	93.0	11.7	 25
 61	  3	47.3	7.8	 20
 62	  3	4102.0	481.0	 25
 63	  3	69.0	9.2	 25
 64	  3	54.8	6.3	 20
 65	  3	65.0	11.4	 25
 66	  3	61.0	9.0	 20
 67	  3	48.0	7.5	 25
 68	  3	59.0	8.8	 25
 69	  3	3806.3	459.7	 20
 70	  3	3565.0	377.0	 25
 71	  3	3643.0	434.6	 25
 72	  3	55.3	6.6	 20
 73	  3	48.0	7.8	 25
 74	  3	3982.0	586.9	 25
 75	  3	66.5	7.5	 20
 76	  3	3567.0	703.8	 25
 77	  3	3557.0	411.0	 25
 78	  3	54.0	10.5	 20
 79	  3	39.0	8.0	 25
 80	  3	64.0	10.3	 25
 81	  3	3748.5	414.6	 20
 82	  3	3678.0	396.7	 25
 83	  3	3580.0	397.6	 25
 84	  3	60.3	8.0	 20
 85	  3	49.0	8.7	 25
 86	  3	4319.0	406.7	 25
 87	  3	58.8	7.5	 20
 88	  3	56.0	12.0	 25
 89	  3	50.0	7.5	 25
 90	  3	49.3	5.3	 20
 91	  3	56.0	9.3	 25
 92	  3	4434.0	381.8	 25
 93	  3	76.3	10.7	 20
 94	  3	3699.0	573.8	 25
 95	  3	3579.0	418.3	 25
 96	  3	53.3	12.3	 20
 97	  3	36.0	6.1	 25
 98	  3	49.0	11.5	 25
 99	  3	45.3	8.7	 20
100	  3	3202.0	448.7	 25
101	  3	47.0	7.3	 25
102	  3	46.8	8.2	 20
103	  3	44.0	6.3	 25
104	  3	4084.0	437.3	 25
105	  3	3995.0	450.2	 20
106	  3	3676.0	462.5	 25
107	  3	57.0	11.5	 25
108	  3	46.5	7.4	 20
109	  3	32.0	6.8	 25
110	  3	32.0	6.6	 25
111	  3	60.5	9.1	 20
112	  3	174.0	31.0	 25
113	  3	118.0	18.1	 25
114	  3	661.3	58.6	 20
115	  3	45.0	6.3	 25
116	  3	4375.0	336.4	 25
117	  3	70.0	9.9	 20
118	  3	70.0	13.9	 25
119	  3	74.0	12.4	 25
120	  3	4119.3	215.2	 20
121	  3	60.0	8.0	 25
122	  3	4582.0	399.5	 25
123	  3	57.5	9.3	 20
124	  3	57.0	8.2	 25
125	  3	62.0	10.3	 25
126	  3	58.3	10.0	 20
127	  3	43.0	8.8	 25
128	  3	35.0	7.4	 25
129	  3	189.5	25.0	 20
130	  3	94.0	14.1	 25
131	  3	3084.0	388.5	 25
132	  3	117.5	12.7	 20
133	  3	54.0	8.8	 25
134	  3	4176.0	402.7	 25
135	  3	60.3	12.6	 20
136	  3	58.0	8.1	 25
137	  3	61.0	10.0	 25
138	  3	3949.8	162.2	 20
139	  3	52.0	8.1	 25
140	  3	4414.0	427.6	 25
141	  3	66.3	10.2	 20
142	  3	67.0	10.5	 25
143	  3	66.0	7.5	 25
144	  3	4121.8	145.4	 20
145	  3	54.0	6.7	 25
146	  3	4475.0	425.6	 25
147	  3	69.0	12.4	 20
148	  3	62.0	9.9	 25
149	  3	59.0	9.6	 25
150	  3	48.5	7.2	 20
151	  3	44.0	9.3	 25
152	  3	64.0	11.6	 25
153	  3	4241.8	101.5	 20
154	  3	4458.0	102.1	 25
155	  3	4513.0	473.6	 25
156	  3	63.3	10.4	 20
157	  3	39.0	8.9	 25
158	  3	31.0	6.1	 25
159	  3	40.0	7.7	 20
160	  3	45.0	6.6	 25
161	  3	123.0	18.9	 25
162	  3	201.3	26.7	 20
163	  3	51.0	10.0	 25
164	  3	46.0	10.4	 25
165	  3	39.8	8.3	 20
166	  3	42.0	9.2	 25
167	  3	435.0	52.7	 25
168	  3	36.3	7.8	 20
169	  3	39.0	7.9	 25
170	  3	71.0	14.4	 25
171	  3	131.0	19.0	 20
172	  3	37.0	7.4	 25
173	  3	35.0	6.3	 25
174	  3	35.3	8.3	 20
175	  3	52.0	8.5	 25
176	  3	54.0	10.4	 25
177	  3	95.3	13.1	 20
178	  3	1137.0	86.6	 25
179	  3	1239.0	105.0	 25
180	  3	113.8	17.3	 20
181	  3	53.0	10.0	 25
182	  3	30.0	6.9	 25
183	  3	35.3	7.3	 20
184	  3	58.0	8.7	 25
185	  3	41.0	8.2	 25
186	  3	34.5	5.5	 20
187	  3	146.0	24.9	 25
188	  3	137.0	22.5	 25
189	  3	288.0	33.1	 20
190	  3	121.0	16.9	 25
191	  3	37.0	7.3	 25
192	  3	89.3	13.6	 20
193	  3	985.0	122.4	 25
194	  3	2003.0	82.7	 20
195	  3	388.0	282.7	 25
196	  3	150.0	32.2	 25
197	  3	61.0	11.1	 20
198	  3	34.0	6.7	 25
199	  3	170.0	31.3	 25
200	  3	41.5	6.5	 20
201	  3	94.0	21.6	 25
202	  3	100.0	19.2	 25
203	  3	202.3	33.5	 20
204	  3	37.0	7.3	 25
205	  3	35.0	6.8	 25
206	  3	47.0	9.2	 20
207	  3	93.0	20.2	 25
208	  3	480.0	79.6	 25
209	  3	161.8	31.8	 20
210	  3	188.0	34.1	 25
211	  3	29.0	6.6	 25
212	  3	23.0	3.6	 20
213	  3	26.0	5.4	 25
214	  3	26.0	5.9	 25
215	  3	25.5	5.7	 20
216	  3	202.0	53.3	 25
217	  3	65.0	10.3	 25
218	  3	48.3	9.9	 20
219	  3	47.0	10.0	 25
220	  3	271.0	23.4	 25
221	  3	600.8	38.4	 20
222	  3	469.0	266.5	 25
223	  3	244.0	55.3	 25
224	  3	46.8	7.6	 20
225	  3	176.0	40.4	 25
226	  3	35.0	5.2	 25
227	  3	225.3	42.0	 20
228	  3	151.0	39.6	 25
229	  3	54.0	11.0	 25
230	  3	45.8	6.9	 20
231	  3	53.0	10.2	 25
232	  3	67.0	14.4	 25
233	  3	45.5	6.5	 20
234	  3	40.0	7.1	 25
235	  3	35.0	7.1	 25
236	  3	34.5	5.6	 20
237	  3	35.0	6.8	 25
238	  3	33.0	7.0	 25
239	  3	40.0	8.0	 20
240	  3	44.0	8.1	 25
241	  3	56.0	12.0	 25
242	  3	36.0	15.3	 20
243	  3	69.0	13.8	 25
244	  3	55.0	8.8	 25
245	  3	240.5	26.1	 20
246	  3	102.0	15.1	 25
247	  3	89.0	15.4	 25
248	  3	47.3	8.1	 20
249	  3	38.0	6.8	 25
250	  3	35.0	5.4	 25
251	  3	46.3	7.5	 20
252	  3	44.0	10.8	 25
253	  3	41.0	7.9	 25
254	  3	75.5	11.9	 20
255	  3	38.0	7.5	 25
256	  3	141.0	25.9	 25
257	  3	36.3	7.1	 20
258	  3	47.0	9.2	 25
259	  3	190.0	28.7	 25
260	  3	111.3	17.6	 20
261	  3	36.0	6.1	 25
262	  3	36.0	8.0	 25
263	  3	34.3	5.9	 20
264	  3	31.0	5.8	 25
265	  3	71.0	13.0	 25
266	  3	74.8	17.9	 20
267	  3	28.0	6.8	 25
268	  3	36.0	6.7	 25
269	  3	127.3	27.7	 20
270	  3	32.0	7.7	 25
271	  3	44.0	7.1	 25
272	  3	67.5	14.0	 20
273	  3	63.0	9.1	 25
274	  3	40.0	8.6	 25
275	  3	40.0	7.9	 20
276	  3	37.0	6.7	 25
277	  3	38.0	8.4	 25
278	  3	30.3	6.7	 20
279	  3	34.0	7.0	 25
280	  3	46.0	9.0	 25
281	  3	158.5	32.0	 20
282	  3	39.0	6.3	 25
283	  3	37.0	7.7	 25
284	  3	83.5	14.2	 20
285	  3	48.0	9.9	 25
286	  3	53.0	7.7	 25
287	  3	86.0	14.1	 20
288	  3	134.0	27.4	 25
289	  3	70.0	12.3	 25
290	  3	62.5	9.5	 20
291	  3	46.0	21.3	 25
292	  3	32.0	6.6	 25
293	  3	44.3	8.7	 20
294	  3	33.0	6.1	 25
295	  3	30.0	5.7	 25
296	  3	35.3	8.9	 20
297	  3	35.0	5.9	 25
298	  3	31.0	5.9	 25
299	  3	46.3	9.1	 20
300	  3	34.0	8.7	 25
301	  3	40.0	7.3	 25
302	  3	31.0	7.0	 20
303	  3	45.0	7.3	 25
304	  3	49.0	8.2	 25
305	  3	68.3	10.0	 20
306	  3	51.0	10.9	 25
307	  3	42.0	9.9	 25
308	  3	44.3	9.5	 20
309	  3	48.0	10.2	 25
310	  3	53.0	10.5	 25
311	  3	2333.3	295.5	 20
312	  3	173.0	27.1	 25
313	  3	50.0	7.9	 25
314	  3	38.3	8.3	 20
315	  3	43.0	8.6	 25
316	  3	50.0	8.0	 25
317	  3	107.3	45.6	 20
318	  3	128.0	22.0	 25
319	  3	71.0	11.2	 25
320	  3	147.0	25.8	 20
321	  3	48.0	8.1	 25
322	  3	48.3	7.6	 20
323	  3	619.0	75.0	 25
324	  3	901.0	109.5	 25
325	  3	110.3	19.6	 20
326	  3	47.0	7.9	 25
327	  3	35.0	8.4	 25
328	  3	416.5	68.5	 20
329	  3	46.0	7.7	 25
330	  3	33.0	10.1	 25
331	  3	33.3	6.5	 20
332	  3	44.0	9.2	 25
333	  3	44.0	6.7	 25
334	  3	44.5	9.6	 20
335	  3	35.0	7.3	 25
336	  3	31.0	7.2	 25
337	  3	47.0	7.3	 20
338	  3	74.0	16.9	 25
339	  3	32.0	6.9	 25
340	  3	75.3	10.8	 20
341	  3	96.0	15.4	 25
342	  3	29.0	6.0	 25
343	  3	30.5	5.9	 20
344	  3	135.0	27.4	 25
345	  3	46.0	7.2	 25
346	  3	56.5	10.7	 20
347	  3	36.0	5.2	 25
348	  3	43.0	9.5	 25
349	  3	35.3	24.5	 20
350	  3	652.0	177.9	 25
351	  3	566.0	114.3	 25
352	  3	30.8	7.0	 20
353	  3	63.0	10.7	 25
354	  3	32.0	6.2	 25
355	  3	33.0	6.5	 20
356	  3	32.0	5.8	 25
357	  3	33.0	7.6	 25
358	  3	32.0	5.8	 20
359	  3	252.0	68.8	 25
360	  3	36.0	6.6	 25
361	  3	32.3	6.7	 20
362	  3	54.0	11.2	 25
363	  3	130.0	18.1	 25
364	  3	93.0	14.6	 20
365	  3	140.0	26.4	 25
366	  3	268.0	48.4	 25
367	  3	239.0	40.7	 20
368	  3	207.0	33.7	 25
369	  3	154.0	33.6	 25
370	  3	49.5	11.8	 20
371	  3	36.0	5.4	 25
372	  3	51.0	7.6	 25
373	  3	183.0	35.3	 20
374	  3	48.0	10.1	 25
375	  3	240.0	32.3	 25
376	  3	249.8	29.6	 20
377	  3	98.0	12.4	 25
378	  3	66.0	13.1	 25
379	  3	110.8	16.2	 20
380	  3	50.0	9.5	 25
381	  3	41.0	9.0	 25
382	  3	32.8	7.9	 20
383	  3	39.0	7.5	 25
384	  3	63.0	14.9	 25
385	  3	34.0	6.7	 20
386	  3	48.0	9.1	 25
387	  3	54.0	8.5	 25
388	  3	44.0	8.8	 20
389	  3	49.0	9.1	 25
390	  3	31.0	6.2	 25
391	  3	181.5	27.7	 20
392	  3	34.0	5.5	 25
393	  3	35.0	7.8	 25
394	  3	299.5	48.9	 20
395	  3	362.0	61.3	 25
396	  3	32.0	5.9	 25
397	  3	37.0	8.7	 20
398	  3	45.0	8.4	 25
399	  3	31.0	5.0	 25
400	  3	319.5	64.6	 20
401	  3	699.0	151.1	 25
402	  3	250.0	33.3	 25
403	  3	112.8	14.2	 20
404	  3	1999.0	332.0	 25
405	  3	757.0	137.1	 25
406	  3	81.5	9.8	 20
407	  3	222.0	47.3	 25
408	  3	38.0	8.9	 25
409	  3	33.0	6.9	 20
410	  3	32.0	5.5	 25
411	  3	39.0	7.9	 25
412	  3	36.5	6.1	 20
413	  3	35.0	7.8	 25
414	  3	46.0	7.9	 25
415	  3	31.0	4.3	 20
416	  3	30.0	7.4	 25
417	  3	32.0	5.7	 25
418	  3	43.0	8.1	 20
419	  3	170.0	26.4	 25
420	  3	207.0	32.6	 25
421	  3	97.5	17.5	 20
422	  3	111.0	17.9	 25
423	  3	274.0	39.0	 25
424	  3	23.0	4.6	 20
425	  3	26.0	5.4	 25
426	  3	24.0	5.6	 25
427	  3	22.0	4.1	 20
428	  3	25.0	4.9	 25
429	  3	50.0	8.6	 25
430	  3	37.3	7.3	 20
431	  3	47.0	12.3	 25
432	  3	28.0	6.3	 25
433	  3	29.8	6.8	 20
434	  3	35.0	5.9	 25
435	  3	30.0	5.9	 25
436	  3	53.5	10.4	 20
437	  3	347.0	54.7	 25
438	  3	599.0	119.5	 25
439	  3	656.3	117.7	 20
440	  3	79.0	13.7	 25
441	  3	57.0	7.9	 25
442	  3	85.0	13.2	 20
443	  3	32.0	8.1	 25
444	  3	31.0	5.9	 25
445	  3	126.3	17.8	 20
446	  3	66.0	12.1	 25
447	  3	67.0	13.6	 20
448	  3	47.0	8.4	 25
449	  3	38.0	5.3	 25
450	  3	161.8	28.0	 20
451	  3	152.0	26.7	 25
452	  3	30.0	5.5	 25
453	  3	115.3	21.1	 20
454	  3	51.0	8.6	 25
455	  3	45.0	11.3	 25
456	  3	33.0	8.5	 20
457	  3	34.0	6.5	 25
458	  3	37.0	6.7	 25
459	  3	78.8	13.5	 20
460	  3	229.0	30.8	 25
461	  3	428.0	83.9	 25
462	  3	537.8	62.2	 20
463	  3	138.0	24.3	 25
464	  3	2602.0	393.9	 25
465	  3	40.8	7.5	 20
466	  3	62.0	12.7	 25
467	  3	33.0	6.6	 25
468	  3	63.5	17.1	 20
469	  3	31.0	5.7	 25
470	  3	98.0	22.4	 25
471	  3	29.3	5.9	 20
472	  3	56.0	13.0	 25
473	  3	29.0	5.7	 25
474	  3	35.3	6.7	 20
475	  3	875.0	242.6	 25
476	  3	35.0	6.1	 25
477	  3	29.5	6.4	 20
478	  3	34.0	7.7	 25
479	  3	33.0	6.5	 25
480	  3	32.3	6.8	 20
481	  3	32.0	6.0	 25
482	  3	49.0	9.6	 25
483	  3	165.8	32.0	 20
484	  3	188.0	30.7	 25
485	  3	46.0	7.6	 25
486	  3	41.5	7.8	 20
487	  3	82.0	18.3	 25
488	  3	56.0	12.5	 25
489	  3	166.0	26.8	 20
490	  3	53.0	16.3	 25
491	  3	42.0	8.1	 25
492	  3	148.3	24.5	 20
493	  3	34.0	5.2	 25
494	  3	253.0	45.7	 25
495	  3	30.3	6.0	 20
496	  3	37.0	7.4	 25
497	  3	66.0	12.2	 25
498	  3	126.5	13.8	 20
499	  3	351.0	41.1	 25
500	  3	234.0	22.4	 25
501	  3	60.0	13.3	 20
502	  3	2366.0	359.5	 25
503	  3	50.0	8.8	 25
504	  3	61.0	11.3	 20
505	  3	310.0	33.4	 25
506	  3	961.0	71.2	 25
507	  3	284.3	43.8	 20
508	  3	236.0	25.0	 25
509	  3	240.0	33.3	 25
510	  3	610.5	87.1	 20
511	  3	49.0	16.0	 25
512	  3	47.0	8.5	 25
513	  3	78.5	13.7	 20
514	  3	27.0	5.0	 25
515	  3	28.0	5.2	 25
516	  3	31.0	5.4	 20
517	  3	41.0	8.5	 25
518	  3	39.0	9.4	 25
519	  3	233.3	28.7	 20
520	  3	391.0	66.2	 25
521	  3	149.0	18.4	 25
522	  3	276.0	35.7	 20
523	  3	161.0	29.3	 25
524	  3	170.0	30.4	 25
525	  3	53.3	8.0	 20
526	  3	55.0	10.5	 25
527	  3	181.0	25.9	 25
528	  3	397.0	52.4	 20
529	  3	49.0	7.9	 25
530	  3	34.0	6.7	 25
531	  3	47.0	7.8	 20
532	  3	35.0	6.6	 25
533	  3	34.0	6.9	 25
534	  3	36.5	9.5	 20
535	  3	35.0	7.3	 25
536	  3	32.0	7.2	 25
537	  3	114.3	17.2	 20
538	  3	63.0	11.7	 25
539	  3	37.0	7.4	 25
540	  3	45.3	9.6	 20
541	  3	66.0	10.4	 25
542	  3	44.0	7.7	 25
543	  3	49.8	9.4	 20
544	  3	82.0	19.3	 25
545	  3	59.0	13.7	 25
546	  3	47.5	7.3	 20
547	  3	59.0	11.6	 25
548	  3	64.0	13.5	 25
549	  3	131.8	19.1	 20
550	  3	155.0	25.1	 25
551	  3	2097.0	289.9	 25
552	  3	31.0	4.7	 20
553	  3	94.0	18.7	 25
554	  3	34.0	5.3	 25
555	  3	32.3	4.4	 20
556	  3	36.0	6.6	 25
557	  3	35.0	8.0	 25
558	  3	28.0	4.7	 20
559	  3	50.0	9.4	 25
560	  3	164.0	25.7	 25
561	  3	49.0	8.8	 20
562	  3	104.0	13.7	 25
563	  3	59.0	11.1	 25
564	  3	36.0	7.3	 20
565	  3	29.0	4.6	 25
566	  3	39.0	7.5	 25
567	  3	49.3	7.6	 20
568	  3	247.0	33.6	 25
569	  3	215.0	32.6	 25
570	  3	72.5	10.3	 20
571	  3	34.0	8.8	 25
572	  3	33.0	5.8	 25
573	  3	35.8	8.0	 20
574	  3	250.0	44.4	 25
575	  3	44.0	8.7	 25
576	  3	49.0	7.4	 20
577	  3	40.0	6.8	 25
578	  3	102.8	12.5	 20
579	  3	58.0	15.0	 25
580	  3	76.0	16.7	 25
581	  3	255.5	24.9	 20
582	  3	1160.0	297.8	 25
583	  3	189.0	30.4	 25
584	  3	138.3	20.9	 20
585	  3	65.0	10.1	 25
586	  3	63.0	12.0	 25
587	  3	41.5	7.0	 20
588	  3	38.0	6.4	 25
589	  3	33.0	5.7	 25
590	  3	67.5	15.5	 20
591	  3	88.0	20.9	 25
592	  3	37.0	6.5	 25
593	  3	35.0	4.9	 20
594	  3	53.0	8.7	 25
595	  3	539.0	43.7	 25
596	  3	199.0	26.3	 20
597	  3	125.0	20.5	 25
598	  3	100.0	14.7	 25
599	  3	190.5	27.0	 20
600	  3	74.0	11.9	 25
601	  3	171.0	26.2	 25
602	  3	135.8	20.1	 20
603	  3	122.0	18.3	 25
604	  3	65.0	12.4	 25
605	  3	43.8	10.2	 20
606	  3	58.0	8.9	 25
607	  3	172.0	19.2	 25
608	  3	51.3	10.2	 20
609	  3	49.0	6.7	 25
610	  3	96.0	17.1	 25
611	  3	33.0	6.0	 20
612	  3	28.0	4.6	 25
613	  3	334.0	43.9	 25
614	  3	105.0	15.7	 20
615	  3	69.0	10.0	 25
616	  3	78.0	12.0	 25
617	  3	75.3	25.3	 20
618	  3	35.0	5.8	 25
619	  3	40.0	6.4	 25
620	  3	53.5	9.6	 20
621	  3	232.0	30.2	 25
622	  3	239.0	24.6	 25
623	  3	49.0	9.1	 20
624	  3	122.0	37.3	 25
625	  3	97.0	16.6	 25
626	  3	210.8	27.5	 20
627	  3	41.0	7.7	 25
628	  3	77.0	12.9	 25
629	  3	70.0	13.2	 20
630	  3	162.0	36.9	 25
631	  3	153.0	28.3	 25
632	  3	38.5	7.4	 20
633	  3	33.0	7.8	 25
634	  3	33.0	6.9	 25
635	  3	34.3	6.0	 20
636	  3	3752.0	612.4	 25
637	  3	55.0	8.5	 25
638	  3	3856.8	390.4	 20
639	  3	49.0	10.9	 25
  0	  4	29.0	6.7	 20
  1	  4	32.3	8.0	 16
  2	  4	35.8	8.9	 20
  3	  4	29.3	4.3	 20
  4	  4	27.0	3.9	 16
  5	  4	134.0	17.1	 20
  6	  4	48.5	7.0	 20
  7	  4	38.3	9.1	 16
  8	  4	52.0	9.1	 20
  9	  4	65.3	14.2	 20
 10	  4	67.0	9.0	 16
 11	  4	100.0	18.6	 20
 12	  4	195.3	20.5	 20
 13	  4	346.3	34.5	 16
 14	  4	110.3	18.6	 20
 15	  4	97.3	16.6	 20
 16	  4	31.8	6.5	 16
 17	  4	49.3	7.7	 20
 18	  4	34.3	7.4	 20
 19	  4	45.0	4.7	 16
 20	  4	47.0	9.2	 20
 21	  4	39.3	5.7	 20
 22	  4	33.0	7.2	 16
 23	  4	53.5	9.3	 20
 24	  4	31.0	5.0	 20
 25	  4	30.0	4.7	 16
 26	  4	38.3	6.8	 20
 27	  4	48.3	7.2	 20
 28	  4	54.3	6.3	 16
 29	  4	140.0	18.9	 20
 30	  4	147.3	18.3	 20
 31	  4	94.5	11.7	 16
 32	  4	206.5	28.6	 20
 33	  4	75.8	13.2	 20
 34	  4	72.5	12.5	 16
 35	  4	56.5	13.0	 20
 36	  4	71.0	11.2	 20
 37	  4	309.3	29.5	 16
 38	  4	88.5	16.5	 20
 39	  4	108.8	16.6	 20
 40	  4	59.3	8.8	 16
 41	  4	68.5	13.1	 20
 42	  4	39.3	17.7	 20
 43	  4	68.3	12.8	 16
 44	  4	58.5	12.0	 20
 45	  4	46.0	7.0	 20
 46	  4	63.3	9.9	 16
 47	  4	42.5	6.0	 20
 48	  4	38.0	6.4	 20
 49	  4	35.0	6.6	 16
 50	  4	34.5	8.1	 20
 51	  4	34.0	7.0	 20
 52	  4	48.3	6.9	 16
 53	  4	36.5	8.8	 20
 54	  4	32.0	6.0	 20
 55	  4	65.8	12.5	 16
 56	  4	53.0	8.4	 20
 57	  4	40.5	7.0	 20
 58	  4	55.0	10.0	 16
 59	  4	65.5	13.6	 20
 60	  4	69.5	11.7	 20
 61	  4	56.0	8.4	 16
 62	  4	4107.3	532.1	 20
 63	  4	69.5	7.6	 20
 64	  4	59.8	6.6	 16
 65	  4	3517.0	425.4	 20
 66	  4	3941.0	231.5	 16
 67	  4	77.3	16.3	 20
 68	  4	4302.8	579.9	 20
 69	  4	84.5	15.3	 16
 70	  4	66.3	10.8	 20
 71	  4	63.8	11.0	 20
 72	  4	4022.0	321.7	 16
 73	  4	56.0	15.3	 20
 74	  4	4419.0	496.3	 20
 75	  4	4183.8	292.0	 16
 76	  4	65.3	15.6	 20
 77	  4	64.0	9.5	 20
 78	  4	3966.3	340.4	 16
 79	  4	52.8	13.0	 20
 80	  4	4177.3	489.6	 20
 81	  4	69.5	10.7	 16
 82	  4	74.3	10.5	 20
 83	  4	64.5	11.7	 20
 84	  4	4065.5	331.4	 16
 85	  4	59.0	13.2	 20
 86	  4	4296.0	415.2	 20
 87	  4	58.5	11.2	 16
 88	  4	47.5	5.7	 20
 89	  4	53.5	12.3	 20
 90	  4	51.3	6.5	 16
 91	  4	48.5	9.3	 20
 92	  4	4391.3	418.2	 20
 93	  4	4324.3	258.9	 16
 94	  4	64.5	10.9	 20
 95	  4	58.0	9.9	 20
 96	  4	3963.0	283.8	 16
 97	  4	46.3	9.3	 20
 98	  4	41.5	8.5	 20
 99	  4	50.3	7.5	 16
100	  4	49.3	9.1	 20
101	  4	44.3	6.8	 20
102	  4	48.0	7.5	 16
103	  4	43.5	8.5	 20
104	  4	4161.0	354.3	 20
105	  4	78.3	11.5	 16
106	  4	62.3	8.4	 20
107	  4	3839.5	412.4	 20
108	  4	52.3	9.7	 16
109	  4	31.5	7.3	 20
110	  4	36.0	8.2	 20
111	  4	86.3	15.1	 16
112	  4	194.0	21.5	 20
113	  4	78.0	10.0	 20
114	  4	290.5	17.8	 16
115	  4	54.0	9.6	 20
116	  4	4360.5	241.8	 20
117	  4	4298.8	273.0	 16
118	  4	4033.8	287.3	 20
119	  4	3877.5	261.4	 20
120	  4	4325.0	136.6	 16
121	  4	65.5	10.9	 20
122	  4	4557.0	420.1	 20
123	  4	56.3	5.7	 16
124	  4	55.3	8.2	 20
125	  4	3525.0	263.4	 20
126	  4	3929.0	266.8	 16
127	  4	45.0	6.0	 20
128	  4	34.5	6.5	 20
129	  4	77.3	11.0	 16
130	  4	77.3	11.0	 20
131	  4	1049.5	105.4	 20
132	  4	162.8	20.2	 16
133	  4	44.8	8.0	 20
134	  4	4122.0	403.6	 20
135	  4	55.3	6.0	 16
136	  4	57.3	8.8	 20
137	  4	57.5	10.8	 20
138	  4	3921.8	172.7	 16
139	  4	51.0	7.9	 20
140	  4	67.3	11.5	 20
141	  4	4103.0	264.2	 16
142	  4	3887.0	316.6	 20
143	  4	3849.8	461.0	 20
144	  4	56.8	13.0	 16
145	  4	42.3	7.1	 20
146	  4	54.5	10.6	 20
147	  4	4096.8	255.8	 16
148	  4	3874.0	270.2	 20
149	  4	3705.3	540.5	 20
150	  4	55.0	7.8	 16
151	  4	42.0	7.4	 20
152	  4	71.0	11.7	 20
153	  4	4390.3	142.3	 16
154	  4	4486.3	92.6	 20
155	  4	4462.3	506.6	 20
156	  4	63.3	5.2	 16
157	  4	43.0	6.4	 20
158	  4	35.0	6.6	 20
159	  4	43.3	8.2	 16
160	  4	38.0	4.5	 20
161	  4	104.5	17.1	 20
162	  4	116.3	15.0	 16
163	  4	57.5	13.8	 20
164	  4	41.5	7.9	 20
165	  4	37.3	6.7	 16
166	  4	38.0	5.3	 20
167	  4	185.0	26.5	 20
168	  4	42.3	9.3	 16
169	  4	44.0	8.9	 20
170	  4	62.0	7.1	 20
171	  4	79.3	12.9	 16
172	  4	39.3	5.4	 20
173	  4	36.0	8.0	 20
174	  4	37.8	8.5	 16
175	  4	51.8	10.7	 20
176	  4	40.0	5.8	 20
177	  4	94.0	14.8	 16
178	  4	1331.5	77.8	 20
179	  4	1093.5	71.8	 20
180	  4	154.5	12.2	 16
181	  4	43.3	7.9	 20
182	  4	27.0	4.3	 20
183	  4	32.0	5.5	 16
184	  4	37.5	7.2	 20
185	  4	48.0	9.6	 20
186	  4	37.8	7.5	 16
187	  4	251.3	27.5	 20
188	  4	164.5	17.7	 20
189	  4	146.0	20.2	 16
190	  4	68.0	11.0	 20
191	  4	51.3	8.2	 20
192	  4	60.3	10.3	 16
193	  4	480.0	46.3	 20
194	  4	1484.5	58.6	 16
195	  4	451.3	128.8	 20
196	  4	131.5	26.9	 20
197	  4	68.0	9.2	 16
198	  4	40.3	7.2	 20
199	  4	46.3	8.8	 20
200	  4	35.8	5.7	 16
201	  4	81.5	17.0	 20
202	  4	63.0	13.9	 20
203	  4	77.0	10.5	 16
204	  4	34.5	5.6	 20
205	  4	30.0	4.6	 20
206	  4	56.3	12.0	 16
207	  4	68.3	9.6	 20
208	  4	158.0	29.1	 20
209	  4	91.5	14.6	 16
210	  4	109.3	16.0	 20
211	  4	25.3	6.6	 20
212	  4	24.0	3.2	 16
213	  4	25.0	5.2	 20
214	  4	27.0	8.7	 20
215	  4	27.0	5.1	 16
216	  4	132.5	31.8	 20
217	  4	74.0	12.3	 20
218	  4	39.8	5.2	 16
219	  4	43.3	11.1	 20
220	  4	503.8	71.9	 20
221	  4	465.0	33.7	 16
222	  4	136.0	180.7	 20
223	  4	77.3	11.1	 20
224	  4	64.3	6.8	 16
225	  4	41.0	9.3	 20
226	  4	37.3	6.4	 20
227	  4	102.0	14.4	 16
228	  4	44.3	7.4	 20
229	  4	40.5	7.0	 20
230	  4	41.3	6.4	 16
231	  4	51.0	8.6	 20
232	  4	63.3	8.3	 20
233	  4	43.3	9.0	 16
234	  4	39.5	6.5	 20
235	  4	32.5	7.7	 20
236	  4	30.5	5.8	 16
237	  4	33.0	6.1	 20
238	  4	30.3	5.9	 20
239	  4	46.0	9.8	 16
240	  4	51.5	9.2	 20
241	  4	79.3	16.3	 20
242	  4	39.3	8.3	 16
243	  4	38.3	6.9	 20
244	  4	54.5	11.2	 20
245	  4	166.8	17.9	 16
246	  4	68.0	14.0	 20
247	  4	132.8	19.9	 20
248	  4	49.8	9.7	 16
249	  4	28.5	6.4	 20
250	  4	32.8	7.1	 20
251	  4	62.0	11.0	 16
252	  4	37.3	7.3	 20
253	  4	33.0	6.6	 20
254	  4	55.0	11.3	 16
255	  4	38.0	7.6	 20
256	  4	39.3	7.6	 20
257	  4	32.0	7.1	 16
258	  4	37.3	6.8	 20
259	  4	55.3	13.4	 20
260	  4	98.0	14.4	 16
261	  4	39.0	8.5	 20
262	  4	36.0	7.0	 20
263	  4	32.3	6.5	 16
264	  4	32.0	6.2	 20
265	  4	35.0	4.7	 20
266	  4	34.0	5.3	 16
267	  4	29.8	8.4	 20
268	  4	33.8	5.9	 20
269	  4	45.3	7.8	 16
270	  4	35.5	6.4	 20
271	  4	40.5	5.9	 20
272	  4	60.0	10.5	 16
273	  4	37.3	6.2	 20
274	  4	32.0	6.6	 20
275	  4	83.0	15.6	 16
276	  4	29.3	5.9	 20
277	  4	31.5	5.4	 20
278	  4	32.0	4.9	 16
279	  4	35.5	8.0	 20
280	  4	30.0	6.3	 20
281	  4	41.3	8.1	 16
282	  4	32.3	5.6	 20
283	  4	29.5	6.4	 20
284	  4	40.0	7.2	 16
285	  4	50.8	10.6	 20
286	  4	66.0	10.1	 20
287	  4	122.5	23.9	 16
288	  4	57.3	8.0	 20
289	  4	166.5	21.2	 20
290	  4	46.8	9.9	 16
291	  4	30.0	5.3	 20
292	  4	30.5	6.5	 20
293	  4	52.8	10.5	 16
294	  4	42.5	6.8	 20
295	  4	34.0	7.3	 20
296	  4	31.0	4.4	 16
297	  4	28.3	5.5	 20
298	  4	31.3	6.1	 20
299	  4	35.0	6.7	 16
300	  4	33.3	7.3	 20
301	  4	44.8	8.4	 20
302	  4	31.3	6.7	 16
303	  4	54.3	9.1	 20
304	  4	33.3	6.7	 20
305	  4	42.0	8.2	 16
306	  4	43.3	5.9	 20
307	  4	37.0	7.9	 20
308	  4	45.0	6.3	 16
309	  4	76.3	12.4	 20
310	  4	44.0	7.5	 20
311	  4	1016.8	55.4	 16
312	  4	70.5	10.1	 20
313	  4	37.8	5.6	 20
314	  4	52.3	9.4	 16
315	  4	64.0	12.5	 20
316	  4	59.3	8.7	 20
317	  4	162.5	21.4	 16
318	  4	187.5	19.7	 20
319	  4	46.3	9.0	 16
320	  4	69.3	12.2	 20
321	  4	39.3	6.5	 20
322	  4	76.5	9.0	 16
323	  4	280.0	46.1	 20
324	  4	324.3	25.8	 20
325	  4	78.3	14.2	 16
326	  4	37.0	8.4	 20
327	  4	30.0	5.3	 20
328	  4	66.5	10.7	 16
329	  4	49.3	12.1	 20
330	  4	34.3	7.8	 20
331	  4	34.3	7.5	 16
332	  4	61.5	8.7	 20
333	  4	30.3	6.7	 20
334	  4	32.5	7.2	 16
335	  4	31.3	5.5	 20
336	  4	30.5	6.5	 20
337	  4	34.5	6.4	 16
338	  4	74.3	12.2	 20
339	  4	41.3	8.1	 20
340	  4	98.0	13.9	 16
341	  4	74.0	11.6	 20
342	  4	44.0	6.5	 20
343	  4	31.3	5.9	 16
344	  4	52.0	9.2	 20
345	  4	41.5	9.2	 20
346	  4	44.0	7.8	 16
347	  4	42.3	6.9	 20
348	  4	28.5	8.1	 20
349	  4	33.5	5.3	 16
350	  4	63.0	14.1	 20
351	  4	48.5	8.1	 20
352	  4	25.3	4.1	 16
353	  4	38.5	7.8	 20
354	  4	29.0	6.2	 20
355	  4	29.0	5.2	 16
356	  4	30.0	5.0	 20
357	  4	28.3	5.9	 20
358	  4	39.5	6.8	 16
359	  4	39.5	9.4	 20
360	  4	30.3	5.3	 20
361	  4	27.0	5.2	 16
362	  4	33.0	3.7	 20
363	  4	267.3	45.3	 20
364	  4	142.3	21.0	 16
365	  4	280.3	25.0	 20
366	  4	205.8	28.2	 20
367	  4	101.3	14.0	 16
368	  4	57.8	8.3	 20
369	  4	51.0	8.7	 20
370	  4	34.5	6.8	 16
371	  4	33.5	6.0	 20
372	  4	39.3	9.2	 20
373	  4	103.3	22.2	 16
374	  4	39.8	8.1	 20
375	  4	89.3	14.8	 20
376	  4	432.5	49.0	 16
377	  4	57.5	12.3	 20
378	  4	45.0	6.5	 20
379	  4	80.0	11.5	 16
380	  4	62.8	6.2	 20
381	  4	34.3	5.8	 20
382	  4	33.3	7.2	 16
383	  4	32.3	5.5	 20
384	  4	39.0	8.1	 20
385	  4	34.3	9.2	 16
386	  4	54.5	9.5	 20
387	  4	41.3	8.7	 20
388	  4	42.5	7.1	 16
389	  4	27.3	5.0	 20
390	  4	31.0	7.4	 20
391	  4	38.5	8.8	 16
392	  4	34.0	5.6	 20
393	  4	31.3	6.0	 20
394	  4	61.8	10.7	 16
395	  4	69.0	8.6	 20
396	  4	33.0	5.4	 20
397	  4	31.3	5.2	 16
398	  4	29.8	5.4	 20
399	  4	29.3	5.9	 20
400	  4	68.5	11.7	 16
401	  4	345.8	74.3	 20
402	  4	135.3	17.4	 20
403	  4	74.3	10.1	 16
404	  4	452.8	67.0	 20
405	  4	141.5	21.2	 20
406	  4	45.3	7.5	 16
407	  4	44.0	5.9	 20
408	  4	32.5	6.2	 20
409	  4	27.0	5.0	 16
410	  4	32.5	6.0	 20
411	  4	32.3	4.9	 20
412	  4	31.3	4.2	 16
413	  4	37.5	7.5	 20
414	  4	32.3	4.6	 20
415	  4	33.0	6.2	 16
416	  4	33.3	6.0	 20
417	  4	40.3	7.8	 20
418	  4	37.3	9.5	 16
419	  4	66.0	11.4	 20
420	  4	85.8	14.5	 20
421	  4	56.5	8.5	 16
422	  4	53.0	7.8	 20
423	  4	89.8	15.0	 20
424	  4	28.3	8.2	 16
425	  4	31.5	8.9	 20
426	  4	24.3	4.9	 20
427	  4	24.8	5.6	 16
428	  4	23.3	5.3	 20
429	  4	44.3	7.8	 20
430	  4	29.0	5.4	 16
431	  4	31.3	6.1	 20
432	  4	29.3	5.2	 20
433	  4	30.0	5.7	 16
434	  4	29.3	4.0	 20
435	  4	31.0	6.6	 20
436	  4	33.5	6.1	 16
437	  4	139.8	22.2	 20
438	  4	121.3	15.8	 20
439	  4	88.0	18.5	 16
440	  4	74.5	8.7	 20
441	  4	62.5	11.3	 20
442	  4	52.3	7.5	 16
443	  4	34.0	7.2	 20
444	  4	33.3	6.5	 20
445	  4	43.5	5.0	 16
446	  4	42.3	6.9	 20
447	  4	52.5	9.1	 16
448	  4	33.0	7.0	 20
449	  4	38.0	7.1	 20
450	  4	66.0	11.1	 16
451	  4	43.0	7.6	 20
452	  4	31.0	5.6	 20
453	  4	39.0	9.1	 16
454	  4	35.3	6.8	 20
455	  4	30.5	5.1	 20
456	  4	33.0	6.1	 16
457	  4	31.0	7.1	 20
458	  4	31.3	6.4	 20
459	  4	48.3	8.9	 16
460	  4	487.8	42.6	 20
461	  4	38.3	7.3	 20
462	  4	166.3	22.1	 16
463	  4	53.3	9.8	 20
464	  4	1245.3	196.8	 20
465	  4	47.0	8.4	 16
466	  4	37.3	7.0	 20
467	  4	33.0	5.9	 20
468	  4	35.3	6.6	 16
469	  4	33.3	7.6	 20
470	  4	37.3	7.2	 20
471	  4	27.5	5.5	 16
472	  4	31.3	5.6	 20
473	  4	28.3	4.0	 20
474	  4	33.8	7.0	 16
475	  4	70.5	17.4	 20
476	  4	31.8	6.2	 20
477	  4	32.3	7.6	 16
478	  4	44.5	10.5	 20
479	  4	34.0	6.6	 20
480	  4	31.3	5.8	 16
481	  4	37.0	8.0	 20
482	  4	72.3	13.6	 20
483	  4	60.3	11.0	 16
484	  4	65.0	10.0	 20
485	  4	38.0	8.3	 20
486	  4	32.3	6.7	 16
487	  4	37.3	9.0	 20
488	  4	75.3	11.8	 20
489	  4	49.0	6.3	 16
490	  4	37.3	8.5	 20
491	  4	41.0	8.2	 20
492	  4	59.3	6.6	 16
493	  4	35.3	6.5	 20
494	  4	38.5	5.4	 20
495	  4	31.0	6.6	 16
496	  4	31.0	6.1	 20
497	  4	62.3	7.7	 20
498	  4	91.3	11.7	 16
499	  4	261.8	30.1	 20
500	  4	184.8	19.3	 20
501	  4	35.3	7.8	 16
502	  4	469.0	65.9	 20
503	  4	47.0	8.2	 20
504	  4	54.3	11.2	 16
505	  4	438.0	52.6	 20
506	  4	1225.8	75.3	 20
507	  4	142.3	21.0	 16
508	  4	136.5	20.3	 20
509	  4	399.3	33.7	 20
510	  4	1058.3	63.2	 16
511	  4	59.5	21.7	 20
512	  4	41.0	6.4	 20
513	  4	43.0	6.0	 16
514	  4	31.3	5.3	 20
515	  4	30.5	5.7	 20
516	  4	29.3	6.0	 16
517	  4	44.3	9.8	 20
518	  4	40.0	6.9	 20
519	  4	121.0	12.5	 16
520	  4	250.5	39.3	 20
521	  4	54.3	8.7	 20
522	  4	110.0	13.9	 16
523	  4	42.3	7.5	 20
524	  4	43.0	9.4	 20
525	  4	35.0	6.4	 16
526	  4	44.3	8.6	 20
527	  4	85.0	9.9	 20
528	  4	133.3	15.5	 16
529	  4	33.5	6.2	 20
530	  4	33.5	7.3	 20
531	  4	47.3	8.1	 16
532	  4	36.8	8.9	 20
533	  4	30.3	3.9	 20
534	  4	42.3	8.5	 16
535	  4	27.5	6.3	 20
536	  4	32.0	6.1	 20
537	  4	67.0	9.8	 16
538	  4	43.3	6.9	 20
539	  4	38.5	7.1	 20
540	  4	34.3	5.7	 16
541	  4	61.0	12.9	 20
542	  4	38.3	8.8	 20
543	  4	39.0	5.8	 16
544	  4	35.3	6.6	 20
545	  4	35.0	5.4	 20
546	  4	75.5	14.2	 16
547	  4	56.8	9.4	 20
548	  4	105.3	15.0	 20
549	  4	92.0	11.0	 16
550	  4	92.8	10.4	 20
551	  4	737.8	82.2	 20
552	  4	45.3	8.0	 16
553	  4	55.0	9.1	 20
554	  4	33.5	5.6	 20
555	  4	42.3	9.1	 16
556	  4	42.3	4.9	 20
557	  4	33.5	5.6	 20
558	  4	37.5	7.6	 16
559	  4	41.3	8.0	 20
560	  4	180.0	18.7	 20
561	  4	39.0	8.6	 16
562	  4	86.3	14.4	 20
563	  4	41.3	7.9	 20
564	  4	27.3	4.7	 16
565	  4	31.5	5.7	 20
566	  4	33.5	6.9	 20
567	  4	34.3	6.0	 16
568	  4	381.8	41.7	 20
569	  4	510.3	36.2	 20
570	  4	73.5	9.2	 16
571	  4	32.3	5.8	 20
572	  4	32.8	4.7	 20
573	  4	35.0	4.9	 16
574	  4	67.3	10.1	 20
575	  4	80.5	10.2	 20
576	  4	46.5	8.5	 16
577	  4	37.0	5.9	 20
578	  4	49.3	7.5	 16
579	  4	33.5	5.3	 20
580	  4	92.5	15.5	 20
581	  4	264.3	22.1	 16
582	  4	210.5	39.6	 20
583	  4	51.8	10.0	 20
584	  4	212.5	15.8	 16
585	  4	306.0	56.2	 20
586	  4	58.3	10.9	 20
587	  4	155.5	26.1	 16
588	  4	36.3	8.3	 20
589	  4	31.5	5.8	 20
590	  4	33.0	5.8	 16
591	  4	28.5	8.2	 20
592	  4	30.3	6.2	 20
593	  4	36.3	7.9	 16
594	  4	47.0	9.8	 20
595	  4	175.8	18.3	 20
596	  4	103.0	13.3	 16
597	  4	128.3	16.2	 20
598	  4	121.3	21.9	 20
599	  4	133.0	18.3	 16
600	  4	100.3	13.7	 20
601	  4	91.8	14.1	 20
602	  4	60.0	9.5	 16
603	  4	37.5	9.0	 20
604	  4	35.0	5.4	 20
605	  4	34.5	5.9	 16
606	  4	108.8	18.5	 20
607	  4	296.8	22.8	 20
608	  4	136.0	18.3	 16
609	  4	40.0	6.8	 20
610	  4	40.3	8.3	 20
611	  4	33.5	5.8	 16
612	  4	32.3	5.0	 20
613	  4	77.3	9.9	 20
614	  4	84.3	13.1	 16
615	  4	41.3	9.8	 20
616	  4	48.3	9.3	 20
617	  4	34.5	7.0	 16
618	  4	40.8	8.9	 20
619	  4	44.3	7.4	 20
620	  4	52.0	12.7	 16
621	  4	285.0	44.0	 20
622	  4	319.0	37.7	 20
623	  4	42.3	9.7	 16
624	  4	44.5	6.8	 20
625	  4	49.5	11.4	 20
626	  4	124.3	16.7	 16
627	  4	36.0	8.4	 20
628	  4	34.3	8.1	 20
629	  4	38.0	5.6	 16
630	  4	38.0	6.1	 20
631	  4	35.8	7.5	 20
632	  4	34.5	7.1	 16
633	  4	30.3	4.0	 20
634	  4	33.0	6.2	 20
635	  4	27.0	4.1	 16
636	  4	29.3	5.4	 20
637	  4	29.8	6.4	 20
638	  4	31.0	5.2	 16
639	  4	25.3	5.6	 20
  0	  5	42.0	8.1	 25
  1	  5	117.3	19.6	 20
  2	  5	60.0	11.0	 25
  3	  5	579.0	117.9	 25
  4	  5	1838.8	349.2	 20
  5	  5	41.0	6.1	 25
  6	  5	51.0	11.4	 25
  7	  5	43.8	7.9	 20
  8	  5	30.0	5.3	 25
  9	  5	31.0	3.7	 25
 10	  5	65.8	12.2	 20
 11	  5	49.0	9.0	 25
 12	  5	40.0	7.6	 25
 13	  5	37.8	6.6	 20
 14	  5	97.0	14.1	 25
 15	  5	60.0	11.7	 25
 16	  5	38.0	6.5	 20
 17	  5	32.0	7.2	 25
 18	  5	39.0	7.4	 25
 19	  5	157.5	29.5	 20
 20	  5	47.0	8.2	 25
 21	  5	55.0	9.5	 25
 22	  5	278.0	49.1	 20
 23	  5	126.0	19.2	 25
 24	  5	80.0	14.1	 25
 25	  5	66.8	14.7	 20
 26	  5	273.0	56.1	 25
 27	  5	79.0	13.3	 25
 28	  5	975.5	136.5	 20
 29	  5	98.0	28.2	 25
 30	  5	53.0	9.5	 25
 31	  5	159.3	18.1	 20
 32	  5	382.0	45.4	 25
 33	  5	203.0	31.4	 25
 34	  5	47.0	5.9	 20
 35	  5	143.0	18.3	 25
 36	  5	69.0	11.2	 25
 37	  5	732.3	138.3	 20
 38	  5	1557.0	296.8	 25
 39	  5	76.0	23.8	 25
 40	  5	40.8	7.3	 20
 41	  5	67.0	11.7	 25
 42	  5	182.0	31.7	 25
 43	  5	172.8	29.3	 20
 44	  5	46.0	8.1	 25
 45	  5	182.0	27.8	 25
 46	  5	48.3	8.3	 20
 47	  5	35.0	7.9	 25
 48	  5	39.0	8.9	 25
 49	  5	40.3	9.1	 20
 50	  5	40.0	7.5	 25
 51	  5	47.0	10.7	 25
 52	  5	97.8	19.7	 20
 53	  5	36.0	6.9	 25
 54	  5	43.0	8.5	 25
 55	  5	43.3	8.1	 20
 56	  5	55.0	8.3	 25
 57	  5	39.0	7.6	 25
 58	  5	80.3	13.9	 20
 59	  5	55.0	12.3	 25
 60	  5	62.0	13.4	 25
 61	  5	57.3	11.4	 20
 62	  5	4185.0	487.6	 25
 63	  5	75.0	13.0	 25
 64	  5	66.3	10.7	 20
 65	  5	96.0	16.1	 25
 66	  5	4112.0	312.6	 20
 67	  5	106.0	16.4	 25
 68	  5	4590.0	494.1	 25
 69	  5	4455.3	863.8	 20
 70	  5	4115.0	772.1	 25
 71	  5	4042.0	757.0	 25
 72	  5	68.5	10.1	 20
 73	  5	54.0	8.7	 25
 74	  5	4441.0	468.2	 25
 75	  5	73.5	10.6	 20
 76	  5	60.0	10.4	 25
 77	  5	64.0	9.0	 25
 78	  5	4130.0	279.1	 20
 79	  5	63.0	17.2	 25
 80	  5	4583.0	514.6	 25
 81	  5	4368.3	821.5	 20
 82	  5	4184.0	788.5	 25
 83	  5	4078.0	778.7	 25
 84	  5	62.3	12.1	 20
 85	  5	47.0	8.1	 25
 86	  5	4388.0	412.2	 25
 87	  5	61.0	8.3	 20
 88	  5	55.0	8.8	 25
 89	  5	50.0	8.9	 25
 90	  5	46.3	6.8	 20
 91	  5	47.0	7.7	 25
 92	  5	4382.0	371.6	 25
 93	  5	68.8	13.3	 20
 94	  5	57.0	9.5	 25
 95	  5	61.0	10.0	 25
 96	  5	4036.8	187.3	 20
 97	  5	46.0	10.0	 25
 98	  5	52.0	9.7	 25
 99	  5	50.5	9.5	 20
100	  5	3337.0	669.0	 25
101	  5	51.0	9.2	 25
102	  5	52.3	8.4	 20
103	  5	44.0	8.3	 25
104	  5	4461.0	260.3	 25
105	  5	4392.3	799.0	 20
106	  5	4197.0	713.4	 25
107	  5	56.0	9.4	 25
108	  5	54.0	8.6	 20
109	  5	33.0	5.9	 25
110	  5	35.0	8.0	 25
111	  5	182.3	31.1	 20
112	  5	603.0	56.5	 25
113	  5	157.0	33.3	 25
114	  5	53.3	12.0	 20
115	  5	47.0	8.1	 25
116	  5	4393.0	364.0	 25
117	  5	70.5	11.7	 20
118	  5	67.0	9.5	 25
119	  5	72.0	12.1	 25
120	  5	4369.0	135.0	 20
121	  5	63.0	11.2	 25
122	  5	4564.0	496.4	 25
123	  5	59.0	9.2	 20
124	  5	55.0	9.1	 25
125	  5	65.0	12.7	 25
126	  5	4147.5	168.5	 20
127	  5	42.0	6.8	 25
128	  5	39.0	9.1	 25
129	  5	65.5	10.1	 20
130	  5	45.0	6.8	 25
131	  5	183.0	26.5	 25
132	  5	406.5	77.1	 20
133	  5	44.0	7.0	 25
134	  5	4152.0	367.6	 25
135	  5	60.0	10.7	 20
136	  5	51.0	6.8	 25
137	  5	50.0	9.4	 25
138	  5	3902.8	167.6	 20
139	  5	45.0	6.8	 25
140	  5	53.0	9.6	 25
141	  5	61.8	8.6	 20
142	  5	61.0	9.0	 25
143	  5	3955.0	372.0	 25
144	  5	52.0	7.1	 20
145	  5	39.0	7.0	 25
146	  5	53.0	7.4	 25
147	  5	59.0	8.9	 20
148	  5	56.0	10.3	 25
149	  5	58.0	8.3	 25
150	  5	4027.0	863.7	 20
151	  5	51.0	9.0	 25
152	  5	4344.0	968.1	 25
153	  5	62.3	9.8	 20
154	  5	65.0	11.1	 25
155	  5	69.0	10.7	 25
156	  5	4394.5	908.5	 20
157	  5	39.0	6.6	 25
158	  5	34.0	6.2	 25
159	  5	41.0	7.1	 20
160	  5	69.0	8.9	 25
161	  5	91.0	19.3	 25
162	  5	622.5	50.9	 20
163	  5	108.0	17.0	 25
164	  5	131.0	20.3	 25
165	  5	309.0	55.7	 20
166	  5	292.0	46.5	 25
167	  5	145.0	25.9	 25
168	  5	206.3	29.5	 20
169	  5	124.0	15.1	 25
170	  5	120.0	21.7	 25
171	  5	79.3	13.0	 20
172	  5	131.0	25.8	 25
173	  5	49.0	7.7	 25
174	  5	160.3	25.2	 20
175	  5	55.0	8.7	 25
176	  5	80.0	13.7	 25
177	  5	141.0	27.0	 20
178	  5	254.0	40.4	 25
179	  5	121.0	26.6	 25
180	  5	69.0	9.9	 20
181	  5	58.0	11.5	 25
182	  5	32.0	5.0	 25
183	  5	33.3	5.4	 20
184	  5	52.0	8.5	 25
185	  5	31.0	6.4	 25
186	  5	38.8	8.2	 20
187	  5	35.0	7.2	 25
188	  5	40.0	6.8	 25
189	  5	335.0	68.2	 20
190	  5	45.0	8.3	 25
191	  5	44.0	7.3	 25
192	  5	44.0	8.4	 20
193	  5	626.0	78.2	 25
194	  5	1584.3	151.5	 20
195	  5	255.0	188.2	 25
196	  5	184.0	27.2	 25
197	  5	115.3	17.0	 20
198	  5	179.0	30.8	 25
199	  5	1670.0	362.7	 25
200	  5	57.5	12.8	 20
201	  5	51.0	9.1	 25
202	  5	266.0	43.3	 25
203	  5	107.8	13.4	 20
204	  5	132.0	27.0	 25
205	  5	38.0	7.0	 25
206	  5	72.3	15.5	 20
207	  5	97.0	15.6	 25
208	  5	59.0	14.0	 25
209	  5	35.5	7.3	 20
210	  5	38.0	7.8	 25
211	  5	40.0	6.0	 25
212	  5	32.0	9.2	 20
213	  5	37.0	7.1	 25
214	  5	63.0	13.8	 25
215	  5	42.0	7.9	 20
216	  5	63.0	11.8	 25
217	  5	4532.0	1194.7	 25
218	  5	103.5	20.7	 20
219	  5	76.0	24.3	 25
220	  5	1404.0	251.8	 25
221	  5	567.3	106.0	 20
222	  5	368.0	36.9	 25
223	  5	233.0	31.0	 25
224	  5	910.3	179.7	 20
225	  5	439.0	79.1	 25
226	  5	177.0	35.8	 25
227	  5	116.5	18.8	 20
228	  5	76.0	15.8	 25
229	  5	42.0	10.3	 25
230	  5	100.8	24.5	 20
231	  5	29.0	6.2	 25
232	  5	34.0	6.2	 25
233	  5	31.3	6.2	 20
234	  5	38.0	8.2	 25
235	  5	43.0	8.5	 25
236	  5	31.0	6.5	 20
237	  5	43.0	7.9	 25
238	  5	56.0	16.9	 25
239	  5	55.5	13.2	 20
240	  5	51.0	11.9	 25
241	  5	38.0	7.2	 25
242	  5	57.3	13.7	 20
243	  5	218.0	47.8	 25
244	  5	60.0	8.7	 25
245	  5	65.0	9.4	 20
246	  5	126.0	17.9	 25
247	  5	117.0	18.3	 25
248	  5	43.0	8.9	 20
249	  5	57.0	12.0	 25
250	  5	194.0	43.3	 25
251	  5	288.0	61.9	 20
252	  5	34.0	6.3	 25
253	  5	57.0	12.4	 25
254	  5	39.5	7.8	 20
255	  5	696.0	169.4	 25
256	  5	208.0	38.4	 25
257	  5	36.5	6.6	 20
258	  5	60.0	12.7	 25
259	  5	54.0	8.9	 25
260	  5	38.0	6.5	 20
261	  5	739.0	159.2	 25
262	  5	45.0	8.5	 25
263	  5	48.0	12.6	 20
264	  5	31.0	5.5	 25
265	  5	80.0	18.6	 25
266	  5	59.5	13.3	 20
267	  5	328.0	82.5	 25
268	  5	44.0	8.3	 25
269	  5	56.3	9.4	 20
270	  5	73.0	11.5	 25
271	  5	94.0	17.3	 25
272	  5	101.3	14.1	 20
273	  5	81.0	15.6	 25
274	  5	115.0	21.6	 25
275	  5	220.8	34.7	 20
276	  5	46.0	11.7	 25
277	  5	59.0	10.8	 25
278	  5	203.8	37.1	 20
279	  5	40.0	8.8	 25
280	  5	44.0	16.2	 25
281	  5	30.8	7.2	 20
282	  5	28.0	5.7	 25
283	  5	64.0	13.0	 25
284	  5	58.3	11.6	 20
285	  5	307.0	53.4	 25
286	  5	302.0	29.4	 25
287	  5	290.5	136.2	 20
288	  5	179.0	28.5	 25
289	  5	61.0	13.1	 25
290	  5	87.8	8.4	 20
291	  5	45.0	8.1	 25
292	  5	77.0	12.2	 25
293	  5	106.0	15.0	 20
294	  5	105.0	22.7	 25
295	  5	48.0	8.3	 25
296	  5	35.3	6.8	 20
297	  5	33.0	6.4	 25
298	  5	29.0	7.8	 25
299	  5	32.0	6.2	 20
300	  5	588.0	157.3	 25
301	  5	153.0	34.4	 25
302	  5	37.8	8.0	 20
303	  5	1062.0	269.7	 25
304	  5	32.0	6.1	 25
305	  5	56.3	14.1	 20
306	  5	39.0	8.8	 25
307	  5	58.0	11.3	 25
308	  5	80.8	17.2	 20
309	  5	32.0	5.1	 25
310	  5	37.0	7.0	 25
311	  5	42.3	9.0	 20
312	  5	90.0	19.1	 25
313	  5	134.0	18.2	 25
314	  5	80.5	16.0	 20
315	  5	67.0	11.0	 25
316	  5	45.0	7.6	 25
317	  5	48.0	11.5	 20
318	  5	46.0	11.1	 25
319	  5	67.0	12.3	 25
320	  5	35.3	6.8	 20
321	  5	275.0	56.1	 25
322	  5	196.0	32.1	 20
323	  5	473.0	91.4	 25
324	  5	138.0	27.5	 25
325	  5	2100.8	484.8	 20
326	  5	78.0	15.5	 25
327	  5	156.0	40.1	 25
328	  5	29.0	4.1	 20
329	  5	55.0	11.4	 25
330	  5	30.0	7.4	 25
331	  5	31.3	5.2	 20
332	  5	31.0	6.0	 25
333	  5	66.0	14.4	 25
334	  5	38.0	7.8	 20
335	  5	31.0	6.7	 25
336	  5	38.0	7.2	 25
337	  5	30.0	6.1	 20
338	  5	32.0	6.8	 25
339	  5	31.0	5.5	 25
340	  5	52.8	9.2	 20
341	  5	41.0	6.7	 25
342	  5	33.0	8.1	 25
343	  5	33.5	7.4	 20
344	  5	35.0	5.9	 25
345	  5	61.0	16.0	 25
346	  5	64.5	12.0	 20
347	  5	30.0	6.5	 25
348	  5	31.0	5.5	 25
349	  5	29.0	6.3	 20
350	  5	797.0	197.8	 25
351	  5	36.0	6.9	 25
352	  5	45.0	10.2	 20
353	  5	31.0	5.3	 25
354	  5	63.0	14.3	 25
355	  5	70.3	16.1	 20
356	  5	37.0	8.2	 25
357	  5	35.0	7.4	 25
358	  5	40.0	6.7	 20
359	  5	35.0	5.2	 25
360	  5	37.0	7.5	 25
361	  5	275.5	64.9	 20
362	  5	325.0	101.0	 25
363	  5	35.0	6.1	 25
364	  5	31.3	7.5	 20
365	  5	38.0	7.8	 25
366	  5	47.0	8.5	 25
367	  5	58.8	14.6	 20
368	  5	357.0	92.5	 25
369	  5	78.0	15.6	 25
370	  5	110.5	25.3	 20
371	  5	140.0	31.8	 25
372	  5	241.0	52.4	 25
373	  5	113.5	18.5	 20
374	  5	98.0	17.7	 25
375	  5	86.0	15.5	 25
376	  5	55.8	10.9	 20
377	  5	35.0	6.4	 25
378	  5	37.0	6.0	 25
379	  5	48.0	9.4	 20
380	  5	59.0	11.8	 25
381	  5	73.0	15.3	 25
382	  5	67.5	12.0	 20
383	  5	64.0	14.1	 25
384	  5	44.0	8.6	 25
385	  5	32.8	7.6	 20
386	  5	44.0	9.9	 25
387	  5	37.0	6.5	 25
388	  5	43.0	9.2	 20
389	  5	51.0	12.7	 25
390	  5	49.0	10.0	 25
391	  5	70.3	17.2	 20
392	  5	61.0	12.6	 25
393	  5	799.0	182.9	 25
394	  5	60.3	7.6	 20
395	  5	380.0	82.5	 25
396	  5	54.0	9.7	 25
397	  5	57.5	14.8	 20
398	  5	34.0	5.5	 25
399	  5	35.0	6.4	 25
400	  5	45.3	8.0	 20
401	  5	54.0	11.6	 25
402	  5	70.0	11.3	 25
403	  5	588.0	119.4	 20
404	  5	94.0	15.6	 25
405	  5	325.0	72.9	 25
406	  5	33.3	5.6	 20
407	  5	33.0	7.5	 25
408	  5	97.0	19.5	 25
409	  5	36.3	7.5	 20
410	  5	111.0	26.4	 25
411	  5	188.0	37.4	 25
412	  5	115.3	25.4	 20
413	  5	35.0	6.7	 25
414	  5	43.0	12.3	 25
415	  5	118.0	17.6	 20
416	  5	426.0	82.5	 25
417	  5	217.0	40.1	 25
418	  5	955.5	151.4	 20
419	  5	746.0	72.4	 25
420	  5	175.0	27.4	 25
421	  5	234.3	47.2	 20
422	  5	53.0	11.1	 25
423	  5	137.0	22.9	 25
424	  5	91.3	13.7	 20
425	  5	58.0	11.2	 25
426	  5	35.0	8.3	 25
427	  5	36.5	8.5	 20
428	  5	567.0	121.1	 25
429	  5	118.0	20.1	 25
430	  5	84.0	14.2	 20
431	  5	29.0	5.2	 25
432	  5	53.0	10.5	 25
433	  5	29.8	5.5	 20
434	  5	34.0	7.1	 25
435	  5	39.0	10.3	 25
436	  5	37.0	5.7	 20
437	  5	30.0	6.3	 25
438	  5	34.0	8.0	 25
439	  5	31.3	7.7	 20
440	  5	31.0	5.8	 25
441	  5	37.0	5.9	 25
442	  5	160.8	26.9	 20
443	  5	68.0	13.5	 25
444	  5	148.0	24.5	 25
445	  5	128.0	23.1	 20
446	  5	80.0	13.8	 25
447	  5	134.0	18.8	 25
448	  5	213.8	37.3	 20
449	  5	2608.0	569.8	 25
450	  5	165.3	20.2	 20
451	  5	55.0	9.0	 25
452	  5	131.0	25.1	 25
453	  5	74.0	13.4	 20
454	  5	226.0	48.4	 25
455	  5	34.0	6.5	 25
456	  5	29.3	5.8	 20
457	  5	133.0	29.4	 25
458	  5	50.0	9.5	 25
459	  5	39.5	8.4	 20
460	  5	51.0	9.3	 25
461	  5	29.0	5.7	 25
462	  5	38.3	7.9	 20
463	  5	72.0	18.3	 25
464	  5	95.0	19.5	 25
465	  5	531.3	106.6	 20
466	  5	86.0	14.3	 25
467	  5	95.0	18.4	 25
468	  5	60.0	9.8	 20
469	  5	33.0	6.0	 25
470	  5	57.0	12.5	 25
471	  5	32.3	5.6	 20
472	  5	31.0	6.5	 25
473	  5	31.0	7.3	 25
474	  5	31.3	5.3	 20
475	  5	49.0	9.7	 25
476	  5	1758.0	403.8	 25
477	  5	35.0	4.6	 20
478	  5	57.0	12.4	 25
479	  5	110.0	20.8	 25
480	  5	104.5	23.7	 20
481	  5	34.0	7.5	 25
482	  5	131.0	28.8	 25
483	  5	91.0	14.5	 20
484	  5	90.0	13.6	 25
485	  5	41.0	6.3	 25
486	  5	35.0	8.4	 20
487	  5	861.0	236.2	 25
488	  5	245.0	55.3	 25
489	  5	172.8	26.9	 20
490	  5	97.0	23.0	 25
491	  5	495.0	111.4	 25
492	  5	52.5	11.2	 20
493	  5	109.0	28.9	 25
494	  5	171.0	29.3	 25
495	  5	44.3	8.9	 20
496	  5	30.0	5.5	 25
497	  5	42.0	5.2	 25
498	  5	39.0	7.8	 20
499	  5	161.0	35.1	 25
500	  5	166.0	17.0	 25
501	  5	46.0	9.4	 20
502	  5	256.0	39.1	 25
503	  5	130.0	23.4	 25
504	  5	165.3	28.9	 20
505	  5	1034.0	203.4	 25
506	  5	848.0	120.2	 25
507	  5	225.3	25.9	 20
508	  5	250.0	37.8	 25
509	  5	71.0	13.9	 25
510	  5	137.3	31.5	 20
511	  5	46.0	8.3	 25
512	  5	155.0	40.2	 25
513	  5	31.3	6.5	 20
514	  5	34.0	8.7	 25
515	  5	30.0	6.2	 25
516	  5	194.5	44.2	 20
517	  5	33.0	8.4	 25
518	  5	77.0	13.1	 25
519	  5	71.0	11.4	 20
520	  5	128.0	19.2	 25
521	  5	60.0	9.8	 25
522	  5	44.5	7.6	 20
523	  5	100.0	20.3	 25
524	  5	156.0	27.1	 25
525	  5	42.3	7.2	 20
526	  5	206.0	53.5	 25
527	  5	44.0	7.4	 25
528	  5	38.5	7.5	 20
529	  5	62.0	9.7	 25
530	  5	57.0	8.8	 25
531	  5	44.3	8.1	 20
532	  5	35.0	6.7	 25
533	  5	92.0	21.0	 25
534	  5	582.5	119.4	 20
535	  5	153.0	34.2	 25
536	  5	84.0	17.9	 25
537	  5	74.3	15.0	 20
538	  5	29.0	4.4	 25
539	  5	40.0	8.5	 25
540	  5	32.0	5.9	 20
541	  5	227.0	64.9	 25
542	  5	86.0	15.7	 25
543	  5	350.8	75.2	 20
544	  5	34.0	8.0	 25
545	  5	37.0	5.6	 25
546	  5	34.3	5.2	 20
547	  5	35.0	5.8	 25
548	  5	285.0	56.2	 25
549	  5	1166.8	244.8	 20
550	  5	182.0	28.5	 25
551	  5	469.0	88.6	 25
552	  5	80.3	12.8	 20
553	  5	89.0	17.4	 25
554	  5	223.0	49.1	 25
555	  5	66.3	12.1	 20
556	  5	1075.0	212.6	 25
557	  5	105.0	19.7	 25
558	  5	247.5	40.5	 20
559	  5	630.0	121.8	 25
560	  5	78.0	13.8	 25
561	  5	114.8	20.6	 20
562	  5	46.0	6.3	 25
563	  5	31.0	6.4	 25
564	  5	35.5	4.7	 20
565	  5	89.0	17.5	 25
566	  5	175.0	39.4	 25
567	  5	47.3	8.6	 20
568	  5	86.0	27.0	 25
569	  5	152.0	56.3	 25
570	  5	181.3	19.3	 20
571	  5	139.0	25.3	 25
572	  5	339.0	43.9	 25
573	  5	94.5	16.4	 20
574	  5	75.0	15.2	 25
575	  5	39.0	8.3	 25
576	  5	30.0	3.8	 20
577	  5	32.0	6.1	 25
578	  5	37.0	7.6	 20
579	  5	31.0	5.8	 25
580	  5	32.0	4.8	 25
581	  5	61.0	11.7	 20
582	  5	152.0	37.6	 25
583	  5	63.0	14.0	 25
584	  5	211.8	44.8	 20
585	  5	75.0	15.6	 25
586	  5	64.0	14.0	 25
587	  5	46.5	7.0	 20
588	  5	65.0	14.8	 25
589	  5	34.0	7.6	 25
590	  5	32.8	6.6	 20
591	  5	337.0	90.1	 25
592	  5	105.0	26.0	 25
593	  5	99.3	21.7	 20
594	  5	58.0	11.9	 25
595	  5	44.0	8.7	 25
596	  5	38.3	7.4	 20
597	  5	234.0	64.7	 25
598	  5	64.0	12.1	 25
599	  5	68.5	9.9	 20
600	  5	97.0	14.2	 25
601	  5	229.0	47.2	 25
602	  5	36.3	7.5	 20
603	  5	37.0	8.1	 25
604	  5	56.0	7.5	 25
605	  5	59.8	11.4	 20
606	  5	42.0	11.8	 25
607	  5	798.0	474.8	 25
608	  5	175.0	23.7	 20
609	  5	84.0	30.0	 25
610	  5	76.0	11.1	 25
611	  5	1103.5	169.4	 20
612	  5	208.0	37.1	 25
613	  5	115.0	19.4	 25
614	  5	37.3	9.9	 20
615	  5	100.0	21.3	 25
616	  5	49.0	11.0	 25
617	  5	392.3	85.7	 20
618	  5	31.0	6.4	 25
619	  5	47.0	7.0	 25
620	  5	32.0	6.3	 20
621	  5	142.0	28.1	 25
622	  5	73.0	13.0	 25
623	  5	34.3	6.3	 20
624	  5	40.0	5.9	 25
625	  5	170.0	79.5	 25
626	  5	149.3	164.7	 20
627	  5	43.0	7.8	 25
628	  5	93.0	12.4	 25
629	  5	42.3	9.0	 20
630	  5	67.0	10.0	 25
631	  5	51.0	9.4	 25
632	  5	30.8	6.0	 20
633	  5	51.0	8.6	 25
634	  5	58.0	8.1	 25
635	  5	78.5	13.7	 20
636	  5	1489.0	316.9	 25
637	  5	85.0	16.9	 25
638	  5	260.0	46.6	 20
639	  5	42.0	9.6	 25
  0	  6	4467.0	461.6	 25
  1	  6	78.0	13.4	 20
  2	  6	60.0	9.6	 25
  3	  6	139.0	22.6	 25
  4	  6	828.3	72.2	 20
  5	  6	38.0	8.6	 25
  6	  6	47.0	8.5	 25
  7	  6	39.5	7.4	 20
  8	  6	39.0	7.4	 25
  9	  6	28.0	5.3	 25
 10	  6	37.5	7.2	 20
 11	  6	51.0	8.4	 25
 12	  6	40.0	8.1	 25
 13	  6	34.3	7.9	 20
 14	  6	67.0	13.7	 25
 15	  6	52.0	10.1	 25
 16	  6	32.3	5.9	 20
 17	  6	29.0	5.5	 25
 18	  6	37.0	9.7	 25
 19	  6	38.3	6.3	 20
 20	  6	52.0	9.3	 25
 21	  6	42.0	7.2	 25
 22	  6	72.3	13.0	 20
 23	  6	78.0	11.3	 25
 24	  6	57.0	9.0	 25
 25	  6	156.8	23.8	 20
 26	  6	78.0	12.6	 25
 27	  6	64.0	11.2	 25
 28	  6	657.3	52.1	 20
 29	  6	59.0	14.4	 25
 30	  6	38.0	6.8	 25
 31	  6	142.3	19.6	 20
 32	  6	444.0	50.7	 25
 33	  6	335.0	29.4	 25
 34	  6	62.3	11.1	 20
 35	  6	147.0	23.4	 25
 36	  6	62.0	12.1	 25
 37	  6	95.0	18.2	 20
 38	  6	356.0	63.5	 25
 39	  6	46.0	12.7	 25
 40	  6	46.8	9.4	 20
 41	  6	51.0	10.8	 25
 42	  6	121.0	13.7	 25
 43	  6	144.0	15.5	 20
 44	  6	39.0	9.6	 25
 45	  6	63.0	9.2	 25
 46	  6	38.3	8.0	 20
 47	  6	43.0	9.9	 25
 48	  6	31.0	6.5	 25
 49	  6	33.8	6.2	 20
 50	  6	32.0	4.6	 25
 51	  6	39.0	5.3	 25
 52	  6	59.3	8.4	 20
 53	  6	73.0	12.7	 25
 54	  6	92.0	18.8	 25
 55	  6	41.5	8.6	 20
 56	  6	62.0	11.8	 25
 57	  6	37.0	5.9	 25
 58	  6	112.3	17.2	 20
 59	  6	46.0	8.5	 25
 60	  6	53.0	8.9	 25
 61	  6	57.3	16.4	 20
 62	  6	4146.0	530.6	 25
 63	  6	84.0	16.1	 25
 64	  6	88.5	16.2	 20
 65	  6	100.0	17.3	 25
 66	  6	4086.0	291.8	 20
 67	  6	100.0	20.0	 25
 68	  6	4631.0	533.4	 25
 69	  6	125.0	14.2	 20
 70	  6	109.0	15.0	 25
 71	  6	84.0	8.5	 25
 72	  6	70.8	9.3	 20
 73	  6	59.0	9.9	 25
 74	  6	4389.0	480.8	 25
 75	  6	80.5	14.0	 20
 76	  6	60.0	10.6	 25
 77	  6	64.0	8.5	 25
 78	  6	3920.8	267.5	 20
 79	  6	66.0	11.8	 25
 80	  6	4593.0	490.8	 25
 81	  6	79.8	11.5	 20
 82	  6	74.0	9.3	 25
 83	  6	65.0	8.9	 25
 84	  6	59.5	9.3	 20
 85	  6	44.0	9.0	 25
 86	  6	4295.0	390.5	 25
 87	  6	62.8	13.9	 20
 88	  6	59.0	8.7	 25
 89	  6	52.0	9.4	 25
 90	  6	3562.8	360.4	 20
 91	  6	53.0	8.3	 25
 92	  6	4371.0	353.1	 25
 93	  6	60.0	10.7	 20
 94	  6	58.0	11.2	 25
 95	  6	56.0	7.5	 25
 96	  6	3902.5	207.4	 20
 97	  6	43.0	7.0	 25
 98	  6	52.0	7.8	 25
 99	  6	55.5	16.6	 20
100	  6	3566.0	391.9	 25
101	  6	51.0	7.5	 25
102	  6	46.5	10.6	 20
103	  6	42.0	7.3	 25
104	  6	4421.0	334.0	 25
105	  6	62.3	8.9	 20
106	  6	53.0	10.7	 25
107	  6	46.0	9.3	 25
108	  6	43.0	6.1	 20
109	  6	32.0	7.9	 25
110	  6	28.0	5.7	 25
111	  6	127.8	14.5	 20
112	  6	285.0	28.0	 25
113	  6	84.0	16.3	 25
114	  6	47.5	8.3	 20
115	  6	41.0	7.3	 25
116	  6	4132.0	304.8	 25
117	  6	59.0	10.0	 20
118	  6	54.0	8.9	 25
119	  6	60.0	9.2	 25
120	  6	4340.3	282.4	 20
121	  6	55.0	10.4	 25
122	  6	4495.0	409.5	 25
123	  6	64.0	10.0	 20
124	  6	61.0	9.4	 25
125	  6	58.0	9.8	 25
126	  6	4100.3	159.4	 20
127	  6	44.0	8.9	 25
128	  6	35.0	6.9	 25
129	  6	46.0	5.9	 20
130	  6	46.0	7.8	 25
131	  6	333.0	29.8	 25
132	  6	640.3	49.3	 20
133	  6	41.0	6.5	 25
134	  6	4130.0	393.7	 25
135	  6	58.3	6.9	 20
136	  6	59.0	7.6	 25
137	  6	59.0	9.9	 25
138	  6	3894.0	153.7	 20
139	  6	44.0	6.7	 25
140	  6	48.0	8.2	 25
141	  6	56.0	9.8	 20
142	  6	3671.0	395.1	 25
143	  6	51.0	9.5	 25
144	  6	51.8	7.3	 20
145	  6	37.0	6.9	 25
146	  6	3984.0	556.1	 25
147	  6	61.3	9.0	 20
148	  6	57.0	9.3	 25
149	  6	62.0	11.1	 25
150	  6	4062.8	106.6	 20
151	  6	49.0	8.5	 25
152	  6	4492.0	503.9	 25
153	  6	56.0	8.5	 20
154	  6	52.0	8.2	 25
155	  6	58.0	7.7	 25
156	  6	4130.8	131.2	 20
157	  6	44.0	7.5	 25
158	  6	31.0	8.4	 25
159	  6	33.0	6.4	 20
160	  6	42.0	7.3	 25
161	  6	53.0	9.7	 25
162	  6	322.3	33.1	 20
163	  6	50.0	10.8	 25
164	  6	96.0	12.6	 25
165	  6	237.5	29.1	 20
166	  6	83.0	16.3	 25
167	  6	96.0	13.1	 25
168	  6	108.8	11.8	 20
169	  6	104.0	16.9	 25
170	  6	150.0	17.1	 25
171	  6	93.8	16.4	 20
172	  6	80.0	14.0	 25
173	  6	44.0	8.9	 25
174	  6	136.0	18.3	 20
175	  6	45.0	8.1	 25
176	  6	140.0	14.9	 25
177	  6	184.0	21.2	 20
178	  6	216.0	24.0	 25
179	  6	83.0	14.0	 25
180	  6	60.5	11.8	 20
181	  6	76.0	14.7	 25
182	  6	40.0	7.5	 25
183	  6	37.3	4.7	 20
184	  6	99.0	18.8	 25
185	  6	34.0	4.7	 25
186	  6	34.3	6.4	 20
187	  6	33.0	5.7	 25
188	  6	34.0	6.5	 25
189	  6	46.0	8.3	 20
190	  6	31.0	5.0	 25
191	  6	37.0	6.8	 25
192	  6	37.3	6.8	 20
193	  6	406.0	50.3	 25
194	  6	790.8	81.9	 20
195	  6	418.0	60.3	 25
196	  6	354.0	29.8	 25
197	  6	426.3	35.5	 20
198	  6	348.0	102.1	 25
199	  6	880.0	80.1	 25
200	  6	127.5	17.0	 20
201	  6	63.0	12.0	 25
202	  6	289.0	33.4	 25
203	  6	404.5	33.6	 20
204	  6	246.0	35.9	 25
205	  6	37.0	8.9	 25
206	  6	47.3	8.6	 20
207	  6	78.0	13.0	 25
208	  6	45.0	7.5	 25
209	  6	38.0	9.4	 20
210	  6	39.0	7.2	 25
211	  6	53.0	8.4	 25
212	  6	30.5	6.6	 20
213	  6	38.0	7.3	 25
214	  6	56.0	9.8	 25
215	  6	48.3	7.1	 20
216	  6	64.0	8.9	 25
217	  6	2228.0	364.1	 25
218	  6	177.5	22.5	 20
219	  6	61.0	27.9	 25
220	  6	1002.0	126.5	 25
221	  6	695.8	46.8	 20
222	  6	428.0	34.7	 25
223	  6	294.0	26.1	 25
224	  6	816.5	64.5	 20
225	  6	608.0	103.9	 25
226	  6	240.0	27.5	 25
227	  6	144.3	18.9	 20
228	  6	141.0	18.5	 25
229	  6	38.0	7.5	 25
230	  6	41.0	6.9	 20
231	  6	29.0	6.6	 25
232	  6	30.0	7.5	 25
233	  6	33.8	5.4	 20
234	  6	33.0	6.8	 25
235	  6	43.0	7.3	 25
236	  6	34.3	10.2	 20
237	  6	35.0	6.0	 25
238	  6	43.0	6.9	 25
239	  6	48.5	8.5	 20
240	  6	42.0	7.3	 25
241	  6	41.0	5.8	 25
242	  6	53.3	9.3	 20
243	  6	255.0	39.2	 25
244	  6	65.0	8.0	 25
245	  6	107.5	12.3	 20
246	  6	59.0	9.7	 25
247	  6	71.0	10.7	 25
248	  6	50.0	8.0	 20
249	  6	153.0	16.7	 25
250	  6	79.0	15.4	 25
251	  6	64.0	17.5	 20
252	  6	32.0	5.8	 25
253	  6	45.0	7.8	 25
254	  6	44.3	8.1	 20
255	  6	135.0	19.2	 25
256	  6	54.0	6.6	 25
257	  6	62.5	14.2	 20
258	  6	40.0	8.0	 25
259	  6	52.0	8.1	 25
260	  6	43.3	5.8	 20
261	  6	177.0	33.5	 25
262	  6	55.0	8.9	 25
263	  6	34.3	6.4	 20
264	  6	35.0	6.7	 25
265	  6	35.0	5.7	 25
266	  6	33.0	5.4	 20
267	  6	54.0	11.4	 25
268	  6	45.0	7.9	 25
269	  6	48.0	9.6	 20
270	  6	64.0	12.0	 25
271	  6	117.0	16.2	 25
272	  6	114.0	22.0	 20
273	  6	110.0	12.8	 25
274	  6	55.0	12.7	 25
275	  6	196.5	21.7	 20
276	  6	52.0	6.7	 25
277	  6	76.0	10.0	 25
278	  6	161.3	20.1	 20
279	  6	40.0	7.3	 25
280	  6	34.0	8.9	 25
281	  6	33.5	5.9	 20
282	  6	28.0	4.3	 25
283	  6	38.0	8.1	 25
284	  6	31.5	5.1	 20
285	  6	96.0	15.3	 25
286	  6	123.0	18.0	 25
287	  6	117.8	17.6	 20
288	  6	90.0	16.5	 25
289	  6	53.0	10.6	 25
290	  6	74.3	9.5	 20
291	  6	69.0	11.2	 25
292	  6	100.0	15.5	 25
293	  6	125.3	14.6	 20
294	  6	57.0	15.6	 25
295	  6	33.0	7.1	 25
296	  6	33.3	7.0	 20
297	  6	32.0	6.8	 25
298	  6	30.0	5.5	 25
299	  6	29.3	7.0	 20
300	  6	68.0	13.0	 25
301	  6	45.0	10.8	 25
302	  6	32.8	5.1	 20
303	  6	318.0	53.5	 25
304	  6	37.0	6.7	 25
305	  6	32.5	4.4	 20
306	  6	38.0	6.7	 25
307	  6	60.0	9.5	 25
308	  6	36.5	7.3	 20
309	  6	35.0	6.5	 25
310	  6	30.0	8.3	 25
311	  6	32.5	5.5	 20
312	  6	77.0	14.4	 25
313	  6	287.0	36.3	 25
314	  6	154.3	21.5	 20
315	  6	50.0	8.6	 25
316	  6	44.0	10.1	 25
317	  6	79.8	12.3	 20
318	  6	43.0	8.3	 25
319	  6	66.0	12.2	 25
320	  6	39.5	6.7	 20
321	  6	535.0	64.1	 25
322	  6	171.5	23.2	 20
323	  6	288.0	73.0	 25
324	  6	81.0	11.6	 25
325	  6	263.8	29.2	 20
326	  6	40.0	8.8	 25
327	  6	48.0	7.8	 25
328	  6	27.3	3.8	 20
329	  6	33.0	6.4	 25
330	  6	32.0	6.4	 25
331	  6	33.0	7.0	 20
332	  6	30.0	5.6	 25
333	  6	30.0	4.6	 25
334	  6	32.0	7.0	 20
335	  6	33.0	7.2	 25
336	  6	38.0	9.7	 25
337	  6	31.0	6.2	 20
338	  6	32.0	5.9	 25
339	  6	34.0	7.3	 25
340	  6	58.0	8.7	 20
341	  6	77.0	15.5	 25
342	  6	45.0	9.5	 25
343	  6	36.3	5.8	 20
344	  6	35.0	6.9	 25
345	  6	36.0	7.0	 25
346	  6	32.5	6.2	 20
347	  6	36.0	6.4	 25
348	  6	30.0	4.9	 25
349	  6	56.3	10.7	 20
350	  6	46.0	11.1	 25
351	  6	29.0	6.1	 25
352	  6	37.0	8.4	 20
353	  6	33.0	6.0	 25
354	  6	39.0	8.4	 25
355	  6	40.3	6.6	 20
356	  6	35.0	6.7	 25
357	  6	39.0	7.0	 25
358	  6	41.5	9.6	 20
359	  6	33.0	6.7	 25
360	  6	32.0	7.4	 25
361	  6	46.0	7.9	 20
362	  6	66.0	12.7	 25
363	  6	35.0	7.9	 25
364	  6	34.0	6.8	 20
365	  6	35.0	4.7	 25
366	  6	35.0	5.8	 25
367	  6	43.3	3.8	 20
368	  6	210.0	42.1	 25
369	  6	40.0	7.9	 25
370	  6	57.3	9.9	 20
371	  6	68.0	10.7	 25
372	  6	165.0	25.1	 25
373	  6	60.0	12.4	 20
374	  6	52.0	13.3	 25
375	  6	56.0	10.9	 25
376	  6	35.3	5.9	 20
377	  6	35.0	7.8	 25
378	  6	36.0	5.9	 25
379	  6	44.5	8.0	 20
380	  6	45.0	9.9	 25
381	  6	78.0	10.2	 25
382	  6	54.3	10.4	 20
383	  6	56.0	8.7	 25
384	  6	49.0	11.1	 25
385	  6	33.3	7.2	 20
386	  6	49.0	10.2	 25
387	  6	41.0	7.9	 25
388	  6	52.0	8.9	 20
389	  6	44.0	7.6	 25
390	  6	57.0	10.7	 25
391	  6	121.3	15.0	 20
392	  6	66.0	12.0	 25
393	  6	359.0	56.9	 25
394	  6	106.0	13.4	 20
395	  6	140.0	22.9	 25
396	  6	36.0	6.3	 25
397	  6	37.3	7.1	 20
398	  6	30.0	6.7	 25
399	  6	29.0	5.9	 25
400	  6	35.3	6.2	 20
401	  6	34.0	6.8	 25
402	  6	71.0	11.1	 25
403	  6	1049.0	46.1	 20
404	  6	170.0	51.9	 25
405	  6	59.0	6.4	 25
406	  6	31.0	6.6	 20
407	  6	31.0	5.2	 25
408	  6	38.0	8.6	 25
409	  6	35.3	6.4	 20
410	  6	64.0	11.8	 25
411	  6	151.0	15.9	 25
412	  6	42.3	6.3	 20
413	  6	48.0	8.8	 25
414	  6	39.0	7.5	 25
415	  6	49.0	7.9	 20
416	  6	126.0	15.4	 25
417	  6	63.0	11.4	 25
418	  6	291.5	28.1	 20
419	  6	1638.0	100.4	 25
420	  6	168.0	22.9	 25
421	  6	111.3	12.9	 20
422	  6	55.0	10.6	 25
423	  6	220.0	28.8	 25
424	  6	194.8	27.7	 20
425	  6	99.0	19.4	 25
426	  6	38.0	6.7	 25
427	  6	42.0	8.3	 20
428	  6	366.0	36.9	 25
429	  6	70.0	8.9	 25
430	  6	42.5	7.3	 20
431	  6	32.0	6.7	 25
432	  6	30.0	5.7	 25
433	  6	30.0	5.8	 20
434	  6	32.0	8.2	 25
435	  6	34.0	6.5	 25
436	  6	31.3	7.5	 20
437	  6	30.0	5.5	 25
438	  6	32.0	5.1	 25
439	  6	30.0	6.7	 20
440	  6	35.0	4.1	 25
441	  6	39.0	6.4	 25
442	  6	156.5	17.6	 20
443	  6	75.0	10.7	 25
444	  6	67.0	13.7	 25
445	  6	45.5	7.7	 20
446	  6	47.0	11.6	 25
447	  6	115.3	26.9	 20
448	  6	117.0	17.9	 25
449	  6	342.0	51.2	 25
450	  6	93.5	12.8	 20
451	  6	43.0	6.1	 25
452	  6	60.0	11.6	 25
453	  6	43.5	7.6	 20
454	  6	79.0	13.8	 25
455	  6	36.0	6.2	 25
456	  6	39.8	7.9	 20
457	  6	67.0	14.2	 25
458	  6	39.0	7.5	 25
459	  6	32.3	7.7	 20
460	  6	31.0	5.6	 25
461	  6	29.0	5.9	 25
462	  6	33.3	6.5	 20
463	  6	86.0	16.0	 25
464	  6	64.0	7.7	 25
465	  6	118.5	17.7	 20
466	  6	135.0	20.8	 25
467	  6	148.0	21.5	 25
468	  6	98.0	10.8	 20
469	  6	32.0	6.2	 25
470	  6	41.0	7.5	 25
471	  6	30.5	4.8	 20
472	  6	32.0	5.6	 25
473	  6	39.0	7.8	 25
474	  6	35.5	6.4	 20
475	  6	38.0	6.6	 25
476	  6	89.0	21.6	 25
477	  6	31.0	4.8	 20
478	  6	32.0	6.9	 25
479	  6	100.0	19.3	 25
480	  6	54.0	12.3	 20
481	  6	39.0	8.6	 25
482	  6	82.0	14.1	 25
483	  6	126.8	15.8	 20
484	  6	109.0	13.5	 25
485	  6	57.0	10.3	 25
486	  6	33.5	5.8	 20
487	  6	214.0	49.4	 25
488	  6	43.0	8.5	 25
489	  6	225.0	23.8	 20
490	  6	71.0	17.5	 25
491	  6	211.0	16.5	 25
492	  6	36.3	8.5	 20
493	  6	87.0	14.8	 25
494	  6	341.0	35.8	 25
495	  6	34.3	7.6	 20
496	  6	40.0	8.9	 25
497	  6	52.0	10.2	 25
498	  6	33.5	6.5	 20
499	  6	69.0	10.0	 25
500	  6	82.0	15.6	 25
501	  6	46.0	8.1	 20
502	  6	94.0	17.2	 25
503	  6	132.0	20.5	 25
504	  6	135.0	18.5	 20
505	  6	211.0	36.4	 25
506	  6	340.0	27.3	 25
507	  6	397.5	30.4	 20
508	  6	112.0	16.9	 25
509	  6	57.0	15.8	 25
510	  6	78.3	9.6	 20
511	  6	35.0	5.9	 25
512	  6	54.0	7.6	 25
513	  6	34.3	7.0	 20
514	  6	30.0	6.8	 25
515	  6	31.0	5.8	 25
516	  6	54.0	6.5	 20
517	  6	32.0	5.6	 25
518	  6	77.0	10.9	 25
519	  6	50.0	7.1	 20
520	  6	65.0	10.6	 25
521	  6	48.0	9.1	 25
522	  6	42.3	8.9	 20
523	  6	50.0	8.9	 25
524	  6	89.0	11.7	 25
525	  6	36.3	7.4	 20
526	  6	80.0	11.0	 25
527	  6	40.0	7.5	 25
528	  6	35.0	6.8	 20
529	  6	36.0	5.5	 25
530	  6	42.0	7.6	 25
531	  6	31.3	6.5	 20
532	  6	31.0	5.5	 25
533	  6	37.0	8.8	 25
534	  6	159.5	20.7	 20
535	  6	95.0	15.1	 25
536	  6	37.0	7.1	 25
537	  6	34.0	6.2	 20
538	  6	34.0	5.9	 25
539	  6	32.0	5.6	 25
540	  6	38.3	6.0	 20
541	  6	48.0	9.5	 25
542	  6	91.0	15.9	 25
543	  6	62.3	7.2	 20
544	  6	31.0	5.1	 25
545	  6	38.0	7.1	 25
546	  6	40.3	6.7	 20
547	  6	34.0	7.3	 25
548	  6	135.0	22.9	 25
549	  6	558.3	40.9	 20
550	  6	99.0	15.1	 25
551	  6	210.0	26.0	 25
552	  6	55.3	8.5	 20
553	  6	57.0	11.3	 25
554	  6	135.0	19.5	 25
555	  6	55.0	8.9	 20
556	  6	557.0	71.3	 25
557	  6	86.0	13.7	 25
558	  6	170.5	20.5	 20
559	  6	209.0	23.8	 25
560	  6	53.0	8.9	 25
561	  6	100.0	18.7	 20
562	  6	36.0	7.2	 25
563	  6	30.0	5.2	 25
564	  6	36.3	5.1	 20
565	  6	47.0	7.2	 25
566	  6	45.0	6.1	 25
567	  6	62.3	9.6	 20
568	  6	105.0	14.8	 25
569	  6	85.0	15.2	 25
570	  6	403.3	27.7	 20
571	  6	194.0	61.1	 25
572	  6	165.0	26.7	 25
573	  6	71.0	13.4	 20
574	  6	48.0	7.9	 25
575	  6	48.0	9.2	 25
576	  6	31.5	5.9	 20
577	  6	31.0	6.5	 25
578	  6	26.3	5.6	 20
579	  6	30.0	6.5	 25
580	  6	28.0	6.9	 25
581	  6	38.0	6.0	 20
582	  6	46.0	6.7	 25
583	  6	37.0	6.6	 25
584	  6	93.3	15.7	 20
585	  6	53.0	10.6	 25
586	  6	40.0	8.0	 25
587	  6	51.3	10.0	 20
588	  6	48.0	7.4	 25
589	  6	29.0	5.9	 25
590	  6	33.0	6.7	 20
591	  6	170.0	38.4	 25
592	  6	80.0	9.7	 25
593	  6	46.0	8.0	 20
594	  6	40.0	6.9	 25
595	  6	37.0	6.4	 25
596	  6	42.0	6.9	 20
597	  6	70.0	12.1	 25
598	  6	39.0	7.1	 25
599	  6	48.0	7.0	 20
600	  6	228.0	26.2	 25
601	  6	80.0	15.2	 25
602	  6	68.0	10.5	 20
603	  6	32.0	5.5	 25
604	  6	36.0	7.0	 25
605	  6	34.3	7.9	 20
606	  6	29.0	4.7	 25
607	  6	192.0	37.7	 25
608	  6	384.5	28.8	 20
609	  6	77.0	42.6	 25
610	  6	89.0	14.8	 25
611	  6	1342.8	78.1	 20
612	  6	216.0	30.1	 25
613	  6	215.0	19.0	 25
614	  6	53.3	10.5	 20
615	  6	68.0	18.1	 25
616	  6	40.0	6.7	 25
617	  6	149.5	16.7	 20
618	  6	32.0	5.4	 25
619	  6	35.0	6.5	 25
620	  6	39.0	7.7	 20
621	  6	69.0	9.7	 25
622	  6	52.0	9.5	 25
623	  6	34.0	6.9	 20
624	  6	33.0	6.2	 25
625	  6	87.0	13.2	 25
626	  6	107.3	14.4	 20
627	  6	52.0	8.8	 25
628	  6	1880.0	167.4	 25
629	  6	49.3	8.7	 20
630	  6	54.0	9.5	 25
631	  6	54.0	8.7	 25
632	  6	33.3	5.5	 20
633	  6	35.0	6.3	 25
634	  6	55.0	9.4	 25
635	  6	66.0	10.4	 20
636	  6	592.0	87.1	 25
637	  6	88.0	14.3	 25
638	  6	172.5	25.1	 20
639	  6	3475.0	431.9	 25
  0	  7	44.0	8.8	 20
  1	  7	97.5	12.0	 16
  2	  7	60.5	9.9	 20
  3	  7	32.5	5.6	 20
  4	  7	36.3	6.1	 16
  5	  7	31.0	6.2	 20
  6	  7	36.5	7.2	 20
  7	  7	40.0	5.5	 16
  8	  7	34.5	6.3	 20
  9	  7	29.0	6.4	 20
 10	  7	87.3	11.2	 16
 11	  7	31.0	5.5	 20
 12	  7	26.8	5.5	 20
 13	  7	36.3	6.7	 16
 14	  7	32.0	5.7	 20
 15	  7	29.0	5.8	 20
 16	  7	27.3	4.7	 16
 17	  7	32.0	7.4	 20
 18	  7	307.5	41.8	 20
 19	  7	40.5	8.1	 16
 20	  7	2885.5	418.2	 20
 21	  7	47.5	6.8	 20
 22	  7	42.0	6.7	 16
 23	  7	88.5	17.1	 20
 24	  7	184.8	18.9	 20
 25	  7	78.5	12.7	 16
 26	  7	39.0	6.9	 20
 27	  7	234.5	32.5	 20
 28	  7	98.3	14.1	 16
 29	  7	551.5	75.7	 20
 30	  7	435.3	42.9	 20
 31	  7	533.5	34.9	 16
 32	  7	73.0	13.0	 20
 33	  7	121.5	19.6	 20
 34	  7	245.3	19.0	 16
 35	  7	265.3	31.7	 20
 36	  7	34.5	9.0	 20
 37	  7	83.0	9.4	 16
 38	  7	178.0	19.9	 20
 39	  7	46.3	10.3	 20
 40	  7	89.3	14.6	 16
 41	  7	169.8	20.6	 20
 42	  7	111.5	11.0	 20
 43	  7	71.3	9.8	 16
 44	  7	49.0	11.3	 20
 45	  7	48.8	8.7	 20
 46	  7	36.3	5.3	 16
 47	  7	31.5	4.7	 20
 48	  7	34.5	5.5	 20
 49	  7	231.5	25.8	 16
 50	  7	35.3	8.7	 20
 51	  7	33.5	7.3	 20
 52	  7	29.5	7.0	 16
 53	  7	39.0	7.8	 20
 54	  7	37.3	6.4	 20
 55	  7	38.3	7.1	 16
 56	  7	41.5	6.0	 20
 57	  7	68.0	9.2	 20
 58	  7	52.0	7.0	 16
 59	  7	60.8	10.9	 20
 60	  7	65.8	10.5	 20
 61	  7	41.5	10.1	 16
 62	  7	75.0	16.3	 20
 63	  7	4086.8	231.7	 20
 64	  7	4060.8	195.6	 16
 65	  7	3906.3	218.8	 20
 66	  7	80.5	15.7	 16
 67	  7	54.0	9.9	 20
 68	  7	111.0	23.0	 20
 69	  7	4285.3	182.3	 16
 70	  7	4346.0	177.6	 20
 71	  7	4140.8	200.7	 20
 72	  7	68.5	9.4	 16
 73	  7	49.0	10.1	 20
 74	  7	4295.0	469.5	 20
 75	  7	63.8	12.1	 16
 76	  7	56.0	8.4	 20
 77	  7	56.5	10.1	 20
 78	  7	4081.5	335.3	 16
 79	  7	60.8	14.1	 20
 80	  7	75.0	8.4	 20
 81	  7	4458.3	243.0	 16
 82	  7	4313.0	186.8	 20
 83	  7	4096.3	201.7	 20
 84	  7	52.8	9.5	 16
 85	  7	41.3	6.0	 20
 86	  7	55.5	10.6	 20
 87	  7	4184.0	190.5	 16
 88	  7	4032.8	235.7	 20
 89	  7	3843.3	243.0	 20
 90	  7	56.5	7.5	 16
 91	  7	35.3	11.6	 20
 92	  7	4408.5	356.7	 20
 93	  7	57.0	10.0	 16
 94	  7	44.5	10.4	 20
 95	  7	48.0	10.7	 20
 96	  7	3984.0	185.1	 16
 97	  7	39.5	9.3	 20
 98	  7	52.0	7.1	 20
 99	  7	50.0	9.3	 16
100	  7	3711.3	418.8	 20
101	  7	49.3	8.0	 20
102	  7	48.0	7.7	 16
103	  7	35.3	6.2	 20
104	  7	4391.3	390.0	 20
105	  7	44.8	6.6	 16
106	  7	45.3	6.3	 20
107	  7	45.3	8.1	 20
108	  7	39.5	7.8	 16
109	  7	30.0	6.7	 20
110	  7	32.0	6.5	 20
111	  7	100.5	12.6	 16
112	  7	67.0	12.7	 20
113	  7	64.3	10.3	 20
114	  7	94.8	14.6	 16
115	  7	38.0	6.0	 20
116	  7	4083.3	305.9	 20
117	  7	50.3	10.0	 16
118	  7	44.0	10.6	 20
119	  7	49.5	8.5	 20
120	  7	4050.8	159.3	 16
121	  7	45.0	8.3	 20
122	  7	59.3	12.5	 20
123	  7	4412.0	534.3	 16
124	  7	4092.5	236.2	 20
125	  7	3945.8	407.2	 20
126	  7	54.0	11.8	 16
127	  7	39.0	7.3	 20
128	  7	31.3	6.6	 20
129	  7	43.3	8.2	 16
130	  7	56.5	6.1	 20
131	  7	39.5	10.7	 20
132	  7	75.0	12.3	 16
133	  7	31.0	5.0	 20
134	  7	55.0	6.7	 20
135	  7	4216.8	174.2	 16
136	  7	4016.8	224.0	 20
137	  7	3877.8	429.1	 20
138	  7	47.8	9.9	 16
139	  7	34.5	5.7	 20
140	  7	45.8	6.9	 20
141	  7	3889.5	215.0	 16
142	  7	50.0	7.9	 20
143	  7	43.8	9.7	 20
144	  7	47.3	7.2	 16
145	  7	39.0	8.8	 20
146	  7	49.5	8.1	 20
147	  7	4106.3	180.6	 16
148	  7	4047.0	265.3	 20
149	  7	3955.5	463.9	 20
150	  7	54.5	8.4	 16
151	  7	43.5	7.6	 20
152	  7	4594.0	559.9	 20
153	  7	54.3	10.3	 16
154	  7	46.0	9.8	 20
155	  7	46.0	9.1	 20
156	  7	4096.5	144.1	 16
157	  7	39.3	7.7	 20
158	  7	29.3	4.8	 20
159	  7	32.3	5.2	 16
160	  7	33.0	5.8	 20
161	  7	32.3	5.6	 20
162	  7	33.3	5.5	 16
163	  7	34.0	7.7	 20
164	  7	71.5	11.8	 20
165	  7	39.8	8.0	 16
166	  7	52.0	10.4	 20
167	  7	3344.5	184.2	 20
168	  7	3108.0	221.5	 16
169	  7	52.5	7.4	 20
170	  7	38.8	7.7	 20
171	  7	34.0	4.9	 16
172	  7	32.5	7.2	 20
173	  7	70.5	11.5	 20
174	  7	85.8	9.9	 16
175	  7	92.5	15.0	 20
176	  7	154.3	18.1	 20
177	  7	130.0	12.4	 16
178	  7	147.0	20.8	 20
179	  7	92.0	16.6	 20
180	  7	56.5	9.1	 16
181	  7	107.0	11.0	 20
182	  7	43.0	8.4	 20
183	  7	1300.5	74.5	 16
184	  7	1491.3	112.5	 20
185	  7	99.3	12.0	 20
186	  7	76.3	13.9	 16
187	  7	171.3	25.6	 20
188	  7	50.5	8.9	 20
189	  7	41.5	7.8	 16
190	  7	35.0	7.2	 20
191	  7	34.5	5.4	 20
192	  7	187.0	22.0	 16
193	  7	94.3	17.8	 20
194	  7	161.5	13.2	 16
195	  7	69.0	12.8	 20
196	  7	119.0	18.3	 20
197	  7	372.5	36.2	 16
198	  7	255.0	29.3	 20
199	  7	224.5	23.5	 20
200	  7	52.3	12.2	 16
201	  7	74.5	17.9	 20
202	  7	236.3	34.7	 20
203	  7	48.0	7.7	 16
204	  7	34.5	6.9	 20
205	  7	44.5	13.0	 20
206	  7	50.0	12.3	 16
207	  7	50.3	8.5	 20
208	  7	38.0	6.2	 20
209	  7	59.5	11.9	 16
210	  7	45.3	9.4	 20
211	  7	37.0	7.1	 20
212	  7	29.3	4.8	 16
213	  7	37.3	6.5	 20
214	  7	68.8	9.0	 20
215	  7	137.3	16.6	 16
216	  7	64.5	15.6	 20
217	  7	142.3	36.4	 20
218	  7	138.8	14.3	 16
219	  7	162.8	23.9	 20
220	  7	82.0	16.2	 20
221	  7	78.3	13.6	 16
222	  7	261.5	38.6	 20
223	  7	427.8	39.6	 20
224	  7	655.0	109.2	 16
225	  7	114.3	79.4	 20
226	  7	104.5	18.8	 20
227	  7	122.3	14.7	 16
228	  7	213.3	19.5	 20
229	  7	102.5	16.9	 20
230	  7	43.0	7.6	 16
231	  7	205.8	45.7	 20
232	  7	222.8	29.7	 20
233	  7	234.8	38.0	 16
234	  7	34.3	6.6	 20
235	  7	186.5	35.0	 20
236	  7	46.0	8.1	 16
237	  7	53.3	9.3	 20
238	  7	34.3	6.2	 20
239	  7	36.0	5.2	 16
240	  7	34.3	7.0	 20
241	  7	34.3	6.0	 20
242	  7	35.0	6.8	 16
243	  7	34.8	6.1	 20
244	  7	93.8	9.8	 20
245	  7	115.5	19.9	 16
246	  7	176.0	23.9	 20
247	  7	143.5	15.1	 20
248	  7	582.5	50.8	 16
249	  7	384.3	46.9	 20
250	  7	277.8	22.8	 20
251	  7	59.5	7.7	 16
252	  7	37.3	7.9	 20
253	  7	106.0	14.6	 20
254	  7	80.5	19.1	 16
255	  7	72.5	11.4	 20
256	  7	71.5	10.2	 20
257	  7	69.3	9.7	 16
258	  7	33.3	5.7	 20
259	  7	42.5	7.6	 20
260	  7	75.0	17.2	 16
261	  7	37.3	5.8	 20
262	  7	54.5	10.5	 20
263	  7	461.5	55.6	 16
264	  7	36.3	5.9	 20
265	  7	60.0	12.5	 20
266	  7	29.3	6.3	 16
267	  7	38.5	8.0	 20
268	  7	838.3	90.1	 20
269	  7	498.3	47.8	 16
270	  7	84.0	17.3	 20
271	  7	96.5	10.9	 20
272	  7	766.0	49.7	 16
273	  7	200.0	16.7	 20
274	  7	205.0	18.6	 20
275	  7	144.3	18.6	 16
276	  7	37.3	5.0	 20
277	  7	329.3	26.8	 20
278	  7	955.3	49.1	 16
279	  7	772.3	67.8	 20
280	  7	1220.3	69.0	 20
281	  7	134.5	17.2	 16
282	  7	135.3	20.6	 20
283	  7	63.5	10.2	 20
284	  7	31.5	5.1	 16
285	  7	80.5	16.7	 20
286	  7	37.0	7.1	 20
287	  7	71.3	10.4	 16
288	  7	230.3	39.2	 20
289	  7	1945.5	242.9	 20
290	  7	785.5	50.0	 16
291	  7	172.5	26.4	 20
292	  7	32.0	5.5	 20
293	  7	34.5	7.3	 16
294	  7	62.5	13.6	 20
295	  7	605.5	74.3	 20
296	  7	157.8	15.6	 16
297	  7	443.3	62.6	 20
298	  7	173.3	29.4	 20
299	  7	68.0	11.1	 16
300	  7	161.3	25.5	 20
301	  7	33.5	5.3	 20
302	  7	30.0	7.4	 16
303	  7	39.3	7.7	 20
304	  7	63.0	10.3	 20
305	  7	80.8	12.6	 16
306	  7	37.0	5.2	 20
307	  7	158.5	25.1	 20
308	  7	80.3	10.2	 16
309	  7	38.0	7.2	 20
310	  7	52.5	7.1	 20
311	  7	27.5	4.4	 16
312	  7	237.3	35.3	 20
313	  7	130.0	16.6	 20
314	  7	122.0	14.0	 16
315	  7	147.3	18.4	 20
316	  7	68.0	13.0	 20
317	  7	46.5	8.4	 16
318	  7	26.0	6.6	 20
319	  7	34.0	9.2	 20
320	  7	29.8	8.2	 16
321	  7	350.5	48.9	 20
322	  7	41.3	7.9	 16
323	  7	201.8	39.0	 20
324	  7	176.0	25.0	 20
325	  7	39.3	8.1	 16
326	  7	110.3	17.3	 20
327	  7	37.5	6.0	 20
328	  7	66.3	11.7	 16
329	  7	38.5	6.8	 20
330	  7	37.3	7.8	 20
331	  7	44.3	6.9	 16
332	  7	31.8	7.9	 20
333	  7	36.5	6.5	 20
334	  7	89.3	11.0	 16
335	  7	32.3	5.4	 20
336	  7	39.3	9.5	 20
337	  7	768.8	71.2	 16
338	  7	1593.8	179.9	 20
339	  7	103.8	19.0	 20
340	  7	199.3	34.7	 16
341	  7	31.0	5.9	 20
342	  7	33.3	6.2	 20
343	  7	53.8	8.7	 16
344	  7	37.5	7.2	 20
345	  7	32.0	5.9	 20
346	  7	38.0	6.5	 16
347	  7	37.5	7.0	 20
348	  7	168.3	22.8	 20
349	  7	111.5	17.0	 16
350	  7	233.0	39.3	 20
351	  7	56.0	11.0	 20
352	  7	84.0	11.8	 16
353	  7	47.0	7.2	 20
354	  7	99.0	14.6	 20
355	  7	66.5	8.9	 16
356	  7	32.3	7.7	 20
357	  7	32.5	7.3	 20
358	  7	31.8	6.3	 16
359	  7	67.3	15.8	 20
360	  7	69.8	10.7	 20
361	  7	35.5	8.4	 16
362	  7	39.0	8.6	 20
363	  7	36.3	7.3	 20
364	  7	35.8	8.2	 16
365	  7	173.3	49.9	 20
366	  7	58.5	8.6	 20
367	  7	47.0	11.6	 16
368	  7	53.3	9.9	 20
369	  7	351.0	39.4	 20
370	  7	809.5	57.0	 16
371	  7	394.8	48.4	 20
372	  7	248.0	32.1	 20
373	  7	174.0	25.8	 16
374	  7	43.0	8.9	 20
375	  7	61.0	7.7	 20
376	  7	79.5	11.9	 16
377	  7	27.3	6.6	 20
378	  7	32.5	6.5	 20
379	  7	111.5	18.3	 16
380	  7	42.0	10.9	 20
381	  7	50.3	9.8	 20
382	  7	33.3	6.8	 16
383	  7	38.3	7.1	 20
384	  7	36.5	7.5	 20
385	  7	106.8	19.4	 16
386	  7	41.3	7.9	 20
387	  7	30.5	5.6	 20
388	  7	46.3	9.8	 16
389	  7	49.0	8.1	 20
390	  7	52.5	11.1	 20
391	  7	41.0	5.7	 16
392	  7	38.3	8.3	 20
393	  7	39.3	8.6	 20
394	  7	69.3	14.2	 16
395	  7	30.3	5.5	 20
396	  7	33.0	6.8	 20
397	  7	160.0	18.8	 16
398	  7	34.0	7.3	 20
399	  7	32.3	6.0	 20
400	  7	44.3	6.4	 16
401	  7	132.8	23.6	 20
402	  7	107.3	16.4	 20
403	  7	374.5	41.4	 16
404	  7	94.3	15.3	 20
405	  7	134.3	18.9	 20
406	  7	37.0	6.6	 16
407	  7	50.0	9.6	 20
408	  7	33.3	6.7	 20
409	  7	173.8	20.6	 16
410	  7	43.0	7.6	 20
411	  7	62.8	11.0	 20
412	  7	56.8	9.4	 16
413	  7	420.3	53.5	 20
414	  7	177.5	21.1	 20
415	  7	190.8	16.9	 16
416	  7	48.3	20.8	 20
417	  7	70.5	9.5	 20
418	  7	255.8	26.9	 16
419	  7	2784.0	647.1	 20
420	  7	231.8	23.9	 20
421	  7	98.0	12.9	 16
422	  7	45.0	6.9	 20
423	  7	148.5	19.0	 20
424	  7	87.3	11.4	 16
425	  7	172.0	18.8	 20
426	  7	43.0	7.3	 20
427	  7	60.3	10.9	 16
428	  7	181.8	21.9	 20
429	  7	276.3	31.7	 20
430	  7	77.5	10.4	 16
431	  7	123.5	20.4	 20
432	  7	83.0	13.8	 20
433	  7	29.3	4.7	 16
434	  7	35.3	6.9	 20
435	  7	66.3	10.7	 20
436	  7	40.5	7.8	 16
437	  7	32.3	5.8	 20
438	  7	29.3	7.8	 20
439	  7	69.8	15.3	 16
440	  7	70.3	11.6	 20
441	  7	61.0	9.4	 20
442	  7	40.3	8.1	 16
443	  7	137.5	18.0	 20
444	  7	34.3	8.5	 20
445	  7	31.0	4.6	 16
446	  7	70.0	15.4	 20
447	  7	31.8	7.8	 16
448	  7	190.5	28.1	 20
449	  7	223.8	25.9	 20
450	  7	386.0	32.0	 16
451	  7	332.3	32.5	 20
452	  7	207.3	17.3	 20
453	  7	44.0	8.9	 16
454	  7	31.0	6.6	 20
455	  7	70.0	6.2	 20
456	  7	573.3	75.0	 16
457	  7	51.5	9.5	 20
458	  7	32.0	5.6	 20
459	  7	33.0	6.9	 16
460	  7	31.3	5.4	 20
461	  7	40.0	7.1	 20
462	  7	53.3	10.3	 16
463	  7	626.5	130.2	 20
464	  7	663.5	81.4	 20
465	  7	46.5	8.5	 16
466	  7	663.5	109.8	 20
467	  7	712.5	63.8	 20
468	  7	264.3	22.2	 16
469	  7	47.3	9.2	 20
470	  7	30.0	5.9	 20
471	  7	52.3	7.2	 16
472	  7	29.3	6.2	 20
473	  7	43.0	7.5	 20
474	  7	2043.5	221.6	 16
475	  7	45.3	16.8	 20
476	  7	106.8	21.3	 20
477	  7	40.3	6.2	 16
478	  7	350.0	88.4	 20
479	  7	65.0	13.1	 20
480	  7	34.5	9.4	 16
481	  7	31.3	6.0	 20
482	  7	82.3	13.1	 20
483	  7	126.3	18.3	 16
484	  7	70.3	13.9	 20
485	  7	70.0	9.9	 20
486	  7	36.5	7.1	 16
487	  7	679.8	124.7	 20
488	  7	86.0	11.8	 20
489	  7	258.8	31.5	 16
490	  7	79.0	17.2	 20
491	  7	106.5	20.4	 20
492	  7	191.0	18.2	 16
493	  7	1212.5	233.1	 20
494	  7	353.3	31.6	 20
495	  7	87.3	11.2	 16
496	  7	80.0	14.5	 20
497	  7	103.3	15.3	 20
498	  7	55.3	11.5	 16
499	  7	59.3	8.9	 20
500	  7	98.0	12.2	 20
501	  7	338.5	25.6	 16
502	  7	239.0	22.8	 20
503	  7	107.5	15.4	 20
504	  7	58.3	9.9	 16
505	  7	53.3	11.3	 20
506	  7	124.3	19.6	 20
507	  7	485.5	75.2	 16
508	  7	65.0	41.4	 20
509	  7	166.3	19.8	 20
510	  7	166.3	14.4	 16
511	  7	276.0	46.9	 20
512	  7	36.0	5.9	 20
513	  7	34.5	5.9	 16
514	  7	174.3	27.4	 20
515	  7	33.3	5.7	 20
516	  7	87.5	15.9	 16
517	  7	30.0	5.4	 20
518	  7	394.5	40.2	 20
519	  7	49.5	7.5	 16
520	  7	68.0	10.1	 20
521	  7	380.0	33.9	 20
522	  7	77.0	13.0	 16
523	  7	954.3	133.7	 20
524	  7	4138.0	377.6	 20
525	  7	66.0	14.4	 16
526	  7	48.5	9.8	 20
527	  7	225.5	28.0	 20
528	  7	1586.3	111.8	 16
529	  7	43.3	7.0	 20
530	  7	33.0	5.3	 20
531	  7	29.0	6.0	 16
532	  7	194.3	33.7	 20
533	  7	891.0	121.7	 20
534	  7	119.8	10.5	 16
535	  7	74.0	13.0	 20
536	  7	46.8	9.6	 20
537	  7	28.3	4.0	 16
538	  7	35.3	5.8	 20
539	  7	32.3	6.1	 20
540	  7	64.3	7.7	 16
541	  7	34.5	6.0	 20
542	  7	584.3	61.7	 20
543	  7	701.0	49.6	 16
544	  7	207.5	46.0	 20
545	  7	244.0	31.7	 20
546	  7	35.5	9.5	 16
547	  7	31.3	6.1	 20
548	  7	107.5	14.2	 20
549	  7	55.0	8.7	 16
550	  7	531.5	71.8	 20
551	  7	44.5	6.1	 20
552	  7	101.3	13.0	 16
553	  7	40.0	8.7	 20
554	  7	547.0	46.3	 20
555	  7	105.3	18.0	 16
556	  7	67.3	11.2	 20
557	  7	118.3	17.8	 20
558	  7	5623.3	190.8	 16
559	  7	130.0	28.4	 20
560	  7	78.0	13.7	 20
561	  7	220.0	22.4	 16
562	  7	70.0	11.8	 20
563	  7	341.8	42.0	 20
564	  7	35.8	7.6	 16
565	  7	35.0	7.9	 20
566	  7	164.8	25.3	 20
567	  7	92.3	16.7	 16
568	  7	78.3	14.2	 20
569	  7	196.3	27.1	 20
570	  7	37.3	6.1	 16
571	  7	77.3	9.2	 20
572	  7	55.0	8.1	 20
573	  7	31.0	8.1	 16
574	  7	53.0	9.6	 20
575	  7	73.0	15.7	 20
576	  7	33.0	6.1	 16
577	  7	27.5	5.6	 20
578	  7	28.5	5.2	 16
579	  7	27.3	4.8	 20
580	  7	31.3	7.0	 20
581	  7	34.3	6.9	 16
582	  7	84.0	17.4	 20
583	  7	34.3	7.0	 20
584	  7	120.5	31.0	 16
585	  7	33.5	5.2	 20
586	  7	37.3	8.3	 20
587	  7	32.0	6.8	 16
588	  7	95.0	18.9	 20
589	  7	55.8	10.9	 20
590	  7	111.0	10.3	 16
591	  7	40.3	7.7	 20
592	  7	472.3	69.5	 20
593	  7	619.3	60.7	 16
594	  7	91.5	14.9	 20
595	  7	41.0	10.2	 20
596	  7	47.5	7.2	 16
597	  7	217.3	27.9	 20
598	  7	39.0	5.2	 20
599	  7	53.5	9.5	 16
600	  7	27.5	6.7	 20
601	  7	50.5	7.7	 20
602	  7	43.0	5.4	 16
603	  7	34.3	7.9	 20
604	  7	34.0	7.1	 20
605	  7	42.5	10.0	 16
606	  7	66.0	11.4	 20
607	  7	50.5	8.2	 20
608	  7	112.3	21.9	 16
609	  7	135.0	25.2	 20
610	  7	98.8	12.1	 20
611	  7	636.5	43.1	 16
612	  7	875.5	63.7	 20
613	  7	115.8	32.9	 20
614	  7	140.3	13.5	 16
615	  7	451.3	81.6	 20
616	  7	109.0	18.4	 20
617	  7	38.0	5.4	 16
618	  7	31.3	7.5	 20
619	  7	56.3	10.1	 20
620	  7	290.8	20.8	 16
621	  7	45.3	7.9	 20
622	  7	505.5	79.1	 20
623	  7	158.8	27.9	 16
624	  7	448.3	97.6	 20
625	  7	168.3	20.5	 20
626	  7	39.0	8.5	 16
627	  7	35.3	7.5	 20
628	  7	46.5	8.0	 20
629	  7	44.3	9.7	 16
630	  7	162.5	19.5	 20
631	  7	241.0	18.8	 20
632	  7	50.3	9.7	 16
633	  7	32.3	5.6	 20
634	  7	35.0	6.5	 20
635	  7	45.5	9.4	 16
636	  7	37.0	5.5	 20
637	  7	53.3	8.3	 20
638	  7	145.3	16.9	 16
639	  7	45.8	9.0	 20
  0	  8	4476.0	669.2	 25
  1	  8	51.0	8.7	 20
  2	  8	39.0	6.5	 25
  3	  8	30.0	4.9	 25
  4	  8	34.0	6.8	 20
  5	  8	33.0	7.7	 25
  6	  8	32.0	5.7	 25
  7	  8	32.0	5.5	 20
  8	  8	29.0	6.0	 25
  9	  8	29.0	5.6	 25
 10	  8	32.0	5.7	 20
 11	  8	30.0	4.7	 25
 12	  8	28.0	6.9	 25
 13	  8	35.3	6.9	 20
 14	  8	33.0	6.0	 25
 15	  8	34.0	6.7	 25
 16	  8	30.0	5.4	 20
 17	  8	24.0	4.9	 25
 18	  8	50.0	8.9	 25
 19	  8	31.3	6.2	 20
 20	  8	918.0	139.4	 25
 21	  8	55.0	8.7	 25
 22	  8	32.0	6.7	 20
 23	  8	38.0	7.6	 25
 24	  8	84.0	11.2	 25
 25	  8	37.0	6.7	 20
 26	  8	34.0	6.6	 25
 27	  8	86.0	14.0	 25
 28	  8	37.0	7.1	 20
 29	  8	484.0	81.7	 25
 30	  8	134.0	14.5	 25
 31	  8	428.0	30.2	 20
 32	  8	54.0	15.2	 25
 33	  8	48.0	11.7	 25
 34	  8	157.5	21.3	 20
 35	  8	184.0	13.8	 25
 36	  8	32.0	7.2	 25
 37	  8	64.8	11.6	 20
 38	  8	52.0	10.9	 25
 39	  8	58.0	11.4	 25
 40	  8	282.0	28.6	 20
 41	  8	152.0	17.9	 25
 42	  8	118.0	14.6	 25
 43	  8	58.3	11.5	 20
 44	  8	40.0	6.1	 25
 45	  8	31.0	5.3	 25
 46	  8	38.8	7.0	 20
 47	  8	29.0	5.8	 25
 48	  8	34.0	8.6	 25
 49	  8	36.3	6.8	 20
 50	  8	35.0	7.1	 25
 51	  8	29.0	4.8	 25
 52	  8	30.3	6.7	 20
 53	  8	33.0	5.5	 25
 54	  8	33.0	7.1	 25
 55	  8	35.3	6.4	 20
 56	  8	37.0	7.3	 25
 57	  8	46.0	8.2	 25
 58	  8	46.0	10.7	 20
 59	  8	88.0	16.6	 25
 60	  8	84.0	9.4	 25
 61	  8	35.0	8.6	 20
 62	  8	42.0	10.4	 25
 63	  8	68.0	16.7	 25
 64	  8	77.0	19.3	 20
 65	  8	57.0	13.3	 25
 66	  8	39.8	8.0	 20
 67	  8	33.0	7.4	 25
 68	  8	48.0	8.0	 25
 69	  8	74.3	21.4	 20
 70	  8	68.0	16.5	 25
 71	  8	56.0	13.0	 25
 72	  8	37.3	6.0	 20
 73	  8	38.0	7.3	 25
 74	  8	70.0	20.4	 25
 75	  8	37.0	8.4	 20
 76	  8	34.0	7.1	 25
 77	  8	34.0	7.2	 25
 78	  8	49.3	10.4	 20
 79	  8	42.0	17.6	 25
 80	  8	45.0	7.8	 25
 81	  8	49.0	8.5	 20
 82	  8	55.0	11.9	 25
 83	  8	49.0	10.0	 25
 84	  8	43.3	6.5	 20
 85	  8	43.0	5.3	 25
 86	  8	43.0	7.7	 25
 87	  8	39.3	7.3	 20
 88	  8	40.0	6.6	 25
 89	  8	44.0	6.1	 25
 90	  8	42.0	9.3	 20
 91	  8	35.0	6.0	 25
 92	  8	42.0	12.2	 25
 93	  8	34.3	7.1	 20
 94	  8	35.0	7.5	 25
 95	  8	35.0	6.2	 25
 96	  8	33.3	6.8	 20
 97	  8	28.0	6.9	 25
 98	  8	30.0	7.9	 25
 99	  8	27.3	6.7	 20
100	  8	32.0	9.5	 25
101	  8	31.0	6.1	 25
102	  8	34.3	7.3	 20
103	  8	34.0	7.5	 25
104	  8	42.0	15.1	 25
105	  8	29.3	4.8	 20
106	  8	33.0	7.6	 25
107	  8	28.0	5.2	 25
108	  8	27.8	5.8	 20
109	  8	28.0	5.2	 25
110	  8	30.0	6.7	 25
111	  8	83.3	15.1	 20
112	  8	69.0	14.0	 25
113	  8	109.0	15.4	 25
114	  8	368.3	34.2	 20
115	  8	34.0	8.9	 25
116	  8	32.0	6.6	 25
117	  8	33.0	6.9	 20
118	  8	33.0	7.7	 25
119	  8	34.0	6.3	 25
120	  8	34.5	6.1	 20
121	  8	35.0	6.6	 25
122	  8	33.0	6.3	 25
123	  8	41.0	10.5	 20
124	  8	38.0	6.9	 25
125	  8	39.0	5.9	 25
126	  8	31.0	3.8	 20
127	  8	33.0	13.0	 25
128	  8	28.0	5.3	 25
129	  8	36.5	6.3	 20
130	  8	38.0	7.5	 25
131	  8	40.0	7.8	 25
132	  8	43.5	7.4	 20
133	  8	33.0	7.8	 25
134	  8	33.0	6.3	 25
135	  8	35.3	7.6	 20
136	  8	40.0	6.6	 25
137	  8	38.0	7.8	 25
138	  8	38.5	7.0	 20
139	  8	33.0	5.9	 25
140	  8	32.0	5.6	 25
141	  8	35.3	6.8	 20
142	  8	32.0	5.2	 25
143	  8	32.0	7.3	 25
144	  8	28.3	5.0	 20
145	  8	27.0	4.7	 25
146	  8	31.0	4.4	 25
147	  8	35.5	7.0	 20
148	  8	37.0	6.7	 25
149	  8	36.0	5.8	 25
150	  8	34.3	4.5	 20
151	  8	33.0	7.3	 25
152	  8	34.0	7.2	 25
153	  8	30.5	5.5	 20
154	  8	32.0	5.9	 25
155	  8	32.0	6.6	 25
156	  8	35.3	7.1	 20
157	  8	36.0	6.3	 25
158	  8	31.0	6.0	 25
159	  8	32.0	4.2	 20
160	  8	40.0	13.1	 25
161	  8	35.0	5.8	 25
162	  8	30.0	5.8	 20
163	  8	37.0	6.6	 25
164	  8	38.0	6.6	 25
165	  8	39.3	7.3	 20
166	  8	144.0	28.8	 25
167	  8	1651.0	82.0	 25
168	  8	872.3	73.7	 20
169	  8	50.0	8.3	 25
170	  8	37.0	6.4	 25
171	  8	36.0	7.0	 20
172	  8	33.0	6.8	 25
173	  8	65.0	11.5	 25
174	  8	67.3	12.1	 20
175	  8	90.0	10.4	 25
176	  8	73.0	12.7	 25
177	  8	115.5	18.9	 20
178	  8	82.0	11.4	 25
179	  8	49.0	9.3	 25
180	  8	46.0	8.1	 20
181	  8	59.0	9.4	 25
182	  8	40.0	9.3	 25
183	  8	773.8	46.3	 20
184	  8	830.0	59.3	 25
185	  8	68.0	9.9	 25
186	  8	49.0	7.2	 20
187	  8	59.0	12.9	 25
188	  8	31.0	6.7	 25
189	  8	32.3	5.6	 20
190	  8	26.0	5.3	 25
191	  8	34.0	7.4	 25
192	  8	53.5	10.6	 20
193	  8	61.0	12.3	 25
194	  8	132.0	26.6	 20
195	  8	44.0	11.2	 25
196	  8	213.0	29.2	 25
197	  8	311.0	39.8	 20
198	  8	88.0	16.6	 25
199	  8	69.0	12.4	 25
200	  8	30.3	5.4	 20
201	  8	32.0	5.2	 25
202	  8	114.0	19.1	 25
203	  8	52.0	9.7	 20
204	  8	32.0	6.6	 25
205	  8	33.0	6.9	 25
206	  8	46.5	7.7	 20
207	  8	40.0	8.7	 25
208	  8	38.0	7.9	 25
209	  8	35.3	5.1	 20
210	  8	37.0	7.0	 25
211	  8	29.0	6.1	 25
212	  8	29.0	5.1	 20
213	  8	42.0	8.7	 25
214	  8	108.0	17.1	 25
215	  8	124.5	18.9	 20
216	  8	64.0	13.1	 25
217	  8	238.0	81.0	 25
218	  8	264.3	27.9	 20
219	  8	190.0	35.3	 25
220	  8	86.0	23.8	 25
221	  8	60.0	8.7	 20
222	  8	549.0	101.5	 25
223	  8	1072.0	74.1	 25
224	  8	570.5	96.7	 20
225	  8	62.0	43.1	 25
226	  8	64.0	8.0	 25
227	  8	82.5	13.0	 20
228	  8	110.0	16.4	 25
229	  8	63.0	11.0	 25
230	  8	37.3	7.5	 20
231	  8	121.0	27.7	 25
232	  8	93.0	14.3	 25
233	  8	56.3	10.4	 20
234	  8	33.0	7.4	 25
235	  8	61.0	13.6	 25
236	  8	33.0	6.4	 20
237	  8	52.0	9.1	 25
238	  8	30.0	6.0	 25
239	  8	32.3	7.2	 20
240	  8	38.0	6.2	 25
241	  8	34.0	7.0	 25
242	  8	36.5	5.7	 20
243	  8	35.0	6.3	 25
244	  8	79.0	16.3	 25
245	  8	74.5	9.6	 20
246	  8	81.0	24.0	 25
247	  8	84.0	22.4	 25
248	  8	258.3	66.4	 20
249	  8	136.0	24.7	 25
250	  8	198.0	18.2	 25
251	  8	44.5	8.7	 20
252	  8	35.0	7.6	 25
253	  8	80.0	14.3	 25
254	  8	93.3	14.8	 20
255	  8	43.0	7.4	 25
256	  8	83.0	12.1	 25
257	  8	53.0	10.2	 20
258	  8	33.0	6.6	 25
259	  8	37.0	6.7	 25
260	  8	66.3	11.6	 20
261	  8	34.0	6.5	 25
262	  8	39.0	6.7	 25
263	  8	43.0	11.0	 20
264	  8	32.0	6.2	 25
265	  8	31.0	6.7	 25
266	  8	27.3	5.5	 20
267	  8	36.0	6.3	 25
268	  8	232.0	34.5	 25
269	  8	165.8	26.2	 20
270	  8	106.0	17.5	 25
271	  8	72.0	16.6	 25
272	  8	140.3	19.3	 20
273	  8	78.0	11.6	 25
274	  8	253.0	29.1	 25
275	  8	128.5	21.3	 20
276	  8	44.0	8.3	 25
277	  8	214.0	24.1	 25
278	  8	536.5	54.9	 20
279	  8	225.0	25.0	 25
280	  8	556.0	46.9	 25
281	  8	126.5	22.1	 20
282	  8	98.0	14.6	 25
283	  8	69.0	14.7	 25
284	  8	30.3	6.8	 20
285	  8	35.0	8.4	 25
286	  8	33.0	6.8	 25
287	  8	34.3	5.9	 20
288	  8	111.0	18.8	 25
289	  8	612.0	68.9	 25
290	  8	440.3	55.8	 20
291	  8	58.0	31.4	 25
292	  8	37.0	7.1	 25
293	  8	29.5	7.1	 20
294	  8	47.0	8.5	 25
295	  8	397.0	38.8	 25
296	  8	222.3	25.8	 20
297	  8	58.0	9.9	 25
298	  8	113.0	21.0	 25
299	  8	46.3	8.2	 20
300	  8	35.0	7.5	 25
301	  8	30.0	6.0	 25
302	  8	34.8	7.4	 20
303	  8	31.0	6.0	 25
304	  8	36.0	6.8	 25
305	  8	82.5	12.0	 20
306	  8	38.0	8.1	 25
307	  8	62.0	7.5	 25
308	  8	58.8	9.0	 20
309	  8	38.0	9.3	 25
310	  8	48.0	5.6	 25
311	  8	31.3	5.2	 20
312	  8	97.0	11.1	 25
313	  8	44.0	5.6	 25
314	  8	63.5	15.2	 20
315	  8	86.0	13.6	 25
316	  8	35.0	6.5	 25
317	  8	29.0	5.6	 20
318	  8	32.0	5.8	 25
319	  8	31.0	5.9	 25
320	  8	34.0	6.9	 20
321	  8	145.0	20.1	 25
322	  8	40.3	8.4	 20
323	  8	52.0	7.9	 25
324	  8	38.0	10.0	 25
325	  8	46.5	5.7	 20
326	  8	64.0	11.2	 25
327	  8	30.0	5.3	 25
328	  8	53.0	8.7	 20
329	  8	39.0	8.6	 25
330	  8	40.0	8.9	 25
331	  8	37.0	8.2	 20
332	  8	34.0	8.2	 25
333	  8	30.0	5.8	 25
334	  8	161.3	24.1	 20
335	  8	35.0	6.3	 25
336	  8	30.0	6.3	 25
337	  8	68.3	16.7	 20
338	  8	334.0	49.5	 25
339	  8	35.0	8.4	 25
340	  8	34.3	8.0	 20
341	  8	30.0	7.0	 25
342	  8	33.0	8.6	 25
343	  8	32.3	5.3	 20
344	  8	35.0	7.2	 25
345	  8	32.0	6.6	 25
346	  8	33.0	5.9	 20
347	  8	33.0	6.8	 25
348	  8	94.0	14.2	 25
349	  8	98.5	18.7	 20
350	  8	83.0	11.0	 25
351	  8	43.0	9.5	 25
352	  8	98.0	12.1	 20
353	  8	52.0	10.5	 25
354	  8	160.0	24.9	 25
355	  8	37.3	7.1	 20
356	  8	29.0	6.5	 25
357	  8	29.0	6.7	 25
358	  8	36.3	7.4	 20
359	  8	61.0	12.4	 25
360	  8	58.0	7.7	 25
361	  8	32.0	5.1	 20
362	  8	33.0	7.0	 25
363	  8	30.0	6.0	 25
364	  8	32.3	5.6	 20
365	  8	73.0	12.9	 25
366	  8	47.0	9.4	 25
367	  8	72.5	12.3	 20
368	  8	51.0	9.6	 25
369	  8	258.0	24.9	 25
370	  8	465.3	29.4	 20
371	  8	450.0	76.0	 25
372	  8	111.0	18.4	 25
373	  8	115.3	18.3	 20
374	  8	58.0	11.7	 25
375	  8	67.0	13.0	 25
376	  8	35.0	5.0	 20
377	  8	31.0	8.1	 25
378	  8	31.0	5.2	 25
379	  8	71.0	10.9	 20
380	  8	30.0	4.4	 25
381	  8	55.0	10.5	 25
382	  8	28.3	5.5	 20
383	  8	38.0	6.4	 25
384	  8	45.0	6.5	 25
385	  8	59.5	11.9	 20
386	  8	30.0	5.5	 25
387	  8	33.0	7.5	 25
388	  8	33.3	7.7	 20
389	  8	38.0	8.4	 25
390	  8	46.0	8.4	 25
391	  8	45.0	8.2	 20
392	  8	34.0	6.2	 25
393	  8	29.0	6.3	 25
394	  8	27.3	5.8	 20
395	  8	40.0	10.3	 25
396	  8	34.0	6.1	 25
397	  8	516.5	61.9	 20
398	  8	39.0	5.7	 25
399	  8	30.0	5.0	 25
400	  8	39.3	8.3	 20
401	  8	72.0	13.3	 25
402	  8	61.0	9.4	 25
403	  8	78.8	13.5	 20
404	  8	57.0	8.9	 25
405	  8	71.0	11.8	 25
406	  8	35.5	8.5	 20
407	  8	32.0	7.0	 25
408	  8	35.0	6.4	 25
409	  8	47.3	7.8	 20
410	  8	36.0	6.2	 25
411	  8	87.0	13.9	 25
412	  8	102.3	12.7	 20
413	  8	327.0	37.9	 25
414	  8	169.0	19.6	 25
415	  8	64.3	9.4	 20
416	  8	56.0	10.9	 25
417	  8	142.0	19.2	 25
418	  8	153.0	16.4	 20
419	  8	2135.0	195.0	 25
420	  8	123.0	21.1	 25
421	  8	70.5	9.4	 20
422	  8	50.0	9.1	 25
423	  8	218.0	23.0	 25
424	  8	106.3	15.2	 20
425	  8	212.0	25.0	 25
426	  8	50.0	9.0	 25
427	  8	48.0	10.8	 20
428	  8	88.0	13.0	 25
429	  8	47.0	5.8	 25
430	  8	42.0	7.4	 20
431	  8	60.0	9.9	 25
432	  8	72.0	10.7	 25
433	  8	35.0	8.4	 20
434	  8	30.0	4.8	 25
435	  8	38.0	8.1	 25
436	  8	38.5	7.3	 20
437	  8	31.0	7.1	 25
438	  8	29.0	5.5	 25
439	  8	31.3	5.2	 20
440	  8	35.0	7.7	 25
441	  8	35.0	10.3	 25
442	  8	32.0	6.3	 20
443	  8	86.0	11.4	 25
444	  8	33.0	5.6	 25
445	  8	33.3	7.1	 20
446	  8	34.0	7.2	 25
447	  8	36.5	8.1	 20
448	  8	50.0	11.6	 25
449	  8	90.0	15.0	 25
450	  8	144.0	16.4	 20
451	  8	195.0	29.1	 25
452	  8	128.0	14.0	 25
453	  8	33.0	8.3	 20
454	  8	34.0	7.8	 25
455	  8	45.0	9.0	 25
456	  8	63.5	15.5	 20
457	  8	33.0	5.8	 25
458	  8	33.0	5.3	 25
459	  8	27.0	5.6	 20
460	  8	28.0	5.6	 25
461	  8	36.0	6.5	 25
462	  8	30.3	7.7	 20
463	  8	73.0	13.2	 25
464	  8	81.0	12.8	 25
465	  8	73.0	10.1	 20
466	  8	254.0	34.3	 25
467	  8	384.0	29.9	 25
468	  8	273.5	25.3	 20
469	  8	67.0	9.3	 25
470	  8	30.0	5.0	 25
471	  8	30.0	7.4	 20
472	  8	33.0	5.9	 25
473	  8	42.0	8.6	 25
474	  8	398.8	43.7	 20
475	  8	45.0	8.0	 25
476	  8	78.0	13.9	 25
477	  8	48.0	7.9	 20
478	  8	55.0	13.7	 25
479	  8	32.0	6.1	 25
480	  8	27.3	4.7	 20
481	  8	29.0	5.5	 25
482	  8	31.0	6.6	 25
483	  8	48.3	9.3	 20
484	  8	59.0	7.7	 25
485	  8	45.0	8.0	 25
486	  8	48.8	9.7	 20
487	  8	210.0	31.1	 25
488	  8	124.0	18.5	 25
489	  8	79.3	14.2	 20
490	  8	79.0	13.3	 25
491	  8	120.0	15.9	 25
492	  8	65.3	9.1	 20
493	  8	392.0	64.7	 25
494	  8	268.0	29.3	 25
495	  8	120.3	10.7	 20
496	  8	118.0	22.1	 25
497	  8	243.0	24.4	 25
498	  8	45.5	6.9	 20
499	  8	97.0	16.8	 25
500	  8	45.0	7.9	 25
501	  8	287.3	26.3	 20
502	  8	119.0	13.1	 25
503	  8	85.0	12.3	 25
504	  8	50.3	8.7	 20
505	  8	36.0	6.5	 25
506	  8	74.0	11.0	 25
507	  8	467.5	30.9	 20
508	  8	89.0	26.3	 25
509	  8	121.0	21.4	 25
510	  8	139.0	14.9	 20
511	  8	158.0	23.7	 25
512	  8	31.0	5.6	 25
513	  8	30.0	7.0	 20
514	  8	35.0	6.1	 25
515	  8	44.0	9.4	 25
516	  8	56.5	10.6	 20
517	  8	32.0	5.7	 25
518	  8	146.0	22.0	 25
519	  8	60.5	12.2	 20
520	  8	110.0	14.6	 25
521	  8	233.0	23.5	 25
522	  8	151.3	21.7	 20
523	  8	541.0	66.7	 25
524	  8	2004.0	183.9	 25
525	  8	120.3	16.4	 20
526	  8	61.0	10.5	 25
527	  8	96.0	14.8	 25
528	  8	551.3	49.0	 20
529	  8	37.0	8.4	 25
530	  8	36.0	5.7	 25
531	  8	35.0	6.5	 20
532	  8	101.0	17.1	 25
533	  8	370.0	49.8	 25
534	  8	206.0	27.1	 20
535	  8	52.0	9.4	 25
536	  8	52.0	8.5	 25
537	  8	33.3	6.7	 20
538	  8	33.0	7.5	 25
539	  8	36.0	7.4	 25
540	  8	54.3	12.0	 20
541	  8	36.0	6.5	 25
542	  8	238.0	30.6	 25
543	  8	203.3	27.2	 20
544	  8	38.0	4.8	 25
545	  8	44.0	5.1	 25
546	  8	41.5	8.4	 20
547	  8	31.0	4.8	 25
548	  8	122.0	16.7	 25
549	  8	51.5	9.5	 20
550	  8	262.0	34.1	 25
551	  8	38.0	6.9	 25
552	  8	110.0	18.5	 20
553	  8	57.0	8.0	 25
554	  8	434.0	44.2	 25
555	  8	43.3	6.9	 20
556	  8	43.0	7.0	 25
557	  8	59.0	10.1	 25
558	  8	3395.3	146.1	 20
559	  8	124.0	28.2	 25
560	  8	50.0	8.2	 25
561	  8	315.0	26.4	 20
562	  8	61.0	11.3	 25
563	  8	94.0	17.6	 25
564	  8	38.0	8.3	 20
565	  8	31.0	6.9	 25
566	  8	57.0	8.6	 25
567	  8	55.8	9.0	 20
568	  8	45.0	9.9	 25
569	  8	57.0	9.0	 25
570	  8	33.0	5.7	 20
571	  8	116.0	17.0	 25
572	  8	34.0	6.6	 25
573	  8	34.0	7.2	 20
574	  8	35.0	7.3	 25
575	  8	38.0	8.1	 25
576	  8	34.3	4.8	 20
577	  8	33.0	6.6	 25
578	  8	26.5	4.8	 20
579	  8	29.0	5.4	 25
580	  8	30.0	4.8	 25
581	  8	31.3	4.4	 20
582	  8	39.0	7.2	 25
583	  8	29.0	4.7	 25
584	  8	45.0	8.7	 20
585	  8	35.0	7.4	 25
586	  8	33.0	6.3	 25
587	  8	33.0	7.4	 20
588	  8	35.0	6.5	 25
589	  8	57.0	10.2	 25
590	  8	64.0	12.9	 20
591	  8	49.0	7.5	 25
592	  8	279.0	32.4	 25
593	  8	279.3	31.9	 20
594	  8	55.0	8.6	 25
595	  8	41.0	8.4	 25
596	  8	38.0	6.0	 20
597	  8	132.0	16.6	 25
598	  8	54.0	10.6	 25
599	  8	46.0	9.4	 20
600	  8	29.0	5.9	 25
601	  8	43.0	9.9	 25
602	  8	102.3	18.5	 20
603	  8	38.0	7.4	 25
604	  8	33.0	6.7	 25
605	  8	35.0	6.0	 20
606	  8	39.0	9.6	 25
607	  8	56.0	8.7	 25
608	  8	50.5	8.8	 20
609	  8	67.0	12.3	 25
610	  8	68.0	11.9	 25
611	  8	362.3	30.4	 20
612	  8	580.0	57.6	 25
613	  8	68.0	23.7	 25
614	  8	36.5	9.6	 20
615	  8	144.0	24.8	 25
616	  8	108.0	10.3	 25
617	  8	48.5	10.8	 20
618	  8	31.0	8.4	 25
619	  8	56.0	11.2	 25
620	  8	186.0	27.1	 20
621	  8	36.0	5.9	 25
622	  8	72.0	12.4	 25
623	  8	41.3	8.7	 20
624	  8	150.0	33.6	 25
625	  8	63.0	10.0	 25
626	  8	36.0	5.2	 20
627	  8	31.0	6.0	 25
628	  8	39.0	6.9	 25
629	  8	56.0	11.7	 20
630	  8	129.0	18.6	 25
631	  8	271.0	21.7	 25
632	  8	35.0	6.5	 20
633	  8	32.0	7.8	 25
634	  8	32.0	6.6	 25
635	  8	30.8	5.1	 20
636	  8	35.0	6.1	 25
637	  8	41.0	7.0	 25
638	  8	42.0	8.4	 20
639	  8	3269.0	605.1	 25
  0	  9	48.0	7.6	 25
  1	  9	494.5	41.8	 20
  2	  9	33.0	5.4	 25
  3	  9	39.0	7.9	 25
  4	  9	44.5	7.6	 20
  5	  9	273.0	46.2	 25
  6	  9	39.0	7.9	 25
  7	  9	31.0	7.3	 20
  8	  9	31.0	6.3	 25
  9	  9	35.0	6.3	 25
 10	  9	41.8	6.3	 20
 11	  9	35.0	6.4	 25
 12	  9	31.0	5.7	 25
 13	  9	34.0	8.2	 20
 14	  9	33.0	6.0	 25
 15	  9	33.0	6.1	 25
 16	  9	55.3	7.2	 20
 17	  9	31.0	7.3	 25
 18	  9	28.0	5.6	 25
 19	  9	28.0	5.1	 20
 20	  9	83.0	20.0	 25
 21	  9	96.0	16.6	 25
 22	  9	33.0	5.6	 20
 23	  9	40.0	8.0	 25
 24	  9	42.0	9.7	 25
 25	  9	33.0	5.6	 20
 26	  9	34.0	6.6	 25
 27	  9	54.0	11.2	 25
 28	  9	43.3	7.5	 20
 29	  9	1520.0	242.9	 25
 30	  9	350.0	44.9	 25
 31	  9	138.0	15.9	 20
 32	  9	42.0	7.3	 25
 33	  9	49.0	8.7	 25
 34	  9	27.8	5.2	 20
 35	  9	38.0	6.9	 25
 36	  9	34.0	6.3	 25
 37	  9	348.0	27.9	 20
 38	  9	88.0	12.1	 25
 39	  9	50.0	9.0	 25
 40	  9	128.3	21.5	 20
 41	  9	44.0	7.7	 25
 42	  9	34.0	6.0	 25
 43	  9	70.0	14.0	 20
 44	  9	35.0	5.3	 25
 45	  9	33.0	7.5	 25
 46	  9	104.0	18.2	 20
 47	  9	66.0	11.5	 25
 48	  9	28.0	5.1	 25
 49	  9	28.3	6.1	 20
 50	  9	28.0	4.9	 25
 51	  9	50.0	9.3	 25
 52	  9	86.0	10.5	 20
 53	  9	190.0	21.0	 25
 54	  9	76.0	10.2	 25
 55	  9	163.3	19.2	 20
 56	  9	44.0	7.6	 25
 57	  9	169.0	24.0	 25
 58	  9	181.3	22.9	 20
 59	  9	71.0	13.5	 25
 60	  9	141.0	20.9	 25
 61	  9	50.3	6.9	 20
 62	  9	71.0	12.1	 25
 63	  9	225.0	30.1	 25
 64	  9	41.3	6.2	 20
 65	  9	55.0	10.0	 25
 66	  9	76.8	14.1	 20
 67	  9	105.0	21.3	 25
 68	  9	72.0	9.6	 25
 69	  9	238.5	35.9	 20
 70	  9	55.0	9.2	 25
 71	  9	322.0	44.8	 25
 72	  9	50.0	9.1	 20
 73	  9	37.0	5.4	 25
 74	  9	231.0	34.7	 25
 75	  9	41.0	7.1	 20
 76	  9	38.0	7.5	 25
 77	  9	34.0	9.0	 25
 78	  9	54.0	11.2	 20
 79	  9	74.0	16.2	 25
 80	  9	63.0	12.4	 25
 81	  9	75.0	15.6	 20
 82	  9	208.0	27.8	 25
 83	  9	682.0	97.2	 25
 84	  9	64.3	11.2	 20
 85	  9	3664.0	662.1	 25
 86	  9	547.0	55.5	 25
 87	  9	194.5	25.3	 20
 88	  9	119.0	19.9	 25
 89	  9	51.0	10.4	 25
 90	  9	40.8	7.4	 20
 91	  9	38.0	8.3	 25
 92	  9	38.0	8.4	 25
 93	  9	34.3	7.9	 20
 94	  9	36.0	6.6	 25
 95	  9	35.0	7.7	 25
 96	  9	39.0	7.7	 20
 97	  9	52.0	9.1	 25
 98	  9	88.0	14.3	 25
 99	  9	60.3	16.3	 20
100	  9	68.0	10.4	 25
101	  9	75.0	11.0	 25
102	  9	58.3	9.3	 20
103	  9	155.0	16.9	 25
104	  9	566.0	51.0	 25
105	  9	490.3	69.2	 20
106	  9	67.0	16.7	 25
107	  9	34.0	6.3	 25
108	  9	38.5	8.3	 20
109	  9	207.0	31.3	 25
110	  9	61.0	12.0	 25
111	  9	198.3	29.8	 20
112	  9	35.0	9.1	 25
113	  9	36.0	5.8	 25
114	  9	37.5	6.9	 20
115	  9	241.0	37.0	 25
116	  9	106.0	13.4	 25
117	  9	62.8	13.8	 20
118	  9	104.0	16.0	 25
119	  9	372.0	52.4	 25
120	  9	63.3	10.5	 20
121	  9	61.0	8.4	 25
122	  9	649.0	63.7	 25
123	  9	137.8	22.3	 20
124	  9	71.0	12.0	 25
125	  9	60.0	13.1	 25
126	  9	190.8	20.8	 20
127	  9	61.0	13.5	 25
128	  9	181.0	22.8	 25
129	  9	82.3	13.9	 20
130	  9	40.0	9.5	 25
131	  9	63.0	10.6	 25
132	  9	53.0	10.5	 20
133	  9	42.0	6.2	 25
134	  9	37.0	8.1	 25
135	  9	37.3	6.7	 20
136	  9	34.0	6.8	 25
137	  9	40.0	7.1	 25
138	  9	46.3	10.2	 20
139	  9	50.0	10.2	 25
140	  9	3518.0	423.3	 25
141	  9	42.3	9.8	 20
142	  9	44.0	7.1	 25
143	  9	39.0	7.8	 25
144	  9	752.0	90.9	 20
145	  9	45.0	6.9	 25
146	  9	38.0	7.6	 25
147	  9	37.0	6.0	 20
148	  9	43.0	5.9	 25
149	  9	39.0	9.6	 25
150	  9	41.8	6.2	 20
151	  9	61.0	13.2	 25
152	  9	39.0	9.4	 25
153	  9	42.3	7.0	 20
154	  9	35.0	5.9	 25
155	  9	58.0	11.8	 25
156	  9	41.3	6.0	 20
157	  9	36.0	6.8	 25
158	  9	34.0	6.1	 25
159	  9	173.3	27.8	 20
160	  9	197.0	29.0	 25
161	  9	873.0	100.3	 25
162	  9	168.5	24.6	 20
163	  9	52.0	11.4	 25
164	  9	97.0	17.9	 25
165	  9	117.5	16.8	 20
166	  9	32.0	7.1	 25
167	  9	47.0	9.6	 25
168	  9	36.5	5.8	 20
169	  9	48.0	9.4	 25
170	  9	48.0	9.8	 25
171	  9	342.3	34.8	 20
172	  9	791.0	125.7	 25
173	  9	300.0	31.5	 25
174	  9	249.5	29.2	 20
175	  9	52.0	10.0	 25
176	  9	362.0	42.1	 25
177	  9	84.0	12.9	 20
178	  9	1427.0	166.3	 25
179	  9	50.0	7.6	 25
180	  9	75.3	9.6	 20
181	  9	185.0	20.6	 25
182	  9	93.0	15.8	 25
183	  9	485.3	27.9	 20
184	  9	1002.0	137.5	 25
185	  9	161.0	20.8	 25
186	  9	124.5	19.8	 20
187	  9	129.0	30.3	 25
188	  9	62.0	14.8	 25
189	  9	29.5	5.5	 20
190	  9	31.0	4.7	 25
191	  9	32.0	6.9	 25
192	  9	40.0	6.6	 20
193	  9	62.0	11.9	 25
194	  9	34.3	7.1	 20
195	  9	34.0	7.7	 25
196	  9	35.0	7.5	 25
197	  9	36.8	8.0	 20
198	  9	109.0	20.0	 25
199	  9	301.0	37.7	 25
200	  9	46.8	9.8	 20
201	  9	38.0	7.4	 25
202	  9	41.0	8.3	 25
203	  9	167.3	20.5	 20
204	  9	45.0	12.7	 25
205	  9	170.0	28.2	 25
206	  9	38.0	6.4	 20
207	  9	26.0	5.6	 25
208	  9	35.0	6.8	 25
209	  9	34.5	9.8	 20
210	  9	31.0	9.7	 25
211	  9	34.0	7.3	 25
212	  9	302.8	48.0	 20
213	  9	35.0	6.2	 25
214	  9	85.0	15.0	 25
215	  9	32.0	5.5	 20
216	  9	163.0	41.0	 25
217	  9	49.0	9.1	 25
218	  9	372.0	33.1	 20
219	  9	142.0	44.8	 25
220	  9	134.0	19.7	 25
221	  9	44.3	7.3	 20
222	  9	38.0	7.3	 25
223	  9	141.0	26.5	 25
224	  9	200.5	25.7	 20
225	  9	394.0	74.1	 25
226	  9	131.0	16.7	 25
227	  9	65.5	12.5	 20
228	  9	58.0	10.6	 25
229	  9	53.0	10.4	 25
230	  9	90.0	13.7	 20
231	  9	73.0	15.3	 25
232	  9	73.0	16.7	 25
233	  9	51.5	11.4	 20
234	  9	42.0	9.1	 25
235	  9	38.0	8.3	 25
236	  9	37.0	6.7	 20
237	  9	42.0	6.8	 25
238	  9	109.0	23.2	 25
239	  9	109.0	17.0	 20
240	  9	38.0	6.7	 25
241	  9	53.0	10.7	 25
242	  9	33.0	7.7	 20
243	  9	49.0	9.2	 25
244	  9	26.0	5.6	 25
245	  9	28.0	5.1	 20
246	  9	53.0	9.9	 25
247	  9	33.0	6.0	 25
248	  9	102.3	17.3	 20
249	  9	44.0	6.8	 25
250	  9	57.0	11.8	 25
251	  9	31.3	6.0	 20
252	  9	30.0	5.9	 25
253	  9	30.0	6.0	 25
254	  9	141.3	23.8	 20
255	  9	74.0	11.8	 25
256	  9	34.0	6.3	 25
257	  9	40.0	8.2	 20
258	  9	33.0	7.2	 25
259	  9	225.0	33.4	 25
260	  9	40.5	7.4	 20
261	  9	45.0	7.5	 25
262	  9	55.0	9.3	 25
263	  9	81.8	14.9	 20
264	  9	40.0	7.6	 25
265	  9	33.0	7.1	 25
266	  9	31.0	5.3	 20
267	  9	31.0	5.0	 25
268	  9	36.0	6.2	 25
269	  9	51.3	8.2	 20
270	  9	41.0	8.1	 25
271	  9	51.0	10.3	 25
272	  9	59.0	9.4	 20
273	  9	81.0	13.9	 25
274	  9	131.0	16.9	 25
275	  9	39.0	7.1	 20
276	  9	163.0	31.4	 25
277	  9	206.0	23.2	 25
278	  9	193.5	30.8	 20
279	  9	69.0	11.6	 25
280	  9	60.0	9.4	 25
281	  9	46.0	7.9	 20
282	  9	48.0	9.6	 25
283	  9	47.0	6.9	 25
284	  9	118.8	25.8	 20
285	  9	102.0	14.2	 25
286	  9	34.0	6.1	 25
287	  9	77.5	14.7	 20
288	  9	302.0	62.1	 25
289	  9	36.0	5.1	 25
290	  9	35.0	8.0	 20
291	  9	33.0	5.7	 25
292	  9	80.0	13.5	 25
293	  9	46.8	8.1	 20
294	  9	42.0	7.4	 25
295	  9	122.0	20.1	 25
296	  9	49.0	12.0	 20
297	  9	253.0	33.5	 25
298	  9	785.0	102.7	 25
299	  9	35.0	6.7	 20
300	  9	106.0	22.6	 25
301	  9	31.0	6.7	 25
302	  9	34.5	6.0	 20
303	  9	69.0	14.8	 25
304	  9	126.0	22.2	 25
305	  9	143.3	21.2	 20
306	  9	149.0	33.4	 25
307	  9	41.0	7.9	 25
308	  9	87.5	14.2	 20
309	  9	304.0	41.4	 25
310	  9	48.0	11.2	 25
311	  9	37.3	6.0	 20
312	  9	45.0	9.1	 25
313	  9	41.0	7.3	 25
314	  9	38.3	7.1	 20
315	  9	30.0	5.7	 25
316	  9	48.0	8.5	 25
317	  9	32.0	4.5	 20
318	  9	41.0	10.7	 25
319	  9	173.3	22.6	 20
320	  9	48.0	10.8	 25
321	  9	252.0	44.6	 25
322	  9	469.5	48.2	 20
323	  9	41.0	6.5	 25
324	  9	76.0	9.0	 25
325	  9	30.3	4.5	 20
326	  9	135.0	25.7	 25
327	  9	146.0	17.9	 25
328	  9	33.0	5.6	 20
329	  9	43.0	7.5	 25
330	  9	29.0	6.2	 25
331	  9	40.3	9.7	 20
332	  9	30.0	5.9	 25
333	  9	34.0	6.8	 25
334	  9	32.0	6.6	 20
335	  9	33.0	8.6	 25
336	  9	39.0	7.5	 25
337	  9	30.5	5.3	 20
338	  9	31.0	8.7	 25
339	  9	27.0	7.1	 25
340	  9	32.0	5.6	 20
341	  9	28.0	5.2	 25
342	  9	33.0	7.6	 25
343	  9	32.3	6.4	 20
344	  9	27.0	5.9	 25
345	  9	114.0	17.7	 25
346	  9	60.8	10.1	 20
347	  9	57.0	10.6	 25
348	  9	305.0	31.7	 25
349	  9	145.8	16.4	 20
350	  9	274.0	38.9	 25
351	  9	39.0	9.4	 25
352	  9	164.5	19.2	 20
353	  9	74.0	26.0	 25
354	  9	135.0	22.0	 25
355	  9	64.3	11.1	 20
356	  9	79.0	14.4	 25
357	  9	32.0	6.0	 25
358	  9	40.0	8.4	 20
359	  9	31.0	7.1	 25
360	  9	32.0	6.0	 25
361	  9	40.3	7.1	 20
362	  9	41.0	8.0	 25
363	  9	38.0	8.3	 25
364	  9	32.5	7.2	 20
365	  9	29.0	8.1	 25
366	  9	48.0	8.9	 25
367	  9	35.3	7.4	 20
368	  9	39.0	7.8	 25
369	  9	36.0	6.7	 25
370	  9	532.3	96.9	 20
371	  9	38.0	10.7	 25
372	  9	70.0	12.7	 25
373	  9	337.3	50.6	 20
374	  9	38.0	8.9	 25
375	  9	47.0	8.3	 25
376	  9	102.0	18.3	 20
377	  9	471.0	122.1	 25
378	  9	39.0	6.2	 25
379	  9	82.5	13.2	 20
380	  9	39.0	5.6	 25
381	  9	95.0	19.6	 25
382	  9	55.3	9.5	 20
383	  9	49.0	9.7	 25
384	  9	1363.0	274.1	 25
385	  9	38.3	6.6	 20
386	  9	597.0	149.9	 25
387	  9	44.0	9.4	 25
388	  9	38.8	9.3	 20
389	  9	71.0	14.6	 25
390	  9	32.0	5.1	 25
391	  9	40.0	7.5	 20
392	  9	31.0	8.1	 25
393	  9	28.0	5.2	 25
394	  9	89.0	19.5	 20
395	  9	180.0	41.6	 25
396	  9	35.0	7.1	 25
397	  9	98.3	14.2	 20
398	  9	30.0	5.0	 25
399	  9	35.0	7.0	 25
400	  9	42.0	7.0	 20
401	  9	31.0	5.9	 25
402	  9	28.0	5.6	 25
403	  9	30.5	6.7	 20
404	  9	37.0	7.4	 25
405	  9	117.0	17.1	 25
406	  9	76.0	11.8	 20
407	  9	76.0	11.7	 25
408	  9	41.0	8.1	 25
409	  9	56.5	9.9	 20
410	  9	40.0	6.5	 25
411	  9	41.0	8.5	 25
412	  9	141.8	15.8	 20
413	  9	96.0	17.2	 25
414	  9	55.0	9.6	 25
415	  9	39.5	7.0	 20
416	  9	56.0	13.1	 25
417	  9	196.0	22.0	 25
418	  9	120.3	13.7	 20
419	  9	205.0	26.4	 25
420	  9	222.0	23.0	 25
421	  9	125.0	27.4	 20
422	  9	82.0	11.3	 25
423	  9	62.0	10.9	 25
424	  9	78.5	10.7	 20
425	  9	176.0	22.2	 25
426	  9	75.0	12.9	 25
427	  9	54.5	10.4	 20
428	  9	49.0	14.4	 25
429	  9	31.0	5.5	 25
430	  9	53.0	7.4	 20
431	  9	293.0	36.6	 25
432	  9	137.0	25.2	 25
433	  9	315.8	33.3	 20
434	  9	149.0	17.2	 25
435	  9	55.0	9.7	 25
436	  9	85.0	14.0	 20
437	  9	1796.0	265.8	 25
438	  9	48.0	7.4	 25
439	  9	32.3	6.5	 20
440	  9	30.0	6.8	 25
441	  9	56.0	9.4	 25
442	  9	32.0	5.9	 20
443	  9	29.0	3.2	 25
444	  9	33.0	4.8	 25
445	  9	30.3	6.2	 20
446	  9	40.0	7.6	 25
447	  9	30.3	6.0	 20
448	  9	32.0	9.1	 25
449	  9	39.0	9.1	 25
450	  9	2430.8	265.3	 20
451	  9	43.0	6.8	 25
452	  9	80.0	10.6	 25
453	  9	350.8	31.2	 20
454	  9	439.0	37.1	 25
455	  9	487.0	40.1	 25
456	  9	77.0	13.1	 20
457	  9	530.0	97.2	 25
458	  9	29.0	5.4	 25
459	  9	38.5	7.1	 20
460	  9	30.0	7.6	 25
461	  9	35.0	6.8	 25
462	  9	33.0	8.3	 20
463	  9	39.0	5.6	 25
464	  9	41.0	8.7	 25
465	  9	138.5	19.2	 20
466	  9	245.0	37.5	 25
467	  9	198.0	28.8	 25
468	  9	116.8	11.4	 20
469	  9	230.0	50.3	 25
470	  9	31.0	7.5	 25
471	  9	35.5	6.5	 20
472	  9	72.0	15.5	 25
473	  9	49.0	7.9	 25
474	  9	60.0	10.6	 20
475	  9	58.0	8.9	 25
476	  9	81.0	13.4	 25
477	  9	53.3	10.8	 20
478	  9	135.0	26.7	 25
479	  9	68.0	13.7	 25
480	  9	29.8	5.9	 20
481	  9	33.0	6.7	 25
482	  9	57.0	9.2	 25
483	  9	37.0	8.8	 20
484	  9	28.0	4.9	 25
485	  9	62.0	10.8	 25
486	  9	38.0	6.7	 20
487	  9	82.0	10.8	 25
488	  9	39.0	7.9	 25
489	  9	185.3	19.5	 20
490	  9	260.0	41.4	 25
491	  9	365.0	47.5	 25
492	  9	41.5	6.0	 20
493	  9	106.0	17.4	 25
494	  9	408.0	33.6	 25
495	  9	501.0	80.4	 20
496	  9	49.0	8.5	 25
497	  9	316.0	36.2	 25
498	  9	322.0	41.9	 20
499	  9	67.0	21.7	 25
500	  9	53.0	7.2	 25
501	  9	125.0	17.0	 20
502	  9	50.0	7.0	 25
503	  9	61.0	9.3	 25
504	  9	76.3	13.7	 20
505	  9	88.0	14.7	 25
506	  9	318.0	40.4	 25
507	  9	341.8	38.8	 20
508	  9	385.0	36.4	 25
509	  9	755.0	72.4	 25
510	  9	112.0	14.5	 20
511	  9	182.0	26.9	 25
512	  9	96.0	11.9	 25
513	  9	31.5	6.4	 20
514	  9	38.0	7.6	 25
515	  9	419.0	56.7	 25
516	  9	224.3	30.9	 20
517	  9	55.0	8.6	 25
518	  9	49.0	9.2	 25
519	  9	330.5	35.4	 20
520	  9	35.0	8.8	 25
521	  9	364.0	46.4	 25
522	  9	340.8	38.1	 20
523	  9	750.0	49.1	 25
524	  9	151.0	22.4	 25
525	  9	206.5	24.1	 20
526	  9	299.0	49.0	 25
527	  9	85.0	17.1	 25
528	  9	63.3	11.9	 20
529	  9	297.0	60.6	 25
530	  9	39.0	7.0	 25
531	  9	1393.8	177.4	 20
532	  9	418.0	52.3	 25
533	  9	91.0	14.3	 25
534	  9	37.0	6.5	 20
535	  9	162.0	34.1	 25
536	  9	30.0	5.3	 25
537	  9	28.3	6.3	 20
538	  9	38.0	9.0	 25
539	  9	164.0	28.7	 25
540	  9	29.0	5.9	 20
541	  9	31.0	5.8	 25
542	  9	88.0	16.8	 25
543	  9	181.0	21.8	 20
544	  9	115.0	17.9	 25
545	  9	251.0	32.0	 25
546	  9	322.0	40.5	 20
547	  9	255.0	34.0	 25
548	  9	267.0	42.3	 25
549	  9	56.3	11.1	 20
550	  9	126.0	22.1	 25
551	  9	45.0	9.3	 25
552	  9	72.0	11.4	 20
553	  9	82.0	12.0	 25
554	  9	37.0	8.3	 25
555	  9	35.0	7.5	 20
556	  9	1122.0	185.8	 25
557	  9	673.0	45.6	 25
558	  9	318.8	30.1	 20
559	  9	261.0	24.5	 25
560	  9	511.0	41.5	 25
561	  9	94.5	17.4	 20
562	  9	162.0	18.6	 25
563	  9	56.0	10.9	 25
564	  9	35.8	6.3	 20
565	  9	467.0	57.6	 25
566	  9	160.0	26.3	 25
567	  9	40.0	8.9	 20
568	  9	58.0	9.1	 25
569	  9	80.0	13.4	 25
570	  9	462.3	46.0	 20
571	  9	62.0	11.2	 25
572	  9	76.0	11.2	 25
573	  9	87.3	13.4	 20
574	  9	144.0	15.5	 25
575	  9	333.0	26.7	 25
576	  9	35.0	6.5	 20
577	  9	32.0	5.9	 25
578	  9	28.3	5.1	 20
579	  9	30.0	6.7	 25
580	  9	30.0	5.3	 25
581	  9	55.3	9.8	 20
582	  9	29.0	6.9	 25
583	  9	32.0	5.9	 25
584	  9	189.8	29.0	 20
585	  9	181.0	26.8	 25
586	  9	369.0	41.9	 25
587	  9	212.5	24.9	 20
588	  9	83.0	10.2	 25
589	  9	38.0	5.5	 25
590	  9	47.3	8.9	 20
591	  9	275.0	59.2	 25
592	  9	296.0	43.1	 25
593	  9	500.0	37.8	 20
594	  9	48.0	18.6	 25
595	  9	32.0	4.4	 25
596	  9	42.0	9.1	 20
597	  9	51.0	9.5	 25
598	  9	197.0	28.2	 25
599	  9	118.0	15.7	 20
600	  9	62.0	10.7	 25
601	  9	121.0	16.5	 25
602	  9	154.5	25.5	 20
603	  9	31.0	6.9	 25
604	  9	34.0	7.8	 25
605	  9	926.5	120.6	 20
606	  9	61.0	11.8	 25
607	  9	143.0	26.8	 25
608	  9	39.5	9.9	 20
609	  9	38.0	8.5	 25
610	  9	47.0	8.1	 25
611	  9	45.3	8.4	 20
612	  9	64.0	12.2	 25
613	  9	62.0	9.9	 25
614	  9	54.3	8.5	 20
615	  9	50.0	10.4	 25
616	  9	38.0	7.4	 25
617	  9	63.3	9.2	 20
618	  9	199.0	39.4	 25
619	  9	439.0	36.6	 25
620	  9	65.3	12.9	 20
621	  9	42.0	7.5	 25
622	  9	50.0	7.9	 25
623	  9	66.3	9.5	 20
624	  9	44.0	7.4	 25
625	  9	75.0	13.0	 25
626	  9	32.0	10.0	 20
627	  9	139.0	27.8	 25
628	  9	47.0	9.4	 25
629	  9	39.0	7.2	 20
630	  9	262.0	52.8	 25
631	  9	125.0	16.3	 25
632	  9	309.3	42.7	 20
633	  9	45.0	7.8	 25
634	  9	49.0	8.8	 25
635	  9	74.0	10.3	 20
636	  9	34.0	8.6	 25
637	  9	33.0	5.6	 25
638	  9	45.3	7.7	 20
639	  9	45.0	8.2	 25
  0	 10	4518.3	479.3	 20
  1	 10	46.3	7.9	 16
  2	 10	32.3	5.8	 20
  3	 10	38.3	5.4	 20
  4	 10	34.8	7.0	 16
  5	 10	92.0	15.4	 20
  6	 10	40.8	7.8	 20
  7	 10	38.5	9.4	 16
  8	 10	33.0	5.8	 20
  9	 10	29.0	4.7	 20
 10	 10	26.3	4.8	 16
 11	 10	28.5	4.5	 20
 12	 10	29.0	6.3	 20
 13	 10	34.3	6.3	 16
 14	 10	32.3	6.3	 20
 15	 10	33.3	6.6	 20
 16	 10	42.5	9.5	 16
 17	 10	27.3	4.6	 20
 18	 10	30.0	4.5	 20
 19	 10	30.3	5.7	 16
 20	 10	35.0	7.7	 20
 21	 10	47.8	7.6	 20
 22	 10	32.3	7.1	 16
 23	 10	34.5	7.6	 20
 24	 10	33.8	15.8	 20
 25	 10	36.8	62.3	 16
 26	 10	42.0	5.0	 20
 27	 10	37.0	4.4	 20
 28	 10	31.3	5.3	 16
 29	 10	340.0	57.0	 20
 30	 10	86.5	20.9	 20
 31	 10	70.3	13.0	 16
 32	 10	48.5	10.1	 20
 33	 10	46.0	7.2	 20
 34	 10	30.8	5.7	 16
 35	 10	34.0	8.4	 20
 36	 10	35.3	8.0	 20
 37	 10	167.0	23.2	 16
 38	 10	48.3	11.2	 20
 39	 10	30.3	7.1	 20
 40	 10	44.3	6.6	 16
 41	 10	40.0	6.9	 20
 42	 10	30.0	5.0	 20
 43	 10	34.3	6.5	 16
 44	 10	32.0	6.2	 20
 45	 10	34.5	8.2	 20
 46	 10	37.5	5.6	 16
 47	 10	39.3	7.6	 20
 48	 10	29.3	6.8	 20
 49	 10	32.3	7.4	 16
 50	 10	28.3	5.5	 20
 51	 10	34.3	10.1	 20
 52	 10	50.8	8.5	 16
 53	 10	59.8	13.3	 20
 54	 10	88.5	13.8	 20
 55	 10	88.0	11.4	 16
 56	 10	52.5	9.9	 20
 57	 10	56.3	7.8	 20
 58	 10	56.5	9.8	 16
 59	 10	116.5	17.4	 20
 60	 10	53.0	8.2	 20
 61	 10	119.3	18.7	 16
 62	 10	194.0	18.6	 20
 63	 10	58.3	10.3	 20
 64	 10	37.5	8.8	 16
 65	 10	31.3	6.3	 20
 66	 10	34.3	5.9	 16
 67	 10	37.0	8.2	 20
 68	 10	47.3	8.2	 20
 69	 10	52.0	8.7	 16
 70	 10	35.3	7.5	 20
 71	 10	88.5	15.5	 20
 72	 10	37.0	6.1	 16
 73	 10	39.0	6.6	 20
 74	 10	62.0	11.1	 20
 75	 10	42.0	6.8	 16
 76	 10	40.0	4.9	 20
 77	 10	35.5	9.3	 20
 78	 10	44.3	8.0	 16
 79	 10	49.0	9.8	 20
 80	 10	45.8	8.3	 20
 81	 10	39.0	7.9	 16
 82	 10	106.3	15.2	 20
 83	 10	393.3	42.6	 20
 84	 10	60.5	9.0	 16
 85	 10	1912.5	326.0	 20
 86	 10	233.3	24.5	 20
 87	 10	86.0	16.3	 16
 88	 10	56.5	10.1	 20
 89	 10	45.0	9.4	 20
 90	 10	34.3	7.9	 16
 91	 10	35.0	7.2	 20
 92	 10	32.3	4.6	 20
 93	 10	29.5	6.5	 16
 94	 10	34.3	6.3	 20
 95	 10	40.3	6.5	 20
 96	 10	54.0	9.1	 16
 97	 10	119.3	19.1	 20
 98	 10	291.3	31.0	 20
 99	 10	165.0	25.0	 16
100	 10	107.0	17.3	 20
101	 10	111.0	15.3	 20
102	 10	48.0	7.0	 16
103	 10	68.8	7.9	 20
104	 10	311.0	27.4	 20
105	 10	87.5	11.0	 16
106	 10	37.3	6.1	 20
107	 10	37.5	5.8	 20
108	 10	31.3	6.3	 16
109	 10	94.8	17.5	 20
110	 10	54.3	9.1	 20
111	 10	41.0	7.8	 16
112	 10	35.5	6.3	 20
113	 10	33.3	5.0	 20
114	 10	35.5	7.3	 16
115	 10	59.8	13.2	 20
116	 10	66.3	13.0	 20
117	 10	51.8	11.9	 16
118	 10	46.3	6.9	 20
119	 10	175.8	24.6	 20
120	 10	46.5	5.6	 16
121	 10	42.8	8.1	 20
122	 10	373.5	23.4	 20
123	 10	105.3	18.1	 16
124	 10	52.3	9.8	 20
125	 10	1045.3	97.0	 20
126	 10	83.8	13.3	 16
127	 10	166.0	21.4	 20
128	 10	313.0	27.6	 20
129	 10	44.5	9.6	 16
130	 10	39.0	9.7	 20
131	 10	33.8	5.7	 20
132	 10	57.5	10.8	 16
133	 10	42.8	9.8	 20
134	 10	34.0	16.4	 20
135	 10	37.3	4.5	 16
136	 10	31.3	6.7	 20
137	 10	38.0	8.3	 20
138	 10	44.3	6.8	 16
139	 10	42.3	6.3	 20
140	 10	1681.0	139.7	 20
141	 10	38.5	7.7	 16
142	 10	46.0	8.5	 20
143	 10	33.3	5.7	 20
144	 10	151.0	18.2	 16
145	 10	56.0	8.2	 20
146	 10	43.5	7.6	 20
147	 10	33.0	6.6	 16
148	 10	41.0	6.1	 20
149	 10	32.0	8.1	 20
150	 10	35.0	9.5	 16
151	 10	44.3	10.1	 20
152	 10	35.0	7.8	 20
153	 10	31.8	5.8	 16
154	 10	35.3	7.5	 20
155	 10	42.3	6.2	 20
156	 10	34.3	5.1	 16
157	 10	38.0	6.9	 20
158	 10	33.5	6.0	 20
159	 10	47.3	12.8	 16
160	 10	354.8	30.6	 20
161	 10	902.5	33.6	 20
162	 10	419.0	39.0	 16
163	 10	75.0	15.3	 20
164	 10	39.0	6.1	 20
165	 10	60.5	10.5	 16
166	 10	40.3	7.7	 20
167	 10	46.0	8.9	 20
168	 10	41.3	5.5	 16
169	 10	40.0	8.9	 20
170	 10	38.0	6.8	 20
171	 10	139.3	15.5	 16
172	 10	346.8	34.2	 20
173	 10	178.0	15.3	 20
174	 10	400.0	31.1	 16
175	 10	36.3	6.9	 20
176	 10	282.3	25.5	 20
177	 10	55.0	8.0	 16
178	 10	549.5	77.3	 20
179	 10	54.5	11.6	 20
180	 10	78.5	11.0	 16
181	 10	445.3	39.8	 20
182	 10	292.3	27.1	 20
183	 10	169.8	14.3	 16
184	 10	334.3	32.6	 20
185	 10	97.0	18.7	 20
186	 10	86.3	13.8	 16
187	 10	100.5	16.7	 20
188	 10	37.0	7.0	 20
189	 10	30.8	6.5	 16
190	 10	32.0	4.6	 20
191	 10	28.3	4.9	 20
192	 10	32.3	4.8	 16
193	 10	44.3	7.8	 20
194	 10	35.5	6.7	 16
195	 10	36.8	13.2	 20
196	 10	28.0	4.3	 20
197	 10	36.0	6.5	 16
198	 10	57.0	11.0	 20
199	 10	102.0	20.5	 20
200	 10	31.5	4.8	 16
201	 10	34.3	6.0	 20
202	 10	35.3	7.2	 20
203	 10	170.3	25.9	 16
204	 10	41.3	28.7	 20
205	 10	33.5	7.0	 20
206	 10	35.3	6.9	 16
207	 10	30.3	6.3	 20
208	 10	29.3	7.7	 20
209	 10	27.5	5.4	 16
210	 10	29.0	5.8	 20
211	 10	32.3	6.5	 20
212	 10	118.3	21.6	 16
213	 10	38.5	6.6	 20
214	 10	63.0	12.2	 20
215	 10	38.5	10.7	 16
216	 10	96.3	20.1	 20
217	 10	51.0	8.0	 20
218	 10	162.0	16.9	 16
219	 10	208.8	24.9	 20
220	 10	71.3	14.0	 20
221	 10	56.5	9.9	 16
222	 10	34.0	5.2	 20
223	 10	319.8	36.8	 20
224	 10	138.3	29.1	 16
225	 10	122.8	19.8	 20
226	 10	62.3	10.4	 20
227	 10	71.3	12.8	 16
228	 10	86.0	13.4	 20
229	 10	74.3	14.7	 20
230	 10	69.0	13.1	 16
231	 10	31.3	4.3	 20
232	 10	45.3	9.5	 20
233	 10	64.0	8.2	 16
234	 10	35.3	6.2	 20
235	 10	34.0	5.3	 20
236	 10	38.0	7.6	 16
237	 10	35.0	7.8	 20
238	 10	38.5	7.0	 20
239	 10	39.0	6.1	 16
240	 10	35.0	7.7	 20
241	 10	47.3	6.8	 20
242	 10	42.0	8.2	 16
243	 10	31.3	5.8	 20
244	 10	25.5	4.5	 20
245	 10	36.3	6.0	 16
246	 10	32.5	7.1	 20
247	 10	31.5	6.5	 20
248	 10	71.3	14.1	 16
249	 10	41.3	8.7	 20
250	 10	40.0	6.4	 20
251	 10	32.0	6.7	 16
252	 10	35.0	7.4	 20
253	 10	36.3	6.0	 20
254	 10	36.0	5.3	 16
255	 10	41.0	6.9	 20
256	 10	29.5	5.1	 20
257	 10	33.3	7.5	 16
258	 10	44.5	9.5	 20
259	 10	95.3	20.4	 20
260	 10	50.3	9.2	 16
261	 10	47.5	7.9	 20
262	 10	58.0	11.7	 20
263	 10	57.3	9.9	 16
264	 10	34.0	11.5	 20
265	 10	26.3	3.8	 20
266	 10	32.0	6.2	 16
267	 10	29.0	6.7	 20
268	 10	29.3	6.3	 20
269	 10	29.5	6.5	 16
270	 10	33.3	6.2	 20
271	 10	64.5	8.6	 20
272	 10	43.5	8.6	 16
273	 10	155.5	19.8	 20
274	 10	297.8	24.8	 20
275	 10	50.3	7.6	 16
276	 10	44.8	8.5	 20
277	 10	78.8	12.7	 20
278	 10	55.8	10.8	 16
279	 10	46.0	6.0	 20
280	 10	46.0	8.5	 20
281	 10	39.5	8.0	 16
282	 10	38.3	7.3	 20
283	 10	42.3	8.4	 20
284	 10	78.8	10.7	 16
285	 10	49.0	10.9	 20
286	 10	39.0	7.4	 20
287	 10	37.5	7.1	 16
288	 10	124.3	25.4	 20
289	 10	32.0	4.8	 20
290	 10	31.3	7.1	 16
291	 10	34.3	6.8	 20
292	 10	40.8	9.1	 20
293	 10	35.3	8.4	 16
294	 10	31.0	5.5	 20
295	 10	65.0	14.6	 20
296	 10	64.3	9.6	 16
297	 10	371.5	27.3	 20
298	 10	257.3	27.4	 20
299	 10	44.3	7.8	 16
300	 10	33.0	5.7	 20
301	 10	30.3	4.8	 20
302	 10	39.3	5.8	 16
303	 10	37.5	7.1	 20
304	 10	94.0	14.8	 20
305	 10	60.0	10.7	 16
306	 10	60.5	11.3	 20
307	 10	33.3	4.9	 20
308	 10	62.0	10.9	 16
309	 10	173.0	21.3	 20
310	 10	50.0	10.1	 20
311	 10	34.0	5.8	 16
312	 10	49.0	8.9	 20
313	 10	40.0	5.7	 20
314	 10	38.5	6.5	 16
315	 10	33.0	6.9	 20
316	 10	36.3	6.8	 20
317	 10	30.3	6.2	 16
318	 10	35.0	8.3	 20
319	 10	140.3	18.7	 20
320	 10	30.5	7.3	 16
321	 10	45.5	9.1	 20
322	 10	131.3	20.7	 16
323	 10	32.3	6.2	 20
324	 10	54.3	11.4	 20
325	 10	30.3	3.9	 16
326	 10	50.5	9.5	 20
327	 10	53.3	8.4	 20
328	 10	29.3	4.7	 16
329	 10	41.0	6.8	 20
330	 10	28.0	3.5	 20
331	 10	34.8	6.7	 16
332	 10	30.3	7.0	 20
333	 10	44.3	9.6	 20
334	 10	34.3	7.5	 16
335	 10	36.3	6.4	 20
336	 10	42.0	7.9	 20
337	 10	30.3	4.8	 16
338	 10	32.3	6.4	 20
339	 10	30.3	6.1	 20
340	 10	28.8	7.7	 16
341	 10	28.3	5.5	 20
342	 10	30.3	5.6	 20
343	 10	29.5	5.3	 16
344	 10	31.0	5.8	 20
345	 10	44.3	12.0	 20
346	 10	35.0	8.1	 16
347	 10	59.8	16.9	 20
348	 10	162.3	25.3	 20
349	 10	67.0	10.8	 16
350	 10	153.3	19.5	 20
351	 10	35.0	5.1	 20
352	 10	134.3	17.9	 16
353	 10	50.3	15.2	 20
354	 10	150.3	27.7	 20
355	 10	39.5	8.8	 16
356	 10	47.3	7.6	 20
357	 10	30.0	4.6	 20
358	 10	33.5	6.0	 16
359	 10	31.3	4.9	 20
360	 10	31.0	6.4	 20
361	 10	32.0	5.1	 16
362	 10	33.0	6.8	 20
363	 10	32.3	5.5	 20
364	 10	33.3	7.9	 16
365	 10	32.8	7.8	 20
366	 10	60.0	10.6	 20
367	 10	33.0	7.1	 16
368	 10	30.3	4.8	 20
369	 10	32.3	7.8	 20
370	 10	81.3	17.1	 16
371	 10	31.5	6.9	 20
372	 10	32.3	10.4	 20
373	 10	86.3	13.7	 16
374	 10	32.5	7.0	 20
375	 10	61.0	8.7	 20
376	 10	83.0	15.2	 16
377	 10	47.3	8.4	 20
378	 10	37.0	4.3	 20
379	 10	51.3	11.2	 16
380	 10	44.3	8.6	 20
381	 10	67.0	14.5	 20
382	 10	30.0	6.9	 16
383	 10	50.3	9.7	 20
384	 10	421.8	82.7	 20
385	 10	39.5	7.8	 16
386	 10	86.0	22.1	 20
387	 10	41.0	7.4	 20
388	 10	33.3	8.9	 16
389	 10	38.0	8.7	 20
390	 10	38.5	6.9	 20
391	 10	46.0	7.3	 16
392	 10	30.5	5.4	 20
393	 10	30.3	4.4	 20
394	 10	30.0	7.0	 16
395	 10	38.3	7.0	 20
396	 10	41.0	7.4	 20
397	 10	40.5	7.2	 16
398	 10	32.0	5.8	 20
399	 10	32.0	6.8	 20
400	 10	34.0	4.4	 16
401	 10	33.3	6.3	 20
402	 10	30.0	6.5	 20
403	 10	28.0	6.4	 16
404	 10	37.0	7.7	 20
405	 10	53.3	7.6	 20
406	 10	60.3	9.2	 16
407	 10	59.5	8.4	 20
408	 10	40.5	7.8	 20
409	 10	64.5	10.7	 16
410	 10	34.0	4.6	 20
411	 10	41.3	12.5	 20
412	 10	257.3	26.2	 16
413	 10	215.5	21.7	 20
414	 10	68.8	9.1	 20
415	 10	30.5	6.9	 16
416	 10	37.0	6.8	 20
417	 10	51.3	7.3	 20
418	 10	95.8	11.1	 16
419	 10	118.8	12.1	 20
420	 10	287.8	26.9	 20
421	 10	68.0	9.3	 16
422	 10	54.8	12.8	 20
423	 10	41.0	7.5	 20
424	 10	69.0	10.1	 16
425	 10	106.8	17.9	 20
426	 10	62.3	9.5	 20
427	 10	70.3	8.5	 16
428	 10	48.3	10.3	 20
429	 10	30.5	6.1	 20
430	 10	45.5	7.9	 16
431	 10	101.3	9.5	 20
432	 10	81.5	16.0	 20
433	 10	95.3	12.7	 16
434	 10	76.0	14.3	 20
435	 10	37.5	7.5	 20
436	 10	35.0	6.0	 16
437	 10	971.3	87.5	 20
438	 10	41.3	8.5	 20
439	 10	29.3	5.0	 16
440	 10	39.5	6.3	 20
441	 10	33.0	6.4	 20
442	 10	38.0	5.9	 16
443	 10	29.3	4.0	 20
444	 10	30.0	5.3	 20
445	 10	29.0	5.9	 16
446	 10	32.0	6.1	 20
447	 10	26.5	4.4	 20
448	 10	33.3	6.7	 16
449	 10	34.8	5.4	 20
450	 10	288.5	28.6	 16
451	 10	33.3	6.4	 20
452	 10	62.3	12.2	 20
453	 10	177.3	19.5	 16
454	 10	165.5	23.0	 20
455	 10	308.0	29.1	 20
456	 10	96.3	13.1	 16
457	 10	72.8	8.8	 20
458	 10	29.0	4.7	 20
459	 10	30.3	6.3	 16
460	 10	39.0	6.6	 20
461	 10	28.8	6.1	 20
462	 10	30.8	5.4	 16
463	 10	60.3	10.7	 20
464	 10	53.8	8.9	 20
465	 10	187.5	17.5	 16
466	 10	691.8	110.5	 20
467	 10	221.5	49.8	 20
468	 10	113.3	15.8	 16
469	 10	66.8	12.3	 20
470	 10	31.3	5.8	 20
471	 10	41.3	8.9	 16
472	 10	51.0	11.7	 20
473	 10	47.3	8.6	 20
474	 10	60.5	10.6	 16
475	 10	36.3	7.3	 20
476	 10	69.8	11.2	 20
477	 10	37.0	7.1	 16
478	 10	50.3	8.6	 20
479	 10	34.3	7.0	 20
480	 10	33.3	6.6	 16
481	 10	29.3	5.8	 20
482	 10	60.0	10.5	 20
483	 10	34.0	6.3	 16
484	 10	29.5	5.4	 20
485	 10	41.3	9.1	 20
486	 10	34.3	6.5	 16
487	 10	58.3	11.0	 20
488	 10	41.0	7.7	 20
489	 10	299.3	25.9	 16
490	 10	228.8	26.5	 20
491	 10	176.5	23.7	 20
492	 10	44.3	10.1	 16
493	 10	63.0	10.4	 20
494	 10	165.0	23.4	 20
495	 10	85.0	15.0	 16
496	 10	52.5	8.5	 20
497	 10	279.3	36.6	 20
498	 10	687.5	54.2	 16
499	 10	68.3	52.6	 20
500	 10	62.5	8.7	 20
501	 10	55.0	12.5	 16
502	 10	37.0	5.7	 20
503	 10	83.5	13.0	 20
504	 10	40.5	8.5	 16
505	 10	50.0	8.7	 20
506	 10	350.0	31.1	 20
507	 10	450.5	37.5	 16
508	 10	255.3	21.7	 20
509	 10	698.3	52.1	 20
510	 10	68.3	8.6	 16
511	 10	126.3	18.0	 20
512	 10	44.3	8.6	 20
513	 10	35.8	6.6	 16
514	 10	33.3	8.3	 20
515	 10	203.3	33.5	 20
516	 10	89.0	10.8	 16
517	 10	36.3	10.2	 20
518	 10	30.3	4.6	 20
519	 10	69.3	9.5	 16
520	 10	33.3	6.4	 20
521	 10	313.5	39.3	 20
522	 10	122.5	12.5	 16
523	 10	344.3	34.5	 20
524	 10	75.3	11.6	 20
525	 10	130.3	16.9	 16
526	 10	79.8	12.8	 20
527	 10	33.0	6.1	 20
528	 10	41.0	9.8	 16
529	 10	121.5	28.7	 20
530	 10	39.0	6.8	 20
531	 10	332.3	32.5	 16
532	 10	235.5	27.4	 20
533	 10	71.5	14.0	 20
534	 10	45.3	7.6	 16
535	 10	73.5	12.9	 20
536	 10	27.3	3.4	 20
537	 10	27.5	4.9	 16
538	 10	26.0	4.3	 20
539	 10	43.3	7.0	 20
540	 10	33.3	6.7	 16
541	 10	35.3	8.6	 20
542	 10	62.3	8.7	 20
543	 10	65.3	9.4	 16
544	 10	67.8	11.1	 20
545	 10	103.3	17.8	 20
546	 10	183.5	20.3	 16
547	 10	116.3	17.5	 20
548	 10	78.3	9.3	 20
549	 10	56.0	12.0	 16
550	 10	148.3	23.5	 20
551	 10	41.0	9.4	 20
552	 10	76.5	13.9	 16
553	 10	132.8	18.8	 20
554	 10	32.0	6.9	 20
555	 10	38.0	6.2	 16
556	 10	503.3	78.5	 20
557	 10	285.3	26.4	 20
558	 10	148.0	13.3	 16
559	 10	185.3	22.5	 20
560	 10	284.3	22.8	 20
561	 10	160.3	16.8	 16
562	 10	87.3	10.1	 20
563	 10	40.3	8.7	 20
564	 10	40.0	9.1	 16
565	 10	228.3	25.1	 20
566	 10	115.5	13.7	 20
567	 10	47.5	6.4	 16
568	 10	76.3	10.0	 20
569	 10	40.3	6.8	 20
570	 10	100.8	16.6	 16
571	 10	34.3	4.4	 20
572	 10	72.3	12.0	 20
573	 10	54.3	7.7	 16
574	 10	86.5	15.9	 20
575	 10	255.5	29.3	 20
576	 10	30.0	5.2	 16
577	 10	35.3	7.6	 20
578	 10	28.3	5.2	 16
579	 10	29.5	7.0	 20
580	 10	31.3	6.4	 20
581	 10	47.3	9.5	 16
582	 10	31.0	6.5	 20
583	 10	34.5	7.0	 20
584	 10	76.3	10.1	 16
585	 10	78.8	15.1	 20
586	 10	326.8	43.7	 20
587	 10	92.8	16.2	 16
588	 10	35.0	8.3	 20
589	 10	40.0	7.1	 20
590	 10	42.3	9.4	 16
591	 10	252.3	46.6	 20
592	 10	563.3	61.4	 20
593	 10	1101.8	59.0	 16
594	 10	42.5	51.7	 20
595	 10	33.5	8.2	 20
596	 10	40.3	7.4	 16
597	 10	55.5	10.7	 20
598	 10	124.0	14.6	 20
599	 10	133.0	16.5	 16
600	 10	52.3	8.4	 20
601	 10	162.0	20.8	 20
602	 10	69.3	12.1	 16
603	 10	29.3	5.7	 20
604	 10	31.0	4.6	 20
605	 10	175.8	18.4	 16
606	 10	67.3	10.4	 20
607	 10	38.0	8.1	 20
608	 10	42.3	7.6	 16
609	 10	37.0	6.8	 20
610	 10	42.0	9.6	 20
611	 10	35.8	6.2	 16
612	 10	49.3	8.5	 20
613	 10	36.3	5.6	 20
614	 10	33.5	7.0	 16
615	 10	42.0	8.0	 20
616	 10	33.0	7.2	 20
617	 10	69.5	7.9	 16
618	 10	88.0	17.6	 20
619	 10	84.5	10.6	 20
620	 10	46.0	6.6	 16
621	 10	36.3	6.6	 20
622	 10	31.0	6.5	 20
623	 10	45.3	6.1	 16
624	 10	33.8	7.5	 20
625	 10	46.5	9.4	 20
626	 10	36.3	9.6	 16
627	 10	47.0	8.9	 20
628	 10	42.3	9.2	 20
629	 10	38.0	5.9	 16
630	 10	65.3	12.7	 20
631	 10	52.0	8.2	 20
632	 10	86.8	17.1	 16
633	 10	51.3	10.1	 20
634	 10	60.0	7.6	 20
635	 10	48.5	9.3	 16
636	 10	33.0	6.5	 20
637	 10	31.5	5.4	 20
638	 10	33.0	5.9	 16
639	 10	3453.0	452.6	 20
  0	 11	43.0	7.2	 25
  1	 11	33.3	5.6	 20
  2	 11	29.0	6.1	 25
  3	 11	24.0	5.1	 25
  4	 11	25.3	5.4	 20
  5	 11	27.0	6.1	 25
  6	 11	26.0	5.9	 25
  7	 11	23.0	4.7	 20
  8	 11	27.0	6.2	 25
  9	 11	23.0	4.2	 25
 10	 11	23.3	4.6	 20
 11	 11	22.0	4.7	 25
 12	 11	24.0	4.1	 25
 13	 11	25.3	10.1	 20
 14	 11	22.0	4.5	 25
 15	 11	25.0	6.8	 25
 16	 11	23.3	5.8	 20
 17	 11	22.0	4.2	 25
 18	 11	23.0	4.5	 25
 19	 11	23.5	6.2	 20
 20	 11	27.0	5.9	 25
 21	 11	22.0	4.9	 25
 22	 11	26.0	5.9	 20
 23	 11	26.0	6.6	 25
 24	 11	26.0	5.6	 25
 25	 11	25.0	6.9	 20
 26	 11	24.0	5.7	 25
 27	 11	27.0	5.6	 25
 28	 11	25.0	5.8	 20
 29	 11	27.0	5.5	 25
 30	 11	26.0	7.9	 25
 31	 11	26.0	4.7	 20
 32	 11	28.0	5.8	 25
 33	 11	24.0	4.6	 25
 34	 11	24.5	5.9	 20
 35	 11	24.0	5.5	 25
 36	 11	24.0	4.3	 25
 37	 11	25.3	5.9	 20
 38	 11	26.0	5.5	 25
 39	 11	26.0	4.7	 25
 40	 11	24.0	5.0	 20
 41	 11	23.0	4.4	 25
 42	 11	24.0	4.0	 25
 43	 11	25.3	5.5	 20
 44	 11	27.0	5.1	 25
 45	 11	25.0	5.4	 25
 46	 11	40.8	57.7	 20
 47	 11	24.0	6.5	 25
 48	 11	26.0	5.7	 25
 49	 11	21.5	4.1	 20
 50	 11	24.0	5.2	 25
 51	 11	22.0	4.8	 25
 52	 11	25.0	5.3	 20
 53	 11	28.0	5.3	 25
 54	 11	26.0	6.7	 25
 55	 11	29.0	5.2	 20
 56	 11	26.0	5.1	 25
 57	 11	26.0	6.1	 25
 58	 11	27.0	7.0	 20
 59	 11	23.0	4.9	 25
 60	 11	26.0	6.3	 25
 61	 11	25.0	7.2	 20
 62	 11	28.0	6.5	 25
 63	 11	29.0	6.3	 25
 64	 11	27.0	4.2	 20
 65	 11	25.0	5.7	 25
 66	 11	24.3	5.5	 20
 67	 11	29.0	4.4	 25
 68	 11	28.0	5.9	 25
 69	 11	27.5	5.6	 20
 70	 11	27.0	5.4	 25
 71	 11	32.0	7.1	 25
 72	 11	34.0	7.1	 20
 73	 11	30.0	5.6	 25
 74	 11	31.0	11.9	 25
 75	 11	32.3	5.3	 20
 76	 11	32.0	7.4	 25
 77	 11	35.0	8.6	 25
 78	 11	28.0	5.1	 20
 79	 11	27.0	6.1	 25
 80	 11	29.0	5.7	 25
 81	 11	26.0	4.8	 20
 82	 11	28.0	5.8	 25
 83	 11	31.0	5.1	 25
 84	 11	31.0	5.6	 20
 85	 11	33.0	7.3	 25
 86	 11	32.0	7.2	 25
 87	 11	32.5	8.2	 20
 88	 11	33.0	7.1	 25
 89	 11	34.0	7.4	 25
 90	 11	31.0	5.9	 20
 91	 11	29.0	6.0	 25
 92	 11	27.0	5.5	 25
 93	 11	27.0	4.1	 20
 94	 11	26.0	5.6	 25
 95	 11	26.0	4.8	 25
 96	 11	26.3	5.1	 20
 97	 11	27.0	6.5	 25
 98	 11	24.0	4.8	 25
 99	 11	28.5	6.4	 20
100	 11	29.0	6.7	 25
101	 11	31.0	7.6	 25
102	 11	29.3	6.7	 20
103	 11	30.0	5.0	 25
104	 11	30.0	6.3	 25
105	 11	26.0	4.7	 20
106	 11	29.0	7.5	 25
107	 11	32.0	7.0	 25
108	 11	25.3	5.0	 20
109	 11	27.0	6.6	 25
110	 11	28.0	6.8	 25
111	 11	33.0	7.5	 20
112	 11	28.0	7.1	 25
113	 11	28.0	5.8	 25
114	 11	25.0	4.4	 20
115	 11	27.0	4.8	 25
116	 11	29.0	6.0	 25
117	 11	27.5	5.7	 20
118	 11	26.0	3.9	 25
119	 11	25.0	4.5	 25
120	 11	26.5	5.7	 20
121	 11	29.0	6.8	 25
122	 11	31.0	5.3	 25
123	 11	33.5	6.6	 20
124	 11	29.0	5.3	 25
125	 11	29.0	6.1	 25
126	 11	33.3	7.1	 20
127	 11	30.0	6.1	 25
128	 11	35.0	6.3	 25
129	 11	33.0	8.5	 20
130	 11	31.0	8.3	 25
131	 11	38.0	5.9	 25
132	 11	33.3	6.7	 20
133	 11	32.0	5.4	 25
134	 11	31.0	6.7	 25
135	 11	31.0	3.7	 20
136	 11	29.0	5.1	 25
137	 11	30.0	6.5	 25
138	 11	35.5	7.7	 20
139	 11	31.0	8.1	 25
140	 11	34.0	6.9	 25
141	 11	41.8	6.7	 20
142	 11	39.0	7.2	 25
143	 11	34.0	6.7	 25
144	 11	34.0	5.6	 20
145	 11	37.0	6.8	 25
146	 11	36.0	7.2	 25
147	 11	34.3	5.5	 20
148	 11	35.0	7.3	 25
149	 11	32.0	6.2	 25
150	 11	36.0	5.8	 20
151	 11	31.0	6.6	 25
152	 11	31.0	6.2	 25
153	 11	31.0	5.5	 20
154	 11	43.0	8.1	 25
155	 11	85.0	18.3	 25
156	 11	88.8	17.2	 20
157	 11	39.0	9.8	 25
158	 11	32.0	8.5	 25
159	 11	33.3	9.2	 20
160	 11	31.0	7.4	 25
161	 11	41.0	10.7	 25
162	 11	37.3	6.1	 20
163	 11	40.0	7.2	 25
164	 11	43.0	6.7	 25
165	 11	41.0	7.8	 20
166	 11	42.0	8.3	 25
167	 11	41.0	8.0	 25
168	 11	37.5	5.9	 20
169	 11	33.0	5.6	 25
170	 11	34.0	7.4	 25
171	 11	36.3	8.1	 20
172	 11	40.0	9.3	 25
173	 11	36.0	6.7	 25
174	 11	36.0	5.9	 20
175	 11	37.0	7.3	 25
176	 11	34.0	5.5	 25
177	 11	36.0	6.5	 20
178	 11	31.0	6.2	 25
179	 11	31.0	7.1	 25
180	 11	28.3	4.6	 20
181	 11	26.0	5.8	 25
182	 11	29.0	6.6	 25
183	 11	25.5	5.2	 20
184	 11	27.0	5.0	 25
185	 11	28.0	7.0	 25
186	 11	24.0	4.8	 20
187	 11	24.0	4.6	 25
188	 11	22.0	3.4	 25
189	 11	24.8	4.8	 20
190	 11	23.0	3.8	 25
191	 11	23.0	4.6	 25
192	 11	27.0	6.9	 20
193	 11	27.0	5.6	 25
194	 11	23.0	5.5	 20
195	 11	25.0	6.0	 25
196	 11	23.0	3.3	 25
197	 11	23.5	5.7	 20
198	 11	23.0	5.8	 25
199	 11	23.0	5.9	 25
200	 11	25.0	4.5	 20
201	 11	25.0	5.4	 25
202	 11	24.0	4.7	 25
203	 11	28.0	6.2	 20
204	 11	27.0	4.4	 25
205	 11	24.0	4.8	 25
206	 11	21.3	3.8	 20
207	 11	25.0	5.9	 25
208	 11	23.0	4.5	 25
209	 11	23.0	6.4	 20
210	 11	27.0	4.6	 25
211	 11	26.0	4.1	 25
212	 11	28.8	7.9	 20
213	 11	26.0	6.2	 25
214	 11	23.0	5.5	 25
215	 11	24.3	6.4	 20
216	 11	24.0	6.8	 25
217	 11	27.0	4.3	 25
218	 11	26.0	5.3	 20
219	 11	23.0	5.7	 25
220	 11	26.0	6.5	 25
221	 11	24.3	5.6	 20
222	 11	25.0	4.8	 25
223	 11	27.0	6.6	 25
224	 11	24.3	5.8	 20
225	 11	23.0	4.2	 25
226	 11	27.0	5.9	 25
227	 11	28.0	7.6	 20
228	 11	26.0	4.7	 25
229	 11	24.0	5.7	 25
230	 11	33.5	13.8	 20
231	 11	25.0	4.2	 25
232	 11	24.0	6.7	 25
233	 11	24.3	5.1	 20
234	 11	27.0	6.9	 25
235	 11	24.0	4.3	 25
236	 11	24.0	5.8	 20
237	 11	26.0	5.1	 25
238	 11	25.0	5.1	 25
239	 11	25.3	4.4	 20
240	 11	25.0	6.8	 25
241	 11	23.0	4.2	 25
242	 11	26.0	5.7	 20
243	 11	25.0	5.3	 25
244	 11	21.0	5.9	 25
245	 11	23.3	4.3	 20
246	 11	25.0	4.8	 25
247	 11	22.0	4.7	 25
248	 11	22.3	4.9	 20
249	 11	27.0	7.3	 25
250	 11	26.0	5.1	 25
251	 11	23.3	3.6	 20
252	 11	27.0	6.7	 25
253	 11	29.0	6.5	 25
254	 11	21.3	3.5	 20
255	 11	25.0	6.3	 25
256	 11	25.0	4.6	 25
257	 11	25.8	11.3	 20
258	 11	26.0	5.3	 25
259	 11	22.0	4.8	 25
260	 11	30.3	7.2	 20
261	 11	27.0	6.5	 25
262	 11	25.0	5.9	 25
263	 11	25.0	4.1	 20
264	 11	25.0	5.2	 25
265	 11	23.0	5.9	 25
266	 11	24.5	4.5	 20
267	 11	23.0	4.4	 25
268	 11	26.0	5.3	 25
269	 11	22.0	4.2	 20
270	 11	24.0	4.9	 25
271	 11	23.0	5.1	 25
272	 11	22.3	4.7	 20
273	 11	25.0	4.1	 25
274	 11	23.0	4.2	 25
275	 11	23.5	4.9	 20
276	 11	20.0	4.4	 25
277	 11	24.0	5.6	 25
278	 11	23.0	4.1	 20
279	 11	24.0	4.4	 25
280	 11	25.0	4.7	 25
281	 11	28.3	7.0	 20
282	 11	25.0	6.3	 25
283	 11	23.0	5.3	 25
284	 11	27.3	6.0	 20
285	 11	24.0	4.5	 25
286	 11	24.0	4.7	 25
287	 11	24.8	5.6	 20
288	 11	23.0	4.2	 25
289	 11	23.0	4.1	 25
290	 11	25.3	5.7	 20
291	 11	30.0	6.4	 25
292	 11	24.0	5.2	 25
293	 11	24.5	6.8	 20
294	 11	23.0	7.4	 25
295	 11	25.0	5.5	 25
296	 11	23.0	4.6	 20
297	 11	25.0	4.6	 25
298	 11	25.0	4.7	 25
299	 11	24.3	6.5	 20
300	 11	21.0	3.5	 25
301	 11	24.0	4.8	 25
302	 11	23.3	5.5	 20
303	 11	25.0	5.2	 25
304	 11	24.0	5.2	 25
305	 11	25.0	3.8	 20
306	 11	25.0	8.8	 25
307	 11	27.0	6.3	 25
308	 11	25.3	4.2	 20
309	 11	30.0	7.6	 25
310	 11	23.0	4.5	 25
311	 11	23.5	6.3	 20
312	 11	25.0	5.6	 25
313	 11	24.0	5.1	 25
314	 11	25.0	5.6	 20
315	 11	26.0	6.7	 25
316	 11	26.0	5.9	 25
317	 11	23.3	4.5	 20
318	 11	26.0	6.1	 25
319	 11	26.0	5.1	 25
320	 11	25.3	7.1	 20
321	 11	25.0	6.2	 25
322	 11	22.3	3.3	 20
323	 11	25.0	5.0	 25
324	 11	26.0	5.0	 25
325	 11	24.0	4.9	 20
326	 11	23.0	4.3	 25
327	 11	25.0	5.3	 25
328	 11	21.5	4.5	 20
329	 11	22.0	4.7	 25
330	 11	25.0	5.5	 25
331	 11	24.0	5.2	 20
332	 11	25.0	5.0	 25
333	 11	28.0	5.7	 25
334	 11	24.0	5.0	 20
335	 11	26.0	5.8	 25
336	 11	22.0	4.0	 25
337	 11	22.3	5.0	 20
338	 11	24.0	6.8	 25
339	 11	23.0	5.2	 25
340	 11	23.0	3.2	 20
341	 11	22.0	5.3	 25
342	 11	24.0	5.4	 25
343	 11	23.0	4.6	 20
344	 11	27.0	6.1	 25
345	 11	26.0	4.9	 25
346	 11	24.3	5.4	 20
347	 11	24.0	6.7	 25
348	 11	27.0	7.2	 25
349	 11	25.0	6.1	 20
350	 11	24.0	5.6	 25
351	 11	25.0	4.9	 25
352	 11	26.3	7.4	 20
353	 11	24.0	5.5	 25
354	 11	26.0	6.7	 25
355	 11	27.5	5.7	 20
356	 11	23.0	4.6	 25
357	 11	24.0	3.8	 25
358	 11	23.0	3.8	 20
359	 11	28.0	10.8	 25
360	 11	25.0	5.3	 25
361	 11	26.3	4.6	 20
362	 11	23.0	5.5	 25
363	 11	23.0	5.9	 25
364	 11	22.5	6.5	 20
365	 11	24.0	5.1	 25
366	 11	24.0	5.9	 25
367	 11	24.5	4.3	 20
368	 11	22.0	3.7	 25
369	 11	27.0	5.0	 25
370	 11	24.3	4.6	 20
371	 11	24.0	5.0	 25
372	 11	28.0	6.3	 25
373	 11	21.8	5.2	 20
374	 11	26.0	6.4	 25
375	 11	25.0	4.1	 25
376	 11	22.3	4.0	 20
377	 11	27.0	7.7	 25
378	 11	22.0	3.8	 25
379	 11	26.5	6.2	 20
380	 11	27.0	6.8	 25
381	 11	27.0	4.7	 25
382	 11	29.0	4.3	 20
383	 11	23.0	7.9	 25
384	 11	25.0	4.2	 25
385	 11	25.5	5.8	 20
386	 11	27.0	5.5	 25
387	 11	24.0	4.5	 25
388	 11	24.0	5.0	 20
389	 11	22.0	4.4	 25
390	 11	24.0	5.1	 25
391	 11	23.3	4.9	 20
392	 11	25.0	4.6	 25
393	 11	25.0	5.3	 25
394	 11	23.3	3.9	 20
395	 11	23.0	3.8	 25
396	 11	25.0	4.9	 25
397	 11	26.3	5.0	 20
398	 11	23.0	5.5	 25
399	 11	24.0	11.1	 25
400	 11	22.0	4.5	 20
401	 11	22.0	5.4	 25
402	 11	24.0	6.2	 25
403	 11	23.3	5.4	 20
404	 11	23.0	4.0	 25
405	 11	21.0	3.5	 25
406	 11	27.3	5.7	 20
407	 11	22.0	3.2	 25
408	 11	25.0	4.6	 25
409	 11	25.3	5.9	 20
410	 11	24.0	5.6	 25
411	 11	27.0	6.2	 25
412	 11	24.0	5.1	 20
413	 11	26.0	7.2	 25
414	 11	25.0	5.5	 25
415	 11	23.3	3.6	 20
416	 11	24.0	5.5	 25
417	 11	25.0	4.8	 25
418	 11	26.3	5.1	 20
419	 11	25.0	5.8	 25
420	 11	26.0	5.1	 25
421	 11	23.3	5.7	 20
422	 11	25.0	4.6	 25
423	 11	26.0	5.8	 25
424	 11	27.0	5.9	 20
425	 11	27.0	5.3	 25
426	 11	23.0	4.9	 25
427	 11	27.3	5.6	 20
428	 11	22.0	5.8	 25
429	 11	23.0	4.5	 25
430	 11	24.0	5.0	 20
431	 11	24.0	5.5	 25
432	 11	23.0	5.2	 25
433	 11	24.3	5.5	 20
434	 11	26.0	6.0	 25
435	 11	23.0	5.2	 25
436	 11	23.0	4.8	 20
437	 11	25.0	4.6	 25
438	 11	24.0	5.8	 25
439	 11	25.0	5.3	 20
440	 11	23.0	4.8	 25
441	 11	24.0	5.5	 25
442	 11	24.0	4.8	 20
443	 11	24.0	4.9	 25
444	 11	25.0	4.8	 25
445	 11	23.3	4.9	 20
446	 11	26.0	5.2	 25
447	 11	26.0	5.6	 20
448	 11	24.0	4.0	 25
449	 11	25.0	5.4	 25
450	 11	26.0	5.7	 20
451	 11	25.0	5.5	 25
452	 11	21.0	5.9	 25
453	 11	23.3	4.7	 20
454	 11	25.0	6.5	 25
455	 11	23.0	4.6	 25
456	 11	23.3	5.5	 20
457	 11	25.0	5.8	 25
458	 11	24.0	4.7	 25
459	 11	24.0	5.1	 20
460	 11	27.0	7.4	 25
461	 11	24.0	5.1	 25
462	 11	24.0	5.6	 20
463	 11	24.0	4.2	 25
464	 11	26.0	6.1	 25
465	 11	23.0	4.5	 20
466	 11	26.0	6.1	 25
467	 11	25.0	5.7	 25
468	 11	24.0	4.2	 20
469	 11	24.0	4.7	 25
470	 11	24.0	5.7	 25
471	 11	26.0	5.5	 20
472	 11	23.0	4.6	 25
473	 11	23.0	4.3	 25
474	 11	28.0	6.3	 20
475	 11	24.0	4.5	 25
476	 11	27.0	6.4	 25
477	 11	25.0	5.2	 20
478	 11	22.0	5.2	 25
479	 11	24.0	5.3	 25
480	 11	21.0	4.8	 20
481	 11	24.0	5.3	 25
482	 11	22.0	5.5	 25
483	 11	27.0	6.3	 20
484	 11	25.0	5.8	 25
485	 11	25.0	6.5	 25
486	 11	24.0	4.1	 20
487	 11	25.0	5.7	 25
488	 11	25.0	6.3	 25
489	 11	29.0	6.5	 20
490	 11	25.0	5.1	 25
491	 11	28.0	5.7	 25
492	 11	25.3	6.4	 20
493	 11	24.0	4.9	 25
494	 11	24.0	3.7	 25
495	 11	21.0	3.8	 20
496	 11	25.0	3.6	 25
497	 11	25.0	6.8	 25
498	 11	25.3	6.2	 20
499	 11	29.0	8.2	 25
500	 11	25.0	5.1	 25
501	 11	24.0	4.6	 20
502	 11	22.0	3.1	 25
503	 11	24.0	6.3	 25
504	 11	24.0	4.5	 20
505	 11	26.0	4.9	 25
506	 11	27.0	5.2	 25
507	 11	27.0	8.1	 20
508	 11	23.0	3.8	 25
509	 11	27.0	7.0	 25
510	 11	29.0	6.4	 20
511	 11	24.0	5.5	 25
512	 11	24.0	4.7	 25
513	 11	27.5	7.4	 20
514	 11	23.0	4.3	 25
515	 11	28.0	4.9	 25
516	 11	24.3	4.0	 20
517	 11	22.0	4.7	 25
518	 11	23.0	5.6	 25
519	 11	25.0	5.5	 20
520	 11	23.0	4.8	 25
521	 11	27.0	6.2	 25
522	 11	27.3	7.6	 20
523	 11	23.0	4.2	 25
524	 11	28.0	5.6	 25
525	 11	26.0	5.7	 20
526	 11	22.0	4.1	 25
527	 11	22.0	4.7	 25
528	 11	21.3	4.3	 20
529	 11	24.0	5.8	 25
530	 11	24.0	5.4	 25
531	 11	28.3	5.0	 20
532	 11	27.0	7.2	 25
533	 11	25.0	4.7	 25
534	 11	25.3	4.2	 20
535	 11	24.0	5.8	 25
536	 11	24.0	5.1	 25
537	 11	23.3	4.8	 20
538	 11	23.0	4.9	 25
539	 11	23.0	4.9	 25
540	 11	24.3	5.6	 20
541	 11	23.0	6.9	 25
542	 11	25.0	3.9	 25
543	 11	28.0	5.5	 20
544	 11	26.0	5.7	 25
545	 11	23.0	5.0	 25
546	 11	24.3	4.5	 20
547	 11	25.0	5.7	 25
548	 11	23.0	4.2	 25
549	 11	24.3	4.4	 20
550	 11	23.0	5.6	 25
551	 11	24.0	5.8	 25
552	 11	24.0	4.9	 20
553	 11	23.0	5.5	 25
554	 11	24.0	5.1	 25
555	 11	24.3	5.0	 20
556	 11	27.0	5.2	 25
557	 11	24.0	5.7	 25
558	 11	25.5	4.8	 20
559	 11	23.0	5.0	 25
560	 11	26.0	5.7	 25
561	 11	26.5	5.7	 20
562	 11	26.0	6.2	 25
563	 11	21.0	5.7	 25
564	 11	27.3	4.5	 20
565	 11	25.0	5.8	 25
566	 11	25.0	6.5	 25
567	 11	29.3	5.8	 20
568	 11	28.0	9.5	 25
569	 11	24.0	4.2	 25
570	 11	25.3	5.8	 20
571	 11	25.0	6.4	 25
572	 11	24.0	4.7	 25
573	 11	25.3	6.3	 20
574	 11	24.0	5.6	 25
575	 11	25.0	7.2	 25
576	 11	25.0	5.9	 20
577	 11	26.0	4.9	 25
578	 11	22.3	5.1	 20
579	 11	24.0	4.7	 25
580	 11	22.0	5.1	 25
581	 11	21.3	5.1	 20
582	 11	27.0	6.0	 25
583	 11	23.0	4.9	 25
584	 11	24.5	3.9	 20
585	 11	24.0	4.9	 25
586	 11	26.0	5.1	 25
587	 11	26.3	5.2	 20
588	 11	26.0	7.0	 25
589	 11	22.0	5.1	 25
590	 11	23.3	4.0	 20
591	 11	25.0	5.4	 25
592	 11	23.0	5.3	 25
593	 11	23.3	7.8	 20
594	 11	27.0	5.4	 25
595	 11	25.0	6.0	 25
596	 11	24.3	3.8	 20
597	 11	22.0	4.1	 25
598	 11	25.0	5.5	 25
599	 11	24.0	5.0	 20
600	 11	25.0	4.6	 25
601	 11	22.0	5.2	 25
602	 11	29.3	9.3	 20
603	 11	24.0	4.6	 25
604	 11	25.0	4.8	 25
605	 11	26.3	5.4	 20
606	 11	27.0	6.5	 25
607	 11	25.0	6.1	 25
608	 11	27.3	6.5	 20
609	 11	22.0	4.4	 25
610	 11	24.0	5.3	 25
611	 11	23.3	5.0	 20
612	 11	26.0	6.5	 25
613	 11	25.0	6.8	 25
614	 11	23.0	4.3	 20
615	 11	26.0	5.4	 25
616	 11	23.0	4.6	 25
617	 11	22.3	3.5	 20
618	 11	25.0	6.0	 25
619	 11	25.0	4.9	 25
620	 11	25.3	5.5	 20
621	 11	23.0	5.5	 25
622	 11	27.0	6.6	 25
623	 11	26.3	5.8	 20
624	 11	25.0	4.9	 25
625	 11	24.0	4.7	 25
626	 11	23.0	5.6	 20
627	 11	27.0	6.2	 25
628	 11	27.0	8.2	 25
629	 11	22.3	4.0	 20
630	 11	24.0	5.8	 25
631	 11	22.0	3.6	 25
632	 11	23.3	6.8	 20
633	 11	25.0	5.4	 25
634	 11	29.0	7.3	 25
635	 11	23.0	5.4	 20
636	 11	24.0	4.7	 25
637	 11	24.0	6.4	 25
638	 11	26.3	6.1	 20
639	 11	40.0	5.8	 25
  0	 12	4617.0	642.6	 25
  1	 12	143.0	23.7	 20
  2	 12	80.0	14.3	 25
  3	 12	227.0	33.0	 25
  4	 12	38.3	6.3	 20
  5	 12	128.0	23.0	 25
  6	 12	170.0	23.8	 25
  7	 12	436.3	50.3	 20
  8	 12	376.0	59.0	 25
  9	 12	329.0	46.7	 25
 10	 12	75.0	9.9	 20
 11	 12	45.0	7.5	 25
 12	 12	39.0	6.4	 25
 13	 12	59.3	10.3	 20
 14	 12	39.0	6.5	 25
 15	 12	181.0	31.6	 25
 16	 12	69.5	10.4	 20
 17	 12	128.0	22.0	 25
 18	 12	55.0	11.7	 25
 19	 12	137.8	165.6	 20
 20	 12	149.0	25.2	 25
 21	 12	46.0	10.2	 25
 22	 12	131.5	22.9	 20
 23	 12	399.0	55.4	 25
 24	 12	290.0	35.1	 25
 25	 12	313.3	38.5	 20
 26	 12	39.0	9.2	 25
 27	 12	73.0	11.5	 25
 28	 12	151.8	26.5	 20
 29	 12	362.0	79.1	 25
 30	 12	195.0	32.8	 25
 31	 12	304.8	53.3	 20
 32	 12	191.0	42.5	 25
 33	 12	138.0	23.1	 25
 34	 12	109.8	14.2	 20
 35	 12	135.0	23.8	 25
 36	 12	49.0	12.9	 25
 37	 12	85.5	16.6	 20
 38	 12	504.0	106.0	 25
 39	 12	290.0	47.2	 25
 40	 12	352.5	46.7	 20
 41	 12	174.0	32.9	 25
 42	 12	342.0	57.3	 25
 43	 12	364.8	52.5	 20
 44	 12	162.0	30.7	 25
 45	 12	57.0	10.7	 25
 46	 12	65.3	9.8	 20
 47	 12	82.0	12.4	 25
 48	 12	115.0	21.3	 25
 49	 12	110.8	21.5	 20
 50	 12	114.0	28.0	 25
 51	 12	133.0	22.9	 25
 52	 12	152.0	29.1	 20
 53	 12	374.0	62.6	 25
 54	 12	655.0	106.0	 25
 55	 12	171.0	28.1	 20
 56	 12	52.0	11.2	 25
 57	 12	51.0	10.2	 25
 58	 12	62.0	9.1	 20
 59	 12	209.0	34.2	 25
 60	 12	49.0	7.1	 25
 61	 12	198.5	31.2	 20
 62	 12	469.0	87.1	 25
 63	 12	308.0	48.7	 25
 64	 12	320.5	52.9	 20
 65	 12	59.0	12.5	 25
 66	 12	183.0	31.3	 20
 67	 12	580.0	138.1	 25
 68	 12	347.0	64.8	 25
 69	 12	79.8	12.5	 20
 70	 12	155.0	33.7	 25
 71	 12	1577.0	254.9	 25
 72	 12	767.3	126.4	 20
 73	 12	183.0	40.1	 25
 74	 12	229.0	44.2	 25
 75	 12	103.3	19.1	 20
 76	 12	475.0	124.4	 25
 77	 12	543.0	101.9	 25
 78	 12	91.3	15.8	 20
 79	 12	80.0	18.1	 25
 80	 12	474.0	83.6	 25
 81	 12	47.8	8.1	 20
 82	 12	240.0	51.9	 25
 83	 12	887.0	152.8	 25
 84	 12	271.8	30.2	 20
 85	 12	195.0	45.3	 25
 86	 12	469.0	88.1	 25
 87	 12	1007.3	153.9	 20
 88	 12	582.0	114.7	 25
 89	 12	166.0	24.5	 25
 90	 12	542.5	70.0	 20
 91	 12	880.0	191.9	 25
 92	 12	872.0	146.3	 25
 93	 12	196.8	33.9	 20
 94	 12	248.0	48.1	 25
 95	 12	633.0	96.0	 25
 96	 12	120.5	22.8	 20
 97	 12	93.0	16.9	 25
 98	 12	112.0	21.8	 25
 99	 12	102.5	19.6	 20
100	 12	58.0	8.5	 25
101	 12	895.0	153.0	 25
102	 12	1247.8	190.0	 20
103	 12	120.0	22.0	 25
104	 12	231.0	42.5	 25
105	 12	362.3	53.7	 20
106	 12	240.0	46.0	 25
107	 12	285.0	54.7	 25
108	 12	101.8	13.6	 20
109	 12	56.0	11.6	 25
110	 12	369.0	57.9	 25
111	 12	244.3	44.6	 20
112	 12	421.0	75.7	 25
113	 12	668.0	108.7	 25
114	 12	395.5	64.0	 20
115	 12	391.0	73.7	 25
116	 12	944.0	166.3	 25
117	 12	136.0	26.6	 20
118	 12	497.0	93.1	 25
119	 12	352.0	66.2	 25
120	 12	126.0	21.2	 20
121	 12	472.0	85.2	 25
122	 12	1362.0	238.3	 25
123	 12	1121.0	181.7	 20
124	 12	800.0	139.5	 25
125	 12	286.0	52.1	 25
126	 12	742.0	109.8	 20
127	 12	1800.0	334.8	 25
128	 12	1516.0	268.7	 25
129	 12	2168.3	350.0	 20
130	 12	2847.0	419.2	 25
131	 12	2987.0	469.9	 25
132	 12	1784.5	275.7	 20
133	 12	1398.0	235.5	 25
134	 12	974.0	157.0	 25
135	 12	1021.5	150.3	 20
136	 12	916.0	194.4	 25
137	 12	1265.0	214.5	 25
138	 12	1319.8	208.2	 20
139	 12	1265.0	222.2	 25
140	 12	1012.0	161.6	 25
141	 12	6009.3	881.6	 20
142	 12	3124.0	553.7	 25
143	 12	422.0	78.7	 25
144	 12	1062.3	175.4	 20
145	 12	5026.0	865.4	 25
146	 12	3324.0	567.8	 25
147	 12	2490.8	374.8	 20
148	 12	675.0	115.2	 25
149	 12	2566.0	461.3	 25
150	 12	2006.5	308.6	 20
151	 12	4102.0	683.6	 25
152	 12	1896.0	305.5	 25
153	 12	300.8	48.0	 20
154	 12	2926.0	527.5	 25
155	 12	3448.0	642.4	 25
156	 12	3476.5	592.5	 20
157	 12	489.0	95.1	 25
158	 12	1086.0	216.0	 25
159	 12	1213.8	192.5	 20
160	 12	1214.0	221.8	 25
161	 12	1892.0	352.6	 25
162	 12	537.0	95.5	 20
163	 12	6464.0	1105.8	 25
164	 12	6292.0	1119.2	 25
165	 12	6719.3	1047.6	 20
166	 12	2681.0	447.8	 25
167	 12	5591.0	904.1	 25
168	 12	2723.0	452.8	 20
169	 12	1713.0	301.0	 25
170	 12	1092.0	178.5	 25
171	 12	2130.0	343.1	 20
172	 12	3714.0	598.2	 25
173	 12	4062.0	673.1	 25
174	 12	1993.8	297.2	 20
175	 12	3456.0	579.8	 25
176	 12	4388.0	798.4	 25
177	 12	2545.8	409.8	 20
178	 12	93.0	17.7	 25
179	 12	2423.0	412.4	 25
180	 12	510.3	89.0	 20
181	 12	45.0	9.7	 25
182	 12	52.0	8.7	 25
183	 12	51.8	7.5	 20
184	 12	33.0	5.2	 25
185	 12	33.0	6.4	 25
186	 12	43.0	18.7	 20
187	 12	44.0	8.4	 25
188	 12	36.0	8.0	 25
189	 12	67.0	9.5	 20
190	 12	136.0	23.6	 25
191	 12	32.0	6.0	 25
192	 12	37.3	8.7	 20
193	 12	34.0	6.6	 25
194	 12	30.3	6.1	 20
195	 12	28.0	5.0	 25
196	 12	30.0	4.9	 25
197	 12	30.3	5.5	 20
198	 12	34.0	5.9	 25
199	 12	30.0	6.2	 25
200	 12	30.5	4.5	 20
201	 12	28.0	5.7	 25
202	 12	31.0	6.4	 25
203	 12	31.0	7.3	 20
204	 12	28.0	5.8	 25
205	 12	45.0	8.6	 25
206	 12	24.3	3.8	 20
207	 12	34.0	6.6	 25
208	 12	37.0	7.8	 25
209	 12	155.0	31.2	 20
210	 12	58.0	8.5	 25
211	 12	134.0	24.9	 25
212	 12	45.5	14.8	 20
213	 12	31.0	6.9	 25
214	 12	133.0	24.5	 25
215	 12	30.3	5.9	 20
216	 12	28.0	5.2	 25
217	 12	30.0	6.5	 25
218	 12	39.3	7.6	 20
219	 12	50.0	11.9	 25
220	 12	30.0	6.0	 25
221	 12	48.5	8.1	 20
222	 12	55.0	10.7	 25
223	 12	39.0	9.1	 25
224	 12	31.0	5.4	 20
225	 12	32.0	4.5	 25
226	 12	30.0	3.9	 25
227	 12	31.3	6.7	 20
228	 12	31.0	6.2	 25
229	 12	35.0	6.3	 25
230	 12	30.5	7.1	 20
231	 12	29.0	6.3	 25
232	 12	38.0	9.5	 25
233	 12	32.0	7.9	 20
234	 12	76.0	13.3	 25
235	 12	47.0	8.5	 25
236	 12	31.3	4.5	 20
237	 12	30.0	5.1	 25
238	 12	33.0	7.2	 25
239	 12	39.3	7.7	 20
240	 12	28.0	4.8	 25
241	 12	32.0	5.9	 25
242	 12	43.0	7.7	 20
243	 12	48.0	10.4	 25
244	 12	29.0	4.5	 25
245	 12	34.3	5.6	 20
246	 12	31.0	8.0	 25
247	 12	31.0	5.4	 25
248	 12	28.8	6.6	 20
249	 12	34.0	6.3	 25
250	 12	34.0	11.1	 25
251	 12	43.8	10.9	 20
252	 12	27.0	6.9	 25
253	 12	30.0	5.8	 25
254	 12	35.5	7.6	 20
255	 12	30.0	4.3	 25
256	 12	30.0	5.5	 25
257	 12	35.3	9.4	 20
258	 12	32.0	6.5	 25
259	 12	32.0	6.9	 25
260	 12	32.0	5.8	 20
261	 12	45.0	7.9	 25
262	 12	47.0	7.6	 25
263	 12	46.0	9.6	 20
264	 12	65.0	10.0	 25
265	 12	27.0	4.4	 25
266	 12	32.8	6.8	 20
267	 12	31.0	6.2	 25
268	 12	33.0	7.2	 25
269	 12	47.0	10.2	 20
270	 12	42.0	8.3	 25
271	 12	35.0	7.8	 25
272	 12	28.3	3.7	 20
273	 12	31.0	6.6	 25
274	 12	31.0	6.1	 25
275	 12	28.0	6.2	 20
276	 12	31.0	8.5	 25
277	 12	34.0	6.0	 25
278	 12	49.0	8.8	 20
279	 12	106.0	20.2	 25
280	 12	204.0	34.0	 25
281	 12	31.3	6.3	 20
282	 12	27.0	5.7	 25
283	 12	34.0	8.1	 25
284	 12	30.8	6.6	 20
285	 12	34.0	7.0	 25
286	 12	32.0	5.7	 25
287	 12	28.0	5.9	 20
288	 12	51.0	8.1	 25
289	 12	75.0	13.5	 25
290	 12	87.0	20.6	 20
291	 12	53.0	8.1	 25
292	 12	63.0	17.1	 25
293	 12	47.8	10.1	 20
294	 12	32.0	6.0	 25
295	 12	31.0	5.8	 25
296	 12	31.3	6.2	 20
297	 12	30.0	6.3	 25
298	 12	34.0	6.3	 25
299	 12	33.8	6.0	 20
300	 12	30.0	5.5	 25
301	 12	31.0	7.2	 25
302	 12	32.5	7.4	 20
303	 12	36.0	7.0	 25
304	 12	35.0	6.6	 25
305	 12	29.3	7.4	 20
306	 12	35.0	7.4	 25
307	 12	40.0	8.8	 25
308	 12	47.3	9.3	 20
309	 12	45.0	9.5	 25
310	 12	50.0	7.0	 25
311	 12	35.5	6.1	 20
312	 12	32.0	8.6	 25
313	 12	35.0	6.8	 25
314	 12	33.5	7.3	 20
315	 12	54.0	10.2	 25
316	 12	48.0	8.4	 25
317	 12	31.0	6.2	 20
318	 12	30.0	6.8	 25
319	 12	34.0	6.1	 25
320	 12	35.3	7.4	 20
321	 12	28.0	6.6	 25
322	 12	43.0	6.3	 20
323	 12	54.0	13.7	 25
324	 12	35.0	6.1	 25
325	 12	33.5	5.7	 20
326	 12	30.0	5.5	 25
327	 12	45.0	11.7	 25
328	 12	35.5	8.0	 20
329	 12	32.0	3.9	 25
330	 12	31.0	6.3	 25
331	 12	32.3	7.6	 20
332	 12	47.0	10.2	 25
333	 12	36.0	4.9	 25
334	 12	46.3	8.1	 20
335	 12	316.0	34.5	 25
336	 12	33.0	6.2	 25
337	 12	40.0	10.7	 20
338	 12	27.0	6.4	 25
339	 12	30.0	6.1	 25
340	 12	31.8	5.2	 20
341	 12	61.0	10.5	 25
342	 12	81.0	15.0	 25
343	 12	47.5	9.1	 20
344	 12	62.0	14.6	 25
345	 12	51.0	9.4	 25
346	 12	33.5	5.8	 20
347	 12	46.0	9.5	 25
348	 12	67.0	11.1	 25
349	 12	32.8	7.5	 20
350	 12	44.0	9.0	 25
351	 12	35.0	7.0	 25
352	 12	72.3	11.5	 20
353	 12	64.0	11.9	 25
354	 12	55.0	11.0	 25
355	 12	87.5	14.9	 20
356	 12	55.0	11.3	 25
357	 12	55.0	12.5	 25
358	 12	103.3	14.3	 20
359	 12	81.0	16.2	 25
360	 12	37.0	6.3	 25
361	 12	36.0	7.1	 20
362	 12	133.0	34.7	 25
363	 12	31.0	6.7	 25
364	 12	29.0	7.4	 20
365	 12	28.0	6.8	 25
366	 12	30.0	6.4	 25
367	 12	42.5	7.6	 20
368	 12	44.0	8.5	 25
369	 12	45.0	7.9	 25
370	 12	40.3	6.9	 20
371	 12	48.0	9.0	 25
372	 12	34.0	6.5	 25
373	 12	75.5	16.4	 20
374	 12	46.0	11.5	 25
375	 12	69.0	14.2	 25
376	 12	61.3	11.7	 20
377	 12	34.0	5.5	 25
378	 12	38.0	6.5	 25
379	 12	33.3	7.5	 20
380	 12	29.0	6.5	 25
381	 12	35.0	7.7	 25
382	 12	27.5	5.4	 20
383	 12	30.0	6.2	 25
384	 12	53.0	11.0	 25
385	 12	36.3	7.1	 20
386	 12	31.0	4.4	 25
387	 12	33.0	6.4	 25
388	 12	29.0	7.8	 20
389	 12	31.0	5.7	 25
390	 12	35.0	7.8	 25
391	 12	44.3	9.7	 20
392	 12	29.0	5.3	 25
393	 12	39.0	7.7	 25
394	 12	263.8	45.4	 20
395	 12	29.0	5.5	 25
396	 12	33.0	7.5	 25
397	 12	34.5	4.9	 20
398	 12	28.0	6.4	 25
399	 12	28.0	5.2	 25
400	 12	45.3	8.5	 20
401	 12	38.0	8.6	 25
402	 12	50.0	11.3	 25
403	 12	45.3	6.6	 20
404	 12	40.0	9.0	 25
405	 12	188.0	32.3	 25
406	 12	29.3	4.8	 20
407	 12	28.0	4.8	 25
408	 12	31.0	5.9	 25
409	 12	33.3	6.0	 20
410	 12	31.0	5.2	 25
411	 12	26.0	5.1	 25
412	 12	35.0	5.4	 20
413	 12	40.0	8.3	 25
414	 12	41.0	7.8	 25
415	 12	44.3	8.8	 20
416	 12	92.0	18.6	 25
417	 12	42.0	8.7	 25
418	 12	31.0	5.5	 20
419	 12	52.0	9.8	 25
420	 12	291.0	40.6	 25
421	 12	31.0	7.0	 20
422	 12	24.0	6.3	 25
423	 12	34.0	6.4	 25
424	 12	58.5	11.2	 20
425	 12	51.0	9.2	 25
426	 12	60.0	8.6	 25
427	 12	27.3	4.2	 20
428	 12	27.0	5.6	 25
429	 12	43.0	13.2	 25
430	 12	37.0	6.9	 20
431	 12	36.0	9.0	 25
432	 12	30.0	5.3	 25
433	 12	43.3	7.1	 20
434	 12	32.0	6.3	 25
435	 12	36.0	8.2	 25
436	 12	50.0	11.5	 20
437	 12	45.0	10.2	 25
438	 12	73.0	11.3	 25
439	 12	34.5	6.9	 20
440	 12	85.0	13.4	 25
441	 12	30.0	6.7	 25
442	 12	29.3	4.9	 20
443	 12	35.0	8.1	 25
444	 12	44.0	10.2	 25
445	 12	36.3	6.6	 20
446	 12	44.0	9.0	 25
447	 12	40.3	7.2	 20
448	 12	34.0	7.2	 25
449	 12	35.0	8.0	 25
450	 12	30.3	6.2	 20
451	 12	42.0	7.4	 25
452	 12	31.0	5.1	 25
453	 12	38.0	7.7	 20
454	 12	31.0	5.4	 25
455	 12	36.0	6.6	 25
456	 12	51.3	9.3	 20
457	 12	44.0	8.3	 25
458	 12	31.0	7.3	 25
459	 12	32.0	6.9	 20
460	 12	34.0	6.9	 25
461	 12	41.0	8.0	 25
462	 12	34.0	7.3	 20
463	 12	26.0	6.3	 25
464	 12	29.0	5.5	 25
465	 12	27.3	5.9	 20
466	 12	39.0	8.1	 25
467	 12	34.0	7.0	 25
468	 12	28.0	5.0	 20
469	 12	35.0	6.7	 25
470	 12	28.0	6.0	 25
471	 12	28.0	6.3	 20
472	 12	35.0	7.0	 25
473	 12	29.0	5.6	 25
474	 12	312.8	51.9	 20
475	 12	31.0	6.3	 25
476	 12	47.0	9.3	 25
477	 12	36.0	6.1	 20
478	 12	29.0	6.6	 25
479	 12	38.0	7.1	 25
480	 12	31.3	6.7	 20
481	 12	106.0	24.2	 25
482	 12	64.0	15.8	 25
483	 12	43.5	6.2	 20
484	 12	91.0	16.6	 25
485	 12	80.0	17.8	 25
486	 12	177.3	33.3	 20
487	 12	36.0	6.0	 25
488	 12	41.0	6.4	 25
489	 12	75.8	15.9	 20
490	 12	51.0	11.9	 25
491	 12	28.0	4.9	 25
492	 12	27.3	5.1	 20
493	 12	57.0	12.4	 25
494	 12	86.0	14.7	 25
495	 12	55.0	10.2	 20
496	 12	32.0	6.1	 25
497	 12	42.0	8.9	 25
498	 12	44.0	7.3	 20
499	 12	28.0	5.8	 25
500	 12	51.0	34.1	 25
501	 12	59.0	11.8	 20
502	 12	38.0	7.1	 25
503	 12	81.0	14.7	 25
504	 12	66.0	13.4	 20
505	 12	71.0	12.6	 25
506	 12	41.0	6.7	 25
507	 12	82.8	14.6	 20
508	 12	34.0	6.9	 25
509	 12	37.0	5.7	 25
510	 12	36.5	5.5	 20
511	 12	30.0	5.6	 25
512	 12	46.0	7.4	 25
513	 12	51.3	10.9	 20
514	 12	42.0	7.8	 25
515	 12	40.0	6.4	 25
516	 12	44.0	8.9	 20
517	 12	52.0	12.7	 25
518	 12	33.0	6.9	 25
519	 12	33.3	7.0	 20
520	 12	29.0	5.0	 25
521	 12	32.0	5.2	 25
522	 12	33.0	6.3	 20
523	 12	28.0	6.8	 25
524	 12	35.0	7.8	 25
525	 12	30.8	6.6	 20
526	 12	32.0	7.5	 25
527	 12	72.0	10.1	 25
528	 12	33.3	8.3	 20
529	 12	36.0	6.4	 25
530	 12	51.0	9.2	 25
531	 12	31.0	4.7	 20
532	 12	35.0	7.1	 25
533	 12	30.0	6.2	 25
534	 12	33.3	5.8	 20
535	 12	31.0	6.1	 25
536	 12	36.0	6.3	 25
537	 12	50.0	9.0	 20
538	 12	37.0	7.9	 25
539	 12	31.0	7.0	 25
540	 12	30.8	6.3	 20
541	 12	31.0	5.4	 25
542	 12	69.0	11.5	 25
543	 12	40.5	5.6	 20
544	 12	491.0	100.0	 25
545	 12	33.0	6.2	 25
546	 12	44.3	6.7	 20
547	 12	170.0	32.8	 25
548	 12	85.0	15.3	 25
549	 12	35.3	7.6	 20
550	 12	29.0	5.9	 25
551	 12	35.0	7.3	 25
552	 12	38.3	5.6	 20
553	 12	61.0	13.3	 25
554	 12	32.0	6.1	 25
555	 12	33.8	6.7	 20
556	 12	29.0	5.9	 25
557	 12	46.0	8.5	 25
558	 12	28.3	5.9	 20
559	 12	27.0	5.8	 25
560	 12	31.0	6.4	 25
561	 12	32.0	6.2	 20
562	 12	32.0	5.5	 25
563	 12	43.0	8.9	 25
564	 12	38.3	7.6	 20
565	 12	30.0	7.2	 25
566	 12	30.0	4.9	 25
567	 12	34.0	5.6	 20
568	 12	106.0	21.5	 25
569	 12	35.0	6.2	 25
570	 12	30.3	7.4	 20
571	 12	30.0	5.6	 25
572	 12	27.0	6.0	 25
573	 12	28.0	4.9	 20
574	 12	44.0	10.2	 25
575	 12	27.0	5.2	 25
576	 12	63.8	9.2	 20
577	 12	29.0	6.7	 25
578	 12	33.3	7.0	 20
579	 12	45.0	9.2	 25
580	 12	47.0	6.7	 25
581	 12	27.3	5.1	 20
582	 12	26.0	4.9	 25
583	 12	32.0	9.1	 25
584	 12	30.3	3.7	 20
585	 12	33.0	6.6	 25
586	 12	31.0	5.0	 25
587	 12	38.3	8.2	 20
588	 12	38.0	7.5	 25
589	 12	30.0	5.7	 25
590	 12	31.0	5.0	 20
591	 12	49.0	9.3	 25
592	 12	39.0	7.3	 25
593	 12	37.3	6.5	 20
594	 12	42.0	11.7	 25
595	 12	43.0	7.4	 25
596	 12	29.3	5.8	 20
597	 12	28.0	5.0	 25
598	 12	29.0	4.8	 25
599	 12	35.5	6.9	 20
600	 12	32.0	6.6	 25
601	 12	48.0	8.7	 25
602	 12	32.0	6.8	 20
603	 12	33.0	6.9	 25
604	 12	30.0	6.0	 25
605	 12	37.3	6.1	 20
606	 12	48.0	11.6	 25
607	 12	60.0	11.4	 25
608	 12	80.8	14.5	 20
609	 12	30.0	5.6	 25
610	 12	33.0	6.3	 25
611	 12	32.3	5.0	 20
612	 12	37.0	8.7	 25
613	 12	33.0	6.7	 25
614	 12	30.3	6.3	 20
615	 12	33.0	7.7	 25
616	 12	37.0	7.6	 25
617	 12	229.0	31.3	 20
618	 12	172.0	33.5	 25
619	 12	27.0	5.1	 25
620	 12	33.0	6.4	 20
621	 12	131.0	22.5	 25
622	 12	124.0	15.4	 25
623	 12	104.3	17.8	 20
624	 12	30.0	5.2	 25
625	 12	36.0	8.0	 25
626	 12	27.0	5.8	 20
627	 12	27.0	5.1	 25
628	 12	42.0	8.2	 25
629	 12	27.3	7.5	 20
630	 12	33.0	6.7	 25
631	 12	29.0	5.8	 25
632	 12	30.5	6.9	 20
633	 12	103.0	13.0	 25
634	 12	30.0	6.5	 25
635	 12	30.3	7.7	 20
636	 12	34.0	5.9	 25
637	 12	29.0	6.8	 25
638	 12	43.0	8.9	 20
639	 12	3640.0	590.7	 25
  0	 13	39.3	7.8	 20
  1	 13	47.0	7.3	 16
  2	 13	32.3	5.7	 20
  3	 13	124.5	13.0	 20
  4	 13	32.3	6.2	 16
  5	 13	84.8	10.2	 20
  6	 13	50.8	7.9	 20
  7	 13	219.8	19.2	 16
  8	 13	94.0	18.3	 20
  9	 13	73.3	10.9	 20
 10	 13	37.5	7.1	 16
 11	 13	53.3	9.1	 20
 12	 13	32.3	10.0	 20
 13	 13	39.3	6.6	 16
 14	 13	37.3	6.5	 20
 15	 13	38.5	8.6	 20
 16	 13	257.0	27.4	 16
 17	 13	42.3	9.2	 20
 18	 13	32.3	6.3	 20
 19	 13	34.3	7.7	 16
 20	 13	84.5	16.5	 20
 21	 13	34.0	7.5	 20
 22	 13	42.8	6.4	 16
 23	 13	107.3	18.4	 20
 24	 13	91.3	11.7	 20
 25	 13	106.5	13.1	 16
 26	 13	31.0	6.9	 20
 27	 13	39.0	9.9	 20
 28	 13	59.3	7.5	 16
 29	 13	79.8	16.4	 20
 30	 13	61.0	7.8	 20
 31	 13	77.3	8.5	 16
 32	 13	59.3	13.2	 20
 33	 13	49.5	10.5	 20
 34	 13	34.5	7.3	 16
 35	 13	37.0	5.9	 20
 36	 13	34.0	5.8	 20
 37	 13	51.5	10.5	 16
 38	 13	309.3	62.7	 20
 39	 13	134.5	47.6	 20
 40	 13	101.8	14.3	 16
 41	 13	81.8	14.7	 20
 42	 13	57.3	7.7	 20
 43	 13	205.0	23.7	 16
 44	 13	55.3	9.9	 20
 45	 13	44.3	9.9	 20
 46	 13	38.3	5.8	 16
 47	 13	46.5	7.5	 20
 48	 13	67.3	7.9	 20
 49	 13	55.0	9.2	 16
 50	 13	66.3	13.4	 20
 51	 13	50.0	11.2	 20
 52	 13	51.0	6.7	 16
 53	 13	83.3	15.5	 20
 54	 13	213.3	26.4	 20
 55	 13	54.5	9.1	 16
 56	 13	51.3	9.5	 20
 57	 13	34.0	7.6	 20
 58	 13	44.5	8.6	 16
 59	 13	174.8	27.0	 20
 60	 13	37.3	7.7	 20
 61	 13	50.3	8.4	 16
 62	 13	120.5	24.7	 20
 63	 13	50.5	8.1	 20
 64	 13	101.0	24.2	 16
 65	 13	49.0	9.2	 20
 66	 13	41.0	8.0	 16
 67	 13	98.0	17.6	 20
 68	 13	80.8	14.2	 20
 69	 13	73.8	10.9	 16
 70	 13	85.8	13.9	 20
 71	 13	829.0	93.2	 20
 72	 13	245.8	32.8	 16
 73	 13	61.3	10.9	 20
 74	 13	47.5	7.1	 20
 75	 13	47.0	4.9	 16
 76	 13	132.8	23.0	 20
 77	 13	67.8	11.9	 20
 78	 13	43.5	7.0	 16
 79	 13	50.8	9.9	 20
 80	 13	113.0	22.1	 20
 81	 13	44.0	6.0	 16
 82	 13	112.5	20.2	 20
 83	 13	280.3	44.1	 20
 84	 13	49.5	9.4	 16
 85	 13	35.3	6.4	 20
 86	 13	141.0	21.9	 20
 87	 13	298.8	30.5	 16
 88	 13	71.0	10.9	 20
 89	 13	49.3	8.2	 20
 90	 13	196.5	33.3	 16
 91	 13	245.5	43.2	 20
 92	 13	216.8	23.9	 20
 93	 13	54.5	8.4	 16
 94	 13	68.5	10.3	 20
 95	 13	346.3	34.7	 20
 96	 13	57.3	10.2	 16
 97	 13	39.3	7.5	 20
 98	 13	53.5	9.7	 20
 99	 13	40.0	7.8	 16
100	 13	33.0	7.2	 20
101	 13	147.5	18.9	 20
102	 13	269.3	38.5	 16
103	 13	36.3	5.9	 20
104	 13	43.0	7.3	 20
105	 13	61.3	8.4	 16
106	 13	67.3	13.3	 20
107	 13	90.3	17.0	 20
108	 13	57.0	9.8	 16
109	 13	40.0	7.3	 20
110	 13	87.0	16.2	 20
111	 13	113.0	16.0	 16
112	 13	256.8	26.4	 20
113	 13	89.0	12.4	 20
114	 13	128.0	20.3	 16
115	 13	74.3	15.5	 20
116	 13	167.3	29.0	 20
117	 13	34.5	9.6	 16
118	 13	112.3	18.5	 20
119	 13	64.0	11.2	 20
120	 13	38.0	6.5	 16
121	 13	94.0	14.1	 20
122	 13	201.3	29.5	 20
123	 13	180.5	25.8	 16
124	 13	38.5	12.5	 20
125	 13	39.0	8.8	 20
126	 13	87.5	14.9	 16
127	 13	746.5	92.2	 20
128	 13	364.0	42.5	 20
129	 13	290.8	33.5	 16
130	 13	1236.3	95.6	 20
131	 13	776.8	45.8	 20
132	 13	2306.3	125.6	 16
133	 13	1196.8	72.1	 20
134	 13	374.5	33.9	 20
135	 13	508.0	35.1	 16
136	 13	565.3	54.3	 20
137	 13	389.5	42.3	 20
138	 13	334.5	24.4	 16
139	 13	294.0	24.9	 20
140	 13	397.3	30.2	 20
141	 13	2882.5	140.5	 16
142	 13	385.5	49.1	 20
143	 13	50.5	8.0	 20
144	 13	99.8	15.2	 16
145	 13	682.5	87.3	 20
146	 13	622.3	83.3	 20
147	 13	391.5	64.4	 16
148	 13	76.0	15.2	 20
149	 13	260.0	40.0	 20
150	 13	191.0	31.2	 16
151	 13	638.8	74.2	 20
152	 13	513.5	63.5	 20
153	 13	57.3	8.2	 16
154	 13	446.3	59.0	 20
155	 13	172.5	30.8	 20
156	 13	143.3	34.8	 16
157	 13	340.0	40.6	 20
158	 13	45.8	10.0	 20
159	 13	273.3	26.1	 16
160	 13	197.5	30.5	 20
161	 13	218.3	25.9	 20
162	 13	85.5	6.9	 16
163	 13	1149.3	109.6	 20
164	 13	1803.8	257.6	 20
165	 13	1952.0	122.6	 16
166	 13	234.5	35.2	 20
167	 13	2317.0	239.7	 20
168	 13	697.0	51.4	 16
169	 13	75.3	18.7	 20
170	 13	66.3	12.0	 20
171	 13	367.0	38.6	 16
172	 13	1236.8	148.8	 20
173	 13	1485.3	206.7	 20
174	 13	204.3	19.9	 16
175	 13	541.0	63.6	 20
176	 13	1728.3	175.5	 20
177	 13	151.3	16.0	 16
178	 13	41.0	7.6	 20
179	 13	520.5	66.5	 20
180	 13	39.8	9.8	 16
181	 13	37.8	5.9	 20
182	 13	35.3	7.5	 20
183	 13	57.3	6.7	 16
184	 13	36.0	6.5	 20
185	 13	26.3	7.1	 20
186	 13	29.3	6.4	 16
187	 13	35.3	5.6	 20
188	 13	32.3	7.3	 20
189	 13	31.8	6.8	 16
190	 13	52.0	5.4	 20
191	 13	33.3	8.0	 20
192	 13	46.3	9.3	 16
193	 13	31.0	7.1	 20
194	 13	29.3	6.2	 16
195	 13	28.8	6.2	 20
196	 13	29.0	5.4	 20
197	 13	32.0	5.7	 16
198	 13	32.5	6.7	 20
199	 13	36.0	7.7	 20
200	 13	34.3	7.1	 16
201	 13	30.5	6.3	 20
202	 13	40.3	5.8	 20
203	 13	36.0	11.5	 16
204	 13	29.5	6.8	 20
205	 13	33.3	7.6	 20
206	 13	29.3	8.7	 16
207	 13	36.5	7.9	 20
208	 13	37.5	6.3	 20
209	 13	154.5	28.3	 16
210	 13	39.0	7.5	 20
211	 13	1708.8	333.6	 20
212	 13	53.5	21.7	 16
213	 13	30.3	5.9	 20
214	 13	65.5	13.5	 20
215	 13	34.0	5.4	 16
216	 13	91.3	21.2	 20
217	 13	29.0	5.8	 20
218	 13	33.3	7.8	 16
219	 13	33.5	5.9	 20
220	 13	27.3	5.8	 20
221	 13	134.8	31.2	 16
222	 13	78.3	16.1	 20
223	 13	30.0	5.5	 20
224	 13	25.5	4.4	 16
225	 13	41.3	9.9	 20
226	 13	29.0	5.5	 20
227	 13	30.0	5.5	 16
228	 13	36.3	6.2	 20
229	 13	39.0	5.6	 20
230	 13	39.0	8.4	 16
231	 13	36.5	10.2	 20
232	 13	34.0	6.8	 20
233	 13	35.8	8.0	 16
234	 13	76.3	15.3	 20
235	 13	51.0	9.4	 20
236	 13	30.3	6.0	 16
237	 13	27.8	5.0	 20
238	 13	30.5	6.0	 20
239	 13	35.0	4.7	 16
240	 13	28.0	5.5	 20
241	 13	28.5	6.7	 20
242	 13	49.0	8.0	 16
243	 13	39.0	8.0	 20
244	 13	35.3	7.1	 20
245	 13	34.3	5.2	 16
246	 13	29.0	4.6	 20
247	 13	34.8	7.9	 20
248	 13	27.3	5.5	 16
249	 13	35.0	7.6	 20
250	 13	30.3	5.4	 20
251	 13	51.3	10.0	 16
252	 13	28.0	7.4	 20
253	 13	27.0	3.3	 20
254	 13	27.3	7.2	 16
255	 13	25.0	5.3	 20
256	 13	28.0	5.8	 20
257	 13	43.0	6.9	 16
258	 13	33.0	5.3	 20
259	 13	31.3	5.7	 20
260	 13	28.5	6.5	 16
261	 13	66.5	8.9	 20
262	 13	164.3	21.7	 20
263	 13	39.5	7.9	 16
264	 13	48.8	9.4	 20
265	 13	32.5	6.7	 20
266	 13	33.0	8.0	 16
267	 13	75.3	13.9	 20
268	 13	33.0	6.3	 20
269	 13	72.0	13.5	 16
270	 13	30.0	5.1	 20
271	 13	38.8	6.6	 20
272	 13	32.3	6.4	 16
273	 13	30.0	6.1	 20
274	 13	33.3	6.5	 20
275	 13	29.5	5.0	 16
276	 13	28.0	6.0	 20
277	 13	31.3	6.2	 20
278	 13	38.8	6.7	 16
279	 13	141.0	24.6	 20
280	 13	124.0	20.9	 20
281	 13	28.3	3.6	 16
282	 13	26.0	3.7	 20
283	 13	31.5	5.7	 20
284	 13	39.3	9.1	 16
285	 13	35.3	7.2	 20
286	 13	30.5	6.7	 20
287	 13	26.5	6.3	 16
288	 13	33.0	7.8	 20
289	 13	56.3	8.1	 20
290	 13	55.3	9.0	 16
291	 13	33.0	7.0	 20
292	 13	80.5	14.0	 20
293	 13	44.0	9.0	 16
294	 13	32.0	6.4	 20
295	 13	38.0	8.9	 20
296	 13	36.5	7.0	 16
297	 13	31.0	8.7	 20
298	 13	32.0	6.0	 20
299	 13	34.5	7.9	 16
300	 13	41.3	6.9	 20
301	 13	28.3	5.9	 20
302	 13	31.5	5.2	 16
303	 13	29.3	5.3	 20
304	 13	37.0	7.2	 20
305	 13	32.3	4.5	 16
306	 13	30.3	5.0	 20
307	 13	44.8	8.4	 20
308	 13	55.0	7.1	 16
309	 13	72.3	9.7	 20
310	 13	44.0	6.9	 20
311	 13	49.8	9.0	 16
312	 13	38.0	5.4	 20
313	 13	30.0	7.0	 20
314	 13	29.8	5.1	 16
315	 13	40.3	7.6	 20
316	 13	39.3	8.7	 20
317	 13	39.5	9.0	 16
318	 13	30.0	4.6	 20
319	 13	35.3	8.3	 20
320	 13	36.3	7.1	 16
321	 13	32.5	5.3	 20
322	 13	49.8	7.9	 16
323	 13	59.0	9.5	 20
324	 13	30.3	8.4	 20
325	 13	35.3	5.9	 16
326	 13	34.5	10.2	 20
327	 13	42.3	8.4	 20
328	 13	84.0	12.4	 16
329	 13	41.3	8.3	 20
330	 13	43.0	7.3	 20
331	 13	29.3	4.8	 16
332	 13	36.3	5.1	 20
333	 13	42.8	8.5	 20
334	 13	46.8	10.0	 16
335	 13	85.5	15.8	 20
336	 13	29.5	5.4	 20
337	 13	36.0	5.5	 16
338	 13	37.0	6.3	 20
339	 13	50.3	8.8	 20
340	 13	31.3	6.8	 16
341	 13	109.3	26.7	 20
342	 13	42.3	7.7	 20
343	 13	46.0	8.0	 16
344	 13	43.3	8.0	 20
345	 13	45.3	7.5	 20
346	 13	44.3	9.1	 16
347	 13	42.5	9.5	 20
348	 13	103.3	15.6	 20
349	 13	30.8	6.0	 16
350	 13	55.0	12.0	 20
351	 13	50.3	9.6	 20
352	 13	60.3	8.9	 16
353	 13	63.0	12.0	 20
354	 13	56.0	10.7	 20
355	 13	55.0	9.6	 16
356	 13	48.3	7.8	 20
357	 13	39.5	6.7	 20
358	 13	58.0	9.6	 16
359	 13	67.3	12.4	 20
360	 13	33.5	5.8	 20
361	 13	30.3	5.7	 16
362	 13	75.5	18.8	 20
363	 13	30.5	6.9	 20
364	 13	26.3	5.6	 16
365	 13	36.3	9.8	 20
366	 13	30.5	8.6	 20
367	 13	38.3	7.6	 16
368	 13	39.3	8.6	 20
369	 13	52.5	8.9	 20
370	 13	53.3	8.6	 16
371	 13	99.5	23.0	 20
372	 13	35.0	5.1	 20
373	 13	64.3	10.6	 16
374	 13	35.0	5.3	 20
375	 13	47.5	11.1	 20
376	 13	138.5	27.7	 16
377	 13	39.3	7.2	 20
378	 13	36.3	7.0	 20
379	 13	34.8	7.6	 16
380	 13	28.5	4.7	 20
381	 13	40.3	8.6	 20
382	 13	51.5	7.2	 16
383	 13	29.3	5.3	 20
384	 13	192.0	22.9	 20
385	 13	38.3	7.3	 16
386	 13	47.0	9.9	 20
387	 13	34.3	6.2	 20
388	 13	27.3	5.2	 16
389	 13	35.0	6.5	 20
390	 13	28.0	3.9	 20
391	 13	31.0	6.9	 16
392	 13	36.3	8.1	 20
393	 13	40.0	9.0	 20
394	 13	101.8	20.1	 16
395	 13	32.0	6.1	 20
396	 13	33.5	5.0	 20
397	 13	37.5	7.5	 16
398	 13	31.5	7.2	 20
399	 13	31.0	5.6	 20
400	 13	43.3	11.0	 16
401	 13	61.0	11.9	 20
402	 13	69.5	10.7	 20
403	 13	54.3	12.5	 16
404	 13	36.3	6.7	 20
405	 13	53.5	9.0	 20
406	 13	32.3	6.4	 16
407	 13	29.5	5.9	 20
408	 13	30.3	5.9	 20
409	 13	40.5	9.9	 16
410	 13	50.0	5.4	 20
411	 13	31.0	4.5	 20
412	 13	33.0	8.4	 16
413	 13	185.3	38.2	 20
414	 13	38.0	6.6	 20
415	 13	67.5	12.9	 16
416	 13	108.5	15.1	 20
417	 13	44.5	7.4	 20
418	 13	44.0	9.3	 16
419	 13	55.0	10.1	 20
420	 13	166.5	23.4	 20
421	 13	26.3	4.2	 16
422	 13	31.5	6.2	 20
423	 13	43.3	7.9	 20
424	 13	106.0	15.5	 16
425	 13	42.3	8.4	 20
426	 13	34.3	6.7	 20
427	 13	27.5	4.1	 16
428	 13	29.0	5.2	 20
429	 13	42.3	6.9	 20
430	 13	45.8	10.8	 16
431	 13	30.3	7.4	 20
432	 13	34.0	5.6	 20
433	 13	55.5	9.5	 16
434	 13	37.0	5.9	 20
435	 13	37.3	7.1	 20
436	 13	30.3	6.6	 16
437	 13	42.0	7.1	 20
438	 13	124.3	16.0	 20
439	 13	34.5	6.9	 16
440	 13	76.0	14.6	 20
441	 13	30.0	6.4	 20
442	 13	34.0	6.9	 16
443	 13	35.3	7.5	 20
444	 13	123.5	15.7	 20
445	 13	54.3	8.1	 16
446	 13	33.8	6.9	 20
447	 13	46.0	7.9	 16
448	 13	30.0	6.7	 20
449	 13	32.3	6.0	 20
450	 13	30.0	5.8	 16
451	 13	59.3	10.4	 20
452	 13	31.5	5.8	 20
453	 13	29.3	4.6	 16
454	 13	62.0	12.4	 20
455	 13	43.8	8.3	 20
456	 13	35.3	6.4	 16
457	 13	79.5	12.1	 20
458	 13	31.0	4.7	 20
459	 13	26.5	8.4	 16
460	 13	48.3	8.4	 20
461	 13	43.3	8.7	 20
462	 13	28.5	6.6	 16
463	 13	30.0	7.2	 20
464	 13	32.5	6.6	 20
465	 13	31.3	9.0	 16
466	 13	31.0	4.6	 20
467	 13	39.8	8.4	 20
468	 13	30.3	6.2	 16
469	 13	34.3	6.9	 20
470	 13	32.3	7.0	 20
471	 13	32.0	5.8	 16
472	 13	29.5	4.8	 20
473	 13	30.3	6.6	 20
474	 13	79.5	15.8	 16
475	 13	31.5	4.7	 20
476	 13	37.0	4.7	 20
477	 13	31.8	6.3	 16
478	 13	27.5	4.3	 20
479	 13	53.0	9.8	 20
480	 13	35.0	7.4	 16
481	 13	76.3	15.7	 20
482	 13	103.5	16.4	 20
483	 13	76.5	11.6	 16
484	 13	160.0	28.9	 20
485	 13	107.5	23.6	 20
486	 13	189.5	19.6	 16
487	 13	44.3	8.8	 20
488	 13	35.8	6.7	 20
489	 13	40.5	5.9	 16
490	 13	78.3	10.5	 20
491	 13	28.5	4.5	 20
492	 13	30.0	4.9	 16
493	 13	29.5	4.5	 20
494	 13	32.5	7.9	 20
495	 13	34.0	6.0	 16
496	 13	34.3	7.5	 20
497	 13	33.3	5.7	 20
498	 13	36.3	8.3	 16
499	 13	34.3	5.6	 20
500	 13	41.3	7.0	 20
501	 13	50.3	7.4	 16
502	 13	30.5	4.6	 20
503	 13	39.0	6.8	 20
504	 13	38.5	8.0	 16
505	 13	53.3	9.7	 20
506	 13	57.5	10.3	 20
507	 13	215.0	26.5	 16
508	 13	34.0	7.0	 20
509	 13	53.8	7.7	 20
510	 13	32.0	5.6	 16
511	 13	33.3	5.0	 20
512	 13	39.0	7.1	 20
513	 13	39.0	5.9	 16
514	 13	35.5	10.1	 20
515	 13	44.5	8.5	 20
516	 13	48.3	11.1	 16
517	 13	81.8	16.7	 20
518	 13	32.0	6.1	 20
519	 13	32.3	6.8	 16
520	 13	29.3	5.1	 20
521	 13	28.0	4.4	 20
522	 13	27.0	5.3	 16
523	 13	25.3	4.8	 20
524	 13	32.0	6.6	 20
525	 13	34.3	7.7	 16
526	 13	33.0	7.4	 20
527	 13	199.8	24.0	 20
528	 13	27.3	5.6	 16
529	 13	26.3	4.2	 20
530	 13	38.0	7.8	 20
531	 13	34.3	5.8	 16
532	 13	43.3	8.4	 20
533	 13	38.3	5.6	 20
534	 13	29.3	5.2	 16
535	 13	30.0	5.5	 20
536	 13	35.0	7.0	 20
537	 13	48.0	10.7	 16
538	 13	34.0	6.5	 20
539	 13	37.8	5.3	 20
540	 13	30.5	6.4	 16
541	 13	29.3	6.3	 20
542	 13	32.0	5.3	 20
543	 13	38.0	5.9	 16
544	 13	1239.3	233.0	 20
545	 13	37.0	7.0	 20
546	 13	42.5	8.6	 16
547	 13	120.5	20.1	 20
548	 13	151.8	22.9	 20
549	 13	30.5	7.0	 16
550	 13	28.8	4.2	 20
551	 13	30.0	3.9	 20
552	 13	32.3	4.7	 16
553	 13	42.0	7.1	 20
554	 13	30.3	6.2	 20
555	 13	35.3	7.0	 16
556	 13	27.0	3.7	 20
557	 13	50.8	8.4	 20
558	 13	28.0	5.6	 16
559	 13	30.3	5.4	 20
560	 13	31.0	6.8	 20
561	 13	31.5	6.7	 16
562	 13	29.5	5.6	 20
563	 13	28.3	6.4	 20
564	 13	59.0	10.9	 16
565	 13	35.8	12.7	 20
566	 13	53.3	8.4	 20
567	 13	33.3	6.5	 16
568	 13	30.0	7.2	 20
569	 13	44.0	9.0	 20
570	 13	37.5	7.8	 16
571	 13	31.3	7.1	 20
572	 13	26.0	5.6	 20
573	 13	27.3	4.5	 16
574	 13	35.5	7.0	 20
575	 13	25.0	5.3	 20
576	 13	42.5	8.7	 16
577	 13	29.3	4.9	 20
578	 13	33.3	6.7	 16
579	 13	47.5	8.1	 20
580	 13	39.0	8.4	 20
581	 13	29.3	5.0	 16
582	 13	32.0	7.0	 20
583	 13	35.0	10.3	 20
584	 13	25.0	4.6	 16
585	 13	51.0	8.7	 20
586	 13	35.3	5.1	 20
587	 13	44.8	7.8	 16
588	 13	41.5	14.7	 20
589	 13	39.3	7.9	 20
590	 13	24.0	5.9	 16
591	 13	32.3	6.5	 20
592	 13	37.8	5.5	 20
593	 13	32.3	5.2	 16
594	 13	64.3	11.3	 20
595	 13	42.3	7.4	 20
596	 13	32.0	6.1	 16
597	 13	25.3	6.0	 20
598	 13	33.0	5.9	 20
599	 13	30.5	4.0	 16
600	 13	30.0	5.6	 20
601	 13	33.0	7.4	 20
602	 13	31.8	6.4	 16
603	 13	28.3	5.2	 20
604	 13	35.5	7.1	 20
605	 13	37.0	7.5	 16
606	 13	41.3	8.6	 20
607	 13	52.3	10.5	 20
608	 13	49.5	8.7	 16
609	 13	36.3	8.4	 20
610	 13	29.0	5.5	 20
611	 13	32.5	7.2	 16
612	 13	47.3	10.1	 20
613	 13	34.0	6.7	 20
614	 13	35.3	8.1	 16
615	 13	31.3	5.2	 20
616	 13	38.0	9.2	 20
617	 13	119.0	13.7	 16
618	 13	37.5	7.4	 20
619	 13	32.0	5.6	 20
620	 13	31.0	6.3	 16
621	 13	70.3	13.0	 20
622	 13	60.5	11.0	 20
623	 13	56.0	9.2	 16
624	 13	36.0	4.7	 20
625	 13	31.0	6.0	 20
626	 13	28.3	3.6	 16
627	 13	29.3	6.8	 20
628	 13	35.5	6.6	 20
629	 13	31.3	5.4	 16
630	 13	37.3	5.5	 20
631	 13	30.0	4.1	 20
632	 13	32.3	5.5	 16
633	 13	38.3	5.7	 20
634	 13	29.3	7.5	 20
635	 13	28.5	8.4	 16
636	 13	34.8	8.5	 20
637	 13	32.5	6.3	 20
638	 13	52.3	7.8	 16
639	 13	37.3	5.7	 20
  0	 14	4393.0	803.3	 25
  1	 14	56.0	7.5	 20
  2	 14	45.0	7.0	 25
  3	 14	34.0	6.1	 25
  4	 14	32.5	7.0	 20
  5	 14	39.0	6.8	 25
  6	 14	34.0	5.3	 25
  7	 14	82.5	12.1	 20
  8	 14	42.0	7.4	 25
  9	 14	30.0	5.8	 25
 10	 14	33.0	4.8	 20
 11	 14	265.0	27.3	 25
 12	 14	395.0	61.8	 25
 13	 14	194.5	37.5	 20
 14	 14	30.0	6.0	 25
 15	 14	46.0	14.3	 25
 16	 14	36.3	12.9	 20
 17	 14	36.0	6.8	 25
 18	 14	40.0	5.7	 25
 19	 14	292.0	44.6	 20
 20	 14	79.0	12.9	 25
 21	 14	232.0	28.1	 25
 22	 14	58.5	12.7	 20
 23	 14	30.0	4.8	 25
 24	 14	36.0	7.2	 25
 25	 14	62.3	14.5	 20
 26	 14	48.0	9.0	 25
 27	 14	36.0	7.9	 25
 28	 14	56.3	7.9	 20
 29	 14	142.0	19.9	 25
 30	 14	101.0	17.2	 25
 31	 14	39.8	9.1	 20
 32	 14	95.0	16.5	 25
 33	 14	34.0	6.4	 25
 34	 14	30.0	5.2	 20
 35	 14	40.0	7.3	 25
 36	 14	51.0	8.8	 25
 37	 14	38.5	6.3	 20
 38	 14	58.0	12.3	 25
 39	 14	331.0	48.6	 25
 40	 14	31.5	6.8	 20
 41	 14	41.0	8.8	 25
 42	 14	36.0	7.3	 25
 43	 14	37.3	6.5	 20
 44	 14	33.0	6.9	 25
 45	 14	38.0	6.9	 25
 46	 14	44.3	9.1	 20
 47	 14	88.0	15.0	 25
 48	 14	77.0	14.4	 25
 49	 14	137.3	24.7	 20
 50	 14	101.0	24.9	 25
 51	 14	68.0	13.7	 25
 52	 14	82.8	13.7	 20
 53	 14	78.0	17.3	 25
 54	 14	34.0	7.3	 25
 55	 14	48.3	7.3	 20
 56	 14	33.0	5.7	 25
 57	 14	34.0	6.2	 25
 58	 14	34.0	6.2	 20
 59	 14	38.0	8.0	 25
 60	 14	77.0	10.9	 25
 61	 14	102.8	17.5	 20
 62	 14	41.0	6.7	 25
 63	 14	133.0	20.8	 25
 64	 14	105.5	20.0	 20
 65	 14	38.0	7.8	 25
 66	 14	37.0	6.2	 20
 67	 14	45.0	9.2	 25
 68	 14	29.0	5.3	 25
 69	 14	32.8	7.3	 20
 70	 14	153.0	26.8	 25
 71	 14	84.0	25.7	 25
 72	 14	70.3	11.7	 20
 73	 14	42.0	9.3	 25
 74	 14	30.0	7.2	 25
 75	 14	108.3	17.1	 20
 76	 14	68.0	14.9	 25
 77	 14	52.0	9.2	 25
 78	 14	31.3	5.1	 20
 79	 14	32.0	6.5	 25
 80	 14	42.0	9.6	 25
 81	 14	1048.0	210.7	 20
 82	 14	70.0	13.0	 25
 83	 14	56.0	9.1	 25
 84	 14	47.5	8.6	 20
 85	 14	32.0	5.3	 25
 86	 14	46.0	9.1	 25
 87	 14	39.3	7.5	 20
 88	 14	51.0	10.5	 25
 89	 14	39.0	7.4	 25
 90	 14	31.3	5.7	 20
 91	 14	37.0	17.4	 25
 92	 14	45.0	10.4	 25
 93	 14	41.3	7.7	 20
 94	 14	32.0	7.5	 25
 95	 14	44.0	9.5	 25
 96	 14	96.5	16.9	 20
 97	 14	55.0	9.4	 25
 98	 14	40.0	7.5	 25
 99	 14	127.3	20.8	 20
100	 14	34.0	6.6	 25
101	 14	32.0	6.1	 25
102	 14	38.5	7.5	 20
103	 14	49.0	10.2	 25
104	 14	32.0	7.1	 25
105	 14	47.0	8.4	 20
106	 14	146.0	21.4	 25
107	 14	369.0	46.6	 25
108	 14	33.0	7.2	 20
109	 14	41.0	8.8	 25
110	 14	39.0	8.9	 25
111	 14	41.3	10.1	 20
112	 14	107.0	13.4	 25
113	 14	77.0	13.8	 25
114	 14	55.5	10.5	 20
115	 14	38.0	8.5	 25
116	 14	280.0	40.9	 25
117	 14	309.0	60.4	 20
118	 14	76.0	15.2	 25
119	 14	39.0	8.0	 25
120	 14	226.8	45.7	 20
121	 14	481.0	105.1	 25
122	 14	73.0	12.5	 25
123	 14	123.5	24.1	 20
124	 14	33.0	8.2	 25
125	 14	31.0	5.6	 25
126	 14	244.5	50.6	 20
127	 14	41.0	8.2	 25
128	 14	41.0	7.2	 25
129	 14	44.8	7.5	 20
130	 14	48.0	7.2	 25
131	 14	78.0	15.6	 25
132	 14	103.3	18.4	 20
133	 14	42.0	7.2	 25
134	 14	46.0	9.1	 25
135	 14	58.3	13.5	 20
136	 14	123.0	18.0	 25
137	 14	170.0	28.9	 25
138	 14	168.5	32.8	 20
139	 14	178.0	35.4	 25
140	 14	89.0	13.8	 25
141	 14	64.5	12.2	 20
142	 14	52.0	18.6	 25
143	 14	49.0	9.8	 25
144	 14	81.3	14.7	 20
145	 14	54.0	7.7	 25
146	 14	42.0	6.9	 25
147	 14	159.3	35.7	 20
148	 14	46.0	7.1	 25
149	 14	79.0	13.0	 25
150	 14	34.3	5.6	 20
151	 14	80.0	13.1	 25
152	 14	66.0	14.4	 25
153	 14	40.0	9.3	 20
154	 14	66.0	10.3	 25
155	 14	43.0	8.5	 25
156	 14	37.5	7.4	 20
157	 14	266.0	50.7	 25
158	 14	136.0	33.5	 25
159	 14	32.3	5.0	 20
160	 14	30.0	6.5	 25
161	 14	74.0	14.5	 25
162	 14	39.0	7.6	 20
163	 14	74.0	12.5	 25
164	 14	231.0	24.3	 25
165	 14	68.3	7.7	 20
166	 14	53.0	9.4	 25
167	 14	66.0	9.0	 25
168	 14	55.3	9.6	 20
169	 14	51.0	9.7	 25
170	 14	60.0	9.4	 25
171	 14	309.8	66.1	 20
172	 14	78.0	11.9	 25
173	 14	55.0	11.1	 25
174	 14	52.0	11.3	 20
175	 14	74.0	11.8	 25
176	 14	64.0	10.4	 25
177	 14	38.3	6.8	 20
178	 14	112.0	21.3	 25
179	 14	85.0	16.3	 25
180	 14	33.3	6.6	 20
181	 14	33.0	7.2	 25
182	 14	755.0	116.9	 25
183	 14	32.3	7.7	 20
184	 14	27.0	6.9	 25
185	 14	22.0	6.4	 25
186	 14	25.5	6.1	 20
187	 14	25.0	4.8	 25
188	 14	24.0	5.0	 25
189	 14	27.3	6.6	 20
190	 14	23.0	5.2	 25
191	 14	22.0	4.6	 25
192	 14	28.0	5.7	 20
193	 14	21.0	4.7	 25
194	 14	24.3	5.0	 20
195	 14	26.0	5.8	 25
196	 14	25.0	5.7	 25
197	 14	26.0	7.7	 20
198	 14	27.0	5.4	 25
199	 14	24.0	4.7	 25
200	 14	24.5	6.6	 20
201	 14	22.0	3.8	 25
202	 14	22.0	3.1	 25
203	 14	21.0	3.7	 20
204	 14	22.0	5.5	 25
205	 14	23.0	4.7	 25
206	 14	26.0	5.0	 20
207	 14	25.0	6.0	 25
208	 14	21.0	4.3	 25
209	 14	23.3	5.2	 20
210	 14	25.0	5.6	 25
211	 14	31.0	7.6	 25
212	 14	29.0	4.5	 20
213	 14	26.0	5.8	 25
214	 14	22.0	4.3	 25
215	 14	25.0	5.0	 20
216	 14	22.0	4.9	 25
217	 14	23.0	5.4	 25
218	 14	23.0	4.5	 20
219	 14	23.0	4.7	 25
220	 14	26.0	7.6	 25
221	 14	25.5	5.9	 20
222	 14	28.0	6.4	 25
223	 14	24.0	4.1	 25
224	 14	22.3	4.7	 20
225	 14	24.0	4.6	 25
226	 14	23.0	6.0	 25
227	 14	26.0	4.4	 20
228	 14	26.0	6.3	 25
229	 14	24.0	5.2	 25
230	 14	23.3	5.4	 20
231	 14	25.0	5.6	 25
232	 14	23.0	4.3	 25
233	 14	25.5	6.1	 20
234	 14	24.0	7.0	 25
235	 14	25.0	4.6	 25
236	 14	25.0	5.8	 20
237	 14	24.0	4.9	 25
238	 14	26.0	6.3	 25
239	 14	23.0	4.3	 20
240	 14	25.0	5.8	 25
241	 14	25.0	6.3	 25
242	 14	23.3	4.0	 20
243	 14	26.0	5.7	 25
244	 14	22.0	4.1	 25
245	 14	25.3	5.8	 20
246	 14	23.0	6.0	 25
247	 14	22.0	5.2	 25
248	 14	25.3	5.8	 20
249	 14	25.0	5.9	 25
250	 14	27.0	5.7	 25
251	 14	24.3	7.3	 20
252	 14	23.0	4.0	 25
253	 14	21.0	4.3	 25
254	 14	23.3	4.5	 20
255	 14	23.0	5.8	 25
256	 14	26.0	5.4	 25
257	 14	25.0	4.7	 20
258	 14	21.0	4.7	 25
259	 14	27.0	6.3	 25
260	 14	28.3	6.2	 20
261	 14	26.0	4.6	 25
262	 14	26.0	5.4	 25
263	 14	23.5	4.3	 20
264	 14	27.0	7.0	 25
265	 14	24.0	4.2	 25
266	 14	23.0	5.5	 20
267	 14	27.0	4.6	 25
268	 14	26.0	6.8	 25
269	 14	23.0	5.9	 20
270	 14	21.0	5.2	 25
271	 14	25.0	6.1	 25
272	 14	22.8	6.2	 20
273	 14	21.0	5.0	 25
274	 14	23.0	4.6	 25
275	 14	22.0	4.3	 20
276	 14	24.0	4.0	 25
277	 14	25.0	6.5	 25
278	 14	28.0	7.2	 20
279	 14	26.0	5.0	 25
280	 14	27.0	6.8	 25
281	 14	28.3	5.1	 20
282	 14	24.0	4.5	 25
283	 14	24.0	4.5	 25
284	 14	26.3	4.2	 20
285	 14	23.0	4.2	 25
286	 14	25.0	4.6	 25
287	 14	24.0	5.1	 20
288	 14	27.0	4.6	 25
289	 14	28.0	9.4	 25
290	 14	25.0	4.7	 20
291	 14	22.0	4.4	 25
292	 14	24.0	6.4	 25
293	 14	25.3	4.6	 20
294	 14	27.0	6.0	 25
295	 14	24.0	4.7	 25
296	 14	24.3	6.8	 20
297	 14	26.0	6.3	 25
298	 14	28.0	6.0	 25
299	 14	25.3	4.6	 20
300	 14	24.0	4.5	 25
301	 14	27.0	5.7	 25
302	 14	24.5	5.1	 20
303	 14	27.0	5.3	 25
304	 14	23.0	4.8	 25
305	 14	25.3	4.7	 20
306	 14	25.0	5.0	 25
307	 14	25.0	4.6	 25
308	 14	25.0	5.0	 20
309	 14	24.0	4.3	 25
310	 14	25.0	5.2	 25
311	 14	27.3	7.4	 20
312	 14	26.0	5.9	 25
313	 14	27.0	5.3	 25
314	 14	26.0	4.5	 20
315	 14	26.0	5.2	 25
316	 14	24.0	5.7	 25
317	 14	25.3	5.0	 20
318	 14	20.0	4.2	 25
319	 14	24.3	7.6	 20
320	 14	23.0	5.7	 25
321	 14	26.0	8.0	 25
322	 14	26.0	5.7	 20
323	 14	26.0	5.0	 25
324	 14	24.0	3.5	 25
325	 14	22.3	5.3	 20
326	 14	24.0	5.6	 25
327	 14	24.0	6.3	 25
328	 14	25.3	4.5	 20
329	 14	28.0	10.8	 25
330	 14	26.0	4.9	 25
331	 14	25.5	4.3	 20
332	 14	27.0	4.5	 25
333	 14	24.0	5.2	 25
334	 14	25.3	6.1	 20
335	 14	27.0	5.3	 25
336	 14	24.0	4.7	 25
337	 14	26.3	5.0	 20
338	 14	24.0	3.9	 25
339	 14	22.0	5.7	 25
340	 14	25.3	5.6	 20
341	 14	24.0	4.5	 25
342	 14	26.0	7.1	 25
343	 14	26.3	5.9	 20
344	 14	23.0	4.0	 25
345	 14	23.0	4.2	 25
346	 14	25.3	5.1	 20
347	 14	24.0	5.6	 25
348	 14	30.0	14.4	 25
349	 14	24.3	3.3	 20
350	 14	28.0	5.7	 25
351	 14	26.0	4.8	 25
352	 14	26.0	5.6	 20
353	 14	28.0	5.9	 25
354	 14	26.0	5.2	 25
355	 14	26.0	5.5	 20
356	 14	27.0	5.7	 25
357	 14	26.0	5.6	 25
358	 14	24.0	5.1	 20
359	 14	22.0	6.4	 25
360	 14	26.0	5.3	 25
361	 14	22.3	3.2	 20
362	 14	24.0	4.5	 25
363	 14	25.0	4.1	 25
364	 14	25.3	4.9	 20
365	 14	25.0	4.4	 25
366	 14	23.0	6.4	 25
367	 14	23.8	5.5	 20
368	 14	24.0	5.5	 25
369	 14	22.0	4.2	 25
370	 14	25.0	4.8	 20
371	 14	29.0	5.2	 25
372	 14	27.0	6.5	 25
373	 14	23.0	4.9	 20
374	 14	21.0	4.4	 25
375	 14	23.0	5.1	 25
376	 14	28.0	6.1	 20
377	 14	26.0	5.1	 25
378	 14	29.0	6.4	 25
379	 14	24.3	5.1	 20
380	 14	25.0	6.0	 25
381	 14	23.0	6.5	 25
382	 14	27.3	7.7	 20
383	 14	25.0	6.6	 25
384	 14	25.0	4.3	 25
385	 14	24.0	4.2	 20
386	 14	25.0	5.1	 25
387	 14	26.0	4.6	 25
388	 14	23.3	5.7	 20
389	 14	22.0	4.4	 25
390	 14	25.0	4.4	 25
391	 14	24.5	4.6	 20
392	 14	27.0	5.8	 25
393	 14	23.0	5.1	 25
394	 14	29.8	10.7	 20
395	 14	25.0	5.2	 25
396	 14	24.0	6.0	 25
397	 14	24.0	4.8	 20
398	 14	24.0	6.2	 25
399	 14	23.0	5.4	 25
400	 14	22.3	6.1	 20
401	 14	26.0	6.3	 25
402	 14	26.0	4.5	 25
403	 14	23.0	4.8	 20
404	 14	23.0	5.5	 25
405	 14	25.0	6.4	 25
406	 14	28.3	8.8	 20
407	 14	25.0	5.0	 25
408	 14	23.0	3.9	 25
409	 14	24.5	4.2	 20
410	 14	26.0	6.9	 25
411	 14	26.0	4.7	 25
412	 14	24.0	4.5	 20
413	 14	25.0	4.3	 25
414	 14	28.0	7.7	 25
415	 14	24.0	5.6	 20
416	 14	26.0	4.8	 25
417	 14	24.0	6.0	 25
418	 14	30.3	6.7	 20
419	 14	23.0	6.1	 25
420	 14	26.0	5.6	 25
421	 14	23.0	5.1	 20
422	 14	24.0	4.5	 25
423	 14	22.0	5.5	 25
424	 14	24.0	2.9	 20
425	 14	25.0	5.5	 25
426	 14	25.0	5.3	 25
427	 14	23.5	5.8	 20
428	 14	25.0	5.0	 25
429	 14	23.0	4.5	 25
430	 14	22.5	4.3	 20
431	 14	21.0	3.8	 25
432	 14	27.0	5.7	 25
433	 14	23.5	3.9	 20
434	 14	25.0	5.9	 25
435	 14	25.0	4.6	 25
436	 14	24.0	5.0	 20
437	 14	26.0	8.2	 25
438	 14	23.0	4.6	 25
439	 14	24.5	9.1	 20
440	 14	24.0	5.3	 25
441	 14	24.0	5.0	 25
442	 14	24.0	4.3	 20
443	 14	25.0	5.0	 25
444	 14	24.0	5.9	 25
445	 14	25.8	5.2	 20
446	 14	24.0	3.6	 25
447	 14	21.0	3.9	 20
448	 14	24.0	5.3	 25
449	 14	27.0	5.4	 25
450	 14	24.5	6.1	 20
451	 14	26.0	5.1	 25
452	 14	26.0	5.4	 25
453	 14	27.0	6.5	 20
454	 14	24.0	5.0	 25
455	 14	23.0	5.0	 25
456	 14	26.3	5.1	 20
457	 14	22.0	5.0	 25
458	 14	23.0	3.6	 25
459	 14	23.3	4.7	 20
460	 14	28.0	6.9	 25
461	 14	25.0	5.9	 25
462	 14	23.0	4.7	 20
463	 14	25.0	5.4	 25
464	 14	25.0	5.1	 25
465	 14	26.0	5.5	 20
466	 14	27.0	6.5	 25
467	 14	35.0	16.7	 25
468	 14	29.0	8.1	 20
469	 14	24.0	4.1	 25
470	 14	26.0	6.4	 25
471	 14	26.0	5.1	 20
472	 14	25.0	5.0	 25
473	 14	25.0	5.2	 25
474	 14	25.0	5.0	 20
475	 14	27.0	7.3	 25
476	 14	22.0	4.7	 25
477	 14	25.3	5.5	 20
478	 14	28.0	6.2	 25
479	 14	26.0	5.4	 25
480	 14	29.3	6.3	 20
481	 14	24.0	6.6	 25
482	 14	27.0	6.1	 25
483	 14	27.3	5.7	 20
484	 14	27.0	5.7	 25
485	 14	24.0	5.4	 25
486	 14	25.0	6.0	 20
487	 14	24.0	3.8	 25
488	 14	25.0	4.7	 25
489	 14	29.3	8.9	 20
490	 14	21.0	4.2	 25
491	 14	23.0	3.9	 25
492	 14	26.3	5.8	 20
493	 14	22.0	4.1	 25
494	 14	23.0	4.2	 25
495	 14	24.3	4.7	 20
496	 14	25.0	4.2	 25
497	 14	25.0	6.5	 25
498	 14	24.0	3.4	 20
499	 14	24.0	5.2	 25
500	 14	23.0	4.2	 25
501	 14	26.3	7.9	 20
502	 14	25.0	5.3	 25
503	 14	26.0	5.6	 25
504	 14	32.3	6.6	 20
505	 14	29.0	7.0	 25
506	 14	36.0	7.0	 25
507	 14	34.0	6.2	 20
508	 14	28.0	4.4	 25
509	 14	27.0	5.2	 25
510	 14	24.3	4.7	 20
511	 14	23.0	5.5	 25
512	 14	27.0	5.5	 25
513	 14	25.3	5.7	 20
514	 14	26.0	4.5	 25
515	 14	26.0	5.4	 25
516	 14	30.0	5.2	 20
517	 14	32.0	6.9	 25
518	 14	31.0	6.5	 25
519	 14	36.0	51.9	 20
520	 14	32.0	6.5	 25
521	 14	27.0	6.1	 25
522	 14	26.8	6.0	 20
523	 14	30.0	9.7	 25
524	 14	29.0	6.6	 25
525	 14	27.0	5.1	 20
526	 14	27.0	5.1	 25
527	 14	26.0	4.6	 25
528	 14	26.0	5.3	 20
529	 14	26.0	5.3	 25
530	 14	26.0	6.1	 25
531	 14	26.0	6.3	 20
532	 14	24.0	4.2	 25
533	 14	23.0	4.5	 25
534	 14	21.8	4.6	 20
535	 14	25.0	5.4	 25
536	 14	23.0	5.2	 25
537	 14	22.5	4.3	 20
538	 14	22.0	4.2	 25
539	 14	24.0	4.8	 25
540	 14	23.3	6.0	 20
541	 14	23.0	4.8	 25
542	 14	24.0	4.2	 25
543	 14	24.5	5.5	 20
544	 14	24.0	5.9	 25
545	 14	25.0	4.3	 25
546	 14	25.0	4.8	 20
547	 14	28.0	9.5	 25
548	 14	23.0	5.1	 25
549	 14	25.3	6.3	 20
550	 14	22.0	4.5	 25
551	 14	25.0	6.4	 25
552	 14	26.3	6.1	 20
553	 14	27.0	6.5	 25
554	 14	27.0	5.6	 25
555	 14	24.3	3.6	 20
556	 14	22.0	3.6	 25
557	 14	23.0	5.5	 25
558	 14	22.0	4.1	 20
559	 14	22.0	5.0	 25
560	 14	26.0	6.0	 25
561	 14	26.0	6.2	 20
562	 14	22.0	5.2	 25
563	 14	24.0	6.6	 25
564	 14	22.0	3.9	 20
565	 14	26.0	5.2	 25
566	 14	26.0	4.6	 25
567	 14	27.0	6.7	 20
568	 14	24.0	3.7	 25
569	 14	24.0	5.1	 25
570	 14	24.5	5.9	 20
571	 14	25.0	4.9	 25
572	 14	24.0	4.5	 25
573	 14	22.0	5.0	 20
574	 14	25.0	6.2	 25
575	 14	26.0	4.9	 25
576	 14	27.0	5.8	 20
577	 14	26.0	6.4	 25
578	 14	23.3	5.1	 20
579	 14	26.0	5.1	 25
580	 14	24.0	5.7	 25
581	 14	24.3	7.1	 20
582	 14	22.0	4.4	 25
583	 14	22.0	3.3	 25
584	 14	25.0	3.7	 20
585	 14	24.0	4.4	 25
586	 14	24.0	4.5	 25
587	 14	29.3	6.9	 20
588	 14	26.0	5.9	 25
589	 14	27.0	5.7	 25
590	 14	27.5	8.3	 20
591	 14	23.0	5.2	 25
592	 14	26.0	6.2	 25
593	 14	25.3	6.0	 20
594	 14	23.0	3.8	 25
595	 14	24.0	5.6	 25
596	 14	32.5	7.4	 20
597	 14	27.0	5.0	 25
598	 14	30.0	6.9	 25
599	 14	30.3	4.7	 20
600	 14	25.0	6.1	 25
601	 14	22.0	4.2	 25
602	 14	24.0	4.8	 20
603	 14	24.0	5.6	 25
604	 14	23.0	8.0	 25
605	 14	23.5	5.9	 20
606	 14	24.0	4.7	 25
607	 14	22.0	5.3	 25
608	 14	25.0	4.7	 20
609	 14	25.0	4.8	 25
610	 14	29.0	7.9	 25
611	 14	22.0	4.8	 20
612	 14	24.0	5.7	 25
613	 14	24.0	4.2	 25
614	 14	27.3	5.7	 20
615	 14	23.0	4.8	 25
616	 14	22.0	4.9	 25
617	 14	22.0	4.1	 20
618	 14	29.0	7.6	 25
619	 14	26.0	5.0	 25
620	 14	29.3	6.1	 20
621	 14	28.0	5.5	 25
622	 14	25.0	4.8	 25
623	 14	25.0	4.6	 20
624	 14	24.0	6.6	 25
625	 14	26.0	3.9	 25
626	 14	23.0	4.3	 20
627	 14	22.0	5.7	 25
628	 14	26.0	7.0	 25
629	 14	21.0	3.9	 20
630	 14	23.0	3.4	 25
631	 14	26.0	5.4	 25
632	 14	22.3	5.2	 20
633	 14	22.0	3.4	 25
634	 14	23.0	4.2	 25
635	 14	25.0	4.9	 20
636	 14	28.0	5.5	 25
637	 14	24.0	3.8	 25
638	 14	27.8	6.2	 20
639	 14	3612.0	724.2	 25
  0	 15	41.0	11.3	 25
  1	 15	47.3	7.0	 20
  2	 15	46.0	9.3	 25
  3	 15	32.0	5.2	 25
  4	 15	33.5	5.9	 20
  5	 15	33.0	5.9	 25
  6	 15	32.0	6.6	 25
  7	 15	138.0	15.6	 20
  8	 15	92.0	16.3	 25
  9	 15	28.0	5.8	 25
 10	 15	51.3	12.0	 20
 11	 15	144.0	19.5	 25
 12	 15	44.0	6.6	 25
 13	 15	47.0	10.7	 20
 14	 15	36.0	6.9	 25
 15	 15	34.0	7.2	 25
 16	 15	29.0	4.8	 20
 17	 15	35.0	6.3	 25
 18	 15	78.0	12.0	 25
 19	 15	67.5	10.3	 20
 20	 15	207.0	33.4	 25
 21	 15	103.0	25.6	 25
 22	 15	46.0	8.1	 20
 23	 15	37.0	7.1	 25
 24	 15	41.0	5.5	 25
 25	 15	55.0	11.2	 20
 26	 15	33.0	7.2	 25
 27	 15	36.0	8.2	 25
 28	 15	36.0	5.5	 20
 29	 15	275.0	29.8	 25
 30	 15	147.0	28.3	 25
 31	 15	33.3	4.9	 20
 32	 15	30.0	5.8	 25
 33	 15	28.0	6.0	 25
 34	 15	32.3	7.1	 20
 35	 15	29.0	6.1	 25
 36	 15	76.0	13.7	 25
 37	 15	38.0	9.1	 20
 38	 15	86.0	14.7	 25
 39	 15	257.0	28.4	 25
 40	 15	36.3	7.5	 20
 41	 15	32.0	6.6	 25
 42	 15	30.0	5.7	 25
 43	 15	50.5	10.1	 20
 44	 15	31.0	4.4	 25
 45	 15	30.0	5.3	 25
 46	 15	82.8	14.3	 20
 47	 15	175.0	19.1	 25
 48	 15	205.0	22.1	 25
 49	 15	64.3	8.0	 20
 50	 15	124.0	23.4	 25
 51	 15	105.0	13.4	 25
 52	 15	40.3	6.8	 20
 53	 15	68.0	10.5	 25
 54	 15	41.0	7.5	 25
 55	 15	50.3	10.6	 20
 56	 15	32.0	5.3	 25
 57	 15	36.0	8.6	 25
 58	 15	70.0	13.0	 20
 59	 15	47.0	10.5	 25
 60	 15	42.0	6.9	 25
 61	 15	73.3	9.9	 20
 62	 15	35.0	6.4	 25
 63	 15	56.0	10.8	 25
 64	 15	185.5	23.5	 20
 65	 15	43.0	8.0	 25
 66	 15	53.8	8.1	 20
 67	 15	37.0	7.5	 25
 68	 15	31.0	4.2	 25
 69	 15	33.5	5.5	 20
 70	 15	562.0	108.5	 25
 71	 15	51.0	9.0	 25
 72	 15	44.5	7.5	 20
 73	 15	41.0	8.5	 25
 74	 15	35.0	5.3	 25
 75	 15	287.3	30.1	 20
 76	 15	119.0	18.6	 25
 77	 15	45.0	9.9	 25
 78	 15	50.8	8.9	 20
 79	 15	30.0	5.6	 25
 80	 15	50.0	8.1	 25
 81	 15	92.3	15.7	 20
 82	 15	45.0	8.2	 25
 83	 15	40.0	7.3	 25
 84	 15	107.5	15.3	 20
 85	 15	31.0	5.8	 25
 86	 15	41.0	9.6	 25
 87	 15	37.8	7.6	 20
 88	 15	39.0	8.2	 25
 89	 15	59.0	7.5	 25
 90	 15	32.3	5.2	 20
 91	 15	35.0	7.4	 25
 92	 15	72.0	9.3	 25
 93	 15	33.0	5.5	 20
 94	 15	36.0	8.2	 25
 95	 15	31.0	6.0	 25
 96	 15	46.0	6.6	 20
 97	 15	40.0	8.2	 25
 98	 15	44.0	9.3	 25
 99	 15	44.3	7.5	 20
100	 15	36.0	6.9	 25
101	 15	31.0	6.8	 25
102	 15	38.5	7.2	 20
103	 15	51.0	10.9	 25
104	 15	29.0	4.4	 25
105	 15	108.0	13.3	 20
106	 15	82.0	13.4	 25
107	 15	113.0	17.0	 25
108	 15	36.3	7.2	 20
109	 15	35.0	6.6	 25
110	 15	104.0	13.3	 25
111	 15	46.0	5.4	 20
112	 15	62.0	11.7	 25
113	 15	63.0	14.3	 25
114	 15	99.3	15.6	 20
115	 15	38.0	8.2	 25
116	 15	180.0	24.3	 25
117	 15	293.0	21.4	 20
118	 15	54.0	12.1	 25
119	 15	36.0	9.0	 25
120	 15	57.3	10.9	 20
121	 15	113.0	21.5	 25
122	 15	36.0	7.0	 25
123	 15	198.5	40.8	 20
124	 15	31.0	4.9	 25
125	 15	29.0	5.1	 25
126	 15	69.0	11.3	 20
127	 15	35.0	5.6	 25
128	 15	32.0	7.7	 25
129	 15	35.3	5.7	 20
130	 15	45.0	8.9	 25
131	 15	44.0	7.5	 25
132	 15	57.3	9.2	 20
133	 15	34.0	6.7	 25
134	 15	54.0	10.0	 25
135	 15	56.8	10.6	 20
136	 15	60.0	11.5	 25
137	 15	116.0	16.6	 25
138	 15	111.0	14.0	 20
139	 15	269.0	25.5	 25
140	 15	80.0	15.6	 25
141	 15	58.3	10.5	 20
142	 15	53.0	8.8	 25
143	 15	36.0	8.1	 25
144	 15	57.3	11.4	 20
145	 15	58.0	14.2	 25
146	 15	45.0	7.9	 25
147	 15	59.0	10.4	 20
148	 15	38.0	6.6	 25
149	 15	53.0	10.0	 25
150	 15	31.0	7.6	 20
151	 15	33.0	7.7	 25
152	 15	110.0	17.2	 25
153	 15	34.3	6.7	 20
154	 15	97.0	15.6	 25
155	 15	35.0	5.8	 25
156	 15	39.0	8.7	 20
157	 15	60.0	9.3	 25
158	 15	32.0	6.0	 25
159	 15	30.3	5.1	 20
160	 15	33.0	7.7	 25
161	 15	51.0	8.8	 25
162	 15	36.0	6.8	 20
163	 15	65.0	9.3	 25
164	 15	137.0	18.3	 25
165	 15	35.8	8.0	 20
166	 15	45.0	8.7	 25
167	 15	31.0	5.3	 25
168	 15	35.8	7.4	 20
169	 15	47.0	8.8	 25
170	 15	38.0	7.1	 25
171	 15	48.5	9.8	 20
172	 15	73.0	16.2	 25
173	 15	90.0	32.8	 25
174	 15	82.8	14.2	 20
175	 15	38.0	6.9	 25
176	 15	86.0	16.5	 25
177	 15	45.0	7.5	 20
178	 15	80.0	14.1	 25
179	 15	120.0	20.1	 25
180	 15	29.5	6.4	 20
181	 15	30.0	6.6	 25
182	 15	117.0	21.8	 25
183	 15	337.5	28.1	 20
184	 15	74.0	14.4	 25
185	 15	45.0	8.3	 25
186	 15	34.5	5.7	 20
187	 15	36.0	10.3	 25
188	 15	41.0	9.7	 25
189	 15	47.3	8.8	 20
190	 15	56.0	10.9	 25
191	 15	101.0	16.6	 25
192	 15	52.3	10.1	 20
193	 15	52.0	7.9	 25
194	 15	58.0	9.7	 20
195	 15	31.0	4.5	 25
196	 15	31.0	6.4	 25
197	 15	36.3	5.7	 20
198	 15	29.0	4.3	 25
199	 15	32.0	9.3	 25
200	 15	38.5	6.8	 20
201	 15	31.0	5.6	 25
202	 15	34.0	5.3	 25
203	 15	129.3	17.3	 20
204	 15	25.0	3.7	 25
205	 15	95.0	25.6	 25
206	 15	42.5	10.7	 20
207	 15	83.0	19.4	 25
208	 15	82.0	15.8	 25
209	 15	39.3	8.9	 20
210	 15	68.0	13.4	 25
211	 15	33.0	6.9	 25
212	 15	47.3	9.9	 20
213	 15	91.0	23.1	 25
214	 15	30.0	7.3	 25
215	 15	56.0	7.2	 20
216	 15	31.0	6.9	 25
217	 15	31.0	5.9	 25
218	 15	33.3	6.5	 20
219	 15	30.0	5.4	 25
220	 15	36.0	6.4	 25
221	 15	45.3	9.8	 20
222	 15	31.0	5.2	 25
223	 15	72.0	16.5	 25
224	 15	85.3	11.4	 20
225	 15	593.0	130.9	 25
226	 15	54.0	11.2	 25
227	 15	61.3	11.5	 20
228	 15	302.0	34.3	 25
229	 15	80.0	12.4	 25
230	 15	43.0	9.5	 20
231	 15	40.0	10.4	 25
232	 15	44.0	8.7	 25
233	 15	32.5	4.9	 20
234	 15	52.0	13.2	 25
235	 15	82.0	17.3	 25
236	 15	79.0	15.2	 20
237	 15	128.0	17.9	 25
238	 15	49.0	7.7	 25
239	 15	97.3	14.7	 20
240	 15	71.0	12.9	 25
241	 15	113.0	16.5	 25
242	 15	42.0	7.9	 20
243	 15	36.0	7.8	 25
244	 15	160.0	26.8	 25
245	 15	32.3	7.0	 20
246	 15	417.0	83.1	 25
247	 15	33.0	5.6	 25
248	 15	35.5	6.9	 20
249	 15	28.0	6.3	 25
250	 15	33.0	9.3	 25
251	 15	32.5	6.3	 20
252	 15	31.0	13.2	 25
253	 15	28.0	6.6	 25
254	 15	30.0	5.7	 20
255	 15	74.0	14.2	 25
256	 15	42.0	7.0	 25
257	 15	39.5	7.8	 20
258	 15	35.0	6.2	 25
259	 15	46.0	9.6	 25
260	 15	488.0	62.4	 20
261	 15	39.0	8.2	 25
262	 15	30.0	5.3	 25
263	 15	68.5	14.4	 20
264	 15	27.0	5.5	 25
265	 15	31.0	6.2	 25
266	 15	34.0	7.1	 20
267	 15	902.0	128.7	 25
268	 15	54.0	8.2	 25
269	 15	33.0	6.0	 20
270	 15	53.0	8.6	 25
271	 15	37.0	6.1	 25
272	 15	31.0	5.0	 20
273	 15	32.0	5.6	 25
274	 15	72.0	14.8	 25
275	 15	35.0	6.1	 20
276	 15	35.0	5.4	 25
277	 15	36.0	7.5	 25
278	 15	50.0	11.9	 20
279	 15	36.0	4.9	 25
280	 15	30.0	5.7	 25
281	 15	46.3	9.6	 20
282	 15	205.0	37.2	 25
283	 15	41.0	7.2	 25
284	 15	37.0	6.8	 20
285	 15	81.0	15.4	 25
286	 15	36.0	7.0	 25
287	 15	276.8	40.6	 20
288	 15	335.0	32.5	 25
289	 15	161.0	18.6	 25
290	 15	38.5	8.3	 20
291	 15	178.0	35.3	 25
292	 15	52.0	9.2	 25
293	 15	84.0	17.1	 20
294	 15	113.0	24.6	 25
295	 15	84.0	14.7	 25
296	 15	110.0	15.0	 20
297	 15	67.0	12.4	 25
298	 15	73.0	14.8	 25
299	 15	120.3	18.0	 20
300	 15	152.0	22.9	 25
301	 15	186.0	25.1	 25
302	 15	67.3	11.2	 20
303	 15	44.0	8.8	 25
304	 15	69.0	11.5	 25
305	 15	72.3	11.9	 20
306	 15	163.0	26.2	 25
307	 15	309.0	43.5	 25
308	 15	236.5	29.2	 20
309	 15	138.0	17.4	 25
310	 15	69.0	13.1	 25
311	 15	408.0	49.8	 20
312	 15	211.0	24.5	 25
313	 15	306.0	40.3	 25
314	 15	921.8	86.4	 20
315	 15	328.0	48.6	 25
316	 15	148.0	22.4	 25
317	 15	58.0	11.9	 20
318	 15	84.0	18.5	 25
319	 15	280.0	36.9	 25
320	 15	66.3	10.0	 20
321	 15	45.0	9.5	 25
322	 15	43.0	7.4	 20
323	 15	55.0	7.4	 25
324	 15	92.0	13.7	 25
325	 15	187.0	25.8	 20
326	 15	120.0	20.9	 25
327	 15	453.0	66.6	 25
328	 15	477.8	44.8	 20
329	 15	551.0	48.0	 25
330	 15	387.0	33.5	 25
331	 15	251.3	34.9	 20
332	 15	1039.0	225.3	 25
333	 15	51.0	9.7	 25
334	 15	54.0	9.5	 20
335	 15	645.0	114.9	 25
336	 15	36.0	6.5	 25
337	 15	40.0	11.6	 20
338	 15	165.0	25.7	 25
339	 15	59.0	10.5	 25
340	 15	53.3	10.4	 20
341	 15	34.0	6.9	 25
342	 15	68.0	12.7	 25
343	 15	76.0	12.0	 20
344	 15	59.0	9.1	 25
345	 15	137.0	22.4	 25
346	 15	2005.0	179.5	 20
347	 15	320.0	34.8	 25
348	 15	168.0	22.0	 25
349	 15	609.5	54.5	 20
350	 15	279.0	48.6	 25
351	 15	545.0	58.1	 25
352	 15	1188.3	150.0	 20
353	 15	183.0	45.4	 25
354	 15	67.0	11.0	 25
355	 15	973.5	107.9	 20
356	 15	180.0	49.4	 25
357	 15	47.0	9.2	 25
358	 15	33.0	6.9	 20
359	 15	32.0	5.4	 25
360	 15	216.0	51.1	 25
361	 15	37.0	5.3	 20
362	 15	62.0	13.7	 25
363	 15	148.0	32.6	 25
364	 15	205.3	35.7	 20
365	 15	307.0	71.8	 25
366	 15	73.0	9.2	 25
367	 15	32.0	5.0	 20
368	 15	33.0	6.0	 25
369	 15	35.0	5.8	 25
370	 15	32.8	6.6	 20
371	 15	61.0	17.8	 25
372	 15	37.0	7.3	 25
373	 15	29.3	6.7	 20
374	 15	74.0	16.7	 25
375	 15	33.0	7.1	 25
376	 15	32.0	4.1	 20
377	 15	51.0	10.9	 25
378	 15	52.0	10.4	 25
379	 15	35.0	4.0	 20
380	 15	31.0	6.7	 25
381	 15	34.0	6.5	 25
382	 15	34.3	5.9	 20
383	 15	29.0	5.0	 25
384	 15	30.0	4.9	 25
385	 15	89.3	10.3	 20
386	 15	150.0	19.2	 25
387	 15	349.0	33.4	 25
388	 15	281.3	35.5	 20
389	 15	205.0	32.5	 25
390	 15	45.0	8.3	 25
391	 15	36.0	8.5	 20
392	 15	35.0	6.6	 25
393	 15	43.0	9.0	 25
394	 15	47.3	8.5	 20
395	 15	51.0	9.7	 25
396	 15	47.0	9.1	 25
397	 15	179.5	24.7	 20
398	 15	72.0	13.5	 25
399	 15	57.0	8.8	 25
400	 15	59.0	8.1	 20
401	 15	36.0	7.4	 25
402	 15	114.0	14.1	 25
403	 15	272.8	32.3	 20
404	 15	31.0	5.7	 25
405	 15	31.0	4.9	 25
406	 15	28.3	5.9	 20
407	 15	77.0	13.6	 25
408	 15	50.0	7.3	 25
409	 15	59.3	8.6	 20
410	 15	49.0	8.6	 25
411	 15	177.0	20.2	 25
412	 15	90.5	14.0	 20
413	 15	118.0	20.5	 25
414	 15	106.0	13.8	 25
415	 15	951.0	122.3	 20
416	 15	65.0	10.0	 25
417	 15	63.0	11.7	 25
418	 15	33.5	6.9	 20
419	 15	34.0	7.5	 25
420	 15	377.0	46.6	 25
421	 15	128.3	22.5	 20
422	 15	36.0	6.5	 25
423	 15	30.0	7.2	 25
424	 15	32.0	6.2	 20
425	 15	27.0	5.3	 25
426	 15	88.0	15.6	 25
427	 15	94.5	17.1	 20
428	 15	31.0	7.0	 25
429	 15	113.0	20.5	 25
430	 15	31.3	4.4	 20
431	 15	38.0	8.1	 25
432	 15	112.0	21.9	 25
433	 15	31.3	5.9	 20
434	 15	29.0	10.5	 25
435	 15	36.0	5.6	 25
436	 15	185.3	26.8	 20
437	 15	52.0	9.7	 25
438	 15	75.0	11.6	 25
439	 15	48.3	10.8	 20
440	 15	30.0	6.8	 25
441	 15	34.0	6.1	 25
442	 15	49.3	9.9	 20
443	 15	53.0	11.5	 25
444	 15	42.0	9.0	 25
445	 15	60.0	8.7	 20
446	 15	156.0	19.4	 25
447	 15	46.0	9.2	 25
448	 15	656.3	59.5	 20
449	 15	128.0	20.7	 25
450	 15	69.3	8.9	 20
451	 15	364.0	42.3	 25
452	 15	341.0	33.6	 25
453	 15	368.3	47.5	 20
454	 15	55.0	7.5	 25
455	 15	42.0	7.5	 25
456	 15	31.0	7.0	 20
457	 15	32.0	6.5	 25
458	 15	40.0	6.6	 25
459	 15	70.5	12.8	 20
460	 15	159.0	19.2	 25
461	 15	239.0	21.3	 25
462	 15	94.0	13.9	 20
463	 15	180.0	38.5	 25
464	 15	328.0	45.6	 25
465	 15	64.3	10.4	 20
466	 15	35.0	5.8	 25
467	 15	49.0	8.8	 25
468	 15	40.3	7.8	 20
469	 15	78.0	18.4	 25
470	 15	150.0	25.2	 25
471	 15	190.8	21.1	 20
472	 15	343.0	47.1	 25
473	 15	88.0	28.9	 25
474	 15	974.3	109.5	 20
475	 15	80.0	24.3	 25
476	 15	106.0	16.4	 25
477	 15	43.5	8.8	 20
478	 15	66.0	12.4	 25
479	 15	250.0	28.9	 25
480	 15	1043.0	107.1	 20
481	 15	407.0	45.5	 25
482	 15	91.0	13.9	 25
483	 15	642.0	83.8	 20
484	 15	115.0	23.4	 25
485	 15	63.0	10.7	 25
486	 15	31.0	5.5	 20
487	 15	33.0	6.1	 25
488	 15	120.0	23.1	 25
489	 15	47.0	8.3	 20
490	 15	965.0	220.1	 25
491	 15	116.0	18.8	 25
492	 15	39.5	8.3	 20
493	 15	29.0	6.4	 25
494	 15	31.0	6.3	 25
495	 15	122.0	24.3	 20
496	 15	47.0	7.3	 25
497	 15	45.0	9.1	 25
498	 15	32.3	7.1	 20
499	 15	50.0	9.7	 25
500	 15	37.0	9.2	 25
501	 15	125.0	19.0	 20
502	 15	82.0	18.6	 25
503	 15	123.0	17.0	 25
504	 15	111.0	17.0	 20
505	 15	2381.0	192.3	 25
506	 15	2305.0	177.1	 25
507	 15	3285.3	273.3	 20
508	 15	180.0	95.8	 25
509	 15	62.0	7.4	 25
510	 15	72.3	11.0	 20
511	 15	61.0	7.1	 25
512	 15	316.0	40.3	 25
513	 15	387.0	28.7	 20
514	 15	121.0	25.2	 25
515	 15	60.0	11.1	 25
516	 15	101.3	17.0	 20
517	 15	87.0	13.7	 25
518	 15	67.0	12.3	 25
519	 15	319.8	32.5	 20
520	 15	1874.0	180.9	 25
521	 15	1085.0	102.4	 25
522	 15	288.5	34.2	 20
523	 15	57.0	8.7	 25
524	 15	890.0	86.4	 25
525	 15	144.3	20.7	 20
526	 15	366.0	55.1	 25
527	 15	364.0	48.8	 25
528	 15	108.5	16.5	 20
529	 15	97.0	12.6	 25
530	 15	31.0	6.7	 25
531	 15	28.0	5.3	 20
532	 15	185.0	36.5	 25
533	 15	111.0	22.6	 25
534	 15	33.3	6.2	 20
535	 15	58.0	10.0	 25
536	 15	74.0	13.5	 25
537	 15	28.3	4.5	 20
538	 15	64.0	10.5	 25
539	 15	32.0	6.9	 25
540	 15	30.3	5.2	 20
541	 15	34.0	5.6	 25
542	 15	67.0	15.2	 25
543	 15	28.3	5.1	 20
544	 15	55.0	14.2	 25
545	 15	34.0	5.1	 25
546	 15	33.3	6.3	 20
547	 15	33.0	6.6	 25
548	 15	84.0	15.2	 25
549	 15	179.0	29.7	 20
550	 15	32.0	7.2	 25
551	 15	36.0	7.9	 25
552	 15	27.8	6.3	 20
553	 15	29.0	6.3	 25
554	 15	60.0	12.1	 25
555	 15	84.3	11.9	 20
556	 15	137.0	17.8	 25
557	 15	135.0	24.3	 25
558	 15	42.3	9.3	 20
559	 15	34.0	7.3	 25
560	 15	27.0	7.6	 25
561	 15	86.3	10.3	 20
562	 15	52.0	9.7	 25
563	 15	36.0	6.5	 25
564	 15	41.5	7.8	 20
565	 15	337.0	32.2	 25
566	 15	132.0	17.4	 25
567	 15	368.0	38.8	 20
568	 15	74.0	10.7	 25
569	 15	607.0	73.9	 25
570	 15	122.3	13.9	 20
571	 15	228.0	31.6	 25
572	 15	52.0	9.9	 25
573	 15	34.5	4.5	 20
574	 15	59.0	8.1	 25
575	 15	54.0	11.6	 25
576	 15	48.0	8.3	 20
577	 15	178.0	23.6	 25
578	 15	89.8	13.8	 20
579	 15	393.0	72.1	 25
580	 15	108.0	16.9	 25
581	 15	38.0	6.0	 20
582	 15	126.0	24.5	 25
583	 15	104.0	14.8	 25
584	 15	43.0	8.8	 20
585	 15	56.0	10.7	 25
586	 15	85.0	13.1	 25
587	 15	88.8	15.8	 20
588	 15	317.0	77.8	 25
589	 15	685.0	117.9	 25
590	 15	57.0	8.3	 20
591	 15	39.0	8.0	 25
592	 15	33.0	7.0	 25
593	 15	427.0	53.2	 20
594	 15	81.0	12.8	 25
595	 15	35.0	6.8	 25
596	 15	57.0	9.8	 20
597	 15	1261.0	227.3	 25
598	 15	1434.0	156.9	 25
599	 15	1560.0	131.6	 20
600	 15	170.0	85.0	 25
601	 15	64.0	10.2	 25
602	 15	66.8	10.5	 20
603	 15	51.0	6.6	 25
604	 15	31.0	5.6	 25
605	 15	28.8	5.0	 20
606	 15	37.0	11.2	 25
607	 15	31.0	8.2	 25
608	 15	34.3	6.4	 20
609	 15	37.0	7.5	 25
610	 15	29.0	4.0	 25
611	 15	33.0	6.7	 20
612	 15	53.0	8.9	 25
613	 15	63.0	12.7	 25
614	 15	104.0	17.9	 20
615	 15	37.0	5.5	 25
616	 15	45.0	6.6	 25
617	 15	94.3	12.5	 20
618	 15	266.0	51.8	 25
619	 15	273.0	31.8	 25
620	 15	983.5	88.3	 20
621	 15	1052.0	170.9	 25
622	 15	251.0	27.0	 25
623	 15	37.0	7.6	 20
624	 15	38.0	6.8	 25
625	 15	37.0	7.4	 25
626	 15	112.5	17.7	 20
627	 15	211.0	36.1	 25
628	 15	87.0	16.7	 25
629	 15	41.3	7.6	 20
630	 15	199.0	41.2	 25
631	 15	29.0	4.8	 25
632	 15	33.0	5.1	 20
633	 15	39.0	8.9	 25
634	 15	83.0	11.1	 25
635	 15	62.3	10.5	 20
636	 15	269.0	33.8	 25
637	 15	479.0	59.3	 25
638	 15	131.8	18.7	 20
639	 15	41.0	9.7	 25
  0	 16	4642.8	540.6	 20
  1	 16	31.3	7.2	 16
  2	 16	31.0	4.7	 20
  3	 16	26.5	5.7	 20
  4	 16	25.3	5.4	 16
  5	 16	26.0	6.3	 20
  6	 16	23.5	5.6	 20
  7	 16	23.3	4.8	 16
  8	 16	24.3	6.4	 20
  9	 16	25.0	5.5	 20
 10	 16	25.3	5.4	 16
 11	 16	24.0	4.1	 20
 12	 16	23.3	5.2	 20
 13	 16	23.0	4.0	 16
 14	 16	26.3	5.8	 20
 15	 16	28.0	4.2	 20
 16	 16	26.3	4.9	 16
 17	 16	26.3	7.8	 20
 18	 16	26.5	6.7	 20
 19	 16	23.0	4.3	 16
 20	 16	23.3	7.2	 20
 21	 16	26.3	12.6	 20
 22	 16	25.3	4.7	 16
 23	 16	22.3	6.2	 20
 24	 16	24.0	6.3	 20
 25	 16	26.3	6.7	 16
 26	 16	22.0	3.4	 20
 27	 16	25.3	6.5	 20
 28	 16	23.5	4.6	 16
 29	 16	23.0	5.0	 20
 30	 16	23.5	5.1	 20
 31	 16	26.0	5.9	 16
 32	 16	24.5	4.6	 20
 33	 16	26.0	5.8	 20
 34	 16	25.3	6.4	 16
 35	 16	23.5	5.8	 20
 36	 16	23.0	4.1	 20
 37	 16	21.0	4.0	 16
 38	 16	23.0	4.6	 20
 39	 16	23.0	3.9	 20
 40	 16	22.3	4.1	 16
 41	 16	25.0	4.8	 20
 42	 16	21.3	3.7	 20
 43	 16	21.8	4.8	 16
 44	 16	23.3	4.9	 20
 45	 16	23.3	4.6	 20
 46	 16	24.0	5.9	 16
 47	 16	21.3	4.0	 20
 48	 16	23.8	4.1	 20
 49	 16	24.5	5.7	 16
 50	 16	25.0	6.3	 20
 51	 16	25.3	5.4	 20
 52	 16	24.3	6.6	 16
 53	 16	24.3	5.2	 20
 54	 16	19.0	3.3	 20
 55	 16	24.3	5.5	 16
 56	 16	25.8	6.7	 20
 57	 16	23.3	4.6	 20
 58	 16	23.0	3.7	 16
 59	 16	25.3	5.6	 20
 60	 16	23.3	5.3	 20
 61	 16	29.3	6.0	 16
 62	 16	32.0	7.1	 20
 63	 16	25.3	5.5	 20
 64	 16	23.0	7.0	 16
 65	 16	24.3	4.5	 20
 66	 16	26.0	5.0	 16
 67	 16	29.3	7.3	 20
 68	 16	26.3	9.8	 20
 69	 16	21.0	4.8	 16
 70	 16	23.3	6.1	 20
 71	 16	24.5	6.5	 20
 72	 16	24.5	4.8	 16
 73	 16	23.8	5.6	 20
 74	 16	24.3	3.7	 20
 75	 16	23.0	3.6	 16
 76	 16	23.3	5.8	 20
 77	 16	24.3	5.1	 20
 78	 16	27.0	5.0	 16
 79	 16	25.3	5.1	 20
 80	 16	24.0	5.4	 20
 81	 16	22.0	5.5	 16
 82	 16	24.0	4.7	 20
 83	 16	24.5	5.2	 20
 84	 16	25.8	6.1	 16
 85	 16	28.3	7.0	 20
 86	 16	26.3	6.4	 20
 87	 16	26.0	3.6	 16
 88	 16	23.0	4.8	 20
 89	 16	26.8	5.9	 20
 90	 16	23.0	4.7	 16
 91	 16	25.0	4.5	 20
 92	 16	24.5	5.5	 20
 93	 16	27.5	6.2	 16
 94	 16	27.3	6.1	 20
 95	 16	26.0	5.5	 20
 96	 16	26.3	6.9	 16
 97	 16	25.3	5.2	 20
 98	 16	23.3	3.9	 20
 99	 16	30.0	5.2	 16
100	 16	25.3	5.7	 20
101	 16	26.0	6.5	 20
102	 16	27.0	6.0	 16
103	 16	22.3	5.0	 20
104	 16	22.3	6.9	 20
105	 16	22.3	5.5	 16
106	 16	25.3	5.8	 20
107	 16	24.0	3.8	 20
108	 16	24.3	3.6	 16
109	 16	26.3	6.7	 20
110	 16	26.0	6.6	 20
111	 16	30.5	7.2	 16
112	 16	26.0	6.9	 20
113	 16	26.3	5.0	 20
114	 16	26.5	5.4	 16
115	 16	26.0	4.5	 20
116	 16	22.3	4.4	 20
117	 16	28.0	5.5	 16
118	 16	23.5	6.0	 20
119	 16	29.5	5.3	 20
120	 16	30.3	5.2	 16
121	 16	30.0	5.6	 20
122	 16	26.3	5.1	 20
123	 16	28.0	5.6	 16
124	 16	28.0	6.2	 20
125	 16	25.3	4.7	 20
126	 16	29.5	7.2	 16
127	 16	30.0	6.5	 20
128	 16	25.5	4.9	 20
129	 16	27.3	5.9	 16
130	 16	26.8	5.5	 20
131	 16	25.0	4.5	 20
132	 16	27.5	8.8	 16
133	 16	31.8	8.1	 20
134	 16	30.3	6.7	 20
135	 16	28.5	8.1	 16
136	 16	26.0	6.1	 20
137	 16	27.0	6.0	 20
138	 16	26.3	5.4	 16
139	 16	26.8	6.1	 20
140	 16	23.0	4.3	 20
141	 16	28.3	4.9	 16
142	 16	23.8	5.4	 20
143	 16	26.5	6.0	 20
144	 16	30.3	7.0	 16
145	 16	27.0	6.0	 20
146	 16	28.0	6.1	 20
147	 16	24.8	6.3	 16
148	 16	25.0	5.1	 20
149	 16	24.3	4.8	 20
150	 16	21.8	6.8	 16
151	 16	25.3	4.5	 20
152	 16	26.0	5.3	 20
153	 16	23.8	9.4	 16
154	 16	26.5	6.9	 20
155	 16	25.3	6.2	 20
156	 16	24.3	5.4	 16
157	 16	22.3	5.0	 20
158	 16	26.0	6.1	 20
159	 16	27.0	5.5	 16
160	 16	24.0	5.1	 20
161	 16	23.3	4.7	 20
162	 16	27.3	4.4	 16
163	 16	26.0	4.9	 20
164	 16	24.0	4.1	 20
165	 16	26.3	6.6	 16
166	 16	26.0	4.9	 20
167	 16	23.5	3.4	 20
168	 16	29.0	5.8	 16
169	 16	25.0	5.5	 20
170	 16	21.0	3.9	 20
171	 16	19.3	4.0	 16
172	 16	24.3	6.1	 20
173	 16	28.0	4.9	 20
174	 16	24.0	5.2	 16
175	 16	25.0	4.9	 20
176	 16	28.5	11.5	 20
177	 16	29.0	8.6	 16
178	 16	22.3	4.1	 20
179	 16	25.3	5.5	 20
180	 16	26.3	8.4	 16
181	 16	24.0	6.3	 20
182	 16	28.3	6.0	 20
183	 16	866.3	52.2	 16
184	 16	191.0	28.6	 20
185	 16	114.0	25.5	 20
186	 16	49.8	10.3	 16
187	 16	60.5	10.9	 20
188	 16	36.3	7.1	 20
189	 16	50.0	8.8	 16
190	 16	64.3	11.1	 20
191	 16	192.3	24.0	 20
192	 16	33.3	6.0	 16
193	 16	46.0	10.4	 20
194	 16	37.0	7.1	 16
195	 16	31.0	6.0	 20
196	 16	41.0	8.6	 20
197	 16	39.0	10.0	 16
198	 16	29.0	5.6	 20
199	 16	31.0	4.9	 20
200	 16	29.3	6.0	 16
201	 16	30.0	7.4	 20
202	 16	31.0	7.8	 20
203	 16	54.5	10.0	 16
204	 16	33.5	7.5	 20
205	 16	28.8	5.6	 20
206	 16	29.5	7.0	 16
207	 16	38.8	6.4	 20
208	 16	39.3	8.7	 20
209	 16	31.0	11.4	 16
210	 16	53.0	9.0	 20
211	 16	30.3	6.0	 20
212	 16	32.5	6.3	 16
213	 16	35.3	7.7	 20
214	 16	27.3	6.0	 20
215	 16	30.3	5.6	 16
216	 16	27.8	5.0	 20
217	 16	27.0	4.9	 20
218	 16	40.0	12.2	 16
219	 16	29.3	5.0	 20
220	 16	30.3	6.4	 20
221	 16	28.3	8.3	 16
222	 16	34.5	6.6	 20
223	 16	93.3	14.7	 20
224	 16	159.8	15.5	 16
225	 16	441.3	84.4	 20
226	 16	57.0	5.5	 20
227	 16	82.5	13.4	 16
228	 16	305.5	41.1	 20
229	 16	50.5	9.9	 20
230	 16	40.3	5.8	 16
231	 16	51.8	8.1	 20
232	 16	37.3	6.7	 20
233	 16	33.0	6.6	 16
234	 16	42.5	6.6	 20
235	 16	66.5	16.7	 20
236	 16	72.8	14.5	 16
237	 16	102.0	17.0	 20
238	 16	135.5	17.8	 20
239	 16	162.5	22.0	 16
240	 16	118.5	23.1	 20
241	 16	209.0	35.1	 20
242	 16	36.5	6.1	 16
243	 16	28.0	6.0	 20
244	 16	41.3	6.5	 20
245	 16	36.5	7.1	 16
246	 16	186.8	34.2	 20
247	 16	38.3	8.9	 20
248	 16	30.5	5.7	 16
249	 16	31.5	7.5	 20
250	 16	33.5	8.6	 20
251	 16	29.3	6.4	 16
252	 16	29.3	5.9	 20
253	 16	31.3	5.9	 20
254	 16	32.3	6.9	 16
255	 16	115.8	17.1	 20
256	 16	36.3	6.6	 20
257	 16	35.0	7.0	 16
258	 16	34.0	5.0	 20
259	 16	32.3	6.8	 20
260	 16	144.8	13.3	 16
261	 16	33.8	5.3	 20
262	 16	28.5	5.4	 20
263	 16	30.3	6.4	 16
264	 16	32.3	8.4	 20
265	 16	29.3	6.8	 20
266	 16	31.3	6.9	 16
267	 16	188.3	32.6	 20
268	 16	38.8	36.2	 20
269	 16	27.5	5.9	 16
270	 16	31.0	6.9	 20
271	 16	29.0	7.2	 20
272	 16	31.3	5.6	 16
273	 16	30.0	5.0	 20
274	 16	36.8	7.3	 20
275	 16	29.3	6.5	 16
276	 16	33.5	5.2	 20
277	 16	36.3	8.2	 20
278	 16	34.8	8.6	 16
279	 16	28.5	6.1	 20
280	 16	32.0	5.2	 20
281	 16	83.5	17.2	 16
282	 16	65.3	11.1	 20
283	 16	34.3	6.0	 20
284	 16	38.5	6.6	 16
285	 16	48.5	9.5	 20
286	 16	48.3	5.0	 20
287	 16	186.5	15.4	 16
288	 16	209.8	20.8	 20
289	 16	80.5	10.2	 20
290	 16	54.5	8.3	 16
291	 16	106.3	17.9	 20
292	 16	129.3	18.0	 20
293	 16	97.8	13.5	 16
294	 16	71.0	8.9	 20
295	 16	76.8	9.0	 20
296	 16	100.0	15.9	 16
297	 16	62.5	10.0	 20
298	 16	205.5	26.4	 20
299	 16	104.0	15.0	 16
300	 16	102.3	14.5	 20
301	 16	124.0	20.7	 20
302	 16	81.3	20.1	 16
303	 16	51.0	7.8	 20
304	 16	65.3	9.3	 20
305	 16	68.3	8.8	 16
306	 16	190.3	35.1	 20
307	 16	829.8	65.7	 20
308	 16	72.0	12.9	 16
309	 16	76.8	8.0	 20
310	 16	58.5	10.7	 20
311	 16	133.8	19.8	 16
312	 16	112.0	18.3	 20
313	 16	155.5	25.7	 20
314	 16	439.5	25.1	 16
315	 16	766.5	49.1	 20
316	 16	99.3	13.9	 20
317	 16	72.3	11.0	 16
318	 16	42.0	9.4	 20
319	 16	68.0	8.7	 20
320	 16	35.8	7.3	 16
321	 16	55.8	12.0	 20
322	 16	66.0	10.2	 16
323	 16	48.0	8.9	 20
324	 16	169.8	19.7	 20
325	 16	69.3	12.6	 16
326	 16	59.3	9.5	 20
327	 16	123.5	14.3	 20
328	 16	96.5	14.5	 16
329	 16	111.8	15.2	 20
330	 16	89.8	15.9	 20
331	 16	76.3	8.1	 16
332	 16	228.8	40.3	 20
333	 16	59.0	9.2	 20
334	 16	88.3	14.6	 16
335	 16	170.3	28.6	 20
336	 16	37.3	6.7	 20
337	 16	43.3	8.5	 16
338	 16	58.3	12.5	 20
339	 16	71.3	18.6	 20
340	 16	53.3	8.4	 16
341	 16	47.3	5.4	 20
342	 16	95.0	11.9	 20
343	 16	45.3	7.3	 16
344	 16	44.3	8.4	 20
345	 16	82.0	12.2	 20
346	 16	301.8	20.3	 16
347	 16	82.8	12.0	 20
348	 16	57.3	11.8	 20
349	 16	39.3	7.2	 16
350	 16	402.5	83.2	 20
351	 16	406.8	32.2	 20
352	 16	187.3	19.8	 16
353	 16	81.3	13.3	 20
354	 16	52.5	11.1	 20
355	 16	930.3	92.0	 16
356	 16	148.5	33.0	 20
357	 16	47.5	8.6	 20
358	 16	38.5	8.0	 16
359	 16	31.0	6.3	 20
360	 16	80.0	18.0	 20
361	 16	36.0	4.6	 16
362	 16	39.0	7.3	 20
363	 16	36.8	7.8	 20
364	 16	62.0	9.0	 16
365	 16	492.0	104.9	 20
366	 16	111.0	23.5	 20
367	 16	40.3	8.5	 16
368	 16	40.3	8.0	 20
369	 16	44.3	9.5	 20
370	 16	37.3	8.2	 16
371	 16	49.0	246.0	 20
372	 16	36.3	5.0	 20
373	 16	35.0	3.8	 16
374	 16	31.3	7.8	 20
375	 16	33.8	8.8	 20
376	 16	29.5	6.7	 16
377	 16	34.5	5.7	 20
378	 16	42.0	6.9	 20
379	 16	45.5	10.1	 16
380	 16	30.3	6.8	 20
381	 16	36.3	8.7	 20
382	 16	34.0	5.0	 16
383	 16	35.0	5.9	 20
384	 16	39.5	7.7	 20
385	 16	84.0	15.4	 16
386	 16	87.5	12.5	 20
387	 16	1225.0	135.5	 20
388	 16	426.3	33.1	 16
389	 16	398.3	35.1	 20
390	 16	65.3	15.0	 20
391	 16	36.0	7.7	 16
392	 16	46.3	11.7	 20
393	 16	52.5	8.0	 20
394	 16	45.8	7.4	 16
395	 16	46.3	8.3	 20
396	 16	47.3	6.3	 20
397	 16	73.3	12.8	 16
398	 16	51.0	8.9	 20
399	 16	37.3	8.4	 20
400	 16	43.0	8.1	 16
401	 16	30.3	4.4	 20
402	 16	51.8	9.8	 20
403	 16	81.0	14.2	 16
404	 16	35.3	28.5	 20
405	 16	28.0	5.8	 20
406	 16	24.3	3.9	 16
407	 16	58.0	11.3	 20
408	 16	37.5	7.1	 20
409	 16	61.8	11.4	 16
410	 16	59.0	10.4	 20
411	 16	476.0	41.3	 20
412	 16	54.0	7.9	 16
413	 16	204.0	24.5	 20
414	 16	60.0	9.3	 20
415	 16	350.3	35.2	 16
416	 16	54.0	11.5	 20
417	 16	36.0	5.8	 20
418	 16	32.0	7.9	 16
419	 16	33.3	6.4	 20
420	 16	66.8	13.1	 20
421	 16	92.0	12.3	 16
422	 16	28.3	5.8	 20
423	 16	31.3	6.3	 20
424	 16	31.5	5.9	 16
425	 16	27.8	5.8	 20
426	 16	59.0	13.6	 20
427	 16	99.3	11.8	 16
428	 16	33.0	6.5	 20
429	 16	37.3	8.4	 20
430	 16	32.0	8.1	 16
431	 16	29.0	4.2	 20
432	 16	34.3	7.6	 20
433	 16	34.0	7.1	 16
434	 16	28.5	4.6	 20
435	 16	32.5	6.9	 20
436	 16	133.8	13.8	 16
437	 16	59.0	7.3	 20
438	 16	73.0	13.3	 20
439	 16	38.3	7.8	 16
440	 16	35.0	7.8	 20
441	 16	30.3	6.3	 20
442	 16	43.3	9.0	 16
443	 16	562.5	50.2	 20
444	 16	73.3	16.3	 20
445	 16	115.3	17.8	 16
446	 16	308.5	32.7	 20
447	 16	67.3	11.9	 16
448	 16	361.0	38.6	 20
449	 16	336.5	32.8	 20
450	 16	66.5	15.3	 16
451	 16	215.0	23.5	 20
452	 16	172.5	22.2	 20
453	 16	141.0	19.3	 16
454	 16	86.0	16.8	 20
455	 16	38.0	5.9	 20
456	 16	31.0	5.0	 16
457	 16	29.3	5.5	 20
458	 16	32.5	5.9	 20
459	 16	71.0	13.4	 16
460	 16	78.5	20.7	 20
461	 16	91.0	12.9	 20
462	 16	32.3	7.4	 16
463	 16	33.5	7.9	 20
464	 16	96.3	15.8	 20
465	 16	114.5	17.0	 16
466	 16	49.0	8.9	 20
467	 16	37.3	8.3	 20
468	 16	37.0	7.1	 16
469	 16	41.3	6.4	 20
470	 16	57.5	9.8	 20
471	 16	111.5	14.7	 16
472	 16	885.5	125.9	 20
473	 16	103.0	93.6	 20
474	 16	1416.3	73.6	 16
475	 16	80.0	26.6	 20
476	 16	72.3	9.4	 20
477	 16	180.0	23.5	 16
478	 16	97.0	49.9	 20
479	 16	369.0	29.9	 20
480	 16	944.5	77.1	 16
481	 16	193.0	20.4	 20
482	 16	76.5	14.4	 20
483	 16	216.3	24.9	 16
484	 16	42.5	7.1	 20
485	 16	48.0	6.2	 20
486	 16	30.3	6.6	 16
487	 16	31.5	7.3	 20
488	 16	48.3	9.7	 20
489	 16	37.8	7.6	 16
490	 16	171.5	29.3	 20
491	 16	36.5	8.0	 20
492	 16	45.8	7.7	 16
493	 16	30.3	6.8	 20
494	 16	31.0	5.7	 20
495	 16	37.0	6.9	 16
496	 16	31.8	5.7	 20
497	 16	39.3	7.9	 20
498	 16	30.0	5.6	 16
499	 16	42.0	10.1	 20
500	 16	37.5	6.8	 20
501	 16	59.0	9.0	 16
502	 16	40.0	6.3	 20
503	 16	146.5	23.1	 20
504	 16	119.3	14.8	 16
505	 16	2154.5	142.9	 20
506	 16	1655.0	60.0	 20
507	 16	4132.8	129.1	 16
508	 16	284.5	83.0	 20
509	 16	67.0	10.3	 20
510	 16	118.5	17.3	 16
511	 16	119.0	20.0	 20
512	 16	134.5	19.4	 20
513	 16	255.5	34.4	 16
514	 16	90.8	19.1	 20
515	 16	68.5	15.3	 20
516	 16	194.8	25.9	 16
517	 16	71.5	11.1	 20
518	 16	53.3	9.6	 20
519	 16	441.0	38.3	 16
520	 16	1021.5	88.6	 20
521	 16	784.5	55.6	 20
522	 16	184.3	25.3	 16
523	 16	49.8	8.2	 20
524	 16	456.3	40.4	 20
525	 16	136.5	16.8	 16
526	 16	136.3	16.5	 20
527	 16	153.3	18.6	 20
528	 16	79.0	9.2	 16
529	 16	44.5	7.2	 20
530	 16	28.3	7.4	 20
531	 16	32.0	5.2	 16
532	 16	36.3	5.8	 20
533	 16	40.0	7.9	 20
534	 16	31.0	7.6	 16
535	 16	38.5	8.2	 20
536	 16	34.0	7.8	 20
537	 16	29.3	5.9	 16
538	 16	43.0	7.4	 20
539	 16	37.3	4.4	 20
540	 16	31.5	6.7	 16
541	 16	31.3	8.6	 20
542	 16	40.0	7.4	 20
543	 16	30.5	6.8	 16
544	 16	110.8	22.2	 20
545	 16	31.0	4.6	 20
546	 16	29.5	5.9	 16
547	 16	33.0	6.2	 20
548	 16	37.0	6.5	 20
549	 16	43.5	8.8	 16
550	 16	32.5	5.6	 20
551	 16	32.3	6.3	 20
552	 16	25.0	4.4	 16
553	 16	31.0	6.0	 20
554	 16	69.5	11.9	 20
555	 16	118.3	9.8	 16
556	 16	99.0	14.5	 20
557	 16	117.3	19.8	 20
558	 16	68.3	12.4	 16
559	 16	31.3	5.9	 20
560	 16	30.0	3.9	 20
561	 16	44.0	8.7	 16
562	 16	30.0	5.1	 20
563	 16	37.0	7.9	 20
564	 16	37.3	6.9	 16
565	 16	131.5	17.6	 20
566	 16	126.8	17.8	 20
567	 16	216.3	17.0	 16
568	 16	62.5	12.7	 20
569	 16	303.0	22.9	 20
570	 16	59.3	8.6	 16
571	 16	132.3	19.4	 20
572	 16	38.3	5.6	 20
573	 16	42.0	7.6	 16
574	 16	65.3	10.5	 20
575	 16	91.3	12.2	 20
576	 16	117.0	21.5	 16
577	 16	99.0	15.8	 20
578	 16	56.8	10.7	 16
579	 16	179.8	28.5	 20
580	 16	99.5	18.8	 20
581	 16	41.3	7.5	 16
582	 16	139.8	32.0	 20
583	 16	81.3	10.3	 20
584	 16	39.5	7.8	 16
585	 16	49.3	7.2	 20
586	 16	101.3	13.1	 20
587	 16	84.0	13.4	 16
588	 16	172.5	39.7	 20
589	 16	358.3	49.8	 20
590	 16	50.5	13.2	 16
591	 16	43.5	8.5	 20
592	 16	37.0	8.6	 20
593	 16	206.3	19.9	 16
594	 16	217.0	35.2	 20
595	 16	31.3	4.4	 20
596	 16	44.3	7.6	 16
597	 16	442.8	76.7	 20
598	 16	851.8	79.8	 20
599	 16	391.3	60.2	 16
600	 16	116.0	20.6	 20
601	 16	72.8	14.8	 20
602	 16	75.5	11.0	 16
603	 16	46.0	9.0	 20
604	 16	33.3	10.3	 20
605	 16	33.3	8.0	 16
606	 16	32.0	6.5	 20
607	 16	24.5	6.4	 20
608	 16	31.0	7.4	 16
609	 16	30.0	7.6	 20
610	 16	34.3	6.9	 20
611	 16	32.3	5.0	 16
612	 16	51.8	9.7	 20
613	 16	51.8	11.0	 20
614	 16	60.8	10.4	 16
615	 16	34.3	4.0	 20
616	 16	38.3	6.0	 20
617	 16	110.3	11.9	 16
618	 16	125.8	19.8	 20
619	 16	131.5	19.6	 20
620	 16	223.5	21.8	 16
621	 16	503.0	52.9	 20
622	 16	160.8	18.9	 20
623	 16	47.0	9.4	 16
624	 16	63.0	6.6	 20
625	 16	32.3	5.6	 20
626	 16	149.3	22.6	 16
627	 16	113.3	12.9	 20
628	 16	70.0	13.2	 20
629	 16	44.0	7.8	 16
630	 16	43.8	10.3	 20
631	 16	33.0	5.2	 20
632	 16	44.0	8.1	 16
633	 16	35.3	7.0	 20
634	 16	66.5	9.4	 20
635	 16	62.3	9.3	 16
636	 16	122.5	18.8	 20
637	 16	243.0	20.0	 20
638	 16	84.8	15.3	 16
639	 16	3477.5	482.0	 20
  0	 17	44.0	8.2	 25
  1	 17	93.8	15.3	 20
  2	 17	52.0	9.0	 25
  3	 17	326.0	49.3	 25
  4	 17	1235.5	210.1	 20
  5	 17	31.0	7.0	 25
  6	 17	31.0	6.6	 25
  7	 17	41.0	8.8	 20
  8	 17	34.0	6.0	 25
  9	 17	34.0	6.2	 25
 10	 17	573.0	82.1	 20
 11	 17	67.0	10.3	 25
 12	 17	33.0	5.5	 25
 13	 17	37.0	5.7	 20
 14	 17	35.0	7.6	 25
 15	 17	1497.0	200.5	 25
 16	 17	282.0	39.9	 20
 17	 17	312.0	32.7	 25
 18	 17	178.0	28.3	 25
 19	 17	50.3	11.7	 20
 20	 17	76.0	12.0	 25
 21	 17	184.0	23.1	 25
 22	 17	158.0	23.3	 20
 23	 17	47.0	7.7	 25
 24	 17	38.0	9.2	 25
 25	 17	92.0	15.8	 20
 26	 17	34.0	6.9	 25
 27	 17	36.0	6.4	 25
 28	 17	44.0	8.5	 20
 29	 17	39.0	8.4	 25
 30	 17	29.0	5.6	 25
 31	 17	29.5	5.8	 20
 32	 17	39.0	8.4	 25
 33	 17	121.0	20.9	 25
 34	 17	38.0	8.9	 20
 35	 17	83.0	15.7	 25
 36	 17	36.0	7.5	 25
 37	 17	32.0	6.4	 20
 38	 17	30.0	6.1	 25
 39	 17	33.0	6.3	 25
 40	 17	36.0	9.9	 20
 41	 17	34.0	7.4	 25
 42	 17	31.0	7.5	 25
 43	 17	28.3	6.3	 20
 44	 17	67.0	13.0	 25
 45	 17	29.0	6.3	 25
 46	 17	30.5	7.2	 20
 47	 17	78.0	17.4	 25
 48	 17	48.0	11.5	 25
 49	 17	33.5	7.1	 20
 50	 17	29.0	6.3	 25
 51	 17	36.0	7.5	 25
 52	 17	89.5	13.7	 20
 53	 17	177.0	40.3	 25
 54	 17	41.0	7.8	 25
 55	 17	45.3	7.5	 20
 56	 17	34.0	6.1	 25
 57	 17	33.0	7.2	 25
 58	 17	33.5	8.3	 20
 59	 17	112.0	22.2	 25
 60	 17	30.0	7.5	 25
 61	 17	43.8	8.5	 20
 62	 17	71.0	14.5	 25
 63	 17	131.0	26.0	 25
 64	 17	33.0	7.8	 20
 65	 17	37.0	8.0	 25
 66	 17	83.8	18.5	 20
 67	 17	69.0	12.2	 25
 68	 17	36.0	7.1	 25
 69	 17	31.5	7.7	 20
 70	 17	32.0	7.2	 25
 71	 17	30.0	5.0	 25
 72	 17	31.0	7.5	 20
 73	 17	53.0	9.8	 25
 74	 17	90.0	14.6	 25
 75	 17	87.5	15.9	 20
 76	 17	53.0	10.4	 25
 77	 17	77.0	11.1	 25
 78	 17	43.5	8.1	 20
 79	 17	32.0	5.6	 25
 80	 17	30.0	5.9	 25
 81	 17	36.0	6.8	 20
 82	 17	44.0	8.6	 25
 83	 17	66.0	11.7	 25
 84	 17	505.5	62.0	 20
 85	 17	256.0	62.2	 25
 86	 17	34.0	7.4	 25
 87	 17	36.0	6.7	 20
 88	 17	77.0	15.8	 25
 89	 17	497.0	90.0	 25
 90	 17	55.3	9.2	 20
 91	 17	259.0	44.4	 25
 92	 17	341.0	41.2	 25
 93	 17	140.3	24.1	 20
 94	 17	129.0	19.9	 25
 95	 17	58.0	11.9	 25
 96	 17	48.8	8.7	 20
 97	 17	48.0	10.9	 25
 98	 17	35.0	6.9	 25
 99	 17	76.0	9.9	 20
100	 17	55.0	9.8	 25
101	 17	32.0	6.7	 25
102	 17	231.5	32.1	 20
103	 17	70.0	10.7	 25
104	 17	113.0	18.4	 25
105	 17	115.3	18.4	 20
106	 17	71.0	12.9	 25
107	 17	91.0	15.2	 25
108	 17	151.3	20.1	 20
109	 17	125.0	21.0	 25
110	 17	181.0	23.5	 25
111	 17	39.0	6.5	 20
112	 17	38.0	7.2	 25
113	 17	37.0	5.4	 25
114	 17	63.8	11.1	 20
115	 17	35.0	7.3	 25
116	 17	55.0	9.9	 25
117	 17	58.8	12.6	 20
118	 17	40.0	6.4	 25
119	 17	410.0	63.5	 25
120	 17	3477.3	510.2	 20
121	 17	2438.0	389.9	 25
122	 17	113.0	18.2	 25
123	 17	58.5	12.4	 20
124	 17	38.0	6.4	 25
125	 17	250.0	48.0	 25
126	 17	217.3	41.0	 20
127	 17	37.0	8.1	 25
128	 17	585.0	113.2	 25
129	 17	38.0	7.9	 20
130	 17	224.0	42.4	 25
131	 17	38.0	7.1	 25
132	 17	156.8	31.2	 20
133	 17	52.0	8.3	 25
134	 17	32.0	7.8	 25
135	 17	588.5	109.5	 20
136	 17	71.0	12.2	 25
137	 17	41.0	8.7	 25
138	 17	49.3	10.9	 20
139	 17	36.0	6.8	 25
140	 17	182.0	28.9	 25
141	 17	530.8	73.5	 20
142	 17	119.0	20.2	 25
143	 17	322.0	64.0	 25
144	 17	42.3	7.0	 20
145	 17	34.0	5.5	 25
146	 17	32.0	6.6	 25
147	 17	29.3	5.9	 20
148	 17	137.0	30.6	 25
149	 17	112.0	23.2	 25
150	 17	45.5	8.3	 20
151	 17	77.0	18.3	 25
152	 17	29.0	5.2	 25
153	 17	27.0	9.5	 20
154	 17	35.0	7.2	 25
155	 17	49.0	9.8	 25
156	 17	65.3	12.0	 20
157	 17	84.0	15.7	 25
158	 17	43.0	7.3	 25
159	 17	90.0	10.3	 20
160	 17	83.0	15.5	 25
161	 17	168.0	25.9	 25
162	 17	101.5	18.7	 20
163	 17	61.0	10.0	 25
164	 17	112.0	16.2	 25
165	 17	131.5	27.8	 20
166	 17	227.0	30.2	 25
167	 17	132.0	18.5	 25
168	 17	207.0	37.3	 20
169	 17	60.0	13.0	 25
170	 17	47.0	10.1	 25
171	 17	30.8	7.6	 20
172	 17	49.0	10.3	 25
173	 17	30.0	5.3	 25
174	 17	26.8	6.2	 20
175	 17	31.0	11.0	 25
176	 17	34.0	8.0	 25
177	 17	92.3	14.3	 20
178	 17	58.0	11.2	 25
179	 17	40.0	7.3	 25
180	 17	38.0	7.2	 20
181	 17	34.0	6.0	 25
182	 17	164.0	27.5	 25
183	 17	225.3	34.8	 20
184	 17	43.0	7.8	 25
185	 17	48.0	8.2	 25
186	 17	84.5	14.3	 20
187	 17	82.0	13.9	 25
188	 17	102.0	18.3	 25
189	 17	39.5	6.1	 20
190	 17	31.0	7.7	 25
191	 17	158.0	32.7	 25
192	 17	42.5	8.7	 20
193	 17	40.0	9.3	 25
194	 17	71.8	11.5	 20
195	 17	114.0	18.8	 25
196	 17	173.0	30.7	 25
197	 17	374.0	46.5	 20
198	 17	42.0	6.6	 25
199	 17	35.0	5.0	 25
200	 17	31.0	5.6	 20
201	 17	27.0	3.6	 25
202	 17	47.0	10.3	 25
203	 17	40.3	7.3	 20
204	 17	30.0	5.2	 25
205	 17	653.0	141.0	 25
206	 17	29.0	6.5	 20
207	 17	47.0	8.4	 25
208	 17	35.0	7.6	 25
209	 17	45.0	9.6	 20
210	 17	73.0	16.3	 25
211	 17	48.0	7.8	 25
212	 17	30.0	6.4	 20
213	 17	40.0	9.7	 25
214	 17	39.0	9.7	 25
215	 17	28.3	5.9	 20
216	 17	28.0	4.9	 25
217	 17	31.0	4.2	 25
218	 17	36.0	7.9	 20
219	 17	162.0	43.9	 25
220	 17	32.0	7.1	 25
221	 17	39.0	8.3	 20
222	 17	61.0	13.4	 25
223	 17	29.0	5.0	 25
224	 17	211.5	45.1	 20
225	 17	92.0	20.4	 25
226	 17	40.0	7.4	 25
227	 17	40.3	7.7	 20
228	 17	56.0	10.5	 25
229	 17	62.0	12.0	 25
230	 17	54.3	8.3	 20
231	 17	43.0	7.6	 25
232	 17	32.0	7.4	 25
233	 17	53.8	12.2	 20
234	 17	77.0	17.3	 25
235	 17	31.0	7.1	 25
236	 17	43.8	9.1	 20
237	 17	106.0	22.9	 25
238	 17	83.0	15.5	 25
239	 17	100.8	24.0	 20
240	 17	128.0	20.7	 25
241	 17	59.0	13.0	 25
242	 17	85.8	12.5	 20
243	 17	295.0	60.6	 25
244	 17	75.0	13.8	 25
245	 17	33.3	6.6	 20
246	 17	60.0	9.4	 25
247	 17	42.0	7.1	 25
248	 17	201.0	33.8	 20
249	 17	40.0	7.2	 25
250	 17	29.0	6.9	 25
251	 17	33.0	7.8	 20
252	 17	35.0	6.2	 25
253	 17	30.0	5.9	 25
254	 17	42.3	10.6	 20
255	 17	40.0	8.5	 25
256	 17	36.0	7.9	 25
257	 17	34.5	6.9	 20
258	 17	39.0	6.6	 25
259	 17	36.0	6.0	 25
260	 17	80.5	13.6	 20
261	 17	48.0	11.2	 25
262	 17	165.0	30.4	 25
263	 17	53.3	9.0	 20
264	 17	45.0	8.4	 25
265	 17	32.0	4.8	 25
266	 17	53.5	10.8	 20
267	 17	47.0	9.6	 25
268	 17	55.0	7.7	 25
269	 17	32.0	7.0	 20
270	 17	35.0	7.6	 25
271	 17	35.0	6.0	 25
272	 17	35.3	7.8	 20
273	 17	30.0	6.7	 25
274	 17	59.0	10.4	 25
275	 17	31.0	6.0	 20
276	 17	35.0	5.7	 25
277	 17	34.0	5.9	 25
278	 17	32.0	5.7	 20
279	 17	35.0	8.7	 25
280	 17	32.0	5.4	 25
281	 17	42.5	8.5	 20
282	 17	31.0	6.2	 25
283	 17	46.0	6.3	 25
284	 17	98.5	22.0	 20
285	 17	36.0	8.0	 25
286	 17	41.0	7.3	 25
287	 17	38.3	9.2	 20
288	 17	43.0	6.9	 25
289	 17	212.0	39.3	 25
290	 17	64.0	11.4	 20
291	 17	45.0	7.2	 25
292	 17	46.0	8.0	 25
293	 17	47.0	11.5	 20
294	 17	575.0	109.4	 25
295	 17	103.0	12.5	 25
296	 17	310.5	24.3	 20
297	 17	159.0	16.2	 25
298	 17	848.0	136.0	 25
299	 17	132.5	15.3	 20
300	 17	698.0	136.2	 25
301	 17	104.0	16.6	 25
302	 17	1388.0	139.8	 20
303	 17	213.0	37.9	 25
304	 17	262.0	45.2	 25
305	 17	41.0	7.0	 20
306	 17	249.0	50.0	 25
307	 17	104.0	16.0	 25
308	 17	85.8	12.7	 20
309	 17	137.0	18.4	 25
310	 17	251.0	40.2	 25
311	 17	296.3	47.7	 20
312	 17	360.0	38.5	 25
313	 17	139.0	20.4	 25
314	 17	92.0	12.8	 20
315	 17	318.0	53.1	 25
316	 17	147.0	17.8	 25
317	 17	65.5	12.7	 20
318	 17	63.0	12.5	 25
319	 17	55.0	8.6	 25
320	 17	57.3	11.9	 20
321	 17	231.0	42.6	 25
322	 17	2150.3	358.2	 20
323	 17	63.0	11.9	 25
324	 17	97.0	12.0	 25
325	 17	242.8	21.1	 20
326	 17	259.0	29.4	 25
327	 17	115.0	20.8	 25
328	 17	207.5	25.0	 20
329	 17	504.0	71.4	 25
330	 17	135.0	16.3	 25
331	 17	68.3	10.2	 20
332	 17	84.0	15.2	 25
333	 17	50.0	10.9	 25
334	 17	472.3	77.2	 20
335	 17	271.0	49.5	 25
336	 17	78.0	10.5	 25
337	 17	43.5	7.3	 20
338	 17	630.0	124.0	 25
339	 17	4563.0	745.0	 25
340	 17	1041.3	113.7	 20
341	 17	218.0	39.2	 25
342	 17	4615.0	691.5	 25
343	 17	280.3	51.7	 20
344	 17	216.0	33.6	 25
345	 17	261.0	42.2	 25
346	 17	87.5	18.5	 20
347	 17	93.0	19.6	 25
348	 17	35.0	6.2	 25
349	 17	37.0	7.9	 20
350	 17	54.0	9.6	 25
351	 17	53.0	10.1	 25
352	 17	37.5	7.6	 20
353	 17	29.0	5.3	 25
354	 17	29.0	6.8	 25
355	 17	36.8	5.7	 20
356	 17	40.0	6.9	 25
357	 17	28.0	5.5	 25
358	 17	105.3	23.4	 20
359	 17	35.0	8.0	 25
360	 17	138.0	33.9	 25
361	 17	34.0	7.5	 20
362	 17	29.0	5.4	 25
363	 17	1176.0	304.5	 25
364	 17	34.3	7.3	 20
365	 17	259.0	57.1	 25
366	 17	57.0	10.5	 25
367	 17	34.0	5.0	 20
368	 17	33.0	6.7	 25
369	 17	38.0	8.9	 25
370	 17	35.5	7.4	 20
371	 17	2242.0	685.3	 25
372	 17	2269.0	398.1	 25
373	 17	41.3	8.0	 20
374	 17	189.0	38.9	 25
375	 17	50.0	8.8	 25
376	 17	46.0	10.5	 20
377	 17	30.0	4.0	 25
378	 17	34.0	5.5	 25
379	 17	53.0	9.7	 20
380	 17	91.0	22.0	 25
381	 17	32.0	4.6	 25
382	 17	36.0	6.9	 20
383	 17	68.0	19.9	 25
384	 17	46.0	9.0	 25
385	 17	57.3	10.7	 20
386	 17	74.0	11.9	 25
387	 17	114.0	38.3	 25
388	 17	346.3	27.2	 20
389	 17	151.0	63.0	 25
390	 17	95.0	17.7	 25
391	 17	138.5	32.6	 20
392	 17	737.0	191.6	 25
393	 17	35.0	7.0	 25
394	 17	39.8	7.0	 20
395	 17	40.0	8.2	 25
396	 17	30.0	7.9	 25
397	 17	33.5	7.1	 20
398	 17	65.0	13.5	 25
399	 17	79.0	16.0	 25
400	 17	100.3	14.9	 20
401	 17	61.0	12.2	 25
402	 17	33.0	5.3	 25
403	 17	32.5	5.0	 20
404	 17	46.0	6.5	 25
405	 17	223.0	37.2	 25
406	 17	116.0	24.1	 20
407	 17	78.0	17.9	 25
408	 17	116.0	19.7	 25
409	 17	237.0	43.3	 20
410	 17	42.0	9.9	 25
411	 17	181.0	30.7	 25
412	 17	137.0	14.1	 20
413	 17	34.0	6.2	 25
414	 17	31.0	6.5	 25
415	 17	30.0	5.6	 20
416	 17	153.0	22.7	 25
417	 17	283.0	52.5	 25
418	 17	34.8	7.7	 20
419	 17	29.0	4.1	 25
420	 17	29.0	5.8	 25
421	 17	31.3	6.3	 20
422	 17	52.0	10.7	 25
423	 17	29.0	4.8	 25
424	 17	57.3	8.3	 20
425	 17	78.0	13.6	 25
426	 17	28.0	4.3	 25
427	 17	35.8	9.5	 20
428	 17	56.0	8.9	 25
429	 17	27.0	5.8	 25
430	 17	57.5	10.1	 20
431	 17	111.0	22.6	 25
432	 17	34.0	7.5	 25
433	 17	32.3	5.5	 20
434	 17	54.0	10.4	 25
435	 17	39.0	7.5	 25
436	 17	119.8	22.5	 20
437	 17	38.0	7.4	 25
438	 17	598.0	119.5	 25
439	 17	119.3	21.6	 20
440	 17	33.0	7.7	 25
441	 17	46.0	7.7	 25
442	 17	42.8	7.8	 20
443	 17	39.0	9.4	 25
444	 17	65.0	10.3	 25
445	 17	81.8	29.9	 20
446	 17	84.0	66.9	 25
447	 17	53.3	8.6	 20
448	 17	47.0	10.5	 25
449	 17	40.0	6.7	 25
450	 17	1814.5	282.3	 20
451	 17	45.0	7.3	 25
452	 17	93.0	16.5	 25
453	 17	65.8	12.8	 20
454	 17	167.0	32.1	 25
455	 17	145.0	20.4	 25
456	 17	108.8	16.4	 20
457	 17	67.0	10.0	 25
458	 17	47.0	6.8	 25
459	 17	81.3	13.2	 20
460	 17	34.0	7.0	 25
461	 17	34.0	5.7	 25
462	 17	103.8	18.5	 20
463	 17	39.0	6.7	 25
464	 17	173.0	30.2	 25
465	 17	102.3	12.8	 20
466	 17	55.0	10.0	 25
467	 17	46.0	7.1	 25
468	 17	33.5	6.5	 20
469	 17	54.0	9.0	 25
470	 17	73.0	15.8	 25
471	 17	73.0	11.9	 20
472	 17	71.0	12.8	 25
473	 17	107.0	16.8	 25
474	 17	185.0	18.7	 20
475	 17	69.0	10.7	 25
476	 17	208.0	27.8	 25
477	 17	423.5	68.4	 20
478	 17	48.0	7.0	 25
479	 17	111.0	16.4	 25
480	 17	274.0	31.8	 20
481	 17	78.0	10.4	 25
482	 17	124.0	13.9	 25
483	 17	447.8	69.2	 20
484	 17	44.0	7.5	 25
485	 17	28.0	5.2	 25
486	 17	31.0	5.2	 20
487	 17	36.0	6.1	 25
488	 17	57.0	11.9	 25
489	 17	35.3	7.9	 20
490	 17	28.0	5.4	 25
491	 17	45.0	8.4	 25
492	 17	44.0	7.1	 20
493	 17	55.0	11.2	 25
494	 17	61.0	10.5	 25
495	 17	66.3	11.7	 20
496	 17	115.0	19.1	 25
497	 17	151.0	23.3	 25
498	 17	177.0	26.5	 20
499	 17	128.0	19.1	 25
500	 17	143.0	27.6	 25
501	 17	40.3	6.4	 20
502	 17	72.0	15.4	 25
503	 17	48.0	7.4	 25
504	 17	247.8	41.7	 20
505	 17	366.0	24.7	 25
506	 17	359.0	41.0	 25
507	 17	110.8	17.3	 20
508	 17	140.0	24.3	 25
509	 17	117.0	16.5	 25
510	 17	481.5	57.9	 20
511	 17	1071.0	102.7	 25
512	 17	235.0	24.7	 25
513	 17	43.0	9.4	 20
514	 17	91.0	34.3	 25
515	 17	131.0	14.3	 25
516	 17	87.0	15.2	 20
517	 17	82.0	12.1	 25
518	 17	170.0	25.5	 25
519	 17	238.3	76.1	 20
520	 17	2173.0	385.9	 25
521	 17	149.0	19.0	 25
522	 17	72.3	12.3	 20
523	 17	71.0	9.2	 25
524	 17	49.0	7.7	 25
525	 17	52.3	8.2	 20
526	 17	96.0	14.3	 25
527	 17	298.0	47.7	 25
528	 17	207.5	32.1	 20
529	 17	246.0	44.9	 25
530	 17	41.0	9.6	 25
531	 17	54.3	9.7	 20
532	 17	290.0	70.1	 25
533	 17	29.0	5.8	 25
534	 17	31.3	5.4	 20
535	 17	33.0	7.0	 25
536	 17	31.0	4.8	 25
537	 17	29.3	4.4	 20
538	 17	28.0	5.3	 25
539	 17	34.0	7.1	 25
540	 17	37.8	5.6	 20
541	 17	96.0	15.0	 25
542	 17	38.0	9.0	 25
543	 17	33.0	5.2	 20
544	 17	496.0	106.0	 25
545	 17	77.0	15.1	 25
546	 17	58.0	8.4	 20
547	 17	41.0	7.9	 25
548	 17	32.0	7.1	 25
549	 17	27.3	5.8	 20
550	 17	29.0	6.0	 25
551	 17	40.0	8.6	 25
552	 17	43.3	7.9	 20
553	 17	32.0	6.2	 25
554	 17	45.0	6.8	 25
555	 17	72.0	12.7	 20
556	 17	117.0	21.3	 25
557	 17	74.0	12.4	 25
558	 17	46.0	25.9	 20
559	 17	93.0	17.1	 25
560	 17	99.0	13.9	 25
561	 17	330.0	38.0	 20
562	 17	45.0	9.4	 25
563	 17	291.0	32.4	 25
564	 17	71.0	9.2	 20
565	 17	84.0	10.5	 25
566	 17	839.0	82.7	 25
567	 17	50.0	12.0	 20
568	 17	75.0	11.4	 25
569	 17	32.0	6.6	 25
570	 17	592.0	84.6	 20
571	 17	40.0	7.7	 25
572	 17	149.0	18.6	 25
573	 17	216.0	23.9	 20
574	 17	276.0	24.1	 25
575	 17	299.0	33.9	 25
576	 17	46.5	10.1	 20
577	 17	66.0	13.3	 25
578	 17	47.8	8.8	 20
579	 17	39.0	7.8	 25
580	 17	103.0	20.1	 25
581	 17	34.5	8.7	 20
582	 17	269.0	44.7	 25
583	 17	282.0	33.5	 25
584	 17	72.3	12.6	 20
585	 17	46.0	11.5	 25
586	 17	40.0	7.5	 25
587	 17	33.3	5.6	 20
588	 17	446.0	112.6	 25
589	 17	37.0	9.8	 25
590	 17	90.3	13.8	 20
591	 17	37.0	6.8	 25
592	 17	59.0	11.1	 25
593	 17	38.3	8.1	 20
594	 17	234.0	59.0	 25
595	 17	35.0	7.0	 25
596	 17	226.8	38.6	 20
597	 17	42.0	7.6	 25
598	 17	79.0	18.8	 25
599	 17	242.3	24.3	 20
600	 17	1246.0	274.2	 25
601	 17	251.0	29.7	 25
602	 17	33.3	8.2	 20
603	 17	29.0	6.0	 25
604	 17	31.0	7.1	 25
605	 17	423.3	46.1	 20
606	 17	79.0	12.3	 25
607	 17	32.0	6.3	 25
608	 17	38.0	7.9	 20
609	 17	523.0	130.6	 25
610	 17	64.0	13.6	 25
611	 17	86.5	14.1	 20
612	 17	1242.0	271.2	 25
613	 17	79.0	14.1	 25
614	 17	32.0	5.2	 20
615	 17	28.0	4.1	 25
616	 17	33.0	5.9	 25
617	 17	34.3	6.4	 20
618	 17	33.0	5.9	 25
619	 17	324.0	56.3	 25
620	 17	186.3	24.6	 20
621	 17	1302.0	128.0	 25
622	 17	1670.0	222.1	 25
623	 17	355.8	35.8	 20
624	 17	421.0	54.4	 25
625	 17	58.0	11.3	 25
626	 17	48.0	10.5	 20
627	 17	81.0	13.8	 25
628	 17	47.0	6.3	 25
629	 17	51.3	7.3	 20
630	 17	141.0	28.8	 25
631	 17	535.0	72.6	 25
632	 17	32.0	5.9	 20
633	 17	34.0	7.8	 25
634	 17	33.0	6.0	 25
635	 17	32.5	5.1	 20
636	 17	1032.0	212.0	 25
637	 17	1059.0	147.2	 25
638	 17	73.0	11.6	 20
639	 17	42.0	6.0	 25
  0	 18	4637.0	548.3	 25
  1	 18	41.0	7.9	 20
  2	 18	71.0	12.8	 25
  3	 18	117.0	16.9	 25
  4	 18	134.0	20.4	 20
  5	 18	30.0	5.6	 25
  6	 18	30.0	6.7	 25
  7	 18	35.3	8.7	 20
  8	 18	37.0	9.0	 25
  9	 18	33.0	6.4	 25
 10	 18	78.0	16.5	 20
 11	 18	42.0	9.1	 25
 12	 18	30.0	6.1	 25
 13	 18	35.3	7.5	 20
 14	 18	37.0	6.6	 25
 15	 18	267.0	39.7	 25
 16	 18	62.0	12.8	 20
 17	 18	72.0	12.0	 25
 18	 18	194.0	26.1	 25
 19	 18	83.3	13.7	 20
 20	 18	135.0	19.9	 25
 21	 18	171.0	16.1	 25
 22	 18	42.0	6.8	 20
 23	 18	220.0	41.3	 25
 24	 18	36.0	5.6	 25
 25	 18	45.0	10.4	 20
 26	 18	31.0	6.2	 25
 27	 18	40.0	7.2	 25
 28	 18	33.8	6.9	 20
 29	 18	49.0	9.3	 25
 30	 18	36.0	9.8	 25
 31	 18	35.3	6.4	 20
 32	 18	29.0	5.2	 25
 33	 18	44.0	8.0	 25
 34	 18	36.8	7.3	 20
 35	 18	44.0	9.9	 25
 36	 18	41.0	7.8	 25
 37	 18	27.0	4.3	 20
 38	 18	31.0	6.9	 25
 39	 18	32.0	6.4	 25
 40	 18	35.3	7.6	 20
 41	 18	30.0	5.7	 25
 42	 18	37.0	8.4	 25
 43	 18	31.5	4.9	 20
 44	 18	59.0	12.2	 25
 45	 18	32.0	5.6	 25
 46	 18	25.3	3.6	 20
 47	 18	29.0	7.1	 25
 48	 18	31.0	5.2	 25
 49	 18	34.3	7.3	 20
 50	 18	31.0	5.5	 25
 51	 18	30.0	4.6	 25
 52	 18	33.0	6.1	 20
 53	 18	48.0	7.5	 25
 54	 18	33.0	8.4	 25
 55	 18	36.3	6.2	 20
 56	 18	30.0	5.9	 25
 57	 18	28.0	4.2	 25
 58	 18	31.0	5.0	 20
 59	 18	36.0	6.0	 25
 60	 18	30.0	4.8	 25
 61	 18	34.0	6.6	 20
 62	 18	60.0	10.3	 25
 63	 18	33.0	6.6	 25
 64	 18	31.8	6.4	 20
 65	 18	34.0	6.6	 25
 66	 18	48.3	18.7	 20
 67	 18	59.0	8.1	 25
 68	 18	34.0	5.5	 25
 69	 18	33.0	6.1	 20
 70	 18	30.0	6.6	 25
 71	 18	32.0	8.4	 25
 72	 18	29.0	7.1	 20
 73	 18	31.0	6.3	 25
 74	 18	46.0	8.3	 25
 75	 18	40.3	6.2	 20
 76	 18	38.0	5.9	 25
 77	 18	51.0	11.2	 25
 78	 18	44.5	6.8	 20
 79	 18	32.0	5.5	 25
 80	 18	35.0	6.6	 25
 81	 18	36.8	7.7	 20
 82	 18	34.0	7.9	 25
 83	 18	47.0	8.0	 25
 84	 18	133.0	18.2	 20
 85	 18	44.0	9.1	 25
 86	 18	34.0	7.9	 25
 87	 18	33.3	5.6	 20
 88	 18	33.0	8.3	 25
 89	 18	122.0	21.7	 25
 90	 18	69.5	9.8	 20
 91	 18	206.0	19.8	 25
 92	 18	232.0	23.1	 25
 93	 18	156.5	21.7	 20
 94	 18	355.0	39.2	 25
 95	 18	90.0	18.3	 25
 96	 18	34.3	9.8	 20
 97	 18	43.0	7.5	 25
 98	 18	89.0	13.0	 25
 99	 18	32.0	4.8	 20
100	 18	37.0	6.2	 25
101	 18	31.0	5.8	 25
102	 18	52.0	11.4	 20
103	 18	92.0	14.6	 25
104	 18	67.0	10.2	 25
105	 18	69.3	9.8	 20
106	 18	48.0	9.9	 25
107	 18	125.0	17.4	 25
108	 18	108.8	12.4	 20
109	 18	79.0	14.3	 25
110	 18	89.0	17.5	 25
111	 18	48.5	10.0	 20
112	 18	41.0	6.1	 25
113	 18	47.0	12.9	 25
114	 18	31.0	6.0	 20
115	 18	34.0	6.5	 25
116	 18	33.0	6.0	 25
117	 18	36.5	7.0	 20
118	 18	48.0	6.2	 25
119	 18	201.0	25.6	 25
120	 18	1444.3	132.5	 20
121	 18	410.0	43.0	 25
122	 18	68.0	11.5	 25
123	 18	45.3	9.3	 20
124	 18	34.0	6.5	 25
125	 18	42.0	8.4	 25
126	 18	47.0	7.8	 20
127	 18	32.0	6.8	 25
128	 18	40.0	9.0	 25
129	 18	33.3	7.7	 20
130	 18	50.0	11.7	 25
131	 18	42.0	10.0	 25
132	 18	71.3	14.1	 20
133	 18	38.0	6.5	 25
134	 18	36.0	6.1	 25
135	 18	93.3	14.5	 20
136	 18	72.0	12.1	 25
137	 18	30.0	6.0	 25
138	 18	37.3	6.4	 20
139	 18	36.0	7.5	 25
140	 18	110.0	16.7	 25
141	 18	379.3	27.0	 20
142	 18	273.0	29.3	 25
143	 18	598.0	51.9	 25
144	 18	43.0	8.0	 20
145	 18	33.0	5.9	 25
146	 18	34.0	5.8	 25
147	 18	35.5	8.4	 20
148	 18	45.0	8.4	 25
149	 18	34.0	5.6	 25
150	 18	29.3	4.5	 20
151	 18	32.0	6.1	 25
152	 18	31.0	6.2	 25
153	 18	30.0	7.9	 20
154	 18	31.0	6.8	 25
155	 18	38.0	6.6	 25
156	 18	57.5	11.2	 20
157	 18	69.0	10.4	 25
158	 18	79.0	11.6	 25
159	 18	149.0	18.9	 20
160	 18	133.0	19.4	 25
161	 18	243.0	31.3	 25
162	 18	73.3	12.5	 20
163	 18	102.0	11.7	 25
164	 18	85.0	15.6	 25
165	 18	149.0	19.3	 20
166	 18	95.0	11.3	 25
167	 18	50.0	8.1	 25
168	 18	70.3	11.3	 20
169	 18	47.0	7.5	 25
170	 18	32.0	6.0	 25
171	 18	32.5	6.3	 20
172	 18	42.0	7.3	 25
173	 18	31.0	7.2	 25
174	 18	34.3	7.1	 20
175	 18	37.0	8.1	 25
176	 18	35.0	7.0	 25
177	 18	51.3	7.9	 20
178	 18	36.0	7.1	 25
179	 18	34.0	6.1	 25
180	 18	32.0	6.2	 20
181	 18	32.0	7.3	 25
182	 18	50.0	11.8	 25
183	 18	50.5	7.8	 20
184	 18	50.0	9.6	 25
185	 18	34.0	7.8	 25
186	 18	49.0	9.4	 20
187	 18	103.0	12.7	 25
188	 18	141.0	16.8	 25
189	 18	43.3	8.8	 20
190	 18	30.0	6.4	 25
191	 18	88.0	18.8	 25
192	 18	33.5	6.8	 20
193	 18	40.0	5.9	 25
194	 18	51.0	8.5	 20
195	 18	60.0	11.4	 25
196	 18	69.0	10.7	 25
197	 18	183.3	30.0	 20
198	 18	48.0	7.4	 25
199	 18	36.0	6.6	 25
200	 18	29.3	5.4	 20
201	 18	30.0	7.3	 25
202	 18	41.0	7.0	 25
203	 18	34.3	8.1	 20
204	 18	22.0	5.5	 25
205	 18	57.0	11.7	 25
206	 18	29.3	6.0	 20
207	 18	29.0	4.9	 25
208	 18	30.0	5.0	 25
209	 18	30.5	6.7	 20
210	 18	139.0	33.4	 25
211	 18	37.0	7.1	 25
212	 18	34.5	6.3	 20
213	 18	33.0	5.3	 25
214	 18	39.0	9.1	 25
215	 18	32.0	6.6	 20
216	 18	31.0	7.1	 25
217	 18	32.0	7.1	 25
218	 18	29.3	5.8	 20
219	 18	48.0	9.8	 25
220	 18	37.0	7.6	 25
221	 18	33.3	6.0	 20
222	 18	28.0	6.8	 25
223	 18	32.0	7.3	 25
224	 18	69.3	14.5	 20
225	 18	39.0	9.3	 25
226	 18	43.0	8.4	 25
227	 18	31.5	7.1	 20
228	 18	43.0	8.3	 25
229	 18	61.0	10.6	 25
230	 18	57.0	8.1	 20
231	 18	60.0	15.9	 25
232	 18	32.0	6.4	 25
233	 18	36.3	6.7	 20
234	 18	45.0	9.6	 25
235	 18	30.0	10.4	 25
236	 18	46.0	6.2	 20
237	 18	59.0	9.5	 25
238	 18	56.0	13.8	 25
239	 18	53.8	11.2	 20
240	 18	60.0	11.8	 25
241	 18	80.0	12.0	 25
242	 18	151.8	17.8	 20
243	 18	100.0	21.2	 25
244	 18	58.0	11.0	 25
245	 18	33.0	7.9	 20
246	 18	39.0	4.9	 25
247	 18	40.0	10.3	 25
248	 18	52.0	6.7	 20
249	 18	48.0	8.2	 25
250	 18	33.0	6.4	 25
251	 18	40.0	9.9	 20
252	 18	31.0	7.6	 25
253	 18	34.0	7.7	 25
254	 18	34.0	6.7	 20
255	 18	40.0	8.6	 25
256	 18	30.0	6.4	 25
257	 18	34.3	6.3	 20
258	 18	46.0	8.9	 25
259	 18	45.0	10.8	 25
260	 18	56.0	11.1	 20
261	 18	79.0	12.4	 25
262	 18	168.0	15.1	 25
263	 18	35.0	7.5	 20
264	 18	50.0	10.2	 25
265	 18	41.0	7.0	 25
266	 18	79.0	12.9	 20
267	 18	38.0	7.0	 25
268	 18	34.0	6.0	 25
269	 18	28.0	5.3	 20
270	 18	32.0	7.1	 25
271	 18	50.0	9.4	 25
272	 18	37.5	7.8	 20
273	 18	27.0	5.7	 25
274	 18	36.0	7.1	 25
275	 18	28.5	7.8	 20
276	 18	30.0	5.2	 25
277	 18	28.0	6.9	 25
278	 18	33.3	6.7	 20
279	 18	39.0	5.7	 25
280	 18	31.0	6.2	 25
281	 18	31.3	4.8	 20
282	 18	31.0	7.2	 25
283	 18	41.0	6.8	 25
284	 18	33.3	5.3	 20
285	 18	33.0	5.6	 25
286	 18	32.0	5.8	 25
287	 18	39.3	4.7	 20
288	 18	36.0	8.2	 25
289	 18	75.0	11.8	 25
290	 18	37.3	5.2	 20
291	 18	36.0	7.4	 25
292	 18	42.0	8.1	 25
293	 18	46.0	8.4	 20
294	 18	276.0	33.4	 25
295	 18	109.0	16.0	 25
296	 18	493.5	35.5	 20
297	 18	168.0	17.4	 25
298	 18	313.0	37.3	 25
299	 18	176.3	17.8	 20
300	 18	208.0	28.4	 25
301	 18	77.0	14.5	 25
302	 18	302.8	41.8	 20
303	 18	71.0	13.5	 25
304	 18	81.0	13.3	 25
305	 18	34.0	6.7	 20
306	 18	53.0	9.3	 25
307	 18	61.0	11.0	 25
308	 18	45.0	9.4	 20
309	 18	177.0	21.4	 25
310	 18	253.0	26.4	 25
311	 18	152.3	22.0	 20
312	 18	87.0	12.8	 25
313	 18	142.0	17.4	 25
314	 18	111.0	12.7	 20
315	 18	203.0	43.4	 25
316	 18	108.0	13.2	 25
317	 18	75.5	11.2	 20
318	 18	117.0	20.7	 25
319	 18	52.0	6.7	 25
320	 18	56.5	8.1	 20
321	 18	55.0	10.6	 25
322	 18	526.0	48.6	 20
323	 18	175.0	21.7	 25
324	 18	243.0	29.1	 25
325	 18	263.5	25.6	 20
326	 18	144.0	29.2	 25
327	 18	82.0	11.3	 25
328	 18	315.3	27.5	 20
329	 18	924.0	60.8	 25
330	 18	110.0	16.0	 25
331	 18	52.0	10.7	 20
332	 18	45.0	9.0	 25
333	 18	41.0	4.8	 25
334	 18	175.5	22.7	 20
335	 18	103.0	14.6	 25
336	 18	55.0	8.5	 25
337	 18	38.3	7.3	 20
338	 18	198.0	42.8	 25
339	 18	2741.0	321.8	 25
340	 18	884.3	66.9	 20
341	 18	134.0	33.1	 25
342	 18	2693.0	258.1	 25
343	 18	181.8	27.0	 20
344	 18	93.0	13.4	 25
345	 18	93.0	13.3	 25
346	 18	190.5	27.7	 20
347	 18	63.0	13.4	 25
348	 18	39.0	6.6	 25
349	 18	49.0	8.1	 20
350	 18	90.0	17.3	 25
351	 18	35.0	6.3	 25
352	 18	34.8	6.5	 20
353	 18	30.0	6.2	 25
354	 18	29.0	4.9	 25
355	 18	28.3	4.2	 20
356	 18	31.0	5.5	 25
357	 18	30.0	7.4	 25
358	 18	44.3	9.1	 20
359	 18	29.0	4.9	 25
360	 18	36.0	7.0	 25
361	 18	42.0	7.1	 20
362	 18	37.0	6.4	 25
363	 18	258.0	52.8	 25
364	 18	31.5	7.0	 20
365	 18	129.0	31.6	 25
366	 18	84.0	13.1	 25
367	 18	35.5	4.8	 20
368	 18	29.0	5.9	 25
369	 18	33.0	5.4	 25
370	 18	36.0	7.7	 20
371	 18	597.0	184.7	 25
372	 18	625.0	48.0	 25
373	 18	45.3	8.1	 20
374	 18	57.0	9.5	 25
375	 18	44.0	10.8	 25
376	 18	37.3	5.7	 20
377	 18	34.0	9.1	 25
378	 18	33.0	7.4	 25
379	 18	37.0	7.0	 20
380	 18	33.0	5.3	 25
381	 18	30.0	6.2	 25
382	 18	27.5	4.7	 20
383	 18	33.0	5.9	 25
384	 18	52.0	10.2	 25
385	 18	50.3	8.7	 20
386	 18	56.0	10.6	 25
387	 18	56.0	15.3	 25
388	 18	133.3	19.2	 20
389	 18	67.0	42.9	 25
390	 18	46.0	8.3	 25
391	 18	98.3	13.9	 20
392	 18	357.0	77.9	 25
393	 18	33.0	7.1	 25
394	 18	39.3	7.4	 20
395	 18	43.0	6.6	 25
396	 18	31.0	6.2	 25
397	 18	35.5	6.3	 20
398	 18	41.0	10.0	 25
399	 18	40.0	7.1	 25
400	 18	103.3	12.5	 20
401	 18	69.0	16.3	 25
402	 18	38.0	6.2	 25
403	 18	30.5	5.5	 20
404	 18	49.0	7.0	 25
405	 18	56.0	11.7	 25
406	 18	245.0	24.0	 20
407	 18	97.0	13.4	 25
408	 18	223.0	31.4	 25
409	 18	179.5	23.5	 20
410	 18	51.0	12.5	 25
411	 18	53.0	10.3	 25
412	 18	268.8	28.2	 20
413	 18	32.0	6.1	 25
414	 18	35.0	8.1	 25
415	 18	27.5	6.7	 20
416	 18	79.0	13.8	 25
417	 18	86.0	15.8	 25
418	 18	31.3	6.4	 20
419	 18	32.0	5.5	 25
420	 18	29.0	6.4	 25
421	 18	25.5	6.4	 20
422	 18	30.0	5.3	 25
423	 18	33.0	6.6	 25
424	 18	33.0	6.2	 20
425	 18	73.0	10.4	 25
426	 18	30.0	5.7	 25
427	 18	29.3	5.5	 20
428	 18	47.0	7.4	 25
429	 18	31.0	7.8	 25
430	 18	28.0	4.9	 20
431	 18	46.0	7.6	 25
432	 18	32.0	5.8	 25
433	 18	33.5	5.8	 20
434	 18	40.0	8.0	 25
435	 18	37.0	9.1	 25
436	 18	44.0	12.2	 20
437	 18	40.0	8.6	 25
438	 18	85.0	18.5	 25
439	 18	36.0	4.8	 20
440	 18	29.0	7.3	 25
441	 18	28.0	6.3	 25
442	 18	39.0	6.1	 20
443	 18	35.0	7.4	 25
444	 18	61.0	11.0	 25
445	 18	55.3	13.3	 20
446	 18	140.0	18.1	 25
447	 18	78.3	12.9	 20
448	 18	44.0	8.0	 25
449	 18	39.0	8.2	 25
450	 18	118.5	14.3	 20
451	 18	33.0	6.8	 25
452	 18	47.0	7.8	 25
453	 18	35.0	8.4	 20
454	 18	50.0	9.8	 25
455	 18	77.0	11.2	 25
456	 18	72.3	14.6	 20
457	 18	53.0	8.6	 25
458	 18	57.0	7.9	 25
459	 18	91.3	16.0	 20
460	 18	44.0	8.7	 25
461	 18	34.0	6.0	 25
462	 18	139.3	18.0	 20
463	 18	48.0	7.8	 25
464	 18	152.0	19.3	 25
465	 18	115.3	20.5	 20
466	 18	35.0	6.5	 25
467	 18	48.0	14.9	 25
468	 18	34.3	8.7	 20
469	 18	72.0	13.8	 25
470	 18	79.0	14.7	 25
471	 18	48.3	8.7	 20
472	 18	60.0	9.8	 25
473	 18	55.0	9.7	 25
474	 18	131.5	19.2	 20
475	 18	62.0	9.7	 25
476	 18	105.0	18.7	 25
477	 18	107.0	21.8	 20
478	 18	51.0	8.8	 25
479	 18	58.0	6.6	 25
480	 18	73.8	11.4	 20
481	 18	64.0	12.3	 25
482	 18	77.0	12.3	 25
483	 18	1011.0	85.4	 20
484	 18	35.0	8.3	 25
485	 18	33.0	6.2	 25
486	 18	29.5	5.3	 20
487	 18	30.0	5.5	 25
488	 18	32.0	7.3	 25
489	 18	28.0	5.6	 20
490	 18	30.0	5.3	 25
491	 18	33.0	6.9	 25
492	 18	38.0	7.0	 20
493	 18	37.0	7.2	 25
494	 18	62.0	10.1	 25
495	 18	42.0	8.2	 20
496	 18	63.0	8.8	 25
497	 18	77.0	10.4	 25
498	 18	66.3	8.8	 20
499	 18	47.0	6.9	 25
500	 18	70.0	11.1	 25
501	 18	55.3	7.5	 20
502	 18	68.0	8.9	 25
503	 18	37.0	7.3	 25
504	 18	153.3	16.3	 20
505	 18	185.0	21.2	 25
506	 18	95.0	12.0	 25
507	 18	107.0	16.2	 20
508	 18	86.0	14.9	 25
509	 18	88.0	15.8	 25
510	 18	176.0	23.0	 20
511	 18	711.0	50.2	 25
512	 18	94.0	15.1	 25
513	 18	33.5	7.4	 20
514	 18	64.0	11.5	 25
515	 18	95.0	16.2	 25
516	 18	74.5	13.9	 20
517	 18	65.0	10.0	 25
518	 18	74.0	11.1	 25
519	 18	101.3	21.1	 20
520	 18	694.0	116.1	 25
521	 18	78.0	10.6	 25
522	 18	50.8	9.5	 20
523	 18	66.0	10.8	 25
524	 18	61.0	10.0	 25
525	 18	59.3	9.9	 20
526	 18	57.0	9.3	 25
527	 18	115.0	16.6	 25
528	 18	63.3	9.5	 20
529	 18	86.0	16.4	 25
530	 18	54.0	11.0	 25
531	 18	83.5	12.9	 20
532	 18	74.0	17.5	 25
533	 18	38.0	8.8	 25
534	 18	32.5	7.0	 20
535	 18	38.0	7.2	 25
536	 18	31.0	4.5	 25
537	 18	28.0	5.6	 20
538	 18	31.0	5.8	 25
539	 18	30.0	5.3	 25
540	 18	40.3	9.6	 20
541	 18	107.0	17.7	 25
542	 18	39.0	7.9	 25
543	 18	35.8	7.3	 20
544	 18	106.0	26.2	 25
545	 18	38.0	6.6	 25
546	 18	38.0	5.1	 20
547	 18	32.0	6.5	 25
548	 18	31.0	6.7	 25
549	 18	25.5	4.9	 20
550	 18	28.0	8.5	 25
551	 18	32.0	6.4	 25
552	 18	45.0	8.4	 20
553	 18	31.0	5.8	 25
554	 18	43.0	6.9	 25
555	 18	87.3	12.5	 20
556	 18	154.0	17.8	 25
557	 18	47.0	8.4	 25
558	 18	35.3	6.8	 20
559	 18	55.0	10.4	 25
560	 18	83.0	15.2	 25
561	 18	454.0	32.2	 20
562	 18	60.0	9.9	 25
563	 18	625.0	32.9	 25
564	 18	111.0	18.0	 20
565	 18	119.0	26.4	 25
566	 18	479.0	28.3	 25
567	 18	45.3	9.0	 20
568	 18	100.0	12.5	 25
569	 18	32.0	6.8	 25
570	 18	233.3	18.5	 20
571	 18	38.0	7.2	 25
572	 18	115.0	15.6	 25
573	 18	252.3	19.3	 20
574	 18	224.0	17.2	 25
575	 18	99.0	15.6	 25
576	 18	73.5	12.0	 20
577	 18	66.0	11.6	 25
578	 18	32.5	6.8	 20
579	 18	42.0	6.7	 25
580	 18	41.0	7.6	 25
581	 18	34.5	7.6	 20
582	 18	471.0	100.8	 25
583	 18	332.0	31.7	 25
584	 18	127.5	17.3	 20
585	 18	32.0	7.0	 25
586	 18	37.0	7.6	 25
587	 18	35.0	6.4	 20
588	 18	197.0	47.4	 25
589	 18	36.0	5.4	 25
590	 18	97.0	13.5	 20
591	 18	34.0	7.6	 25
592	 18	32.0	7.2	 25
593	 18	33.3	5.2	 20
594	 18	66.0	8.4	 25
595	 18	37.0	7.8	 25
596	 18	137.3	22.8	 20
597	 18	35.0	5.2	 25
598	 18	78.0	14.0	 25
599	 18	130.8	16.7	 20
600	 18	280.0	77.8	 25
601	 18	120.0	21.0	 25
602	 18	32.3	6.6	 20
603	 18	30.0	5.1	 25
604	 18	35.0	5.7	 25
605	 18	74.3	10.6	 20
606	 18	61.0	11.0	 25
607	 18	37.0	6.7	 25
608	 18	37.0	16.0	 20
609	 18	98.0	23.2	 25
610	 18	52.0	7.0	 25
611	 18	93.0	14.5	 20
612	 18	363.0	84.8	 25
613	 18	42.0	8.2	 25
614	 18	39.5	26.2	 20
615	 18	29.0	7.5	 25
616	 18	28.0	4.5	 25
617	 18	37.0	6.7	 20
618	 18	27.0	6.1	 25
619	 18	100.0	18.6	 25
620	 18	201.5	24.8	 20
621	 18	846.0	99.9	 25
622	 18	649.0	53.7	 25
623	 18	78.8	13.2	 20
624	 18	251.0	29.9	 25
625	 18	43.0	8.4	 25
626	 18	35.8	5.3	 20
627	 18	102.0	19.0	 25
628	 18	33.0	8.2	 25
629	 18	42.3	8.0	 20
630	 18	33.0	5.7	 25
631	 18	100.0	12.0	 25
632	 18	32.0	5.5	 20
633	 18	31.0	6.3	 25
634	 18	33.0	6.2	 25
635	 18	29.3	5.8	 20
636	 18	103.0	22.8	 25
637	 18	72.0	12.9	 25
638	 18	34.0	4.7	 20
639	 18	3294.0	504.5	 25
  0	 19	46.0	8.0	 20
  1	 19	290.3	22.9	 16
  2	 19	35.0	9.0	 20
  3	 19	58.3	9.3	 20
  4	 19	102.5	14.4	 16
  5	 19	48.0	8.3	 20
  6	 19	37.0	8.2	 20
  7	 19	34.0	7.9	 16
  8	 19	31.0	6.3	 20
  9	 19	163.0	17.0	 20
 10	 19	26.3	4.3	 16
 11	 19	33.3	6.4	 20
 12	 19	44.0	9.0	 20
 13	 19	1369.5	81.4	 16
 14	 19	38.0	11.5	 20
 15	 19	36.3	7.8	 20
 16	 19	46.0	8.4	 16
 17	 19	45.5	10.3	 20
 18	 19	211.3	31.0	 20
 19	 19	37.0	6.9	 16
 20	 19	48.3	8.6	 20
 21	 19	294.3	34.8	 20
 22	 19	174.0	19.0	 16
 23	 19	97.0	14.9	 20
 24	 19	45.3	8.6	 20
 25	 19	68.3	13.3	 16
 26	 19	298.3	42.5	 20
 27	 19	99.5	12.2	 20
 28	 19	123.0	11.1	 16
 29	 19	109.3	17.7	 20
 30	 19	48.3	6.8	 20
 31	 19	29.0	6.3	 16
 32	 19	33.0	4.5	 20
 33	 19	346.5	44.5	 20
 34	 19	340.0	29.8	 16
 35	 19	570.8	75.1	 20
 36	 19	31.0	6.4	 20
 37	 19	36.8	8.2	 16
 38	 19	66.0	11.1	 20
 39	 19	29.5	6.9	 20
 40	 19	53.3	12.2	 16
 41	 19	36.3	8.5	 20
 42	 19	26.5	5.0	 20
 43	 19	39.5	7.9	 16
 44	 19	31.0	6.2	 20
 45	 19	51.0	7.2	 20
 46	 19	29.3	6.2	 16
 47	 19	37.3	9.0	 20
 48	 19	41.5	8.1	 20
 49	 19	38.0	6.7	 16
 50	 19	29.5	6.2	 20
 51	 19	31.0	5.0	 20
 52	 19	243.5	28.5	 16
 53	 19	35.5	7.5	 20
 54	 19	152.8	20.7	 20
 55	 19	45.3	20.6	 16
 56	 19	34.3	7.7	 20
 57	 19	34.0	6.2	 20
 58	 19	37.8	6.9	 16
 59	 19	329.0	54.0	 20
 60	 19	28.5	5.6	 20
 61	 19	67.5	12.3	 16
 62	 19	77.0	11.4	 20
 63	 19	33.3	6.8	 20
 64	 19	30.3	7.1	 16
 65	 19	84.3	15.7	 20
 66	 19	26.3	5.7	 16
 67	 19	34.3	7.2	 20
 68	 19	97.3	13.0	 20
 69	 19	58.0	8.3	 16
 70	 19	75.8	18.7	 20
 71	 19	33.5	7.2	 20
 72	 19	48.3	5.5	 16
 73	 19	32.0	7.2	 20
 74	 19	60.5	11.6	 20
 75	 19	285.0	27.0	 16
 76	 19	38.0	6.1	 20
 77	 19	44.0	9.1	 20
 78	 19	166.3	25.2	 16
 79	 19	217.0	24.4	 20
 80	 19	156.3	17.9	 20
 81	 19	73.3	11.2	 16
 82	 19	31.3	5.4	 20
 83	 19	98.0	18.0	 20
 84	 19	140.0	24.1	 16
 85	 19	49.0	6.6	 20
 86	 19	66.5	10.0	 20
 87	 19	51.5	7.6	 16
 88	 19	60.3	10.9	 20
 89	 19	206.3	27.2	 20
 90	 19	319.3	28.0	 16
 91	 19	368.0	29.1	 20
 92	 19	602.5	50.8	 20
 93	 19	372.3	33.0	 16
 94	 19	798.5	62.5	 20
 95	 19	724.8	49.4	 20
 96	 19	131.3	17.7	 16
 97	 19	47.3	6.4	 20
 98	 19	45.3	8.5	 20
 99	 19	36.5	15.0	 16
100	 19	34.3	8.2	 20
101	 19	36.3	6.5	 20
102	 19	1083.5	77.5	 16
103	 19	50.0	7.1	 20
104	 19	54.3	8.8	 20
105	 19	34.3	6.7	 16
106	 19	72.3	12.9	 20
107	 19	31.5	5.9	 20
108	 19	31.3	5.5	 16
109	 19	33.3	5.5	 20
110	 19	38.5	6.9	 20
111	 19	55.0	14.2	 16
112	 19	66.3	13.4	 20
113	 19	45.3	8.0	 20
114	 19	70.5	13.3	 16
115	 19	33.5	7.7	 20
116	 19	60.0	11.0	 20
117	 19	116.0	18.9	 16
118	 19	382.8	21.8	 20
119	 19	458.3	46.1	 20
120	 19	140.8	23.9	 16
121	 19	61.0	11.4	 20
122	 19	40.0	6.6	 20
123	 19	41.0	5.5	 16
124	 19	61.3	9.8	 20
125	 19	50.8	9.1	 20
126	 19	37.3	6.3	 16
127	 19	495.3	60.3	 20
128	 19	31.3	5.5	 20
129	 19	33.5	5.4	 16
130	 19	34.5	7.8	 20
131	 19	33.5	8.1	 20
132	 19	136.8	18.4	 16
133	 19	38.3	7.5	 20
134	 19	36.0	7.4	 20
135	 19	381.3	29.1	 16
136	 19	337.3	43.6	 20
137	 19	35.3	8.7	 20
138	 19	39.5	6.0	 16
139	 19	37.3	5.3	 20
140	 19	93.0	13.1	 20
141	 19	305.5	28.0	 16
142	 19	168.3	15.4	 20
143	 19	1046.5	72.9	 20
144	 19	542.5	46.4	 16
145	 19	900.5	63.9	 20
146	 19	80.8	14.9	 20
147	 19	41.5	8.3	 16
148	 19	43.3	7.6	 20
149	 19	34.0	5.2	 20
150	 19	47.3	7.1	 16
151	 19	62.3	12.1	 20
152	 19	146.5	21.7	 20
153	 19	53.5	9.0	 16
154	 19	32.3	8.0	 20
155	 19	33.3	6.5	 20
156	 19	253.3	24.0	 16
157	 19	93.0	13.3	 20
158	 19	64.0	10.2	 20
159	 19	27.3	6.2	 16
160	 19	128.0	17.2	 20
161	 19	154.3	22.4	 20
162	 19	210.8	24.8	 16
163	 19	313.3	31.7	 20
164	 19	339.0	31.8	 20
165	 19	88.5	16.1	 16
166	 19	101.3	15.1	 20
167	 19	243.3	24.0	 20
168	 19	202.8	21.8	 16
169	 19	117.8	15.7	 20
170	 19	53.3	10.0	 20
171	 19	50.8	8.2	 16
172	 19	45.0	6.8	 20
173	 19	153.3	24.0	 20
174	 19	33.3	6.6	 16
175	 19	305.3	35.3	 20
176	 19	779.3	76.6	 20
177	 19	69.5	12.3	 16
178	 19	94.3	14.6	 20
179	 19	46.5	9.9	 20
180	 19	116.0	17.1	 16
181	 19	44.8	9.9	 20
182	 19	29.0	5.0	 20
183	 19	53.5	7.3	 16
184	 19	106.5	16.4	 20
185	 19	50.3	9.5	 20
186	 19	60.8	10.4	 16
187	 19	44.0	7.2	 20
188	 19	162.5	20.7	 20
189	 19	36.3	6.6	 16
190	 19	43.5	6.2	 20
191	 19	32.3	6.6	 20
192	 19	297.8	27.9	 16
193	 19	1639.5	279.2	 20
194	 19	41.3	5.4	 16
195	 19	35.8	7.9	 20
196	 19	33.3	6.0	 20
197	 19	1424.5	145.2	 16
198	 19	61.0	7.9	 20
199	 19	37.3	6.2	 20
200	 19	39.3	6.8	 16
201	 19	28.3	5.5	 20
202	 19	30.0	5.8	 20
203	 19	29.8	6.3	 16
204	 19	33.3	7.9	 20
205	 19	41.5	7.3	 20
206	 19	25.0	4.1	 16
207	 19	115.0	30.3	 20
208	 19	171.3	26.5	 20
209	 19	154.0	18.6	 16
210	 19	33.0	5.7	 20
211	 19	29.3	7.1	 20
212	 19	29.8	5.4	 16
213	 19	33.3	8.3	 20
214	 19	251.3	54.7	 20
215	 19	1110.0	159.2	 16
216	 19	79.0	26.0	 20
217	 19	53.3	10.9	 20
218	 19	43.0	5.3	 16
219	 19	68.3	14.1	 20
220	 19	58.3	10.8	 20
221	 19	27.5	5.3	 16
222	 19	35.3	8.6	 20
223	 19	46.3	9.9	 20
224	 19	38.5	6.9	 16
225	 19	40.0	8.0	 20
226	 19	40.0	9.0	 20
227	 19	44.8	7.5	 16
228	 19	39.5	7.1	 20
229	 19	60.0	9.4	 20
230	 19	65.0	11.8	 16
231	 19	48.8	8.0	 20
232	 19	38.3	10.1	 20
233	 19	59.8	9.0	 16
234	 19	47.0	8.8	 20
235	 19	34.3	7.3	 20
236	 19	40.5	8.2	 16
237	 19	54.3	10.4	 20
238	 19	49.8	9.8	 20
239	 19	80.0	11.5	 16
240	 19	47.3	6.8	 20
241	 19	42.3	7.7	 20
242	 19	63.5	9.7	 16
243	 19	93.8	17.9	 20
244	 19	99.3	12.8	 20
245	 19	80.0	15.6	 16
246	 19	59.3	8.6	 20
247	 19	116.8	16.8	 20
248	 19	52.3	7.2	 16
249	 19	35.5	11.5	 20
250	 19	72.0	11.9	 20
251	 19	167.3	26.8	 16
252	 19	115.5	20.6	 20
253	 19	122.0	14.4	 20
254	 19	52.0	10.6	 16
255	 19	40.3	8.5	 20
256	 19	32.3	9.0	 20
257	 19	37.8	7.0	 16
258	 19	36.3	5.8	 20
259	 19	31.3	4.1	 20
260	 19	27.5	5.8	 16
261	 19	67.3	11.1	 20
262	 19	63.5	8.4	 20
263	 19	228.5	29.5	 16
264	 19	539.5	65.6	 20
265	 19	33.3	5.5	 20
266	 19	617.3	63.7	 16
267	 19	73.3	11.1	 20
268	 19	132.0	15.0	 20
269	 19	145.3	17.7	 16
270	 19	36.0	6.3	 20
271	 19	177.0	15.1	 20
272	 19	88.0	13.8	 16
273	 19	31.5	6.5	 20
274	 19	35.3	5.2	 20
275	 19	201.8	31.4	 16
276	 19	83.3	18.9	 20
277	 19	100.3	18.8	 20
278	 19	40.3	5.4	 16
279	 19	603.0	120.9	 20
280	 19	52.0	8.4	 20
281	 19	39.8	8.1	 16
282	 19	35.3	6.1	 20
283	 19	659.3	103.8	 20
284	 19	132.3	14.6	 16
285	 19	51.5	9.8	 20
286	 19	45.3	6.1	 20
287	 19	52.5	10.8	 16
288	 19	44.8	7.4	 20
289	 19	368.5	44.2	 20
290	 19	867.0	85.7	 16
291	 19	308.8	48.5	 20
292	 19	116.3	17.6	 20
293	 19	81.5	13.6	 16
294	 19	144.8	21.4	 20
295	 19	44.0	7.4	 20
296	 19	130.3	18.9	 16
297	 19	62.5	8.7	 20
298	 19	128.0	17.7	 20
299	 19	87.3	11.5	 16
300	 19	210.3	35.3	 20
301	 19	77.3	11.1	 20
302	 19	117.5	17.3	 16
303	 19	41.5	8.0	 20
304	 19	65.3	10.3	 20
305	 19	41.0	7.1	 16
306	 19	31.0	5.3	 20
307	 19	32.0	5.3	 20
308	 19	69.3	16.6	 16
309	 19	37.8	8.2	 20
310	 19	61.8	11.0	 20
311	 19	336.5	27.8	 16
312	 19	79.8	30.9	 20
313	 19	33.3	8.9	 20
314	 19	52.3	9.8	 16
315	 19	68.5	7.7	 20
316	 19	49.5	8.0	 20
317	 19	85.5	12.2	 16
318	 19	92.3	12.9	 20
319	 19	36.5	9.2	 16
320	 19	33.5	7.8	 20
321	 19	33.5	5.1	 20
322	 19	37.3	5.7	 16
323	 19	149.8	24.1	 20
324	 19	99.0	14.6	 20
325	 19	349.0	21.6	 16
326	 19	40.5	9.3	 20
327	 19	37.5	9.2	 20
328	 19	1579.0	148.4	 16
329	 19	641.5	102.4	 20
330	 19	150.3	17.2	 20
331	 19	72.0	10.2	 16
332	 19	41.5	8.7	 20
333	 19	183.0	31.5	 20
334	 19	190.3	23.2	 16
335	 19	54.3	9.7	 20
336	 19	148.3	22.3	 20
337	 19	63.8	12.7	 16
338	 19	42.8	10.7	 20
339	 19	59.3	14.2	 20
340	 19	138.3	26.4	 16
341	 19	42.0	5.5	 20
342	 19	50.0	9.4	 20
343	 19	54.3	7.5	 16
344	 19	43.0	8.5	 20
345	 19	405.3	47.6	 20
346	 19	1276.5	66.0	 16
347	 19	284.5	28.5	 20
348	 19	79.5	9.9	 20
349	 19	42.0	6.0	 16
350	 19	72.3	12.7	 20
351	 19	30.5	5.0	 20
352	 19	40.5	8.2	 16
353	 19	80.3	14.1	 20
354	 19	29.3	6.1	 20
355	 19	85.0	13.4	 16
356	 19	29.3	5.9	 20
357	 19	34.3	6.2	 20
358	 19	42.5	8.1	 16
359	 19	51.0	7.9	 20
360	 19	40.3	6.0	 20
361	 19	35.5	7.7	 16
362	 19	33.3	6.9	 20
363	 19	48.5	9.8	 20
364	 19	37.3	7.8	 16
365	 19	31.0	5.6	 20
366	 19	33.3	6.4	 20
367	 19	27.3	3.6	 16
368	 19	32.5	7.9	 20
369	 19	37.3	9.5	 20
370	 19	40.0	8.4	 16
371	 19	41.5	6.4	 20
372	 19	389.5	70.1	 20
373	 19	106.5	19.7	 16
374	 19	53.3	13.0	 20
375	 19	477.3	93.7	 20
376	 19	112.3	8.0	 16
377	 19	32.5	7.0	 20
378	 19	39.3	5.9	 20
379	 19	66.8	12.0	 16
380	 19	88.3	14.1	 20
381	 19	48.5	8.7	 20
382	 19	113.0	20.1	 16
383	 19	38.5	6.5	 20
384	 19	42.3	9.8	 20
385	 19	41.3	11.4	 16
386	 19	64.8	13.0	 20
387	 19	56.5	7.3	 20
388	 19	48.0	6.5	 16
389	 19	122.0	29.4	 20
390	 19	54.0	8.5	 20
391	 19	40.8	9.9	 16
392	 19	70.3	17.1	 20
393	 19	58.8	14.7	 20
394	 19	50.8	10.0	 16
395	 19	102.8	20.9	 20
396	 19	270.8	24.3	 20
397	 19	126.8	17.3	 16
398	 19	87.3	14.0	 20
399	 19	114.5	18.8	 20
400	 19	130.8	13.8	 16
401	 19	120.5	24.2	 20
402	 19	132.8	18.1	 20
403	 19	33.5	6.9	 16
404	 19	43.0	8.5	 20
405	 19	64.0	11.5	 20
406	 19	67.3	12.3	 16
407	 19	193.5	35.4	 20
408	 19	46.0	11.4	 20
409	 19	40.3	9.3	 16
410	 19	287.3	45.9	 20
411	 19	445.0	37.9	 20
412	 19	202.0	23.0	 16
413	 19	320.0	28.1	 20
414	 19	60.0	11.6	 20
415	 19	35.0	5.0	 16
416	 19	33.0	6.9	 20
417	 19	70.3	10.3	 20
418	 19	81.5	17.0	 16
419	 19	53.5	11.3	 20
420	 19	35.0	5.9	 20
421	 19	31.3	10.0	 16
422	 19	28.3	6.4	 20
423	 19	32.0	4.9	 20
424	 19	38.0	6.6	 16
425	 19	45.0	6.5	 20
426	 19	215.8	26.0	 20
427	 19	29.8	6.0	 16
428	 19	32.3	5.2	 20
429	 19	76.5	13.8	 20
430	 19	35.3	8.6	 16
431	 19	102.8	12.2	 20
432	 19	80.3	10.5	 20
433	 19	595.0	56.7	 16
434	 19	45.5	10.3	 20
435	 19	35.3	7.4	 20
436	 19	55.0	9.2	 16
437	 19	29.0	5.2	 20
438	 19	105.5	19.5	 20
439	 19	34.0	7.8	 16
440	 19	45.8	9.2	 20
441	 19	31.3	6.7	 20
442	 19	29.3	8.1	 16
443	 19	49.5	7.8	 20
444	 19	38.3	5.6	 20
445	 19	80.5	12.5	 16
446	 19	700.0	79.9	 20
447	 19	53.3	6.5	 16
448	 19	71.3	12.0	 20
449	 19	67.8	8.6	 20
450	 19	75.3	10.4	 16
451	 19	35.5	5.9	 20
452	 19	34.3	6.8	 20
453	 19	31.3	6.0	 16
454	 19	29.0	5.3	 20
455	 19	34.3	7.2	 20
456	 19	38.8	7.0	 16
457	 19	35.0	17.2	 20
458	 19	29.5	5.8	 20
459	 19	31.5	5.9	 16
460	 19	31.3	4.8	 20
461	 19	235.5	29.7	 20
462	 19	70.5	9.8	 16
463	 19	2792.3	512.1	 20
464	 19	159.5	23.7	 20
465	 19	55.0	7.9	 16
466	 19	2521.3	522.1	 20
467	 19	77.8	11.1	 20
468	 19	68.3	11.4	 16
469	 19	53.3	8.5	 20
470	 19	108.8	18.4	 20
471	 19	184.0	27.4	 16
472	 19	49.3	6.5	 20
473	 19	144.0	22.4	 20
474	 19	42.3	7.5	 16
475	 19	35.3	6.6	 20
476	 19	221.0	32.6	 20
477	 19	34.5	7.6	 16
478	 19	51.0	9.3	 20
479	 19	68.3	13.2	 20
480	 19	604.3	76.7	 16
481	 19	46.8	41.2	 20
482	 19	68.3	11.2	 20
483	 19	73.3	12.6	 16
484	 19	70.0	18.3	 20
485	 19	54.0	9.2	 20
486	 19	32.3	6.7	 16
487	 19	27.0	7.4	 20
488	 19	43.0	8.6	 20
489	 19	42.5	7.9	 16
490	 19	72.0	13.7	 20
491	 19	77.8	14.0	 20
492	 19	34.0	6.7	 16
493	 19	30.3	5.4	 20
494	 19	68.0	10.0	 20
495	 19	105.0	15.7	 16
496	 19	33.0	6.3	 20
497	 19	34.0	6.2	 20
498	 19	286.0	35.7	 16
499	 19	42.5	7.1	 20
500	 19	52.0	9.8	 20
501	 19	86.3	13.6	 16
502	 19	38.0	6.5	 20
503	 19	264.5	34.9	 20
504	 19	53.3	8.6	 16
505	 19	127.0	19.1	 20
506	 19	83.3	9.9	 20
507	 19	78.5	8.6	 16
508	 19	50.5	8.8	 20
509	 19	132.8	17.2	 20
510	 19	86.5	13.4	 16
511	 19	52.0	9.0	 20
512	 19	57.0	11.2	 20
513	 19	71.3	12.2	 16
514	 19	166.5	28.1	 20
515	 19	47.5	6.2	 20
516	 19	74.8	9.8	 16
517	 19	98.0	16.7	 20
518	 19	79.0	12.8	 20
519	 19	133.8	17.6	 16
520	 19	91.0	14.5	 20
521	 19	283.0	32.4	 20
522	 19	274.3	16.3	 16
523	 19	72.3	24.4	 20
524	 19	133.3	12.8	 20
525	 19	207.8	26.9	 16
526	 19	64.3	9.4	 20
527	 19	203.3	17.1	 20
528	 19	162.3	15.3	 16
529	 19	39.5	7.3	 20
530	 19	66.5	15.5	 20
531	 19	41.0	5.4	 16
532	 19	240.3	50.2	 20
533	 19	117.5	26.4	 20
534	 19	42.3	7.7	 16
535	 19	31.3	5.8	 20
536	 19	395.5	58.8	 20
537	 19	63.0	11.4	 16
538	 19	905.0	194.6	 20
539	 19	60.5	11.8	 20
540	 19	42.3	8.6	 16
541	 19	40.8	9.1	 20
542	 19	64.0	12.4	 20
543	 19	60.5	10.0	 16
544	 19	75.5	15.0	 20
545	 19	31.3	6.7	 20
546	 19	53.0	7.7	 16
547	 19	604.5	114.7	 20
548	 19	105.0	17.8	 20
549	 19	31.0	4.8	 16
550	 19	33.0	6.5	 20
551	 19	26.0	6.0	 20
552	 19	106.0	14.1	 16
553	 19	36.3	6.9	 20
554	 19	46.3	7.3	 20
555	 19	147.3	18.6	 16
556	 19	249.3	38.3	 20
557	 19	234.8	30.0	 20
558	 19	63.5	12.2	 16
559	 19	35.3	5.2	 20
560	 19	54.3	5.8	 20
561	 19	62.0	8.8	 16
562	 19	227.5	24.5	 20
563	 19	765.3	55.9	 20
564	 19	315.5	27.0	 16
565	 19	59.5	11.1	 20
566	 19	113.8	14.3	 20
567	 19	253.3	31.5	 16
568	 19	77.3	13.3	 20
569	 19	179.5	18.5	 20
570	 19	50.0	8.9	 16
571	 19	225.3	39.6	 20
572	 19	645.3	68.4	 20
573	 19	465.3	27.8	 16
574	 19	400.5	34.1	 20
575	 19	452.5	36.5	 20
576	 19	203.5	31.0	 16
577	 19	199.0	24.5	 20
578	 19	374.0	47.2	 16
579	 19	212.8	33.5	 20
580	 19	817.0	65.8	 20
581	 19	145.5	25.2	 16
582	 19	43.3	9.3	 20
583	 19	38.3	5.5	 20
584	 19	30.3	5.8	 16
585	 19	26.5	5.6	 20
586	 19	124.3	25.5	 20
587	 19	52.0	16.2	 16
588	 19	1071.5	250.1	 20
589	 19	1107.8	183.4	 20
590	 19	199.8	31.7	 16
591	 19	44.3	7.0	 20
592	 19	60.3	6.6	 20
593	 19	473.0	73.2	 16
594	 19	784.3	152.2	 20
595	 19	32.3	5.9	 20
596	 19	34.0	7.4	 16
597	 19	73.3	14.0	 20
598	 19	358.8	56.5	 20
599	 19	47.5	6.4	 16
600	 19	39.8	9.5	 20
601	 19	39.5	8.9	 20
602	 19	220.3	23.2	 16
603	 19	492.0	46.1	 20
604	 19	85.5	13.4	 20
605	 19	34.5	6.1	 16
606	 19	28.3	5.3	 20
607	 19	64.0	12.7	 20
608	 19	134.0	19.5	 16
609	 19	29.5	6.5	 20
610	 19	29.3	4.7	 20
611	 19	35.5	6.1	 16
612	 19	50.0	11.5	 20
613	 19	64.0	12.1	 20
614	 19	48.5	7.4	 16
615	 19	387.3	66.8	 20
616	 19	412.3	40.0	 20
617	 19	36.0	6.6	 16
618	 19	95.3	17.5	 20
619	 19	62.3	12.8	 20
620	 19	69.0	8.5	 16
621	 19	346.5	61.7	 20
622	 19	128.0	34.4	 20
623	 19	687.0	45.1	 16
624	 19	324.3	57.2	 20
625	 19	48.0	7.3	 20
626	 19	49.0	9.6	 16
627	 19	107.3	33.2	 20
628	 19	32.3	5.5	 20
629	 19	40.5	7.8	 16
630	 19	74.0	18.5	 20
631	 19	136.3	15.5	 20
632	 19	165.0	17.1	 16
633	 19	99.3	17.2	 20
634	 19	66.3	9.3	 20
635	 19	60.3	11.5	 16
636	 19	31.3	5.6	 20
637	 19	34.5	6.2	 20
638	 19	58.5	13.4	 16
639	 19	38.3	6.3	 20
  0	 20	4598.0	752.1	 25
  1	 20	154.0	23.6	 20
  2	 20	43.0	10.3	 25
  3	 20	72.0	10.7	 25
  4	 20	58.3	10.8	 20
  5	 20	36.0	8.2	 25
  6	 20	43.0	9.1	 25
  7	 20	28.5	7.6	 20
  8	 20	29.0	5.8	 25
  9	 20	48.0	8.3	 25
 10	 20	26.8	5.5	 20
 11	 20	38.0	7.8	 25
 12	 20	50.0	10.9	 25
 13	 20	163.5	24.9	 20
 14	 20	32.0	6.6	 25
 15	 20	31.0	4.8	 25
 16	 20	65.3	11.9	 20
 17	 20	38.0	6.6	 25
 18	 20	83.0	57.5	 25
 19	 20	31.0	5.3	 20
 20	 20	44.0	9.5	 25
 21	 20	71.0	13.1	 25
 22	 20	103.5	32.4	 20
 23	 20	90.0	14.3	 25
 24	 20	67.0	12.0	 25
 25	 20	1399.8	89.6	 20
 26	 20	641.0	65.6	 25
 27	 20	72.0	11.8	 25
 28	 20	76.3	13.1	 20
 29	 20	72.0	10.5	 25
 30	 20	47.0	8.7	 25
 31	 20	29.3	5.8	 20
 32	 20	35.0	6.9	 25
 33	 20	42.0	10.7	 25
 34	 20	135.5	20.3	 20
 35	 20	91.0	18.5	 25
 36	 20	31.0	4.6	 25
 37	 20	31.0	5.4	 20
 38	 20	32.0	7.2	 25
 39	 20	29.0	5.5	 25
 40	 20	37.3	8.5	 20
 41	 20	28.0	8.8	 25
 42	 20	34.0	5.5	 25
 43	 20	28.5	5.2	 20
 44	 20	31.0	6.8	 25
 45	 20	52.0	14.5	 25
 46	 20	33.0	22.1	 20
 47	 20	38.0	7.4	 25
 48	 20	31.0	5.8	 25
 49	 20	41.5	9.1	 20
 50	 20	34.0	8.2	 25
 51	 20	33.0	7.5	 25
 52	 20	85.5	11.6	 20
 53	 20	35.0	7.0	 25
 54	 20	66.0	12.3	 25
 55	 20	34.3	7.9	 20
 56	 20	34.0	7.2	 25
 57	 20	32.0	7.4	 25
 58	 20	34.3	5.5	 20
 59	 20	66.0	13.0	 25
 60	 20	34.0	7.9	 25
 61	 20	34.3	7.3	 20
 62	 20	41.0	7.3	 25
 63	 20	30.0	5.3	 25
 64	 20	33.3	6.8	 20
 65	 20	29.0	6.3	 25
 66	 20	29.0	4.6	 20
 67	 20	34.0	8.5	 25
 68	 20	65.0	12.8	 25
 69	 20	33.5	7.6	 20
 70	 20	34.0	9.1	 25
 71	 20	29.0	5.6	 25
 72	 20	31.0	5.6	 20
 73	 20	32.0	6.5	 25
 74	 20	33.0	7.9	 25
 75	 20	65.0	9.9	 20
 76	 20	38.0	8.4	 25
 77	 20	39.0	6.5	 25
 78	 20	197.3	25.3	 20
 79	 20	140.0	19.7	 25
 80	 20	130.0	22.9	 25
 81	 20	49.0	8.0	 20
 82	 20	31.0	5.7	 25
 83	 20	112.0	16.0	 25
 84	 20	55.8	19.9	 20
 85	 20	76.0	14.1	 25
 86	 20	50.0	11.3	 25
 87	 20	44.5	18.3	 20
 88	 20	48.0	7.3	 25
 89	 20	73.0	9.6	 25
 90	 20	173.8	23.8	 20
 91	 20	197.0	25.4	 25
 92	 20	490.0	66.3	 25
 93	 20	164.5	29.6	 20
 94	 20	260.0	70.3	 25
 95	 20	284.0	47.7	 25
 96	 20	152.3	38.6	 20
 97	 20	50.0	10.0	 25
 98	 20	53.0	8.5	 25
 99	 20	29.0	5.7	 20
100	 20	27.0	5.4	 25
101	 20	29.0	7.1	 25
102	 20	145.0	28.0	 20
103	 20	35.0	5.8	 25
104	 20	33.0	5.3	 25
105	 20	29.3	6.0	 20
106	 20	35.0	22.0	 25
107	 20	34.0	7.8	 25
108	 20	35.0	8.0	 20
109	 20	34.0	7.8	 25
110	 20	39.0	8.2	 25
111	 20	33.5	7.9	 20
112	 20	93.0	14.8	 25
113	 20	65.0	11.7	 25
114	 20	74.0	12.2	 20
115	 20	36.0	6.8	 25
116	 20	38.0	8.7	 25
117	 20	270.3	39.5	 20
118	 20	637.0	55.5	 25
119	 20	275.0	24.8	 25
120	 20	91.3	11.5	 20
121	 20	37.0	7.4	 25
122	 20	40.0	7.1	 25
123	 20	37.0	5.0	 20
124	 20	40.0	6.7	 25
125	 20	49.0	8.4	 25
126	 20	35.5	6.1	 20
127	 20	101.0	19.9	 25
128	 20	30.0	4.8	 25
129	 20	28.3	4.8	 20
130	 20	35.0	6.3	 25
131	 20	34.0	6.3	 25
132	 20	85.5	19.5	 20
133	 20	31.0	4.6	 25
134	 20	32.0	6.6	 25
135	 20	60.3	10.5	 20
136	 20	52.0	9.9	 25
137	 20	30.0	5.5	 25
138	 20	33.3	6.0	 20
139	 20	40.0	8.7	 25
140	 20	117.0	24.9	 25
141	 20	179.3	17.9	 20
142	 20	136.0	16.6	 25
143	 20	511.0	68.8	 25
144	 20	156.0	29.3	 20
145	 20	468.0	89.8	 25
146	 20	54.0	11.3	 25
147	 20	36.3	8.4	 20
148	 20	45.0	10.8	 25
149	 20	33.0	6.4	 25
150	 20	46.3	5.3	 20
151	 20	74.0	9.9	 25
152	 20	82.0	18.5	 25
153	 20	34.0	5.9	 20
154	 20	33.0	7.3	 25
155	 20	33.0	6.5	 25
156	 20	76.0	14.4	 20
157	 20	53.0	10.3	 25
158	 20	38.0	7.5	 25
159	 20	31.3	6.5	 20
160	 20	84.0	20.8	 25
161	 20	251.0	21.6	 25
162	 20	214.5	24.0	 20
163	 20	465.0	43.5	 25
164	 20	240.0	34.3	 25
165	 20	148.5	17.5	 20
166	 20	282.0	29.1	 25
167	 20	333.0	44.7	 25
168	 20	254.8	35.3	 20
169	 20	142.0	19.7	 25
170	 20	51.0	13.0	 25
171	 20	38.3	8.5	 20
172	 20	37.0	7.4	 25
173	 20	58.0	9.7	 25
174	 20	30.0	6.4	 20
175	 20	120.0	18.4	 25
176	 20	204.0	27.3	 25
177	 20	45.0	6.4	 20
178	 20	37.0	7.0	 25
179	 20	32.0	6.1	 25
180	 20	37.3	7.2	 20
181	 20	32.0	5.0	 25
182	 20	30.0	6.0	 25
183	 20	54.3	9.3	 20
184	 20	74.0	13.2	 25
185	 20	56.0	7.9	 25
186	 20	45.3	9.3	 20
187	 20	37.0	7.3	 25
188	 20	71.0	12.4	 25
189	 20	32.5	5.7	 20
190	 20	33.0	5.2	 25
191	 20	36.0	7.8	 25
192	 20	70.3	11.4	 20
193	 20	107.0	22.2	 25
194	 20	37.0	7.6	 20
195	 20	34.0	7.5	 25
196	 20	35.0	7.6	 25
197	 20	913.0	81.7	 20
198	 20	49.0	12.0	 25
199	 20	53.0	10.0	 25
200	 20	31.5	5.7	 20
201	 20	30.0	5.3	 25
202	 20	30.0	5.7	 25
203	 20	30.0	5.4	 20
204	 20	31.0	7.0	 25
205	 20	33.0	6.2	 25
206	 20	26.3	4.3	 20
207	 20	44.0	11.6	 25
208	 20	38.0	7.1	 25
209	 20	40.0	7.0	 20
210	 20	34.0	8.1	 25
211	 20	28.0	4.8	 25
212	 20	33.5	8.2	 20
213	 20	54.0	13.2	 25
214	 20	42.0	13.4	 25
215	 20	173.3	34.6	 20
216	 20	66.0	13.1	 25
217	 20	56.0	10.4	 25
218	 20	31.8	6.9	 20
219	 20	35.0	7.5	 25
220	 20	39.0	8.2	 25
221	 20	27.3	4.4	 20
222	 20	33.0	8.2	 25
223	 20	41.0	8.1	 25
224	 20	44.8	7.9	 20
225	 20	33.0	8.2	 25
226	 20	34.0	6.5	 25
227	 20	58.3	8.4	 20
228	 20	47.0	9.7	 25
229	 20	38.0	6.6	 25
230	 20	46.3	8.9	 20
231	 20	45.0	7.0	 25
232	 20	40.0	7.7	 25
233	 20	46.0	8.7	 20
234	 20	39.0	5.4	 25
235	 20	38.0	6.3	 25
236	 20	44.3	7.9	 20
237	 20	85.0	16.3	 25
238	 20	48.0	6.8	 25
239	 20	88.3	10.0	 20
240	 20	50.0	9.1	 25
241	 20	48.0	9.2	 25
242	 20	48.5	8.1	 20
243	 20	45.0	8.7	 25
244	 20	37.0	7.1	 25
245	 20	64.5	14.0	 20
246	 20	77.0	14.2	 25
247	 20	59.0	10.4	 25
248	 20	41.8	9.0	 20
249	 20	32.0	6.1	 25
250	 20	66.0	12.1	 25
251	 20	117.3	13.8	 20
252	 20	151.0	16.7	 25
253	 20	92.0	10.6	 25
254	 20	37.3	7.4	 20
255	 20	34.0	5.5	 25
256	 20	37.0	6.9	 25
257	 20	47.0	7.3	 20
258	 20	38.0	7.4	 25
259	 20	33.0	4.8	 25
260	 20	28.0	4.2	 20
261	 20	39.0	7.9	 25
262	 20	44.0	6.9	 25
263	 20	80.0	10.3	 20
264	 20	129.0	18.1	 25
265	 20	37.0	7.1	 25
266	 20	247.8	25.7	 20
267	 20	57.0	10.5	 25
268	 20	86.0	14.4	 25
269	 20	197.5	25.5	 20
270	 20	41.0	9.8	 25
271	 20	65.0	12.7	 25
272	 20	35.8	8.4	 20
273	 20	35.0	7.5	 25
274	 20	29.0	4.8	 25
275	 20	84.0	13.2	 20
276	 20	39.0	7.4	 25
277	 20	54.0	11.1	 25
278	 20	37.3	8.3	 20
279	 20	115.0	22.8	 25
280	 20	43.0	8.8	 25
281	 20	40.0	7.5	 20
282	 20	42.0	8.0	 25
283	 20	292.0	45.5	 25
284	 20	47.3	8.9	 20
285	 20	76.0	11.7	 25
286	 20	67.0	8.7	 25
287	 20	46.0	8.4	 20
288	 20	41.0	8.7	 25
289	 20	103.0	17.0	 25
290	 20	129.5	21.8	 20
291	 20	287.0	43.8	 25
292	 20	144.0	19.3	 25
293	 20	50.0	7.8	 20
294	 20	47.0	7.1	 25
295	 20	88.0	14.2	 25
296	 20	309.3	29.7	 20
297	 20	64.0	11.9	 25
298	 20	57.0	10.9	 25
299	 20	111.5	15.5	 20
300	 20	120.0	32.7	 25
301	 20	174.0	19.4	 25
302	 20	76.3	12.9	 20
303	 20	40.0	6.9	 25
304	 20	50.0	10.4	 25
305	 20	32.3	4.3	 20
306	 20	33.0	6.6	 25
307	 20	39.0	8.3	 25
308	 20	52.0	7.0	 20
309	 20	34.0	7.1	 25
310	 20	54.0	10.2	 25
311	 20	160.5	42.1	 20
312	 20	143.0	26.8	 25
313	 20	31.0	7.8	 25
314	 20	40.5	7.8	 20
315	 20	57.0	9.4	 25
316	 20	38.0	8.0	 25
317	 20	120.5	16.8	 20
318	 20	46.0	7.6	 25
319	 20	39.0	5.4	 25
320	 20	37.0	6.2	 20
321	 20	36.0	9.0	 25
322	 20	30.3	5.6	 20
323	 20	59.0	10.7	 25
324	 20	162.0	14.1	 25
325	 20	496.5	52.2	 20
326	 20	38.0	8.3	 25
327	 20	32.0	5.3	 25
328	 20	373.5	42.5	 20
329	 20	308.0	56.6	 25
330	 20	104.0	13.7	 25
331	 20	70.5	13.3	 20
332	 20	35.0	6.8	 25
333	 20	63.0	11.7	 25
334	 20	79.3	13.1	 20
335	 20	49.0	8.8	 25
336	 20	103.0	17.9	 25
337	 20	35.3	7.2	 20
338	 20	43.0	9.3	 25
339	 20	35.0	6.1	 25
340	 20	40.0	8.5	 20
341	 20	32.0	6.3	 25
342	 20	38.0	7.4	 25
343	 20	35.0	5.8	 20
344	 20	34.0	7.4	 25
345	 20	204.0	33.0	 25
346	 20	827.8	155.9	 20
347	 20	357.0	94.8	 25
348	 20	100.0	13.6	 25
349	 20	58.8	10.5	 20
350	 20	57.0	12.1	 25
351	 20	30.0	6.8	 25
352	 20	31.3	6.2	 20
353	 20	49.0	8.8	 25
354	 20	32.0	6.3	 25
355	 20	43.5	11.3	 20
356	 20	33.0	6.4	 25
357	 20	30.0	7.2	 25
358	 20	30.0	5.8	 20
359	 20	33.0	7.2	 25
360	 20	30.0	5.5	 25
361	 20	27.3	4.4	 20
362	 20	37.0	9.0	 25
363	 20	46.0	7.7	 25
364	 20	42.3	7.0	 20
365	 20	34.0	6.8	 25
366	 20	30.0	6.2	 25
367	 20	30.5	6.1	 20
368	 20	29.0	6.3	 25
369	 20	53.0	12.7	 25
370	 20	30.5	5.7	 20
371	 20	31.0	6.2	 25
372	 20	110.0	22.7	 25
373	 20	44.0	8.9	 20
374	 20	36.0	6.1	 25
375	 20	336.0	47.3	 25
376	 20	74.8	13.9	 20
377	 20	35.0	6.0	 25
378	 20	30.0	5.5	 25
379	 20	44.8	9.1	 20
380	 20	47.0	9.8	 25
381	 20	30.0	8.0	 25
382	 20	40.3	10.2	 20
383	 20	30.0	7.2	 25
384	 20	37.0	7.7	 25
385	 20	37.5	6.0	 20
386	 20	46.0	9.4	 25
387	 20	54.0	11.3	 25
388	 20	35.8	11.1	 20
389	 20	75.0	20.7	 25
390	 20	43.0	10.3	 25
391	 20	42.0	8.7	 20
392	 20	48.0	9.6	 25
393	 20	39.0	6.5	 25
394	 20	38.5	5.4	 20
395	 20	103.0	23.2	 25
396	 20	147.0	21.1	 25
397	 20	68.0	11.0	 20
398	 20	57.0	12.6	 25
399	 20	69.0	9.5	 25
400	 20	190.8	159.6	 20
401	 20	41.0	6.3	 25
402	 20	61.0	11.1	 25
403	 20	35.3	7.1	 20
404	 20	83.0	17.8	 25
405	 20	40.0	6.3	 25
406	 20	35.3	8.8	 20
407	 20	70.0	14.2	 25
408	 20	38.0	7.2	 25
409	 20	33.5	6.1	 20
410	 20	71.0	16.3	 25
411	 20	372.0	36.9	 25
412	 20	112.8	12.4	 20
413	 20	144.0	23.0	 25
414	 20	45.0	8.7	 25
415	 20	44.0	9.6	 20
416	 20	37.0	8.5	 25
417	 20	45.0	8.2	 25
418	 20	61.3	8.9	 20
419	 20	63.0	10.1	 25
420	 20	31.0	6.2	 25
421	 20	28.5	5.1	 20
422	 20	31.0	6.4	 25
423	 20	30.0	5.8	 25
424	 20	34.3	7.2	 20
425	 20	35.0	6.8	 25
426	 20	139.0	36.7	 25
427	 20	34.0	7.7	 20
428	 20	30.0	5.0	 25
429	 20	29.0	6.6	 25
430	 20	32.0	8.6	 20
431	 20	86.0	16.8	 25
432	 20	79.0	16.6	 25
433	 20	319.0	44.5	 20
434	 20	36.0	6.9	 25
435	 20	50.0	8.2	 25
436	 20	30.8	6.1	 20
437	 20	32.0	5.4	 25
438	 20	38.0	7.0	 25
439	 20	29.8	5.6	 20
440	 20	34.0	7.2	 25
441	 20	27.0	6.0	 25
442	 20	33.3	6.9	 20
443	 20	30.0	5.1	 25
444	 20	34.0	6.7	 25
445	 20	49.8	10.6	 20
446	 20	198.0	40.6	 25
447	 20	84.0	14.3	 25
448	 20	68.0	13.9	 20
449	 20	58.0	10.1	 25
450	 20	80.3	10.3	 20
451	 20	34.0	6.5	 25
452	 20	28.0	7.6	 25
453	 20	34.3	7.7	 20
454	 20	30.0	5.7	 25
455	 20	34.0	5.2	 25
456	 20	34.0	6.1	 20
457	 20	34.0	7.2	 25
458	 20	28.0	5.4	 25
459	 20	35.3	6.1	 20
460	 20	32.0	6.1	 25
461	 20	106.0	13.7	 25
462	 20	72.0	13.4	 20
463	 20	946.0	203.4	 25
464	 20	122.0	17.7	 25
465	 20	47.5	8.9	 20
466	 20	981.0	215.8	 25
467	 20	176.0	24.0	 25
468	 20	128.8	20.3	 20
469	 20	122.0	16.9	 25
470	 20	220.0	34.6	 25
471	 20	95.0	11.7	 20
472	 20	77.0	10.0	 25
473	 20	102.0	15.4	 25
474	 20	51.8	9.9	 20
475	 20	39.0	7.9	 25
476	 20	44.0	8.1	 25
477	 20	31.3	5.4	 20
478	 20	40.0	6.0	 25
479	 20	52.0	8.6	 25
480	 20	156.3	20.5	 20
481	 20	32.0	5.1	 25
482	 20	42.0	7.9	 25
483	 20	48.3	9.7	 20
484	 20	59.0	10.3	 25
485	 20	34.0	6.5	 25
486	 20	30.0	5.7	 20
487	 20	28.0	4.8	 25
488	 20	30.0	5.6	 25
489	 20	29.5	3.5	 20
490	 20	35.0	5.6	 25
491	 20	31.0	6.7	 25
492	 20	28.3	3.9	 20
493	 20	30.0	6.6	 25
494	 20	34.0	7.0	 25
495	 20	36.5	6.2	 20
496	 20	31.0	6.3	 25
497	 20	40.0	8.1	 25
498	 20	198.8	20.2	 20
499	 20	69.0	13.9	 25
500	 20	103.0	16.0	 25
501	 20	47.0	6.6	 20
502	 20	44.0	10.7	 25
503	 20	72.0	11.1	 25
504	 20	30.5	5.8	 20
505	 20	142.0	15.4	 25
506	 20	79.0	12.6	 25
507	 20	70.5	13.8	 20
508	 20	53.0	9.1	 25
509	 20	235.0	24.3	 25
510	 20	53.5	8.0	 20
511	 20	58.0	9.0	 25
512	 20	72.0	10.2	 25
513	 20	66.8	11.4	 20
514	 20	123.0	18.5	 25
515	 20	36.0	6.8	 25
516	 20	37.5	7.5	 20
517	 20	233.0	25.5	 25
518	 20	86.0	10.7	 25
519	 20	87.3	12.0	 20
520	 20	75.0	11.4	 25
521	 20	170.0	23.0	 25
522	 20	159.3	25.0	 20
523	 20	61.0	10.3	 25
524	 20	80.0	14.3	 25
525	 20	173.8	18.4	 20
526	 20	63.0	9.7	 25
527	 20	276.0	28.4	 25
528	 20	81.8	12.4	 20
529	 20	43.0	8.1	 25
530	 20	50.0	8.8	 25
531	 20	44.0	8.4	 20
532	 20	49.0	10.0	 25
533	 20	73.0	13.2	 25
534	 20	38.0	6.8	 20
535	 20	32.0	6.8	 25
536	 20	56.0	10.6	 25
537	 20	33.3	7.5	 20
538	 20	140.0	30.5	 25
539	 20	35.0	6.8	 25
540	 20	31.3	5.2	 20
541	 20	42.0	6.9	 25
542	 20	32.0	5.7	 25
543	 20	39.3	7.6	 20
544	 20	36.0	8.4	 25
545	 20	29.0	5.5	 25
546	 20	45.5	8.9	 20
547	 20	126.0	30.8	 25
548	 20	65.0	13.6	 25
549	 20	28.8	6.2	 20
550	 20	30.0	5.2	 25
551	 20	27.0	5.1	 25
552	 20	33.0	4.2	 20
553	 20	34.0	7.5	 25
554	 20	39.0	6.5	 25
555	 20	154.8	21.3	 20
556	 20	100.0	20.9	 25
557	 20	329.0	38.3	 25
558	 20	81.5	10.3	 20
559	 20	37.0	7.1	 25
560	 20	53.0	9.8	 25
561	 20	224.0	20.4	 20
562	 20	142.0	20.9	 25
563	 20	323.0	35.8	 25
564	 20	142.3	16.5	 20
565	 20	69.0	10.8	 25
566	 20	85.0	15.2	 25
567	 20	77.0	13.5	 20
568	 20	63.0	9.7	 25
569	 20	71.0	9.8	 25
570	 20	35.0	5.4	 20
571	 20	55.0	8.7	 25
572	 20	301.0	38.0	 25
573	 20	258.5	24.0	 20
574	 20	280.0	29.6	 25
575	 20	198.0	19.6	 25
576	 20	77.5	12.0	 20
577	 20	175.0	17.5	 25
578	 20	996.3	59.8	 20
579	 20	287.0	109.8	 25
580	 20	374.0	42.0	 25
581	 20	87.5	16.8	 20
582	 20	49.0	9.2	 25
583	 20	43.0	7.5	 25
584	 20	30.0	5.2	 20
585	 20	28.0	6.3	 25
586	 20	37.0	6.6	 25
587	 20	37.5	7.9	 20
588	 20	564.0	138.7	 25
589	 20	692.0	118.8	 25
590	 20	63.8	9.7	 20
591	 20	45.0	8.0	 25
592	 20	48.0	9.8	 25
593	 20	46.0	8.4	 20
594	 20	89.0	28.6	 25
595	 20	33.0	7.2	 25
596	 20	29.3	3.7	 20
597	 20	36.0	5.6	 25
598	 20	109.0	20.3	 25
599	 20	48.3	9.4	 20
600	 20	39.0	9.1	 25
601	 20	37.0	8.1	 25
602	 20	590.8	60.2	 20
603	 20	1312.0	155.0	 25
604	 20	50.0	10.5	 25
605	 20	33.3	6.6	 20
606	 20	30.0	6.9	 25
607	 20	33.0	6.0	 25
608	 20	33.0	6.0	 20
609	 20	44.0	9.6	 25
610	 20	31.0	5.9	 25
611	 20	30.0	6.4	 20
612	 20	36.0	5.6	 25
613	 20	58.0	10.7	 25
614	 20	43.0	8.5	 20
615	 20	174.0	33.1	 25
616	 20	322.0	30.4	 25
617	 20	45.0	6.5	 20
618	 20	50.0	7.0	 25
619	 20	45.0	7.6	 25
620	 20	75.0	10.7	 20
621	 20	222.0	42.6	 25
622	 20	84.0	17.9	 25
623	 20	273.0	31.2	 20
624	 20	156.0	19.9	 25
625	 20	56.0	9.9	 25
626	 20	33.8	7.7	 20
627	 20	36.0	6.3	 25
628	 20	30.0	6.2	 25
629	 20	51.3	8.7	 20
630	 20	49.0	9.6	 25
631	 20	65.0	10.0	 25
632	 20	56.5	8.6	 20
633	 20	47.0	8.4	 25
634	 20	74.0	15.8	 25
635	 20	44.5	7.2	 20
636	 20	32.0	7.0	 25
637	 20	30.0	5.8	 25
638	 20	48.8	8.0	 20
639	 20	3453.0	667.0	 25
  0	 21	41.0	4.4	 25
  1	 21	46.5	7.9	 20
  2	 21	35.0	6.4	 25
  3	 21	36.0	6.9	 25
  4	 21	34.8	6.7	 20
  5	 21	268.0	55.4	 25
  6	 21	37.0	7.0	 25
  7	 21	27.5	5.8	 20
  8	 21	28.0	4.1	 25
  9	 21	35.0	8.1	 25
 10	 21	31.3	6.6	 20
 11	 21	28.0	4.2	 25
 12	 21	30.0	5.6	 25
 13	 21	35.3	5.2	 20
 14	 21	28.0	5.5	 25
 15	 21	135.0	27.2	 25
 16	 21	47.0	8.3	 20
 17	 21	54.0	9.6	 25
 18	 21	199.0	26.1	 25
 19	 21	34.8	9.1	 20
 20	 21	78.0	17.3	 25
 21	 21	35.0	7.7	 25
 22	 21	204.0	28.0	 20
 23	 21	45.0	8.8	 25
 24	 21	44.0	6.5	 25
 25	 21	55.3	7.3	 20
 26	 21	73.0	14.6	 25
 27	 21	41.0	8.8	 25
 28	 21	69.0	11.4	 20
 29	 21	78.0	13.8	 25
 30	 21	38.0	7.4	 25
 31	 21	363.3	42.5	 20
 32	 21	62.0	12.1	 25
 33	 21	31.0	6.6	 25
 34	 21	218.3	30.6	 20
 35	 21	34.0	7.2	 25
 36	 21	33.0	7.9	 25
 37	 21	30.3	6.6	 20
 38	 21	35.0	7.8	 25
 39	 21	42.0	9.7	 25
 40	 21	26.0	4.6	 20
 41	 21	33.0	10.4	 25
 42	 21	31.0	6.0	 25
 43	 21	29.5	5.4	 20
 44	 21	31.0	7.0	 25
 45	 21	36.0	7.3	 25
 46	 21	28.5	6.0	 20
 47	 21	27.0	7.1	 25
 48	 21	37.0	6.2	 25
 49	 21	39.8	7.5	 20
 50	 21	49.0	11.9	 25
 51	 21	63.0	11.1	 25
 52	 21	92.3	17.4	 20
 53	 21	138.0	19.9	 25
 54	 21	83.0	13.8	 25
 55	 21	178.3	27.6	 20
 56	 21	50.0	9.5	 25
 57	 21	101.0	16.5	 25
 58	 21	36.3	7.3	 20
 59	 21	289.0	51.0	 25
 60	 21	341.0	71.6	 25
 61	 21	42.3	7.8	 20
 62	 21	46.0	10.1	 25
 63	 21	35.0	7.3	 25
 64	 21	52.3	6.6	 20
 65	 21	28.0	5.5	 25
 66	 21	38.3	6.5	 20
 67	 21	41.0	9.2	 25
 68	 21	56.0	8.5	 25
 69	 21	42.5	8.2	 20
 70	 21	35.0	7.1	 25
 71	 21	36.0	7.1	 25
 72	 21	52.5	11.1	 20
 73	 21	48.0	10.7	 25
 74	 21	39.0	7.7	 25
 75	 21	36.3	6.7	 20
 76	 21	145.0	27.2	 25
 77	 21	29.0	6.8	 25
 78	 21	45.3	6.7	 20
 79	 21	50.0	10.7	 25
 80	 21	140.0	20.4	 25
 81	 21	31.3	5.8	 20
 82	 21	35.0	7.5	 25
 83	 21	54.0	10.0	 25
 84	 21	30.3	5.4	 20
 85	 21	38.0	9.7	 25
 86	 21	32.0	5.1	 25
 87	 21	36.5	7.0	 20
 88	 21	557.0	86.3	 25
 89	 21	267.0	37.2	 25
 90	 21	104.5	16.0	 20
 91	 21	676.0	104.6	 25
 92	 21	324.0	28.7	 25
 93	 21	234.0	28.5	 20
 94	 21	196.0	29.4	 25
 95	 21	332.0	23.9	 25
 96	 21	48.8	8.8	 20
 97	 21	81.0	12.5	 25
 98	 21	49.0	11.5	 25
 99	 21	33.3	7.4	 20
100	 21	34.0	7.4	 25
101	 21	42.0	9.0	 25
102	 21	86.5	14.1	 20
103	 21	28.0	6.1	 25
104	 21	172.0	26.3	 25
105	 21	95.5	14.5	 20
106	 21	122.0	22.5	 25
107	 21	88.0	18.4	 25
108	 21	33.3	7.8	 20
109	 21	35.0	10.5	 25
110	 21	28.0	5.3	 25
111	 21	30.0	6.5	 20
112	 21	34.0	8.4	 25
113	 21	690.0	92.9	 25
114	 21	35.0	8.1	 20
115	 21	136.0	23.7	 25
116	 21	35.0	8.9	 25
117	 21	120.3	22.6	 20
118	 21	200.0	35.2	 25
119	 21	57.0	10.1	 25
120	 21	40.0	9.1	 20
121	 21	54.0	7.6	 25
122	 21	60.0	12.7	 25
123	 21	40.8	10.3	 20
124	 21	40.0	6.4	 25
125	 21	42.0	6.4	 25
126	 21	43.3	8.4	 20
127	 21	32.0	5.3	 25
128	 21	33.0	6.0	 25
129	 21	28.5	4.1	 20
130	 21	30.0	5.3	 25
131	 21	30.0	6.4	 25
132	 21	124.8	19.9	 20
133	 21	68.0	10.0	 25
134	 21	67.0	14.3	 25
135	 21	38.3	7.3	 20
136	 21	65.0	12.4	 25
137	 21	56.0	9.3	 25
138	 21	41.3	7.0	 20
139	 21	34.0	6.7	 25
140	 21	69.0	10.8	 25
141	 21	168.3	23.7	 20
142	 21	412.0	44.1	 25
143	 21	96.0	20.2	 25
144	 21	440.5	32.0	 20
145	 21	310.0	28.1	 25
146	 21	59.0	16.0	 25
147	 21	46.5	7.4	 20
148	 21	1689.0	298.5	 25
149	 21	47.0	8.6	 25
150	 21	1721.3	258.0	 20
151	 21	39.0	8.2	 25
152	 21	41.0	7.3	 25
153	 21	653.0	107.7	 20
154	 21	35.0	7.0	 25
155	 21	46.0	9.3	 25
156	 21	38.0	4.7	 20
157	 21	44.0	8.4	 25
158	 21	37.0	5.8	 25
159	 21	34.0	6.6	 20
160	 21	184.0	27.5	 25
161	 21	147.0	22.2	 25
162	 21	1038.0	110.1	 20
163	 21	1194.0	161.6	 25
164	 21	80.0	18.0	 25
165	 21	116.0	17.6	 20
166	 21	132.0	27.9	 25
167	 21	421.0	34.5	 25
168	 21	398.3	116.9	 20
169	 21	169.0	17.6	 25
170	 21	160.0	22.7	 25
171	 21	192.5	24.0	 20
172	 21	486.0	67.7	 25
173	 21	134.0	15.5	 25
174	 21	108.0	18.0	 20
175	 21	141.0	17.9	 25
176	 21	52.0	11.6	 25
177	 21	69.8	14.6	 20
178	 21	32.0	7.0	 25
179	 21	73.0	15.8	 25
180	 21	94.3	18.6	 20
181	 21	241.0	41.2	 25
182	 21	57.0	11.1	 25
183	 21	41.0	8.2	 20
184	 21	32.0	3.9	 25
185	 21	57.0	9.4	 25
186	 21	142.0	15.5	 20
187	 21	221.0	23.7	 25
188	 21	172.0	18.8	 25
189	 21	159.5	31.2	 20
190	 21	48.0	7.5	 25
191	 21	1399.0	209.1	 25
192	 21	547.5	39.1	 20
193	 21	330.0	44.2	 25
194	 21	100.0	19.3	 20
195	 21	63.0	11.3	 25
196	 21	81.0	12.0	 25
197	 21	123.5	23.0	 20
198	 21	314.0	58.8	 25
199	 21	613.0	100.2	 25
200	 21	150.3	23.7	 20
201	 21	134.0	24.5	 25
202	 21	117.0	20.2	 25
203	 21	65.3	12.4	 20
204	 21	449.0	109.9	 25
205	 21	103.0	21.6	 25
206	 21	43.3	8.1	 20
207	 21	41.0	7.8	 25
208	 21	27.0	7.6	 25
209	 21	30.3	7.5	 20
210	 21	37.0	8.6	 25
211	 21	34.0	7.1	 25
212	 21	51.3	9.6	 20
213	 21	33.0	6.4	 25
214	 21	35.0	7.2	 25
215	 21	32.0	6.5	 20
216	 21	86.0	22.9	 25
217	 21	31.0	5.3	 25
218	 21	34.0	7.3	 20
219	 21	27.0	5.3	 25
220	 21	66.0	17.6	 25
221	 21	66.0	14.6	 20
222	 21	56.0	12.7	 25
223	 21	32.0	6.5	 25
224	 21	27.5	6.0	 20
225	 21	66.0	13.0	 25
226	 21	64.0	12.2	 25
227	 21	37.5	6.9	 20
228	 21	57.0	13.5	 25
229	 21	41.0	7.4	 25
230	 21	131.0	23.0	 20
231	 21	31.0	6.6	 25
232	 21	46.0	11.2	 25
233	 21	41.5	6.4	 20
234	 21	76.0	11.6	 25
235	 21	117.0	20.9	 25
236	 21	884.3	134.8	 20
237	 21	110.0	46.3	 25
238	 21	69.0	16.4	 25
239	 21	98.0	15.1	 20
240	 21	49.0	9.4	 25
241	 21	53.0	9.2	 25
242	 21	115.3	16.9	 20
243	 21	87.0	15.7	 25
244	 21	224.0	43.3	 25
245	 21	230.5	33.3	 20
246	 21	151.0	21.7	 25
247	 21	205.0	27.4	 25
248	 21	216.0	32.3	 20
249	 21	58.0	15.7	 25
250	 21	35.0	5.1	 25
251	 21	533.0	77.0	 20
252	 21	33.0	6.4	 25
253	 21	37.0	7.1	 25
254	 21	55.0	11.4	 20
255	 21	54.0	12.1	 25
256	 21	296.0	56.5	 25
257	 21	1463.5	253.1	 20
258	 21	35.0	6.6	 25
259	 21	32.0	5.0	 25
260	 21	33.3	7.8	 20
261	 21	47.0	11.8	 25
262	 21	187.0	27.4	 25
263	 21	70.0	12.9	 20
264	 21	430.0	81.8	 25
265	 21	34.0	7.4	 25
266	 21	32.3	7.3	 20
267	 21	32.0	6.6	 25
268	 21	39.0	7.4	 25
269	 21	43.8	9.6	 20
270	 21	39.0	5.5	 25
271	 21	42.0	11.0	 25
272	 21	35.3	8.4	 20
273	 21	160.0	23.7	 25
274	 21	120.0	21.7	 25
275	 21	47.5	9.5	 20
276	 21	510.0	92.9	 25
277	 21	54.0	10.9	 25
278	 21	36.0	4.9	 20
279	 21	53.0	7.4	 25
280	 21	266.0	30.3	 25
281	 21	3840.3	597.0	 20
282	 21	1219.0	252.4	 25
283	 21	290.0	56.3	 25
284	 21	78.5	10.4	 20
285	 21	283.0	52.5	 25
286	 21	489.0	74.2	 25
287	 21	67.0	11.8	 20
288	 21	63.0	13.8	 25
289	 21	43.0	8.7	 25
290	 21	63.3	12.0	 20
291	 21	39.0	8.1	 25
292	 21	33.0	4.5	 25
293	 21	31.5	7.5	 20
294	 21	238.0	43.5	 25
295	 21	97.0	16.4	 25
296	 21	458.8	31.9	 20
297	 21	59.0	13.8	 25
298	 21	56.0	9.1	 25
299	 21	57.8	8.8	 20
300	 21	38.0	6.4	 25
301	 21	49.0	8.7	 25
302	 21	42.3	6.4	 20
303	 21	36.0	8.4	 25
304	 21	53.0	19.4	 25
305	 21	52.3	8.1	 20
306	 21	76.0	14.0	 25
307	 21	57.0	9.0	 25
308	 21	238.5	30.0	 20
309	 21	34.0	4.2	 25
310	 21	38.0	8.7	 25
311	 21	43.8	7.0	 20
312	 21	34.0	6.9	 25
313	 21	32.0	6.3	 25
314	 21	35.3	6.5	 20
315	 21	44.0	8.2	 25
316	 21	76.0	12.2	 25
317	 21	41.5	10.3	 20
318	 21	90.0	15.9	 25
319	 21	290.0	54.4	 25
320	 21	37.0	6.4	 20
321	 21	59.0	9.9	 25
322	 21	37.3	9.8	 20
323	 21	30.0	5.8	 25
324	 21	33.0	7.0	 25
325	 21	35.0	6.7	 20
326	 21	38.0	7.9	 25
327	 21	86.0	15.7	 25
328	 21	32.3	5.9	 20
329	 21	43.0	9.1	 25
330	 21	65.0	10.1	 25
331	 21	41.5	9.3	 20
332	 21	58.0	10.2	 25
333	 21	226.0	37.8	 25
334	 21	82.3	18.8	 20
335	 21	144.0	20.4	 25
336	 21	399.0	71.6	 25
337	 21	268.8	44.4	 20
338	 21	78.0	93.9	 25
339	 21	46.0	8.9	 25
340	 21	121.8	22.9	 20
341	 21	34.0	6.8	 25
342	 21	44.0	10.3	 25
343	 21	36.3	5.5	 20
344	 21	49.0	10.9	 25
345	 21	116.0	17.8	 25
346	 21	168.3	58.8	 20
347	 21	203.0	39.6	 25
348	 21	61.0	11.1	 25
349	 21	66.0	12.0	 20
350	 21	71.0	12.2	 25
351	 21	142.0	28.2	 25
352	 21	30.3	7.4	 20
353	 21	89.0	22.0	 25
354	 21	45.0	8.5	 25
355	 21	83.8	16.0	 20
356	 21	47.0	8.1	 25
357	 21	33.0	5.7	 25
358	 21	32.8	7.0	 20
359	 21	30.0	6.4	 25
360	 21	32.0	6.6	 25
361	 21	53.3	10.2	 20
362	 21	69.0	12.8	 25
363	 21	63.0	11.1	 25
364	 21	48.8	9.7	 20
365	 21	32.0	5.0	 25
366	 21	38.0	9.5	 25
367	 21	39.3	6.9	 20
368	 21	32.0	6.9	 25
369	 21	34.0	7.4	 25
370	 21	64.0	13.2	 20
371	 21	32.0	7.2	 25
372	 21	33.0	5.1	 25
373	 21	30.5	5.7	 20
374	 21	207.0	60.8	 25
375	 21	366.0	65.3	 25
376	 21	299.0	35.2	 20
377	 21	277.0	42.6	 25
378	 21	77.0	21.8	 25
379	 21	41.0	7.4	 20
380	 21	108.0	15.7	 25
381	 21	48.0	12.3	 25
382	 21	31.0	6.2	 20
383	 21	45.0	5.5	 25
384	 21	31.0	8.1	 25
385	 21	32.5	6.7	 20
386	 21	30.0	6.9	 25
387	 21	39.0	7.5	 25
388	 21	29.0	4.2	 20
389	 21	36.0	8.4	 25
390	 21	98.0	19.5	 25
391	 21	35.3	5.1	 20
392	 21	65.0	16.5	 25
393	 21	68.0	10.1	 25
394	 21	38.3	9.6	 20
395	 21	36.0	6.3	 25
396	 21	42.0	8.2	 25
397	 21	349.5	52.1	 20
398	 21	213.0	39.2	 25
399	 21	51.0	7.5	 25
400	 21	172.0	19.2	 20
401	 21	341.0	50.5	 25
402	 21	89.0	16.1	 25
403	 21	60.0	9.7	 20
404	 21	119.0	17.8	 25
405	 21	142.0	22.9	 25
406	 21	907.3	134.2	 20
407	 21	230.0	42.5	 25
408	 21	148.0	26.0	 25
409	 21	187.0	24.1	 20
410	 21	440.0	84.7	 25
411	 21	128.0	31.0	 25
412	 21	628.0	101.3	 20
413	 21	74.0	12.4	 25
414	 21	30.0	5.7	 25
415	 21	43.3	5.8	 20
416	 21	37.0	6.3	 25
417	 21	120.0	22.3	 25
418	 21	38.3	6.3	 20
419	 21	273.0	35.4	 25
420	 21	117.0	18.9	 25
421	 21	123.0	18.2	 20
422	 21	52.0	11.0	 25
423	 21	34.0	9.7	 25
424	 21	30.3	4.7	 20
425	 21	61.0	12.6	 25
426	 21	50.0	9.7	 25
427	 21	33.3	8.1	 20
428	 21	30.0	4.7	 25
429	 21	59.0	11.4	 25
430	 21	519.0	74.9	 20
431	 21	311.0	51.7	 25
432	 21	43.0	8.5	 25
433	 21	1946.5	308.6	 20
434	 21	36.0	7.3	 25
435	 21	50.0	9.9	 25
436	 21	138.3	19.1	 20
437	 21	175.0	23.2	 25
438	 21	42.0	9.0	 25
439	 21	38.8	9.9	 20
440	 21	38.0	8.2	 25
441	 21	34.0	9.0	 25
442	 21	32.3	5.8	 20
443	 21	33.0	5.6	 25
444	 21	106.0	18.6	 25
445	 21	138.0	22.2	 20
446	 21	51.0	7.9	 25
447	 21	35.0	7.2	 20
448	 21	95.0	20.7	 25
449	 21	146.0	33.6	 25
450	 21	367.0	45.0	 20
451	 21	56.0	9.3	 25
452	 21	274.0	48.1	 25
453	 21	299.5	41.1	 20
454	 21	329.0	49.1	 25
455	 21	89.0	12.3	 25
456	 21	190.3	38.9	 20
457	 21	44.0	10.5	 25
458	 21	28.0	6.0	 25
459	 21	44.5	8.6	 20
460	 21	30.0	5.3	 25
461	 21	41.0	9.1	 25
462	 21	33.3	8.6	 20
463	 21	67.0	16.7	 25
464	 21	83.0	18.0	 25
465	 21	100.8	14.5	 20
466	 21	38.0	5.3	 25
467	 21	34.0	6.5	 25
468	 21	73.3	8.4	 20
469	 21	148.0	29.7	 25
470	 21	277.0	46.2	 25
471	 21	184.8	30.0	 20
472	 21	532.0	121.5	 25
473	 21	39.0	7.4	 25
474	 21	188.5	33.0	 20
475	 21	35.0	6.7	 25
476	 21	32.0	6.5	 25
477	 21	92.8	17.2	 20
478	 21	55.0	12.0	 25
479	 21	38.0	6.0	 25
480	 21	36.8	7.2	 20
481	 21	73.0	12.2	 25
482	 21	84.0	15.3	 25
483	 21	40.5	8.5	 20
484	 21	32.0	6.8	 25
485	 21	57.0	11.4	 25
486	 21	165.0	26.1	 20
487	 21	41.0	8.0	 25
488	 21	29.0	5.8	 25
489	 21	50.3	7.8	 20
490	 21	32.0	8.8	 25
491	 21	107.0	15.1	 25
492	 21	121.0	19.6	 20
493	 21	149.0	29.8	 25
494	 21	33.0	6.0	 25
495	 21	78.3	16.0	 20
496	 21	138.0	23.7	 25
497	 21	107.0	20.9	 25
498	 21	343.0	22.2	 20
499	 21	136.0	32.3	 25
500	 21	494.0	81.0	 25
501	 21	55.0	8.4	 20
502	 21	166.0	33.7	 25
503	 21	33.0	5.7	 25
504	 21	30.0	5.5	 20
505	 21	298.0	65.1	 25
506	 21	37.0	6.3	 25
507	 21	59.5	9.4	 20
508	 21	43.0	6.8	 25
509	 21	67.0	14.3	 25
510	 21	113.5	14.0	 20
511	 21	555.0	100.7	 25
512	 21	51.0	8.2	 25
513	 21	72.3	14.5	 20
514	 21	53.0	11.5	 25
515	 21	57.0	7.4	 25
516	 21	38.8	8.8	 20
517	 21	41.0	7.8	 25
518	 21	263.0	44.4	 25
519	 21	87.0	17.5	 20
520	 21	124.0	17.4	 25
521	 21	350.0	26.6	 25
522	 21	90.8	13.9	 20
523	 21	985.0	183.3	 25
524	 21	87.0	10.8	 25
525	 21	597.8	56.6	 20
526	 21	429.0	76.9	 25
527	 21	86.0	12.7	 25
528	 21	195.3	31.7	 20
529	 21	84.0	14.8	 25
530	 21	115.0	18.9	 25
531	 21	55.8	12.5	 20
532	 21	52.0	10.5	 25
533	 21	126.0	16.0	 25
534	 21	191.0	28.0	 20
535	 21	125.0	25.4	 25
536	 21	36.0	8.3	 25
537	 21	46.5	8.5	 20
538	 21	385.0	75.9	 25
539	 21	103.0	23.1	 25
540	 21	54.0	7.4	 20
541	 21	106.0	20.8	 25
542	 21	52.0	10.5	 25
543	 21	65.3	14.0	 20
544	 21	36.0	7.6	 25
545	 21	32.0	6.3	 25
546	 21	36.3	5.7	 20
547	 21	35.0	19.5	 25
548	 21	28.0	6.5	 25
549	 21	41.0	8.9	 20
550	 21	29.0	4.3	 25
551	 21	26.0	4.6	 25
552	 21	27.3	6.5	 20
553	 21	36.0	7.7	 25
554	 21	31.0	4.9	 25
555	 21	52.0	8.3	 20
556	 21	39.0	7.6	 25
557	 21	129.0	22.0	 25
558	 21	43.0	7.2	 20
559	 21	46.0	9.4	 25
560	 21	75.0	15.4	 25
561	 21	54.5	9.7	 20
562	 21	57.0	11.1	 25
563	 21	102.0	14.6	 25
564	 21	149.0	24.5	 20
565	 21	42.0	7.9	 25
566	 21	45.0	10.2	 25
567	 21	37.8	8.6	 20
568	 21	74.0	13.8	 25
569	 21	48.0	9.3	 25
570	 21	354.5	52.0	 20
571	 21	352.0	73.6	 25
572	 21	193.0	23.8	 25
573	 21	100.5	14.1	 20
574	 21	36.0	7.7	 25
575	 21	92.0	17.3	 25
576	 21	133.8	22.3	 20
577	 21	1552.0	267.4	 25
578	 21	78.3	18.9	 20
579	 21	118.0	13.9	 25
580	 21	124.0	20.6	 25
581	 21	43.3	6.5	 20
582	 21	125.0	19.0	 25
583	 21	83.0	14.8	 25
584	 21	51.5	9.5	 20
585	 21	49.0	9.2	 25
586	 21	60.0	11.6	 25
587	 21	33.8	7.9	 20
588	 21	33.0	5.9	 25
589	 21	139.0	20.7	 25
590	 21	162.3	30.0	 20
591	 21	62.0	10.2	 25
592	 21	47.0	9.1	 25
593	 21	62.3	12.3	 20
594	 21	50.0	10.8	 25
595	 21	47.0	9.7	 25
596	 21	30.3	4.8	 20
597	 21	43.0	8.3	 25
598	 21	33.0	7.7	 25
599	 21	56.0	13.1	 20
600	 21	40.0	8.1	 25
601	 21	69.0	12.1	 25
602	 21	47.5	10.9	 20
603	 21	39.0	7.0	 25
604	 21	36.0	6.8	 25
605	 21	36.3	7.9	 20
606	 21	32.0	8.3	 25
607	 21	29.0	5.4	 25
608	 21	35.0	6.1	 20
609	 21	36.0	6.8	 25
610	 21	38.0	6.6	 25
611	 21	69.3	9.5	 20
612	 21	34.0	6.0	 25
613	 21	539.0	92.2	 25
614	 21	398.0	59.8	 20
615	 21	81.0	13.6	 25
616	 21	150.0	34.5	 25
617	 21	86.0	11.6	 20
618	 21	42.0	6.8	 25
619	 21	305.0	40.3	 25
620	 21	943.5	122.9	 20
621	 21	52.0	9.3	 25
622	 21	163.0	26.1	 25
623	 21	228.5	40.4	 20
624	 21	196.0	38.2	 25
625	 21	251.0	25.6	 25
626	 21	89.0	20.3	 20
627	 21	45.0	8.9	 25
628	 21	88.0	17.3	 25
629	 21	90.0	15.4	 20
630	 21	76.0	10.2	 25
631	 21	65.0	9.5	 25
632	 21	551.3	71.0	 20
633	 21	305.0	30.3	 25
634	 21	53.0	8.6	 25
635	 21	77.5	12.3	 20
636	 21	45.0	7.6	 25
637	 21	63.0	10.5	 25
638	 21	37.5	7.0	 20
639	 21	39.0	8.0	 25
  0	 22	4699.3	480.3	 20
  1	 22	48.0	7.5	 16
  2	 22	38.0	7.1	 20
  3	 22	32.3	8.5	 20
  4	 22	36.0	5.2	 16
  5	 22	60.8	12.0	 20
  6	 22	30.5	5.0	 20
  7	 22	28.3	6.6	 16
  8	 22	26.0	5.1	 20
  9	 22	27.0	7.0	 20
 10	 22	27.0	4.5	 16
 11	 22	28.3	4.8	 20
 12	 22	26.5	5.8	 20
 13	 22	32.3	7.2	 16
 14	 22	36.0	8.3	 20
 15	 22	92.5	16.5	 20
 16	 22	48.5	9.6	 16
 17	 22	46.3	5.3	 20
 18	 22	76.3	15.1	 20
 19	 22	34.0	6.5	 16
 20	 22	33.0	4.1	 20
 21	 22	32.0	6.9	 20
 22	 22	41.3	7.4	 16
 23	 22	57.5	8.8	 20
 24	 22	48.5	10.4	 20
 25	 22	45.3	6.5	 16
 26	 22	46.5	7.0	 20
 27	 22	33.0	8.1	 20
 28	 22	45.0	10.7	 16
 29	 22	65.3	10.9	 20
 30	 22	32.5	6.8	 20
 31	 22	125.5	24.1	 16
 32	 22	40.5	6.5	 20
 33	 22	31.5	7.5	 20
 34	 22	68.5	13.8	 16
 35	 22	35.5	8.3	 20
 36	 22	40.3	9.6	 20
 37	 22	33.3	7.3	 16
 38	 22	29.0	6.4	 20
 39	 22	34.0	8.0	 20
 40	 22	33.0	11.9	 16
 41	 22	32.0	6.5	 20
 42	 22	28.3	3.9	 20
 43	 22	31.5	6.1	 16
 44	 22	39.8	8.4	 20
 45	 22	29.3	7.1	 20
 46	 22	23.5	3.5	 16
 47	 22	28.3	6.1	 20
 48	 22	32.0	5.7	 20
 49	 22	35.3	5.3	 16
 50	 22	29.3	4.9	 20
 51	 22	33.0	6.8	 20
 52	 22	108.0	14.2	 16
 53	 22	103.5	26.8	 20
 54	 22	231.5	26.3	 20
 55	 22	78.3	11.2	 16
 56	 22	36.0	6.2	 20
 57	 22	86.3	14.3	 20
 58	 22	35.0	5.5	 16
 59	 22	86.3	18.2	 20
 60	 22	360.5	45.6	 20
 61	 22	34.3	5.8	 16
 62	 22	36.3	6.6	 20
 63	 22	33.3	4.6	 20
 64	 22	26.5	4.3	 16
 65	 22	27.3	3.8	 20
 66	 22	39.3	9.9	 16
 67	 22	29.5	6.9	 20
 68	 22	57.5	9.7	 20
 69	 22	42.5	8.4	 16
 70	 22	44.0	6.7	 20
 71	 22	35.3	6.5	 20
 72	 22	33.3	6.6	 16
 73	 22	49.0	7.9	 20
 74	 22	62.5	10.7	 20
 75	 22	52.3	7.9	 16
 76	 22	48.0	6.7	 20
 77	 22	34.0	7.1	 20
 78	 22	35.0	5.5	 16
 79	 22	51.0	9.2	 20
 80	 22	99.8	15.0	 20
 81	 22	31.3	6.6	 16
 82	 22	35.0	6.2	 20
 83	 22	62.0	9.8	 20
 84	 22	32.0	5.1	 16
 85	 22	38.3	7.2	 20
 86	 22	37.5	6.9	 20
 87	 22	39.5	7.7	 16
 88	 22	412.3	51.5	 20
 89	 22	190.3	17.1	 20
 90	 22	100.5	16.9	 16
 91	 22	1616.0	243.2	 20
 92	 22	632.3	48.1	 20
 93	 22	315.3	29.5	 16
 94	 22	240.0	57.6	 20
 95	 22	271.0	22.9	 20
 96	 22	57.0	9.4	 16
 97	 22	69.0	12.4	 20
 98	 22	38.8	8.5	 20
 99	 22	34.8	6.3	 16
100	 22	35.5	6.3	 20
101	 22	36.8	7.2	 20
102	 22	36.8	6.6	 16
103	 22	34.5	7.8	 20
104	 22	50.0	7.6	 20
105	 22	31.0	4.8	 16
106	 22	33.0	5.0	 20
107	 22	39.3	8.0	 20
108	 22	31.3	5.8	 16
109	 22	29.3	5.6	 20
110	 22	32.3	6.9	 20
111	 22	27.5	6.4	 16
112	 22	34.0	6.7	 20
113	 22	165.0	23.9	 20
114	 22	38.3	7.0	 16
115	 22	49.0	8.7	 20
116	 22	37.3	6.8	 20
117	 22	40.3	7.2	 16
118	 22	69.3	12.1	 20
119	 22	36.5	6.9	 20
120	 22	36.0	6.4	 16
121	 22	59.0	8.6	 20
122	 22	74.5	9.1	 20
123	 22	36.5	5.5	 16
124	 22	36.0	7.5	 20
125	 22	34.5	6.8	 20
126	 22	40.8	7.9	 16
127	 22	33.3	6.3	 20
128	 22	32.3	4.8	 20
129	 22	28.3	4.4	 16
130	 22	33.0	5.8	 20
131	 22	30.5	7.3	 20
132	 22	81.8	20.8	 16
133	 22	36.3	7.9	 20
134	 22	40.0	8.3	 20
135	 22	29.3	5.1	 16
136	 22	35.5	5.4	 20
137	 22	61.0	11.2	 20
138	 22	35.0	5.2	 16
139	 22	34.0	6.4	 20
140	 22	53.3	9.0	 20
141	 22	85.3	9.5	 16
142	 22	251.5	33.8	 20
143	 22	127.8	19.2	 20
144	 22	198.5	18.2	 16
145	 22	194.0	19.2	 20
146	 22	67.0	10.4	 20
147	 22	52.0	8.4	 16
148	 22	297.3	30.0	 20
149	 22	47.0	9.1	 20
150	 22	303.3	28.5	 16
151	 22	42.3	9.4	 20
152	 22	36.8	7.8	 20
153	 22	95.0	12.9	 16
154	 22	34.3	6.1	 20
155	 22	55.8	10.3	 20
156	 22	46.3	9.2	 16
157	 22	63.0	13.0	 20
158	 22	55.0	7.7	 20
159	 22	31.3	4.9	 16
160	 22	74.3	10.6	 20
161	 22	69.0	9.9	 20
162	 22	178.5	15.6	 16
163	 22	542.5	43.3	 20
164	 22	86.3	15.0	 20
165	 22	67.8	14.3	 16
166	 22	212.0	34.9	 20
167	 22	117.0	15.7	 20
168	 22	97.3	15.9	 16
169	 22	129.8	15.5	 20
170	 22	89.8	13.3	 20
171	 22	92.8	16.9	 16
172	 22	403.3	25.9	 20
173	 22	115.3	17.0	 20
174	 22	88.5	12.6	 16
175	 22	85.5	11.5	 20
176	 22	43.5	7.9	 20
177	 22	37.3	7.3	 16
178	 22	32.3	7.1	 20
179	 22	29.3	6.1	 20
180	 22	46.0	7.7	 16
181	 22	59.0	12.4	 20
182	 22	36.5	7.4	 20
183	 22	35.3	8.4	 16
184	 22	32.0	6.6	 20
185	 22	81.3	18.7	 20
186	 22	157.5	16.5	 16
187	 22	192.5	20.4	 20
188	 22	89.3	14.6	 20
189	 22	85.3	7.0	 16
190	 22	108.3	17.9	 20
191	 22	386.5	32.1	 20
192	 22	168.5	23.6	 16
193	 22	82.5	14.2	 20
194	 22	392.3	37.1	 16
195	 22	108.8	17.5	 20
196	 22	101.0	13.0	 20
197	 22	185.3	15.3	 16
198	 22	404.3	72.8	 20
199	 22	223.5	25.2	 20
200	 22	78.0	11.5	 16
201	 22	72.8	14.1	 20
202	 22	70.0	10.0	 20
203	 22	36.3	6.1	 16
204	 22	67.3	16.3	 20
205	 22	55.0	7.6	 20
206	 22	35.0	4.7	 16
207	 22	36.3	5.3	 20
208	 22	27.3	6.6	 20
209	 22	26.5	4.1	 16
210	 22	37.3	8.5	 20
211	 22	34.3	4.2	 20
212	 22	38.3	6.7	 16
213	 22	30.0	7.2	 20
214	 22	46.3	10.1	 20
215	 22	25.3	4.4	 16
216	 22	42.0	7.4	 20
217	 22	30.3	6.9	 20
218	 22	27.5	6.1	 16
219	 22	29.5	4.4	 20
220	 22	34.0	7.6	 20
221	 22	32.3	6.0	 16
222	 22	41.3	4.7	 20
223	 22	39.0	5.8	 20
224	 22	29.0	5.4	 16
225	 22	70.0	17.0	 20
226	 22	35.3	7.5	 20
227	 22	33.0	7.3	 16
228	 22	29.3	4.1	 20
229	 22	34.5	6.5	 20
230	 22	48.0	8.1	 16
231	 22	31.0	7.0	 20
232	 22	36.3	7.0	 20
233	 22	37.0	9.4	 16
234	 22	55.3	9.3	 20
235	 22	242.8	31.0	 20
236	 22	459.3	36.9	 16
237	 22	126.3	112.4	 20
238	 22	81.0	13.8	 20
239	 22	85.8	10.9	 16
240	 22	51.3	8.6	 20
241	 22	57.5	8.9	 20
242	 22	62.0	10.3	 16
243	 22	40.3	8.1	 20
244	 22	68.0	11.2	 20
245	 22	113.5	18.8	 16
246	 22	85.3	16.0	 20
247	 22	102.3	15.5	 20
248	 22	152.5	21.4	 16
249	 22	47.8	9.7	 20
250	 22	33.0	5.0	 20
251	 22	151.0	21.9	 16
252	 22	28.8	5.3	 20
253	 22	34.3	6.3	 20
254	 22	67.3	8.7	 16
255	 22	63.5	7.5	 20
256	 22	93.8	16.4	 20
257	 22	351.3	31.7	 16
258	 22	32.3	6.6	 20
259	 22	33.3	7.2	 20
260	 22	31.3	4.5	 16
261	 22	39.5	7.9	 20
262	 22	91.3	12.4	 20
263	 22	58.8	9.7	 16
264	 22	38.8	10.7	 20
265	 22	31.5	5.9	 20
266	 22	31.5	5.5	 16
267	 22	35.3	6.2	 20
268	 22	31.3	7.3	 20
269	 22	29.3	6.9	 16
270	 22	37.3	7.3	 20
271	 22	31.3	6.3	 20
272	 22	32.5	5.4	 16
273	 22	92.5	12.0	 20
274	 22	79.3	13.4	 20
275	 22	47.5	7.2	 16
276	 22	197.3	31.6	 20
277	 22	50.3	9.9	 20
278	 22	35.0	6.1	 16
279	 22	43.5	6.2	 20
280	 22	110.0	15.1	 20
281	 22	1306.5	95.4	 16
282	 22	433.8	65.1	 20
283	 22	42.0	7.0	 20
284	 22	147.3	16.1	 16
285	 22	116.5	14.6	 20
286	 22	228.0	20.2	 20
287	 22	51.5	9.0	 16
288	 22	31.3	5.5	 20
289	 22	31.5	7.6	 20
290	 22	79.0	14.7	 16
291	 22	33.0	5.7	 20
292	 22	35.3	8.0	 20
293	 22	35.3	6.4	 16
294	 22	209.8	27.6	 20
295	 22	59.5	14.8	 20
296	 22	215.5	27.2	 16
297	 22	110.8	18.9	 20
298	 22	54.0	10.2	 20
299	 22	38.8	6.4	 16
300	 22	36.0	7.6	 20
301	 22	42.5	10.6	 20
302	 22	45.0	8.2	 16
303	 22	38.3	7.6	 20
304	 22	69.3	8.3	 20
305	 22	76.3	15.1	 16
306	 22	54.8	10.0	 20
307	 22	41.0	7.5	 20
308	 22	127.8	18.5	 16
309	 22	40.0	7.0	 20
310	 22	37.0	6.7	 20
311	 22	31.8	7.6	 16
312	 22	35.3	8.3	 20
313	 22	34.3	6.5	 20
314	 22	34.5	6.5	 16
315	 22	41.3	12.6	 20
316	 22	42.8	5.4	 20
317	 22	37.5	8.7	 16
318	 22	71.0	11.6	 20
319	 22	84.0	10.5	 20
320	 22	36.5	7.2	 16
321	 22	66.3	9.7	 20
322	 22	36.8	8.6	 16
323	 22	32.0	5.1	 20
324	 22	27.8	5.3	 20
325	 22	32.8	6.4	 16
326	 22	30.3	7.4	 20
327	 22	69.5	10.7	 20
328	 22	34.3	8.1	 16
329	 22	40.5	8.9	 20
330	 22	51.3	8.1	 20
331	 22	38.5	8.3	 16
332	 22	72.5	11.3	 20
333	 22	575.5	53.5	 20
334	 22	164.0	28.4	 16
335	 22	154.3	32.8	 20
336	 22	224.0	27.2	 20
337	 22	323.0	31.5	 16
338	 22	78.8	43.7	 20
339	 22	45.3	9.7	 20
340	 22	58.3	9.3	 16
341	 22	38.5	7.9	 20
342	 22	49.0	11.8	 20
343	 22	50.0	5.4	 16
344	 22	44.3	7.8	 20
345	 22	78.8	12.6	 20
346	 22	87.8	13.8	 16
347	 22	135.0	17.2	 20
348	 22	52.8	12.6	 20
349	 22	50.5	8.3	 16
350	 22	51.8	10.1	 20
351	 22	47.0	7.1	 20
352	 22	33.8	6.9	 16
353	 22	47.0	9.8	 20
354	 22	33.0	6.5	 20
355	 22	102.5	17.5	 16
356	 22	39.3	11.4	 20
357	 22	28.3	5.7	 20
358	 22	30.0	7.4	 16
359	 22	30.0	5.3	 20
360	 22	32.0	6.3	 20
361	 22	41.5	7.7	 16
362	 22	82.5	15.9	 20
363	 22	47.3	8.0	 20
364	 22	27.3	4.7	 16
365	 22	31.0	6.2	 20
366	 22	26.3	4.5	 20
367	 22	32.3	5.4	 16
368	 22	32.5	6.2	 20
369	 22	36.5	7.4	 20
370	 22	83.0	9.6	 16
371	 22	30.5	7.3	 20
372	 22	28.5	4.8	 20
373	 22	31.0	6.1	 16
374	 22	46.8	8.3	 20
375	 22	168.3	34.8	 20
376	 22	148.0	23.4	 16
377	 22	164.5	16.4	 20
378	 22	68.5	15.4	 20
379	 22	42.0	9.6	 16
380	 22	97.0	15.2	 20
381	 22	46.3	10.3	 20
382	 22	33.3	7.1	 16
383	 22	69.5	12.9	 20
384	 22	39.3	7.8	 20
385	 22	34.0	6.4	 16
386	 22	30.3	5.1	 20
387	 22	32.0	7.0	 20
388	 22	28.5	5.4	 16
389	 22	38.3	5.8	 20
390	 22	38.0	6.8	 20
391	 22	36.0	8.0	 16
392	 22	55.0	14.8	 20
393	 22	54.8	11.9	 20
394	 22	32.5	7.3	 16
395	 22	35.3	6.8	 20
396	 22	37.3	6.6	 20
397	 22	90.0	11.4	 16
398	 22	244.5	37.5	 20
399	 22	48.5	10.2	 20
400	 22	85.5	14.9	 16
401	 22	180.8	26.7	 20
402	 22	50.3	8.4	 20
403	 22	41.3	6.6	 16
404	 22	492.0	82.3	 20
405	 22	395.3	30.3	 20
406	 22	476.8	33.4	 16
407	 22	132.0	16.2	 20
408	 22	56.8	7.2	 20
409	 22	95.3	13.0	 16
410	 22	116.0	18.6	 20
411	 22	63.3	12.6	 20
412	 22	132.0	14.0	 16
413	 22	48.5	10.0	 20
414	 22	35.3	5.4	 20
415	 22	41.5	6.8	 16
416	 22	32.0	4.4	 20
417	 22	47.3	9.0	 20
418	 22	47.3	7.4	 16
419	 22	141.3	33.0	 20
420	 22	64.3	12.2	 20
421	 22	76.3	12.0	 16
422	 22	53.0	10.8	 20
423	 22	30.3	6.2	 20
424	 22	33.5	9.5	 16
425	 22	32.3	6.1	 20
426	 22	33.0	4.8	 20
427	 22	34.5	6.6	 16
428	 22	32.0	6.0	 20
429	 22	40.0	7.2	 20
430	 22	81.0	15.5	 16
431	 22	147.8	21.5	 20
432	 22	36.0	7.0	 20
433	 22	518.8	30.6	 16
434	 22	36.8	7.1	 20
435	 22	66.3	11.4	 20
436	 22	63.3	11.1	 16
437	 22	117.5	14.9	 20
438	 22	32.3	5.1	 20
439	 22	30.0	7.3	 16
440	 22	35.0	7.2	 20
441	 22	45.3	15.1	 20
442	 22	31.0	5.3	 16
443	 22	35.3	8.9	 20
444	 22	56.0	11.4	 20
445	 22	44.0	6.7	 16
446	 22	37.0	6.2	 20
447	 22	40.3	7.2	 16
448	 22	48.5	9.7	 20
449	 22	46.0	8.4	 20
450	 22	157.3	23.0	 16
451	 22	89.0	12.8	 20
452	 22	167.3	19.1	 20
453	 22	511.8	40.3	 16
454	 22	211.5	39.7	 20
455	 22	54.5	8.6	 20
456	 22	61.8	10.4	 16
457	 22	38.5	6.2	 20
458	 22	30.0	4.0	 20
459	 22	30.8	5.2	 16
460	 22	34.3	6.2	 20
461	 22	28.0	5.5	 20
462	 22	34.0	6.9	 16
463	 22	34.0	5.3	 20
464	 22	44.3	7.3	 20
465	 22	39.0	6.8	 16
466	 22	33.3	8.4	 20
467	 22	28.0	5.1	 20
468	 22	40.3	7.8	 16
469	 22	148.8	33.6	 20
470	 22	69.0	13.0	 20
471	 22	56.3	9.8	 16
472	 22	136.8	26.8	 20
473	 22	31.3	5.9	 20
474	 22	55.0	9.4	 16
475	 22	31.5	6.8	 20
476	 22	30.0	6.0	 20
477	 22	39.3	6.2	 16
478	 22	47.3	9.4	 20
479	 22	33.3	6.0	 20
480	 22	54.5	7.8	 16
481	 22	43.8	7.3	 20
482	 22	37.8	7.3	 20
483	 22	31.5	5.6	 16
484	 22	29.3	5.2	 20
485	 22	47.5	6.4	 20
486	 22	260.0	22.5	 16
487	 22	104.8	14.1	 20
488	 22	31.0	6.7	 20
489	 22	34.3	7.0	 16
490	 22	42.0	7.4	 20
491	 22	45.8	7.7	 20
492	 22	63.5	9.9	 16
493	 22	94.0	17.4	 20
494	 22	43.3	9.5	 20
495	 22	45.0	6.9	 16
496	 22	239.8	36.3	 20
497	 22	113.5	14.7	 20
498	 22	206.0	14.4	 16
499	 22	193.5	29.8	 20
500	 22	249.8	28.0	 20
501	 22	43.0	4.3	 16
502	 22	49.3	7.5	 20
503	 22	33.3	5.8	 20
504	 22	33.3	8.0	 16
505	 22	93.5	16.5	 20
506	 22	37.0	7.1	 20
507	 22	36.3	8.1	 16
508	 22	119.8	20.0	 20
509	 22	67.0	10.1	 20
510	 22	75.5	15.3	 16
511	 22	160.0	23.6	 20
512	 22	99.5	20.3	 20
513	 22	36.3	9.1	 16
514	 22	36.3	5.9	 20
515	 22	36.0	6.9	 20
516	 22	30.5	4.9	 16
517	 22	31.3	5.9	 20
518	 22	86.0	14.2	 20
519	 22	45.8	12.8	 16
520	 22	144.0	18.3	 20
521	 22	562.3	55.9	 20
522	 22	51.0	7.6	 16
523	 22	273.0	37.1	 20
524	 22	134.0	19.1	 20
525	 22	502.5	40.2	 16
526	 22	424.0	48.3	 20
527	 22	77.0	14.2	 20
528	 22	61.5	13.2	 16
529	 22	69.0	11.9	 20
530	 22	87.3	14.7	 20
531	 22	41.3	10.5	 16
532	 22	44.5	7.5	 20
533	 22	97.3	12.9	 20
534	 22	312.5	22.3	 16
535	 22	80.5	14.3	 20
536	 22	33.3	6.5	 20
537	 22	37.5	7.8	 16
538	 22	437.0	90.9	 20
539	 22	135.8	19.2	 20
540	 22	48.3	9.6	 16
541	 22	118.5	19.0	 20
542	 22	32.3	4.8	 20
543	 22	43.3	7.3	 16
544	 22	32.0	7.9	 20
545	 22	31.3	5.3	 20
546	 22	33.8	5.6	 16
547	 22	26.3	5.3	 20
548	 22	26.3	4.4	 20
549	 22	41.0	6.7	 16
550	 22	29.5	6.9	 20
551	 22	29.3	6.6	 20
552	 22	30.3	7.8	 16
553	 22	28.3	6.5	 20
554	 22	29.0	7.2	 20
555	 22	48.0	10.4	 16
556	 22	29.3	6.1	 20
557	 22	48.5	7.2	 20
558	 22	34.3	5.7	 16
559	 22	34.0	6.0	 20
560	 22	45.0	8.8	 20
561	 22	66.5	9.3	 16
562	 22	85.8	11.7	 20
563	 22	51.3	10.0	 20
564	 22	76.0	12.5	 16
565	 22	41.5	8.1	 20
566	 22	34.3	5.5	 20
567	 22	36.0	7.8	 16
568	 22	96.5	17.1	 20
569	 22	36.5	13.0	 20
570	 22	30.0	5.0	 16
571	 22	52.3	11.2	 20
572	 22	47.3	9.4	 20
573	 22	55.3	11.6	 16
574	 22	38.0	7.0	 20
575	 22	47.0	8.6	 20
576	 22	49.0	10.9	 16
577	 22	313.0	49.4	 20
578	 22	68.3	8.7	 16
579	 22	52.0	15.5	 20
580	 22	149.8	22.7	 20
581	 22	54.5	8.8	 16
582	 22	87.8	14.2	 20
583	 22	61.0	10.0	 20
584	 22	47.3	9.4	 16
585	 22	49.0	8.9	 20
586	 22	48.8	7.7	 20
587	 22	27.8	5.7	 16
588	 22	32.0	5.2	 20
589	 22	49.0	7.5	 20
590	 22	65.5	9.6	 16
591	 22	39.3	8.5	 20
592	 22	58.0	8.8	 20
593	 22	34.3	6.0	 16
594	 22	32.3	6.8	 20
595	 22	28.5	5.5	 20
596	 22	32.0	7.9	 16
597	 22	30.3	5.4	 20
598	 22	29.0	5.6	 20
599	 22	41.3	6.2	 16
600	 22	31.3	7.0	 20
601	 22	33.3	5.9	 20
602	 22	41.3	7.7	 16
603	 22	40.5	8.9	 20
604	 22	28.3	5.8	 20
605	 22	34.3	7.8	 16
606	 22	28.3	4.6	 20
607	 22	34.0	6.6	 20
608	 22	35.3	6.0	 16
609	 22	29.0	4.9	 20
610	 22	35.5	7.7	 20
611	 22	43.5	8.6	 16
612	 22	31.0	5.0	 20
613	 22	129.3	21.9	 20
614	 22	132.5	15.5	 16
615	 22	69.5	8.6	 20
616	 22	97.0	17.5	 20
617	 22	51.3	7.3	 16
618	 22	37.0	7.3	 20
619	 22	224.3	38.9	 20
620	 22	212.5	24.3	 16
621	 22	42.0	6.4	 20
622	 22	48.5	8.7	 20
623	 22	61.0	9.9	 16
624	 22	248.0	48.3	 20
625	 22	137.0	17.1	 20
626	 22	67.3	14.5	 16
627	 22	31.3	5.5	 20
628	 22	60.5	9.8	 20
629	 22	63.3	12.2	 16
630	 22	81.0	11.3	 20
631	 22	96.3	13.6	 20
632	 22	214.3	18.1	 16
633	 22	284.0	26.8	 20
634	 22	44.3	8.5	 20
635	 22	54.3	10.0	 16
636	 22	44.3	8.0	 20
637	 22	71.3	11.3	 20
638	 22	37.0	4.5	 16
639	 22	3433.8	521.0	 20
  0	 23	41.0	6.1	 25
  1	 23	114.5	25.0	 20
  2	 23	69.0	11.4	 25
  3	 23	53.0	9.1	 25
  4	 23	36.0	6.2	 20
  5	 23	114.0	26.7	 25
  6	 23	52.0	9.5	 25
  7	 23	52.0	11.4	 20
  8	 23	32.0	7.0	 25
  9	 23	28.0	4.0	 25
 10	 23	28.3	5.5	 20
 11	 23	133.0	34.0	 25
 12	 23	39.0	7.7	 25
 13	 23	28.3	4.8	 20
 14	 23	88.0	18.1	 25
 15	 23	97.0	17.1	 25
 16	 23	72.3	16.8	 20
 17	 23	91.0	18.0	 25
 18	 23	61.0	14.3	 25
 19	 23	156.3	29.5	 20
 20	 23	76.0	16.5	 25
 21	 23	28.0	5.1	 25
 22	 23	27.5	5.7	 20
 23	 23	48.0	7.4	 25
 24	 23	48.0	9.3	 25
 25	 23	105.0	16.3	 20
 26	 23	313.0	50.3	 25
 27	 23	144.0	24.4	 25
 28	 23	172.0	24.0	 20
 29	 23	103.0	19.9	 25
 30	 23	243.0	32.9	 25
 31	 23	524.0	66.1	 20
 32	 23	692.0	114.9	 25
 33	 23	189.0	38.4	 25
 34	 23	79.8	17.0	 20
 35	 23	34.0	5.7	 25
 36	 23	56.0	10.6	 25
 37	 23	388.5	75.3	 20
 38	 23	52.0	10.3	 25
 39	 23	73.0	14.9	 25
 40	 23	36.3	6.2	 20
 41	 23	44.0	8.4	 25
 42	 23	31.0	6.7	 25
 43	 23	271.5	70.5	 20
 44	 23	31.0	4.5	 25
 45	 23	41.0	11.5	 25
 46	 23	63.5	12.0	 20
 47	 23	48.0	7.9	 25
 48	 23	1289.0	279.2	 25
 49	 23	32.3	6.6	 20
 50	 23	32.0	6.1	 25
 51	 23	43.0	8.4	 25
 52	 23	82.3	11.9	 20
 53	 23	198.0	33.8	 25
 54	 23	187.0	27.3	 25
 55	 23	88.0	19.9	 20
 56	 23	35.0	7.9	 25
 57	 23	43.0	8.8	 25
 58	 23	31.0	7.5	 20
 59	 23	29.0	5.0	 25
 60	 23	178.0	36.2	 25
 61	 23	38.8	9.1	 20
 62	 23	49.0	10.0	 25
 63	 23	31.0	5.1	 25
 64	 23	63.0	10.6	 20
 65	 23	44.0	9.1	 25
 66	 23	175.8	34.9	 20
 67	 23	71.0	18.1	 25
 68	 23	234.0	35.4	 25
 69	 23	164.3	26.5	 20
 70	 23	1288.0	335.3	 25
 71	 23	58.0	9.3	 25
 72	 23	48.0	7.7	 20
 73	 23	58.0	10.9	 25
 74	 23	72.0	14.5	 25
 75	 23	39.3	7.4	 20
 76	 23	258.0	70.9	 25
 77	 23	40.0	8.1	 25
 78	 23	80.5	16.4	 20
 79	 23	84.0	17.3	 25
 80	 23	53.0	9.2	 25
 81	 23	26.3	4.9	 20
 82	 23	39.0	7.1	 25
 83	 23	32.0	5.9	 25
 84	 23	70.8	12.7	 20
 85	 23	58.0	11.5	 25
 86	 23	171.0	35.0	 25
 87	 23	76.8	12.2	 20
 88	 23	43.0	8.8	 25
 89	 23	75.0	12.2	 25
 90	 23	144.3	23.6	 20
 91	 23	101.0	21.7	 25
 92	 23	377.0	73.0	 25
 93	 23	511.5	45.0	 20
 94	 23	42.0	7.5	 25
 95	 23	35.0	5.6	 25
 96	 23	85.5	13.7	 20
 97	 23	206.0	29.9	 25
 98	 23	142.0	24.0	 25
 99	 23	39.0	8.0	 20
100	 23	63.0	12.1	 25
101	 23	52.0	10.4	 25
102	 23	52.0	6.2	 20
103	 23	112.0	23.7	 25
104	 23	68.0	14.9	 25
105	 23	359.0	73.1	 20
106	 23	29.0	6.0	 25
107	 23	203.0	46.1	 25
108	 23	352.0	75.1	 20
109	 23	102.0	26.4	 25
110	 23	111.0	24.0	 25
111	 23	56.5	11.0	 20
112	 23	66.0	13.8	 25
113	 23	30.0	6.1	 25
114	 23	39.3	6.2	 20
115	 23	97.0	20.5	 25
116	 23	73.0	11.9	 25
117	 23	35.3	6.8	 20
118	 23	50.0	9.3	 25
119	 23	177.0	21.1	 25
120	 23	45.8	11.2	 20
121	 23	83.0	18.2	 25
122	 23	62.0	12.5	 25
123	 23	1019.5	186.8	 20
124	 23	252.0	50.0	 25
125	 23	284.0	47.3	 25
126	 23	169.8	33.7	 20
127	 23	181.0	30.6	 25
128	 23	272.0	51.2	 25
129	 23	79.3	14.0	 20
130	 23	48.0	11.8	 25
131	 23	35.0	6.2	 25
132	 23	171.0	28.2	 20
133	 23	62.0	11.6	 25
134	 23	179.0	41.0	 25
135	 23	102.8	21.0	 20
136	 23	70.0	11.4	 25
137	 23	36.0	7.1	 25
138	 23	208.3	43.0	 20
139	 23	36.0	7.3	 25
140	 23	41.0	6.5	 25
141	 23	34.5	8.2	 20
142	 23	240.0	46.2	 25
143	 23	126.0	26.6	 25
144	 23	892.3	139.5	 20
145	 23	144.0	17.8	 25
146	 23	449.0	63.7	 25
147	 23	1308.8	121.0	 20
148	 23	1561.0	216.9	 25
149	 23	80.0	11.7	 25
150	 23	140.0	30.7	 20
151	 23	75.0	16.8	 25
152	 23	73.0	16.6	 25
153	 23	58.0	13.3	 20
154	 23	31.0	4.6	 25
155	 23	47.0	10.8	 25
156	 23	73.3	16.0	 20
157	 23	72.0	12.0	 25
158	 23	34.0	5.3	 25
159	 23	54.0	10.4	 20
160	 23	44.0	8.0	 25
161	 23	66.0	15.4	 25
162	 23	221.3	28.5	 20
163	 23	76.0	16.6	 25
164	 23	44.0	9.3	 25
165	 23	45.8	10.5	 20
166	 23	180.0	45.5	 25
167	 23	52.0	7.1	 25
168	 23	47.0	10.9	 20
169	 23	178.0	49.3	 25
170	 23	144.0	28.1	 25
171	 23	149.5	20.4	 20
172	 23	171.0	28.2	 25
173	 23	73.0	14.0	 25
174	 23	230.3	31.5	 20
175	 23	72.0	27.2	 25
176	 23	167.0	26.8	 25
177	 23	97.0	14.9	 20
178	 23	177.0	34.7	 25
179	 23	115.0	23.9	 25
180	 23	39.3	6.2	 20
181	 23	29.0	4.7	 25
182	 23	42.0	8.9	 25
183	 23	34.5	7.2	 20
184	 23	74.0	13.9	 25
185	 23	63.0	10.5	 25
186	 23	105.0	12.9	 20
187	 23	268.0	44.6	 25
188	 23	83.0	14.6	 25
189	 23	61.3	8.2	 20
190	 23	44.0	8.6	 25
191	 23	60.0	8.6	 25
192	 23	68.5	12.7	 20
193	 23	75.0	10.6	 25
194	 23	43.5	5.4	 20
195	 23	54.0	8.5	 25
196	 23	34.0	6.2	 25
197	 23	708.3	122.3	 20
198	 23	889.0	115.2	 25
199	 23	104.0	39.3	 25
200	 23	39.5	5.4	 20
201	 23	55.0	13.4	 25
202	 23	83.0	12.6	 25
203	 23	29.0	8.1	 20
204	 23	26.0	5.4	 25
205	 23	47.0	11.0	 25
206	 23	55.3	9.7	 20
207	 23	46.0	8.6	 25
208	 23	29.0	7.3	 25
209	 23	32.3	7.8	 20
210	 23	31.0	5.1	 25
211	 23	27.0	6.0	 25
212	 23	28.0	4.4	 20
213	 23	27.0	6.1	 25
214	 23	32.0	6.7	 25
215	 23	26.8	7.1	 20
216	 23	40.0	8.5	 25
217	 23	42.0	8.3	 25
218	 23	779.8	180.8	 20
219	 23	149.0	104.5	 25
220	 23	32.0	6.8	 25
221	 23	28.0	3.8	 20
222	 23	32.0	6.0	 25
223	 23	34.0	6.2	 25
224	 23	174.3	42.7	 20
225	 23	30.0	6.3	 25
226	 23	60.0	12.3	 25
227	 23	33.0	6.8	 20
228	 23	47.0	8.2	 25
229	 23	42.0	8.9	 25
230	 23	2281.8	522.6	 20
231	 23	62.0	28.0	 25
232	 23	61.0	11.3	 25
233	 23	128.3	23.0	 20
234	 23	87.0	18.3	 25
235	 23	322.0	24.1	 25
236	 23	145.0	25.6	 20
237	 23	83.0	17.0	 25
238	 23	70.0	11.7	 25
239	 23	223.5	52.9	 20
240	 23	65.0	12.6	 25
241	 23	378.0	52.2	 25
242	 23	88.5	15.7	 20
243	 23	63.0	11.3	 25
244	 23	61.0	13.4	 25
245	 23	40.3	8.4	 20
246	 23	107.0	23.6	 25
247	 23	187.0	45.2	 25
248	 23	325.3	59.5	 20
249	 23	116.0	13.3	 25
250	 23	667.0	125.4	 25
251	 23	242.5	38.0	 20
252	 23	64.0	11.2	 25
253	 23	67.0	13.2	 25
254	 23	110.0	16.6	 20
255	 23	1735.0	362.6	 25
256	 23	1986.0	434.8	 25
257	 23	71.3	14.4	 20
258	 23	58.0	9.7	 25
259	 23	432.0	101.8	 25
260	 23	36.0	8.1	 20
261	 23	33.0	6.8	 25
262	 23	33.0	8.6	 25
263	 23	74.0	10.9	 20
264	 23	69.0	12.9	 25
265	 23	46.0	23.7	 25
266	 23	38.0	7.8	 20
267	 23	39.0	7.1	 25
268	 23	40.0	7.2	 25
269	 23	33.0	6.8	 20
270	 23	57.0	12.6	 25
271	 23	50.0	9.2	 25
272	 23	35.3	8.6	 20
273	 23	29.0	5.3	 25
274	 23	31.0	5.6	 25
275	 23	38.5	8.0	 20
276	 23	55.0	14.2	 25
277	 23	28.0	5.8	 25
278	 23	35.0	6.1	 20
279	 23	115.0	31.4	 25
280	 23	85.0	14.9	 25
281	 23	64.0	12.7	 20
282	 23	35.0	6.7	 25
283	 23	36.0	6.7	 25
284	 23	681.5	161.7	 20
285	 23	223.0	61.0	 25
286	 23	77.0	12.0	 25
287	 23	33.8	7.4	 20
288	 23	30.0	5.6	 25
289	 23	32.0	6.3	 25
290	 23	67.3	12.3	 20
291	 23	41.0	6.5	 25
292	 23	454.0	102.2	 25
293	 23	74.3	18.2	 20
294	 23	115.0	16.5	 25
295	 23	387.0	66.2	 25
296	 23	130.3	13.5	 20
297	 23	83.0	44.3	 25
298	 23	161.0	27.6	 25
299	 23	178.0	36.0	 20
300	 23	49.0	11.1	 25
301	 23	723.0	167.8	 25
302	 23	39.0	8.1	 20
303	 23	43.0	8.7	 25
304	 23	48.0	8.4	 25
305	 23	55.8	10.3	 20
306	 23	41.0	7.6	 25
307	 23	54.0	8.2	 25
308	 23	80.5	8.4	 20
309	 23	40.0	7.4	 25
310	 23	448.0	89.4	 25
311	 23	160.3	33.6	 20
312	 23	103.0	22.1	 25
313	 23	58.0	12.0	 25
314	 23	36.0	7.4	 20
315	 23	713.0	168.8	 25
316	 23	74.0	17.4	 25
317	 23	35.0	7.4	 20
318	 23	75.0	17.8	 25
319	 23	40.0	8.8	 25
320	 23	69.0	13.9	 20
321	 23	37.0	7.6	 25
322	 23	926.8	230.6	 20
323	 23	81.0	14.5	 25
324	 23	40.0	6.8	 25
325	 23	29.8	7.1	 20
326	 23	38.0	8.6	 25
327	 23	48.0	12.5	 25
328	 23	42.0	9.5	 20
329	 23	36.0	7.6	 25
330	 23	332.0	80.6	 25
331	 23	93.8	20.9	 20
332	 23	164.0	34.5	 25
333	 23	381.0	91.1	 25
334	 23	218.5	44.3	 20
335	 23	378.0	50.2	 25
336	 23	1260.0	190.3	 25
337	 23	668.8	128.1	 20
338	 23	980.0	167.9	 25
339	 23	118.0	39.5	 25
340	 23	344.8	79.3	 20
341	 23	115.0	24.0	 25
342	 23	98.0	15.3	 25
343	 23	66.0	11.7	 20
344	 23	84.0	18.0	 25
345	 23	76.0	11.7	 25
346	 23	100.0	22.9	 20
347	 23	58.0	23.2	 25
348	 23	203.0	33.8	 25
349	 23	401.8	85.0	 20
350	 23	629.0	135.1	 25
351	 23	138.0	26.0	 25
352	 23	38.5	7.0	 20
353	 23	59.0	10.9	 25
354	 23	69.0	17.0	 25
355	 23	42.0	6.5	 20
356	 23	56.0	11.9	 25
357	 23	30.0	6.1	 25
358	 23	30.0	4.6	 20
359	 23	33.0	6.7	 25
360	 23	61.0	12.9	 25
361	 23	68.0	13.3	 20
362	 23	410.0	101.8	 25
363	 23	565.0	93.6	 25
364	 23	58.3	18.5	 20
365	 23	32.0	8.3	 25
366	 23	28.0	4.4	 25
367	 23	31.3	7.8	 20
368	 23	45.0	10.6	 25
369	 23	125.0	19.4	 25
370	 23	110.5	17.4	 20
371	 23	70.0	15.0	 25
372	 23	96.0	20.2	 25
373	 23	63.3	12.6	 20
374	 23	59.0	12.7	 25
375	 23	112.0	41.3	 25
376	 23	165.8	26.4	 20
377	 23	107.0	72.5	 25
378	 23	150.0	35.2	 25
379	 23	53.5	7.7	 20
380	 23	51.0	9.4	 25
381	 23	35.0	8.1	 25
382	 23	61.5	12.2	 20
383	 23	175.0	28.7	 25
384	 23	380.0	95.1	 25
385	 23	33.3	6.4	 20
386	 23	32.0	6.3	 25
387	 23	28.0	4.9	 25
388	 23	183.3	42.0	 20
389	 23	241.0	72.7	 25
390	 23	35.0	6.7	 25
391	 23	258.5	59.1	 20
392	 23	38.0	8.3	 25
393	 23	128.0	27.5	 25
394	 23	38.3	8.3	 20
395	 23	46.0	7.7	 25
396	 23	51.0	9.9	 25
397	 23	217.5	38.2	 20
398	 23	382.0	93.5	 25
399	 23	77.0	10.1	 25
400	 23	61.5	9.4	 20
401	 23	46.0	7.8	 25
402	 23	50.0	9.0	 25
403	 23	136.3	30.0	 20
404	 23	518.0	92.4	 25
405	 23	267.0	32.0	 25
406	 23	381.0	58.9	 20
407	 23	261.0	40.9	 25
408	 23	196.0	30.1	 25
409	 23	39.8	9.3	 20
410	 23	35.0	5.2	 25
411	 23	62.0	13.5	 25
412	 23	252.5	47.4	 20
413	 23	347.0	49.2	 25
414	 23	787.0	144.0	 25
415	 23	160.5	30.8	 20
416	 23	69.0	12.0	 25
417	 23	59.0	13.4	 25
418	 23	48.5	9.7	 20
419	 23	63.0	15.1	 25
420	 23	36.0	9.9	 25
421	 23	34.0	6.6	 20
422	 23	38.0	5.8	 25
423	 23	30.0	6.7	 25
424	 23	123.3	25.8	 20
425	 23	34.0	7.5	 25
426	 23	34.0	9.6	 25
427	 23	40.5	7.8	 20
428	 23	31.0	6.5	 25
429	 23	204.0	44.2	 25
430	 23	45.8	10.0	 20
431	 23	39.0	7.3	 25
432	 23	263.0	55.1	 25
433	 23	62.5	7.2	 20
434	 23	107.0	17.2	 25
435	 23	59.0	14.2	 25
436	 23	201.8	32.6	 20
437	 23	38.0	4.7	 25
438	 23	95.0	20.4	 25
439	 23	102.0	18.6	 20
440	 23	63.0	11.8	 25
441	 23	93.0	17.9	 25
442	 23	176.0	39.8	 20
443	 23	91.0	19.1	 25
444	 23	33.0	6.6	 25
445	 23	47.0	5.8	 20
446	 23	136.0	18.9	 25
447	 23	590.3	124.0	 20
448	 23	651.0	146.8	 25
449	 23	84.0	16.2	 25
450	 23	213.0	34.0	 20
451	 23	33.0	7.6	 25
452	 23	376.0	83.7	 25
453	 23	135.5	22.9	 20
454	 23	117.0	14.5	 25
455	 23	75.0	13.1	 25
456	 23	243.8	48.7	 20
457	 23	47.0	10.8	 25
458	 23	61.0	12.3	 25
459	 23	42.3	7.5	 20
460	 23	40.0	7.9	 25
461	 23	33.0	7.1	 25
462	 23	32.5	6.6	 20
463	 23	40.0	6.1	 25
464	 23	61.0	15.3	 25
465	 23	71.0	18.5	 20
466	 23	80.0	20.0	 25
467	 23	107.0	27.5	 25
468	 23	88.5	12.8	 20
469	 23	151.0	39.4	 25
470	 23	187.0	41.9	 25
471	 23	69.3	12.0	 20
472	 23	51.0	8.5	 25
473	 23	43.0	7.9	 25
474	 23	57.0	11.0	 20
475	 23	52.0	10.8	 25
476	 23	34.0	5.7	 25
477	 23	59.0	13.2	 20
478	 23	35.0	8.1	 25
479	 23	36.0	6.7	 25
480	 23	40.3	7.0	 20
481	 23	44.0	6.7	 25
482	 23	52.0	11.6	 25
483	 23	29.3	6.0	 20
484	 23	69.0	13.7	 25
485	 23	53.0	9.3	 25
486	 23	115.0	17.3	 20
487	 23	77.0	26.4	 25
488	 23	51.0	10.7	 25
489	 23	298.5	66.2	 20
490	 23	82.0	15.7	 25
491	 23	60.0	10.1	 25
492	 23	244.3	56.2	 20
493	 23	31.0	6.1	 25
494	 23	32.0	6.3	 25
495	 23	40.3	6.8	 20
496	 23	68.0	14.4	 25
497	 23	62.0	13.5	 25
498	 23	99.3	18.2	 20
499	 23	229.0	47.4	 25
500	 23	109.0	19.0	 25
501	 23	53.0	8.6	 20
502	 23	50.0	8.6	 25
503	 23	52.0	11.5	 25
504	 23	95.0	19.3	 20
505	 23	683.0	134.7	 25
506	 23	638.0	107.1	 25
507	 23	144.0	22.7	 20
508	 23	544.0	82.7	 25
509	 23	50.0	8.8	 25
510	 23	102.3	9.3	 20
511	 23	70.0	14.4	 25
512	 23	56.0	11.8	 25
513	 23	39.8	7.2	 20
514	 23	488.0	101.8	 25
515	 23	161.0	24.0	 25
516	 23	70.5	13.7	 20
517	 23	33.0	5.2	 25
518	 23	385.0	81.8	 25
519	 23	163.3	24.7	 20
520	 23	175.0	25.8	 25
521	 23	2587.0	508.4	 25
522	 23	180.0	33.3	 20
523	 23	59.0	11.5	 25
524	 23	40.0	7.6	 25
525	 23	106.3	14.1	 20
526	 23	99.0	30.0	 25
527	 23	60.0	8.7	 25
528	 23	417.0	63.8	 20
529	 23	104.0	12.7	 25
530	 23	159.0	22.8	 25
531	 23	351.3	74.4	 20
532	 23	411.0	83.5	 25
533	 23	2766.0	483.6	 25
534	 23	900.3	152.7	 20
535	 23	366.0	38.4	 25
536	 23	78.0	15.9	 25
537	 23	163.8	34.2	 20
538	 23	188.0	32.1	 25
539	 23	115.0	18.2	 25
540	 23	63.5	11.2	 20
541	 23	101.0	14.9	 25
542	 23	118.0	31.0	 25
543	 23	36.0	5.9	 20
544	 23	57.0	10.4	 25
545	 23	157.0	27.7	 25
546	 23	29.0	3.9	 20
547	 23	31.0	6.8	 25
548	 23	30.0	5.7	 25
549	 23	310.8	63.7	 20
550	 23	30.0	6.9	 25
551	 23	34.0	7.0	 25
552	 23	33.0	6.2	 20
553	 23	34.0	5.3	 25
554	 23	44.0	7.5	 25
555	 23	64.0	10.8	 20
556	 23	42.0	10.0	 25
557	 23	46.0	8.5	 25
558	 23	80.5	13.8	 20
559	 23	36.0	7.4	 25
560	 23	130.0	19.2	 25
561	 23	1178.5	219.9	 20
562	 23	1660.0	214.9	 25
563	 23	88.0	14.4	 25
564	 23	236.8	21.4	 20
565	 23	86.0	19.6	 25
566	 23	134.0	27.4	 25
567	 23	96.5	17.8	 20
568	 23	45.0	7.2	 25
569	 23	45.0	7.8	 25
570	 23	38.0	9.8	 20
571	 23	42.0	6.7	 25
572	 23	30.0	5.8	 25
573	 23	76.3	7.0	 20
574	 23	90.0	18.0	 25
575	 23	1207.0	262.2	 25
576	 23	74.3	13.4	 20
577	 23	37.0	7.4	 25
578	 23	28.0	4.7	 20
579	 23	36.0	6.0	 25
580	 23	110.0	23.3	 25
581	 23	52.8	8.6	 20
582	 23	35.0	8.1	 25
583	 23	90.0	18.0	 25
584	 23	907.8	199.7	 20
585	 23	590.0	138.2	 25
586	 23	587.0	107.9	 25
587	 23	720.0	143.1	 20
588	 23	39.0	7.3	 25
589	 23	130.0	28.2	 25
590	 23	528.3	110.1	 20
591	 23	42.0	9.9	 25
592	 23	543.0	98.0	 25
593	 23	369.3	70.7	 20
594	 23	35.0	6.5	 25
595	 23	30.0	6.5	 25
596	 23	45.3	8.5	 20
597	 23	44.0	8.7	 25
598	 23	248.0	65.0	 25
599	 23	41.3	8.9	 20
600	 23	28.0	5.9	 25
601	 23	33.0	5.3	 25
602	 23	28.3	5.9	 20
603	 23	39.0	10.2	 25
604	 23	64.0	13.0	 25
605	 23	1193.5	216.4	 20
606	 23	432.0	96.2	 25
607	 23	67.0	12.4	 25
608	 23	40.5	7.2	 20
609	 23	29.0	6.4	 25
610	 23	31.0	6.4	 25
611	 23	29.3	5.9	 20
612	 23	31.0	6.2	 25
613	 23	117.0	21.4	 25
614	 23	67.5	12.9	 20
615	 23	32.0	4.9	 25
616	 23	29.0	6.8	 25
617	 23	44.0	8.9	 20
618	 23	32.0	5.2	 25
619	 23	40.0	7.9	 25
620	 23	174.3	28.8	 20
621	 23	372.0	94.7	 25
622	 23	44.0	9.2	 25
623	 23	355.3	58.4	 20
624	 23	296.0	42.9	 25
625	 23	322.0	64.9	 25
626	 23	1417.0	236.4	 20
627	 23	246.0	34.1	 25
628	 23	105.0	16.8	 25
629	 23	97.3	11.3	 20
630	 23	348.0	47.2	 25
631	 23	94.0	14.5	 25
632	 23	339.0	68.0	 20
633	 23	116.0	18.1	 25
634	 23	118.0	21.5	 25
635	 23	116.0	19.2	 20
636	 23	38.0	7.3	 25
637	 23	576.0	92.0	 25
638	 23	257.8	37.1	 20
639	 23	48.0	10.7	 25
  0	 24	4698.0	572.3	 25
  1	 24	45.5	5.0	 20
  2	 24	70.0	9.4	 25
  3	 24	51.0	7.8	 25
  4	 24	33.3	5.5	 20
  5	 24	36.0	6.0	 25
  6	 24	44.0	7.3	 25
  7	 24	49.5	10.5	 20
  8	 24	29.0	7.3	 25
  9	 24	33.0	5.5	 25
 10	 24	31.0	6.0	 20
 11	 24	44.0	6.6	 25
 12	 24	38.0	7.4	 25
 13	 24	30.8	7.1	 20
 14	 24	38.0	7.9	 25
 15	 24	65.0	12.0	 25
 16	 24	67.0	10.8	 20
 17	 24	39.0	8.1	 25
 18	 24	45.0	9.2	 25
 19	 24	64.3	10.9	 20
 20	 24	30.0	5.3	 25
 21	 24	30.0	6.3	 25
 22	 24	27.3	6.1	 20
 23	 24	37.0	9.0	 25
 24	 24	42.0	7.4	 25
 25	 24	56.5	12.1	 20
 26	 24	137.0	19.7	 25
 27	 24	265.0	30.2	 25
 28	 24	290.8	24.3	 20
 29	 24	110.0	13.2	 25
 30	 24	357.0	32.2	 25
 31	 24	166.5	20.0	 20
 32	 24	219.0	20.5	 25
 33	 24	109.0	16.1	 25
 34	 24	99.3	12.3	 20
 35	 24	40.0	7.9	 25
 36	 24	81.0	12.1	 25
 37	 24	169.8	21.7	 20
 38	 24	62.0	10.2	 25
 39	 24	55.0	9.4	 25
 40	 24	38.0	6.6	 20
 41	 24	35.0	8.0	 25
 42	 24	28.0	4.6	 25
 43	 24	69.3	12.5	 20
 44	 24	26.0	5.3	 25
 45	 24	33.0	5.7	 25
 46	 24	40.5	7.7	 20
 47	 24	38.0	6.8	 25
 48	 24	252.0	34.0	 25
 49	 24	30.3	5.7	 20
 50	 24	30.0	6.6	 25
 51	 24	44.0	7.7	 25
 52	 24	52.0	7.8	 20
 53	 24	130.0	19.7	 25
 54	 24	86.0	12.5	 25
 55	 24	59.5	13.1	 20
 56	 24	32.0	5.2	 25
 57	 24	38.0	7.5	 25
 58	 24	31.0	5.3	 20
 59	 24	31.0	5.8	 25
 60	 24	48.0	10.3	 25
 61	 24	40.0	11.0	 20
 62	 24	39.0	7.1	 25
 63	 24	32.0	7.9	 25
 64	 24	47.5	7.1	 20
 65	 24	43.0	8.5	 25
 66	 24	50.0	9.4	 20
 67	 24	37.0	7.8	 25
 68	 24	98.0	17.5	 25
 69	 24	336.3	35.5	 20
 70	 24	315.0	54.6	 25
 71	 24	42.0	8.4	 25
 72	 24	38.0	8.6	 20
 73	 24	44.0	7.1	 25
 74	 24	49.0	7.4	 25
 75	 24	34.0	5.4	 20
 76	 24	46.0	9.6	 25
 77	 24	34.0	5.3	 25
 78	 24	42.5	13.3	 20
 79	 24	137.0	24.7	 25
 80	 24	59.0	12.0	 25
 81	 24	31.0	7.5	 20
 82	 24	33.0	5.9	 25
 83	 24	30.0	7.4	 25
 84	 24	52.0	10.0	 20
 85	 24	81.0	13.7	 25
 86	 24	113.0	16.9	 25
 87	 24	54.3	6.8	 20
 88	 24	39.0	7.3	 25
 89	 24	136.0	16.3	 25
 90	 24	282.5	20.9	 20
 91	 24	184.0	27.5	 25
 92	 24	434.0	36.9	 25
 93	 24	229.5	28.1	 20
 94	 24	40.0	7.8	 25
 95	 24	39.0	7.9	 25
 96	 24	62.8	12.5	 20
 97	 24	394.0	51.0	 25
 98	 24	71.0	12.8	 25
 99	 24	51.3	7.0	 20
100	 24	57.0	9.3	 25
101	 24	50.0	8.0	 25
102	 24	37.3	6.6	 20
103	 24	41.0	8.7	 25
104	 24	52.0	17.9	 25
105	 24	129.8	14.8	 20
106	 24	34.0	6.1	 25
107	 24	42.0	6.2	 25
108	 24	57.0	10.5	 20
109	 24	33.0	6.3	 25
110	 24	39.0	7.3	 25
111	 24	43.3	7.1	 20
112	 24	47.0	9.0	 25
113	 24	35.0	6.8	 25
114	 24	66.8	11.1	 20
115	 24	47.0	8.6	 25
116	 24	75.0	15.4	 25
117	 24	31.5	7.5	 20
118	 24	43.0	7.4	 25
119	 24	91.0	13.9	 25
120	 24	64.5	10.7	 20
121	 24	78.0	14.1	 25
122	 24	64.0	10.5	 25
123	 24	442.0	40.4	 20
124	 24	163.0	23.0	 25
125	 24	212.0	23.0	 25
126	 24	241.3	17.9	 20
127	 24	142.0	23.0	 25
128	 24	182.0	29.1	 25
129	 24	45.3	10.7	 20
130	 24	36.0	7.4	 25
131	 24	37.0	8.5	 25
132	 24	73.8	13.8	 20
133	 24	42.0	7.8	 25
134	 24	46.0	7.4	 25
135	 24	44.3	12.0	 20
136	 24	40.0	9.6	 25
137	 24	29.0	4.8	 25
138	 24	70.8	14.1	 20
139	 24	31.0	7.9	 25
140	 24	37.0	5.6	 25
141	 24	35.0	7.8	 20
142	 24	376.0	36.8	 25
143	 24	131.0	18.8	 25
144	 24	345.3	39.8	 20
145	 24	306.0	29.2	 25
146	 24	908.0	49.6	 25
147	 24	584.5	81.1	 20
148	 24	1286.0	109.2	 25
149	 24	185.0	20.8	 25
150	 24	250.3	23.4	 20
151	 24	110.0	15.5	 25
152	 24	50.0	9.2	 25
153	 24	124.0	14.5	 20
154	 24	37.0	7.8	 25
155	 24	50.0	7.9	 25
156	 24	70.0	8.4	 20
157	 24	140.0	21.7	 25
158	 24	36.0	7.5	 25
159	 24	37.3	7.8	 20
160	 24	61.0	10.1	 25
161	 24	36.0	6.6	 25
162	 24	141.0	15.6	 20
163	 24	43.0	7.4	 25
164	 24	39.0	9.8	 25
165	 24	47.3	9.3	 20
166	 24	120.0	18.6	 25
167	 24	44.0	7.5	 25
168	 24	37.3	8.3	 20
169	 24	62.0	11.5	 25
170	 24	181.0	22.3	 25
171	 24	236.0	22.2	 20
172	 24	81.0	10.3	 25
173	 24	88.0	10.6	 25
174	 24	116.0	14.1	 20
175	 24	138.0	14.3	 25
176	 24	120.0	18.7	 25
177	 24	47.5	7.9	 20
178	 24	52.0	7.1	 25
179	 24	79.0	16.0	 25
180	 24	33.0	5.9	 20
181	 24	26.0	5.2	 25
182	 24	37.0	6.8	 25
183	 24	31.5	6.0	 20
184	 24	89.0	14.2	 25
185	 24	67.0	6.7	 25
186	 24	114.3	16.1	 20
187	 24	99.0	16.3	 25
188	 24	65.0	9.8	 25
189	 24	43.5	6.4	 20
190	 24	49.0	12.5	 25
191	 24	55.0	9.1	 25
192	 24	47.0	8.2	 20
193	 24	61.0	9.3	 25
194	 24	33.3	6.3	 20
195	 24	38.0	7.2	 25
196	 24	31.0	6.9	 25
197	 24	426.5	55.8	 20
198	 24	497.0	68.8	 25
199	 24	61.0	21.2	 25
200	 24	35.3	6.8	 20
201	 24	42.0	7.3	 25
202	 24	67.0	11.9	 25
203	 24	32.3	6.8	 20
204	 24	27.0	4.9	 25
205	 24	37.0	7.1	 25
206	 24	26.8	5.5	 20
207	 24	31.0	6.3	 25
208	 24	27.0	5.8	 25
209	 24	30.0	6.4	 20
210	 24	28.0	6.0	 25
211	 24	29.0	4.4	 25
212	 24	31.5	5.1	 20
213	 24	29.0	6.0	 25
214	 24	28.0	6.1	 25
215	 24	29.3	5.8	 20
216	 24	33.0	7.3	 25
217	 24	31.0	6.2	 25
218	 24	64.5	15.0	 20
219	 24	44.0	8.7	 25
220	 24	33.0	8.9	 25
221	 24	34.3	5.9	 20
222	 24	28.0	6.1	 25
223	 24	28.0	5.9	 25
224	 24	36.5	8.1	 20
225	 24	31.0	5.0	 25
226	 24	45.0	9.6	 25
227	 24	42.3	9.0	 20
228	 24	48.0	7.6	 25
229	 24	36.0	6.6	 25
230	 24	359.5	53.5	 20
231	 24	41.0	7.4	 25
232	 24	185.0	30.1	 25
233	 24	125.8	14.8	 20
234	 24	97.0	16.1	 25
235	 24	668.0	42.1	 25
236	 24	173.8	15.9	 20
237	 24	82.0	17.6	 25
238	 24	55.0	11.2	 25
239	 24	91.5	12.8	 20
240	 24	62.0	10.4	 25
241	 24	120.0	21.8	 25
242	 24	83.5	14.8	 20
243	 24	45.0	8.4	 25
244	 24	40.0	9.9	 25
245	 24	37.5	6.3	 20
246	 24	47.0	9.4	 25
247	 24	50.0	10.0	 25
248	 24	227.0	22.4	 20
249	 24	154.0	19.1	 25
250	 24	202.0	25.0	 25
251	 24	210.0	28.7	 20
252	 24	39.0	7.9	 25
253	 24	130.0	16.7	 25
254	 24	366.0	29.2	 20
255	 24	794.0	78.0	 25
256	 24	892.0	67.9	 25
257	 24	72.0	12.1	 20
258	 24	45.0	7.4	 25
259	 24	86.0	12.4	 25
260	 24	33.8	8.4	 20
261	 24	30.0	8.5	 25
262	 24	31.0	6.4	 25
263	 24	47.0	8.5	 20
264	 24	34.0	9.7	 25
265	 24	38.0	7.9	 25
266	 24	34.0	6.7	 20
267	 24	31.0	5.4	 25
268	 24	43.0	7.7	 25
269	 24	31.0	5.9	 20
270	 24	63.0	10.8	 25
271	 24	41.0	7.3	 25
272	 24	33.0	7.0	 20
273	 24	30.0	5.8	 25
274	 24	31.0	6.1	 25
275	 24	30.0	6.1	 20
276	 24	42.0	9.2	 25
277	 24	30.0	4.9	 25
278	 24	28.0	6.3	 20
279	 24	51.0	10.0	 25
280	 24	46.0	8.2	 25
281	 24	31.0	8.3	 20
282	 24	30.0	5.3	 25
283	 24	33.0	7.1	 25
284	 24	109.0	18.8	 20
285	 24	73.0	15.2	 25
286	 24	50.0	9.3	 25
287	 24	30.5	5.7	 20
288	 24	27.0	5.4	 25
289	 24	28.0	5.7	 25
290	 24	60.3	10.1	 20
291	 24	34.0	5.6	 25
292	 24	151.0	21.1	 25
293	 24	43.5	7.7	 20
294	 24	76.0	11.8	 25
295	 24	280.0	32.7	 25
296	 24	210.5	26.7	 20
297	 24	185.0	23.6	 25
298	 24	202.0	26.9	 25
299	 24	147.8	17.2	 20
300	 24	55.0	10.4	 25
301	 24	319.0	35.1	 25
302	 24	52.5	8.4	 20
303	 24	44.0	8.3	 25
304	 24	39.0	8.6	 25
305	 24	34.0	5.7	 20
306	 24	37.0	6.0	 25
307	 24	54.0	9.4	 25
308	 24	68.8	12.3	 20
309	 24	39.0	8.1	 25
310	 24	147.0	18.8	 25
311	 24	61.5	8.5	 20
312	 24	61.0	8.9	 25
313	 24	46.0	8.8	 25
314	 24	37.3	17.1	 20
315	 24	44.0	9.9	 25
316	 24	36.0	6.5	 25
317	 24	34.0	6.0	 20
318	 24	31.0	5.5	 25
319	 24	30.5	7.4	 20
320	 24	33.0	6.0	 25
321	 24	30.0	6.5	 25
322	 24	275.0	39.4	 20
323	 24	56.0	8.1	 25
324	 24	39.0	6.3	 25
325	 24	33.0	5.4	 20
326	 24	32.0	5.0	 25
327	 24	41.0	7.2	 25
328	 24	47.0	10.1	 20
329	 24	29.0	6.4	 25
330	 24	44.0	12.2	 25
331	 24	32.8	6.6	 20
332	 24	120.0	20.0	 25
333	 24	97.0	17.6	 25
334	 24	66.0	13.0	 20
335	 24	149.0	26.7	 25
336	 24	278.0	32.3	 25
337	 24	355.0	33.2	 20
338	 24	1973.0	86.0	 25
339	 24	172.0	84.7	 25
340	 24	126.8	22.5	 20
341	 24	109.0	15.3	 25
342	 24	64.0	12.5	 25
343	 24	68.8	18.4	 20
344	 24	106.0	14.4	 25
345	 24	163.0	16.4	 25
346	 24	66.8	8.8	 20
347	 24	60.0	11.8	 25
348	 24	75.0	11.9	 25
349	 24	529.0	36.0	 20
350	 24	181.0	53.1	 25
351	 24	102.0	15.6	 25
352	 24	62.0	9.5	 20
353	 24	52.0	8.9	 25
354	 24	47.0	10.5	 25
355	 24	41.3	7.7	 20
356	 24	46.0	7.1	 25
357	 24	31.0	7.4	 25
358	 24	30.3	5.0	 20
359	 24	30.0	7.0	 25
360	 24	32.0	6.7	 25
361	 24	40.0	7.2	 20
362	 24	231.0	50.1	 25
363	 24	410.0	42.4	 25
364	 24	74.5	14.8	 20
365	 24	33.0	7.2	 25
366	 24	33.0	6.0	 25
367	 24	34.0	7.2	 20
368	 24	39.0	6.5	 25
369	 24	181.0	23.4	 25
370	 24	72.3	11.8	 20
371	 24	40.0	10.0	 25
372	 24	54.0	9.6	 25
373	 24	57.0	14.1	 20
374	 24	39.0	8.7	 25
375	 24	52.0	10.9	 25
376	 24	71.5	14.0	 20
377	 24	60.0	10.1	 25
378	 24	83.0	11.3	 25
379	 24	46.3	7.6	 20
380	 24	44.0	8.9	 25
381	 24	32.0	4.9	 25
382	 24	59.5	11.4	 20
383	 24	125.0	17.1	 25
384	 24	117.0	12.6	 25
385	 24	35.0	6.7	 20
386	 24	33.0	6.0	 25
387	 24	32.0	7.7	 25
388	 24	51.3	8.1	 20
389	 24	59.0	15.4	 25
390	 24	34.0	7.0	 25
391	 24	99.3	16.7	 20
392	 24	34.0	6.9	 25
393	 24	74.0	13.6	 25
394	 24	88.5	13.6	 20
395	 24	48.0	8.1	 25
396	 24	76.0	11.8	 25
397	 24	147.3	18.8	 20
398	 24	135.0	25.6	 25
399	 24	59.0	9.3	 25
400	 24	108.0	16.8	 20
401	 24	34.0	4.6	 25
402	 24	56.0	10.3	 25
403	 24	59.3	10.8	 20
404	 24	600.0	90.7	 25
405	 24	156.0	28.5	 25
406	 24	145.0	26.1	 20
407	 24	179.0	19.1	 25
408	 24	107.0	21.7	 25
409	 24	50.3	8.0	 20
410	 24	35.0	6.5	 25
411	 24	53.0	11.0	 25
412	 24	203.0	19.7	 20
413	 24	221.0	27.0	 25
414	 24	686.0	42.0	 25
415	 24	94.3	12.5	 20
416	 24	110.0	17.2	 25
417	 24	119.0	17.2	 25
418	 24	84.3	14.5	 20
419	 24	39.0	5.5	 25
420	 24	32.0	5.3	 25
421	 24	55.5	22.1	 20
422	 24	38.0	8.0	 25
423	 24	35.0	5.9	 25
424	 24	68.3	14.1	 20
425	 24	32.0	4.2	 25
426	 24	33.0	7.1	 25
427	 24	41.5	9.3	 20
428	 24	36.0	6.1	 25
429	 24	86.0	12.7	 25
430	 24	44.5	9.3	 20
431	 24	42.0	7.7	 25
432	 24	62.0	11.1	 25
433	 24	50.3	11.0	 20
434	 24	76.0	12.9	 25
435	 24	72.0	19.1	 25
436	 24	484.8	32.5	 20
437	 24	39.0	6.7	 25
438	 24	48.0	8.8	 25
439	 24	152.3	18.7	 20
440	 24	169.0	21.3	 25
441	 24	80.0	17.1	 25
442	 24	45.3	9.1	 20
443	 24	56.0	10.2	 25
444	 24	37.0	7.3	 25
445	 24	44.8	5.7	 20
446	 24	155.0	20.1	 25
447	 24	323.3	30.6	 20
448	 24	358.0	34.8	 25
449	 24	76.0	13.3	 25
450	 24	86.8	11.6	 20
451	 24	35.0	6.8	 25
452	 24	55.0	14.3	 25
453	 24	76.5	12.6	 20
454	 24	192.0	21.0	 25
455	 24	61.0	13.3	 25
456	 24	273.8	24.4	 20
457	 24	38.0	8.2	 25
458	 24	34.0	6.7	 25
459	 24	36.3	5.4	 20
460	 24	30.0	5.5	 25
461	 24	28.0	4.2	 25
462	 24	32.0	7.0	 20
463	 24	26.0	5.3	 25
464	 24	64.0	9.2	 25
465	 24	33.3	8.1	 20
466	 24	73.0	16.2	 25
467	 24	43.0	7.7	 25
468	 24	77.3	14.8	 20
469	 24	202.0	33.3	 25
470	 24	86.0	13.7	 25
471	 24	103.8	15.3	 20
472	 24	40.0	5.8	 25
473	 24	35.0	6.1	 25
474	 24	35.0	7.0	 20
475	 24	37.0	6.5	 25
476	 24	37.0	6.9	 25
477	 24	60.5	9.8	 20
478	 24	28.0	5.1	 25
479	 24	36.0	7.4	 25
480	 24	30.5	4.9	 20
481	 24	53.0	9.3	 25
482	 24	61.0	11.3	 25
483	 24	29.8	5.5	 20
484	 24	53.0	15.1	 25
485	 24	40.0	6.7	 25
486	 24	39.5	7.9	 20
487	 24	56.0	8.5	 25
488	 24	35.0	5.6	 25
489	 24	95.8	16.1	 20
490	 24	49.0	8.8	 25
491	 24	33.0	7.2	 25
492	 24	37.0	7.7	 20
493	 24	38.0	8.9	 25
494	 24	31.0	5.7	 25
495	 24	30.0	5.2	 20
496	 24	32.0	5.9	 25
497	 24	40.0	7.9	 25
498	 24	39.5	7.7	 20
499	 24	129.0	24.3	 25
500	 24	97.0	11.5	 25
501	 24	69.5	11.6	 20
502	 24	49.0	8.3	 25
503	 24	60.0	11.3	 25
504	 24	175.0	20.8	 20
505	 24	528.0	59.0	 25
506	 24	1337.0	74.6	 25
507	 24	361.8	30.4	 20
508	 24	1314.0	64.2	 25
509	 24	88.0	18.0	 25
510	 24	128.0	15.8	 20
511	 24	68.0	7.4	 25
512	 24	55.0	8.0	 25
513	 24	35.0	5.9	 20
514	 24	401.0	66.1	 25
515	 24	111.0	17.0	 25
516	 24	49.3	6.5	 20
517	 24	34.0	7.5	 25
518	 24	57.0	8.0	 25
519	 24	77.5	12.1	 20
520	 24	601.0	64.7	 25
521	 24	462.0	34.2	 25
522	 24	179.5	26.6	 20
523	 24	50.0	7.0	 25
524	 24	33.0	6.9	 25
525	 24	52.5	8.1	 20
526	 24	102.0	13.5	 25
527	 24	57.0	13.0	 25
528	 24	104.3	21.3	 20
529	 24	78.0	14.0	 25
530	 24	101.0	14.0	 25
531	 24	486.0	36.9	 20
532	 24	245.0	33.7	 25
533	 24	1551.0	158.2	 25
534	 24	390.0	41.8	 20
535	 24	205.0	27.0	 25
536	 24	97.0	14.8	 25
537	 24	112.0	13.7	 20
538	 24	168.0	26.3	 25
539	 24	101.0	13.6	 25
540	 24	74.5	10.6	 20
541	 24	83.0	14.8	 25
542	 24	68.0	9.7	 25
543	 24	32.3	4.0	 20
544	 24	47.0	10.5	 25
545	 24	70.0	10.3	 25
546	 24	31.0	6.9	 20
547	 24	28.0	4.7	 25
548	 24	32.0	7.7	 25
549	 24	51.3	9.7	 20
550	 24	32.0	6.1	 25
551	 24	31.0	5.0	 25
552	 24	31.0	6.0	 20
553	 24	32.0	7.5	 25
554	 24	41.0	6.9	 25
555	 24	40.0	6.8	 20
556	 24	42.0	7.7	 25
557	 24	58.0	9.0	 25
558	 24	45.0	7.0	 20
559	 24	34.0	6.2	 25
560	 24	139.0	19.0	 25
561	 24	804.0	78.4	 20
562	 24	1827.0	205.3	 25
563	 24	220.0	18.3	 25
564	 24	480.0	36.5	 20
565	 24	140.0	24.0	 25
566	 24	143.0	27.2	 25
567	 24	71.3	11.2	 20
568	 24	47.0	9.0	 25
569	 24	52.0	8.0	 25
570	 24	38.8	6.8	 20
571	 24	46.0	7.4	 25
572	 24	39.0	7.9	 25
573	 24	50.3	9.5	 20
574	 24	42.0	7.1	 25
575	 24	304.0	29.3	 25
576	 24	64.0	11.3	 20
577	 24	40.0	6.4	 25
578	 24	30.3	6.7	 20
579	 24	33.0	6.7	 25
580	 24	36.0	6.6	 25
581	 24	46.8	8.8	 20
582	 24	39.0	7.8	 25
583	 24	51.0	8.3	 25
584	 24	272.5	25.4	 20
585	 24	520.0	91.7	 25
586	 24	153.0	24.6	 25
587	 24	253.8	30.2	 20
588	 24	40.0	8.4	 25
589	 24	72.0	14.7	 25
590	 24	189.8	21.4	 20
591	 24	44.0	9.1	 25
592	 24	213.0	23.5	 25
593	 24	139.3	19.5	 20
594	 24	31.0	6.5	 25
595	 24	32.0	6.0	 25
596	 24	37.0	5.8	 20
597	 24	33.0	5.5	 25
598	 24	32.0	6.9	 25
599	 24	29.5	7.3	 20
600	 24	32.0	6.3	 25
601	 24	37.0	7.0	 25
602	 24	28.5	4.9	 20
603	 24	39.0	7.2	 25
604	 24	48.0	7.7	 25
605	 24	1626.0	128.0	 20
606	 24	90.0	11.8	 25
607	 24	66.0	11.4	 25
608	 24	33.0	7.1	 20
609	 24	28.0	6.0	 25
610	 24	34.0	6.8	 25
611	 24	27.3	5.4	 20
612	 24	31.0	5.5	 25
613	 24	35.0	5.9	 25
614	 24	40.3	6.6	 20
615	 24	33.0	5.6	 25
616	 24	31.0	5.3	 25
617	 24	51.5	12.5	 20
618	 24	31.0	4.6	 25
619	 24	32.0	5.3	 25
620	 24	126.3	16.7	 20
621	 24	126.0	31.0	 25
622	 24	44.0	6.9	 25
623	 24	443.0	27.1	 20
624	 24	524.0	43.7	 25
625	 24	257.0	23.0	 25
626	 24	471.3	37.2	 20
627	 24	150.0	25.4	 25
628	 24	122.0	14.7	 25
629	 24	148.3	16.0	 20
630	 24	130.0	19.6	 25
631	 24	85.0	13.1	 25
632	 24	505.0	25.5	 20
633	 24	129.0	17.7	 25
634	 24	42.0	7.4	 25
635	 24	57.3	8.6	 20
636	 24	39.0	6.9	 25
637	 24	948.0	87.3	 25
638	 24	117.3	15.7	 20
639	 24	3150.0	484.1	 25
  0	 25	46.3	9.2	 20
  1	 25	36.0	5.3	 16
  2	 25	30.5	5.4	 20
  3	 25	33.0	6.6	 20
  4	 25	45.0	6.9	 16
  5	 25	31.3	5.0	 20
  6	 25	99.0	11.6	 20
  7	 25	43.3	6.8	 16
  8	 25	29.3	4.3	 20
  9	 25	33.0	6.1	 20
 10	 25	32.3	6.5	 16
 11	 25	28.0	4.7	 20
 12	 25	29.0	5.0	 20
 13	 25	110.5	19.1	 16
 14	 25	32.3	7.3	 20
 15	 25	25.0	5.0	 20
 16	 25	32.5	6.4	 16
 17	 25	97.8	17.8	 20
 18	 25	116.5	18.2	 20
 19	 25	45.3	6.1	 16
 20	 25	42.8	9.4	 20
 21	 25	32.0	5.8	 20
 22	 25	43.3	8.9	 16
 23	 25	34.0	5.1	 20
 24	 25	54.8	10.6	 20
 25	 25	92.8	16.0	 16
 26	 25	144.8	17.1	 20
 27	 25	133.5	18.7	 20
 28	 25	1174.0	40.9	 16
 29	 25	834.5	58.2	 20
 30	 25	76.3	10.1	 20
 31	 25	137.3	18.8	 16
 32	 25	161.8	35.4	 20
 33	 25	152.0	21.5	 20
 34	 25	141.8	18.5	 16
 35	 25	78.5	15.0	 20
 36	 25	152.5	16.3	 20
 37	 25	126.5	14.6	 16
 38	 25	80.3	20.7	 20
 39	 25	78.3	13.7	 20
 40	 25	31.3	4.6	 16
 41	 25	30.3	7.5	 20
 42	 25	93.3	12.5	 20
 43	 25	281.5	32.6	 16
 44	 25	30.0	5.7	 20
 45	 25	62.3	10.5	 20
 46	 25	109.0	17.6	 16
 47	 25	36.3	5.9	 20
 48	 25	44.5	9.5	 20
 49	 25	420.3	58.2	 16
 50	 25	34.5	8.4	 20
 51	 25	39.3	8.9	 20
 52	 25	282.8	27.8	 16
 53	 25	110.5	12.1	 20
 54	 25	558.5	52.8	 20
 55	 25	38.0	5.9	 16
 56	 25	32.0	4.6	 20
 57	 25	29.0	5.7	 20
 58	 25	48.0	10.6	 16
 59	 25	36.0	8.2	 20
 60	 25	38.3	7.6	 20
 61	 25	39.5	7.2	 16
 62	 25	28.3	6.4	 20
 63	 25	43.0	8.0	 20
 64	 25	33.0	5.8	 16
 65	 25	131.0	18.2	 20
 66	 25	247.0	34.6	 16
 67	 25	126.3	30.4	 20
 68	 25	35.3	7.5	 20
 69	 25	180.0	21.3	 16
 70	 25	36.0	5.2	 20
 71	 25	55.8	10.4	 20
 72	 25	90.3	14.3	 16
 73	 25	77.0	13.3	 20
 74	 25	686.8	69.6	 20
 75	 25	710.0	42.8	 16
 76	 25	332.0	26.7	 20
 77	 25	313.0	39.8	 20
 78	 25	65.8	10.1	 16
 79	 25	78.3	12.6	 20
 80	 25	166.0	25.5	 20
 81	 25	32.3	4.8	 16
 82	 25	31.3	8.7	 20
 83	 25	31.0	6.3	 20
 84	 25	34.0	7.4	 16
 85	 25	210.5	49.1	 20
 86	 25	858.8	117.8	 20
 87	 25	45.0	6.9	 16
 88	 25	64.5	8.4	 20
 89	 25	137.5	14.7	 20
 90	 25	426.0	19.3	 16
 91	 25	658.0	47.9	 20
 92	 25	191.0	41.9	 20
 93	 25	165.3	25.1	 16
 94	 25	170.0	19.0	 20
 95	 25	111.0	19.5	 20
 96	 25	541.5	36.8	 16
 97	 25	193.8	62.6	 20
 98	 25	106.5	17.7	 20
 99	 25	194.8	17.3	 16
100	 25	57.3	11.3	 20
101	 25	48.3	8.1	 20
102	 25	81.0	15.1	 16
103	 25	57.3	11.7	 20
104	 25	281.3	33.9	 20
105	 25	36.3	8.4	 16
106	 25	443.8	55.2	 20
107	 25	56.0	11.0	 20
108	 25	161.8	20.2	 16
109	 25	142.3	14.5	 20
110	 25	32.3	4.8	 20
111	 25	31.0	5.9	 16
112	 25	200.0	33.3	 20
113	 25	122.5	16.5	 20
114	 25	79.3	13.4	 16
115	 25	51.3	8.0	 20
116	 25	175.0	21.1	 20
117	 25	212.5	20.0	 16
118	 25	96.0	14.0	 20
119	 25	1069.0	86.2	 20
120	 25	544.0	45.1	 16
121	 25	607.3	63.5	 20
122	 25	137.0	21.7	 20
123	 25	302.0	27.8	 16
124	 25	229.8	24.5	 20
125	 25	191.8	27.9	 20
126	 25	105.0	13.3	 16
127	 25	435.3	51.9	 20
128	 25	417.0	52.4	 20
129	 25	126.8	12.0	 16
130	 25	866.8	97.7	 20
131	 25	36.0	4.8	 20
132	 25	58.0	9.6	 16
133	 25	35.0	5.6	 20
134	 25	41.3	9.2	 20
135	 25	29.0	7.3	 16
136	 25	254.3	31.7	 20
137	 25	55.3	7.9	 20
138	 25	457.5	33.7	 16
139	 25	246.5	29.9	 20
140	 25	43.8	7.3	 20
141	 25	42.0	8.4	 16
142	 25	33.3	5.9	 20
143	 25	60.3	10.6	 20
144	 25	36.0	7.0	 16
145	 25	61.0	12.2	 20
146	 25	36.0	6.7	 20
147	 25	38.8	33.4	 16
148	 25	33.5	7.1	 20
149	 25	33.3	5.8	 20
150	 25	33.3	6.5	 16
151	 25	67.3	12.6	 20
152	 25	65.0	10.7	 20
153	 25	36.3	9.3	 16
154	 25	123.0	13.1	 20
155	 25	76.3	9.6	 20
156	 25	64.5	10.5	 16
157	 25	174.3	19.7	 20
158	 25	43.0	7.6	 20
159	 25	236.5	24.2	 16
160	 25	388.0	34.3	 20
161	 25	75.0	13.5	 20
162	 25	53.5	10.5	 16
163	 25	37.3	6.3	 20
164	 25	57.0	9.5	 20
165	 25	98.0	15.7	 16
166	 25	56.3	7.6	 20
167	 25	94.3	17.5	 20
168	 25	57.5	12.7	 16
169	 25	118.5	13.7	 20
170	 25	112.0	22.1	 20
171	 25	647.5	52.8	 16
172	 25	72.0	8.7	 20
173	 25	67.0	12.0	 20
174	 25	65.3	9.1	 16
175	 25	2104.0	247.0	 20
176	 25	53.0	7.3	 20
177	 25	41.0	7.0	 16
178	 25	190.3	36.4	 20
179	 25	117.8	19.3	 20
180	 25	29.0	6.0	 16
181	 25	30.3	6.1	 20
182	 25	52.5	9.9	 20
183	 25	32.0	5.4	 16
184	 25	581.5	56.1	 20
185	 25	522.8	40.5	 20
186	 25	992.5	98.7	 16
187	 25	60.5	10.4	 20
188	 25	59.0	13.5	 20
189	 25	45.3	7.6	 16
190	 25	59.3	10.6	 20
191	 25	60.0	12.3	 20
192	 25	50.8	7.1	 16
193	 25	67.3	12.1	 20
194	 25	51.0	9.8	 16
195	 25	34.0	6.6	 20
196	 25	84.3	14.1	 20
197	 25	54.5	9.3	 16
198	 25	123.3	18.7	 20
199	 25	357.0	40.3	 20
200	 25	41.0	10.0	 16
201	 25	167.5	33.1	 20
202	 25	37.5	7.8	 20
203	 25	34.3	8.8	 16
204	 25	94.3	26.3	 20
205	 25	39.3	10.3	 20
206	 25	31.5	6.1	 16
207	 25	27.5	6.3	 20
208	 25	37.0	6.6	 20
209	 25	29.0	6.2	 16
210	 25	41.3	11.9	 20
211	 25	33.0	6.8	 20
212	 25	31.3	6.0	 16
213	 25	54.0	13.0	 20
214	 25	118.3	23.4	 20
215	 25	130.5	17.7	 16
216	 25	45.0	9.0	 20
217	 25	30.3	5.3	 20
218	 25	26.3	5.8	 16
219	 25	32.0	6.5	 20
220	 25	29.0	4.4	 20
221	 25	26.3	3.1	 16
222	 25	29.0	7.0	 20
223	 25	28.3	5.1	 20
224	 25	35.8	11.2	 16
225	 25	30.0	5.7	 20
226	 25	30.0	6.0	 20
227	 25	40.5	7.2	 16
228	 25	37.0	6.0	 20
229	 25	37.3	6.2	 20
230	 25	30.3	7.1	 16
231	 25	33.3	5.8	 20
232	 25	32.0	6.5	 20
233	 25	106.5	15.9	 16
234	 25	255.3	48.8	 20
235	 25	297.0	39.7	 20
236	 25	85.5	14.7	 16
237	 25	68.3	13.6	 20
238	 25	54.8	9.6	 20
239	 25	118.5	21.2	 16
240	 25	139.0	23.4	 20
241	 25	67.5	13.2	 20
242	 25	35.3	6.5	 16
243	 25	66.5	11.6	 20
244	 25	102.5	8.3	 20
245	 25	115.3	18.2	 16
246	 25	75.0	12.1	 20
247	 25	212.3	20.6	 20
248	 25	663.3	52.0	 16
249	 25	72.8	12.1	 20
250	 25	40.0	6.5	 20
251	 25	54.3	8.5	 16
252	 25	52.0	12.0	 20
253	 25	48.0	7.8	 20
254	 25	328.8	28.0	 16
255	 25	41.3	7.1	 20
256	 25	47.8	12.0	 20
257	 25	662.5	65.8	 16
258	 25	2356.8	269.7	 20
259	 25	2188.8	252.7	 20
260	 25	51.0	8.8	 16
261	 25	31.0	5.3	 20
262	 25	33.0	8.9	 20
263	 25	37.3	9.3	 16
264	 25	45.0	6.4	 20
265	 25	118.0	17.9	 20
266	 25	74.0	10.9	 16
267	 25	36.0	6.4	 20
268	 25	124.8	15.2	 20
269	 25	235.8	29.2	 16
270	 25	73.8	17.1	 20
271	 25	37.0	8.1	 20
272	 25	33.3	6.1	 16
273	 25	37.3	7.5	 20
274	 25	222.5	26.5	 20
275	 25	49.3	10.2	 16
276	 25	34.0	7.6	 20
277	 25	38.3	7.0	 20
278	 25	26.0	4.1	 16
279	 25	123.5	26.8	 20
280	 25	33.5	6.2	 20
281	 25	55.5	16.4	 16
282	 25	64.3	10.9	 20
283	 25	99.5	21.0	 20
284	 25	54.3	7.1	 16
285	 25	58.5	10.3	 20
286	 25	35.3	6.8	 20
287	 25	137.5	24.7	 16
288	 25	35.8	7.1	 20
289	 25	83.3	15.0	 20
290	 25	37.0	7.5	 16
291	 25	27.0	4.5	 20
292	 25	31.0	5.5	 20
293	 25	32.5	7.3	 16
294	 25	47.3	7.1	 20
295	 25	44.5	9.3	 20
296	 25	48.3	8.6	 16
297	 25	28.0	6.1	 20
298	 25	47.0	10.7	 20
299	 25	54.0	10.9	 16
300	 25	34.3	8.5	 20
301	 25	50.3	12.3	 20
302	 25	40.0	6.2	 16
303	 25	67.0	9.8	 20
304	 25	40.0	8.3	 20
305	 25	39.8	11.3	 16
306	 25	39.3	7.8	 20
307	 25	35.0	6.3	 20
308	 25	42.0	7.2	 16
309	 25	44.5	6.8	 20
310	 25	52.5	8.0	 20
311	 25	374.5	50.1	 16
312	 25	1569.8	216.5	 20
313	 25	133.5	20.0	 20
314	 25	425.3	33.1	 16
315	 25	69.8	13.2	 20
316	 25	165.8	19.1	 20
317	 25	63.8	9.3	 16
318	 25	31.3	6.1	 20
319	 25	44.5	7.7	 20
320	 25	39.3	9.7	 16
321	 25	245.5	42.2	 20
322	 25	36.3	6.3	 16
323	 25	35.8	8.3	 20
324	 25	130.5	19.4	 20
325	 25	48.3	8.4	 16
326	 25	56.8	7.4	 20
327	 25	59.0	10.9	 20
328	 25	30.5	4.9	 16
329	 25	30.5	6.4	 20
330	 25	32.0	5.4	 20
331	 25	92.5	20.2	 16
332	 25	1222.3	266.1	 20
333	 25	152.0	23.5	 20
334	 25	60.0	11.1	 16
335	 25	217.3	49.7	 20
336	 25	190.0	28.6	 20
337	 25	47.0	7.6	 16
338	 25	154.8	19.6	 20
339	 25	93.3	16.8	 20
340	 25	65.3	12.7	 16
341	 25	73.5	14.2	 20
342	 25	38.0	5.9	 20
343	 25	33.0	6.5	 16
344	 25	37.0	7.1	 20
345	 25	75.3	21.5	 20
346	 25	65.8	9.5	 16
347	 25	60.0	9.3	 20
348	 25	56.3	9.5	 20
349	 25	3646.3	406.9	 16
350	 25	143.8	39.2	 20
351	 25	120.8	24.0	 20
352	 25	354.5	44.3	 16
353	 25	116.5	19.4	 20
354	 25	165.5	24.0	 20
355	 25	88.8	15.3	 16
356	 25	49.3	11.6	 20
357	 25	31.0	8.1	 20
358	 25	119.8	21.8	 16
359	 25	28.3	4.8	 20
360	 25	46.8	8.2	 20
361	 25	32.3	5.9	 16
362	 25	40.5	9.1	 20
363	 25	34.0	6.1	 20
364	 25	57.0	12.6	 16
365	 25	363.0	100.3	 20
366	 25	35.5	7.8	 20
367	 25	30.5	4.3	 16
368	 25	288.8	57.0	 20
369	 25	375.3	44.5	 20
370	 25	200.3	26.7	 16
371	 25	70.5	10.5	 20
372	 25	71.3	9.1	 20
373	 25	35.8	6.9	 16
374	 25	30.5	6.3	 20
375	 25	57.0	12.7	 20
376	 25	42.5	6.5	 16
377	 25	188.3	43.4	 20
378	 25	178.3	16.6	 20
379	 25	377.3	59.8	 16
380	 25	75.0	9.6	 20
381	 25	51.3	7.7	 20
382	 25	58.3	9.2	 16
383	 25	172.3	39.0	 20
384	 25	153.3	27.0	 20
385	 25	46.8	9.1	 16
386	 25	41.3	6.5	 20
387	 25	40.8	10.6	 20
388	 25	42.0	8.0	 16
389	 25	34.3	8.3	 20
390	 25	38.0	8.2	 20
391	 25	31.5	6.9	 16
392	 25	153.0	34.1	 20
393	 25	50.3	6.8	 20
394	 25	53.3	9.8	 16
395	 25	621.0	148.4	 20
396	 25	698.3	118.1	 20
397	 25	108.8	19.3	 16
398	 25	128.0	21.7	 20
399	 25	371.0	37.3	 20
400	 25	52.0	9.0	 16
401	 25	182.5	42.0	 20
402	 25	92.3	14.5	 20
403	 25	1025.0	141.0	 16
404	 25	52.0	7.7	 20
405	 25	52.0	8.1	 20
406	 25	46.3	8.8	 16
407	 25	35.5	6.3	 20
408	 25	38.3	6.6	 20
409	 25	554.8	48.7	 16
410	 25	130.8	28.9	 20
411	 25	81.5	13.5	 20
412	 25	486.0	40.1	 16
413	 25	505.0	58.2	 20
414	 25	1008.0	65.2	 20
415	 25	286.5	33.4	 16
416	 25	1122.0	59.9	 20
417	 25	1336.5	96.1	 20
418	 25	493.0	45.4	 16
419	 25	200.5	27.4	 20
420	 25	50.8	9.5	 20
421	 25	65.3	9.4	 16
422	 25	77.8	9.6	 20
423	 25	110.0	18.1	 20
424	 25	161.3	25.5	 16
425	 25	118.3	18.3	 20
426	 25	964.5	143.6	 20
427	 25	61.5	12.8	 16
428	 25	31.5	5.2	 20
429	 25	55.3	8.8	 20
430	 25	40.0	9.2	 16
431	 25	33.3	6.1	 20
432	 25	33.3	7.0	 20
433	 25	117.3	17.1	 16
434	 25	127.5	18.1	 20
435	 25	152.5	17.6	 20
436	 25	572.3	65.0	 16
437	 25	43.0	8.7	 20
438	 25	177.3	27.2	 20
439	 25	242.8	40.2	 16
440	 25	82.5	14.1	 20
441	 25	111.5	22.3	 20
442	 25	32.5	6.5	 16
443	 25	33.0	7.8	 20
444	 25	29.3	5.5	 20
445	 25	30.0	4.4	 16
446	 25	81.5	13.8	 20
447	 25	473.5	76.7	 20
448	 25	33.3	7.5	 16
449	 25	40.3	8.4	 20
450	 25	36.3	5.1	 16
451	 25	33.3	7.6	 20
452	 25	47.8	6.6	 20
453	 25	166.8	19.5	 16
454	 25	82.0	13.5	 20
455	 25	86.5	10.7	 20
456	 25	59.0	9.5	 16
457	 25	97.0	15.6	 20
458	 25	53.3	7.5	 20
459	 25	40.0	5.6	 16
460	 25	56.3	11.4	 20
461	 25	84.5	10.5	 20
462	 25	45.3	11.8	 16
463	 25	74.5	17.1	 20
464	 25	64.0	14.2	 20
465	 25	102.3	11.5	 16
466	 25	168.3	19.0	 20
467	 25	37.3	6.3	 20
468	 25	76.5	12.4	 16
469	 25	328.8	56.2	 20
470	 25	72.3	12.8	 20
471	 25	581.8	62.2	 16
472	 25	312.3	50.9	 20
473	 25	64.3	10.2	 20
474	 25	35.0	7.2	 16
475	 25	83.0	15.7	 20
476	 25	56.5	9.1	 20
477	 25	29.5	7.5	 16
478	 25	43.3	10.3	 20
479	 25	33.3	6.7	 20
480	 25	34.8	6.3	 16
481	 25	31.0	6.5	 20
482	 25	52.0	9.4	 20
483	 25	710.5	86.9	 16
484	 25	44.0	6.8	 20
485	 25	56.0	10.8	 20
486	 25	78.8	14.5	 16
487	 25	294.8	63.0	 20
488	 25	36.3	5.2	 20
489	 25	35.0	9.3	 16
490	 25	28.0	4.4	 20
491	 25	29.0	4.8	 20
492	 25	60.3	11.9	 16
493	 25	55.8	10.8	 20
494	 25	30.3	6.5	 20
495	 25	34.0	5.7	 16
496	 25	52.3	10.2	 20
497	 25	39.3	9.0	 20
498	 25	35.0	5.9	 16
499	 25	30.5	6.2	 20
500	 25	32.3	6.9	 20
501	 25	105.5	20.4	 16
502	 25	71.8	12.3	 20
503	 25	125.0	19.9	 20
504	 25	141.0	15.4	 16
505	 25	99.5	16.3	 20
506	 25	532.8	39.3	 20
507	 25	1092.5	53.6	 16
508	 25	1316.3	155.4	 20
509	 25	84.5	12.7	 20
510	 25	124.5	14.4	 16
511	 25	618.3	64.6	 20
512	 25	58.0	9.1	 20
513	 25	365.8	43.1	 16
514	 25	59.3	11.2	 20
515	 25	30.3	4.9	 20
516	 25	672.8	55.7	 16
517	 25	59.5	10.6	 20
518	 25	41.0	6.5	 20
519	 25	374.3	22.5	 16
520	 25	419.5	38.1	 20
521	 25	170.3	18.8	 20
522	 25	59.5	9.6	 16
523	 25	73.3	12.1	 20
524	 25	110.5	20.2	 20
525	 25	64.3	10.9	 16
526	 25	79.5	12.4	 20
527	 25	61.5	9.8	 20
528	 25	83.0	9.0	 16
529	 25	891.3	121.4	 20
530	 25	947.0	81.0	 20
531	 25	61.3	12.4	 16
532	 25	158.0	17.0	 20
533	 25	138.3	18.0	 20
534	 25	103.8	13.5	 16
535	 25	95.3	17.6	 20
536	 25	959.0	52.5	 20
537	 25	97.0	14.8	 16
538	 25	96.0	18.9	 20
539	 25	44.8	8.6	 20
540	 25	139.0	19.0	 16
541	 25	184.0	30.4	 20
542	 25	189.0	24.8	 20
543	 25	119.8	17.6	 16
544	 25	155.3	21.1	 20
545	 25	403.0	56.0	 20
546	 25	341.5	43.2	 16
547	 25	35.8	6.0	 20
548	 25	43.0	9.7	 20
549	 25	30.0	4.8	 16
550	 25	31.0	7.0	 20
551	 25	245.5	34.8	 20
552	 25	37.8	7.1	 16
553	 25	161.3	42.2	 20
554	 25	69.5	9.8	 20
555	 25	61.0	9.0	 16
556	 25	48.0	11.2	 20
557	 25	58.0	9.5	 20
558	 25	32.3	6.3	 16
559	 25	34.3	6.7	 20
560	 25	86.0	14.4	 20
561	 25	113.0	14.7	 16
562	 25	373.3	37.7	 20
563	 25	354.5	40.9	 20
564	 25	96.0	15.6	 16
565	 25	202.3	36.2	 20
566	 25	246.3	34.2	 20
567	 25	63.8	9.7	 16
568	 25	110.3	20.7	 20
569	 25	91.5	15.6	 20
570	 25	198.0	21.8	 16
571	 25	80.0	14.4	 20
572	 25	134.0	19.0	 20
573	 25	58.5	12.4	 16
574	 25	207.0	29.4	 20
575	 25	117.8	18.1	 20
576	 25	100.3	18.7	 16
577	 25	34.0	7.3	 20
578	 25	32.0	6.0	 16
579	 25	33.3	5.8	 20
580	 25	51.0	8.9	 20
581	 25	51.0	7.9	 16
582	 25	35.0	6.4	 20
583	 25	34.5	6.8	 20
584	 25	66.0	10.5	 16
585	 25	114.8	20.9	 20
586	 25	1302.3	152.5	 20
587	 25	78.3	16.1	 16
588	 25	72.3	11.2	 20
589	 25	94.3	14.8	 20
590	 25	750.0	92.0	 16
591	 25	216.5	30.0	 20
592	 25	212.3	21.8	 20
593	 25	91.8	12.4	 16
594	 25	81.5	18.0	 20
595	 25	35.3	10.8	 20
596	 25	37.5	6.5	 16
597	 25	53.0	11.3	 20
598	 25	337.3	56.3	 20
599	 25	179.8	29.0	 16
600	 25	410.5	70.3	 20
601	 25	691.8	154.5	 20
602	 25	35.3	6.7	 16
603	 25	47.3	8.8	 20
604	 25	51.3	10.1	 20
605	 25	122.0	23.6	 16
606	 25	55.3	10.5	 20
607	 25	77.3	11.0	 20
608	 25	41.3	8.0	 16
609	 25	45.0	9.3	 20
610	 25	33.3	5.1	 20
611	 25	61.0	10.6	 16
612	 25	43.5	7.8	 20
613	 25	43.0	8.1	 20
614	 25	43.3	8.1	 16
615	 25	28.3	5.1	 20
616	 25	29.3	5.1	 20
617	 25	32.0	4.8	 16
618	 25	69.3	9.0	 20
619	 25	30.0	4.8	 20
620	 25	39.0	8.3	 16
621	 25	57.3	11.1	 20
622	 25	45.3	8.4	 20
623	 25	657.8	62.1	 16
624	 25	83.3	18.6	 20
625	 25	255.5	32.7	 20
626	 25	57.5	10.4	 16
627	 25	78.3	15.0	 20
628	 25	179.8	25.8	 20
629	 25	59.5	10.6	 16
630	 25	48.0	9.1	 20
631	 25	46.0	5.7	 20
632	 25	54.3	10.9	 16
633	 25	41.3	8.1	 20
634	 25	70.0	10.0	 20
635	 25	131.0	16.1	 16
636	 25	103.5	15.2	 20
637	 25	291.0	20.9	 20
638	 25	95.0	15.3	 16
639	 25	47.0	7.3	 20
  0	 26	4681.0	707.8	 25
  1	 26	36.5	8.2	 20
  2	 26	35.0	5.6	 25
  3	 26	33.0	7.0	 25
  4	 26	34.0	7.1	 20
  5	 26	31.0	6.0	 25
  6	 26	50.0	9.3	 25
  7	 26	32.5	7.0	 20
  8	 26	32.0	6.2	 25
  9	 26	31.0	5.8	 25
 10	 26	33.0	8.3	 20
 11	 26	34.0	7.2	 25
 12	 26	33.0	5.3	 25
 13	 26	48.0	8.4	 20
 14	 26	26.0	6.2	 25
 15	 26	30.0	5.1	 25
 16	 26	37.3	6.9	 20
 17	 26	36.0	7.2	 25
 18	 26	50.0	7.7	 25
 19	 26	77.5	9.4	 20
 20	 26	42.0	6.4	 25
 21	 26	32.0	6.9	 25
 22	 26	32.0	6.5	 20
 23	 26	29.0	5.1	 25
 24	 26	38.0	7.6	 25
 25	 26	138.3	20.7	 20
 26	 26	278.0	28.6	 25
 27	 26	189.0	20.3	 25
 28	 26	785.0	43.5	 20
 29	 26	260.0	41.1	 25
 30	 26	61.0	11.0	 25
 31	 26	108.5	17.4	 20
 32	 26	108.0	18.1	 25
 33	 26	119.0	13.3	 25
 34	 26	118.0	19.3	 20
 35	 26	68.0	14.6	 25
 36	 26	83.0	12.1	 25
 37	 26	116.3	12.2	 20
 38	 26	155.0	19.5	 25
 39	 26	89.0	12.8	 25
 40	 26	36.8	8.5	 20
 41	 26	33.0	4.7	 25
 42	 26	39.0	7.4	 25
 43	 26	70.8	12.5	 20
 44	 26	29.0	6.0	 25
 45	 26	35.0	5.9	 25
 46	 26	32.0	7.1	 20
 47	 26	43.0	11.4	 25
 48	 26	38.0	9.1	 25
 49	 26	81.5	15.1	 20
 50	 26	41.0	7.0	 25
 51	 26	33.0	7.4	 25
 52	 26	79.8	13.8	 20
 53	 26	72.0	9.5	 25
 54	 26	175.0	27.1	 25
 55	 26	33.3	6.0	 20
 56	 26	29.0	4.7	 25
 57	 26	32.0	5.9	 25
 58	 26	28.3	4.7	 20
 59	 26	29.0	5.1	 25
 60	 26	31.0	6.5	 25
 61	 26	28.5	8.0	 20
 62	 26	35.0	6.6	 25
 63	 26	29.0	5.3	 25
 64	 26	34.0	9.1	 20
 65	 26	46.0	9.0	 25
 66	 26	99.5	17.8	 20
 67	 26	62.0	11.0	 25
 68	 26	33.0	7.5	 25
 69	 26	76.5	10.0	 20
 70	 26	43.0	6.6	 25
 71	 26	41.0	6.9	 25
 72	 26	46.3	7.7	 20
 73	 26	125.0	17.4	 25
 74	 26	457.0	55.2	 25
 75	 26	349.3	33.6	 20
 76	 26	249.0	24.9	 25
 77	 26	200.0	19.9	 25
 78	 26	87.0	14.8	 20
 79	 26	95.0	16.3	 25
 80	 26	114.0	23.5	 25
 81	 26	32.0	5.5	 20
 82	 26	29.0	6.0	 25
 83	 26	33.0	6.0	 25
 84	 26	39.5	8.3	 20
 85	 26	102.0	16.0	 25
 86	 26	153.0	16.3	 25
 87	 26	100.3	11.6	 20
 88	 26	75.0	14.8	 25
 89	 26	67.0	11.8	 25
 90	 26	133.3	23.1	 20
 91	 26	777.0	39.6	 25
 92	 26	394.0	30.5	 25
 93	 26	58.0	10.0	 20
 94	 26	116.0	20.1	 25
 95	 26	59.0	11.6	 25
 96	 26	347.0	45.6	 20
 97	 26	90.0	17.8	 25
 98	 26	50.0	11.1	 25
 99	 26	116.5	17.6	 20
100	 26	63.0	9.5	 25
101	 26	45.0	7.1	 25
102	 26	42.3	6.2	 20
103	 26	62.0	8.4	 25
104	 26	178.0	24.9	 25
105	 26	31.3	5.9	 20
106	 26	136.0	25.0	 25
107	 26	49.0	7.6	 25
108	 26	72.0	9.3	 20
109	 26	100.0	25.6	 25
110	 26	30.0	5.7	 25
111	 26	33.8	6.0	 20
112	 26	62.0	11.3	 25
113	 26	36.0	7.6	 25
114	 26	47.5	11.1	 20
115	 26	27.0	5.2	 25
116	 26	38.0	6.2	 25
117	 26	65.3	12.2	 20
118	 26	188.0	22.2	 25
119	 26	628.0	43.6	 25
120	 26	601.3	33.6	 20
121	 26	1003.0	73.6	 25
122	 26	156.0	24.2	 25
123	 26	251.0	23.4	 20
124	 26	201.0	21.2	 25
125	 26	84.0	30.5	 25
126	 26	74.5	13.7	 20
127	 26	153.0	18.2	 25
128	 26	73.0	12.5	 25
129	 26	73.8	12.5	 20
130	 26	222.0	39.3	 25
131	 26	29.0	5.8	 25
132	 26	55.5	12.8	 20
133	 26	39.0	7.2	 25
134	 26	35.0	6.7	 25
135	 26	30.3	5.9	 20
136	 26	44.0	8.2	 25
137	 26	41.0	9.1	 25
138	 26	202.5	55.0	 20
139	 26	82.0	15.2	 25
140	 26	35.0	6.0	 25
141	 26	43.0	7.4	 20
142	 26	32.0	7.6	 25
143	 26	53.0	10.0	 25
144	 26	35.3	7.1	 20
145	 26	37.0	6.1	 25
146	 26	37.0	6.1	 25
147	 26	30.0	6.6	 20
148	 26	35.0	7.5	 25
149	 26	30.0	6.7	 25
150	 26	30.3	5.8	 20
151	 26	46.0	6.6	 25
152	 26	58.0	12.4	 25
153	 26	36.3	8.4	 20
154	 26	53.0	8.4	 25
155	 26	138.0	18.4	 25
156	 26	59.3	6.2	 20
157	 26	60.0	9.2	 25
158	 26	44.0	8.6	 25
159	 26	171.5	42.3	 20
160	 26	218.0	25.8	 25
161	 26	59.0	11.2	 25
162	 26	39.3	7.8	 20
163	 26	32.0	4.8	 25
164	 26	46.0	9.6	 25
165	 26	169.0	24.1	 20
166	 26	91.0	10.6	 25
167	 26	69.0	11.0	 25
168	 26	33.3	8.7	 20
169	 26	116.0	15.7	 25
170	 26	230.0	24.2	 25
171	 26	490.5	35.3	 20
172	 26	118.0	15.1	 25
173	 26	58.0	10.8	 25
174	 26	53.8	11.7	 20
175	 26	917.0	100.0	 25
176	 26	30.0	5.8	 25
177	 26	30.3	4.6	 20
178	 26	45.0	10.3	 25
179	 26	39.0	8.5	 25
180	 26	29.0	5.1	 20
181	 26	27.0	5.2	 25
182	 26	39.0	8.8	 25
183	 26	29.3	7.1	 20
184	 26	359.0	53.8	 25
185	 26	257.0	29.9	 25
186	 26	424.3	51.9	 20
187	 26	43.0	8.0	 25
188	 26	41.0	7.6	 25
189	 26	48.5	9.6	 20
190	 26	75.0	15.3	 25
191	 26	38.0	8.8	 25
192	 26	41.0	8.2	 20
193	 26	45.0	8.8	 25
194	 26	52.0	9.2	 20
195	 26	36.0	7.0	 25
196	 26	199.0	30.5	 25
197	 26	70.8	11.7	 20
198	 26	50.0	8.8	 25
199	 26	151.0	24.5	 25
200	 26	56.5	31.3	 20
201	 26	102.0	25.1	 25
202	 26	34.0	10.8	 25
203	 26	36.3	11.1	 20
204	 26	60.0	11.4	 25
205	 26	37.0	6.0	 25
206	 26	31.5	6.1	 20
207	 26	33.0	6.5	 25
208	 26	33.0	6.4	 25
209	 26	30.0	6.5	 20
210	 26	30.0	5.2	 25
211	 26	32.0	17.0	 25
212	 26	27.5	5.1	 20
213	 26	30.0	7.8	 25
214	 26	37.0	7.2	 25
215	 26	47.0	8.1	 20
216	 26	52.0	8.6	 25
217	 26	28.0	5.0	 25
218	 26	28.0	4.9	 20
219	 26	25.0	5.3	 25
220	 26	28.0	6.1	 25
221	 26	29.8	6.9	 20
222	 26	31.0	5.7	 25
223	 26	31.0	5.7	 25
224	 26	27.0	4.5	 20
225	 26	30.0	6.2	 25
226	 26	29.0	6.3	 25
227	 26	28.0	6.1	 20
228	 26	30.0	6.3	 25
229	 26	29.0	6.9	 25
230	 26	29.5	3.9	 20
231	 26	30.0	4.8	 25
232	 26	31.0	5.9	 25
233	 26	67.8	15.6	 20
234	 26	87.0	14.2	 25
235	 26	91.0	14.4	 25
236	 26	40.0	8.0	 20
237	 26	117.0	21.6	 25
238	 26	60.0	11.8	 25
239	 26	90.0	25.3	 20
240	 26	146.0	20.9	 25
241	 26	93.0	13.1	 25
242	 26	39.3	7.1	 20
243	 26	62.0	13.1	 25
244	 26	136.0	16.2	 25
245	 26	270.8	40.5	 20
246	 26	58.0	10.8	 25
247	 26	70.0	17.6	 25
248	 26	179.8	27.3	 20
249	 26	38.0	8.5	 25
250	 26	35.0	5.7	 25
251	 26	30.5	5.0	 20
252	 26	36.0	6.7	 25
253	 26	51.0	9.8	 25
254	 26	170.3	21.4	 20
255	 26	37.0	6.4	 25
256	 26	40.0	6.5	 25
257	 26	394.8	71.0	 20
258	 26	583.0	41.9	 25
259	 26	518.0	58.1	 25
260	 26	38.3	7.4	 20
261	 26	33.0	7.0	 25
262	 26	33.0	6.7	 25
263	 26	40.0	6.6	 20
264	 26	90.0	11.6	 25
265	 26	89.0	10.4	 25
266	 26	51.8	9.5	 20
267	 26	34.0	6.9	 25
268	 26	77.0	14.0	 25
269	 26	147.3	18.4	 20
270	 26	109.0	19.0	 25
271	 26	37.0	8.1	 25
272	 26	28.0	5.6	 20
273	 26	30.0	5.8	 25
274	 26	39.0	8.6	 25
275	 26	30.3	5.2	 20
276	 26	33.0	7.2	 25
277	 26	31.0	6.9	 25
278	 26	33.8	8.1	 20
279	 26	33.0	7.6	 25
280	 26	33.0	8.2	 25
281	 26	29.3	5.6	 20
282	 26	31.0	7.3	 25
283	 26	31.0	6.8	 25
284	 26	40.3	5.7	 20
285	 26	38.0	4.8	 25
286	 26	44.0	7.4	 25
287	 26	43.0	8.0	 20
288	 26	33.0	6.8	 25
289	 26	32.0	5.2	 25
290	 26	30.3	5.7	 20
291	 26	27.0	4.2	 25
292	 26	29.0	8.0	 25
293	 26	37.0	6.8	 20
294	 26	83.0	14.6	 25
295	 26	58.0	12.3	 25
296	 26	40.3	6.8	 20
297	 26	36.0	8.7	 25
298	 26	54.0	8.8	 25
299	 26	50.5	8.9	 20
300	 26	35.0	6.7	 25
301	 26	39.0	6.9	 25
302	 26	32.0	6.1	 20
303	 26	50.0	6.4	 25
304	 26	50.0	10.5	 25
305	 26	41.0	9.8	 20
306	 26	42.0	6.4	 25
307	 26	31.0	4.9	 25
308	 26	43.3	6.4	 20
309	 26	36.0	7.1	 25
310	 26	66.0	10.5	 25
311	 26	184.3	18.3	 20
312	 26	558.0	41.0	 25
313	 26	72.0	10.2	 25
314	 26	129.0	18.4	 20
315	 26	56.0	11.7	 25
316	 26	138.0	19.8	 25
317	 26	77.0	13.0	 20
318	 26	38.0	6.9	 25
319	 26	35.0	7.5	 25
320	 26	45.5	7.1	 20
321	 26	76.0	15.8	 25
322	 26	30.3	6.0	 20
323	 26	35.0	6.7	 25
324	 26	87.0	14.4	 25
325	 26	34.0	8.8	 20
326	 26	49.0	10.9	 25
327	 26	46.0	9.2	 25
328	 26	31.3	5.7	 20
329	 26	32.0	6.7	 25
330	 26	37.0	7.7	 25
331	 26	38.5	9.3	 20
332	 26	180.0	46.0	 25
333	 26	54.0	12.5	 25
334	 26	41.3	7.0	 20
335	 26	56.0	13.1	 25
336	 26	52.0	10.0	 25
337	 26	37.0	8.3	 20
338	 26	75.0	9.3	 25
339	 26	75.0	15.2	 25
340	 26	57.8	11.1	 20
341	 26	53.0	10.9	 25
342	 26	36.0	6.0	 25
343	 26	33.3	8.5	 20
344	 26	34.0	6.0	 25
345	 26	50.0	9.1	 25
346	 26	42.0	6.4	 20
347	 26	59.0	9.5	 25
348	 26	54.0	7.9	 25
349	 26	1694.8	186.0	 20
350	 26	215.0	53.1	 25
351	 26	50.0	16.3	 25
352	 26	57.3	10.4	 20
353	 26	94.0	19.0	 25
354	 26	92.0	13.5	 25
355	 26	35.8	7.4	 20
356	 26	28.0	5.6	 25
357	 26	27.0	6.1	 25
358	 26	49.0	11.7	 20
359	 26	36.0	7.9	 25
360	 26	35.0	6.0	 25
361	 26	29.5	6.5	 20
362	 26	32.0	6.2	 25
363	 26	32.0	5.6	 25
364	 26	43.3	7.4	 20
365	 26	62.0	16.6	 25
366	 26	43.0	12.4	 25
367	 26	33.3	5.7	 20
368	 26	227.0	47.7	 25
369	 26	139.0	69.1	 25
370	 26	519.5	52.6	 20
371	 26	131.0	21.4	 25
372	 26	67.0	12.0	 25
373	 26	42.3	7.0	 20
374	 26	31.0	5.7	 25
375	 26	36.0	6.5	 25
376	 26	40.8	7.6	 20
377	 26	69.0	17.6	 25
378	 26	232.0	21.8	 25
379	 26	109.3	13.6	 20
380	 26	83.0	14.2	 25
381	 26	56.0	8.7	 25
382	 26	47.0	9.8	 20
383	 26	73.0	13.7	 25
384	 26	51.0	12.2	 25
385	 26	38.3	7.4	 20
386	 26	32.0	4.4	 25
387	 26	37.0	6.1	 25
388	 26	47.0	9.9	 20
389	 26	34.0	6.1	 25
390	 26	32.0	6.7	 25
391	 26	32.5	5.7	 20
392	 26	41.0	8.0	 25
393	 26	54.0	11.1	 25
394	 26	36.0	5.2	 20
395	 26	124.0	24.9	 25
396	 26	238.0	44.5	 25
397	 26	92.5	11.4	 20
398	 26	75.0	12.2	 25
399	 26	259.0	27.4	 25
400	 26	46.5	10.3	 20
401	 26	50.0	8.7	 25
402	 26	56.0	11.9	 25
403	 26	430.3	28.7	 20
404	 26	38.0	8.0	 25
405	 26	42.0	8.4	 25
406	 26	33.3	4.7	 20
407	 26	45.0	8.6	 25
408	 26	41.0	9.4	 25
409	 26	265.3	45.1	 20
410	 26	57.0	11.2	 25
411	 26	41.0	9.8	 25
412	 26	104.3	16.7	 20
413	 26	290.0	31.6	 25
414	 26	570.0	81.1	 25
415	 26	176.0	21.6	 20
416	 26	636.0	47.1	 25
417	 26	411.0	59.1	 25
418	 26	386.5	31.8	 20
419	 26	964.0	137.9	 25
420	 26	63.0	11.6	 25
421	 26	72.0	10.4	 20
422	 26	116.0	15.0	 25
423	 26	42.0	7.2	 25
424	 26	68.5	12.1	 20
425	 26	66.0	11.4	 25
426	 26	258.0	33.7	 25
427	 26	46.5	7.5	 20
428	 26	34.0	5.7	 25
429	 26	37.0	8.1	 25
430	 26	40.8	8.7	 20
431	 26	30.0	6.1	 25
432	 26	35.0	6.6	 25
433	 26	101.0	17.1	 20
434	 26	114.0	13.4	 25
435	 26	254.0	24.4	 25
436	 26	110.5	12.8	 20
437	 26	32.0	4.9	 25
438	 26	43.0	9.1	 25
439	 26	44.3	8.5	 20
440	 26	37.0	7.4	 25
441	 26	37.0	8.0	 25
442	 26	36.0	6.2	 20
443	 26	34.0	25.6	 25
444	 26	33.0	6.2	 25
445	 26	35.0	7.7	 20
446	 26	49.0	8.9	 25
447	 26	89.3	10.8	 20
448	 26	38.0	7.9	 25
449	 26	42.0	8.3	 25
450	 26	36.5	6.3	 20
451	 26	34.0	7.8	 25
452	 26	32.0	5.3	 25
453	 26	44.0	6.0	 20
454	 26	36.0	7.2	 25
455	 26	67.0	11.2	 25
456	 26	44.0	8.0	 20
457	 26	75.0	17.8	 25
458	 26	38.0	5.3	 25
459	 26	37.3	6.8	 20
460	 26	38.0	6.9	 25
461	 26	74.0	13.6	 25
462	 26	52.3	8.7	 20
463	 26	39.0	7.4	 25
464	 26	40.0	6.1	 25
465	 26	34.3	7.0	 20
466	 26	378.0	79.8	 25
467	 26	41.0	8.9	 25
468	 26	73.3	10.3	 20
469	 26	136.0	19.3	 25
470	 26	61.0	10.2	 25
471	 26	311.0	28.7	 20
472	 26	281.0	31.9	 25
473	 26	129.0	17.1	 25
474	 26	31.5	5.8	 20
475	 26	50.0	9.3	 25
476	 26	31.0	5.9	 25
477	 26	32.0	5.5	 20
478	 26	39.0	9.1	 25
479	 26	32.0	6.7	 25
480	 26	27.8	6.0	 20
481	 26	30.0	6.7	 25
482	 26	53.0	10.0	 25
483	 26	215.5	29.7	 20
484	 26	35.0	8.3	 25
485	 26	44.0	7.4	 25
486	 26	51.3	8.5	 20
487	 26	865.0	181.0	 25
488	 26	32.0	6.0	 25
489	 26	49.0	9.4	 20
490	 26	29.0	5.5	 25
491	 26	34.0	6.7	 25
492	 26	31.3	5.7	 20
493	 26	58.0	12.8	 25
494	 26	32.0	8.2	 25
495	 26	26.0	5.4	 20
496	 26	38.0	5.7	 25
497	 26	36.0	5.9	 25
498	 26	34.5	6.2	 20
499	 26	29.0	4.2	 25
500	 26	29.0	5.0	 25
501	 26	45.0	7.3	 20
502	 26	53.0	11.3	 25
503	 26	86.0	21.5	 25
504	 26	82.8	13.7	 20
505	 26	59.0	9.3	 25
506	 26	116.0	15.6	 25
507	 26	1042.3	59.7	 20
508	 26	904.0	66.0	 25
509	 26	57.0	10.3	 25
510	 26	65.8	11.5	 20
511	 26	430.0	43.0	 25
512	 26	46.0	7.6	 25
513	 26	91.0	13.9	 20
514	 26	44.0	10.0	 25
515	 26	37.0	7.3	 25
516	 26	436.3	45.7	 20
517	 26	43.0	7.8	 25
518	 26	86.0	16.1	 25
519	 26	144.5	37.0	 20
520	 26	163.0	42.3	 25
521	 26	72.0	13.7	 25
522	 26	41.3	8.0	 20
523	 26	85.0	13.6	 25
524	 26	52.0	8.8	 25
525	 26	56.5	7.7	 20
526	 26	79.0	12.2	 25
527	 26	54.0	10.5	 25
528	 26	75.3	9.9	 20
529	 26	367.0	55.0	 25
530	 26	343.0	38.4	 25
531	 26	48.0	9.3	 20
532	 26	113.0	17.3	 25
533	 26	116.0	17.9	 25
534	 26	118.3	17.1	 20
535	 26	83.0	12.0	 25
536	 26	2214.0	90.0	 25
537	 26	58.5	9.0	 20
538	 26	142.0	20.0	 25
539	 26	40.0	6.4	 25
540	 26	66.3	7.9	 20
541	 26	64.0	14.3	 25
542	 26	59.0	10.0	 25
543	 26	95.0	13.2	 20
544	 26	141.0	16.9	 25
545	 26	349.0	39.7	 25
546	 26	178.5	21.7	 20
547	 26	31.0	4.9	 25
548	 26	36.0	7.0	 25
549	 26	28.0	5.1	 20
550	 26	28.0	6.4	 25
551	 26	55.0	10.2	 25
552	 26	60.3	10.4	 20
553	 26	77.0	12.6	 25
554	 26	34.0	5.5	 25
555	 26	38.0	6.7	 20
556	 26	35.0	7.0	 25
557	 26	37.0	7.8	 25
558	 26	32.3	6.3	 20
559	 26	32.0	6.4	 25
560	 26	85.0	13.1	 25
561	 26	55.5	9.3	 20
562	 26	335.0	40.4	 25
563	 26	130.0	18.9	 25
564	 26	61.5	9.4	 20
565	 26	58.0	9.7	 25
566	 26	67.0	10.6	 25
567	 26	58.5	12.7	 20
568	 26	55.0	10.0	 25
569	 26	47.0	12.2	 25
570	 26	76.3	14.2	 20
571	 26	39.0	6.9	 25
572	 26	32.0	6.4	 25
573	 26	34.5	5.0	 20
574	 26	63.0	12.8	 25
575	 26	62.0	7.8	 25
576	 26	57.0	8.4	 20
577	 26	36.0	8.8	 25
578	 26	30.0	4.6	 20
579	 26	30.0	6.0	 25
580	 26	50.0	8.4	 25
581	 26	36.0	6.9	 20
582	 26	37.0	7.8	 25
583	 26	47.0	8.6	 25
584	 26	146.0	23.7	 20
585	 26	99.0	22.2	 25
586	 26	350.0	94.2	 25
587	 26	46.3	8.8	 20
588	 26	70.0	13.6	 25
589	 26	59.0	8.9	 25
590	 26	289.0	33.4	 20
591	 26	85.0	16.5	 25
592	 26	73.0	10.8	 25
593	 26	43.3	8.3	 20
594	 26	34.0	6.5	 25
595	 26	40.0	6.6	 25
596	 26	35.0	7.4	 20
597	 26	44.0	7.2	 25
598	 26	48.0	12.3	 25
599	 26	46.3	7.2	 20
600	 26	222.0	54.4	 25
601	 26	120.0	22.9	 25
602	 26	38.3	8.4	 20
603	 26	60.0	9.5	 25
604	 26	39.0	6.0	 25
605	 26	87.5	12.8	 20
606	 26	46.0	6.3	 25
607	 26	50.0	8.0	 25
608	 26	35.5	7.7	 20
609	 26	53.0	9.9	 25
610	 26	42.0	7.6	 25
611	 26	55.5	7.8	 20
612	 26	34.0	6.7	 25
613	 26	33.0	6.3	 25
614	 26	31.3	6.3	 20
615	 26	33.0	7.1	 25
616	 26	33.0	7.3	 25
617	 26	40.0	6.2	 20
618	 26	75.0	12.7	 25
619	 26	34.0	7.1	 25
620	 26	32.0	6.3	 20
621	 26	35.0	8.2	 25
622	 26	34.0	5.7	 25
623	 26	97.5	26.0	 20
624	 26	49.0	9.6	 25
625	 26	92.0	12.3	 25
626	 26	44.3	8.9	 20
627	 26	37.0	6.6	 25
628	 26	102.0	12.4	 25
629	 26	52.0	10.6	 20
630	 26	38.0	6.8	 25
631	 26	49.0	10.0	 25
632	 26	58.3	10.4	 20
633	 26	32.0	4.9	 25
634	 26	122.0	20.9	 25
635	 26	155.5	13.7	 20
636	 26	57.0	12.9	 25
637	 26	174.0	16.4	 25
638	 26	52.0	7.3	 20
639	 26	3114.0	586.8	 25
  0	 27	40.0	7.8	 25
  1	 27	61.3	11.6	 20
  2	 27	36.0	6.5	 25
  3	 27	26.0	5.9	 25
  4	 27	122.3	17.9	 20
  5	 27	68.0	13.2	 25
  6	 27	35.0	8.2	 25
  7	 27	50.0	8.0	 20
  8	 27	37.0	6.7	 25
  9	 27	34.0	6.2	 25
 10	 27	81.5	13.0	 20
 11	 27	32.0	6.5	 25
 12	 27	59.0	10.1	 25
 13	 27	1095.3	130.1	 20
 14	 27	51.0	9.4	 25
 15	 27	680.0	111.3	 25
 16	 27	71.3	13.0	 20
 17	 27	169.0	23.6	 25
 18	 27	47.0	8.0	 25
 19	 27	56.8	10.2	 20
 20	 27	41.0	7.7	 25
 21	 27	33.0	6.6	 25
 22	 27	31.8	6.2	 20
 23	 27	33.0	7.6	 25
 24	 27	32.0	6.8	 25
 25	 27	32.5	6.8	 20
 26	 27	43.0	8.4	 25
 27	 27	170.0	24.1	 25
 28	 27	156.3	19.5	 20
 29	 27	40.0	8.2	 25
 30	 27	35.0	6.5	 25
 31	 27	199.0	19.6	 20
 32	 27	166.0	21.3	 25
 33	 27	83.0	13.9	 25
 34	 27	71.3	10.3	 20
 35	 27	99.0	13.7	 25
 36	 27	99.0	15.5	 25
 37	 27	97.0	27.0	 20
 38	 27	69.0	11.7	 25
 39	 27	45.0	8.5	 25
 40	 27	539.5	57.4	 20
 41	 27	193.0	22.9	 25
 42	 27	2126.0	233.2	 25
 43	 27	48.3	7.4	 20
 44	 27	37.0	8.5	 25
 45	 27	30.0	6.3	 25
 46	 27	29.3	4.9	 20
 47	 27	42.0	14.4	 25
 48	 27	29.0	5.6	 25
 49	 27	32.0	5.5	 20
 50	 27	31.0	6.1	 25
 51	 27	31.0	8.5	 25
 52	 27	74.5	11.6	 20
 53	 27	136.0	29.6	 25
 54	 27	38.0	6.7	 25
 55	 27	44.5	10.1	 20
 56	 27	31.0	5.7	 25
 57	 27	31.0	5.8	 25
 58	 27	31.8	8.0	 20
 59	 27	31.0	5.8	 25
 60	 27	27.0	6.3	 25
 61	 27	31.0	5.2	 20
 62	 27	25.0	3.9	 25
 63	 27	33.0	5.6	 25
 64	 27	91.8	16.6	 20
 65	 27	178.0	28.7	 25
 66	 27	155.3	24.4	 20
 67	 27	34.0	6.8	 25
 68	 27	33.0	6.9	 25
 69	 27	37.0	8.5	 20
 70	 27	31.0	7.3	 25
 71	 27	61.0	10.5	 25
 72	 27	80.3	10.4	 20
 73	 27	103.0	17.0	 25
 74	 27	332.0	30.7	 25
 75	 27	44.3	10.2	 20
 76	 27	72.0	13.1	 25
 77	 27	689.0	92.1	 25
 78	 27	119.3	18.4	 20
 79	 27	302.0	35.9	 25
 80	 27	148.0	26.6	 25
 81	 27	104.5	12.9	 20
 82	 27	229.0	42.2	 25
 83	 27	47.0	8.1	 25
 84	 27	41.5	6.6	 20
 85	 27	53.0	9.1	 25
 86	 27	53.0	8.2	 25
 87	 27	166.8	26.6	 20
 88	 27	161.0	27.9	 25
 89	 27	83.0	15.8	 25
 90	 27	36.3	5.6	 20
 91	 27	409.0	77.7	 25
 92	 27	66.0	15.8	 25
 93	 27	76.5	8.6	 20
 94	 27	257.0	46.5	 25
 95	 27	485.0	39.0	 25
 96	 27	528.8	28.4	 20
 97	 27	190.0	24.7	 25
 98	 27	49.0	8.3	 25
 99	 27	382.3	48.1	 20
100	 27	1840.0	235.3	 25
101	 27	104.0	18.7	 25
102	 27	116.5	20.9	 20
103	 27	498.0	44.6	 25
104	 27	144.0	21.5	 25
105	 27	70.0	8.8	 20
106	 27	70.0	11.2	 25
107	 27	82.0	11.1	 25
108	 27	33.0	7.3	 20
109	 27	31.0	5.9	 25
110	 27	36.0	6.5	 25
111	 27	36.0	6.0	 20
112	 27	30.0	4.6	 25
113	 27	30.0	5.7	 25
114	 27	30.0	6.3	 20
115	 27	32.0	6.0	 25
116	 27	95.0	14.7	 25
117	 27	37.3	6.8	 20
118	 27	38.0	6.8	 25
119	 27	1091.0	156.4	 25
120	 27	213.3	31.2	 20
121	 27	64.0	14.2	 25
122	 27	48.0	8.1	 25
123	 27	36.3	6.1	 20
124	 27	70.0	10.3	 25
125	 27	72.0	9.9	 25
126	 27	182.0	36.6	 20
127	 27	153.0	21.6	 25
128	 27	31.0	6.0	 25
129	 27	33.0	7.3	 20
130	 27	49.0	10.0	 25
131	 27	46.0	11.6	 25
132	 27	267.5	45.3	 20
133	 27	39.0	6.5	 25
134	 27	104.0	21.7	 25
135	 27	74.0	15.3	 20
136	 27	41.0	6.6	 25
137	 27	248.0	37.9	 25
138	 27	173.3	17.4	 20
139	 27	167.0	25.1	 25
140	 27	152.0	21.3	 25
141	 27	41.0	6.0	 20
142	 27	32.0	6.3	 25
143	 27	47.0	9.3	 25
144	 27	390.5	50.3	 20
145	 27	72.0	11.5	 25
146	 27	156.0	26.3	 25
147	 27	45.0	8.6	 20
148	 27	38.0	8.0	 25
149	 27	36.0	7.3	 25
150	 27	34.3	5.8	 20
151	 27	34.0	7.4	 25
152	 27	63.0	7.9	 25
153	 27	202.3	18.8	 20
154	 27	115.0	16.6	 25
155	 27	189.0	31.6	 25
156	 27	716.8	100.6	 20
157	 27	727.0	85.5	 25
158	 27	120.0	14.5	 25
159	 27	43.0	5.7	 20
160	 27	212.0	28.3	 25
161	 27	44.0	9.9	 25
162	 27	49.8	11.0	 20
163	 27	63.0	10.3	 25
164	 27	49.0	5.6	 25
165	 27	59.3	8.8	 20
166	 27	81.0	12.2	 25
167	 27	61.0	11.2	 25
168	 27	88.3	13.9	 20
169	 27	140.0	13.8	 25
170	 27	124.0	16.6	 25
171	 27	38.0	7.0	 20
172	 27	53.0	9.6	 25
173	 27	46.0	9.5	 25
174	 27	37.0	9.6	 20
175	 27	43.0	9.0	 25
176	 27	81.0	15.3	 25
177	 27	108.3	13.2	 20
178	 27	31.0	5.2	 25
179	 27	37.0	7.3	 25
180	 27	37.8	8.5	 20
181	 27	77.0	12.9	 25
182	 27	68.0	11.7	 25
183	 27	87.0	12.8	 20
184	 27	28.0	4.4	 25
185	 27	30.0	5.7	 25
186	 27	36.3	7.9	 20
187	 27	32.0	6.6	 25
188	 27	68.0	9.4	 25
189	 27	56.5	10.3	 20
190	 27	75.0	14.3	 25
191	 27	130.0	19.6	 25
192	 27	136.5	16.8	 20
193	 27	148.0	21.4	 25
194	 27	185.3	28.0	 20
195	 27	1367.0	291.9	 25
196	 27	48.0	8.4	 25
197	 27	42.0	6.5	 20
198	 27	159.0	33.9	 25
199	 27	63.0	10.1	 25
200	 27	60.3	9.0	 20
201	 27	86.0	16.9	 25
202	 27	51.0	7.7	 25
203	 27	65.3	9.4	 20
204	 27	37.0	5.8	 25
205	 27	31.0	7.1	 25
206	 27	38.5	5.9	 20
207	 27	31.0	4.9	 25
208	 27	39.0	7.7	 25
209	 27	30.3	6.1	 20
210	 27	34.0	8.1	 25
211	 27	33.0	5.6	 25
212	 27	35.0	4.7	 20
213	 27	196.0	54.0	 25
214	 27	32.0	5.7	 25
215	 27	37.0	8.2	 20
216	 27	109.0	22.9	 25
217	 27	288.0	55.0	 25
218	 27	44.0	8.6	 20
219	 27	36.0	8.2	 25
220	 27	30.0	6.8	 25
221	 27	39.0	8.4	 20
222	 27	298.0	76.2	 25
223	 27	68.0	13.7	 25
224	 27	94.0	14.3	 20
225	 27	93.0	21.7	 25
226	 27	71.0	13.9	 25
227	 27	32.0	5.9	 20
228	 27	39.0	7.2	 25
229	 27	26.0	4.8	 25
230	 27	46.0	8.9	 20
231	 27	31.0	4.9	 25
232	 27	46.0	10.0	 25
233	 27	53.0	12.1	 20
234	 27	42.0	9.1	 25
235	 27	61.0	12.2	 25
236	 27	57.3	5.9	 20
237	 27	111.0	23.7	 25
238	 27	155.0	19.5	 25
239	 27	384.0	33.9	 20
240	 27	143.0	22.9	 25
241	 27	128.0	19.8	 25
242	 27	51.3	10.4	 20
243	 27	510.0	65.4	 25
244	 27	591.0	49.7	 25
245	 27	211.5	23.3	 20
246	 27	1321.0	142.0	 25
247	 27	174.0	23.9	 25
248	 27	74.0	11.2	 20
249	 27	66.0	9.6	 25
250	 27	77.0	12.6	 25
251	 27	670.0	96.8	 20
252	 27	34.0	8.1	 25
253	 27	30.0	5.5	 25
254	 27	58.0	11.3	 20
255	 27	55.0	10.2	 25
256	 27	34.0	6.3	 25
257	 27	40.0	9.5	 20
258	 27	45.0	7.9	 25
259	 27	94.0	19.8	 25
260	 27	80.5	9.2	 20
261	 27	35.0	8.3	 25
262	 27	68.0	10.8	 25
263	 27	56.3	10.2	 20
264	 27	62.0	11.9	 25
265	 27	29.0	7.2	 25
266	 27	28.0	5.5	 20
267	 27	132.0	22.8	 25
268	 27	54.0	11.0	 25
269	 27	60.5	7.0	 20
270	 27	49.0	9.6	 25
271	 27	89.0	14.9	 25
272	 27	41.0	7.4	 20
273	 27	32.0	6.4	 25
274	 27	38.0	7.8	 25
275	 27	61.0	10.4	 20
276	 27	141.0	27.4	 25
277	 27	44.0	7.6	 25
278	 27	123.8	22.2	 20
279	 27	30.0	7.0	 25
280	 27	31.0	6.5	 25
281	 27	30.0	6.3	 20
282	 27	34.0	6.4	 25
283	 27	33.0	5.8	 25
284	 27	29.0	4.4	 20
285	 27	31.0	5.4	 25
286	 27	30.0	7.5	 25
287	 27	32.3	7.2	 20
288	 27	141.0	23.6	 25
289	 27	34.0	6.5	 25
290	 27	52.5	12.0	 20
291	 27	38.0	4.2	 25
292	 27	28.0	6.3	 25
293	 27	29.0	6.1	 20
294	 27	32.0	5.4	 25
295	 27	44.0	10.8	 25
296	 27	34.3	7.9	 20
297	 27	51.0	11.0	 25
298	 27	62.0	11.2	 25
299	 27	71.3	10.5	 20
300	 27	202.0	37.0	 25
301	 27	37.0	8.1	 25
302	 27	38.8	7.9	 20
303	 27	79.0	15.3	 25
304	 27	81.0	14.7	 25
305	 27	103.5	19.6	 20
306	 27	32.0	5.7	 25
307	 27	31.0	5.9	 25
308	 27	33.0	5.3	 20
309	 27	326.0	44.5	 25
310	 27	138.0	23.0	 25
311	 27	48.3	9.1	 20
312	 27	44.0	7.9	 25
313	 27	68.0	13.3	 25
314	 27	305.3	36.8	 20
315	 27	137.0	17.2	 25
316	 27	3425.0	445.5	 25
317	 27	655.0	94.1	 20
318	 27	38.0	8.6	 25
319	 27	85.0	14.2	 25
320	 27	41.3	8.6	 20
321	 27	34.0	6.2	 25
322	 27	31.3	7.4	 20
323	 27	34.0	6.2	 25
324	 27	146.0	30.2	 25
325	 27	33.0	5.2	 20
326	 27	437.0	93.3	 25
327	 27	38.0	7.8	 25
328	 27	41.3	7.9	 20
329	 27	72.0	13.1	 25
330	 27	31.0	4.0	 25
331	 27	36.3	7.0	 20
332	 27	32.0	5.9	 25
333	 27	89.0	12.8	 25
334	 27	132.8	23.9	 20
335	 27	63.0	12.4	 25
336	 27	111.0	18.9	 25
337	 27	73.0	10.5	 20
338	 27	53.0	9.6	 25
339	 27	303.0	42.6	 25
340	 27	117.5	13.4	 20
341	 27	112.0	20.8	 25
342	 27	80.0	14.5	 25
343	 27	508.5	64.9	 20
344	 27	71.0	12.4	 25
345	 27	38.0	5.5	 25
346	 27	39.3	5.4	 20
347	 27	40.0	7.8	 25
348	 27	58.0	9.4	 25
349	 27	35.0	7.5	 20
350	 27	33.0	6.2	 25
351	 27	31.0	5.5	 25
352	 27	334.3	66.6	 20
353	 27	43.0	9.7	 25
354	 27	83.0	9.8	 25
355	 27	135.5	26.5	 20
356	 27	44.0	8.1	 25
357	 27	36.0	7.0	 25
358	 27	582.8	92.0	 20
359	 27	68.0	11.1	 25
360	 27	54.0	10.7	 25
361	 27	60.3	9.7	 20
362	 27	55.0	11.0	 25
363	 27	64.0	12.2	 25
364	 27	243.5	44.2	 20
365	 27	33.0	8.2	 25
366	 27	28.0	4.6	 25
367	 27	970.0	182.6	 20
368	 27	42.0	11.9	 25
369	 27	39.0	7.1	 25
370	 27	319.0	44.9	 20
371	 27	480.0	65.6	 25
372	 27	235.0	21.3	 25
373	 27	118.0	14.2	 20
374	 27	45.0	10.6	 25
375	 27	36.0	6.8	 25
376	 27	472.0	67.6	 20
377	 27	167.0	29.7	 25
378	 27	140.0	24.8	 25
379	 27	54.0	9.9	 20
380	 27	106.0	21.1	 25
381	 27	64.0	10.8	 25
382	 27	574.5	103.6	 20
383	 27	62.0	9.9	 25
384	 27	63.0	9.4	 25
385	 27	165.0	20.6	 20
386	 27	116.0	21.6	 25
387	 27	54.0	10.5	 25
388	 27	212.5	36.9	 20
389	 27	66.0	9.0	 25
390	 27	53.0	9.1	 25
391	 27	47.5	7.8	 20
392	 27	32.0	5.6	 25
393	 27	43.0	8.1	 25
394	 27	97.8	20.3	 20
395	 27	45.0	8.0	 25
396	 27	113.0	23.1	 25
397	 27	29.3	5.0	 20
398	 27	36.0	7.3	 25
399	 27	253.0	47.8	 25
400	 27	78.3	12.0	 20
401	 27	35.0	6.2	 25
402	 27	102.0	13.9	 25
403	 27	115.0	16.4	 20
404	 27	43.0	7.7	 25
405	 27	110.0	17.5	 25
406	 27	149.0	23.2	 20
407	 27	31.0	6.0	 25
408	 27	34.0	6.5	 25
409	 27	31.3	5.3	 20
410	 27	31.0	5.9	 25
411	 27	439.0	75.7	 25
412	 27	42.3	8.1	 20
413	 27	2090.0	294.9	 25
414	 27	368.0	35.6	 25
415	 27	241.8	27.1	 20
416	 27	134.0	17.3	 25
417	 27	204.0	19.8	 25
418	 27	205.3	24.5	 20
419	 27	146.0	48.0	 25
420	 27	100.0	15.7	 25
421	 27	67.3	11.7	 20
422	 27	114.0	12.5	 25
423	 27	34.0	8.1	 25
424	 27	39.0	8.2	 20
425	 27	39.0	7.8	 25
426	 27	74.0	9.2	 25
427	 27	131.0	16.4	 20
428	 27	35.0	7.0	 25
429	 27	52.0	10.4	 25
430	 27	101.3	15.5	 20
431	 27	46.0	7.3	 25
432	 27	47.0	9.1	 25
433	 27	541.5	88.9	 20
434	 27	192.0	31.5	 25
435	 27	76.0	30.0	 25
436	 27	347.5	48.9	 20
437	 27	125.0	19.5	 25
438	 27	63.0	13.5	 25
439	 27	39.3	7.3	 20
440	 27	40.0	9.8	 25
441	 27	128.0	21.2	 25
442	 27	28.3	8.7	 20
443	 27	82.0	13.7	 25
444	 27	144.0	20.0	 25
445	 27	46.0	7.2	 20
446	 27	33.0	6.1	 25
447	 27	171.0	28.4	 20
448	 27	40.0	7.8	 25
449	 27	48.0	11.1	 25
450	 27	42.5	9.3	 20
451	 27	41.0	6.2	 25
452	 27	40.0	8.2	 25
453	 27	101.5	17.3	 20
454	 27	44.0	11.5	 25
455	 27	37.0	7.4	 25
456	 27	49.8	11.3	 20
457	 27	118.0	16.9	 25
458	 27	236.0	28.1	 25
459	 27	302.0	42.7	 20
460	 27	671.0	133.5	 25
461	 27	405.0	57.2	 25
462	 27	42.8	10.7	 20
463	 27	35.0	7.9	 25
464	 27	336.0	62.7	 25
465	 27	55.0	11.3	 20
466	 27	36.0	6.3	 25
467	 27	28.0	5.3	 25
468	 27	42.0	10.2	 20
469	 27	44.0	8.1	 25
470	 27	37.0	6.2	 25
471	 27	28.3	6.8	 20
472	 27	36.0	6.8	 25
473	 27	32.0	7.0	 25
474	 27	35.0	6.7	 20
475	 27	34.0	8.2	 25
476	 27	36.0	6.8	 25
477	 27	470.5	69.0	 20
478	 27	758.0	174.5	 25
479	 27	34.0	7.4	 25
480	 27	31.0	6.9	 20
481	 27	97.0	20.4	 25
482	 27	146.0	29.7	 25
483	 27	46.0	9.1	 20
484	 27	64.0	15.0	 25
485	 27	38.0	6.8	 25
486	 27	42.5	8.5	 20
487	 27	67.0	12.5	 25
488	 27	71.0	11.1	 25
489	 27	95.8	11.5	 20
490	 27	43.0	6.8	 25
491	 27	31.0	5.9	 25
492	 27	64.5	10.7	 20
493	 27	33.0	6.3	 25
494	 27	38.0	9.2	 25
495	 27	37.8	7.2	 20
496	 27	178.0	40.8	 25
497	 27	1135.0	197.9	 25
498	 27	427.3	48.4	 20
499	 27	61.0	10.0	 25
500	 27	132.0	21.4	 25
501	 27	34.0	4.7	 20
502	 27	114.0	21.4	 25
503	 27	194.0	21.3	 25
504	 27	67.0	11.3	 20
505	 27	34.0	7.1	 25
506	 27	57.0	8.4	 25
507	 27	50.0	7.0	 20
508	 27	55.0	11.3	 25
509	 27	35.0	5.3	 25
510	 27	33.3	6.4	 20
511	 27	66.0	12.1	 25
512	 27	66.0	14.5	 25
513	 27	65.0	8.5	 20
514	 27	596.0	95.4	 25
515	 27	254.0	37.7	 25
516	 27	419.8	40.6	 20
517	 27	170.0	21.1	 25
518	 27	70.0	13.2	 25
519	 27	268.8	34.5	 20
520	 27	35.0	7.8	 25
521	 27	34.0	6.3	 25
522	 27	43.0	6.2	 20
523	 27	42.0	8.4	 25
524	 27	56.0	9.3	 25
525	 27	53.5	9.6	 20
526	 27	36.0	7.2	 25
527	 27	278.0	40.6	 25
528	 27	37.3	5.8	 20
529	 27	38.0	7.9	 25
530	 27	101.0	19.2	 25
531	 27	55.3	9.2	 20
532	 27	48.0	8.8	 25
533	 27	1240.0	109.4	 25
534	 27	67.3	11.8	 20
535	 27	59.0	9.4	 25
536	 27	76.0	29.4	 25
537	 27	38.5	6.5	 20
538	 27	111.0	23.8	 25
539	 27	31.0	5.0	 25
540	 27	37.5	8.2	 20
541	 27	36.0	7.5	 25
542	 27	36.0	8.2	 25
543	 27	138.3	24.8	 20
544	 27	84.0	17.1	 25
545	 27	32.0	5.8	 25
546	 27	47.3	9.7	 20
547	 27	34.0	7.6	 25
548	 27	32.0	5.8	 25
549	 27	125.5	25.6	 20
550	 27	232.0	44.4	 25
551	 27	30.0	5.4	 25
552	 27	67.0	11.1	 20
553	 27	65.0	10.0	 25
554	 27	50.0	9.2	 25
555	 27	55.0	8.6	 20
556	 27	47.0	9.2	 25
557	 27	52.0	10.2	 25
558	 27	38.0	8.3	 20
559	 27	352.0	76.2	 25
560	 27	64.0	10.8	 25
561	 27	166.3	22.0	 20
562	 27	48.0	7.9	 25
563	 27	128.0	20.5	 25
564	 27	143.3	23.3	 20
565	 27	50.0	8.4	 25
566	 27	47.0	6.3	 25
567	 27	42.5	8.7	 20
568	 27	46.0	9.9	 25
569	 27	118.0	22.3	 25
570	 27	38.5	7.3	 20
571	 27	70.0	10.4	 25
572	 27	82.0	10.4	 25
573	 27	32.0	5.2	 20
574	 27	42.0	7.2	 25
575	 27	51.0	11.3	 25
576	 27	45.8	9.9	 20
577	 27	62.0	13.4	 25
578	 27	61.8	8.2	 20
579	 27	32.0	6.4	 25
580	 27	41.0	7.8	 25
581	 27	67.0	12.1	 20
582	 27	32.0	6.0	 25
583	 27	686.0	117.3	 25
584	 27	50.3	8.8	 20
585	 27	439.0	117.3	 25
586	 27	129.0	17.6	 25
587	 27	244.5	32.3	 20
588	 27	55.0	11.5	 25
589	 27	188.0	33.1	 25
590	 27	84.3	12.5	 20
591	 27	58.0	8.0	 25
592	 27	78.0	11.3	 25
593	 27	41.5	7.4	 20
594	 27	48.0	10.2	 25
595	 27	71.0	10.9	 25
596	 27	59.3	9.8	 20
597	 27	385.0	98.3	 25
598	 27	38.0	10.1	 25
599	 27	80.5	16.2	 20
600	 27	67.0	14.0	 25
601	 27	51.0	11.2	 25
602	 27	29.5	6.2	 20
603	 27	33.0	6.3	 25
604	 27	37.0	7.7	 25
605	 27	40.5	8.2	 20
606	 27	48.0	10.6	 25
607	 27	1023.0	155.3	 25
608	 27	59.0	8.8	 20
609	 27	122.0	15.5	 25
610	 27	153.0	19.3	 25
611	 27	75.5	11.6	 20
612	 27	61.0	8.2	 25
613	 27	66.0	11.2	 25
614	 27	65.0	8.7	 20
615	 27	50.0	9.3	 25
616	 27	57.0	11.3	 25
617	 27	313.3	45.4	 20
618	 27	40.0	6.7	 25
619	 27	174.0	30.1	 25
620	 27	79.3	11.3	 20
621	 27	31.0	5.2	 25
622	 27	35.0	6.4	 25
623	 27	30.8	6.4	 20
624	 27	58.0	9.7	 25
625	 27	319.0	59.7	 25
626	 27	35.3	7.8	 20
627	 27	39.0	7.8	 25
628	 27	156.0	23.2	 25
629	 27	204.3	31.7	 20
630	 27	1634.0	286.9	 25
631	 27	95.0	16.8	 25
632	 27	236.5	25.2	 20
633	 27	70.0	8.1	 25
634	 27	104.0	13.6	 25
635	 27	82.0	10.7	 20
636	 27	89.0	19.8	 25
637	 27	405.0	37.8	 25
638	 27	378.5	42.8	 20
639	 27	47.0	7.7	 25
  0	 28	4708.5	466.5	 20
  1	 28	43.8	9.4	 16
  2	 28	33.3	6.6	 20
  3	 28	33.8	6.8	 20
  4	 28	42.3	7.9	 16
  5	 28	34.3	4.4	 20
  6	 28	31.0	5.4	 20
  7	 28	38.0	6.0	 16
  8	 28	54.3	14.1	 20
  9	 28	33.3	5.8	 20
 10	 28	34.5	6.4	 16
 11	 28	31.0	4.5	 20
 12	 28	76.3	12.3	 20
 13	 28	288.0	27.9	 16
 14	 28	42.0	7.4	 20
 15	 28	70.8	10.6	 20
 16	 28	72.3	11.4	 16
 17	 28	67.0	11.8	 20
 18	 28	44.5	8.5	 20
 19	 28	37.3	7.9	 16
 20	 28	37.0	6.2	 20
 21	 28	34.3	5.6	 20
 22	 28	33.3	6.3	 16
 23	 28	31.0	6.2	 20
 24	 28	31.3	5.4	 20
 25	 28	31.3	6.0	 16
 26	 28	31.0	6.5	 20
 27	 28	65.0	8.4	 20
 28	 28	78.0	7.9	 16
 29	 28	48.3	6.1	 20
 30	 28	40.5	7.5	 20
 31	 28	98.8	14.2	 16
 32	 28	100.8	15.8	 20
 33	 28	59.0	8.6	 20
 34	 28	57.0	9.0	 16
 35	 28	48.0	7.5	 20
 36	 28	123.0	12.4	 20
 37	 28	134.3	19.3	 16
 38	 28	96.3	15.0	 20
 39	 28	43.0	9.6	 20
 40	 28	183.5	28.0	 16
 41	 28	135.0	20.8	 20
 42	 28	1142.5	95.7	 20
 43	 28	43.0	7.4	 16
 44	 28	39.0	6.2	 20
 45	 28	28.5	5.6	 20
 46	 28	40.3	6.1	 16
 47	 28	47.0	7.4	 20
 48	 28	33.3	5.3	 20
 49	 28	28.0	5.9	 16
 50	 28	33.3	6.1	 20
 51	 28	27.0	5.4	 20
 52	 28	37.0	6.7	 16
 53	 28	80.3	9.9	 20
 54	 28	44.3	9.3	 20
 55	 28	32.0	5.8	 16
 56	 28	29.3	6.0	 20
 57	 28	31.0	4.1	 20
 58	 28	35.3	6.7	 16
 59	 28	32.0	4.5	 20
 60	 28	26.0	3.9	 20
 61	 28	27.8	5.7	 16
 62	 28	29.3	5.7	 20
 63	 28	29.3	5.4	 20
 64	 28	30.0	5.7	 16
 65	 28	44.3	8.4	 20
 66	 28	55.3	10.1	 16
 67	 28	31.3	6.5	 20
 68	 28	36.0	6.9	 20
 69	 28	30.3	8.3	 16
 70	 28	31.5	5.7	 20
 71	 28	46.3	11.2	 20
 72	 28	48.3	14.2	 16
 73	 28	51.5	10.6	 20
 74	 28	274.3	29.8	 20
 75	 28	41.3	7.7	 16
 76	 28	41.8	8.0	 20
 77	 28	137.3	14.2	 20
 78	 28	60.5	14.9	 16
 79	 28	91.5	14.3	 20
 80	 28	97.5	16.7	 20
 81	 28	60.5	11.9	 16
 82	 28	222.3	34.4	 20
 83	 28	39.3	7.0	 20
 84	 28	55.0	10.8	 16
 85	 28	40.0	7.6	 20
 86	 28	38.0	7.0	 20
 87	 28	60.3	8.5	 16
 88	 28	65.0	10.2	 20
 89	 28	35.3	7.9	 20
 90	 28	29.0	5.6	 16
 91	 28	221.5	32.7	 20
 92	 28	50.5	8.4	 20
 93	 28	102.3	11.5	 16
 94	 28	163.5	28.0	 20
 95	 28	269.5	23.5	 20
 96	 28	337.8	29.5	 16
 97	 28	178.5	28.9	 20
 98	 28	36.0	7.0	 20
 99	 28	124.3	19.9	 16
100	 28	1037.3	122.0	 20
101	 28	107.8	15.4	 20
102	 28	146.3	22.7	 16
103	 28	328.8	38.6	 20
104	 28	161.0	37.3	 20
105	 28	84.5	11.9	 16
106	 28	87.0	13.9	 20
107	 28	132.8	17.1	 20
108	 28	34.3	7.2	 16
109	 28	33.3	7.1	 20
110	 28	35.3	7.4	 20
111	 28	40.0	6.4	 16
112	 28	26.3	4.5	 20
113	 28	30.5	6.4	 20
114	 28	30.0	7.3	 16
115	 28	28.5	5.9	 20
116	 28	44.5	7.7	 20
117	 28	33.0	5.8	 16
118	 28	41.0	7.2	 20
119	 28	335.3	33.9	 20
120	 28	105.3	17.1	 16
121	 28	179.3	25.1	 20
122	 28	53.0	10.0	 20
123	 28	57.8	9.1	 16
124	 28	40.5	7.6	 20
125	 28	49.5	11.1	 20
126	 28	55.0	7.7	 16
127	 28	44.0	6.2	 20
128	 28	29.3	6.2	 20
129	 28	30.3	11.1	 16
130	 28	29.3	6.7	 20
131	 28	36.3	7.2	 20
132	 28	40.5	7.3	 16
133	 28	30.0	7.4	 20
134	 28	37.0	5.4	 20
135	 28	35.0	7.1	 16
136	 28	40.3	6.5	 20
137	 28	160.8	17.5	 20
138	 28	105.3	19.9	 16
139	 28	88.3	14.8	 20
140	 28	61.0	10.7	 20
141	 28	45.3	9.2	 16
142	 28	37.0	8.3	 20
143	 28	51.0	10.0	 20
144	 28	241.5	26.1	 16
145	 28	119.8	16.8	 20
146	 28	202.3	21.0	 20
147	 28	55.5	9.9	 16
148	 28	53.5	10.4	 20
149	 28	54.5	10.8	 20
150	 28	30.3	5.9	 16
151	 28	34.0	7.2	 20
152	 28	52.0	7.3	 20
153	 28	103.3	16.9	 16
154	 28	95.0	14.1	 20
155	 28	189.0	20.5	 20
156	 28	889.5	52.2	 16
157	 28	460.3	31.3	 20
158	 28	160.3	19.5	 20
159	 28	62.3	7.9	 16
160	 28	129.3	16.5	 20
161	 28	32.3	7.3	 20
162	 28	35.3	5.5	 16
163	 28	51.0	11.8	 20
164	 28	46.8	11.8	 20
165	 28	121.0	12.8	 16
166	 28	75.3	15.2	 20
167	 28	115.5	16.6	 20
168	 28	292.0	25.2	 16
169	 28	148.0	18.4	 20
170	 28	111.3	15.5	 20
171	 28	36.8	6.2	 16
172	 28	37.5	7.4	 20
173	 28	39.5	8.2	 20
174	 28	37.3	9.5	 16
175	 28	44.8	9.3	 20
176	 28	38.3	8.3	 20
177	 28	42.0	8.0	 16
178	 28	31.0	4.6	 20
179	 28	41.5	5.6	 20
180	 28	48.3	9.8	 16
181	 28	172.0	28.3	 20
182	 28	160.5	24.0	 20
183	 28	63.0	11.1	 16
184	 28	30.0	6.1	 20
185	 28	29.5	4.7	 20
186	 28	37.0	5.5	 16
187	 28	31.3	6.5	 20
188	 28	37.0	6.1	 20
189	 28	38.3	7.0	 16
190	 28	71.0	9.7	 20
191	 28	46.3	8.5	 20
192	 28	299.5	33.9	 16
193	 28	33.3	7.1	 20
194	 28	431.8	46.8	 16
195	 28	94.3	20.2	 20
196	 28	33.3	6.8	 20
197	 28	35.3	7.8	 16
198	 28	52.0	12.1	 20
199	 28	56.0	7.4	 20
200	 28	64.5	13.6	 16
201	 28	68.3	10.0	 20
202	 28	50.5	5.7	 20
203	 28	56.3	9.7	 16
204	 28	39.3	9.7	 20
205	 28	37.0	9.2	 20
206	 28	41.5	7.4	 16
207	 28	33.3	7.9	 20
208	 28	43.5	6.6	 20
209	 28	33.5	7.9	 16
210	 28	28.0	4.1	 20
211	 28	30.3	6.4	 20
212	 28	28.3	6.2	 16
213	 28	33.3	6.5	 20
214	 28	28.5	6.1	 20
215	 28	31.0	4.2	 16
216	 28	39.3	10.5	 20
217	 28	41.3	8.9	 20
218	 28	45.5	11.3	 16
219	 28	38.0	8.0	 20
220	 28	33.3	5.7	 20
221	 28	45.5	9.1	 16
222	 28	82.5	15.9	 20
223	 28	32.3	5.6	 20
224	 28	37.0	7.9	 16
225	 28	36.8	5.8	 20
226	 28	73.0	13.6	 20
227	 28	31.0	5.2	 16
228	 28	26.5	3.6	 20
229	 28	29.3	5.5	 20
230	 28	35.8	11.1	 16
231	 28	29.3	5.6	 20
232	 28	31.3	7.4	 20
233	 28	37.3	7.2	 16
234	 28	34.3	5.5	 20
235	 28	34.3	7.2	 20
236	 28	36.3	7.9	 16
237	 28	81.3	18.0	 20
238	 28	136.0	18.5	 20
239	 28	143.3	20.8	 16
240	 28	261.3	34.1	 20
241	 28	109.0	46.6	 20
242	 28	51.3	10.2	 16
243	 28	1226.3	144.0	 20
244	 28	3109.5	118.8	 20
245	 28	296.3	28.4	 16
246	 28	1176.0	50.9	 20
247	 28	149.0	20.1	 20
248	 28	83.0	9.9	 16
249	 28	39.5	6.0	 20
250	 28	42.0	6.9	 20
251	 28	109.3	20.8	 16
252	 28	39.0	9.4	 20
253	 28	31.3	6.1	 20
254	 28	39.3	5.3	 16
255	 28	36.8	7.8	 20
256	 28	33.3	7.2	 20
257	 28	37.8	7.5	 16
258	 28	47.0	7.8	 20
259	 28	71.0	9.3	 20
260	 28	58.8	9.0	 16
261	 28	31.5	6.1	 20
262	 28	42.0	4.3	 20
263	 28	35.5	6.9	 16
264	 28	39.0	6.7	 20
265	 28	30.3	5.6	 20
266	 28	31.3	6.0	 16
267	 28	159.3	15.8	 20
268	 28	56.3	10.1	 20
269	 28	63.8	10.5	 16
270	 28	43.0	6.8	 20
271	 28	41.8	7.1	 20
272	 28	39.3	8.6	 16
273	 28	32.3	7.1	 20
274	 28	33.0	5.5	 20
275	 28	39.0	4.7	 16
276	 28	82.0	13.4	 20
277	 28	37.3	7.7	 20
278	 28	58.5	6.7	 16
279	 28	30.3	6.7	 20
280	 28	33.0	6.1	 20
281	 28	30.3	5.1	 16
282	 28	28.3	4.7	 20
283	 28	31.0	4.7	 20
284	 28	31.5	7.5	 16
285	 28	32.3	7.0	 20
286	 28	30.0	5.5	 20
287	 28	30.0	5.0	 16
288	 28	44.3	10.2	 20
289	 28	81.5	15.2	 20
290	 28	42.3	8.0	 16
291	 28	33.0	6.6	 20
292	 28	32.3	6.7	 20
293	 28	33.3	5.9	 16
294	 28	30.0	6.3	 20
295	 28	54.8	9.6	 20
296	 28	40.8	11.3	 16
297	 28	33.3	7.3	 20
298	 28	65.0	11.8	 20
299	 28	42.0	7.3	 16
300	 28	55.0	10.2	 20
301	 28	37.3	8.7	 20
302	 28	47.8	10.4	 16
303	 28	58.3	15.0	 20
304	 28	49.3	8.4	 20
305	 28	89.3	9.4	 16
306	 28	38.0	9.8	 20
307	 28	38.0	8.3	 20
308	 28	32.5	6.3	 16
309	 28	109.0	14.8	 20
310	 28	39.5	9.5	 20
311	 28	35.0	6.2	 16
312	 28	37.5	9.1	 20
313	 28	57.8	12.1	 20
314	 28	153.0	19.1	 16
315	 28	68.0	7.3	 20
316	 28	1172.5	75.1	 20
317	 28	336.3	33.5	 16
318	 28	47.5	9.6	 20
319	 28	51.3	9.9	 20
320	 28	56.8	10.6	 16
321	 28	33.3	7.4	 20
322	 28	28.0	5.7	 16
323	 28	32.3	6.0	 20
324	 28	32.3	6.2	 20
325	 28	31.8	7.0	 16
326	 28	55.8	10.6	 20
327	 28	35.3	7.0	 20
328	 28	37.0	7.7	 16
329	 28	31.3	4.1	 20
330	 28	31.0	5.0	 20
331	 28	36.0	8.6	 16
332	 28	32.8	4.5	 20
333	 28	98.3	17.1	 20
334	 28	112.0	20.2	 16
335	 28	100.8	12.2	 20
336	 28	287.8	38.8	 20
337	 28	111.3	19.6	 16
338	 28	85.8	13.9	 20
339	 28	584.8	57.1	 20
340	 28	165.8	22.5	 16
341	 28	218.0	37.3	 20
342	 28	109.5	17.0	 20
343	 28	302.3	26.3	 16
344	 28	105.0	14.2	 20
345	 28	59.5	8.2	 20
346	 28	39.3	8.0	 16
347	 28	35.3	7.3	 20
348	 28	38.0	7.9	 20
349	 28	29.3	4.6	 16
350	 28	32.5	6.7	 20
351	 28	31.0	5.3	 20
352	 28	63.3	13.4	 16
353	 28	40.5	6.2	 20
354	 28	57.0	6.4	 20
355	 28	38.3	5.3	 16
356	 28	28.0	5.0	 20
357	 28	31.0	5.3	 20
358	 28	173.3	23.9	 16
359	 28	61.5	11.4	 20
360	 28	41.8	7.1	 20
361	 28	135.0	18.0	 16
362	 28	33.0	3.8	 20
363	 28	48.5	7.7	 20
364	 28	219.5	31.8	 16
365	 28	34.5	8.3	 20
366	 28	33.8	7.6	 20
367	 28	57.3	8.7	 16
368	 28	34.3	6.5	 20
369	 28	34.3	6.8	 20
370	 28	242.5	32.9	 16
371	 28	1191.8	185.3	 20
372	 28	280.3	52.6	 20
373	 28	60.0	9.7	 16
374	 28	38.0	7.6	 20
375	 28	31.3	6.9	 20
376	 28	106.8	16.5	 16
377	 28	54.8	10.5	 20
378	 28	199.0	21.2	 20
379	 28	48.3	9.9	 16
380	 28	188.3	31.2	 20
381	 28	63.3	8.1	 20
382	 28	112.3	19.5	 16
383	 28	134.8	30.7	 20
384	 28	37.0	7.4	 20
385	 28	75.8	10.0	 16
386	 28	70.5	12.9	 20
387	 28	42.8	6.4	 20
388	 28	46.3	8.6	 16
389	 28	42.5	6.1	 20
390	 28	30.0	5.2	 20
391	 28	35.3	5.6	 16
392	 28	39.0	6.4	 20
393	 28	50.3	8.0	 20
394	 28	38.5	6.6	 16
395	 28	36.3	7.5	 20
396	 28	42.3	8.9	 20
397	 28	30.3	5.7	 16
398	 28	35.0	8.3	 20
399	 28	62.3	12.6	 20
400	 28	56.3	7.6	 16
401	 28	36.3	9.1	 20
402	 28	48.0	8.1	 20
403	 28	64.5	10.0	 16
404	 28	42.0	9.0	 20
[truncated: 8,512,203 more chars]
