# Supplementary material for: Genome-wide transcriptional profiling data from chronic cutaneous lupus erythematosus (CCLE) peripheral blood
Source: Data Brief. 2014 Dec 11;2:39–41. doi: 10.1016/j.dib.2014.11.006 (PMC4459765; doi:10.1016/j.dib.2014.11.006)
Supplement: Supplementary file 1 — Supplementary Data [file mmc1.zip › CCLE blood - CEL files-Genomics Dey-Rao 2014/LE1011BHu95Av2.CEL]

[CEL]
Version=3

[HEADER]
Cols=640
Rows=640
TotalX=640
TotalY=640
OffsetX=0
OffsetY=0
GridCornerUL=231 237
GridCornerUR=4488 278
GridCornerLR=4447 4543
GridCornerLL=189 4502
Axis-invertX=0
AxisInvertY=0
swapXY=0
DatHeader=[0..28609]  LE1011BHu95Av2:CLS=4733 RWS=4733 XIN=3  YIN=3  VE=17        2.0 06/13/03 08:33:08       HG_U95Av2.1sq                  6
Algorithm=Percentile
AlgorithmParameters=Percentile:75;CellMargin:2;OutlierHigh:1.500;OutlierLow:1.004

[INTENSITY]
NumberCells=409600
CellHeader=X	Y	MEAN	STDV	NPIXELS
  0	  0	38.0	9.3	 25
  1	  0	1062.5	200.9	 20
  2	  0	36.0	5.6	 25
  3	  0	1090.0	223.9	 25
  4	  0	29.3	6.6	 20
  5	  0	38.0	14.0	 25
  6	  0	887.0	139.1	 25
  7	  0	35.3	6.1	 20
  8	  0	848.0	110.8	 20
  9	  0	34.5	6.1	 16
 10	  0	855.3	169.5	 20
 11	  0	38.3	7.4	 20
 12	  0	850.5	81.4	 16
 13	  0	37.0	7.1	 25
 14	  0	864.0	240.6	 25
 15	  0	33.8	7.0	 20
 16	  0	907.0	225.2	 25
 17	  0	38.0	7.4	 25
 18	  0	970.5	182.6	 20
 19	  0	37.0	7.2	 25
 20	  0	973.0	162.1	 25
 21	  0	34.3	7.3	 20
 22	  0	983.0	180.7	 25
 23	  0	38.3	7.1	 20
 24	  0	959.5	102.0	 16
 25	  0	32.5	5.8	 20
 26	  0	932.5	126.0	 20
 27	  0	36.0	8.2	 16
 28	  0	982.8	161.5	 20
 29	  0	33.0	5.4	 25
 30	  0	1027.3	238.3	 20
 31	  0	34.0	5.3	 25
 32	  0	978.0	209.1	 25
 33	  0	35.0	4.4	 20
 34	  0	968.0	171.6	 25
 35	  0	38.0	7.8	 20
 36	  0	1029.0	205.9	 25
 37	  0	37.0	8.1	 25
 38	  0	1027.3	105.5	 20
 39	  0	39.5	5.5	 20
 40	  0	956.0	117.5	 20
 41	  0	36.8	5.2	 16
 42	  0	976.3	163.9	 20
 43	  0	35.5	5.4	 20
 44	  0	1000.8	296.7	 20
 45	  0	33.0	5.9	 25
 46	  0	975.0	263.1	 25
 47	  0	32.3	7.4	 20
 48	  0	1042.0	226.2	 25
 49	  0	34.0	5.5	 25
 50	  0	1086.0	194.3	 20
 51	  0	35.0	7.7	 25
 52	  0	1038.0	187.2	 25
 53	  0	34.5	6.6	 20
 54	  0	1056.0	154.6	 25
 55	  0	36.3	6.8	 20
 56	  0	1046.0	123.7	 16
 57	  0	36.5	5.5	 20
 58	  0	1067.5	192.3	 20
 59	  0	36.8	7.3	 16
 60	  0	1158.0	271.3	 25
 61	  0	36.0	5.7	 20
 62	  0	1249.0	242.0	 25
 63	  0	105.0	23.5	 25
 64	  0	1241.0	60.7	 20
 65	  0	60.0	14.1	 25
 66	  0	1258.0	205.6	 25
 67	  0	37.3	5.8	 20
 68	  0	1081.0	128.8	 25
 69	  0	39.0	7.4	 25
 70	  0	1072.0	102.9	 16
 71	  0	37.0	6.7	 20
 72	  0	1151.8	183.9	 20
 73	  0	36.3	7.4	 16
 74	  0	1156.8	161.0	 20
 75	  0	38.0	6.7	 25
 76	  0	1053.0	265.4	 20
 77	  0	36.0	6.5	 25
 78	  0	1152.0	292.9	 25
 79	  0	37.3	6.0	 20
 80	  0	1111.0	203.9	 25
 81	  0	41.0	9.2	 25
 82	  0	1087.0	157.8	 20
 83	  0	38.0	7.9	 25
 84	  0	1229.5	118.0	 20
 85	  0	37.0	7.1	 25
 86	  0	1276.0	171.6	 20
 87	  0	38.3	6.9	 16
 88	  0	1253.8	111.9	 20
 89	  0	46.3	7.3	 20
 90	  0	1319.8	81.1	 16
 91	  0	39.0	6.6	 25
 92	  0	1287.0	180.8	 25
 93	  0	42.0	7.8	 20
 94	  0	1106.0	233.4	 25
 95	  0	36.0	6.3	 25
 96	  0	1145.0	163.8	 20
 97	  0	36.0	5.7	 25
 98	  0	1123.0	210.5	 25
 99	  0	38.0	6.3	 20
100	  0	1056.0	147.6	 25
101	  0	37.5	9.2	 20
102	  0	1215.8	134.8	 16
103	  0	37.0	6.0	 20
104	  0	1119.3	195.2	 20
105	  0	33.3	6.3	 16
106	  0	1109.8	125.2	 20
107	  0	34.0	6.2	 25
108	  0	1190.5	225.8	 20
109	  0	37.0	7.1	 25
110	  0	1271.5	197.2	 20
111	  0	40.0	8.0	 25
112	  0	1106.0	170.1	 25
113	  0	39.8	7.2	 20
114	  0	1284.0	140.4	 25
115	  0	42.0	8.5	 25
116	  0	1299.0	77.0	 20
117	  0	39.5	6.7	 20
118	  0	1078.3	206.0	 20
119	  0	40.5	8.8	 16
120	  0	1331.0	143.9	 20
121	  0	42.0	7.2	 20
122	  0	1302.3	310.8	 20
123	  0	43.0	8.1	 25
124	  0	1320.0	303.7	 25
125	  0	42.0	7.5	 20
126	  0	1329.0	264.8	 25
127	  0	37.0	6.2	 25
128	  0	1260.8	173.9	 20
129	  0	39.0	6.7	 25
130	  0	1001.0	250.2	 25
131	  0	40.0	6.9	 20
132	  0	1141.0	180.6	 25
133	  0	37.0	4.8	 16
134	  0	1254.0	94.2	 20
135	  0	39.0	6.8	 20
136	  0	1144.5	83.3	 16
137	  0	42.0	9.1	 20
138	  0	1372.0	192.3	 25
139	  0	41.5	7.0	 20
140	  0	1323.0	304.0	 25
141	  0	41.0	5.7	 25
142	  0	1327.3	85.3	 20
143	  0	41.0	7.3	 25
144	  0	1284.0	274.5	 25
145	  0	44.3	6.9	 20
146	  0	1393.0	163.8	 25
147	  0	45.0	6.6	 25
148	  0	1317.8	67.9	 16
149	  0	41.3	7.0	 20
150	  0	1367.3	251.3	 20
151	  0	39.5	7.2	 16
152	  0	1230.3	154.8	 20
153	  0	41.3	7.3	 20
154	  0	1336.3	81.2	 20
155	  0	40.0	6.6	 25
156	  0	1232.0	324.0	 25
157	  0	36.5	5.2	 20
158	  0	1287.0	256.9	 25
159	  0	38.0	6.6	 20
160	  0	1137.0	174.3	 25
161	  0	44.0	18.0	 25
162	  0	1189.0	127.7	 20
163	  0	38.0	4.5	 25
164	  0	1160.5	179.5	 20
165	  0	36.0	5.2	 16
166	  0	1163.5	133.7	 20
167	  0	39.3	7.1	 20
168	  0	1165.0	70.7	 16
169	  0	38.0	5.2	 25
170	  0	1120.0	244.3	 25
171	  0	39.0	5.4	 20
172	  0	1071.0	196.4	 25
173	  0	33.0	5.8	 25
174	  0	1114.0	152.8	 20
175	  0	38.0	7.3	 25
176	  0	1144.0	191.3	 25
177	  0	38.3	6.8	 20
178	  0	1112.0	124.4	 25
179	  0	39.0	7.7	 25
180	  0	1131.8	114.9	 16
181	  0	36.3	8.4	 20
182	  0	1139.5	85.2	 16
183	  0	42.0	8.8	 20
184	  0	1105.8	113.6	 20
185	  0	36.3	8.0	 20
186	  0	1137.0	238.1	 25
187	  0	36.0	6.7	 25
188	  0	1081.3	176.3	 20
189	  0	36.0	8.3	 25
190	  0	1046.0	171.0	 25
191	  0	35.0	5.2	 20
192	  0	1035.0	171.4	 25
193	  0	43.0	6.9	 25
194	  0	1063.3	117.0	 20
195	  0	37.8	7.7	 20
196	  0	1090.5	120.3	 20
197	  0	41.0	5.3	 16
198	  0	1085.0	149.8	 20
199	  0	40.3	7.3	 20
200	  0	1095.3	179.9	 20
201	  0	41.0	6.5	 25
202	  0	1193.0	179.8	 25
203	  0	36.0	4.7	 20
204	  0	1188.0	149.7	 25
205	  0	35.0	7.4	 25
206	  0	1213.3	98.4	 20
207	  0	39.0	6.1	 25
208	  0	1141.3	104.9	 20
209	  0	38.0	8.2	 25
210	  0	1203.0	137.6	 25
211	  0	30.0	5.4	 16
212	  0	806.8	145.4	 20
213	  0	28.3	5.9	 20
214	  0	33.0	6.9	 16
215	  0	28.3	5.8	 20
216	  0	1256.0	234.3	 25
217	  0	35.5	8.4	 20
218	  0	1082.0	191.6	 25
219	  0	39.0	6.4	 25
220	  0	1036.8	156.4	 20
221	  0	41.0	7.1	 25
222	  0	1093.0	176.6	 25
223	  0	35.3	7.6	 20
224	  0	1007.0	128.3	 25
225	  0	41.0	7.7	 25
226	  0	1025.5	89.7	 16
227	  0	38.0	6.6	 20
228	  0	1057.3	205.2	 20
229	  0	37.0	6.1	 16
230	  0	1145.3	142.0	 20
231	  0	33.0	4.9	 16
232	  0	1133.0	190.5	 25
233	  0	40.0	7.9	 25
234	  0	1151.0	123.6	 20
235	  0	44.0	9.3	 25
236	  0	1123.0	186.9	 25
237	  0	35.0	5.4	 20
238	  0	1103.0	144.1	 25
239	  0	36.0	5.8	 25
240	  0	1046.0	99.1	 20
241	  0	38.0	6.6	 25
242	  0	1071.3	188.2	 20
243	  0	38.3	4.9	 16
244	  0	1175.0	136.0	 20
245	  0	37.0	5.5	 20
246	  0	1171.0	84.9	 16
247	  0	39.0	5.5	 25
248	  0	1179.0	256.6	 25
249	  0	34.0	6.4	 20
250	  0	1122.0	209.3	 25
251	  0	38.0	7.1	 25
252	  0	1124.8	140.5	 20
253	  0	36.0	7.7	 25
254	  0	1093.0	209.9	 25
255	  0	34.0	6.2	 20
256	  0	1070.0	152.2	 25
257	  0	36.8	6.1	 20
258	  0	1091.0	164.9	 20
259	  0	37.3	5.7	 20
260	  0	1095.3	114.3	 16
261	  0	38.8	7.6	 20
262	  0	1035.3	110.8	 20
263	  0	38.3	5.6	 20
264	  0	1004.0	217.5	 25
265	  0	40.0	6.8	 25
266	  0	1125.0	178.0	 20
267	  0	39.0	7.1	 25
268	  0	1062.0	163.0	 25
269	  0	40.0	7.1	 20
270	  0	1107.0	152.5	 25
271	  0	39.0	7.1	 25
272	  0	1059.0	148.3	 20
273	  0	36.5	5.9	 20
274	  0	1019.0	157.5	 20
275	  0	36.5	6.7	 16
276	  0	1129.3	121.5	 20
277	  0	35.0	5.8	 20
278	  0	1116.0	206.1	 20
279	  0	38.0	7.5	 25
280	  0	1104.3	194.0	 20
281	  0	37.0	6.7	 25
282	  0	1131.0	160.9	 25
283	  0	40.5	6.8	 20
284	  0	1049.0	168.8	 25
285	  0	34.0	8.1	 25
286	  0	1076.3	109.1	 20
287	  0	37.0	5.7	 25
288	  0	1089.0	140.4	 25
289	  0	38.5	6.0	 16
290	  0	1106.3	162.0	 20
291	  0	41.3	7.8	 20
292	  0	1105.5	72.2	 16
293	  0	38.8	6.9	 20
294	  0	1083.0	220.0	 25
295	  0	42.0	9.9	 20
296	  0	1120.0	204.1	 25
297	  0	38.0	8.8	 25
298	  0	1093.8	128.7	 20
299	  0	44.0	19.6	 25
300	  0	1070.0	165.3	 25
301	  0	38.5	7.9	 20
302	  0	1039.0	171.1	 25
303	  0	40.0	6.0	 25
304	  0	1103.3	93.7	 16
305	  0	35.3	4.8	 20
306	  0	1170.5	94.6	 16
307	  0	36.5	5.7	 20
308	  0	1142.5	142.5	 20
309	  0	36.3	6.6	 16
310	  0	1161.0	217.8	 25
311	  0	38.0	7.2	 25
312	  0	1177.3	134.2	 20
313	  0	35.0	7.7	 25
314	  0	1072.0	133.0	 25
315	  0	36.3	7.2	 20
316	  0	1051.0	169.3	 25
317	  0	38.0	7.6	 25
318	  0	1073.5	76.0	 20
319	  0	40.0	6.0	 25
320	  0	1134.5	119.8	 20
321	  0	39.3	7.7	 16
322	  0	1135.0	153.5	 20
323	  0	40.0	7.0	 20
324	  0	1176.3	71.2	 16
325	  0	43.0	8.1	 25
326	  0	1109.0	188.7	 25
327	  0	36.5	5.1	 20
328	  0	1078.0	174.1	 25
329	  0	36.3	5.4	 20
330	  0	1089.0	193.9	 25
331	  0	35.0	7.3	 25
332	  0	1169.0	140.9	 20
333	  0	39.0	6.8	 25
334	  0	1167.0	173.1	 25
335	  0	41.3	8.7	 20
336	  0	1026.5	139.4	 20
337	  0	39.0	7.2	 20
338	  0	1136.8	84.6	 16
339	  0	41.0	7.5	 20
340	  0	1124.3	129.3	 20
341	  0	34.8	7.0	 20
342	  0	1135.0	172.7	 25
343	  0	39.0	7.0	 25
344	  0	1155.5	116.7	 20
345	  0	41.0	7.4	 25
346	  0	1136.0	173.9	 25
347	  0	42.0	8.0	 20
348	  0	1107.0	147.6	 25
349	  0	39.0	7.8	 25
350	  0	1180.3	155.7	 20
351	  0	40.0	6.1	 20
352	  0	1221.3	182.5	 20
353	  0	37.8	6.3	 16
354	  0	1187.3	133.2	 20
355	  0	34.3	6.7	 16
356	  0	1131.0	240.0	 25
357	  0	35.0	5.9	 25
358	  0	1145.3	164.1	 20
359	  0	39.0	6.6	 25
360	  0	1099.0	151.3	 25
361	  0	38.3	7.3	 20
362	  0	1071.0	191.2	 25
363	  0	39.0	6.2	 25
364	  0	1123.3	95.9	 20
365	  0	41.0	6.3	 25
366	  0	1086.0	135.3	 25
367	  0	38.3	6.9	 16
368	  0	1238.3	200.4	 20
369	  0	39.0	5.8	 20
370	  0	1257.8	72.3	 16
371	  0	39.3	7.5	 20
372	  0	1168.0	165.7	 25
373	  0	35.0	7.5	 20
374	  0	1084.0	186.6	 25
375	  0	40.0	7.5	 25
376	  0	1135.3	131.0	 20
377	  0	38.0	6.3	 25
378	  0	1187.0	191.2	 25
379	  0	36.3	3.7	 20
380	  0	1118.0	177.0	 25
381	  0	37.3	6.5	 20
382	  0	1194.3	232.2	 20
383	  0	39.0	6.7	 20
384	  0	1280.0	111.4	 16
385	  0	38.0	6.1	 20
386	  0	1304.8	125.7	 20
387	  0	33.0	6.3	 16
388	  0	1228.0	206.4	 25
389	  0	34.0	5.1	 25
390	  0	1201.5	117.4	 20
391	  0	38.0	6.6	 25
392	  0	1242.0	149.1	 25
393	  0	36.0	7.0	 20
394	  0	1139.0	161.9	 25
395	  0	39.0	8.3	 25
396	  0	1154.0	109.7	 20
397	  0	35.0	5.6	 25
398	  0	1168.5	140.6	 20
399	  0	39.3	5.8	 16
400	  0	1148.5	136.8	 20
401	  0	38.0	6.6	 20
402	  0	1059.5	75.5	 16
403	  0	39.0	5.8	 25
404	  0	1098.0	152.5	 20
405	  0	40.0	7.5	 25
406	  0	1083.0	155.2	 25
407	  0	36.8	6.4	 20
408	  0	1150.0	170.4	 25
409	  0	39.0	8.2	 25
410	  0	1152.8	150.1	 20
411	  0	37.0	6.5	 25
412	  0	1056.0	170.7	 25
413	  0	35.5	6.8	 20
414	  0	1120.8	121.5	 20
415	  0	39.3	7.8	 20
416	  0	1154.5	65.4	 16
417	  0	33.3	7.8	 20
418	  0	1178.5	157.8	 20
419	  0	39.0	7.3	 20
420	  0	1113.0	166.3	 25
421	  0	38.0	6.1	 25
422	  0	1174.8	107.7	 20
423	  0	36.0	8.4	 25
424	  0	32.0	9.2	 25
425	  0	833.5	91.8	 20
426	  0	29.0	6.1	 25
427	  0	35.0	6.1	 25
428	  0	28.3	5.4	 20
429	  0	34.3	6.2	 20
430	  0	1149.5	81.7	 16
431	  0	39.0	5.6	 20
432	  0	1127.0	106.6	 20
433	  0	36.3	5.2	 16
434	  0	1175.0	187.4	 25
435	  0	38.0	9.0	 25
436	  0	1154.0	135.0	 20
437	  0	35.0	5.7	 25
438	  0	1126.0	138.7	 25
439	  0	35.3	5.3	 20
440	  0	1150.0	170.1	 25
441	  0	36.0	8.3	 25
442	  0	1139.0	134.5	 20
443	  0	36.0	6.5	 25
444	  0	1103.0	200.0	 25
445	  0	36.3	5.2	 16
446	  0	1087.5	143.9	 20
447	  0	40.5	7.0	 20
448	  0	1126.5	71.4	 16
449	  0	39.0	5.7	 20
450	  0	1112.0	172.0	 25
451	  0	35.0	4.8	 20
452	  0	1091.0	155.4	 25
453	  0	35.0	7.5	 20
454	  0	1143.0	212.5	 25
455	  0	38.0	7.3	 25
456	  0	1177.5	151.9	 20
457	  0	37.0	6.9	 25
458	  0	1169.0	205.8	 25
459	  0	35.3	6.1	 20
460	  0	1112.0	180.1	 20
461	  0	38.3	6.4	 20
462	  0	1085.0	90.9	 16
463	  0	38.0	8.2	 20
464	  0	1054.5	102.1	 20
465	  0	39.3	5.4	 16
466	  0	1144.0	203.8	 25
467	  0	39.0	6.2	 25
468	  0	1166.8	117.2	 20
469	  0	35.0	4.8	 25
470	  0	1127.0	145.7	 25
471	  0	37.3	6.8	 20
472	  0	1054.0	161.8	 25
473	  0	37.0	8.1	 25
474	  0	1087.3	139.7	 20
475	  0	38.0	5.2	 25
476	  0	1074.8	133.3	 20
477	  0	38.5	6.7	 16
478	  0	1193.0	116.5	 20
479	  0	40.3	6.4	 16
480	  0	1283.0	184.0	 20
481	  0	39.0	5.9	 25
482	  0	1104.3	124.1	 20
483	  0	37.0	5.8	 25
484	  0	997.0	137.7	 25
485	  0	34.3	6.2	 20
486	  0	932.0	132.5	 25
487	  0	38.0	6.5	 25
488	  0	956.0	138.4	 20
489	  0	34.0	5.7	 25
490	  0	972.0	198.8	 25
491	  0	35.3	6.2	 20
492	  0	1023.8	104.4	 20
493	  0	36.0	4.2	 20
494	  0	1075.0	71.4	 16
495	  0	41.0	7.9	 20
496	  0	1075.5	160.7	 20
497	  0	36.3	5.7	 20
498	  0	1138.0	131.8	 25
499	  0	43.0	8.2	 25
500	  0	1118.0	96.5	 20
501	  0	38.0	6.9	 25
502	  0	1089.3	113.0	 20
503	  0	39.0	7.2	 25
504	  0	998.0	159.9	 25
505	  0	41.3	9.1	 20
506	  0	1028.0	181.4	 25
507	  0	42.5	7.1	 20
508	  0	1032.5	97.9	 16
509	  0	37.3	6.3	 20
510	  0	1005.8	113.0	 20
511	  0	39.0	7.5	 16
512	  0	978.3	115.2	 20
513	  0	36.0	5.5	 25
514	  0	963.5	101.2	 20
515	  0	36.0	7.0	 25
516	  0	979.0	135.0	 25
517	  0	36.3	6.3	 20
518	  0	868.0	130.2	 25
519	  0	35.0	6.5	 25
520	  0	957.3	94.6	 20
521	  0	34.0	5.9	 25
522	  0	989.0	164.1	 25
523	  0	37.0	5.5	 16
524	  0	1051.0	123.8	 20
525	  0	42.5	7.0	 20
526	  0	1026.5	71.7	 16
527	  0	41.3	7.4	 20
528	  0	1003.8	122.3	 20
529	  0	35.0	4.9	 25
530	  0	1082.0	167.4	 25
531	  0	38.0	8.9	 20
532	  0	1110.0	164.0	 25
533	  0	39.0	6.8	 25
534	  0	1048.5	122.6	 20
535	  0	34.0	4.9	 25
536	  0	1074.0	173.6	 25
537	  0	31.3	4.7	 20
538	  0	1176.0	228.6	 25
539	  0	43.0	8.7	 20
540	  0	1192.5	55.0	 16
541	  0	40.5	7.4	 20
542	  0	1138.3	158.7	 20
543	  0	38.3	6.5	 16
544	  0	1048.0	168.0	 25
545	  0	38.0	6.1	 25
546	  0	1028.8	118.6	 20
547	  0	42.0	8.6	 25
548	  0	1064.0	184.0	 25
549	  0	40.3	6.8	 20
550	  0	1183.0	180.9	 25
551	  0	41.0	8.1	 20
552	  0	981.0	162.0	 25
553	  0	38.0	6.4	 25
554	  0	1073.5	80.5	 16
555	  0	41.3	7.3	 20
556	  0	1127.8	104.0	 20
557	  0	42.3	7.0	 16
558	  0	1157.5	150.1	 20
559	  0	39.0	6.5	 25
560	  0	1113.0	138.7	 20
561	  0	38.0	6.7	 25
562	  0	1095.0	155.8	 25
563	  0	35.0	5.2	 20
564	  0	1156.0	162.3	 25
565	  0	38.0	7.6	 25
566	  0	1304.5	165.2	 20
567	  0	35.0	5.7	 25
568	  0	1183.0	206.3	 25
569	  0	36.0	7.9	 20
570	  0	1129.0	132.1	 20
571	  0	43.0	6.5	 20
572	  0	1152.5	55.9	 16
573	  0	41.0	7.3	 20
574	  0	1191.0	172.4	 20
575	  0	38.3	10.1	 20
576	  0	1009.0	141.7	 25
577	  0	38.3	7.1	 20
578	  0	1093.0	182.8	 25
579	  0	40.0	7.3	 25
580	  0	1149.8	129.9	 20
581	  0	46.0	49.2	 25
582	  0	1156.0	204.7	 25
583	  0	35.5	8.6	 20
584	  0	1127.0	228.6	 25
585	  0	40.0	6.1	 20
586	  0	1179.5	71.8	 16
587	  0	41.3	7.4	 20
588	  0	1210.8	165.7	 20
589	  0	38.0	8.5	 16
590	  0	1135.5	108.7	 20
591	  0	38.0	8.1	 25
592	  0	1045.5	109.4	 20
593	  0	40.0	7.2	 25
594	  0	1075.0	180.0	 25
595	  0	41.0	6.9	 20
596	  0	1074.0	130.3	 25
597	  0	39.0	7.0	 25
598	  0	1063.5	133.5	 20
599	  0	38.0	6.2	 25
600	  0	1138.8	163.3	 20
601	  0	33.3	6.6	 20
602	  0	1162.3	124.2	 20
603	  0	35.5	5.6	 16
604	  0	1094.3	121.9	 20
605	  0	41.5	9.0	 20
606	  0	1137.8	139.2	 20
607	  0	38.0	6.6	 25
608	  0	1081.0	130.7	 25
609	  0	38.3	5.6	 20
610	  0	1113.0	157.0	 25
611	  0	37.0	7.2	 25
612	  0	1087.5	129.5	 20
613	  0	35.0	5.8	 25
614	  0	1167.0	201.3	 25
615	  0	36.5	6.1	 20
616	  0	1121.0	204.0	 25
617	  0	39.0	5.9	 20
618	  0	1186.8	98.4	 16
619	  0	41.3	7.2	 20
620	  0	1196.3	136.0	 20
621	  0	40.5	5.5	 16
622	  0	1201.0	131.6	 25
623	  0	40.0	7.0	 25
624	  0	1170.5	119.0	 20
625	  0	37.0	5.4	 25
626	  0	1208.0	128.8	 20
627	  0	35.0	5.6	 25
628	  0	1141.0	148.3	 25
629	  0	36.0	6.1	 20
630	  0	1104.0	207.2	 25
631	  0	39.0	6.6	 25
632	  0	1184.5	92.0	 16
633	  0	36.0	5.0	 20
634	  0	1334.0	127.9	 20
635	  0	27.3	5.4	 16
636	  0	37.5	5.9	 20
637	  0	1379.0	220.6	 25
638	  0	41.0	5.5	 20
639	  0	1456.0	192.3	 25
  0	  1	1037.3	160.3	 20
  1	  1	38.0	6.3	 16
  2	  1	1069.3	123.4	 20
  3	  1	39.0	8.3	 25
  4	  1	29.0	4.7	 20
  5	  1	74.0	12.0	 25
  6	  1	65.0	9.1	 20
  7	  1	64.0	10.6	 25
  8	  1	34.0	6.3	 25
  9	  1	41.3	7.8	 20
 10	  1	40.0	8.4	 25
 11	  1	31.0	5.2	 25
 12	  1	47.0	8.7	 20
 13	  1	40.8	5.8	 20
 14	  1	40.0	7.8	 20
 15	  1	29.3	5.8	 16
 16	  1	33.5	7.0	 20
 17	  1	31.3	5.2	 20
 18	  1	195.3	20.5	 20
 19	  1	46.0	7.7	 25
 20	  1	31.0	6.3	 25
 21	  1	33.0	6.7	 20
 22	  1	36.0	7.9	 25
 23	  1	31.0	6.0	 25
 24	  1	64.0	10.4	 20
 25	  1	37.0	8.3	 25
 26	  1	66.0	8.4	 25
 27	  1	47.5	10.5	 20
 28	  1	78.0	11.0	 25
 29	  1	65.3	8.9	 16
 30	  1	60.5	10.4	 20
 31	  1	54.0	7.7	 20
 32	  1	364.5	21.1	 16
 33	  1	70.0	22.2	 20
 34	  1	74.0	15.1	 25
 35	  1	84.3	17.3	 20
 36	  1	38.0	6.5	 25
 37	  1	59.0	8.6	 25
 38	  1	46.8	10.4	 20
 39	  1	1515.0	220.4	 25
 40	  1	35.0	6.5	 25
 41	  1	36.3	5.4	 20
 42	  1	174.0	33.5	 25
 43	  1	35.0	7.0	 25
 44	  1	33.3	4.3	 16
 45	  1	35.0	9.0	 20
 46	  1	31.0	6.6	 20
 47	  1	32.0	7.0	 16
 48	  1	29.0	5.3	 20
 49	  1	31.0	5.5	 25
 50	  1	40.3	7.1	 20
 51	  1	34.0	8.4	 25
 52	  1	32.0	6.6	 25
 53	  1	115.3	14.3	 20
 54	  1	51.0	6.4	 25
 55	  1	74.0	13.9	 20
 56	  1	37.0	5.3	 25
 57	  1	38.0	7.4	 25
 58	  1	32.3	5.5	 20
 59	  1	36.0	6.0	 25
 60	  1	83.8	10.9	 20
 61	  1	31.8	5.8	 16
 62	  1	41.3	7.5	 20
 63	  1	1156.8	121.0	 20
 64	  1	1244.0	115.3	 16
 65	  1	1182.0	298.7	 25
 66	  1	38.0	7.4	 25
 67	  1	28.3	3.6	 20
 68	  1	37.0	7.0	 25
 69	  1	41.0	7.5	 25
 70	  1	38.0	6.4	 20
 71	  1	36.0	7.3	 25
 72	  1	35.0	11.0	 25
 73	  1	26.0	4.8	 20
 74	  1	38.0	6.5	 25
 75	  1	35.5	7.7	 20
 76	  1	36.0	5.3	 16
 77	  1	38.5	7.2	 20
 78	  1	34.3	5.7	 16
 79	  1	28.3	6.5	 20
 80	  1	35.0	6.5	 20
 81	  1	33.0	6.7	 20
 82	  1	34.0	5.5	 25
 83	  1	37.0	5.4	 25
 84	  1	35.5	6.6	 20
 85	  1	29.0	4.8	 25
 86	  1	40.0	7.8	 25
 87	  1	1175.8	189.0	 20
 88	  1	1205.0	197.7	 25
 89	  1	1215.0	218.0	 25
 90	  1	44.3	9.4	 20
 91	  1	32.0	4.2	 20
 92	  1	1310.8	204.0	 20
 93	  1	39.0	6.2	 16
 94	  1	37.3	6.9	 20
 95	  1	36.5	5.6	 20
 96	  1	37.0	6.3	 20
 97	  1	30.0	5.4	 25
 98	  1	36.0	6.9	 25
 99	  1	36.3	8.5	 20
100	  1	33.0	6.4	 25
101	  1	39.0	7.3	 25
102	  1	36.5	7.6	 20
103	  1	29.0	5.3	 25
104	  1	34.0	7.0	 20
105	  1	35.0	4.5	 25
106	  1	36.0	7.4	 25
107	  1	34.0	7.5	 16
108	  1	33.0	5.2	 20
109	  1	27.8	5.6	 20
110	  1	31.0	6.4	 16
111	  1	50.0	5.2	 20
112	  1	1268.0	203.8	 25
113	  1	51.8	10.0	 20
114	  1	53.0	8.1	 25
115	  1	31.0	5.8	 25
116	  1	1307.5	96.6	 20
117	  1	41.0	6.9	 25
118	  1	39.0	6.4	 25
119	  1	40.3	7.8	 20
120	  1	1429.0	158.2	 25
121	  1	33.0	3.7	 25
122	  1	41.0	6.7	 16
123	  1	1202.5	94.5	 20
124	  1	1215.0	77.1	 20
125	  1	1244.5	114.8	 16
126	  1	39.3	5.5	 20
127	  1	30.5	4.5	 20
128	  1	29.0	5.7	 20
129	  1	44.0	8.8	 25
130	  1	166.5	26.5	 20
131	  1	369.0	29.8	 25
132	  1	93.0	13.6	 25
133	  1	33.5	6.5	 20
134	  1	1273.0	122.6	 25
135	  1	39.0	5.7	 25
136	  1	40.0	6.1	 20
137	  1	42.0	6.8	 25
138	  1	1363.0	202.4	 20
139	  1	36.3	6.6	 16
140	  1	45.3	9.2	 20
141	  1	1214.0	53.2	 20
142	  1	1332.3	94.1	 16
143	  1	1243.0	310.5	 25
144	  1	43.0	7.6	 25
145	  1	33.0	5.5	 20
146	  1	1421.0	80.5	 25
147	  1	1271.0	229.6	 25
148	  1	1262.3	201.2	 20
149	  1	1187.0	156.2	 25
150	  1	1267.0	298.3	 25
151	  1	31.0	4.7	 20
152	  1	43.0	7.6	 25
153	  1	44.3	8.3	 20
154	  1	1383.3	140.0	 20
155	  1	39.5	5.8	 20
156	  1	38.3	6.0	 16
157	  1	29.3	4.6	 20
158	  1	29.0	6.5	 20
159	  1	35.3	8.8	 20
160	  1	44.0	7.3	 25
161	  1	130.0	16.7	 25
162	  1	177.8	13.5	 20
163	  1	70.0	11.0	 25
164	  1	47.0	8.0	 25
165	  1	57.3	9.2	 20
166	  1	59.0	9.4	 25
167	  1	47.0	10.3	 25
168	  1	41.0	6.9	 20
169	  1	36.3	6.6	 20
170	  1	40.3	13.8	 20
171	  1	39.3	6.7	 16
172	  1	35.5	6.1	 20
173	  1	37.3	6.7	 20
174	  1	37.8	8.4	 20
175	  1	160.0	18.0	 25
176	  1	62.0	9.4	 25
177	  1	147.5	16.8	 20
178	  1	64.0	9.5	 25
179	  1	35.3	7.0	 20
180	  1	31.0	5.1	 25
181	  1	38.0	8.3	 25
182	  1	35.5	6.7	 20
183	  1	39.0	5.8	 25
184	  1	37.0	7.3	 25
185	  1	32.3	5.8	 16
186	  1	38.0	6.1	 20
187	  1	67.5	12.2	 20
188	  1	313.0	23.8	 16
189	  1	208.3	44.8	 20
190	  1	44.0	8.2	 25
191	  1	87.3	14.7	 20
192	  1	82.0	12.8	 25
193	  1	193.0	27.9	 25
194	  1	151.0	22.7	 20
195	  1	178.0	19.6	 25
196	  1	51.0	7.9	 25
197	  1	153.0	20.3	 20
198	  1	45.0	6.7	 25
199	  1	70.0	14.1	 25
200	  1	68.3	8.9	 16
201	  1	87.0	12.2	 20
202	  1	34.3	6.1	 16
203	  1	34.3	5.7	 20
204	  1	67.3	11.1	 20
205	  1	54.5	10.3	 16
206	  1	49.0	8.2	 25
207	  1	54.0	8.0	 25
208	  1	56.0	9.9	 20
209	  1	525.0	57.0	 25
210	  1	144.0	17.3	 25
211	  1	32.0	8.4	 20
212	  1	373.0	61.4	 25
213	  1	27.0	6.6	 25
214	  1	34.0	7.1	 20
215	  1	27.0	5.1	 25
216	  1	64.5	9.3	 20
217	  1	102.3	15.9	 16
218	  1	109.8	15.1	 20
219	  1	99.5	16.5	 20
220	  1	68.5	7.4	 16
221	  1	47.0	7.4	 25
222	  1	82.0	11.3	 25
223	  1	45.3	8.1	 20
224	  1	195.0	26.6	 25
225	  1	35.0	5.3	 25
226	  1	36.5	5.6	 20
227	  1	43.0	7.1	 25
228	  1	41.3	8.3	 20
229	  1	36.0	6.6	 25
230	  1	71.0	16.6	 25
231	  1	35.3	6.1	 20
232	  1	435.5	40.2	 20
233	  1	241.8	36.0	 20
234	  1	32.5	4.5	 16
235	  1	31.3	5.2	 20
236	  1	42.5	7.3	 20
237	  1	61.0	8.8	 20
238	  1	39.0	5.6	 25
239	  1	36.0	7.2	 25
240	  1	74.5	12.6	 20
241	  1	34.0	6.2	 25
242	  1	129.0	17.9	 25
243	  1	114.0	16.9	 20
244	  1	175.0	26.1	 25
245	  1	40.0	7.3	 25
246	  1	43.3	8.6	 20
247	  1	38.3	7.2	 20
248	  1	34.0	6.1	 20
249	  1	39.3	8.2	 16
250	  1	30.8	5.5	 20
251	  1	35.3	4.8	 16
252	  1	31.0	6.2	 25
253	  1	34.0	5.0	 25
254	  1	31.3	7.3	 20
255	  1	33.0	4.9	 25
256	  1	32.0	4.1	 25
257	  1	36.0	6.6	 20
258	  1	35.0	7.6	 25
259	  1	33.0	5.4	 25
260	  1	65.3	10.9	 20
261	  1	38.0	7.2	 25
262	  1	42.0	8.1	 25
263	  1	61.0	8.5	 16
264	  1	119.0	11.9	 20
265	  1	249.3	29.0	 20
266	  1	39.8	7.6	 16
267	  1	37.5	6.6	 20
268	  1	88.0	12.9	 25
269	  1	43.0	6.6	 20
270	  1	40.0	8.6	 25
271	  1	36.0	6.7	 25
272	  1	35.5	6.1	 20
273	  1	64.0	18.4	 25
274	  1	55.0	8.9	 25
275	  1	79.8	15.3	 20
276	  1	32.0	4.7	 25
277	  1	30.3	5.9	 20
278	  1	40.5	7.7	 20
279	  1	47.5	7.6	 20
280	  1	36.0	7.5	 16
281	  1	35.5	5.9	 20
282	  1	36.0	4.1	 20
283	  1	69.5	9.9	 16
284	  1	58.0	14.8	 25
285	  1	156.0	14.8	 25
286	  1	64.0	10.7	 20
287	  1	37.0	6.6	 25
288	  1	107.0	14.1	 25
289	  1	42.8	8.8	 20
290	  1	39.0	8.6	 25
291	  1	35.0	6.8	 25
292	  1	36.3	7.4	 20
293	  1	33.0	6.4	 25
294	  1	47.5	7.2	 20
295	  1	44.8	7.7	 16
296	  1	106.8	12.0	 20
297	  1	45.3	6.8	 20
298	  1	49.0	7.7	 16
299	  1	38.0	6.8	 25
300	  1	42.0	9.4	 20
301	  1	261.0	34.3	 25
302	  1	61.0	11.7	 25
303	  1	38.0	5.3	 20
304	  1	683.0	124.8	 25
305	  1	36.0	6.4	 25
306	  1	38.3	6.3	 20
307	  1	37.0	6.3	 25
308	  1	54.0	9.3	 25
309	  1	43.3	7.9	 20
310	  1	36.0	4.4	 20
311	  1	39.3	6.3	 20
312	  1	55.3	11.6	 16
313	  1	48.8	7.8	 20
314	  1	63.0	7.4	 20
315	  1	147.5	18.7	 20
316	  1	68.0	11.9	 25
317	  1	35.0	7.0	 25
318	  1	39.0	6.8	 20
319	  1	40.0	6.8	 25
320	  1	61.0	13.6	 25
321	  1	77.5	9.5	 20
322	  1	50.0	8.3	 25
323	  1	78.0	12.2	 25
324	  1	44.5	8.8	 20
325	  1	46.3	5.3	 20
326	  1	34.0	5.7	 16
327	  1	34.3	6.7	 20
328	  1	34.8	7.2	 20
329	  1	37.8	7.9	 16
330	  1	40.0	8.5	 25
331	  1	35.0	7.3	 25
332	  1	43.0	5.8	 20
333	  1	40.0	6.2	 25
334	  1	42.0	9.2	 25
335	  1	110.3	17.6	 20
336	  1	38.0	6.7	 25
337	  1	41.0	7.8	 25
338	  1	44.3	6.9	 20
339	  1	47.0	9.8	 25
340	  1	35.0	6.9	 25
341	  1	37.0	7.3	 16
342	  1	36.0	4.6	 20
343	  1	53.3	7.6	 20
344	  1	33.5	7.1	 16
345	  1	39.0	7.3	 20
346	  1	97.0	20.8	 25
347	  1	38.0	5.7	 20
348	  1	122.0	19.2	 25
349	  1	33.3	5.8	 20
350	  1	32.0	4.7	 25
351	  1	34.0	5.7	 25
352	  1	34.3	6.0	 20
353	  1	46.0	8.0	 25
354	  1	118.0	20.1	 25
355	  1	69.3	9.8	 20
356	  1	79.8	12.9	 20
357	  1	35.3	7.1	 20
358	  1	43.0	6.9	 16
359	  1	37.0	6.5	 20
360	  1	102.5	14.1	 20
361	  1	40.0	6.1	 16
362	  1	37.0	7.2	 25
363	  1	50.0	8.7	 25
364	  1	48.0	7.5	 20
365	  1	36.0	5.3	 25
366	  1	102.0	13.2	 25
367	  1	158.5	23.4	 20
368	  1	59.0	10.3	 25
369	  1	36.0	6.5	 25
370	  1	38.3	8.0	 20
371	  1	35.0	5.7	 25
372	  1	48.5	9.2	 20
373	  1	42.3	6.8	 16
374	  1	58.0	9.0	 20
375	  1	63.0	10.1	 16
376	  1	55.8	8.7	 20
377	  1	43.0	8.0	 25
378	  1	38.5	5.9	 20
379	  1	142.0	28.2	 25
380	  1	81.0	9.5	 25
381	  1	105.5	16.0	 20
382	  1	70.0	10.7	 25
383	  1	64.0	11.4	 25
384	  1	350.5	47.7	 20
385	  1	379.0	46.6	 25
386	  1	82.0	15.6	 25
387	  1	34.5	7.4	 20
388	  1	38.0	11.5	 20
389	  1	33.8	7.5	 20
390	  1	35.0	4.8	 16
391	  1	37.0	7.1	 20
392	  1	37.3	7.6	 20
393	  1	32.0	5.8	 20
394	  1	33.0	5.0	 25
395	  1	43.0	6.4	 25
396	  1	32.0	6.5	 20
397	  1	37.0	6.3	 25
398	  1	33.3	5.6	 20
399	  1	334.0	63.8	 25
400	  1	135.0	19.0	 25
401	  1	466.5	44.1	 20
402	  1	1057.0	198.9	 25
403	  1	45.0	8.7	 20
404	  1	251.5	16.7	 16
405	  1	59.3	9.6	 20
406	  1	35.0	7.7	 20
407	  1	36.3	7.4	 16
408	  1	39.0	5.1	 25
409	  1	34.0	6.6	 25
410	  1	36.3	7.1	 20
411	  1	57.0	8.9	 25
412	  1	63.0	9.9	 25
413	  1	51.3	7.5	 20
414	  1	37.0	4.8	 25
415	  1	44.0	4.8	 25
416	  1	45.0	7.7	 20
417	  1	39.0	6.3	 25
418	  1	41.0	8.1	 25
419	  1	36.0	5.5	 16
420	  1	45.0	4.8	 20
421	  1	36.5	6.3	 20
422	  1	486.5	41.1	 16
423	  1	31.5	5.5	 20
424	  1	31.3	5.3	 20
425	  1	381.0	56.1	 25
426	  1	25.0	4.2	 25
427	  1	35.5	7.4	 20
428	  1	28.0	4.1	 25
429	  1	47.0	7.6	 25
430	  1	36.5	6.8	 20
431	  1	35.0	5.9	 25
432	  1	36.0	8.4	 25
433	  1	33.5	5.4	 20
434	  1	113.3	19.0	 20
435	  1	119.0	16.6	 20
436	  1	43.3	6.1	 16
437	  1	40.3	9.5	 20
438	  1	35.3	5.8	 20
439	  1	38.0	6.3	 16
440	  1	54.0	10.2	 25
441	  1	86.0	10.3	 25
442	  1	84.5	11.5	 20
443	  1	37.0	7.5	 25
444	  1	41.0	7.2	 25
445	  1	226.0	26.6	 20
446	  1	88.0	9.4	 25
447	  1	1170.0	224.6	 25
448	  1	46.3	7.9	 20
449	  1	52.0	8.0	 25
450	  1	49.0	5.3	 16
451	  1	38.0	8.4	 20
452	  1	35.3	7.5	 20
453	  1	43.3	6.6	 16
454	  1	47.0	6.7	 20
455	  1	58.0	7.5	 25
456	  1	171.3	20.3	 20
457	  1	38.0	5.3	 25
458	  1	50.0	8.7	 25
459	  1	47.5	6.8	 20
460	  1	35.0	7.0	 25
461	  1	52.0	7.6	 25
462	  1	76.8	12.0	 20
463	  1	306.0	49.0	 25
464	  1	196.0	36.4	 25
465	  1	183.3	23.0	 20
466	  1	1498.3	165.1	 20
467	  1	49.0	5.6	 20
468	  1	41.0	7.4	 16
469	  1	35.0	5.1	 20
470	  1	38.3	6.4	 20
471	  1	50.0	7.8	 20
472	  1	31.0	4.9	 25
473	  1	33.3	5.1	 20
474	  1	67.0	10.1	 25
475	  1	44.0	8.1	 25
476	  1	37.0	7.0	 20
477	  1	35.0	6.2	 25
478	  1	34.0	6.3	 25
479	  1	33.5	6.1	 20
480	  1	39.0	7.0	 25
481	  1	53.5	9.6	 20
482	  1	35.0	7.0	 16
483	  1	66.3	13.3	 20
484	  1	932.8	80.2	 20
485	  1	101.0	12.6	 16
486	  1	168.3	21.5	 20
487	  1	112.0	12.9	 25
488	  1	71.8	9.9	 20
489	  1	37.0	6.8	 25
490	  1	40.0	7.8	 25
491	  1	224.8	33.4	 20
492	  1	156.0	20.8	 25
493	  1	34.0	5.6	 25
494	  1	32.0	7.3	 20
495	  1	35.0	6.7	 25
496	  1	66.0	14.4	 25
497	  1	37.5	6.0	 16
498	  1	43.3	7.6	 20
499	  1	55.8	8.8	 16
500	  1	69.0	10.6	 20
501	  1	46.3	10.5	 20
502	  1	32.0	5.4	 20
503	  1	41.0	6.7	 25
504	  1	656.0	69.7	 25
505	  1	123.0	15.7	 20
506	  1	362.0	45.5	 25
507	  1	36.0	5.8	 25
508	  1	43.5	9.2	 20
509	  1	37.0	5.4	 25
510	  1	35.0	8.9	 25
511	  1	33.8	7.1	 20
512	  1	82.0	14.8	 25
513	  1	34.0	5.4	 20
514	  1	35.0	6.5	 16
515	  1	33.0	6.3	 20
516	  1	33.5	4.3	 20
517	  1	40.8	14.0	 16
518	  1	64.0	28.9	 25
519	  1	40.0	7.5	 25
520	  1	32.5	4.8	 20
521	  1	57.0	9.9	 25
522	  1	140.0	20.4	 20
523	  1	35.0	6.9	 25
524	  1	40.0	5.2	 25
525	  1	43.0	7.0	 20
526	  1	39.0	6.1	 25
527	  1	61.0	12.3	 25
528	  1	47.0	14.1	 16
529	  1	32.3	5.5	 20
530	  1	34.8	6.6	 20
531	  1	33.3	6.3	 16
532	  1	33.5	7.0	 20
533	  1	34.0	5.2	 25
534	  1	38.3	6.4	 20
535	  1	51.0	9.0	 25
536	  1	36.0	7.2	 25
537	  1	63.3	11.1	 20
538	  1	83.0	10.6	 25
539	  1	41.0	6.1	 25
540	  1	40.5	6.7	 20
541	  1	38.0	8.5	 25
542	  1	34.0	4.4	 25
543	  1	43.5	8.8	 20
544	  1	47.3	26.6	 20
545	  1	42.3	6.0	 20
546	  1	76.0	12.8	 16
547	  1	1818.5	117.9	 20
548	  1	1907.5	146.6	 16
549	  1	520.0	52.4	 25
550	  1	39.0	7.1	 25
551	  1	65.8	8.9	 20
552	  1	70.0	9.5	 25
553	  1	35.0	5.5	 25
554	  1	39.5	7.1	 20
555	  1	33.0	5.8	 25
556	  1	33.0	5.3	 25
557	  1	30.3	4.7	 20
558	  1	38.0	6.3	 25
559	  1	45.5	9.2	 20
560	  1	56.3	7.0	 16
561	  1	38.3	6.1	 20
562	  1	120.8	18.7	 20
563	  1	32.5	5.6	 16
564	  1	41.3	7.0	 20
565	  1	48.0	7.2	 25
566	  1	127.3	18.0	 20
567	  1	430.0	150.7	 25
568	  1	150.0	60.7	 25
569	  1	192.8	38.8	 20
570	  1	340.0	34.6	 25
571	  1	1155.3	102.0	 20
572	  1	51.0	9.5	 25
573	  1	127.0	43.5	 25
574	  1	39.3	6.1	 20
575	  1	35.3	7.0	 20
576	  1	35.0	6.5	 20
577	  1	41.0	6.7	 16
578	  1	72.0	11.4	 20
579	  1	60.3	8.8	 20
580	  1	273.8	24.2	 20
581	  1	57.0	9.1	 25
582	  1	153.0	24.4	 25
583	  1	100.8	17.8	 20
584	  1	41.0	9.5	 25
585	  1	163.0	25.6	 25
586	  1	140.8	17.9	 20
587	  1	97.0	11.5	 25
588	  1	37.0	7.1	 25
589	  1	39.0	7.7	 20
590	  1	46.0	8.8	 25
591	  1	48.8	7.6	 20
592	  1	175.8	18.2	 16
593	  1	69.0	10.9	 20
594	  1	61.0	10.9	 20
595	  1	45.3	6.1	 16
596	  1	41.0	10.9	 25
597	  1	90.3	12.9	 20
598	  1	39.0	8.4	 25
599	  1	46.0	8.1	 25
600	  1	38.5	4.2	 20
601	  1	39.0	6.8	 25
602	  1	101.0	14.2	 25
603	  1	56.0	7.8	 20
604	  1	40.0	6.4	 25
605	  1	39.0	13.6	 25
606	  1	115.8	16.0	 16
607	  1	124.0	14.6	 20
608	  1	66.0	12.9	 20
609	  1	54.0	8.4	 16
610	  1	139.5	19.1	 20
611	  1	31.0	6.5	 25
612	  1	51.8	62.8	 20
613	  1	45.0	9.1	 25
614	  1	35.0	6.8	 25
615	  1	33.3	6.7	 20
616	  1	46.0	8.2	 25
617	  1	72.0	11.1	 25
618	  1	89.0	14.5	 20
619	  1	122.0	16.1	 25
620	  1	924.5	102.1	 20
621	  1	187.0	29.9	 25
622	  1	93.0	22.7	 20
623	  1	58.0	6.5	 16
624	  1	420.8	44.7	 20
625	  1	601.5	59.4	 20
626	  1	43.0	7.9	 16
627	  1	33.0	7.4	 25
628	  1	33.0	5.0	 25
629	  1	82.3	12.0	 20
630	  1	81.0	12.6	 25
631	  1	37.0	7.1	 25
632	  1	35.3	6.0	 20
633	  1	40.0	8.2	 25
634	  1	100.0	16.6	 25
635	  1	31.3	6.2	 20
636	  1	1357.0	200.1	 25
637	  1	41.0	5.8	 20
638	  1	1349.3	67.4	 16
639	  1	35.5	6.4	 20
  0	  2	35.3	7.4	 20
  1	  2	995.0	140.8	 25
  2	  2	36.0	6.6	 25
  3	  2	1009.3	127.4	 16
  4	  2	32.3	7.1	 20
  5	  2	95.3	12.3	 20
  6	  2	63.0	8.1	 16
  7	  2	145.5	28.6	 20
  8	  2	39.0	6.6	 25
  9	  2	52.8	10.3	 20
 10	  2	33.0	5.8	 25
 11	  2	34.0	5.4	 25
 12	  2	34.0	5.1	 20
 13	  2	36.0	5.6	 25
 14	  2	53.0	10.9	 25
 15	  2	29.3	3.5	 20
 16	  2	33.0	7.7	 25
 17	  2	33.0	4.8	 25
 18	  2	102.8	17.8	 16
 19	  2	41.5	9.0	 20
 20	  2	30.8	5.4	 20
 21	  2	38.3	7.1	 16
 22	  2	27.3	4.5	 20
 23	  2	34.0	6.4	 25
 24	  2	39.3	6.3	 20
 25	  2	43.0	7.6	 25
 26	  2	39.0	7.2	 20
 27	  2	61.0	10.2	 25
 28	  2	115.0	19.1	 25
 29	  2	46.3	7.5	 20
 30	  2	41.0	8.1	 25
 31	  2	45.0	8.3	 25
 32	  2	423.8	38.7	 20
 33	  2	92.0	14.2	 25
 34	  2	34.5	5.7	 20
 35	  2	43.0	6.6	 16
 36	  2	40.0	4.9	 20
 37	  2	79.5	10.9	 20
 38	  2	47.0	7.3	 16
 39	  2	753.0	241.9	 25
 40	  2	35.0	6.9	 25
 41	  2	32.0	5.9	 20
 42	  2	40.0	6.2	 25
 43	  2	34.0	6.0	 25
 44	  2	30.3	5.7	 20
 45	  2	31.0	5.3	 25
 46	  2	31.0	6.0	 25
 47	  2	29.0	5.7	 20
 48	  2	27.0	4.5	 25
 49	  2	33.3	5.6	 16
 50	  2	32.3	5.8	 20
 51	  2	34.0	6.0	 20
 52	  2	34.3	6.3	 16
 53	  2	43.3	8.0	 20
 54	  2	42.0	6.4	 20
 55	  2	54.3	10.1	 20
 56	  2	34.0	5.8	 25
 57	  2	33.0	7.2	 25
 58	  2	32.0	4.6	 20
 59	  2	31.0	5.3	 25
 60	  2	52.0	10.5	 25
 61	  2	29.8	5.6	 20
 62	  2	1215.0	128.0	 25
 63	  2	40.0	6.6	 25
 64	  2	42.5	7.1	 20
 65	  2	40.0	6.9	 20
 66	  2	1209.8	202.5	 20
 67	  2	29.0	5.2	 16
 68	  2	39.3	5.1	 20
 69	  2	39.0	7.4	 20
 70	  2	37.3	6.5	 20
 71	  2	40.0	8.1	 25
 72	  2	36.0	7.0	 25
 73	  2	31.0	4.7	 20
 74	  2	40.0	6.6	 25
 75	  2	36.8	6.5	 20
 76	  2	37.0	6.4	 25
 77	  2	38.0	5.5	 25
 78	  2	32.0	5.4	 20
 79	  2	30.0	6.9	 25
 80	  2	33.0	6.6	 25
 81	  2	41.3	8.0	 16
 82	  2	39.3	6.5	 20
 83	  2	38.0	4.6	 20
 84	  2	37.0	4.3	 16
 85	  2	32.3	5.1	 20
 86	  2	1217.0	184.0	 25
 87	  2	38.5	6.4	 20
 88	  2	36.0	7.1	 25
 89	  2	38.0	7.1	 25
 90	  2	1234.3	250.7	 20
 91	  2	34.0	6.5	 25
 92	  2	1368.0	232.7	 25
 93	  2	40.3	7.2	 20
 94	  2	37.0	6.6	 25
 95	  2	34.0	6.6	 25
 96	  2	31.3	5.7	 16
 97	  2	30.3	5.7	 20
 98	  2	36.5	7.3	 16
 99	  2	40.3	7.9	 20
100	  2	37.3	6.3	 20
101	  2	36.5	6.9	 16
102	  2	38.0	8.4	 25
103	  2	28.0	4.2	 25
104	  2	36.3	5.1	 20
105	  2	38.0	7.0	 25
106	  2	37.0	7.2	 25
107	  2	34.3	7.2	 20
108	  2	35.0	5.1	 25
109	  2	26.0	4.2	 25
110	  2	29.0	5.5	 20
111	  2	47.0	8.5	 25
112	  2	223.8	46.4	 20
113	  2	46.3	5.7	 16
114	  2	62.5	10.5	 20
115	  2	34.0	5.6	 20
116	  2	1306.0	98.3	 16
117	  2	42.0	6.4	 25
118	  2	40.0	6.4	 25
119	  2	47.0	7.8	 20
120	  2	1405.0	189.5	 25
121	  2	36.0	7.3	 25
122	  2	1247.0	115.6	 20
123	  2	39.0	8.5	 25
124	  2	38.0	5.8	 20
125	  2	40.0	7.5	 25
126	  2	1291.0	224.6	 25
127	  2	26.5	3.8	 20
128	  2	27.0	5.2	 20
129	  2	46.3	6.4	 20
130	  2	135.3	22.0	 16
131	  2	197.3	22.1	 20
132	  2	130.5	19.1	 20
133	  2	31.5	5.5	 20
134	  2	1245.0	132.7	 25
135	  2	39.0	6.1	 25
136	  2	37.5	6.7	 20
137	  2	40.0	6.0	 25
138	  2	1433.0	244.2	 25
139	  2	34.5	5.5	 20
140	  2	1314.0	171.2	 25
141	  2	41.0	7.6	 25
142	  2	39.0	5.7	 20
143	  2	42.8	7.5	 20
144	  2	1374.0	281.9	 20
145	  2	37.3	8.8	 16
146	  2	1368.3	181.1	 20
147	  2	41.8	6.8	 16
148	  2	39.0	7.1	 25
149	  2	40.0	7.7	 25
150	  2	43.8	11.6	 20
151	  2	32.0	6.0	 25
152	  2	37.0	6.2	 25
153	  2	1394.8	79.3	 20
154	  2	1500.0	64.8	 25
155	  2	1410.0	244.3	 25
156	  2	44.3	10.7	 20
157	  2	29.0	5.4	 25
158	  2	30.0	5.5	 25
159	  2	33.5	5.3	 16
160	  2	38.5	6.3	 20
161	  2	113.0	22.0	 20
162	  2	206.3	16.3	 16
163	  2	43.3	6.7	 20
164	  2	41.0	6.8	 25
165	  2	62.3	8.8	 20
166	  2	48.0	9.9	 25
167	  2	36.0	7.1	 25
168	  2	35.0	5.0	 20
169	  2	33.0	6.7	 25
170	  2	33.0	5.5	 25
171	  2	35.0	6.0	 20
172	  2	33.0	6.4	 25
173	  2	33.8	5.9	 20
174	  2	35.0	7.8	 20
175	  2	68.5	13.9	 20
176	  2	44.0	6.4	 16
177	  2	63.0	54.8	 20
178	  2	43.0	7.0	 20
179	  2	32.5	5.7	 16
180	  2	32.0	7.3	 25
181	  2	36.0	6.8	 25
182	  2	32.0	6.6	 20
183	  2	38.0	5.8	 25
184	  2	37.0	8.1	 25
185	  2	32.5	5.8	 20
186	  2	37.0	7.3	 25
187	  2	59.0	10.8	 25
188	  2	125.3	17.0	 20
189	  2	170.0	30.3	 25
190	  2	44.0	6.2	 20
191	  2	74.0	11.2	 16
192	  2	48.5	8.0	 20
193	  2	113.8	18.6	 20
194	  2	325.5	16.7	 16
195	  2	84.0	23.9	 25
196	  2	65.0	7.8	 25
197	  2	174.0	14.0	 20
198	  2	43.0	10.1	 25
199	  2	49.8	9.2	 20
200	  2	51.0	8.6	 25
201	  2	56.0	10.3	 25
202	  2	35.3	5.5	 20
203	  2	36.0	8.0	 25
204	  2	48.0	10.9	 25
205	  2	39.3	8.7	 20
206	  2	39.8	8.3	 20
207	  2	46.3	7.0	 20
208	  2	46.0	8.8	 16
209	  2	163.8	25.7	 20
210	  2	204.0	20.1	 20
211	  2	28.3	5.7	 20
212	  2	224.0	45.5	 25
213	  2	29.0	4.8	 25
214	  2	31.3	5.6	 20
215	  2	26.0	5.3	 25
216	  2	83.0	14.0	 25
217	  2	102.5	16.3	 20
218	  2	115.0	14.6	 25
219	  2	87.0	12.8	 25
220	  2	57.5	9.7	 20
221	  2	47.5	8.9	 20
222	  2	95.3	13.3	 16
223	  2	41.0	8.0	 20
224	  2	139.5	22.8	 20
225	  2	41.5	7.2	 16
226	  2	32.0	5.9	 25
227	  2	35.0	6.3	 25
228	  2	34.8	7.2	 20
229	  2	32.0	5.3	 25
230	  2	36.0	9.9	 25
231	  2	40.3	9.5	 20
232	  2	148.0	28.4	 25
233	  2	90.0	14.3	 25
234	  2	33.8	6.3	 20
235	  2	32.0	6.0	 25
236	  2	39.0	8.1	 25
237	  2	34.0	5.8	 16
238	  2	34.0	6.4	 20
239	  2	33.0	4.9	 20
240	  2	33.0	4.7	 16
241	  2	30.5	6.5	 20
242	  2	53.0	12.0	 25
243	  2	34.0	4.5	 20
244	  2	52.0	6.7	 25
245	  2	40.0	6.8	 25
246	  2	40.3	6.4	 20
247	  2	32.0	6.2	 25
248	  2	33.3	4.0	 20
249	  2	30.0	4.9	 25
250	  2	30.0	5.6	 25
251	  2	29.0	6.0	 20
252	  2	32.5	6.5	 20
253	  2	35.0	8.2	 20
254	  2	31.5	6.0	 16
255	  2	32.5	6.2	 20
256	  2	35.3	5.2	 20
257	  2	32.0	6.4	 16
258	  2	36.0	5.8	 25
259	  2	31.0	6.2	 25
260	  2	36.3	4.9	 20
261	  2	34.0	6.6	 25
262	  2	43.0	7.0	 25
263	  2	80.0	13.0	 20
264	  2	156.0	15.7	 25
265	  2	151.0	21.5	 25
266	  2	35.5	6.5	 20
267	  2	33.0	5.8	 25
268	  2	57.0	13.3	 20
269	  2	31.5	5.3	 16
270	  2	35.3	7.1	 20
271	  2	32.5	6.2	 16
272	  2	32.0	6.0	 20
273	  2	49.0	8.0	 25
274	  2	66.3	11.1	 20
275	  2	66.0	10.2	 25
276	  2	31.0	5.2	 25
277	  2	36.5	10.5	 20
278	  2	39.0	7.0	 25
279	  2	56.0	10.0	 25
280	  2	37.5	7.6	 20
281	  2	35.0	6.3	 25
282	  2	39.0	6.7	 25
283	  2	81.5	12.7	 20
284	  2	56.5	9.8	 20
285	  2	84.3	12.0	 20
286	  2	69.0	10.1	 16
287	  2	36.3	7.5	 20
288	  2	54.8	10.8	 20
289	  2	40.0	7.3	 20
290	  2	41.0	7.0	 25
291	  2	35.0	6.2	 25
292	  2	29.3	4.8	 20
293	  2	33.0	6.2	 25
294	  2	37.0	7.5	 25
295	  2	60.0	20.4	 20
296	  2	270.0	33.1	 25
297	  2	41.0	7.4	 20
298	  2	41.0	6.1	 25
299	  2	36.3	6.4	 20
300	  2	45.3	10.0	 16
301	  2	166.3	25.7	 20
302	  2	94.3	12.4	 20
303	  2	40.0	6.9	 16
304	  2	89.0	15.8	 25
305	  2	38.0	7.8	 25
306	  2	32.0	7.2	 20
307	  2	37.0	7.0	 25
308	  2	33.0	7.1	 25
309	  2	38.5	7.0	 20
310	  2	41.0	8.1	 25
311	  2	35.0	6.9	 25
312	  2	41.3	6.6	 20
313	  2	44.0	8.7	 25
314	  2	52.0	7.4	 25
315	  2	43.3	5.6	 16
316	  2	46.3	9.8	 20
317	  2	32.0	5.5	 20
318	  2	32.0	7.3	 16
319	  2	60.0	11.6	 20
320	  2	40.3	5.5	 20
321	  2	100.0	14.0	 25
322	  2	48.0	6.9	 25
323	  2	96.5	16.3	 20
324	  2	50.0	9.2	 25
325	  2	58.0	9.2	 25
326	  2	48.8	9.3	 20
327	  2	33.0	7.0	 25
328	  2	35.0	5.1	 25
329	  2	39.5	6.6	 20
330	  2	30.0	7.0	 20
331	  2	33.3	7.6	 20
332	  2	34.3	6.2	 16
333	  2	35.0	6.4	 20
334	  2	34.0	6.1	 20
335	  2	35.5	5.8	 16
336	  2	41.0	7.9	 25
337	  2	35.0	6.5	 25
338	  2	37.0	7.3	 20
339	  2	42.0	7.4	 25
340	  2	33.0	6.4	 25
341	  2	31.3	8.2	 20
342	  2	33.0	5.2	 25
343	  2	36.0	5.7	 25
344	  2	35.0	7.0	 20
345	  2	34.0	7.0	 25
346	  2	46.5	5.6	 16
347	  2	35.3	6.1	 20
348	  2	43.8	6.6	 20
349	  2	31.3	5.6	 16
350	  2	33.0	4.4	 20
351	  2	31.0	6.0	 25
352	  2	34.3	4.1	 20
353	  2	37.0	7.3	 25
354	  2	38.0	8.6	 25
355	  2	43.0	7.3	 20
356	  2	37.0	5.0	 25
357	  2	32.0	5.2	 25
358	  2	37.3	5.9	 20
359	  2	43.0	8.1	 25
360	  2	80.0	12.4	 25
361	  2	40.3	7.5	 20
362	  2	34.3	7.0	 20
363	  2	42.3	7.5	 20
364	  2	47.3	14.2	 16
365	  2	38.0	7.0	 20
366	  2	81.8	13.1	 20
367	  2	52.8	8.8	 20
368	  2	51.0	8.1	 25
369	  2	32.3	5.2	 20
370	  2	34.0	6.0	 25
371	  2	32.0	5.4	 25
372	  2	34.0	7.6	 20
373	  2	50.0	9.4	 25
374	  2	78.0	12.4	 25
375	  2	79.0	12.0	 20
376	  2	43.0	8.0	 25
377	  2	44.5	9.8	 20
378	  2	44.3	6.0	 16
379	  2	62.5	10.0	 20
380	  2	123.3	18.6	 20
381	  2	115.3	19.0	 16
382	  2	60.0	9.1	 25
383	  2	42.0	6.2	 25
384	  2	178.0	24.1	 20
385	  2	87.0	14.0	 25
386	  2	32.0	6.7	 25
387	  2	30.8	5.7	 20
388	  2	33.0	5.6	 25
389	  2	34.0	6.1	 25
390	  2	34.3	7.0	 20
391	  2	31.0	5.9	 25
392	  2	35.0	6.4	 25
393	  2	30.5	4.7	 16
394	  2	34.0	5.1	 20
395	  2	34.0	6.0	 16
396	  2	34.0	6.8	 20
397	  2	30.3	5.2	 20
398	  2	33.5	6.9	 20
399	  2	132.0	25.0	 25
400	  2	241.0	33.2	 25
401	  2	571.0	38.6	 20
402	  2	135.0	17.0	 25
403	  2	48.0	9.1	 25
404	  2	75.5	9.2	 20
405	  2	41.0	8.0	 25
406	  2	37.0	6.0	 25
407	  2	36.3	7.1	 20
408	  2	47.3	7.7	 20
409	  2	35.3	5.6	 20
410	  2	33.8	5.3	 16
411	  2	41.0	7.7	 20
412	  2	38.3	4.5	 20
413	  2	47.5	9.6	 16
414	  2	32.0	5.0	 25
415	  2	38.0	5.7	 25
416	  2	43.3	7.8	 20
417	  2	39.0	6.4	 25
418	  2	31.8	6.1	 20
419	  2	35.0	5.1	 25
420	  2	36.0	6.1	 25
421	  2	34.5	6.3	 20
422	  2	74.0	17.5	 25
423	  2	28.0	6.3	 25
424	  2	25.3	4.2	 16
425	  2	224.3	23.1	 20
426	  2	25.5	4.8	 20
427	  2	35.5	5.5	 16
428	  2	26.5	4.6	 20
429	  2	39.0	6.3	 25
430	  2	36.3	9.3	 20
431	  2	31.0	6.2	 25
432	  2	36.0	6.7	 25
433	  2	32.0	5.1	 20
434	  2	36.0	4.9	 25
435	  2	34.0	6.4	 25
436	  2	40.8	9.1	 20
437	  2	38.0	7.9	 25
438	  2	35.0	6.8	 25
439	  2	36.5	7.0	 20
440	  2	46.3	7.3	 20
441	  2	46.3	5.4	 20
442	  2	46.3	6.4	 16
443	  2	32.5	5.7	 20
444	  2	35.8	5.9	 16
445	  2	123.0	21.6	 25
446	  2	46.0	5.9	 25
447	  2	240.0	35.0	 20
448	  2	53.0	7.9	 25
449	  2	47.0	10.2	 25
450	  2	39.0	7.8	 20
451	  2	38.0	8.5	 25
452	  2	49.0	61.2	 25
453	  2	50.0	27.9	 20
454	  2	46.0	8.9	 25
455	  2	71.5	11.3	 20
456	  2	35.0	6.3	 16
457	  2	34.3	5.6	 20
458	  2	32.0	5.9	 20
459	  2	33.3	6.7	 16
460	  2	35.3	6.3	 20
461	  2	33.0	6.4	 25
462	  2	117.3	13.3	 20
463	  2	66.0	9.9	 25
464	  2	60.0	9.5	 25
465	  2	108.5	17.4	 20
466	  2	518.0	58.9	 25
467	  2	38.0	4.6	 25
468	  2	37.0	9.9	 20
469	  2	32.0	5.6	 25
470	  2	41.0	6.9	 20
471	  2	39.5	5.3	 20
472	  2	33.0	5.0	 20
473	  2	29.8	5.0	 16
474	  2	40.0	7.0	 20
475	  2	38.5	7.7	 20
476	  2	33.3	6.9	 20
477	  2	30.0	4.9	 25
478	  2	33.0	7.1	 25
479	  2	34.0	5.0	 20
480	  2	37.0	6.5	 25
481	  2	36.0	7.9	 25
482	  2	35.3	8.5	 20
483	  2	35.0	9.4	 25
484	  2	134.0	29.7	 25
485	  2	68.5	10.6	 20
486	  2	176.0	18.7	 25
487	  2	197.8	24.8	 20
488	  2	65.0	12.4	 16
489	  2	37.0	7.3	 20
490	  2	35.3	5.2	 20
491	  2	43.0	10.5	 16
492	  2	45.0	8.7	 25
493	  2	36.3	6.5	 20
494	  2	30.0	5.2	 25
495	  2	45.0	6.6	 25
496	  2	38.0	7.7	 20
497	  2	34.0	3.8	 25
498	  2	33.0	6.0	 25
499	  2	56.0	32.9	 20
500	  2	44.0	6.3	 25
501	  2	38.0	6.8	 25
502	  2	35.5	5.2	 16
503	  2	37.8	8.0	 20
504	  2	169.5	26.5	 20
505	  2	50.0	9.5	 16
506	  2	115.3	13.7	 20
507	  2	35.0	6.8	 25
508	  2	33.0	6.0	 20
509	  2	32.0	6.0	 25
510	  2	32.0	5.6	 25
511	  2	37.3	8.5	 20
512	  2	41.0	7.8	 25
513	  2	34.0	7.4	 25
514	  2	34.8	6.2	 20
515	  2	33.0	5.5	 25
516	  2	35.0	8.5	 25
517	  2	34.0	7.5	 20
518	  2	32.5	5.6	 20
519	  2	36.3	6.9	 16
520	  2	32.0	6.4	 20
521	  2	35.5	6.6	 20
522	  2	39.3	7.7	 16
523	  2	32.0	6.5	 25
524	  2	39.0	7.8	 25
525	  2	35.3	6.0	 20
526	  2	33.0	5.5	 25
527	  2	97.0	14.5	 25
528	  2	35.0	7.2	 20
529	  2	34.0	6.2	 25
530	  2	34.0	6.8	 25
531	  2	32.3	4.9	 20
532	  2	31.0	5.5	 25
533	  2	33.3	5.9	 20
534	  2	33.3	6.4	 16
535	  2	33.5	7.7	 20
536	  2	36.5	6.8	 20
537	  2	71.0	9.6	 16
538	  2	49.5	8.4	 20
539	  2	36.0	6.1	 25
540	  2	39.0	6.0	 20
541	  2	36.0	5.0	 25
542	  2	35.3	5.4	 20
543	  2	39.0	7.3	 25
544	  2	39.0	4.9	 25
545	  2	38.5	6.8	 20
546	  2	40.0	9.6	 25
547	  2	651.0	55.9	 25
548	  2	1036.0	47.2	 20
549	  2	199.3	16.7	 20
550	  2	43.3	6.9	 20
551	  2	51.0	12.1	 16
552	  2	35.3	5.7	 20
553	  2	34.0	5.6	 20
554	  2	30.0	5.2	 20
555	  2	36.0	5.9	 25
556	  2	31.0	6.6	 25
557	  2	37.3	7.7	 20
558	  2	28.0	6.1	 25
559	  2	36.0	6.9	 25
560	  2	75.3	10.8	 20
561	  2	34.0	5.7	 25
562	  2	40.0	8.3	 25
563	  2	33.3	4.5	 20
564	  2	59.0	10.6	 25
565	  2	52.0	8.9	 20
566	  2	63.8	10.2	 16
567	  2	413.8	183.0	 20
568	  2	67.3	7.5	 16
569	  2	57.5	7.9	 20
570	  2	168.0	22.0	 25
571	  2	469.5	53.5	 20
572	  2	35.0	6.4	 25
573	  2	49.0	17.5	 25
574	  2	40.5	8.1	 20
575	  2	32.0	4.7	 25
576	  2	39.0	7.4	 25
577	  2	38.0	7.0	 20
578	  2	101.0	11.4	 25
579	  2	53.0	9.1	 25
580	  2	118.3	12.6	 16
581	  2	43.0	9.1	 20
582	  2	49.8	8.9	 20
583	  2	150.8	125.2	 16
584	  2	56.0	9.1	 20
585	  2	367.0	28.3	 25
586	  2	89.8	25.0	 20
587	  2	52.0	7.3	 25
588	  2	30.0	5.8	 25
589	  2	33.3	5.9	 20
590	  2	31.0	4.6	 25
591	  2	61.3	9.2	 20
592	  2	110.0	12.4	 25
593	  2	76.0	10.4	 25
594	  2	98.8	18.0	 20
595	  2	93.0	8.8	 25
596	  2	32.0	5.9	 20
597	  2	57.3	6.3	 16
598	  2	40.3	5.9	 20
599	  2	64.5	11.6	 20
600	  2	68.8	10.0	 16
601	  2	35.0	6.9	 25
602	  2	49.0	8.2	 25
603	  2	47.3	8.2	 20
604	  2	31.0	6.0	 25
605	  2	34.0	6.3	 25
606	  2	78.5	10.5	 20
607	  2	48.0	6.1	 25
608	  2	36.0	6.9	 25
609	  2	35.3	5.9	 20
610	  2	39.0	7.2	 25
611	  2	34.0	5.3	 20
612	  2	31.0	4.6	 16
613	  2	32.8	8.1	 20
614	  2	34.3	7.2	 20
615	  2	39.3	6.4	 16
616	  2	41.3	8.1	 20
617	  2	52.0	7.8	 20
618	  2	51.0	7.3	 25
619	  2	86.0	11.1	 25
620	  2	666.0	47.2	 20
621	  2	494.0	24.9	 25
622	  2	110.0	19.8	 25
623	  2	74.3	10.5	 20
624	  2	113.0	18.9	 25
625	  2	153.0	27.6	 25
626	  2	42.0	6.6	 20
627	  2	32.0	5.8	 20
628	  2	32.3	6.3	 20
629	  2	43.0	5.6	 16
630	  2	53.0	8.6	 20
631	  2	36.3	6.3	 20
632	  2	35.3	6.9	 20
633	  2	37.0	5.6	 25
634	  2	42.0	6.7	 25
635	  2	29.3	3.7	 20
636	  2	37.0	5.9	 25
637	  2	1312.0	260.7	 25
638	  2	41.5	7.1	 20
639	  2	1441.0	247.1	 25
  0	  3	1069.8	248.6	 20
  1	  3	36.0	8.3	 25
  2	  3	994.0	207.5	 25
  3	  3	38.3	7.1	 20
  4	  3	28.0	5.6	 25
  5	  3	103.0	12.6	 25
  6	  3	53.0	8.5	 20
  7	  3	41.0	7.5	 25
  8	  3	43.0	6.2	 20
  9	  3	63.8	12.7	 16
 10	  3	63.0	9.1	 20
 11	  3	166.3	18.0	 20
 12	  3	71.8	9.9	 16
 13	  3	197.0	25.7	 25
 14	  3	51.0	7.3	 25
 15	  3	37.5	7.9	 20
 16	  3	34.0	6.3	 25
 17	  3	40.0	7.7	 25
 18	  3	41.0	6.4	 20
 19	  3	43.0	6.8	 25
 20	  3	40.0	7.4	 20
 21	  3	33.0	5.9	 25
 22	  3	124.0	22.1	 25
 23	  3	37.3	7.3	 16
 24	  3	31.5	5.2	 20
 25	  3	32.0	6.2	 20
 26	  3	34.3	5.6	 16
 27	  3	32.0	6.3	 20
 28	  3	38.0	6.1	 20
 29	  3	90.5	24.9	 20
 30	  3	83.0	10.8	 25
 31	  3	69.0	12.3	 25
 32	  3	182.0	18.7	 20
 33	  3	67.0	11.4	 25
 34	  3	54.0	8.0	 25
 35	  3	48.3	8.7	 20
 36	  3	43.0	6.6	 25
 37	  3	122.0	14.7	 25
 38	  3	75.0	9.8	 20
 39	  3	226.5	31.9	 20
 40	  3	54.3	7.6	 20
 41	  3	85.0	11.9	 16
 42	  3	35.0	6.2	 20
 43	  3	44.5	8.1	 20
 44	  3	41.3	6.3	 20
 45	  3	35.0	6.9	 25
 46	  3	54.3	10.8	 20
 47	  3	43.0	7.4	 25
 48	  3	55.0	9.7	 25
 49	  3	30.5	5.0	 20
 50	  3	32.0	7.2	 25
 51	  3	34.0	6.2	 25
 52	  3	82.3	16.8	 20
 53	  3	31.0	5.1	 25
 54	  3	30.0	5.5	 25
 55	  3	63.0	8.2	 16
 56	  3	69.0	12.1	 20
 57	  3	35.3	6.2	 20
 58	  3	38.0	4.8	 16
 59	  3	37.0	7.1	 20
 60	  3	98.0	18.3	 25
 61	  3	29.0	6.4	 20
 62	  3	1205.0	114.3	 25
 63	  3	39.0	7.8	 25
 64	  3	39.3	7.7	 20
 65	  3	36.0	6.1	 25
 66	  3	40.0	7.9	 25
 67	  3	33.3	10.2	 20
 68	  3	38.0	7.3	 25
 69	  3	1220.8	142.8	 20
 70	  3	1244.3	119.2	 20
 71	  3	1199.3	161.9	 20
 72	  3	41.5	9.9	 16
 73	  3	30.8	6.2	 20
 74	  3	1297.8	198.2	 20
 75	  3	38.3	5.4	 16
 76	  3	1093.0	227.1	 25
 77	  3	1182.0	261.3	 25
 78	  3	39.0	5.2	 20
 79	  3	31.0	6.5	 25
 80	  3	39.0	6.3	 25
 81	  3	1230.3	165.1	 20
 82	  3	1227.0	126.9	 25
 83	  3	1210.0	205.7	 25
 84	  3	40.3	7.1	 20
 85	  3	34.0	7.5	 25
 86	  3	1289.0	231.5	 20
 87	  3	40.3	8.5	 16
 88	  3	33.3	4.5	 20
 89	  3	42.0	9.9	 20
 90	  3	36.0	7.5	 16
 91	  3	33.0	6.5	 25
 92	  3	1365.0	275.1	 25
 93	  3	43.3	6.3	 20
 94	  3	1145.0	217.6	 25
 95	  3	1167.0	212.8	 20
 96	  3	37.0	6.0	 25
 97	  3	30.0	6.3	 25
 98	  3	37.5	6.3	 20
 99	  3	40.0	7.3	 25
100	  3	976.0	151.5	 25
101	  3	32.5	7.1	 20
102	  3	34.0	3.0	 20
103	  3	26.3	4.4	 20
104	  3	1380.8	40.1	 16
105	  3	1268.0	77.1	 20
106	  3	1180.8	181.9	 20
107	  3	39.0	6.6	 20
108	  3	38.0	6.8	 25
109	  3	30.0	6.8	 25
110	  3	28.3	5.3	 20
111	  3	45.0	9.3	 25
112	  3	135.0	14.9	 25
113	  3	62.0	8.7	 20
114	  3	405.0	41.1	 25
115	  3	34.0	6.9	 25
116	  3	1365.0	82.8	 20
117	  3	45.3	7.9	 20
118	  3	53.3	17.4	 16
119	  3	43.0	7.5	 20
120	  3	1431.3	209.7	 20
121	  3	35.3	5.2	 16
122	  3	1271.0	140.8	 25
123	  3	36.0	6.5	 25
124	  3	39.0	7.2	 20
125	  3	41.0	7.6	 25
126	  3	39.0	5.3	 25
127	  3	33.3	6.6	 20
128	  3	30.0	5.1	 25
129	  3	132.0	13.0	 25
130	  3	81.3	10.7	 20
131	  3	1216.0	105.4	 25
132	  3	87.0	12.4	 25
133	  3	32.5	4.3	 16
134	  3	1223.0	146.7	 20
135	  3	37.8	6.3	 20
136	  3	35.0	3.5	 16
137	  3	41.0	5.8	 20
138	  3	1403.0	275.5	 25
139	  3	34.5	6.3	 20
140	  3	1219.0	261.3	 25
141	  3	39.0	8.2	 25
142	  3	41.3	6.4	 20
143	  3	42.0	7.0	 25
144	  3	1353.3	199.0	 20
145	  3	35.0	4.5	 25
146	  3	1220.0	204.0	 25
147	  3	44.3	8.2	 20
148	  3	38.3	6.5	 20
149	  3	43.3	8.7	 20
150	  3	40.3	6.6	 16
151	  3	28.0	6.6	 20
152	  3	43.3	8.1	 20
153	  3	1431.0	67.8	 16
154	  3	1428.0	79.2	 25
155	  3	1385.0	229.6	 25
156	  3	38.5	6.9	 20
157	  3	28.0	6.2	 25
158	  3	28.0	5.6	 25
159	  3	36.3	6.4	 20
160	  3	40.0	8.2	 25
161	  3	84.0	11.7	 25
162	  3	111.3	12.9	 20
163	  3	37.0	6.8	 25
164	  3	37.8	7.4	 20
165	  3	42.0	8.4	 16
166	  3	35.0	4.4	 20
167	  3	183.5	22.8	 16
168	  3	39.0	7.2	 20
169	  3	34.0	5.3	 25
170	  3	42.0	6.3	 20
171	  3	73.0	11.4	 25
172	  3	33.0	5.6	 25
173	  3	36.3	6.6	 20
174	  3	35.0	6.8	 25
175	  3	36.0	6.6	 25
176	  3	41.3	6.7	 20
177	  3	67.0	10.4	 25
178	  3	585.0	41.6	 25
179	  3	574.3	53.4	 20
180	  3	62.3	9.8	 20
181	  3	40.0	8.2	 20
182	  3	32.0	6.6	 16
183	  3	31.5	6.2	 20
184	  3	44.0	10.2	 20
185	  3	36.0	6.0	 20
186	  3	38.0	6.2	 25
187	  3	179.0	24.3	 25
188	  3	96.8	12.2	 20
189	  3	182.0	16.6	 25
190	  3	80.0	12.7	 25
191	  3	40.0	6.3	 20
192	  3	66.0	10.1	 25
193	  3	436.5	47.9	 20
194	  3	1449.0	70.1	 25
195	  3	226.3	58.5	 20
196	  3	114.0	17.1	 16
197	  3	57.3	9.5	 20
198	  3	35.3	5.7	 20
199	  3	88.0	13.1	 16
200	  3	38.0	6.3	 25
201	  3	57.0	10.1	 25
202	  3	75.5	10.4	 20
203	  3	127.0	17.4	 25
204	  3	36.0	6.2	 25
205	  3	35.0	9.8	 20
206	  3	45.0	8.2	 25
207	  3	80.0	12.5	 25
208	  3	221.3	18.6	 20
209	  3	111.0	16.3	 25
210	  3	114.0	20.3	 25
211	  3	27.3	5.8	 16
212	  3	26.0	5.2	 20
213	  3	29.3	5.9	 20
214	  3	25.5	5.6	 16
215	  3	26.3	4.6	 20
216	  3	155.0	18.9	 25
217	  3	48.5	10.6	 20
218	  3	44.0	8.0	 25
219	  3	44.3	9.0	 20
220	  3	204.0	25.9	 25
221	  3	441.0	41.0	 25
222	  3	255.8	22.9	 20
223	  3	105.0	15.8	 25
224	  3	41.0	6.1	 25
225	  3	63.3	7.9	 20
226	  3	35.3	6.4	 20
227	  3	100.5	14.5	 20
228	  3	60.3	9.0	 16
229	  3	47.5	9.8	 20
230	  3	41.0	7.9	 20
231	  3	50.5	9.2	 16
232	  3	56.0	9.3	 25
233	  3	37.0	4.8	 25
234	  3	40.3	6.8	 20
235	  3	32.0	5.7	 25
236	  3	33.0	5.2	 25
237	  3	32.3	6.0	 20
238	  3	33.0	5.3	 25
239	  3	36.0	5.9	 25
240	  3	41.0	7.2	 20
241	  3	62.0	10.0	 25
242	  3	30.0	4.5	 16
243	  3	58.0	10.8	 20
244	  3	44.0	6.8	 20
245	  3	111.5	15.4	 16
246	  3	59.0	8.1	 20
247	  3	88.0	14.4	 25
248	  3	38.3	7.9	 20
249	  3	36.0	6.6	 25
250	  3	37.0	6.2	 25
251	  3	41.0	7.3	 20
252	  3	39.0	7.3	 25
253	  3	39.0	6.1	 25
254	  3	50.3	7.2	 20
255	  3	33.0	5.7	 25
256	  3	57.0	9.2	 25
257	  3	36.0	5.7	 20
258	  3	37.0	6.5	 20
259	  3	119.0	13.7	 20
260	  3	79.5	9.2	 16
261	  3	37.0	5.5	 20
262	  3	32.0	5.1	 20
263	  3	31.0	6.6	 20
264	  3	36.0	6.6	 25
265	  3	55.0	11.6	 25
266	  3	39.0	7.9	 20
267	  3	32.0	6.9	 25
268	  3	35.5	7.4	 20
269	  3	64.0	13.1	 25
270	  3	33.0	7.4	 25
271	  3	36.3	4.7	 20
272	  3	47.0	11.0	 25
273	  3	38.8	6.5	 20
274	  3	35.3	8.5	 16
275	  3	45.0	9.5	 20
276	  3	32.3	5.6	 20
277	  3	38.3	5.0	 16
278	  3	32.0	5.0	 25
279	  3	37.0	6.8	 25
280	  3	32.3	6.5	 20
281	  3	89.0	13.2	 25
282	  3	38.0	6.6	 25
283	  3	36.0	7.4	 20
284	  3	43.0	7.8	 25
285	  3	39.0	7.1	 25
286	  3	40.3	5.9	 20
287	  3	62.0	8.5	 25
288	  3	76.0	13.1	 25
289	  3	59.0	9.4	 16
290	  3	50.5	7.9	 20
291	  3	38.3	5.6	 16
292	  3	33.0	5.7	 20
293	  3	40.0	6.9	 20
294	  3	42.0	8.1	 20
295	  3	34.0	6.8	 25
296	  3	35.0	6.3	 25
297	  3	34.3	6.7	 20
298	  3	34.0	5.1	 25
299	  3	37.0	7.8	 25
300	  3	30.3	6.1	 20
301	  3	33.0	5.5	 25
302	  3	35.0	7.1	 25
303	  3	51.3	8.8	 20
304	  3	44.3	7.1	 20
305	  3	45.8	8.2	 20
306	  3	38.5	6.8	 16
307	  3	35.3	5.3	 20
308	  3	33.0	5.1	 20
309	  3	44.5	9.7	 16
310	  3	46.0	8.0	 25
311	  3	933.0	86.1	 25
312	  3	182.3	18.6	 20
313	  3	56.0	10.5	 25
314	  3	38.0	5.5	 25
315	  3	34.0	5.5	 20
316	  3	40.0	6.5	 25
317	  3	63.5	8.3	 20
318	  3	74.0	11.3	 25
319	  3	47.0	9.0	 25
320	  3	75.3	12.1	 16
321	  3	46.3	7.8	 20
322	  3	52.0	9.4	 20
323	  3	399.0	29.4	 16
324	  3	543.5	25.0	 20
325	  3	65.0	12.0	 25
326	  3	39.5	7.1	 20
327	  3	39.0	7.4	 25
328	  3	156.0	18.0	 25
329	  3	38.5	7.1	 20
330	  3	36.0	6.2	 25
331	  3	35.0	6.0	 25
332	  3	38.0	5.8	 20
333	  3	41.0	8.2	 25
334	  3	35.0	5.1	 25
335	  3	29.3	4.4	 20
336	  3	32.8	6.2	 20
337	  3	37.5	7.3	 20
338	  3	51.3	9.7	 16
339	  3	34.3	6.4	 20
340	  3	57.0	11.2	 16
341	  3	62.0	10.0	 25
342	  3	35.0	5.9	 25
343	  3	31.0	5.4	 20
344	  3	65.0	13.1	 25
345	  3	58.0	11.0	 25
346	  3	41.3	6.7	 20
347	  3	35.0	6.5	 25
348	  3	37.0	7.3	 25
349	  3	35.8	7.1	 20
350	  3	353.0	86.6	 25
351	  3	297.3	49.4	 20
352	  3	30.8	5.3	 16
353	  3	48.5	9.2	 20
354	  3	32.0	5.8	 20
355	  3	36.0	7.3	 16
356	  3	34.0	5.9	 25
357	  3	36.0	13.7	 25
358	  3	33.0	6.1	 20
359	  3	103.0	20.8	 25
360	  3	38.0	6.5	 25
361	  3	33.5	7.0	 20
362	  3	40.0	5.0	 25
363	  3	95.0	10.4	 25
364	  3	66.0	10.2	 20
365	  3	95.0	13.6	 25
366	  3	159.0	16.3	 20
367	  3	83.0	11.6	 20
368	  3	74.3	11.4	 20
369	  3	88.3	9.5	 16
370	  3	38.3	9.3	 20
371	  3	37.0	7.1	 20
372	  3	43.5	8.7	 20
373	  3	97.0	17.2	 25
374	  3	40.0	6.3	 25
375	  3	168.3	18.1	 20
376	  3	261.0	28.9	 25
377	  3	88.0	16.1	 25
378	  3	59.0	10.9	 20
379	  3	85.0	12.8	 25
380	  3	48.0	7.6	 25
381	  3	36.0	7.5	 20
382	  3	36.5	6.5	 20
383	  3	38.8	8.4	 20
384	  3	54.8	9.8	 16
385	  3	34.8	5.8	 20
386	  3	47.0	8.0	 20
387	  3	54.3	9.7	 16
388	  3	51.0	7.9	 25
389	  3	38.0	6.5	 20
390	  3	35.0	7.5	 25
391	  3	85.0	10.1	 25
392	  3	37.0	6.8	 20
393	  3	36.0	7.8	 25
394	  3	174.0	18.8	 25
395	  3	242.3	29.7	 20
396	  3	35.0	7.5	 25
397	  3	34.0	7.3	 25
398	  3	36.3	6.3	 16
399	  3	31.8	6.4	 20
400	  3	70.5	8.6	 20
401	  3	577.3	37.9	 16
402	  3	178.3	18.6	 20
403	  3	77.0	12.7	 25
404	  3	1043.3	68.4	 20
405	  3	280.0	41.2	 25
406	  3	50.0	9.6	 25
407	  3	95.3	14.7	 20
408	  3	36.0	5.8	 25
409	  3	35.0	7.2	 25
410	  3	34.5	5.6	 20
411	  3	39.0	6.2	 25
412	  3	35.0	6.4	 25
413	  3	35.0	6.4	 20
414	  3	56.3	10.3	 20
415	  3	34.3	4.9	 16
416	  3	35.3	6.3	 20
417	  3	35.0	5.2	 20
418	  3	39.0	6.6	 16
419	  3	140.0	20.1	 25
420	  3	151.0	20.6	 25
421	  3	80.5	10.3	 20
422	  3	67.0	12.8	 25
423	  3	247.0	35.1	 25
424	  3	28.3	6.0	 20
425	  3	24.0	5.1	 25
426	  3	28.0	5.5	 25
427	  3	23.0	5.2	 20
428	  3	29.0	5.5	 25
429	  3	39.3	7.3	 20
430	  3	32.3	4.8	 16
431	  3	59.8	10.7	 20
432	  3	35.3	5.7	 20
433	  3	33.0	5.4	 16
434	  3	38.3	7.9	 20
435	  3	34.0	6.2	 25
436	  3	42.3	6.7	 20
437	  3	154.0	22.4	 25
438	  3	270.0	32.0	 20
439	  3	282.0	39.4	 25
440	  3	67.0	7.9	 25
441	  3	42.0	4.1	 20
442	  3	49.0	7.4	 25
443	  3	35.0	5.3	 25
444	  3	31.8	6.0	 20
445	  3	74.0	11.2	 20
446	  3	56.0	11.0	 20
447	  3	57.0	11.3	 16
448	  3	42.5	8.0	 20
449	  3	40.3	5.7	 20
450	  3	86.5	11.1	 20
451	  3	73.0	10.9	 25
452	  3	35.0	7.1	 25
453	  3	63.0	11.6	 20
454	  3	38.0	5.6	 25
455	  3	33.0	6.3	 25
456	  3	35.5	7.4	 20
457	  3	30.0	4.7	 25
458	  3	38.0	7.1	 25
459	  3	57.0	10.7	 20
460	  3	101.0	15.8	 25
461	  3	248.0	34.2	 20
462	  3	301.3	23.6	 16
463	  3	72.0	10.1	 20
464	  3	683.0	59.7	 16
465	  3	38.0	6.8	 20
466	  3	59.0	8.3	 25
467	  3	35.8	7.9	 20
468	  3	41.0	6.8	 25
469	  3	30.0	5.0	 25
470	  3	148.8	32.7	 20
471	  3	33.0	5.1	 25
472	  3	42.0	7.6	 25
473	  3	30.3	5.2	 20
474	  3	33.0	5.8	 25
475	  3	148.0	36.7	 25
476	  3	37.3	7.6	 16
477	  3	32.3	4.9	 20
478	  3	31.3	5.9	 20
479	  3	37.0	4.8	 16
480	  3	32.3	7.2	 20
481	  3	31.0	6.6	 25
482	  3	35.5	6.7	 20
483	  3	67.0	9.9	 25
484	  3	69.0	12.6	 25
485	  3	40.0	11.2	 20
486	  3	31.0	6.6	 25
487	  3	79.5	12.5	 20
488	  3	33.0	4.8	 25
489	  3	59.0	10.3	 25
490	  3	41.5	10.1	 20
491	  3	32.0	4.2	 25
492	  3	57.5	9.8	 20
493	  3	29.8	6.7	 16
494	  3	114.0	20.8	 20
495	  3	33.8	7.3	 20
496	  3	35.5	7.5	 16
497	  3	54.0	8.9	 25
498	  3	120.0	14.0	 25
499	  3	338.5	23.7	 20
500	  3	242.0	36.1	 25
501	  3	50.0	7.0	 25
502	  3	1039.3	141.5	 20
503	  3	38.0	5.4	 25
504	  3	54.0	9.8	 25
505	  3	238.5	17.1	 20
506	  3	526.0	62.9	 25
507	  3	163.8	19.4	 20
508	  3	136.8	16.9	 16
509	  3	255.5	25.1	 20
510	  3	474.3	54.9	 20
511	  3	37.0	7.0	 16
512	  3	44.8	7.4	 20
513	  3	43.3	7.4	 20
514	  3	35.0	7.2	 25
515	  3	37.0	10.0	 25
516	  3	31.3	6.9	 20
517	  3	39.0	8.2	 25
518	  3	34.0	5.2	 25
519	  3	82.0	12.8	 20
520	  3	226.0	26.8	 25
521	  3	103.0	13.7	 25
522	  3	205.3	30.1	 20
523	  3	60.0	11.4	 20
524	  3	82.0	15.4	 20
525	  3	46.5	9.2	 16
526	  3	43.8	5.2	 20
527	  3	139.8	17.8	 20
528	  3	150.5	14.5	 20
529	  3	44.0	8.4	 25
530	  3	32.0	5.9	 25
531	  3	41.3	7.1	 20
532	  3	37.0	7.5	 25
533	  3	40.0	7.5	 25
534	  3	33.3	8.8	 20
535	  3	33.0	5.5	 25
536	  3	34.0	6.7	 25
537	  3	62.3	9.9	 20
538	  3	57.0	8.5	 25
539	  3	37.3	5.6	 16
540	  3	39.3	7.4	 20
541	  3	50.0	7.0	 20
542	  3	37.3	7.3	 16
543	  3	35.5	7.3	 20
544	  3	56.0	10.7	 25
545	  3	35.5	7.8	 20
546	  3	39.0	7.0	 25
547	  3	52.0	8.9	 25
548	  3	43.5	5.7	 20
549	  3	72.0	10.4	 25
550	  3	95.0	17.3	 25
551	  3	892.0	187.5	 20
552	  3	31.0	6.1	 25
553	  3	62.0	12.3	 25
554	  3	38.3	7.5	 16
555	  3	34.8	7.0	 20
556	  3	38.3	5.9	 20
557	  3	36.3	7.7	 16
558	  3	30.8	7.5	 20
559	  3	39.0	5.0	 25
560	  3	166.3	14.1	 20
561	  3	39.0	6.3	 25
562	  3	81.5	11.1	 20
563	  3	57.0	11.3	 25
564	  3	33.0	5.1	 25
565	  3	33.3	7.6	 20
566	  3	36.0	6.4	 25
567	  3	37.0	5.6	 25
568	  3	153.3	14.3	 20
569	  3	127.0	23.6	 25
570	  3	52.0	6.8	 20
571	  3	34.3	6.1	 16
572	  3	30.0	4.1	 20
573	  3	34.0	6.1	 20
574	  3	123.0	18.6	 16
575	  3	38.0	6.6	 25
576	  3	39.0	7.7	 25
577	  3	35.0	6.6	 20
578	  3	65.0	8.7	 25
579	  3	37.0	5.6	 25
580	  3	48.5	9.0	 20
581	  3	264.0	40.2	 25
582	  3	487.0	115.4	 25
583	  3	89.5	15.9	 20
584	  3	104.0	15.9	 25
585	  3	57.0	10.1	 20
586	  3	50.3	8.6	 16
587	  3	42.5	7.3	 20
588	  3	34.0	5.8	 16
589	  3	32.0	4.8	 20
590	  3	33.3	4.9	 20
591	  3	61.0	9.1	 20
592	  3	36.0	5.7	 25
593	  3	36.0	5.5	 25
594	  3	58.0	11.3	 20
595	  3	388.0	34.1	 25
596	  3	134.0	20.0	 25
597	  3	76.0	9.8	 20
598	  3	75.0	17.9	 25
599	  3	167.0	25.4	 25
600	  3	52.3	9.5	 20
601	  3	124.0	15.7	 20
602	  3	65.0	10.6	 20
603	  3	54.8	9.0	 16
604	  3	50.3	10.1	 20
605	  3	34.0	6.6	 20
606	  3	50.3	6.0	 20
607	  3	100.0	15.0	 25
608	  3	46.0	8.1	 25
609	  3	43.3	7.1	 20
610	  3	46.0	8.2	 25
611	  3	32.3	5.1	 20
612	  3	30.0	6.4	 25
613	  3	128.0	26.0	 25
614	  3	61.3	14.4	 20
615	  3	47.0	8.1	 25
616	  3	74.0	20.0	 25
617	  3	83.5	11.7	 16
618	  3	37.0	6.2	 20
619	  3	40.0	6.8	 20
620	  3	40.8	7.0	 16
621	  3	164.5	17.7	 20
622	  3	199.0	21.2	 25
623	  3	37.0	5.1	 20
624	  3	76.0	11.3	 25
625	  3	56.0	9.6	 25
626	  3	114.5	13.4	 20
627	  3	35.0	5.4	 25
628	  3	55.0	10.8	 25
629	  3	46.3	9.2	 20
630	  3	116.0	21.9	 25
631	  3	89.0	16.7	 25
632	  3	35.3	6.7	 16
633	  3	29.3	5.4	 20
634	  3	32.5	6.0	 20
635	  3	28.0	4.6	 16
636	  3	1293.3	122.4	 20
637	  3	37.3	5.5	 20
638	  3	1312.0	182.9	 25
639	  3	36.0	5.7	 25
  0	  4	27.5	5.3	 16
  1	  4	27.3	5.2	 20
  2	  4	31.0	5.9	 20
  3	  4	28.3	5.6	 20
  4	  4	28.0	4.1	 25
  5	  4	107.0	28.3	 25
  6	  4	39.0	9.0	 20
  7	  4	37.0	5.9	 25
  8	  4	36.0	8.0	 25
  9	  4	36.3	6.5	 20
 10	  4	40.0	6.1	 25
 11	  4	63.0	10.4	 25
 12	  4	97.0	19.0	 20
 13	  4	110.8	12.9	 20
 14	  4	49.0	8.4	 20
 15	  4	53.0	9.7	 16
 16	  4	33.5	6.3	 20
 17	  4	32.3	3.7	 16
 18	  4	37.0	6.9	 25
 19	  4	33.0	5.1	 25
 20	  4	43.0	8.4	 20
 21	  4	39.0	8.2	 25
 22	  4	32.0	5.4	 25
 23	  4	52.3	7.6	 20
 24	  4	31.0	6.3	 25
 25	  4	32.0	5.5	 25
 26	  4	33.0	6.6	 20
 27	  4	34.0	6.7	 25
 28	  4	48.0	8.0	 25
 29	  4	169.3	16.8	 16
 30	  4	86.5	11.5	 20
 31	  4	54.0	9.2	 20
 32	  4	109.5	10.3	 16
 33	  4	49.0	9.7	 20
 34	  4	50.0	10.0	 25
 35	  4	46.3	8.6	 20
 36	  4	54.0	8.4	 25
 37	  4	188.0	28.6	 25
 38	  4	59.3	7.8	 20
 39	  4	45.0	7.0	 25
 40	  4	36.0	5.4	 20
 41	  4	45.0	7.0	 25
 42	  4	36.0	5.9	 25
 43	  4	60.0	11.0	 20
 44	  4	66.0	11.6	 20
 45	  4	39.0	5.9	 20
 46	  4	52.0	8.1	 16
 47	  4	36.5	6.9	 20
 48	  4	33.3	8.5	 20
 49	  4	30.3	3.9	 16
 50	  4	30.0	4.7	 25
 51	  4	32.0	5.9	 25
 52	  4	30.8	4.4	 20
 53	  4	32.0	5.5	 25
 54	  4	30.0	4.2	 25
 55	  4	40.5	7.3	 20
 56	  4	47.0	7.7	 25
 57	  4	34.0	4.7	 25
 58	  4	41.0	5.5	 20
 59	  4	46.0	11.0	 25
 60	  4	62.0	8.4	 20
 61	  4	32.8	5.9	 16
 62	  4	1207.8	125.1	 20
 63	  4	39.3	5.4	 20
 64	  4	41.3	8.1	 16
 65	  4	1185.0	294.3	 25
 66	  4	1438.8	69.0	 20
 67	  4	37.0	6.9	 25
 68	  4	1382.0	180.6	 25
 69	  4	43.3	5.6	 20
 70	  4	43.0	7.6	 25
 71	  4	42.0	6.7	 25
 72	  4	1287.8	169.3	 20
 73	  4	36.0	6.9	 25
 74	  4	1350.0	74.1	 25
 75	  4	1120.8	121.9	 20
 76	  4	38.0	6.6	 20
 77	  4	42.0	6.5	 20
 78	  4	1395.3	61.4	 16
 79	  4	34.3	7.5	 20
 80	  4	1408.8	261.0	 20
 81	  4	39.3	5.3	 20
 82	  4	44.0	6.5	 25
 83	  4	43.0	9.9	 25
 84	  4	1340.3	248.3	 20
 85	  4	32.0	5.1	 25
 86	  4	1297.0	268.3	 25
 87	  4	36.3	6.2	 20
 88	  4	38.0	7.2	 25
 89	  4	36.3	8.3	 20
 90	  4	36.0	7.2	 25
 91	  4	31.5	6.2	 20
 92	  4	1388.8	54.0	 16
 93	  4	1166.0	117.7	 20
 94	  4	44.5	8.7	 20
 95	  4	43.3	8.6	 16
 96	  4	1305.0	140.4	 25
 97	  4	31.0	6.1	 25
 98	  4	36.3	7.0	 20
 99	  4	40.0	6.4	 25
100	  4	39.0	5.7	 25
101	  4	35.3	5.1	 20
102	  4	37.0	6.3	 25
103	  4	36.0	7.9	 25
104	  4	1418.3	84.1	 20
105	  4	43.0	8.0	 25
106	  4	41.0	6.6	 25
107	  4	1109.8	79.5	 16
108	  4	35.3	7.1	 20
109	  4	27.0	4.7	 20
110	  4	29.3	6.3	 16
111	  4	60.5	9.9	 20
112	  4	151.0	52.4	 25
113	  4	47.8	21.3	 20
114	  4	105.0	14.7	 25
115	  4	32.3	5.3	 20
116	  4	1371.0	84.1	 25
117	  4	1215.0	197.3	 25
118	  4	1164.8	171.3	 20
119	  4	1290.0	168.7	 25
120	  4	1493.0	255.3	 25
121	  4	34.5	6.2	 20
122	  4	1288.5	165.5	 20
123	  4	37.3	5.2	 20
124	  4	38.3	7.9	 16
125	  4	1246.5	120.2	 20
126	  4	1454.3	293.6	 20
127	  4	33.0	5.1	 16
128	  4	30.0	4.0	 25
129	  4	60.0	8.6	 25
130	  4	60.5	9.5	 20
131	  4	385.0	61.7	 25
132	  4	121.0	23.1	 25
133	  4	34.0	6.3	 20
134	  4	1271.0	173.6	 25
135	  4	38.0	6.9	 25
136	  4	39.5	5.4	 20
137	  4	41.0	7.9	 25
138	  4	1344.8	47.3	 16
139	  4	33.0	5.7	 20
140	  4	35.3	6.0	 20
141	  4	1196.8	78.2	 16
142	  4	1258.5	64.6	 20
143	  4	1251.0	165.8	 25
144	  4	35.3	6.1	 20
145	  4	30.0	5.4	 25
146	  4	43.0	7.7	 25
147	  4	1163.5	189.2	 20
148	  4	1175.0	148.7	 25
149	  4	1221.0	225.1	 25
150	  4	38.3	5.3	 20
151	  4	34.0	7.1	 25
152	  4	43.0	8.5	 25
153	  4	1292.0	126.4	 20
154	  4	1317.0	126.4	 20
155	  4	1306.8	242.2	 20
156	  4	39.0	7.4	 16
157	  4	30.0	7.5	 20
158	  4	26.3	5.3	 20
159	  4	35.8	6.4	 20
160	  4	36.0	5.6	 25
161	  4	70.0	11.7	 25
162	  4	74.3	8.0	 20
163	  4	42.0	6.0	 25
164	  4	36.3	6.2	 20
165	  4	33.0	5.6	 25
166	  4	37.0	5.7	 25
167	  4	66.3	10.6	 20
168	  4	41.0	6.3	 25
169	  4	35.0	7.0	 20
170	  4	38.3	7.2	 16
171	  4	44.5	7.5	 20
172	  4	31.0	6.5	 20
173	  4	37.0	6.2	 16
174	  4	36.0	6.7	 25
175	  4	40.0	6.2	 25
176	  4	36.5	7.1	 20
177	  4	55.0	7.3	 25
178	  4	602.0	68.6	 25
179	  4	512.0	49.2	 20
180	  4	84.0	16.9	 25
181	  4	37.0	6.5	 25
182	  4	29.3	5.3	 20
183	  4	38.0	6.3	 25
184	  4	35.0	6.8	 25
185	  4	40.3	7.2	 16
186	  4	38.0	4.6	 20
187	  4	208.8	22.7	 16
188	  4	125.0	19.5	 20
189	  4	91.5	11.2	 20
190	  4	47.0	8.8	 20
191	  4	41.0	7.0	 25
192	  4	41.0	7.5	 25
193	  4	232.3	30.1	 20
194	  4	943.0	77.7	 25
195	  4	349.0	46.7	 25
196	  4	86.3	12.1	 20
197	  4	57.0	8.0	 25
198	  4	37.0	6.8	 25
199	  4	35.5	7.5	 20
200	  4	36.8	7.2	 20
201	  4	59.0	11.3	 20
202	  4	53.3	5.5	 16
203	  4	58.3	10.5	 20
204	  4	31.0	3.0	 20
205	  4	35.3	5.6	 16
206	  4	46.0	9.3	 25
207	  4	59.0	6.8	 25
208	  4	87.0	12.2	 20
209	  4	80.0	16.9	 25
210	  4	63.0	10.4	 25
211	  4	26.5	5.2	 20
212	  4	27.0	5.9	 25
213	  4	30.0	6.0	 20
214	  4	28.0	6.5	 25
215	  4	31.0	5.5	 25
216	  4	99.0	12.2	 16
217	  4	57.3	9.4	 20
218	  4	36.0	6.7	 20
219	  4	38.5	4.7	 16
220	  4	304.5	33.2	 20
221	  4	353.0	33.1	 25
222	  4	87.0	16.1	 20
223	  4	57.0	9.4	 25
224	  4	57.0	7.9	 25
225	  4	36.3	6.9	 20
226	  4	34.0	7.6	 25
227	  4	52.0	8.6	 25
228	  4	35.0	6.1	 20
229	  4	43.0	8.3	 25
230	  4	34.0	5.5	 25
231	  4	53.3	10.7	 20
232	  4	53.3	7.8	 20
233	  4	35.8	6.0	 20
234	  4	39.0	8.5	 16
235	  4	31.5	5.9	 20
236	  4	32.0	5.1	 16
237	  4	34.0	5.8	 25
238	  4	33.0	6.9	 25
239	  4	35.8	5.8	 20
240	  4	47.0	9.2	 25
241	  4	74.0	12.6	 25
242	  4	37.8	7.7	 20
243	  4	40.0	7.6	 25
244	  4	43.0	8.1	 25
245	  4	71.8	8.1	 20
246	  4	52.0	9.9	 25
247	  4	97.3	15.6	 20
248	  4	36.0	6.2	 16
249	  4	36.3	5.0	 20
250	  4	32.3	5.7	 20
251	  4	59.8	8.1	 16
252	  4	32.0	5.0	 25
253	  4	35.0	7.0	 25
254	  4	40.3	7.6	 20
255	  4	37.0	6.9	 25
256	  4	36.0	5.4	 25
257	  4	34.3	7.4	 20
258	  4	35.0	6.7	 25
259	  4	50.0	10.1	 25
260	  4	67.5	9.7	 20
261	  4	34.0	5.8	 25
262	  4	32.3	5.0	 20
263	  4	33.8	5.8	 20
264	  4	33.3	5.6	 20
265	  4	38.8	8.9	 16
266	  4	35.3	7.5	 20
267	  4	37.0	6.3	 20
268	  4	33.3	6.3	 20
269	  4	34.0	6.2	 25
270	  4	38.0	7.4	 25
271	  4	41.0	6.5	 20
272	  4	42.0	6.9	 25
273	  4	37.0	5.6	 25
274	  4	35.3	5.0	 20
275	  4	57.0	8.8	 25
276	  4	35.0	5.6	 25
277	  4	37.0	4.5	 20
278	  4	34.3	6.5	 20
279	  4	34.3	6.1	 20
280	  4	34.0	7.4	 16
281	  4	36.3	7.4	 20
282	  4	34.5	7.8	 20
283	  4	35.5	6.9	 16
284	  4	33.0	8.6	 25
285	  4	51.0	9.8	 25
286	  4	54.0	9.9	 20
287	  4	85.0	15.4	 25
288	  4	42.3	6.2	 20
289	  4	98.0	14.1	 25
290	  4	41.0	8.1	 25
291	  4	30.3	4.9	 20
292	  4	36.0	7.1	 25
293	  4	41.0	8.3	 25
294	  4	39.0	5.6	 16
295	  4	34.3	4.7	 20
296	  4	33.0	5.1	 20
297	  4	35.3	7.2	 16
298	  4	33.0	7.1	 20
299	  4	36.0	6.8	 25
300	  4	31.3	5.7	 20
301	  4	39.0	5.2	 25
302	  4	35.0	5.7	 25
303	  4	52.5	9.8	 20
304	  4	39.0	8.0	 25
305	  4	32.0	5.6	 25
306	  4	37.5	6.3	 20
307	  4	33.0	8.8	 25
308	  4	34.0	5.7	 25
309	  4	80.3	11.6	 20
310	  4	41.0	7.1	 20
311	  4	384.8	31.7	 16
312	  4	80.3	13.2	 20
313	  4	38.8	7.3	 20
314	  4	42.5	8.3	 16
315	  4	49.0	7.3	 25
316	  4	45.0	9.3	 25
317	  4	86.5	9.3	 20
318	  4	94.0	12.4	 25
319	  4	38.0	6.3	 25
320	  4	49.0	8.4	 20
321	  4	43.0	8.7	 25
322	  4	106.0	15.6	 25
323	  4	177.3	24.6	 20
324	  4	196.0	27.1	 25
325	  4	47.3	7.9	 20
326	  4	32.3	4.8	 16
327	  4	35.3	6.5	 20
328	  4	39.0	6.4	 20
329	  4	43.3	8.1	 16
330	  4	32.0	5.4	 25
331	  4	36.0	6.3	 25
332	  4	58.3	11.1	 20
333	  4	34.0	7.5	 25
334	  4	36.0	7.7	 25
335	  4	29.5	6.1	 20
336	  4	36.0	6.4	 25
337	  4	30.5	7.0	 20
338	  4	53.0	8.1	 25
339	  4	38.0	7.2	 25
340	  4	70.5	12.2	 20
341	  4	64.3	7.4	 20
342	  4	36.0	6.7	 20
343	  4	33.0	5.3	 16
344	  4	38.3	6.9	 20
345	  4	41.5	6.8	 20
346	  4	33.0	5.8	 20
347	  4	33.0	5.5	 25
348	  4	32.0	6.6	 25
349	  4	33.0	4.9	 20
350	  4	45.0	8.3	 25
351	  4	37.0	5.4	 25
352	  4	32.0	6.0	 20
353	  4	36.0	5.5	 25
354	  4	32.0	5.8	 25
355	  4	34.3	7.2	 20
356	  4	34.3	6.7	 20
357	  4	35.0	6.3	 20
358	  4	33.3	5.7	 16
359	  4	31.0	6.9	 20
360	  4	34.0	9.2	 16
361	  4	32.5	6.8	 20
362	  4	36.0	5.5	 25
363	  4	109.5	14.1	 20
364	  4	86.0	19.5	 25
365	  4	143.0	14.8	 25
366	  4	138.3	12.5	 20
367	  4	62.0	10.4	 25
368	  4	44.0	8.1	 25
369	  4	39.5	7.5	 20
370	  4	36.0	7.3	 25
371	  4	38.0	6.0	 25
372	  4	32.3	6.4	 16
373	  4	48.3	7.2	 20
374	  4	35.3	6.5	 20
375	  4	68.5	9.1	 16
376	  4	306.5	26.6	 20
377	  4	41.0	6.0	 25
378	  4	46.0	7.7	 20
379	  4	61.0	9.6	 25
380	  4	51.0	8.3	 25
381	  4	35.3	6.6	 20
382	  4	32.0	7.1	 25
383	  4	33.0	7.2	 25
384	  4	37.0	8.1	 20
385	  4	33.0	22.9	 25
386	  4	66.0	10.1	 20
387	  4	43.0	10.0	 25
388	  4	32.8	4.8	 20
389	  4	34.0	4.8	 16
390	  4	34.0	4.7	 20
391	  4	38.3	6.7	 20
392	  4	32.0	6.7	 16
393	  4	34.0	5.4	 25
394	  4	54.0	9.1	 25
395	  4	52.3	8.5	 20
396	  4	36.0	5.6	 25
397	  4	31.0	6.7	 25
398	  4	35.3	7.0	 20
399	  4	37.0	5.9	 25
400	  4	36.0	6.9	 25
401	  4	285.3	43.3	 20
402	  4	130.0	18.1	 25
403	  4	58.8	10.0	 20
404	  4	238.8	27.4	 16
405	  4	56.8	12.8	 20
406	  4	37.5	6.9	 20
407	  4	37.0	5.5	 16
408	  4	35.8	5.3	 20
409	  4	38.0	8.9	 20
410	  4	33.0	5.5	 25
411	  4	33.0	5.6	 25
412	  4	35.5	9.2	 20
413	  4	34.0	6.5	 25
414	  4	38.0	5.4	 25
415	  4	32.5	5.8	 20
416	  4	36.0	6.8	 25
417	  4	36.0	5.4	 25
418	  4	31.5	5.9	 20
419	  4	64.3	11.6	 20
420	  4	80.3	12.7	 20
421	  4	57.0	8.1	 16
422	  4	35.3	5.3	 20
423	  4	73.5	12.4	 20
424	  4	28.3	5.6	 20
425	  4	25.0	4.8	 25
426	  4	30.0	4.2	 25
427	  4	31.3	7.1	 20
428	  4	31.0	6.1	 25
429	  4	35.0	7.5	 25
430	  4	30.5	5.1	 20
431	  4	36.0	5.8	 25
432	  4	35.0	6.6	 25
433	  4	33.3	5.4	 20
434	  4	33.0	5.6	 25
435	  4	28.0	4.6	 16
436	  4	34.3	7.3	 20
437	  4	61.0	8.8	 20
438	  4	57.3	8.3	 16
439	  4	42.5	8.9	 20
440	  4	60.0	10.2	 25
441	  4	47.3	7.7	 20
442	  4	45.0	6.8	 25
443	  4	35.0	5.3	 25
444	  4	32.3	6.2	 20
445	  4	40.0	5.7	 25
446	  4	45.0	6.8	 25
447	  4	41.0	7.0	 20
448	  4	35.0	6.2	 25
449	  4	38.0	6.6	 25
450	  4	49.5	6.6	 16
451	  4	33.0	4.9	 20
452	  4	33.5	7.1	 20
453	  4	34.3	7.6	 16
454	  4	34.3	6.1	 20
455	  4	32.0	6.8	 25
456	  4	31.3	7.0	 20
457	  4	34.0	10.9	 25
458	  4	30.0	4.4	 20
459	  4	43.0	7.2	 25
460	  4	315.0	29.9	 25
461	  4	36.0	7.5	 20
462	  4	101.0	14.8	 25
463	  4	42.0	7.8	 25
464	  4	247.8	39.3	 20
465	  4	37.0	7.1	 25
466	  4	36.0	5.5	 20
467	  4	36.5	6.1	 16
468	  4	34.0	7.9	 20
469	  4	34.0	7.4	 20
470	  4	38.3	7.8	 16
471	  4	35.0	7.4	 25
472	  4	29.0	5.4	 25
473	  4	31.5	6.9	 20
474	  4	30.0	6.9	 25
475	  4	34.0	6.1	 25
476	  4	32.5	6.3	 20
477	  4	30.0	4.6	 25
478	  4	40.0	7.1	 25
479	  4	33.0	6.3	 20
480	  4	32.0	4.6	 25
481	  4	38.5	7.0	 20
482	  4	53.5	9.8	 16
483	  4	48.8	7.7	 20
484	  4	51.8	8.9	 16
485	  4	33.0	5.5	 20
486	  4	31.3	5.8	 20
487	  4	36.0	7.4	 20
488	  4	34.0	5.7	 25
489	  4	35.0	5.1	 25
490	  4	35.3	6.7	 20
491	  4	37.0	6.6	 25
492	  4	42.0	7.3	 25
493	  4	31.3	7.2	 20
494	  4	37.0	6.9	 25
495	  4	33.0	5.8	 25
496	  4	33.3	6.7	 20
497	  4	56.8	9.0	 20
498	  4	99.5	18.1	 20
499	  4	253.0	20.4	 16
500	  4	156.5	20.3	 20
501	  4	34.0	4.8	 20
502	  4	168.8	33.3	 20
503	  4	39.0	6.1	 25
504	  4	53.0	12.0	 25
505	  4	394.8	27.3	 20
506	  4	773.0	44.0	 25
507	  4	96.0	15.6	 20
508	  4	89.0	16.3	 25
509	  4	255.0	31.1	 25
510	  4	715.0	41.7	 20
511	  4	53.0	15.9	 25
512	  4	42.0	10.6	 25
513	  4	39.3	8.3	 16
514	  4	33.3	6.0	 20
515	  4	29.0	6.2	 20
516	  4	30.3	6.6	 16
517	  4	42.0	10.8	 20
518	  4	35.0	6.2	 25
519	  4	67.3	10.7	 20
520	  4	185.0	23.7	 25
521	  4	50.0	10.0	 25
522	  4	96.8	16.0	 20
523	  4	34.0	6.2	 25
524	  4	35.0	6.0	 25
525	  4	36.5	5.8	 20
526	  4	41.0	6.5	 25
527	  4	69.0	14.5	 25
528	  4	65.3	10.7	 16
529	  4	34.3	6.3	 20
530	  4	36.5	10.6	 20
531	  4	39.3	5.8	 16
532	  4	34.0	6.2	 20
533	  4	32.3	5.0	 20
534	  4	35.0	8.9	 25
535	  4	33.0	7.6	 25
536	  4	34.3	5.8	 20
537	  4	46.0	7.3	 25
538	  4	38.0	6.4	 25
539	  4	42.0	8.9	 20
540	  4	34.0	6.8	 25
541	  4	45.0	10.1	 25
542	  4	33.5	6.0	 20
543	  4	36.0	4.9	 25
544	  4	35.0	6.1	 20
545	  4	29.8	7.1	 16
546	  4	66.5	12.5	 20
547	  4	46.5	6.7	 20
548	  4	72.3	11.9	 16
549	  4	57.0	9.7	 25
550	  4	69.0	12.1	 25
551	  4	279.5	32.2	 20
552	  4	34.0	4.9	 25
553	  4	44.0	8.6	 25
554	  4	35.5	5.6	 20
555	  4	34.0	5.7	 25
556	  4	39.0	9.4	 25
557	  4	36.3	6.7	 20
558	  4	33.0	4.1	 25
559	  4	38.5	10.7	 16
560	  4	139.0	23.1	 20
561	  4	35.3	6.8	 20
562	  4	54.5	8.1	 16
563	  4	44.3	7.4	 20
564	  4	39.0	12.8	 20
565	  4	33.3	6.4	 20
566	  4	35.0	6.2	 25
567	  4	35.0	6.0	 25
568	  4	237.3	21.4	 20
569	  4	326.0	39.5	 25
570	  4	56.0	8.3	 25
571	  4	33.5	5.9	 20
572	  4	34.0	6.4	 25
573	  4	35.0	7.0	 25
574	  4	44.0	7.5	 20
575	  4	42.0	6.9	 20
576	  4	38.5	6.9	 20
577	  4	37.0	6.7	 16
578	  4	37.3	9.6	 20
579	  4	35.3	8.0	 20
580	  4	82.3	12.6	 20
581	  4	242.0	19.0	 25
582	  4	113.3	18.6	 20
583	  4	53.0	9.3	 25
584	  4	161.0	24.0	 25
585	  4	84.3	13.2	 20
586	  4	47.0	6.9	 25
587	  4	69.0	9.1	 25
588	  4	32.3	6.9	 20
589	  4	33.0	5.9	 25
590	  4	32.0	6.0	 25
591	  4	33.3	4.6	 16
592	  4	34.0	6.2	 20
593	  4	35.5	5.9	 20
594	  4	46.3	8.5	 16
595	  4	125.8	18.9	 20
596	  4	74.0	10.2	 25
597	  4	79.3	8.2	 20
598	  4	77.0	10.5	 25
599	  4	92.0	11.2	 25
600	  4	62.5	10.2	 20
601	  4	74.0	10.6	 25
602	  4	34.0	5.2	 25
603	  4	35.0	8.6	 20
604	  4	33.0	7.3	 25
605	  4	33.0	5.5	 25
606	  4	85.3	11.8	 16
607	  4	193.0	21.9	 20
608	  4	95.3	10.7	 16
609	  4	35.3	5.0	 20
610	  4	38.3	6.5	 20
611	  4	34.0	5.3	 20
612	  4	34.0	6.4	 25
613	  4	49.0	8.2	 25
614	  4	63.0	9.8	 20
615	  4	54.0	32.9	 25
616	  4	33.0	6.5	 25
617	  4	37.5	7.4	 20
618	  4	44.0	8.8	 25
619	  4	38.0	6.4	 25
620	  4	43.3	7.4	 20
621	  4	192.0	24.0	 25
622	  4	245.8	31.9	 20
623	  4	38.3	9.7	 16
624	  4	51.3	9.3	 20
625	  4	43.3	7.2	 20
626	  4	84.3	11.3	 16
627	  4	35.0	6.6	 25
628	  4	36.0	6.8	 25
629	  4	36.0	8.4	 20
630	  4	40.0	6.1	 25
631	  4	32.0	3.7	 20
632	  4	33.0	5.9	 25
633	  4	29.0	4.9	 25
634	  4	34.5	7.6	 20
635	  4	29.0	6.6	 25
636	  4	28.0	5.8	 25
637	  4	29.3	5.8	 16
638	  4	29.0	4.4	 20
639	  4	26.3	4.0	 20
  0	  5	34.3	6.8	 20
  1	  5	46.0	10.5	 25
  2	  5	36.0	8.0	 25
  3	  5	172.3	27.7	 16
  4	  5	479.8	63.2	 20
  5	  5	34.3	6.3	 20
  6	  5	39.3	6.9	 16
  7	  5	38.0	6.5	 20
  8	  5	36.0	5.8	 25
  9	  5	31.0	4.4	 20
 10	  5	37.0	6.0	 25
 11	  5	33.5	6.6	 20
 12	  5	38.0	8.3	 25
 13	  5	35.0	9.3	 25
 14	  5	62.0	12.2	 20
 15	  5	40.0	6.2	 25
 16	  5	31.0	6.0	 25
 17	  5	29.5	5.6	 20
 18	  5	33.0	5.2	 20
 19	  5	61.0	11.9	 20
 20	  5	44.8	7.4	 16
 21	  5	42.3	7.3	 20
 22	  5	205.5	32.7	 20
 23	  5	95.3	12.5	 16
 24	  5	71.0	9.8	 25
 25	  5	83.0	17.4	 25
 26	  5	219.5	21.7	 20
 27	  5	58.0	7.9	 25
 28	  5	600.0	46.6	 25
 29	  5	62.3	7.2	 20
 30	  5	44.0	7.2	 25
 31	  5	89.0	13.5	 25
 32	  5	216.0	16.2	 20
 33	  5	149.0	20.6	 25
 34	  5	45.0	9.5	 16
 35	  5	93.5	14.6	 20
 36	  5	48.5	7.5	 20
 37	  5	436.8	46.3	 16
 38	  5	609.3	68.9	 20
 39	  5	52.0	9.6	 25
 40	  5	42.0	6.2	 20
 41	  5	58.0	10.1	 25
 42	  5	105.0	14.9	 25
 43	  5	133.3	19.3	 20
 44	  5	38.0	6.7	 25
 45	  5	159.0	19.6	 25
 46	  5	40.0	9.5	 20
 47	  5	34.0	6.6	 25
 48	  5	34.0	6.1	 25
 49	  5	33.3	8.1	 20
 50	  5	33.5	6.5	 20
 51	  5	35.3	6.1	 20
 52	  5	47.3	7.1	 16
 53	  5	33.0	5.2	 20
 54	  5	48.3	9.0	 20
 55	  5	41.3	6.9	 20
 56	  5	42.0	8.6	 25
 57	  5	34.0	5.7	 25
 58	  5	50.3	7.1	 20
 59	  5	39.0	7.4	 25
 60	  5	43.3	6.8	 20
 61	  5	31.0	5.0	 25
 62	  5	1268.0	123.7	 25
 63	  5	40.0	7.8	 20
 64	  5	41.0	7.0	 25
 65	  5	39.3	7.2	 20
 66	  5	1419.3	81.6	 16
 67	  5	34.3	7.8	 20
 68	  5	1444.5	66.2	 20
 69	  5	1307.3	78.6	 16
 70	  5	1258.0	292.8	 25
 71	  5	1214.0	307.0	 25
 72	  5	37.3	4.5	 20
 73	  5	32.0	4.9	 25
 74	  5	1325.0	247.1	 25
 75	  5	37.3	7.3	 20
 76	  5	45.0	9.6	 25
 77	  5	42.0	7.0	 25
 78	  5	1384.0	55.6	 20
 79	  5	36.0	6.8	 25
 80	  5	1422.0	59.8	 25
 81	  5	1298.5	110.5	 16
 82	  5	1247.8	65.6	 20
 83	  5	1164.0	237.9	 20
 84	  5	45.3	7.1	 16
 85	  5	32.0	6.2	 20
 86	  5	1335.5	73.3	 20
 87	  5	42.0	8.1	 25
 88	  5	38.0	6.2	 25
 89	  5	31.5	5.0	 20
 90	  5	39.0	8.4	 25
 91	  5	34.0	8.2	 25
 92	  5	1307.8	69.5	 20
 93	  5	40.0	6.2	 25
 94	  5	40.0	14.5	 25
 95	  5	42.3	5.9	 20
 96	  5	1327.3	122.2	 20
 97	  5	34.0	5.9	 20
 98	  5	35.5	5.0	 16
 99	  5	35.3	6.6	 20
100	  5	1114.8	200.9	 20
101	  5	39.3	8.7	 16
102	  5	38.0	6.8	 25
103	  5	37.0	6.8	 25
104	  5	1417.0	71.6	 20
105	  5	1232.0	214.9	 25
106	  5	1060.0	235.3	 25
107	  5	36.5	7.5	 20
108	  5	36.0	6.5	 25
109	  5	28.0	4.9	 20
110	  5	28.0	6.4	 25
111	  5	117.0	13.6	 25
112	  5	369.0	26.3	 16
113	  5	89.0	11.4	 20
114	  5	35.5	5.0	 20
115	  5	30.0	6.0	 16
116	  5	1292.0	93.5	 20
117	  5	41.0	6.0	 25
118	  5	42.0	7.2	 20
119	  5	45.0	8.2	 25
120	  5	1434.0	276.5	 25
121	  5	36.3	5.2	 20
122	  5	1358.0	170.9	 25
123	  5	40.0	7.2	 25
124	  5	39.3	6.0	 20
125	  5	43.0	7.0	 25
126	  5	1448.0	287.7	 25
127	  5	32.0	5.9	 20
128	  5	29.0	7.1	 20
129	  5	41.3	7.4	 20
130	  5	40.3	6.5	 16
131	  5	158.8	17.0	 20
132	  5	220.5	39.0	 20
133	  5	33.3	5.6	 20
134	  5	1261.0	164.6	 25
135	  5	38.5	8.0	 20
136	  5	39.0	7.0	 25
137	  5	38.0	6.9	 25
138	  5	1344.3	62.1	 20
139	  5	34.0	7.8	 25
140	  5	37.0	6.7	 25
141	  5	40.3	8.3	 20
142	  5	43.0	9.3	 25
143	  5	1195.0	207.9	 20
144	  5	40.0	9.6	 16
145	  5	29.8	5.3	 20
146	  5	38.3	7.6	 20
147	  5	38.5	7.4	 16
148	  5	39.0	6.8	 25
149	  5	47.0	9.6	 25
150	  5	1428.0	70.4	 20
151	  5	35.0	6.1	 25
152	  5	1321.0	269.0	 25
153	  5	41.5	6.0	 20
154	  5	41.0	5.8	 25
155	  5	45.0	7.2	 25
156	  5	1437.0	87.0	 20
157	  5	30.0	5.7	 25
158	  5	28.3	5.6	 20
159	  5	40.0	8.1	 20
160	  5	68.5	11.7	 20
161	  5	62.5	10.2	 16
162	  5	471.5	44.8	 20
163	  5	68.0	10.9	 20
164	  5	111.3	15.5	 20
165	  5	230.0	23.6	 25
166	  5	205.0	37.4	 25
167	  5	151.0	19.6	 20
168	  5	98.0	15.2	 25
169	  5	72.0	9.5	 25
170	  5	79.3	12.1	 20
171	  5	62.0	12.9	 25
172	  5	61.0	11.5	 25
173	  5	44.0	7.1	 20
174	  5	93.0	10.2	 20
175	  5	53.3	9.0	 20
176	  5	76.0	11.8	 16
177	  5	132.0	18.5	 20
178	  5	210.0	23.8	 20
179	  5	62.8	9.0	 16
180	  5	48.0	8.1	 25
181	  5	43.0	6.5	 25
182	  5	36.0	6.7	 20
183	  5	38.0	6.2	 25
184	  5	41.0	7.7	 20
185	  5	35.0	4.9	 25
186	  5	37.0	6.3	 25
187	  5	39.5	9.1	 20
188	  5	35.0	6.7	 25
189	  5	120.0	21.8	 25
190	  5	36.3	7.1	 16
191	  5	37.3	5.9	 20
192	  5	41.3	5.4	 20
193	  5	462.5	36.6	 16
194	  5	1027.3	57.7	 20
195	  5	155.0	26.2	 25
196	  5	129.5	18.2	 20
197	  5	90.0	23.6	 25
198	  5	138.0	15.9	 25
199	  5	686.5	26.6	 20
200	  5	50.0	6.8	 25
201	  5	43.0	6.5	 25
202	  5	159.3	15.2	 20
203	  5	100.0	11.9	 25
204	  5	97.0	13.1	 25
205	  5	37.0	6.7	 20
206	  5	46.3	6.9	 20
207	  5	67.5	7.6	 16
208	  5	39.0	5.4	 20
209	  5	35.0	6.0	 20
210	  5	35.0	7.0	 16
211	  5	40.0	6.5	 25
212	  5	38.0	9.1	 25
213	  5	35.0	3.5	 20
214	  5	52.0	9.1	 25
215	  5	46.0	9.8	 25
216	  5	47.8	8.5	 20
217	  5	1219.0	110.2	 25
218	  5	81.0	12.4	 25
219	  5	55.3	8.6	 20
220	  5	980.0	81.6	 25
221	  5	452.3	27.5	 20
222	  5	299.5	29.9	 16
223	  5	211.5	25.1	 20
224	  5	534.0	27.9	 20
225	  5	321.3	21.7	 16
226	  5	198.0	30.1	 25
227	  5	69.0	10.7	 25
228	  5	46.5	9.2	 20
229	  5	41.0	7.6	 25
230	  5	38.0	5.0	 25
231	  5	35.3	6.0	 20
232	  5	37.0	7.4	 25
233	  5	32.3	8.1	 20
234	  5	37.0	7.0	 25
235	  5	40.0	6.9	 25
236	  5	33.5	5.4	 20
237	  5	42.8	7.8	 20
238	  5	79.0	10.1	 20
239	  5	50.3	9.4	 16
240	  5	37.3	5.8	 20
241	  5	45.5	9.7	 20
242	  5	50.0	10.1	 20
243	  5	163.0	22.6	 25
244	  5	64.0	7.5	 25
245	  5	58.8	6.8	 20
246	  5	75.0	10.0	 25
247	  5	76.0	14.6	 25
248	  5	46.5	7.3	 20
249	  5	63.0	9.6	 25
250	  5	91.0	15.3	 25
251	  5	144.0	25.7	 20
252	  5	38.5	8.3	 20
253	  5	44.0	6.9	 20
254	  5	35.5	5.0	 16
255	  5	437.3	43.6	 20
256	  5	234.0	25.6	 16
257	  5	56.3	9.5	 20
258	  5	36.0	6.5	 25
259	  5	49.3	8.1	 20
260	  5	41.0	6.7	 25
261	  5	241.0	36.8	 25
262	  5	39.3	5.2	 20
263	  5	36.0	6.0	 25
264	  5	37.0	7.3	 25
265	  5	53.8	10.0	 20
266	  5	39.0	6.5	 25
267	  5	100.0	17.1	 25
268	  5	40.0	7.4	 16
269	  5	49.5	9.5	 20
270	  5	45.5	7.2	 20
271	  5	70.5	10.0	 16
272	  5	70.0	10.2	 20
273	  5	72.0	16.0	 25
274	  5	61.0	10.4	 20
275	  5	107.0	13.3	 25
276	  5	44.0	7.8	 25
277	  5	68.3	13.0	 20
278	  5	144.0	14.2	 25
279	  5	38.0	6.7	 25
280	  5	32.8	7.7	 20
281	  5	35.0	6.0	 25
282	  5	32.3	5.6	 20
283	  5	38.0	6.0	 25
284	  5	43.0	8.0	 20
285	  5	426.0	39.0	 16
286	  5	250.8	24.0	 20
287	  5	222.0	22.4	 20
288	  5	129.8	16.1	 16
289	  5	46.0	10.7	 25
290	  5	57.0	34.6	 25
291	  5	43.3	8.4	 20
292	  5	65.0	9.8	 25
293	  5	63.0	8.8	 25
294	  5	58.0	9.2	 20
295	  5	42.0	8.2	 25
296	  5	32.0	5.1	 25
297	  5	33.0	4.6	 20
298	  5	31.0	6.2	 25
299	  5	33.0	4.4	 20
300	  5	206.5	16.8	 16
301	  5	63.5	10.6	 20
302	  5	33.3	5.0	 20
303	  5	565.5	39.8	 16
304	  5	35.0	6.5	 25
305	  5	39.3	18.1	 20
306	  5	39.0	83.9	 25
307	  5	48.0	6.9	 25
308	  5	99.3	10.9	 20
309	  5	37.0	7.5	 25
310	  5	34.0	6.7	 25
311	  5	35.5	5.2	 20
312	  5	52.0	7.5	 25
313	  5	131.0	13.4	 25
314	  5	92.8	14.4	 20
315	  5	67.5	11.3	 20
316	  5	35.3	6.0	 20
317	  5	39.5	9.3	 16
318	  5	42.3	7.8	 20
319	  5	53.3	7.5	 20
320	  5	40.3	5.8	 20
321	  5	175.0	18.4	 25
322	  5	114.0	12.1	 25
323	  5	233.5	23.8	 20
324	  5	71.0	10.3	 25
325	  5	996.0	134.9	 25
326	  5	54.5	8.7	 20
327	  5	54.0	10.9	 25
328	  5	31.0	6.1	 25
329	  5	42.5	9.5	 20
330	  5	33.3	6.8	 20
331	  5	35.5	6.3	 16
332	  5	36.3	6.9	 20
333	  5	48.0	9.4	 20
334	  5	33.5	5.5	 16
335	  5	31.5	7.4	 20
336	  5	42.0	8.8	 25
337	  5	33.3	5.7	 20
338	  5	32.0	4.6	 25
339	  5	32.0	5.5	 25
340	  5	46.0	6.8	 20
341	  5	35.0	6.3	 25
342	  5	36.0	6.4	 25
343	  5	36.3	5.3	 20
344	  5	36.0	6.6	 25
345	  5	40.0	8.5	 25
346	  5	47.3	10.1	 16
347	  5	35.3	5.9	 20
348	  5	30.5	6.4	 20
349	  5	31.8	5.1	 16
350	  5	258.8	45.3	 20
351	  5	36.0	6.0	 25
352	  5	36.5	9.5	 20
353	  5	36.0	6.4	 25
354	  5	42.0	7.0	 25
355	  5	39.0	7.0	 20
356	  5	33.0	6.1	 25
357	  5	37.5	8.7	 20
358	  5	43.0	8.9	 25
359	  5	34.0	5.9	 25
360	  5	34.3	6.4	 20
361	  5	95.0	20.1	 25
362	  5	127.8	20.1	 20
363	  5	33.5	6.8	 16
364	  5	33.3	5.4	 20
365	  5	42.5	7.4	 20
366	  5	39.0	5.8	 16
367	  5	48.0	8.8	 25
368	  5	267.0	28.4	 25
369	  5	50.3	6.9	 20
370	  5	76.0	16.5	 25
371	  5	100.0	12.2	 25
372	  5	190.5	21.4	 20
373	  5	77.0	14.3	 25
374	  5	75.0	14.5	 25
375	  5	61.0	8.5	 20
376	  5	49.0	7.5	 25
377	  5	37.3	6.0	 20
378	  5	44.5	7.8	 16
379	  5	37.0	7.8	 20
380	  5	44.5	7.0	 16
381	  5	42.5	10.9	 20
382	  5	49.5	6.8	 20
383	  5	51.3	9.2	 20
384	  5	37.0	7.7	 25
385	  5	32.0	5.1	 25
386	  5	38.0	5.6	 20
387	  5	37.0	5.7	 25
388	  5	40.0	6.3	 25
389	  5	45.3	8.0	 20
390	  5	38.0	5.6	 25
391	  5	47.0	8.1	 25
392	  5	51.0	8.7	 20
393	  5	556.3	86.2	 20
394	  5	45.3	9.0	 20
395	  5	203.8	26.0	 16
396	  5	41.0	6.6	 20
397	  5	42.5	7.5	 20
398	  5	32.5	6.2	 20
399	  5	35.0	6.6	 25
400	  5	37.0	8.2	 25
401	  5	50.0	9.9	 20
402	  5	54.0	10.9	 25
403	  5	286.0	37.1	 25
404	  5	54.0	7.6	 20
405	  5	120.0	25.8	 25
406	  5	29.3	6.2	 20
407	  5	31.0	5.4	 25
408	  5	57.0	10.1	 25
409	  5	34.3	5.8	 16
410	  5	67.5	9.5	 20
411	  5	87.5	12.6	 20
412	  5	79.3	10.8	 16
413	  5	34.3	6.3	 20
414	  5	39.0	6.3	 25
415	  5	99.3	12.2	 20
416	  5	269.0	27.9	 25
417	  5	202.0	23.6	 25
418	  5	955.0	88.6	 20
419	  5	551.0	32.2	 25
420	  5	77.0	11.0	 25
421	  5	146.8	24.8	 20
422	  5	41.0	6.4	 25
423	  5	66.0	8.0	 25
424	  5	57.0	8.6	 16
425	  5	39.3	7.0	 20
426	  5	31.0	5.1	 20
427	  5	38.0	7.0	 16
428	  5	588.8	46.1	 20
429	  5	90.3	14.1	 20
430	  5	57.0	8.8	 25
431	  5	33.0	6.2	 25
432	  5	38.0	7.4	 20
433	  5	33.0	5.8	 25
434	  5	33.0	5.2	 25
435	  5	32.3	6.2	 20
436	  5	34.0	5.1	 25
437	  5	32.0	5.6	 25
438	  5	39.0	7.5	 20
439	  5	33.0	6.0	 25
440	  5	34.0	6.1	 20
441	  5	30.3	5.3	 16
442	  5	99.3	16.1	 20
443	  5	49.0	7.4	 20
444	  5	78.0	8.4	 16
445	  5	46.0	7.6	 25
446	  5	51.0	9.4	 25
447	  5	116.3	11.4	 20
448	  5	238.0	37.9	 25
449	  5	1831.0	291.5	 25
450	  5	180.5	22.0	 20
451	  5	52.0	11.5	 25
452	  5	117.0	17.2	 25
453	  5	52.5	11.8	 20
454	  5	88.0	17.5	 25
455	  5	35.0	6.4	 16
456	  5	32.3	6.3	 20
457	  5	57.3	10.8	 20
458	  5	46.0	10.8	 16
459	  5	36.3	6.6	 20
460	  5	35.5	4.7	 20
461	  5	32.0	5.5	 20
462	  5	36.0	4.2	 25
463	  5	44.0	7.5	 25
464	  5	63.0	7.0	 20
465	  5	220.0	37.8	 25
466	  5	83.0	10.5	 25
467	  5	82.5	11.4	 20
468	  5	51.0	8.4	 25
469	  5	36.0	9.1	 25
470	  5	37.0	6.9	 20
471	  5	36.5	7.0	 20
472	  5	32.3	6.8	 20
473	  5	33.0	4.4	 16
474	  5	35.0	7.4	 20
475	  5	34.3	5.8	 20
476	  5	411.0	43.6	 20
477	  5	36.0	7.5	 25
478	  5	31.3	4.5	 20
479	  5	57.0	10.2	 25
480	  5	52.0	8.7	 25
481	  5	37.3	6.3	 20
482	  5	149.0	28.8	 25
483	  5	62.0	8.3	 25
484	  5	60.5	8.9	 20
485	  5	39.0	6.0	 25
486	  5	30.0	5.0	 25
487	  5	338.5	31.8	 16
488	  5	58.3	8.3	 20
489	  5	116.3	14.5	 20
490	  5	63.0	12.4	 16
491	  5	316.3	40.8	 20
492	  5	48.0	10.3	 25
493	  5	84.0	12.1	 20
494	  5	133.0	18.5	 25
495	  5	36.0	7.3	 25
496	  5	34.5	8.4	 20
497	  5	42.0	6.8	 25
498	  5	40.0	7.9	 25
499	  5	151.3	24.3	 20
500	  5	100.0	15.1	 25
501	  5	42.0	7.4	 25
502	  5	171.8	17.3	 16
503	  5	90.3	12.8	 20
504	  5	109.0	11.4	 16
505	  5	835.3	89.3	 20
506	  5	449.3	38.5	 20
507	  5	114.8	9.4	 20
508	  5	162.0	18.7	 25
509	  5	36.0	8.7	 25
510	  5	60.0	11.3	 20
511	  5	33.0	6.1	 25
512	  5	54.0	8.9	 25
513	  5	35.3	6.6	 20
514	  5	31.0	6.0	 25
515	  5	32.0	6.1	 25
516	  5	48.3	10.7	 20
517	  5	40.0	7.4	 25
518	  5	61.0	8.4	 20
519	  5	56.5	10.6	 16
520	  5	100.5	11.0	 20
521	  5	42.0	4.7	 20
522	  5	40.3	5.3	 16
523	  5	131.0	15.9	 25
524	  5	60.0	9.1	 25
525	  5	33.8	5.8	 20
526	  5	126.0	19.7	 25
527	  5	38.3	7.0	 20
528	  5	38.0	5.6	 25
529	  5	95.0	14.8	 25
530	  5	50.0	7.6	 20
531	  5	39.0	7.2	 25
532	  5	32.0	7.6	 25
533	  5	39.3	6.3	 16
534	  5	296.5	44.4	 20
535	  5	140.5	20.8	 20
536	  5	49.3	7.8	 16
537	  5	43.0	7.5	 20
538	  5	33.3	9.0	 20
539	  5	36.5	7.0	 20
540	  5	36.0	6.6	 25
541	  5	105.0	20.7	 25
542	  5	56.0	8.0	 20
543	  5	114.0	19.9	 25
544	  5	37.0	7.7	 25
545	  5	36.3	6.1	 20
546	  5	33.0	5.9	 25
547	  5	35.0	4.8	 25
548	  5	154.3	24.3	 20
549	  5	720.3	74.0	 20
550	  5	117.5	19.4	 20
551	  5	270.0	20.7	 16
552	  5	75.0	13.2	 20
553	  5	64.5	13.9	 16
554	  5	70.0	11.5	 25
555	  5	53.0	7.3	 25
556	  5	898.5	81.8	 20
557	  5	76.0	14.0	 25
558	  5	253.0	40.8	 25
559	  5	567.0	98.6	 20
560	  5	76.0	13.6	 25
561	  5	80.0	10.0	 25
562	  5	42.3	5.3	 20
563	  5	32.0	6.2	 25
564	  5	33.0	7.1	 25
565	  5	51.0	10.8	 16
566	  5	127.8	15.3	 20
567	  5	45.5	7.5	 20
568	  5	53.0	7.2	 16
569	  5	99.8	13.2	 20
570	  5	158.0	15.3	 25
571	  5	140.3	23.0	 20
572	  5	241.0	18.2	 25
573	  5	151.0	22.4	 25
574	  5	40.5	8.1	 20
575	  5	37.0	7.0	 25
576	  5	32.3	5.9	 20
577	  5	33.0	4.7	 25
578	  5	32.0	5.2	 25
579	  5	32.0	5.1	 20
580	  5	32.8	6.7	 20
581	  5	54.3	12.1	 20
582	  5	110.0	13.4	 16
583	  5	56.0	8.9	 20
584	  5	171.5	14.4	 20
585	  5	54.5	8.3	 20
586	  5	59.0	14.4	 25
587	  5	42.0	8.9	 25
588	  5	43.0	6.5	 20
589	  5	34.0	5.9	 25
590	  5	35.0	6.1	 25
591	  5	158.8	32.5	 20
592	  5	49.0	10.5	 25
593	  5	45.0	6.5	 25
594	  5	45.0	6.9	 20
595	  5	46.0	7.2	 25
596	  5	46.0	9.4	 20
597	  5	110.0	13.3	 16
598	  5	42.3	10.4	 20
599	  5	44.3	7.5	 20
600	  5	71.0	7.6	 16
601	  5	73.0	11.1	 25
602	  5	40.3	5.5	 20
603	  5	34.0	6.3	 25
604	  5	38.0	7.2	 25
605	  5	38.3	6.8	 20
606	  5	51.0	9.5	 25
607	  5	534.0	126.6	 25
608	  5	87.3	11.1	 20
609	  5	48.0	7.5	 25
610	  5	67.0	8.2	 25
611	  5	744.5	42.1	 16
612	  5	88.5	10.2	 20
613	  5	148.3	19.1	 20
614	  5	41.3	5.3	 16
615	  5	82.3	12.0	 20
616	  5	48.8	8.1	 20
617	  5	186.0	20.3	 20
618	  5	36.0	6.6	 25
619	  5	41.0	7.1	 25
620	  5	36.0	5.6	 20
621	  5	107.0	17.6	 25
622	  5	47.0	6.7	 25
623	  5	34.0	8.0	 20
624	  5	41.0	9.6	 25
625	  5	115.0	17.1	 25
626	  5	119.0	31.8	 20
627	  5	38.5	7.7	 20
628	  5	135.5	17.8	 16
629	  5	41.5	7.9	 20
630	  5	64.5	8.8	 20
631	  5	42.3	8.9	 16
632	  5	35.0	6.6	 25
633	  5	39.0	7.5	 25
634	  5	55.0	9.2	 20
635	  5	168.0	25.6	 25
636	  5	766.0	103.4	 25
637	  5	56.3	10.1	 20
638	  5	148.0	19.0	 25
639	  5	39.0	5.9	 25
  0	  6	1011.5	253.0	 20
  1	  6	37.0	5.8	 25
  2	  6	39.0	5.2	 25
  3	  6	52.5	13.6	 20
  4	  6	194.0	45.5	 25
  5	  6	34.3	6.2	 20
  6	  6	38.0	8.1	 25
  7	  6	31.0	5.1	 25
  8	  6	33.5	5.6	 16
  9	  6	33.0	7.6	 20
 10	  6	34.0	4.4	 20
 11	  6	39.3	7.7	 16
 12	  6	35.5	7.8	 20
 13	  6	32.0	6.6	 25
 14	  6	48.5	10.1	 20
 15	  6	42.0	8.5	 25
 16	  6	32.0	7.3	 25
 17	  6	30.0	5.9	 20
 18	  6	37.0	6.9	 25
 19	  6	34.0	4.7	 25
 20	  6	38.5	9.2	 20
 21	  6	35.0	6.6	 25
 22	  6	46.0	7.8	 25
 23	  6	59.8	8.9	 20
 24	  6	49.0	8.5	 20
 25	  6	164.3	25.4	 20
 26	  6	67.0	8.4	 16
 27	  6	53.0	8.3	 20
 28	  6	368.5	31.0	 20
 29	  6	67.0	16.8	 20
 30	  6	43.0	9.2	 25
 31	  6	96.3	20.9	 20
 32	  6	233.0	33.1	 25
 33	  6	197.0	24.8	 25
 34	  6	45.3	7.9	 20
 35	  6	87.0	13.1	 25
 36	  6	48.0	8.5	 25
 37	  6	58.5	14.8	 20
 38	  6	144.0	34.9	 25
 39	  6	36.3	6.2	 20
 40	  6	38.0	8.4	 16
 41	  6	46.3	8.0	 20
 42	  6	115.5	14.4	 20
 43	  6	87.3	11.2	 16
 44	  6	35.0	7.4	 25
 45	  6	54.0	16.5	 25
 46	  6	37.0	7.0	 20
 47	  6	36.0	6.5	 25
 48	  6	30.0	6.1	 25
 49	  6	31.3	5.9	 20
 50	  6	31.0	5.7	 25
 51	  6	34.0	6.3	 25
 52	  6	37.0	6.2	 20
 53	  6	48.0	6.4	 25
 54	  6	52.5	8.5	 20
 55	  6	36.3	7.2	 20
 56	  6	45.3	6.8	 20
 57	  6	30.0	4.0	 16
 58	  6	59.3	9.7	 20
 59	  6	32.0	6.1	 20
 60	  6	40.3	6.8	 20
 61	  6	26.0	6.8	 25
 62	  6	1234.0	336.9	 25
 63	  6	43.3	8.1	 20
 64	  6	39.0	7.8	 25
 65	  6	41.0	6.7	 25
 66	  6	1363.0	261.1	 20
 67	  6	33.0	6.0	 25
 68	  6	1343.0	275.6	 25
 69	  6	42.3	5.5	 20
 70	  6	45.3	9.4	 20
 71	  6	37.3	7.6	 20
 72	  6	41.5	7.0	 16
 73	  6	36.0	5.1	 20
 74	  6	1254.3	253.4	 20
 75	  6	41.0	8.0	 16
 76	  6	39.0	8.1	 25
 77	  6	41.0	6.9	 25
 78	  6	1370.5	82.9	 20
 79	  6	35.0	4.9	 25
 80	  6	1375.5	224.7	 20
 81	  6	45.0	7.2	 25
 82	  6	39.0	5.2	 25
 83	  6	42.0	8.2	 20
 84	  6	39.0	6.4	 25
 85	  6	32.0	6.6	 25
 86	  6	1297.8	95.5	 16
 87	  6	42.0	10.5	 20
 88	  6	37.5	6.0	 20
 89	  6	44.3	8.3	 16
 90	  6	1283.0	129.3	 20
 91	  6	34.0	5.1	 25
 92	  6	1268.5	74.8	 20
 93	  6	40.0	7.6	 25
 94	  6	37.0	5.3	 25
 95	  6	34.5	4.3	 20
 96	  6	1320.0	114.9	 25
 97	  6	29.0	4.6	 25
 98	  6	37.3	6.8	 20
 99	  6	38.0	5.4	 25
100	  6	1193.0	221.3	 25
101	  6	34.5	5.2	 20
102	  6	33.5	4.2	 20
103	  6	34.0	7.4	 20
104	  6	1381.5	115.9	 16
105	  6	42.5	7.3	 20
106	  6	37.3	7.3	 16
107	  6	37.0	7.0	 25
108	  6	37.0	6.6	 25
109	  6	26.0	4.2	 20
110	  6	27.0	4.6	 25
111	  6	82.0	11.9	 25
112	  6	188.3	16.7	 20
113	  6	59.0	9.4	 25
114	  6	37.0	6.6	 25
115	  6	32.5	5.8	 20
116	  6	1231.0	116.6	 25
117	  6	36.3	4.6	 20
118	  6	36.5	5.2	 16
119	  6	34.8	6.6	 20
120	  6	1405.5	303.9	 20
121	  6	33.3	3.9	 16
122	  6	1322.0	291.5	 25
123	  6	42.0	6.8	 25
124	  6	43.5	6.3	 20
125	  6	43.0	7.8	 25
126	  6	1346.0	346.9	 25
127	  6	29.3	7.0	 20
128	  6	28.0	5.4	 25
129	  6	39.8	6.6	 20
130	  6	37.0	8.4	 25
131	  6	284.0	45.2	 25
132	  6	378.8	36.0	 20
133	  6	30.3	4.3	 20
134	  6	1267.3	160.3	 20
135	  6	39.5	7.6	 16
136	  6	38.3	6.2	 20
137	  6	41.5	7.5	 20
138	  6	1297.5	283.0	 20
139	  6	33.0	6.2	 25
140	  6	39.0	6.7	 25
141	  6	41.0	7.4	 20
142	  6	1117.0	179.2	 25
143	  6	40.0	7.3	 25
144	  6	32.0	5.4	 20
145	  6	32.0	6.1	 25
146	  6	1258.0	249.4	 25
147	  6	37.0	5.7	 20
148	  6	41.3	5.2	 20
149	  6	44.3	9.7	 20
150	  6	1415.3	96.7	 16
151	  6	33.0	6.2	 20
152	  6	1374.0	301.9	 20
153	  6	40.3	6.7	 16
154	  6	40.0	6.7	 25
155	  6	36.5	6.0	 20
156	  6	1496.0	151.8	 25
157	  6	29.0	4.4	 25
158	  6	28.3	5.1	 20
159	  6	36.0	7.1	 25
160	  6	47.0	10.4	 25
161	  6	41.0	7.3	 20
162	  6	189.0	24.9	 25
163	  6	40.0	6.2	 25
164	  6	75.8	9.9	 16
165	  6	254.0	30.4	 20
166	  6	80.5	12.7	 20
167	  6	61.8	6.6	 16
168	  6	52.5	7.7	 20
169	  6	61.0	10.9	 25
170	  6	80.0	9.6	 20
171	  6	62.0	11.0	 25
172	  6	42.0	6.8	 25
173	  6	38.0	6.6	 20
174	  6	70.0	14.8	 25
175	  6	38.0	7.0	 25
176	  6	132.3	11.6	 20
177	  6	149.0	18.2	 25
178	  6	177.0	17.4	 20
179	  6	62.0	11.3	 25
180	  6	59.3	10.6	 20
181	  6	59.5	11.0	 16
182	  6	37.0	5.5	 20
183	  6	37.3	6.7	 20
184	  6	79.3	11.1	 16
185	  6	36.0	6.7	 25
186	  6	35.0	8.2	 25
187	  6	35.3	8.7	 20
188	  6	36.0	6.5	 25
189	  6	55.0	9.0	 25
190	  6	32.3	6.4	 20
191	  6	36.0	8.6	 25
192	  6	40.0	6.4	 25
193	  6	267.0	35.3	 20
194	  6	473.0	44.6	 25
195	  6	218.8	21.4	 20
196	  6	245.3	19.2	 16
197	  6	252.3	25.7	 20
198	  6	189.0	19.8	 20
199	  6	380.5	21.1	 16
200	  6	61.0	12.8	 25
201	  6	47.0	9.5	 25
202	  6	230.3	17.0	 20
203	  6	344.0	55.9	 25
204	  6	171.8	20.8	 20
205	  6	35.0	6.3	 25
206	  6	38.0	7.5	 25
207	  6	59.0	13.1	 20
208	  6	36.0	5.9	 25
209	  6	35.0	5.4	 25
210	  6	37.3	4.8	 20
211	  6	45.3	7.5	 20
212	  6	32.3	4.7	 20
213	  6	41.3	7.7	 16
214	  6	43.0	7.0	 20
215	  6	39.0	7.0	 20
216	  6	58.0	9.6	 20
217	  6	426.0	84.2	 25
218	  6	111.0	16.9	 25
219	  6	40.3	6.5	 20
220	  6	722.0	67.6	 25
221	  6	484.0	49.6	 25
222	  6	328.5	36.9	 20
223	  6	197.0	17.1	 25
224	  6	440.0	48.3	 25
225	  6	397.5	23.8	 20
226	  6	226.3	17.6	 20
227	  6	113.5	12.1	 16
228	  6	94.8	14.1	 20
229	  6	38.3	6.7	 20
230	  6	31.0	3.6	 16
231	  6	33.0	5.7	 20
232	  6	34.0	6.6	 25
233	  6	35.5	7.8	 20
234	  6	36.0	7.1	 25
235	  6	38.0	6.7	 25
236	  6	33.3	6.1	 20
237	  6	40.0	7.2	 25
238	  6	56.0	10.1	 25
239	  6	53.8	9.6	 20
240	  6	37.0	5.7	 25
241	  6	43.0	9.9	 25
242	  6	41.3	8.7	 16
243	  6	160.3	12.9	 20
244	  6	52.0	9.9	 20
245	  6	80.8	7.7	 16
246	  6	45.3	8.3	 20
247	  6	52.0	11.9	 25
248	  6	49.3	7.7	 20
249	  6	144.0	19.2	 25
250	  6	59.0	11.4	 25
251	  6	47.0	8.6	 20
252	  6	38.0	6.7	 25
253	  6	47.8	7.3	 20
254	  6	37.0	7.8	 25
255	  6	85.0	19.3	 25
256	  6	60.3	10.0	 20
257	  6	48.0	9.1	 25
258	  6	37.0	6.3	 20
259	  6	40.3	8.4	 16
260	  6	40.0	6.5	 20
261	  6	62.0	8.9	 20
262	  6	48.8	8.9	 16
263	  6	31.0	4.9	 25
264	  6	37.0	9.6	 25
265	  6	33.0	6.3	 20
266	  6	35.0	6.0	 25
267	  6	39.0	7.7	 25
268	  6	41.3	6.7	 20
269	  6	41.0	7.1	 25
270	  6	50.0	8.7	 25
271	  6	69.3	7.1	 20
272	  6	78.0	11.0	 25
273	  6	75.3	13.7	 20
274	  6	37.3	9.0	 16
275	  6	253.5	26.7	 20
276	  6	46.0	6.7	 16
277	  6	56.0	9.3	 20
278	  6	125.0	22.2	 25
279	  6	34.0	6.1	 20
280	  6	37.0	7.5	 25
281	  6	33.0	5.6	 25
282	  6	36.5	7.5	 20
283	  6	34.0	6.0	 25
284	  6	34.0	7.1	 25
285	  6	82.3	15.8	 20
286	  6	96.0	18.5	 25
287	  6	103.0	17.6	 25
288	  6	60.0	12.3	 20
289	  6	45.0	6.7	 20
290	  6	42.0	8.8	 20
291	  6	52.0	8.8	 16
292	  6	83.3	14.5	 20
293	  6	75.0	12.0	 20
294	  6	42.3	9.0	 20
295	  6	35.0	5.5	 25
296	  6	32.0	5.8	 25
297	  6	32.3	6.0	 20
298	  6	32.0	6.2	 25
299	  6	35.0	6.0	 25
300	  6	36.5	6.9	 20
301	  6	39.0	8.8	 25
302	  6	36.0	8.6	 20
303	  6	152.0	34.7	 25
304	  6	31.5	5.6	 20
305	  6	37.3	12.9	 16
306	  6	36.0	6.0	 20
307	  6	49.5	7.7	 20
308	  6	42.0	10.1	 16
309	  6	31.3	6.2	 20
310	  6	33.0	6.8	 25
311	  6	34.0	6.7	 20
312	  6	60.0	8.4	 25
313	  6	187.0	29.7	 25
314	  6	108.5	12.0	 20
315	  6	48.0	8.3	 25
316	  6	37.0	5.5	 25
317	  6	51.3	7.1	 20
318	  6	40.0	7.5	 25
319	  6	47.0	8.6	 25
320	  6	44.3	8.1	 16
321	  6	312.5	39.9	 20
322	  6	111.0	16.7	 20
323	  6	119.5	10.7	 16
324	  6	57.0	11.3	 20
325	  6	119.0	23.5	 20
326	  6	38.0	6.9	 25
327	  6	35.0	7.1	 25
328	  6	32.3	4.9	 20
329	  6	34.0	7.1	 25
330	  6	35.0	7.3	 25
331	  6	32.3	5.5	 20
332	  6	33.0	5.9	 25
333	  6	33.0	6.7	 25
334	  6	32.3	5.1	 20
335	  6	33.0	5.6	 25
336	  6	36.5	5.4	 20
337	  6	33.3	6.3	 16
338	  6	30.3	5.2	 20
339	  6	34.5	4.9	 20
340	  6	40.0	5.8	 16
341	  6	51.0	7.9	 25
342	  6	38.0	6.9	 25
343	  6	34.8	5.8	 20
344	  6	37.0	6.9	 25
345	  6	32.0	4.6	 25
346	  6	30.8	6.4	 20
347	  6	34.0	5.7	 25
348	  6	33.0	6.3	 25
349	  6	32.3	6.5	 20
350	  6	37.0	7.2	 25
351	  6	36.3	6.6	 16
352	  6	33.0	5.5	 20
353	  6	28.3	4.8	 20
354	  6	40.0	6.4	 16
355	  6	43.3	7.3	 20
356	  6	32.3	6.3	 20
357	  6	37.3	6.0	 20
358	  6	39.0	6.7	 25
359	  6	38.0	6.3	 25
360	  6	34.0	5.6	 20
361	  6	36.0	5.1	 25
362	  6	40.0	8.5	 25
363	  6	31.0	6.4	 20
364	  6	34.0	5.9	 25
365	  6	34.0	7.6	 25
366	  6	37.0	6.3	 20
367	  6	41.0	6.8	 20
368	  6	163.3	20.1	 20
369	  6	37.3	7.1	 16
370	  6	50.5	9.8	 20
371	  6	45.3	5.2	 20
372	  6	110.3	16.2	 20
373	  6	45.0	7.4	 25
374	  6	34.0	6.6	 25
375	  6	47.3	7.1	 20
376	  6	40.0	6.4	 25
377	  6	29.3	5.7	 20
378	  6	36.0	6.4	 25
379	  6	42.0	6.7	 25
380	  6	34.3	6.3	 20
381	  6	53.0	10.3	 25
382	  6	46.0	8.6	 25
383	  6	47.5	7.2	 16
384	  6	43.3	6.6	 20
385	  6	30.5	7.3	 20
386	  6	44.0	8.0	 16
387	  6	36.0	5.8	 20
388	  6	46.0	8.2	 25
389	  6	43.8	8.3	 20
390	  6	37.0	5.7	 25
391	  6	57.0	8.0	 25
392	  6	44.3	6.4	 20
393	  6	172.0	32.9	 25
394	  6	59.0	10.2	 25
395	  6	89.8	13.1	 20
396	  6	38.0	7.0	 25
397	  6	40.0	6.9	 25
398	  6	30.3	5.6	 16
399	  6	33.3	4.6	 20
400	  6	30.8	5.3	 16
401	  6	36.3	6.3	 20
402	  6	60.5	11.1	 20
403	  6	522.3	65.6	 20
404	  6	101.0	24.7	 25
405	  6	41.0	7.8	 25
406	  6	33.0	5.7	 20
407	  6	32.0	4.4	 25
408	  6	36.0	6.4	 25
409	  6	39.3	8.7	 20
410	  6	43.0	7.0	 25
411	  6	92.0	14.3	 25
412	  6	38.8	5.4	 20
413	  6	35.0	5.9	 25
414	  6	34.3	8.8	 20
415	  6	45.3	8.0	 16
416	  6	91.3	10.8	 20
417	  6	56.5	8.2	 20
418	  6	181.8	14.8	 16
419	  6	1089.0	69.4	 25
420	  6	109.0	20.5	 25
421	  6	70.8	10.5	 20
422	  6	48.0	9.6	 25
423	  6	115.0	19.4	 25
424	  6	98.3	16.1	 20
425	  6	68.0	18.1	 25
426	  6	33.8	6.1	 20
427	  6	35.0	6.1	 25
428	  6	386.0	54.3	 25
429	  6	55.0	5.7	 16
430	  6	45.0	7.5	 20
431	  6	37.0	5.7	 20
432	  6	29.8	4.3	 16
433	  6	33.3	6.1	 20
434	  6	34.3	6.7	 20
435	  6	37.0	7.2	 20
436	  6	32.0	5.1	 25
437	  6	32.0	5.9	 25
438	  6	32.3	6.4	 20
439	  6	35.0	6.4	 25
440	  6	32.0	7.6	 25
441	  6	34.3	8.1	 20
442	  6	104.0	15.6	 25
443	  6	53.0	10.3	 25
444	  6	55.3	9.3	 20
445	  6	36.0	5.4	 20
446	  6	41.0	7.1	 20
447	  6	98.3	12.6	 16
448	  6	108.0	13.1	 20
449	  6	267.5	45.0	 16
450	  6	84.0	16.0	 25
451	  6	43.0	8.9	 25
452	  6	53.8	8.7	 20
453	  6	42.0	8.5	 25
454	  6	56.0	8.9	 25
455	  6	34.0	4.8	 20
456	  6	36.0	6.7	 25
457	  6	46.0	8.1	 25
458	  6	33.0	5.8	 20
459	  6	34.0	4.8	 25
460	  6	35.0	7.6	 25
461	  6	34.5	8.4	 16
462	  6	34.5	4.9	 20
463	  6	50.8	6.6	 20
464	  6	50.0	7.2	 16
465	  6	62.3	10.6	 20
466	  6	110.0	18.8	 25
467	  6	173.5	23.4	 20
468	  6	94.0	14.2	 25
469	  6	37.0	7.7	 25
470	  6	36.8	6.6	 20
471	  6	38.0	6.8	 25
472	  6	32.0	5.7	 25
473	  6	36.5	7.1	 20
474	  6	31.0	7.1	 25
475	  6	33.5	5.4	 20
476	  6	41.0	7.7	 20
477	  6	33.3	6.3	 20
478	  6	30.8	4.8	 16
479	  6	65.3	11.6	 20
480	  6	40.5	8.4	 20
481	  6	38.5	6.1	 20
482	  6	65.0	8.7	 25
483	  6	80.0	14.7	 25
484	  6	80.3	11.1	 20
485	  6	44.0	7.5	 25
486	  6	31.0	4.4	 25
487	  6	80.3	14.9	 20
488	  6	39.0	7.2	 25
489	  6	136.0	21.6	 25
490	  6	50.3	9.9	 20
491	  6	144.0	21.0	 25
492	  6	34.3	5.2	 20
493	  6	56.3	12.8	 16
494	  6	208.3	18.6	 20
495	  6	35.0	6.0	 20
496	  6	40.3	6.6	 16
497	  6	53.0	10.0	 25
498	  6	35.3	6.6	 20
499	  6	62.0	7.6	 25
500	  6	62.0	7.9	 25
501	  6	39.3	7.2	 20
502	  6	70.0	8.6	 25
503	  6	100.0	10.5	 25
504	  6	89.8	12.0	 20
505	  6	155.0	25.7	 25
506	  6	181.0	21.1	 25
507	  6	238.5	22.8	 16
508	  6	67.5	7.4	 20
509	  6	43.3	7.6	 20
510	  6	46.8	8.9	 16
511	  6	32.3	6.1	 20
512	  6	33.0	6.7	 20
513	  6	31.0	6.7	 20
514	  6	33.0	6.3	 25
515	  6	32.0	5.5	 25
516	  6	35.3	7.9	 20
517	  6	36.0	5.2	 25
518	  6	57.0	13.8	 25
519	  6	44.0	7.0	 20
520	  6	47.0	9.2	 25
521	  6	39.0	6.3	 25
522	  6	39.3	5.2	 20
523	  6	44.8	6.3	 20
524	  6	48.3	8.7	 16
525	  6	39.5	7.1	 20
526	  6	57.3	9.6	 20
527	  6	40.3	7.0	 16
528	  6	36.0	6.2	 25
529	  6	40.0	6.2	 25
530	  6	41.8	78.5	 20
531	  6	33.0	4.7	 25
532	  6	33.0	5.8	 25
533	  6	32.8	6.9	 20
534	  6	94.0	14.0	 25
535	  6	90.0	14.7	 25
536	  6	36.3	6.6	 20
537	  6	36.0	6.9	 25
538	  6	34.0	6.5	 25
539	  6	37.5	14.4	 16
540	  6	36.3	6.8	 20
541	  6	35.3	7.3	 20
542	  6	63.0	10.4	 16
543	  6	53.0	9.7	 20
544	  6	37.0	6.8	 25
545	  6	42.0	8.5	 20
546	  6	39.0	10.4	 25
547	  6	34.0	6.5	 20
548	  6	67.0	10.5	 25
549	  6	322.0	44.0	 25
550	  6	66.0	10.3	 20
551	  6	99.0	13.6	 25
552	  6	56.0	7.7	 25
553	  6	45.0	7.6	 20
554	  6	70.0	10.1	 20
555	  6	52.3	8.2	 20
556	  6	386.3	28.1	 16
557	  6	65.3	8.6	 20
558	  6	164.0	18.4	 20
559	  6	156.0	17.5	 20
560	  6	45.0	6.2	 25
561	  6	72.0	10.0	 25
562	  6	41.3	7.9	 20
563	  6	33.0	4.7	 25
564	  6	37.0	5.9	 25
565	  6	36.0	7.5	 20
566	  6	41.0	4.7	 25
567	  6	53.0	8.2	 25
568	  6	72.3	8.0	 20
569	  6	55.0	9.5	 25
570	  6	237.5	52.6	 20
571	  6	148.5	18.9	 16
572	  6	118.8	18.9	 20
573	  6	122.3	14.9	 16
574	  6	42.3	7.4	 20
575	  6	72.0	11.1	 25
576	  6	34.0	6.9	 20
577	  6	35.0	6.5	 25
578	  6	35.0	7.1	 25
579	  6	33.3	6.8	 20
580	  6	34.0	6.7	 25
581	  6	36.0	7.3	 25
582	  6	39.0	5.3	 20
583	  6	39.0	9.1	 25
584	  6	70.0	15.1	 25
585	  6	40.3	6.8	 16
586	  6	30.5	4.8	 20
587	  6	44.0	5.4	 20
588	  6	38.5	6.6	 16
589	  6	31.3	6.3	 20
590	  6	33.0	6.1	 20
591	  6	88.5	11.9	 20
592	  6	63.0	10.6	 25
593	  6	39.0	7.1	 25
594	  6	38.3	7.7	 20
595	  6	41.0	8.4	 25
596	  6	54.8	8.8	 20
597	  6	50.0	9.7	 25
598	  6	36.0	7.5	 25
599	  6	38.8	4.4	 20
600	  6	154.0	20.0	 25
601	  6	43.3	8.3	 20
602	  6	52.3	8.5	 16
603	  6	34.5	6.6	 20
604	  6	30.5	5.0	 20
605	  6	33.3	6.3	 16
606	  6	34.0	6.7	 25
607	  6	110.0	22.8	 25
608	  6	172.3	18.9	 20
609	  6	48.0	9.3	 25
610	  6	78.0	12.1	 25
611	  6	981.5	42.9	 20
612	  6	142.0	13.1	 25
613	  6	143.0	22.5	 25
614	  6	40.0	6.2	 20
615	  6	53.0	10.4	 25
616	  6	37.0	6.2	 25
617	  6	83.0	11.7	 16
618	  6	34.3	5.7	 20
619	  6	35.0	5.3	 20
620	  6	39.8	8.7	 16
621	  6	52.0	9.0	 20
622	  6	45.0	8.0	 20
623	  6	36.0	6.8	 25
624	  6	34.0	5.4	 25
625	  6	60.0	9.9	 20
626	  6	75.0	10.9	 25
627	  6	42.0	6.0	 25
628	  6	1198.0	90.2	 20
629	  6	48.0	11.1	 25
630	  6	43.0	8.0	 25
631	  6	41.3	8.2	 20
632	  6	34.5	6.8	 20
633	  6	32.0	5.5	 20
634	  6	54.3	8.2	 16
635	  6	65.3	10.3	 20
636	  6	268.5	39.8	 20
637	  6	57.3	9.4	 16
638	  6	113.0	15.9	 25
639	  6	1337.0	181.5	 25
  0	  7	33.0	5.1	 16
  1	  7	67.3	11.5	 20
  2	  7	34.0	6.7	 16
  3	  7	33.0	6.4	 25
  4	  7	33.0	6.9	 25
  5	  7	32.5	4.6	 20
  6	  7	31.0	5.1	 25
  7	  7	35.0	6.1	 25
  8	  7	32.3	6.8	 20
  9	  7	29.0	4.8	 25
 10	  7	42.0	7.5	 25
 11	  7	35.0	5.8	 20
 12	  7	34.0	7.1	 25
 13	  7	32.0	6.4	 20
 14	  7	32.3	5.2	 16
 15	  7	33.5	6.9	 20
 16	  7	28.8	6.6	 20
 17	  7	31.5	5.9	 16
 18	  7	253.0	46.7	 25
 19	  7	33.0	5.5	 25
 20	  7	1077.3	94.1	 20
 21	  7	36.0	6.9	 25
 22	  7	33.0	6.5	 25
 23	  7	41.3	6.9	 20
 24	  7	66.0	10.0	 25
 25	  7	40.3	7.5	 20
 26	  7	35.0	7.5	 25
 27	  7	125.0	16.6	 25
 28	  7	46.5	8.5	 20
 29	  7	276.5	39.8	 20
 30	  7	323.5	31.5	 20
 31	  7	271.0	24.1	 16
 32	  7	68.0	20.7	 20
 33	  7	54.3	8.5	 20
 34	  7	72.3	12.4	 20
 35	  7	73.0	11.3	 25
 36	  7	35.0	5.8	 25
 37	  7	91.0	16.4	 20
 38	  7	79.0	15.5	 25
 39	  7	37.0	7.4	 25
 40	  7	90.8	13.8	 20
 41	  7	130.0	15.3	 25
 42	  7	95.0	13.1	 25
 43	  7	49.3	10.3	 20
 44	  7	36.0	5.2	 20
 45	  7	36.3	5.0	 20
 46	  7	31.0	7.6	 16
 47	  7	33.0	6.6	 20
 48	  7	31.3	4.9	 20
 49	  7	71.8	9.2	 16
 50	  7	32.0	5.6	 25
 51	  7	33.0	5.0	 20
 52	  7	35.0	7.6	 25
 53	  7	29.0	4.4	 25
 54	  7	33.3	5.8	 20
 55	  7	35.0	6.0	 25
 56	  7	40.0	5.9	 25
 57	  7	41.5	7.7	 20
 58	  7	40.0	7.4	 25
 59	  7	42.0	6.9	 25
 60	  7	40.8	6.3	 16
 61	  7	31.0	4.8	 20
 62	  7	38.0	10.3	 20
 63	  7	1212.0	74.8	 16
 64	  7	1256.3	53.8	 20
 65	  7	1229.0	316.7	 25
 66	  7	36.5	6.6	 20
 67	  7	32.0	5.9	 25
 68	  7	39.0	6.7	 25
 69	  7	1238.5	196.5	 20
 70	  7	1241.0	168.5	 25
 71	  7	1196.0	254.5	 25
 72	  7	37.0	6.0	 20
 73	  7	32.0	5.5	 25
 74	  7	1187.3	120.1	 20
 75	  7	38.0	6.0	 25
 76	  7	34.3	5.4	 20
 77	  7	34.0	5.5	 16
 78	  7	1348.3	148.2	 20
 79	  7	33.3	6.7	 20
 80	  7	37.0	4.9	 16
 81	  7	1213.0	236.2	 25
 82	  7	1250.0	232.3	 25
 83	  7	1205.5	202.7	 20
 84	  7	38.0	6.8	 25
 85	  7	31.0	5.7	 25
 86	  7	39.8	9.3	 20
 87	  7	1263.0	129.2	 25
 88	  7	1285.0	118.2	 25
 89	  7	1275.3	109.2	 20
 90	  7	32.0	5.0	 25
 91	  7	28.3	5.1	 20
 92	  7	1219.3	99.8	 16
 93	  7	36.3	6.0	 20
 94	  7	39.3	9.2	 20
 95	  7	41.0	7.5	 16
 96	  7	1261.0	256.9	 25
 97	  7	26.0	5.8	 25
 98	  7	35.3	6.0	 20
 99	  7	38.0	5.6	 25
100	  7	1183.0	155.1	 20
101	  7	43.0	7.7	 25
102	  7	39.0	6.7	 25
103	  7	33.0	6.6	 20
104	  7	1259.0	134.0	 25
105	  7	39.0	6.6	 25
106	  7	32.0	7.1	 20
107	  7	38.8	7.1	 20
108	  7	36.0	6.4	 20
109	  7	26.0	5.5	 16
110	  7	30.0	6.4	 20
111	  7	62.0	10.4	 20
112	  7	49.8	7.4	 20
113	  7	52.0	9.3	 25
114	  7	68.0	13.9	 25
115	  7	30.3	5.3	 20
116	  7	1173.0	185.5	 25
117	  7	39.0	6.9	 25
118	  7	38.8	7.2	 20
119	  7	39.0	8.2	 25
120	  7	1303.0	287.6	 25
121	  7	31.0	4.4	 20
122	  7	40.0	6.2	 20
123	  7	1256.8	74.3	 16
124	  7	1258.0	67.8	 20
125	  7	1229.8	175.7	 20
126	  7	40.0	7.8	 16
127	  7	28.5	5.1	 20
128	  7	25.0	4.2	 25
129	  7	36.0	5.3	 20
130	  7	41.0	7.1	 25
131	  7	33.0	4.9	 25
132	  7	47.0	5.8	 20
133	  7	27.0	4.1	 25
134	  7	39.0	6.4	 25
135	  7	1214.8	90.3	 20
136	  7	1243.0	88.8	 25
137	  7	1185.0	224.3	 25
138	  7	36.5	6.6	 16
139	  7	29.5	6.1	 20
140	  7	40.3	8.1	 20
141	  7	1104.3	53.6	 16
142	  7	38.0	6.5	 20
143	  7	33.0	4.7	 25
144	  7	35.0	5.6	 20
145	  7	29.0	5.1	 25
146	  7	39.0	8.1	 25
147	  7	1302.5	165.7	 20
148	  7	1346.0	147.0	 25
149	  7	1353.8	139.6	 20
150	  7	39.0	9.1	 25
151	  7	29.0	6.1	 25
152	  7	1395.8	97.8	 20
153	  7	35.0	6.6	 25
154	  7	38.0	8.3	 20
155	  7	37.3	5.1	 16
156	  7	1422.5	113.1	 20
157	  7	27.5	5.4	 20
158	  7	27.3	5.2	 16
159	  7	28.0	5.3	 25
160	  7	35.0	6.2	 25
161	  7	36.0	6.5	 20
162	  7	36.0	5.7	 25
163	  7	34.0	4.7	 25
164	  7	47.0	7.7	 20
165	  7	37.0	5.9	 25
166	  7	44.0	9.0	 25
167	  7	1408.3	177.8	 20
168	  7	1154.0	217.3	 25
169	  7	43.3	7.1	 20
170	  7	38.0	7.2	 16
171	  7	35.3	6.3	 20
172	  7	29.5	5.9	 20
173	  7	42.3	9.4	 16
174	  7	44.0	5.7	 25
175	  7	115.3	18.2	 20
176	  7	126.0	18.0	 25
177	  7	97.0	11.7	 25
178	  7	109.5	15.1	 20
179	  7	52.0	9.3	 25
180	  7	47.0	8.2	 25
181	  7	61.3	6.3	 20
182	  7	40.0	8.2	 25
183	  7	1169.0	119.3	 25
184	  7	1183.5	153.6	 20
185	  7	63.0	11.6	 20
186	  7	46.5	7.7	 20
187	  7	92.5	13.2	 16
188	  7	35.0	7.0	 20
189	  7	30.0	4.2	 20
190	  7	34.0	5.9	 20
191	  7	32.0	5.8	 25
192	  7	49.0	7.3	 25
193	  7	64.5	8.0	 20
194	  7	112.0	19.0	 25
195	  7	54.0	10.4	 25
196	  7	80.0	9.8	 20
197	  7	234.0	20.5	 25
198	  7	204.8	26.0	 20
199	  7	181.0	15.4	 25
200	  7	37.5	5.5	 20
201	  7	45.3	8.5	 16
202	  7	130.5	18.8	 20
203	  7	42.3	5.4	 20
204	  7	31.5	7.6	 16
205	  7	30.5	5.5	 20
206	  7	47.0	8.7	 25
207	  7	40.0	7.4	 20
208	  7	37.0	4.7	 25
209	  7	43.0	8.9	 25
210	  7	41.3	5.5	 20
211	  7	34.0	7.0	 25
212	  7	32.0	6.2	 25
213	  7	43.0	8.0	 20
214	  7	56.0	11.1	 25
215	  7	70.0	12.4	 25
216	  7	47.3	5.6	 16
217	  7	91.5	21.0	 20
218	  7	89.8	14.0	 20
219	  7	83.8	8.7	 16
220	  7	56.5	7.5	 20
221	  7	66.0	9.5	 25
222	  7	184.8	25.2	 20
223	  7	302.0	36.6	 25
224	  7	455.3	27.3	 20
225	  7	68.0	11.9	 25
226	  7	78.0	10.2	 25
227	  7	90.3	16.0	 20
228	  7	145.0	16.9	 25
229	  7	55.0	7.5	 25
230	  7	37.3	6.8	 20
231	  7	109.0	22.8	 25
232	  7	96.3	17.9	 20
233	  7	101.8	10.4	 16
234	  7	39.8	7.5	 20
235	  7	109.5	15.7	 20
236	  7	41.0	5.9	 16
237	  7	52.0	7.4	 25
238	  7	31.0	6.8	 25
239	  7	31.3	5.2	 20
240	  7	37.0	6.2	 25
241	  7	31.0	4.8	 25
242	  7	40.0	9.8	 20
243	  7	34.0	6.3	 25
244	  7	73.0	12.6	 25
245	  7	67.3	10.8	 20
246	  7	84.0	14.3	 25
247	  7	87.3	9.1	 16
248	  7	334.8	34.2	 20
249	  7	266.0	22.6	 20
250	  7	170.5	13.9	 16
251	  7	58.5	9.8	 20
252	  7	35.0	6.0	 25
253	  7	71.5	7.8	 20
254	  7	62.0	9.4	 25
255	  7	41.0	8.8	 25
256	  7	55.5	9.9	 20
257	  7	48.0	10.3	 25
258	  7	37.0	6.0	 25
259	  7	33.3	6.1	 20
260	  7	59.0	15.7	 25
261	  7	38.0	6.8	 25
262	  7	37.5	8.0	 20
263	  7	185.0	21.7	 20
264	  7	34.3	5.4	 20
265	  7	39.3	7.7	 16
266	  7	31.3	4.3	 20
267	  7	38.0	6.9	 20
268	  7	419.8	50.4	 20
269	  7	626.0	56.3	 25
270	  7	68.0	15.7	 25
271	  7	82.0	10.2	 20
272	  7	452.0	47.0	 25
273	  7	124.3	12.9	 20
274	  7	115.0	16.0	 25
275	  7	104.0	17.2	 25
276	  7	41.5	6.4	 20
277	  7	209.0	29.0	 25
278	  7	647.0	39.9	 20
279	  7	557.5	37.5	 16
280	  7	649.5	42.9	 20
281	  7	114.5	17.7	 20
282	  7	139.3	11.8	 16
283	  7	67.3	8.6	 20
284	  7	35.0	8.2	 25
285	  7	61.3	10.0	 20
286	  7	38.0	9.3	 25
287	  7	48.0	7.7	 25
288	  7	87.0	9.6	 20
289	  7	753.0	122.6	 25
290	  7	446.0	31.9	 25
291	  7	105.8	15.5	 20
292	  7	33.0	5.3	 25
293	  7	35.0	6.4	 25
294	  7	42.8	8.8	 16
295	  7	225.3	30.8	 20
296	  7	129.3	15.3	 16
297	  7	188.0	23.6	 20
298	  7	92.0	8.0	 20
299	  7	61.0	9.6	 20
300	  7	53.0	7.7	 25
301	  7	37.0	6.5	 25
302	  7	34.3	6.4	 20
303	  7	36.0	7.7	 25
304	  7	44.0	7.7	 25
305	  7	55.0	8.8	 20
306	  7	34.0	4.6	 25
307	  7	180.0	37.3	 25
308	  7	72.0	11.0	 20
309	  7	37.0	5.6	 25
310	  7	47.0	6.8	 20
311	  7	36.0	5.3	 16
312	  7	208.8	32.9	 20
313	  7	61.3	6.5	 20
314	  7	67.5	10.7	 16
315	  7	121.0	13.8	 25
316	  7	42.0	5.6	 25
317	  7	32.5	5.5	 20
318	  7	32.0	5.6	 25
319	  7	37.0	5.9	 25
320	  7	36.5	7.5	 20
321	  7	168.0	27.2	 25
322	  7	37.8	7.1	 20
323	  7	76.0	14.2	 25
324	  7	84.0	16.1	 25
325	  7	37.0	7.6	 16
326	  7	79.5	14.3	 20
327	  7	36.0	6.0	 20
328	  7	45.3	8.5	 16
329	  7	36.0	8.3	 20
330	  7	32.8	6.2	 20
331	  7	33.0	5.3	 20
332	  7	33.0	5.0	 25
333	  7	40.0	8.2	 25
334	  7	32.3	5.5	 20
335	  7	33.0	5.6	 25
336	  7	37.0	5.4	 25
337	  7	468.0	69.7	 20
338	  7	756.0	152.3	 25
339	  7	67.0	12.2	 25
340	  7	62.0	12.3	 20
341	  7	32.0	5.9	 20
342	  7	30.8	5.3	 20
343	  7	43.3	3.9	 16
344	  7	32.0	4.2	 20
345	  7	32.0	5.7	 16
346	  7	33.0	6.6	 25
347	  7	36.0	7.0	 25
348	  7	148.3	24.0	 20
349	  7	77.0	11.5	 25
350	  7	146.0	17.2	 25
351	  7	53.3	10.3	 20
352	  7	55.0	9.2	 25
353	  7	38.0	5.9	 25
354	  7	87.5	16.2	 20
355	  7	53.0	9.4	 25
356	  7	32.0	6.6	 25
357	  7	33.5	6.4	 16
358	  7	34.3	5.3	 20
359	  7	56.0	8.7	 20
360	  7	60.0	8.3	 16
361	  7	33.0	4.1	 20
362	  7	32.0	7.3	 25
363	  7	34.3	6.9	 20
364	  7	36.0	6.6	 25
365	  7	92.0	10.1	 25
366	  7	39.3	7.5	 20
367	  7	49.0	8.6	 25
368	  7	54.0	9.5	 25
369	  7	225.5	29.8	 20
370	  7	565.0	72.4	 25
371	  7	245.5	44.0	 20
372	  7	324.0	56.7	 20
373	  7	103.3	13.4	 20
374	  7	41.3	5.2	 16
375	  7	51.0	8.4	 20
376	  7	54.5	7.2	 20
377	  7	30.3	5.1	 20
378	  7	32.0	17.1	 25
379	  7	67.0	11.5	 25
380	  7	36.0	6.4	 20
381	  7	41.0	6.5	 25
382	  7	31.0	6.0	 25
383	  7	36.0	5.4	 20
384	  7	37.0	9.2	 25
385	  7	71.0	8.9	 25
386	  7	39.5	7.9	 20
387	  7	32.0	5.3	 25
388	  7	39.3	6.5	 20
389	  7	36.3	7.3	 16
390	  7	38.3	6.9	 20
391	  7	31.8	5.2	 20
392	  7	37.0	5.8	 16
393	  7	31.0	4.5	 25
394	  7	39.3	6.1	 20
395	  7	33.0	5.6	 25
396	  7	33.0	6.6	 25
397	  7	159.8	17.1	 20
398	  7	36.0	6.7	 25
399	  7	35.0	5.9	 25
400	  7	57.8	20.5	 20
401	  7	75.0	14.6	 25
402	  7	67.0	9.0	 25
403	  7	262.3	30.7	 16
404	  7	68.5	12.6	 20
405	  7	83.3	8.5	 20
406	  7	37.3	6.9	 16
407	  7	35.5	7.3	 20
408	  7	35.3	8.3	 20
409	  7	85.3	12.0	 20
410	  7	41.0	6.8	 25
411	  7	50.0	8.2	 25
412	  7	49.3	7.7	 20
413	  7	191.0	22.1	 25
414	  7	77.0	11.4	 25
415	  7	79.0	13.0	 20
416	  7	44.0	7.2	 25
417	  7	59.0	9.0	 25
418	  7	237.5	25.7	 20
419	  7	999.3	95.0	 20
420	  7	195.0	16.6	 16
421	  7	68.8	15.6	 20
422	  7	39.3	6.9	 20
423	  7	80.0	10.7	 16
424	  7	89.0	17.0	 25
425	  7	112.0	12.6	 25
426	  7	41.3	6.7	 20
427	  7	46.0	7.0	 25
428	  7	97.0	13.8	 25
429	  7	162.8	23.5	 20
430	  7	45.0	7.9	 25
431	  7	75.0	15.2	 25
432	  7	52.3	7.9	 20
433	  7	33.0	6.3	 25
434	  7	33.0	4.8	 25
435	  7	41.3	6.6	 16
436	  7	37.5	6.5	 20
437	  7	31.8	6.1	 20
438	  7	30.3	4.2	 16
439	  7	43.0	8.2	 20
440	  7	51.0	7.8	 25
441	  7	45.3	7.9	 20
442	  7	34.0	6.8	 25
443	  7	89.0	16.5	 25
444	  7	32.8	6.6	 20
445	  7	36.0	6.8	 25
446	  7	52.5	9.4	 20
447	  7	36.0	6.1	 25
448	  7	108.0	20.2	 25
449	  7	106.8	10.1	 20
450	  7	480.8	73.8	 20
451	  7	297.3	22.7	 20
452	  7	105.0	11.3	 16
453	  7	41.8	17.8	 20
454	  7	36.0	7.8	 20
455	  7	55.3	11.0	 20
456	  7	214.0	39.6	 25
457	  7	42.0	7.4	 25
458	  7	31.3	4.5	 20
459	  7	35.0	6.0	 25
460	  7	32.0	5.6	 25
461	  7	35.3	5.9	 20
462	  7	41.0	8.9	 25
463	  7	538.0	114.5	 25
464	  7	485.5	125.1	 20
465	  7	42.0	7.5	 25
466	  7	545.8	42.6	 20
467	  7	472.5	33.0	 16
468	  7	351.5	38.2	 20
469	  7	42.0	7.8	 16
470	  7	33.0	7.3	 20
471	  7	41.0	7.2	 25
472	  7	33.0	4.5	 20
473	  7	35.0	5.4	 25
474	  7	704.0	104.0	 25
475	  7	44.3	9.5	 20
476	  7	57.0	8.9	 25
477	  7	41.0	7.9	 25
478	  7	93.8	15.8	 20
479	  7	39.0	7.5	 25
480	  7	29.0	5.9	 25
481	  7	33.3	5.5	 16
482	  7	60.0	9.4	 20
483	  7	51.0	6.3	 20
484	  7	89.0	12.6	 16
485	  7	78.0	10.7	 20
486	  7	40.5	7.1	 20
487	  7	408.3	44.1	 20
488	  7	59.0	9.8	 25
489	  7	143.0	22.0	 25
490	  7	52.3	8.6	 20
491	  7	74.0	10.7	 25
492	  7	96.0	14.5	 25
493	  7	541.5	94.0	 20
494	  7	206.0	22.3	 25
495	  7	62.0	10.7	 20
496	  7	74.0	10.5	 25
497	  7	82.5	14.5	 20
498	  7	63.5	9.4	 16
499	  7	55.0	10.5	 20
500	  7	93.5	13.2	 20
501	  7	231.3	23.7	 16
502	  7	172.0	21.3	 25
503	  7	69.0	13.1	 25
504	  7	55.3	9.1	 20
505	  7	45.0	6.9	 25
506	  7	82.0	14.3	 25
507	  7	337.5	20.8	 20
508	  7	56.0	12.3	 25
509	  7	109.0	16.0	 25
510	  7	108.3	14.5	 20
511	  7	149.0	30.3	 25
512	  7	34.0	4.9	 25
513	  7	30.3	5.3	 16
514	  7	126.5	20.2	 20
515	  7	32.3	5.6	 20
516	  7	42.0	5.4	 16
517	  7	34.0	7.3	 20
518	  7	195.5	27.2	 20
519	  7	41.0	6.8	 25
520	  7	60.0	10.2	 25
521	  7	226.8	32.3	 20
522	  7	74.0	10.9	 25
523	  7	629.0	60.1	 25
524	  7	2268.5	238.8	 20
525	  7	53.0	9.7	 25
526	  7	41.0	6.3	 25
527	  7	116.0	12.9	 20
528	  7	756.5	77.9	 20
529	  7	44.3	8.0	 20
530	  7	36.5	6.5	 16
531	  7	35.0	6.0	 20
532	  7	149.3	17.2	 20
533	  7	652.8	55.1	 20
534	  7	120.0	14.2	 25
535	  7	59.0	7.6	 25
536	  7	42.5	5.6	 20
537	  7	32.0	4.9	 25
538	  7	35.0	4.6	 25
539	  7	33.3	4.3	 20
540	  7	51.0	9.9	 25
541	  7	34.0	6.5	 25
542	  7	216.0	37.1	 20
543	  7	345.0	82.6	 25
544	  7	166.0	16.4	 16
545	  7	96.5	14.8	 20
546	  7	38.3	8.0	 20
547	  7	32.8	6.3	 16
548	  7	73.5	8.5	 20
549	  7	45.0	8.9	 25
550	  7	502.5	57.7	 20
551	  7	39.0	6.0	 25
552	  7	69.0	12.5	 25
553	  7	41.0	6.9	 20
554	  7	360.0	45.7	 25
555	  7	122.0	20.3	 25
556	  7	48.0	9.8	 20
557	  7	63.0	10.7	 25
558	  7	2365.0	485.0	 25
559	  7	80.8	13.3	 16
560	  7	58.5	10.8	 20
561	  7	134.5	19.2	 20
562	  7	41.5	8.0	 16
563	  7	136.3	23.1	 20
564	  7	33.5	6.2	 20
565	  7	35.0	5.6	 20
566	  7	36.0	4.9	 25
567	  7	52.3	8.9	 20
568	  7	43.0	6.4	 25
569	  7	67.0	10.7	 25
570	  7	38.0	7.0	 20
571	  7	52.0	7.3	 25
572	  7	37.0	7.2	 25
573	  7	38.8	8.3	 20
574	  7	40.0	6.6	 25
575	  7	49.8	8.6	 20
576	  7	33.3	7.2	 16
577	  7	29.3	7.3	 20
578	  7	31.0	5.7	 20
579	  7	28.3	3.8	 16
580	  7	31.0	5.9	 25
581	  7	29.0	6.7	 25
582	  7	54.0	9.1	 20
583	  7	37.0	7.8	 25
584	  7	61.0	11.3	 25
585	  7	36.3	6.7	 20
586	  7	33.0	6.4	 25
587	  7	32.0	7.1	 25
588	  7	50.0	10.7	 20
589	  7	75.0	12.0	 25
590	  7	57.0	10.1	 25
591	  7	39.3	7.2	 16
592	  7	375.8	39.8	 20
593	  7	510.0	35.3	 16
594	  7	56.0	12.2	 20
595	  7	39.3	6.0	 20
596	  7	45.3	7.7	 20
597	  7	125.0	16.3	 25
598	  7	46.0	9.7	 25
599	  7	39.5	8.3	 20
600	  7	34.0	5.9	 25
601	  7	46.0	6.5	 25
602	  7	42.0	6.6	 20
603	  7	33.0	6.2	 25
604	  7	34.0	6.6	 25
605	  7	37.5	7.7	 20
606	  7	50.8	9.0	 20
607	  7	45.8	8.4	 20
608	  7	53.3	7.1	 16
609	  7	76.5	14.4	 20
610	  7	73.0	9.6	 20
611	  7	641.8	70.6	 16
612	  7	665.0	38.8	 25
613	  7	68.0	10.4	 25
614	  7	68.5	11.0	 20
615	  7	201.0	21.4	 25
616	  7	60.3	9.5	 20
617	  7	37.0	7.0	 25
618	  7	38.0	78.7	 25
619	  7	47.0	8.4	 20
620	  7	173.0	33.9	 25
621	  7	39.0	6.9	 25
622	  7	376.5	35.7	 16
623	  7	75.0	16.2	 20
624	  7	158.5	29.5	 20
625	  7	51.3	11.5	 16
626	  7	33.0	7.5	 20
627	  7	34.0	5.0	 25
628	  7	35.8	7.4	 20
629	  7	39.0	7.7	 25
630	  7	88.0	10.7	 25
631	  7	185.8	21.5	 20
632	  7	36.0	6.2	 25
633	  7	33.0	5.2	 25
634	  7	30.3	5.5	 20
635	  7	34.0	5.4	 25
636	  7	35.0	6.8	 25
637	  7	35.0	5.4	 20
638	  7	71.8	11.7	 20
639	  7	33.3	5.4	 20
  0	  8	997.0	149.0	 25
  1	  8	43.0	7.8	 25
  2	  8	37.3	7.0	 20
  3	  8	30.3	4.7	 20
  4	  8	35.0	7.3	 20
  5	  8	33.0	6.6	 16
  6	  8	31.8	8.0	 20
  7	  8	32.5	6.4	 20
  8	  8	31.5	7.3	 20
  9	  8	27.0	3.7	 25
 10	  8	30.0	5.1	 25
 11	  8	32.3	7.1	 20
 12	  8	32.0	7.4	 25
 13	  8	32.0	6.3	 25
 14	  8	39.5	9.1	 20
 15	  8	33.0	5.9	 25
 16	  8	31.0	5.9	 25
 17	  8	31.5	6.6	 20
 18	  8	38.0	4.4	 20
 19	  8	29.3	3.8	 20
 20	  8	314.5	36.0	 16
 21	  8	49.0	6.7	 20
 22	  8	33.8	6.6	 16
 23	  8	34.3	5.3	 20
 24	  8	44.0	9.2	 25
 25	  8	34.0	5.3	 20
 26	  8	32.0	5.5	 25
 27	  8	59.0	10.7	 25
 28	  8	35.0	3.7	 20
 29	  8	248.0	34.6	 25
 30	  8	82.0	11.4	 25
 31	  8	214.0	24.1	 20
 32	  8	45.0	8.8	 25
 33	  8	41.0	6.8	 25
 34	  8	60.0	8.5	 16
 35	  8	55.3	8.0	 20
 36	  8	33.0	5.3	 20
 37	  8	48.8	7.1	 16
 38	  8	45.0	7.8	 20
 39	  8	47.0	8.5	 25
 40	  8	213.5	31.6	 20
 41	  8	101.0	17.7	 25
 42	  8	77.0	12.7	 25
 43	  8	46.0	8.4	 20
 44	  8	36.0	5.2	 25
 45	  8	33.3	6.5	 20
 46	  8	35.0	7.0	 25
 47	  8	32.0	6.1	 25
 48	  8	32.3	6.5	 20
 49	  8	30.0	6.0	 25
 50	  8	32.5	5.8	 20
 51	  8	33.3	6.0	 16
 52	  8	32.5	5.7	 20
 53	  8	28.0	4.9	 20
 54	  8	30.3	3.1	 16
 55	  8	36.0	7.6	 25
 56	  8	32.0	5.4	 25
 57	  8	34.0	7.5	 20
 58	  8	34.0	5.2	 25
 59	  8	54.0	11.0	 25
 60	  8	48.0	8.2	 20
 61	  8	27.0	5.2	 25
 62	  8	28.0	4.8	 25
 63	  8	27.5	5.7	 20
 64	  8	30.0	5.2	 25
 65	  8	24.0	4.7	 20
 66	  8	26.3	3.1	 16
 67	  8	28.0	6.3	 20
 68	  8	26.3	3.6	 20
 69	  8	28.3	5.8	 16
 70	  8	29.0	4.5	 25
 71	  8	29.0	6.2	 20
 72	  8	28.0	4.7	 25
 73	  8	28.0	4.7	 25
 74	  8	28.0	5.7	 20
 75	  8	30.0	4.9	 25
 76	  8	27.0	5.2	 25
 77	  8	26.3	6.3	 20
 78	  8	26.0	5.8	 25
 79	  8	28.0	5.7	 25
 80	  8	33.3	7.4	 20
 81	  8	33.0	7.2	 20
 82	  8	29.0	6.0	 20
 83	  8	31.3	5.4	 16
 84	  8	31.0	6.7	 20
 85	  8	28.3	5.2	 20
 86	  8	33.3	5.6	 20
 87	  8	33.0	7.4	 25
 88	  8	31.0	6.4	 25
 89	  8	30.5	5.6	 20
 90	  8	31.0	5.3	 25
 91	  8	27.0	4.4	 25
 92	  8	27.3	4.6	 20
 93	  8	30.0	14.5	 25
 94	  8	30.0	5.4	 20
 95	  8	29.0	6.5	 25
 96	  8	31.0	7.0	 20
 97	  8	27.3	5.4	 16
 98	  8	26.3	6.0	 20
 99	  8	27.3	4.6	 20
100	  8	28.3	6.8	 16
101	  8	29.0	6.5	 20
102	  8	27.0	6.1	 25
103	  8	30.3	6.8	 20
104	  8	30.0	5.1	 25
105	  8	29.0	5.7	 25
106	  8	28.3	5.5	 20
107	  8	28.0	6.5	 25
108	  8	30.0	7.2	 25
109	  8	27.3	4.4	 20
110	  8	27.0	5.1	 25
111	  8	54.0	10.5	 25
112	  8	50.3	7.3	 16
113	  8	74.3	11.6	 20
114	  8	288.5	57.6	 20
115	  8	27.5	7.3	 16
116	  8	27.8	5.5	 20
117	  8	25.0	6.2	 25
118	  8	29.0	6.5	 20
119	  8	31.0	5.5	 25
120	  8	27.5	5.3	 20
121	  8	30.0	6.1	 25
122	  8	27.0	3.9	 25
123	  8	29.5	6.3	 20
124	  8	31.0	5.8	 25
125	  8	31.0	5.0	 25
126	  8	29.0	5.4	 20
127	  8	25.0	4.0	 25
128	  8	29.3	5.7	 20
129	  8	32.8	4.9	 16
130	  8	30.5	5.6	 20
131	  8	35.3	5.9	 20
132	  8	41.0	8.4	 16
133	  8	29.0	5.4	 25
134	  8	30.0	7.0	 25
135	  8	29.5	5.5	 20
136	  8	30.0	4.8	 25
137	  8	28.0	5.0	 25
138	  8	33.0	5.8	 20
139	  8	31.0	5.6	 25
140	  8	29.0	7.5	 25
141	  8	27.0	4.7	 20
142	  8	30.0	4.7	 25
143	  8	29.3	4.3	 16
144	  8	28.0	4.1	 20
145	  8	27.3	4.6	 20
146	  8	32.3	6.7	 16
147	  8	29.3	5.0	 20
148	  8	32.0	5.0	 25
149	  8	28.3	4.6	 20
150	  8	30.0	6.3	 25
151	  8	25.0	5.6	 25
152	  8	31.8	7.7	 20
153	  8	27.0	5.1	 25
154	  8	26.0	5.9	 25
155	  8	29.0	7.0	 20
156	  8	27.0	7.1	 25
157	  8	25.0	6.2	 25
158	  8	25.5	5.3	 20
159	  8	32.3	6.9	 20
160	  8	31.3	5.6	 20
161	  8	34.3	7.2	 16
162	  8	32.3	7.2	 20
163	  8	36.3	5.7	 20
164	  8	35.5	6.8	 20
165	  8	34.0	6.7	 25
166	  8	88.0	21.8	 25
167	  8	497.3	98.7	 20
168	  8	224.0	55.7	 25
169	  8	35.3	6.4	 20
170	  8	31.0	5.2	 25
171	  8	32.0	4.3	 25
172	  8	33.3	5.3	 20
173	  8	44.0	7.8	 25
174	  8	46.3	11.0	 20
175	  8	95.5	11.7	 16
176	  8	65.0	7.7	 20
177	  8	63.3	10.4	 20
178	  8	48.3	9.3	 16
179	  8	42.5	7.0	 20
180	  8	46.0	8.1	 25
181	  8	50.3	8.6	 20
182	  8	35.0	6.6	 25
183	  8	624.0	72.1	 25
184	  8	510.0	73.2	 20
185	  8	53.0	9.7	 25
186	  8	41.0	6.1	 25
187	  8	39.5	6.1	 20
188	  8	34.0	5.3	 25
189	  8	34.0	5.6	 25
190	  8	33.0	5.3	 16
191	  8	33.3	6.1	 20
192	  8	34.5	5.6	 16
193	  8	46.5	8.7	 20
194	  8	67.3	11.0	 20
195	  8	37.5	6.9	 20
196	  8	101.0	13.1	 25
197	  8	156.0	20.4	 25
198	  8	66.3	11.9	 20
199	  8	57.0	10.5	 25
200	  8	34.0	5.7	 25
201	  8	37.3	6.9	 20
202	  8	73.0	12.0	 25
203	  8	37.0	6.0	 25
204	  8	34.3	5.9	 20
205	  8	35.0	7.3	 25
206	  8	44.3	8.6	 20
207	  8	37.3	6.9	 16
208	  8	32.0	4.1	 20
209	  8	35.3	7.7	 20
210	  8	37.8	8.3	 16
211	  8	31.0	5.3	 25
212	  8	31.0	6.9	 25
213	  8	40.0	7.2	 20
214	  8	64.0	8.9	 25
215	  8	68.0	9.3	 25
216	  8	51.0	8.7	 20
217	  8	136.0	19.1	 25
218	  8	125.3	15.1	 20
219	  8	158.0	11.1	 25
220	  8	57.0	8.7	 25
221	  8	53.3	8.8	 16
222	  8	360.3	33.0	 20
223	  8	651.0	38.1	 20
224	  8	295.3	23.0	 16
225	  8	41.5	6.9	 20
226	  8	47.0	7.1	 25
227	  8	61.0	10.6	 20
228	  8	83.0	12.0	 25
229	  8	41.0	6.8	 25
230	  8	40.3	7.0	 20
231	  8	65.0	9.7	 25
232	  8	43.0	6.4	 25
233	  8	42.3	6.4	 20
234	  8	34.0	5.9	 25
235	  8	48.0	9.7	 25
236	  8	35.3	6.5	 20
237	  8	51.5	8.6	 20
238	  8	32.3	6.1	 20
239	  8	38.0	5.9	 16
240	  8	35.0	5.2	 20
241	  8	33.3	5.3	 20
242	  8	37.5	6.1	 20
243	  8	33.0	5.9	 25
244	  8	53.5	9.6	 20
245	  8	53.0	8.5	 25
246	  8	48.0	10.5	 25
247	  8	46.5	8.7	 20
248	  8	129.0	24.9	 25
249	  8	86.0	16.3	 25
250	  8	128.8	14.7	 20
251	  8	48.0	9.8	 25
252	  8	39.0	6.0	 20
253	  8	72.0	13.9	 16
254	  8	53.0	8.6	 20
255	  8	39.3	11.0	 20
256	  8	60.5	7.4	 16
257	  8	43.3	6.2	 20
258	  8	36.0	8.7	 25
259	  8	34.0	5.2	 20
260	  8	46.0	7.3	 25
261	  8	36.0	7.7	 25
262	  8	34.3	5.7	 20
263	  8	39.0	7.2	 25
264	  8	31.0	6.4	 25
265	  8	30.0	5.3	 20
266	  8	34.0	6.0	 25
267	  8	32.3	6.0	 20
268	  8	106.8	19.9	 20
269	  8	142.5	18.9	 20
270	  8	66.3	8.1	 16
271	  8	50.5	9.2	 20
272	  8	114.0	14.4	 20
273	  8	54.0	7.0	 20
274	  8	168.0	17.3	 25
275	  8	80.0	10.8	 25
276	  8	37.3	6.9	 20
277	  8	119.0	17.5	 25
278	  8	328.0	43.3	 25
279	  8	157.5	20.2	 20
280	  8	293.0	45.0	 25
281	  8	97.0	10.7	 25
282	  8	84.5	9.5	 20
283	  8	59.0	10.0	 25
284	  8	33.0	7.1	 20
285	  8	36.3	6.5	 16
286	  8	38.3	7.5	 20
287	  8	35.0	6.8	 20
288	  8	55.3	6.7	 16
289	  8	190.0	34.0	 25
290	  8	267.0	22.8	 25
291	  8	51.0	7.7	 20
292	  8	42.0	6.8	 25
293	  8	40.3	8.9	 20
294	  8	42.0	7.7	 25
295	  8	202.0	16.6	 25
296	  8	211.0	16.0	 20
297	  8	47.0	11.0	 25
298	  8	79.0	15.0	 25
299	  8	41.0	6.5	 16
300	  8	34.0	6.8	 20
301	  8	32.3	6.0	 20
302	  8	33.5	6.1	 16
303	  8	36.0	6.8	 20
304	  8	34.0	5.8	 20
305	  8	62.3	8.3	 20
306	  8	39.0	7.0	 25
307	  8	60.0	10.8	 25
308	  8	49.0	11.7	 20
309	  8	39.0	7.2	 25
310	  8	46.0	9.3	 25
311	  8	36.0	7.8	 20
312	  8	78.0	12.2	 25
313	  8	38.0	8.8	 25
314	  8	44.8	9.8	 20
315	  8	53.5	9.3	 20
316	  8	33.8	5.4	 16
317	  8	33.3	5.1	 20
318	  8	34.3	7.1	 20
319	  8	34.0	7.1	 16
320	  8	35.0	5.2	 25
321	  8	80.0	13.4	 25
322	  8	43.3	7.1	 20
323	  8	41.0	8.1	 25
324	  8	38.0	8.6	 25
325	  8	44.0	6.6	 20
326	  8	52.0	8.7	 25
327	  8	33.0	5.7	 25
328	  8	40.0	6.8	 20
329	  8	35.0	6.4	 25
330	  8	37.0	6.1	 25
331	  8	32.5	5.7	 16
332	  8	35.5	7.1	 20
333	  8	35.8	6.8	 20
334	  8	30.0	5.0	 16
335	  8	37.3	6.4	 20
336	  8	32.0	6.1	 25
337	  8	44.5	8.8	 20
338	  8	144.0	22.5	 25
339	  8	36.0	8.8	 25
340	  8	34.3	5.4	 20
341	  8	34.0	9.4	 25
342	  8	34.3	6.5	 20
343	  8	35.0	5.4	 25
344	  8	38.0	5.7	 25
345	  8	35.3	6.0	 20
346	  8	31.3	5.1	 20
347	  8	34.0	8.4	 20
348	  8	77.5	10.7	 16
349	  8	80.3	12.3	 20
350	  8	80.5	12.8	 20
351	  8	41.0	10.6	 20
352	  8	86.0	14.1	 25
353	  8	45.0	7.0	 25
354	  8	115.3	13.6	 20
355	  8	42.0	7.8	 25
356	  8	31.0	6.5	 25
357	  8	33.0	7.1	 20
358	  8	36.0	5.0	 25
359	  8	56.0	8.7	 25
360	  8	48.3	6.1	 20
361	  8	33.0	5.9	 25
362	  8	35.3	5.3	 20
363	  8	36.0	7.9	 16
364	  8	29.3	6.9	 20
365	  8	49.5	9.0	 16
366	  8	38.5	6.7	 20
367	  8	61.0	12.1	 25
368	  8	39.5	5.5	 20
369	  8	143.0	18.8	 25
370	  8	328.0	38.7	 25
371	  8	277.5	31.6	 20
372	  8	89.0	15.3	 25
373	  8	79.0	11.7	 25
374	  8	47.0	7.2	 20
375	  8	57.0	8.7	 25
376	  8	35.0	5.7	 25
377	  8	31.0	5.4	 16
378	  8	34.5	6.3	 20
379	  8	44.8	7.2	 20
380	  8	31.3	4.2	 16
381	  8	43.3	7.9	 20
382	  8	34.0	5.2	 20
383	  8	36.3	6.2	 20
384	  8	46.0	10.1	 25
385	  8	51.0	10.6	 25
386	  8	33.3	4.8	 20
387	  8	35.0	5.6	 25
388	  8	32.0	6.1	 25
389	  8	32.0	5.3	 20
390	  8	37.0	6.8	 25
391	  8	35.5	9.0	 20
392	  8	32.0	5.9	 25
393	  8	34.3	7.2	 20
394	  8	31.0	5.7	 16
395	  8	33.0	5.7	 20
396	  8	34.5	5.6	 20
397	  8	564.3	45.5	 16
398	  8	40.0	8.1	 25
399	  8	35.0	8.3	 25
400	  8	38.3	6.3	 20
401	  8	50.0	8.6	 25
402	  8	42.0	7.3	 25
403	  8	57.8	10.8	 20
404	  8	51.0	7.9	 25
405	  8	55.0	8.1	 25
406	  8	33.3	5.1	 20
407	  8	35.0	6.2	 25
408	  8	35.0	7.4	 25
409	  8	44.5	6.9	 16
410	  8	38.0	6.8	 20
411	  8	61.3	11.2	 20
412	  8	74.3	9.1	 16
413	  8	190.3	21.9	 20
414	  8	84.3	13.4	 20
415	  8	44.0	5.3	 25
416	  8	45.0	8.5	 25
417	  8	97.0	19.3	 20
418	  8	129.0	17.5	 25
419	  8	686.0	75.4	 25
420	  8	100.3	13.6	 20
421	  8	48.0	10.5	 25
422	  8	55.0	8.6	 25
423	  8	140.3	16.9	 20
424	  8	125.3	13.4	 20
425	  8	137.5	19.0	 20
426	  8	43.0	8.1	 16
427	  8	42.3	8.0	 20
428	  8	63.3	9.3	 20
429	  8	41.3	8.6	 20
430	  8	40.0	6.6	 25
431	  8	50.0	8.2	 25
432	  8	63.3	11.4	 20
433	  8	35.0	7.5	 25
434	  8	36.0	6.3	 25
435	  8	46.3	7.6	 20
436	  8	38.0	8.2	 25
437	  8	34.0	6.7	 25
438	  8	33.0	5.2	 20
439	  8	34.0	5.4	 25
440	  8	38.3	9.2	 16
441	  8	36.3	6.4	 20
442	  8	31.3	6.3	 20
443	  8	62.5	10.7	 16
444	  8	37.0	6.5	 20
445	  8	31.0	6.2	 25
446	  8	36.0	5.3	 20
447	  8	35.0	6.8	 25
448	  8	37.0	7.2	 25
449	  8	75.5	11.8	 20
450	  8	162.0	18.5	 25
451	  8	161.0	17.5	 25
452	  8	57.0	9.6	 20
453	  8	33.0	4.2	 25
454	  8	36.0	7.8	 25
455	  8	37.8	6.3	 16
456	  8	41.5	8.0	 20
457	  8	35.0	6.3	 20
458	  8	33.5	6.6	 16
459	  8	36.0	7.5	 20
460	  8	32.3	7.1	 20
461	  8	36.0	5.8	 20
462	  8	38.0	7.7	 25
463	  8	67.0	11.6	 25
464	  8	64.8	12.5	 20
465	  8	96.0	20.0	 25
466	  8	196.8	25.2	 20
467	  8	272.0	21.6	 25
468	  8	216.0	21.0	 25
469	  8	45.5	8.9	 20
470	  8	33.0	5.3	 25
471	  8	31.0	6.3	 20
472	  8	29.3	4.6	 16
473	  8	40.3	6.3	 20
474	  8	122.8	20.6	 20
475	  8	37.5	6.2	 16
476	  8	49.0	7.3	 25
477	  8	43.0	9.4	 25
478	  8	34.5	6.7	 20
479	  8	32.0	4.6	 25
480	  8	36.0	7.4	 25
481	  8	33.0	5.0	 20
482	  8	39.0	8.6	 25
483	  8	35.0	7.3	 25
484	  8	52.0	9.6	 20
485	  8	47.0	7.9	 25
486	  8	42.0	7.5	 25
487	  8	142.0	13.9	 16
488	  8	96.3	13.5	 20
489	  8	64.0	12.6	 16
490	  8	54.5	8.5	 20
491	  8	72.3	11.5	 20
492	  8	39.8	7.3	 20
493	  8	184.0	18.4	 25
494	  8	169.0	18.6	 25
495	  8	81.8	12.5	 20
496	  8	83.0	11.7	 25
497	  8	190.0	25.2	 25
498	  8	61.3	8.3	 20
499	  8	52.0	8.1	 25
500	  8	43.0	5.6	 25
501	  8	193.5	21.0	 20
502	  8	91.3	14.3	 20
503	  8	52.3	10.3	 20
504	  8	46.0	7.5	 16
505	  8	33.8	7.2	 20
506	  8	56.5	11.8	 20
507	  8	352.3	38.0	 20
508	  8	75.0	16.5	 25
509	  8	76.0	7.8	 25
510	  8	103.3	14.1	 20
511	  8	73.0	11.7	 25
512	  8	31.0	5.4	 25
513	  8	31.0	5.4	 20
514	  8	36.0	6.4	 25
515	  8	33.8	6.2	 20
516	  8	40.0	7.8	 25
517	  8	37.0	6.1	 25
518	  8	68.0	11.8	 16
519	  8	45.0	7.3	 20
520	  8	87.8	11.7	 20
521	  8	167.0	17.3	 16
522	  8	109.3	14.5	 20
523	  8	369.0	29.3	 25
524	  8	1005.0	60.7	 20
525	  8	71.0	11.4	 25
526	  8	48.0	6.3	 25
527	  8	54.3	9.7	 20
528	  8	273.0	33.3	 25
529	  8	38.0	7.0	 25
530	  8	35.8	6.9	 20
531	  8	35.0	8.2	 25
532	  8	83.0	14.1	 25
533	  8	271.5	26.6	 16
534	  8	154.3	15.1	 20
535	  8	45.8	9.5	 20
536	  8	46.0	6.2	 16
537	  8	34.3	5.5	 20
538	  8	32.8	5.6	 16
539	  8	36.0	6.4	 25
540	  8	42.0	11.8	 25
541	  8	36.3	5.9	 20
542	  8	93.0	11.6	 25
543	  8	96.0	13.4	 25
544	  8	40.0	6.2	 20
545	  8	35.0	6.3	 25
546	  8	41.0	7.1	 25
547	  8	30.3	3.8	 20
548	  8	98.0	15.5	 25
549	  8	45.0	7.9	 20
550	  8	222.5	19.2	 16
551	  8	38.3	7.8	 20
552	  8	72.3	11.9	 20
553	  8	50.0	8.2	 16
554	  8	252.0	33.8	 25
555	  8	51.0	10.2	 25
556	  8	42.0	6.3	 20
557	  8	52.0	7.9	 25
558	  8	1269.0	129.6	 25
559	  8	93.0	17.0	 20
560	  8	51.0	8.8	 25
561	  8	181.0	20.5	 25
562	  8	40.5	6.8	 20
563	  8	52.0	7.9	 25
564	  8	42.3	7.2	 20
565	  8	33.3	6.4	 20
566	  8	34.5	4.9	 20
567	  8	47.8	7.5	 16
568	  8	42.3	7.8	 20
569	  8	40.3	7.1	 20
570	  8	34.0	5.1	 20
571	  8	75.0	10.5	 25
572	  8	35.0	6.9	 25
573	  8	37.3	8.3	 20
574	  8	34.0	4.9	 25
575	  8	33.0	5.8	 25
576	  8	39.0	7.6	 20
577	  8	30.0	5.0	 25
578	  8	31.0	5.8	 25
579	  8	31.3	5.1	 20
580	  8	32.3	4.8	 20
581	  8	35.3	6.8	 20
582	  8	38.5	9.1	 16
583	  8	33.5	7.3	 20
584	  8	37.0	5.9	 20
585	  8	35.5	7.3	 16
586	  8	32.0	5.9	 25
587	  8	35.0	6.3	 20
588	  8	33.0	5.9	 25
589	  8	56.0	9.0	 25
590	  8	44.3	8.0	 20
591	  8	50.0	8.0	 25
592	  8	206.0	14.1	 25
593	  8	198.0	26.2	 20
594	  8	48.0	8.2	 25
595	  8	37.0	7.0	 25
596	  8	36.3	5.3	 16
597	  8	77.3	11.8	 20
598	  8	54.0	8.4	 20
599	  8	39.3	7.4	 16
600	  8	33.3	6.3	 20
601	  8	41.0	10.6	 25
602	  8	62.0	9.9	 20
603	  8	34.0	6.3	 25
604	  8	36.0	6.5	 25
605	  8	38.3	8.7	 20
606	  8	39.0	7.1	 25
607	  8	44.0	7.7	 25
608	  8	33.0	4.9	 20
609	  8	50.0	9.9	 25
610	  8	51.0	8.7	 25
611	  8	304.5	30.8	 20
612	  8	350.0	22.9	 20
613	  8	45.3	9.5	 16
614	  8	32.5	4.9	 20
615	  8	69.0	15.2	 20
616	  8	64.5	9.4	 16
617	  8	36.0	7.2	 25
618	  8	36.0	7.3	 25
619	  8	48.0	9.2	 20
620	  8	114.0	16.8	 25
621	  8	36.0	7.6	 25
622	  8	59.5	8.8	 20
623	  8	35.0	5.5	 25
624	  8	48.0	10.0	 25
625	  8	37.0	5.0	 20
626	  8	33.0	6.0	 25
627	  8	35.3	5.1	 20
628	  8	32.0	4.2	 16
629	  8	42.3	7.1	 20
630	  8	98.0	11.4	 20
631	  8	253.0	23.1	 16
632	  8	36.0	7.9	 25
633	  8	32.0	6.5	 25
634	  8	31.5	5.6	 20
635	  8	35.0	5.5	 25
636	  8	35.3	6.9	 20
637	  8	35.0	3.8	 25
638	  8	36.0	8.5	 25
639	  8	1373.3	219.2	 20
  0	  9	33.0	6.0	 25
  1	  9	136.0	20.0	 25
  2	  9	28.0	3.5	 20
  3	  9	31.0	5.6	 25
  4	  9	30.0	5.8	 25
  5	  9	97.8	19.3	 20
  6	  9	40.0	6.0	 25
  7	  9	31.0	6.0	 25
  8	  9	29.3	4.6	 16
  9	  9	37.0	4.7	 20
 10	  9	38.3	7.7	 20
 11	  9	32.3	4.8	 16
 12	  9	30.0	5.3	 20
 13	  9	35.0	7.6	 25
 14	  9	31.0	5.4	 20
 15	  9	34.0	6.6	 25
 16	  9	48.0	9.0	 20
 17	  9	33.0	5.9	 25
 18	  9	28.0	6.3	 25
 19	  9	30.3	4.5	 20
 20	  9	46.0	9.7	 25
 21	  9	54.0	10.3	 25
 22	  9	33.5	4.8	 20
 23	  9	34.0	6.2	 25
 24	  9	35.8	14.9	 20
 25	  9	33.0	5.8	 16
 26	  9	37.5	7.5	 20
 27	  9	42.0	7.4	 20
 28	  9	36.3	4.1	 16
 29	  9	763.0	112.9	 25
 30	  9	136.0	18.7	 25
 31	  9	92.3	16.5	 20
 32	  9	34.0	7.3	 25
 33	  9	43.0	6.5	 25
 34	  9	33.3	4.6	 20
 35	  9	33.0	6.2	 25
 36	  9	33.0	5.2	 25
 37	  9	181.0	24.1	 20
 38	  9	44.0	7.1	 25
 39	  9	38.0	6.9	 20
 40	  9	66.5	9.8	 16
 41	  9	37.8	8.7	 20
 42	  9	32.0	4.9	 16
 43	  9	43.0	5.7	 20
 44	  9	32.0	4.6	 25
 45	  9	35.5	6.0	 20
 46	  9	42.0	7.0	 25
 47	  9	45.0	7.7	 25
 48	  9	30.0	6.5	 20
 49	  9	32.0	5.8	 25
 50	  9	33.0	5.5	 25
 51	  9	40.3	8.3	 20
 52	  9	61.0	10.7	 25
 53	  9	137.0	22.2	 25
 54	  9	66.0	10.2	 20
 55	  9	123.8	18.4	 20
 56	  9	40.0	7.6	 20
 57	  9	106.3	18.5	 16
 58	  9	83.5	9.0	 20
 59	  9	49.0	10.0	 20
 60	  9	94.3	13.6	 20
 61	  9	39.0	5.5	 25
 62	  9	100.0	19.6	 25
 63	  9	117.5	16.2	 20
 64	  9	34.0	6.4	 25
 65	  9	39.8	6.6	 20
 66	  9	42.0	9.3	 25
 67	  9	44.0	9.7	 25
 68	  9	48.5	9.6	 20
 69	  9	95.0	15.6	 25
 70	  9	39.8	6.1	 20
 71	  9	214.8	22.1	 16
 72	  9	37.0	6.2	 20
 73	  9	36.5	6.3	 20
 74	  9	164.5	22.0	 16
 75	  9	40.5	7.1	 20
 76	  9	32.0	5.5	 25
 77	  9	33.0	5.9	 20
 78	  9	53.0	8.3	 25
 79	  9	52.0	8.5	 25
 80	  9	42.0	6.1	 20
 81	  9	54.0	12.6	 25
 82	  9	155.0	20.0	 25
 83	  9	337.8	18.1	 20
 84	  9	48.0	9.5	 25
 85	  9	1620.0	200.8	 25
 86	  9	582.5	29.7	 16
 87	  9	142.3	16.8	 20
 88	  9	113.0	19.3	 20
 89	  9	39.5	9.7	 16
 90	  9	34.5	5.1	 20
 91	  9	30.3	5.1	 20
 92	  9	34.0	7.0	 25
 93	  9	33.0	6.2	 25
 94	  9	31.0	5.9	 20
 95	  9	32.0	6.7	 25
 96	  9	33.0	5.1	 25
 97	  9	40.5	4.3	 20
 98	  9	56.0	10.3	 25
 99	  9	49.0	9.4	 25
100	  9	63.5	10.4	 20
101	  9	62.0	9.0	 25
102	  9	42.3	5.9	 20
103	  9	124.3	12.7	 16
104	  9	381.3	40.5	 20
105	  9	223.0	24.0	 20
106	  9	46.5	9.7	 16
107	  9	35.0	5.3	 25
108	  9	37.0	5.4	 25
109	  9	71.3	11.9	 20
110	  9	56.0	8.6	 25
111	  9	105.0	22.9	 25
112	  9	33.3	7.2	 20
113	  9	34.0	6.1	 25
114	  9	35.0	6.1	 20
115	  9	90.0	15.7	 25
116	  9	60.0	8.8	 25
117	  9	45.0	9.0	 16
118	  9	69.3	10.3	 20
119	  9	118.3	20.9	 20
120	  9	47.0	6.7	 16
121	  9	48.5	9.2	 20
122	  9	284.0	22.5	 25
123	  9	87.3	8.8	 20
124	  9	92.0	14.2	 25
125	  9	62.0	23.2	 25
126	  9	138.3	17.6	 20
127	  9	62.0	11.2	 25
128	  9	83.0	11.5	 25
129	  9	49.3	8.6	 20
130	  9	39.0	7.1	 25
131	  9	41.0	7.2	 25
132	  9	36.5	5.5	 20
133	  9	36.0	5.5	 20
134	  9	36.0	7.6	 20
135	  9	32.5	6.2	 16
136	  9	34.3	6.4	 20
137	  9	31.0	5.8	 20
138	  9	49.3	6.5	 20
139	  9	40.0	5.8	 25
140	  9	1213.5	104.9	 20
141	  9	37.0	6.1	 25
142	  9	32.0	4.6	 25
143	  9	35.3	5.3	 20
144	  9	419.0	49.8	 25
145	  9	44.0	8.5	 25
146	  9	34.3	5.3	 20
147	  9	35.0	7.6	 25
148	  9	33.3	7.8	 20
149	  9	32.3	4.3	 16
150	  9	38.3	6.4	 20
151	  9	40.3	7.6	 20
152	  9	36.3	7.3	 16
153	  9	33.3	8.0	 20
154	  9	33.0	5.2	 25
155	  9	40.0	7.7	 20
156	  9	31.0	4.1	 25
157	  9	32.0	6.2	 25
158	  9	31.3	6.2	 20
159	  9	85.0	12.9	 25
160	  9	183.0	42.2	 25
161	  9	973.3	103.7	 20
162	  9	172.0	34.8	 25
163	  9	42.0	6.4	 20
164	  9	48.0	7.9	 20
165	  9	59.3	10.5	 20
166	  9	35.8	6.0	 16
167	  9	37.3	7.3	 20
168	  9	47.5	43.4	 20
169	  9	41.3	7.5	 20
170	  9	41.0	5.8	 25
171	  9	331.0	37.9	 25
172	  9	565.5	58.4	 20
173	  9	171.0	17.2	 25
174	  9	198.0	26.8	 25
175	  9	51.5	9.1	 20
176	  9	395.0	44.5	 25
177	  9	53.0	6.7	 25
178	  9	1266.3	186.5	 20
179	  9	47.0	7.3	 25
180	  9	77.0	13.7	 20
181	  9	136.0	14.2	 16
182	  9	228.5	23.6	 20
183	  9	317.5	29.7	 20
184	  9	304.8	32.4	 16
185	  9	133.0	15.6	 25
186	  9	96.0	20.0	 25
187	  9	65.3	11.2	 20
188	  9	48.0	8.5	 25
189	  9	33.3	7.5	 20
190	  9	32.0	6.6	 25
191	  9	34.0	6.4	 25
192	  9	36.5	7.4	 20
193	  9	52.0	9.8	 25
194	  9	33.0	5.1	 25
195	  9	37.3	6.7	 16
196	  9	35.0	6.3	 20
197	  9	37.3	7.7	 20
198	  9	65.0	10.9	 16
199	  9	114.0	14.7	 20
200	  9	44.0	6.9	 25
201	  9	35.5	7.0	 20
202	  9	40.0	7.2	 25
203	  9	116.0	14.8	 25
204	  9	37.8	7.7	 20
205	  9	134.0	20.6	 25
206	  9	37.0	8.2	 25
207	  9	29.5	6.4	 20
208	  9	34.0	6.8	 25
209	  9	33.0	4.1	 25
210	  9	32.3	5.2	 20
211	  9	37.0	7.1	 20
212	  9	106.3	16.7	 16
213	  9	36.3	7.7	 20
214	  9	43.5	9.3	 20
215	  9	35.3	4.5	 16
216	  9	130.0	23.9	 25
217	  9	50.0	8.0	 25
218	  9	334.8	30.5	 20
219	  9	87.0	14.3	 25
220	  9	108.0	16.9	 25
221	  9	51.3	9.6	 20
222	  9	37.0	6.7	 25
223	  9	115.0	23.3	 25
224	  9	173.0	21.2	 20
225	  9	311.0	26.7	 25
226	  9	91.3	13.5	 20
227	  9	50.3	8.5	 16
228	  9	40.5	5.4	 20
229	  9	43.3	7.9	 20
230	  9	55.3	8.0	 16
231	  9	45.8	9.0	 20
232	  9	42.0	7.6	 25
233	  9	39.0	6.2	 20
234	  9	43.0	9.4	 25
235	  9	36.0	8.1	 25
236	  9	35.0	8.9	 20
237	  9	35.0	8.6	 25
238	  9	64.8	13.2	 20
239	  9	59.0	10.5	 25
240	  9	31.0	3.6	 25
241	  9	35.5	6.1	 20
242	  9	34.3	6.8	 20
243	  9	33.5	5.6	 20
244	  9	29.5	6.5	 16
245	  9	31.3	6.3	 20
246	  9	42.5	7.7	 20
247	  9	37.0	6.0	 20
248	  9	73.0	10.7	 25
249	  9	36.0	7.2	 25
250	  9	46.0	7.7	 20
251	  9	35.0	6.2	 25
252	  9	38.0	7.3	 25
253	  9	33.0	7.4	 20
254	  9	115.0	19.5	 25
255	  9	59.0	14.5	 25
256	  9	33.5	6.2	 20
257	  9	39.0	7.9	 25
258	  9	42.0	7.6	 20
259	  9	61.3	9.2	 16
260	  9	39.5	6.9	 20
261	  9	36.0	7.4	 20
262	  9	46.5	7.4	 16
263	  9	59.0	8.3	 25
264	  9	39.0	5.6	 20
265	  9	34.0	5.2	 25
266	  9	33.0	6.3	 25
267	  9	31.3	6.4	 20
268	  9	35.0	8.0	 25
269	  9	39.0	7.9	 25
270	  9	37.0	8.1	 20
271	  9	39.0	6.1	 25
272	  9	48.0	11.2	 25
273	  9	78.8	11.2	 16
274	  9	126.0	12.6	 20
275	  9	42.3	7.7	 20
276	  9	96.3	9.6	 16
277	  9	100.3	16.3	 20
278	  9	95.0	17.8	 20
279	  9	55.0	7.3	 20
280	  9	61.0	10.1	 25
281	  9	36.0	5.4	 25
282	  9	36.3	5.9	 20
283	  9	41.0	11.4	 25
284	  9	68.0	9.1	 25
285	  9	67.3	12.6	 20
286	  9	36.0	5.2	 25
287	  9	50.3	7.7	 20
288	  9	140.0	31.7	 25
289	  9	34.0	6.6	 20
290	  9	36.8	6.6	 16
291	  9	36.3	7.4	 20
292	  9	36.0	7.7	 20
293	  9	33.3	6.8	 16
294	  9	37.0	7.8	 25
295	  9	71.0	11.8	 25
296	  9	48.5	8.3	 20
297	  9	170.0	22.5	 25
298	  9	698.0	71.7	 25
299	  9	38.0	6.4	 20
300	  9	58.0	9.9	 25
301	  9	32.0	6.0	 25
302	  9	35.0	4.8	 20
303	  9	42.0	9.1	 25
304	  9	79.0	13.2	 25
305	  9	62.5	9.1	 16
306	  9	68.3	11.8	 20
307	  9	39.5	7.0	 20
308	  9	88.0	14.4	 16
309	  9	617.8	80.3	 20
310	  9	44.0	7.3	 25
311	  9	36.5	7.2	 20
312	  9	37.0	8.8	 25
313	  9	38.3	5.1	 20
314	  9	33.0	6.5	 25
315	  9	33.0	6.1	 25
316	  9	44.0	6.0	 20
317	  9	42.0	7.5	 25
318	  9	33.0	5.3	 25
319	  9	125.3	17.6	 20
320	  9	34.3	6.7	 20
321	  9	109.5	12.6	 20
322	  9	169.0	20.2	 16
323	  9	39.3	6.0	 20
324	  9	49.5	9.9	 20
325	  9	34.3	5.2	 20
326	  9	130.0	26.8	 25
327	  9	102.0	16.0	 25
328	  9	30.0	6.4	 20
329	  9	35.0	5.0	 25
330	  9	31.0	4.7	 25
331	  9	36.0	5.6	 20
332	  9	29.0	7.9	 25
333	  9	46.0	116.5	 25
334	  9	35.0	6.4	 20
335	  9	41.0	9.7	 25
336	  9	35.0	8.0	 16
337	  9	34.0	6.6	 20
338	  9	33.5	6.1	 20
339	  9	33.8	7.5	 16
340	  9	32.0	6.3	 20
341	  9	31.0	5.7	 25
342	  9	31.3	3.6	 20
343	  9	35.0	7.6	 25
344	  9	32.0	5.2	 25
345	  9	66.3	9.2	 20
346	  9	41.0	8.8	 25
347	  9	52.0	11.4	 25
348	  9	254.8	26.9	 20
349	  9	96.0	15.6	 25
350	  9	219.0	28.7	 25
351	  9	33.5	6.8	 16
352	  9	127.5	12.7	 20
353	  9	59.8	11.8	 20
354	  9	128.3	14.2	 16
355	  9	42.3	6.9	 20
356	  9	42.0	6.4	 20
357	  9	35.5	6.7	 20
358	  9	35.0	3.9	 25
359	  9	33.0	5.8	 25
360	  9	31.3	5.8	 20
361	  9	34.0	6.6	 25
362	  9	41.3	8.1	 20
363	  9	34.0	5.9	 25
364	  9	33.0	6.3	 25
365	  9	33.3	4.5	 20
366	  9	53.0	10.4	 25
367	  9	31.3	5.7	 20
368	  9	35.8	8.2	 16
369	  9	33.5	6.4	 20
370	  9	249.0	25.9	 20
371	  9	31.3	6.5	 16
372	  9	36.0	6.5	 25
373	  9	100.0	15.9	 25
374	  9	34.0	5.3	 20
375	  9	32.0	5.7	 25
376	  9	52.0	9.4	 25
377	  9	222.3	29.4	 20
378	  9	32.0	4.4	 25
379	  9	73.0	12.9	 25
380	  9	42.5	8.1	 20
381	  9	65.0	10.3	 25
382	  9	39.0	6.8	 25
383	  9	37.3	6.2	 16
384	  9	1603.3	1591.7	 20
385	  9	39.0	9.6	 16
386	  9	299.0	58.0	 20
387	  9	35.0	6.4	 20
388	  9	37.3	6.1	 20
389	  9	49.0	8.5	 25
390	  9	32.0	8.2	 25
391	  9	35.8	5.1	 20
392	  9	34.0	5.3	 25
393	  9	28.0	4.6	 25
394	  9	70.8	13.4	 20
395	  9	140.0	31.3	 25
396	  9	35.0	6.8	 25
397	  9	62.0	11.3	 20
398	  9	36.5	5.9	 20
399	  9	32.5	6.0	 20
400	  9	39.3	6.1	 16
401	  9	31.3	4.5	 20
402	  9	32.0	4.9	 20
403	  9	31.5	5.6	 20
404	  9	34.0	5.4	 25
405	  9	75.0	10.4	 25
406	  9	67.0	10.1	 20
407	  9	58.0	7.8	 25
408	  9	43.0	6.6	 25
409	  9	56.5	9.4	 20
410	  9	38.0	5.6	 25
411	  9	33.8	5.1	 20
412	  9	112.0	17.0	 25
413	  9	92.0	13.6	 25
414	  9	39.3	5.7	 16
415	  9	34.3	5.2	 20
416	  9	39.0	7.9	 20
417	  9	140.5	14.1	 16
418	  9	120.0	15.5	 20
419	  9	149.0	22.2	 25
420	  9	159.3	16.5	 20
421	  9	104.0	18.4	 25
422	  9	75.0	11.3	 25
423	  9	67.8	12.1	 20
424	  9	59.0	10.0	 25
425	  9	120.0	14.9	 25
426	  9	50.3	9.4	 20
427	  9	48.0	8.7	 25
428	  9	36.0	6.7	 25
429	  9	30.0	4.9	 16
430	  9	47.0	8.4	 20
431	  9	186.8	23.9	 20
432	  9	85.0	11.6	 16
433	  9	252.0	38.2	 20
434	  9	117.3	17.4	 16
435	  9	41.0	8.0	 25
436	  9	52.0	12.4	 25
437	  9	1022.3	145.6	 20
438	  9	45.0	8.1	 25
439	  9	31.0	6.3	 25
440	  9	34.0	5.7	 20
441	  9	45.0	6.7	 25
442	  9	30.0	5.8	 25
443	  9	34.0	6.5	 20
444	  9	32.0	6.0	 25
445	  9	34.3	7.0	 20
446	  9	36.3	5.2	 16
447	  9	29.5	6.2	 20
448	  9	34.5	6.5	 20
449	  9	36.3	6.3	 16
450	  9	1394.0	179.6	 25
451	  9	35.0	6.8	 25
452	  9	50.0	8.6	 20
453	  9	139.0	17.8	 25
454	  9	331.0	39.4	 25
455	  9	380.3	23.5	 20
456	  9	54.0	13.4	 25
457	  9	82.0	15.4	 25
458	  9	31.0	7.1	 20
459	  9	34.0	4.8	 25
460	  9	32.8	6.9	 20
461	  9	40.0	7.0	 20
462	  9	33.0	6.7	 20
463	  9	38.3	6.2	 16
464	  9	38.5	8.8	 20
465	  9	151.8	14.0	 20
466	  9	167.0	17.1	 20
467	  9	105.0	16.5	 25
468	  9	62.0	9.7	 25
469	  9	416.3	48.8	 20
470	  9	33.0	6.4	 25
471	  9	37.0	5.9	 25
472	  9	55.3	9.7	 20
473	  9	36.0	6.7	 25
474	  9	41.0	7.4	 25
475	  9	40.8	9.1	 20
476	  9	54.5	11.1	 20
477	  9	38.5	5.2	 20
478	  9	69.3	12.0	 16
479	  9	46.3	8.2	 20
480	  9	31.0	5.2	 20
481	  9	31.0	5.0	 20
482	  9	43.0	9.5	 25
483	  9	39.0	6.8	 25
484	  9	33.8	8.3	 20
485	  9	51.0	8.9	 25
486	  9	34.0	5.8	 20
487	  9	58.0	10.5	 25
488	  9	41.0	6.2	 25
489	  9	133.0	16.2	 20
490	  9	130.0	18.2	 25
491	  9	189.0	23.7	 25
492	  9	46.3	8.6	 16
493	  9	69.3	9.9	 20
494	  9	305.5	27.4	 20
495	  9	193.5	23.6	 16
496	  9	37.0	6.8	 20
497	  9	244.0	22.4	 25
498	  9	153.8	22.5	 20
499	  9	38.0	5.0	 25
500	  9	43.0	5.7	 25
501	  9	63.0	9.6	 20
502	  9	40.0	5.7	 25
503	  9	54.0	11.4	 25
504	  9	52.8	10.7	 20
505	  9	54.0	9.0	 25
506	  9	248.0	46.0	 25
507	  9	217.5	22.7	 16
508	  9	245.5	30.3	 20
509	  9	779.8	46.9	 16
510	  9	67.0	8.9	 20
511	  9	78.3	12.1	 20
512	  9	59.0	10.7	 16
513	  9	36.0	6.9	 25
514	  9	38.0	6.5	 25
515	  9	450.8	45.7	 20
516	  9	94.0	14.4	 25
517	  9	38.0	6.4	 25
518	  9	39.5	6.0	 20
519	  9	310.0	55.1	 25
520	  9	28.0	6.1	 25
521	  9	211.0	25.7	 20
522	  9	192.0	21.1	 25
523	  9	502.3	57.5	 20
524	  9	107.8	15.2	 16
525	  9	102.8	14.3	 20
526	  9	130.0	24.9	 20
527	  9	66.3	9.0	 16
528	  9	39.0	7.0	 25
529	  9	106.0	19.9	 25
530	  9	38.5	7.5	 20
531	  9	755.0	97.4	 25
532	  9	293.0	44.9	 25
533	  9	64.3	12.2	 20
534	  9	42.0	7.2	 25
535	  9	92.3	17.7	 20
536	  9	35.0	5.9	 25
537	  9	31.0	6.3	 25
538	  9	35.3	18.4	 20
539	  9	64.8	10.4	 20
540	  9	35.8	7.6	 20
541	  9	37.3	6.9	 16
542	  9	49.0	7.3	 20
543	  9	79.5	11.3	 20
544	  9	70.8	12.7	 20
545	  9	169.0	20.2	 25
546	  9	238.0	27.2	 25
547	  9	235.0	40.2	 20
548	  9	121.0	25.2	 25
549	  9	46.0	8.3	 25
550	  9	76.0	10.6	 20
551	  9	43.0	7.7	 25
552	  9	53.0	8.8	 25
553	  9	68.5	10.9	 20
554	  9	38.3	7.4	 20
555	  9	37.3	4.6	 20
556	  9	677.5	59.6	 16
557	  9	426.3	35.0	 20
558	  9	297.3	22.3	 16
559	  9	195.3	22.0	 20
560	  9	368.0	30.3	 25
561	  9	64.8	11.7	 20
562	  9	106.0	10.5	 25
563	  9	39.0	6.6	 25
564	  9	33.5	6.3	 20
565	  9	354.0	56.2	 25
566	  9	94.0	14.2	 25
567	  9	38.0	6.7	 20
568	  9	48.0	8.4	 25
569	  9	38.0	7.5	 25
570	  9	326.0	31.6	 16
571	  9	54.3	9.6	 20
572	  9	105.0	14.3	 20
573	  9	70.5	11.3	 16
574	  9	121.3	18.7	 20
575	  9	175.0	16.9	 25
576	  9	34.0	7.9	 20
577	  9	30.0	6.1	 25
578	  9	29.0	5.1	 25
579	  9	30.5	6.5	 20
580	  9	31.0	7.1	 25
581	  9	40.0	6.7	 25
582	  9	31.0	5.8	 20
583	  9	34.0	5.4	 25
584	  9	88.0	16.5	 20
585	  9	114.0	23.4	 25
586	  9	298.3	27.3	 20
587	  9	115.8	15.8	 16
588	  9	69.5	12.9	 20
589	  9	39.3	7.1	 20
590	  9	41.3	6.9	 16
591	  9	142.0	19.4	 25
592	  9	205.0	21.2	 25
593	  9	418.3	23.2	 20
594	  9	49.0	9.3	 25
595	  9	37.0	6.5	 25
596	  9	37.5	6.1	 20
597	  9	45.0	6.5	 25
598	  9	120.0	18.0	 25
599	  9	72.5	12.8	 20
600	  9	49.0	7.5	 25
601	  9	66.3	7.8	 20
602	  9	72.5	11.3	 16
603	  9	31.3	5.6	 20
604	  9	37.8	5.3	 20
605	  9	1106.0	89.9	 16
606	  9	53.0	9.0	 25
607	  9	94.0	15.2	 20
608	  9	35.0	5.7	 25
609	  9	36.0	6.2	 25
610	  9	36.3	6.0	 20
611	  9	40.0	5.7	 25
612	  9	46.0	9.6	 25
613	  9	53.3	7.2	 20
614	  9	36.0	6.7	 25
615	  9	39.0	7.3	 25
616	  9	38.3	6.6	 20
617	  9	48.3	8.7	 20
618	  9	78.5	16.2	 20
619	  9	416.3	25.1	 16
620	  9	65.3	9.9	 20
621	  9	39.3	7.6	 20
622	  9	39.3	7.2	 20
623	  9	46.0	8.4	 25
624	  9	36.0	6.4	 25
625	  9	54.5	9.3	 20
626	  9	31.0	5.8	 25
627	  9	51.0	8.6	 25
628	  9	36.0	7.1	 20
629	  9	34.0	5.3	 25
630	  9	178.0	33.9	 25
631	  9	86.8	10.2	 20
632	  9	368.8	40.0	 20
633	  9	40.8	6.2	 16
634	  9	35.0	6.1	 20
635	  9	38.3	5.4	 20
636	  9	33.5	6.6	 16
637	  9	31.0	4.9	 20
638	  9	34.0	5.7	 25
639	  9	32.3	6.0	 20
  0	 10	998.5	108.6	 20
  1	 10	32.3	6.0	 20
  2	 10	31.0	5.6	 16
  3	 10	32.0	5.2	 25
  4	 10	33.0	6.8	 25
  5	 10	48.3	7.9	 20
  6	 10	42.0	6.7	 25
  7	 10	39.0	8.0	 25
  8	 10	32.3	6.4	 20
  9	 10	31.0	5.6	 25
 10	 10	28.5	4.5	 20
 11	 10	34.0	6.7	 25
 12	 10	31.0	6.9	 25
 13	 10	30.5	5.2	 16
 14	 10	33.0	6.7	 20
 15	 10	35.3	7.0	 20
 16	 10	41.0	5.3	 16
 17	 10	30.3	4.6	 20
 18	 10	31.0	7.1	 25
 19	 10	33.3	6.7	 20
 20	 10	37.0	8.2	 25
 21	 10	37.0	8.4	 25
 22	 10	34.0	7.1	 20
 23	 10	37.0	8.6	 25
 24	 10	32.0	4.8	 25
 25	 10	32.5	6.3	 20
 26	 10	38.0	6.6	 25
 27	 10	37.0	8.7	 25
 28	 10	38.3	8.2	 20
 29	 10	165.5	29.8	 20
 30	 10	52.3	6.7	 20
 31	 10	50.0	6.4	 16
 32	 10	40.3	8.0	 20
 33	 10	38.5	5.4	 20
 34	 10	32.5	8.5	 20
 35	 10	35.0	7.1	 25
 36	 10	34.3	6.2	 20
 37	 10	80.0	20.1	 25
 38	 10	35.0	7.1	 25
 39	 10	37.0	9.4	 20
 40	 10	38.0	8.7	 25
 41	 10	35.0	7.3	 25
 42	 10	34.3	6.9	 20
 43	 10	32.0	4.2	 25
 44	 10	33.0	6.1	 20
 45	 10	31.3	5.5	 16
 46	 10	33.0	5.2	 20
 47	 10	36.5	9.3	 20
 48	 10	29.5	5.3	 16
 49	 10	31.0	4.3	 20
 50	 10	31.0	4.3	 25
 51	 10	31.3	6.4	 20
 52	 10	44.0	8.9	 25
 53	 10	43.0	7.8	 25
 54	 10	75.0	14.0	 20
 55	 10	64.0	13.8	 25
 56	 10	52.0	7.7	 25
 57	 10	41.0	7.4	 20
 58	 10	54.0	9.9	 25
 59	 10	89.3	13.4	 20
 60	 10	44.5	9.7	 20
 61	 10	73.0	9.8	 20
 62	 10	192.8	21.2	 16
 63	 10	43.0	9.4	 20
 64	 10	32.0	4.7	 20
 65	 10	35.0	4.7	 20
 66	 10	31.0	5.8	 25
 67	 10	36.0	7.3	 25
 68	 10	36.3	9.0	 20
 69	 10	38.0	6.8	 25
 70	 10	33.0	5.6	 25
 71	 10	52.3	9.0	 20
 72	 10	31.0	6.7	 25
 73	 10	31.0	5.4	 25
 74	 10	46.3	9.5	 20
 75	 10	35.0	6.9	 25
 76	 10	31.0	4.8	 20
 77	 10	35.0	7.0	 16
 78	 10	52.3	9.1	 20
 79	 10	39.3	7.0	 20
 80	 10	41.3	6.5	 16
 81	 10	39.0	8.6	 25
 82	 10	79.0	12.5	 25
 83	 10	181.0	34.7	 20
 84	 10	46.0	8.1	 25
 85	 10	764.8	116.1	 20
 86	 10	192.0	23.2	 25
 87	 10	62.0	10.1	 25
 88	 10	35.3	5.0	 20
 89	 10	37.0	7.8	 25
 90	 10	31.0	5.9	 25
 91	 10	30.3	4.1	 16
 92	 10	30.0	6.0	 20
 93	 10	32.0	6.1	 20
 94	 10	34.3	6.1	 16
 95	 10	35.5	6.7	 20
 96	 10	47.0	8.4	 25
 97	 10	60.3	11.1	 20
 98	 10	126.0	24.4	 25
 99	 10	112.0	16.9	 25
100	 10	60.3	11.7	 20
101	 10	56.0	11.5	 25
102	 10	32.0	5.5	 25
103	 10	61.5	9.8	 20
104	 10	172.0	26.7	 25
105	 10	53.0	9.9	 25
106	 10	34.3	4.5	 20
107	 10	33.0	6.6	 20
108	 10	36.0	4.4	 20
109	 10	56.3	10.9	 16
110	 10	54.0	6.9	 20
111	 10	39.8	7.0	 16
112	 10	35.0	8.2	 25
113	 10	29.0	5.2	 25
114	 10	38.3	8.6	 20
115	 10	38.0	7.9	 25
116	 10	42.0	7.5	 25
117	 10	33.3	5.3	 20
118	 10	39.0	7.3	 25
119	 10	63.0	11.9	 25
120	 10	47.0	7.0	 20
121	 10	40.0	6.0	 25
122	 10	145.3	19.9	 20
123	 10	63.8	10.7	 16
124	 10	41.8	8.1	 20
125	 10	911.0	168.4	 20
126	 10	60.3	6.0	 16
127	 10	214.0	19.7	 20
128	 10	177.0	34.0	 25
129	 10	42.8	9.1	 20
130	 10	34.0	6.1	 25
131	 10	35.0	6.7	 25
132	 10	37.3	6.9	 20
133	 10	38.0	6.3	 25
134	 10	31.5	5.8	 20
135	 10	36.0	7.4	 25
136	 10	33.0	7.3	 25
137	 10	33.3	6.4	 20
138	 10	54.3	10.7	 20
139	 10	33.3	5.9	 20
140	 10	407.8	42.4	 16
141	 10	33.5	5.3	 20
142	 10	38.0	6.1	 20
143	 10	34.5	5.0	 20
144	 10	69.0	9.9	 25
145	 10	41.0	8.5	 25
146	 10	37.5	5.9	 20
147	 10	33.0	5.1	 25
148	 10	36.0	5.9	 25
149	 10	35.0	7.3	 20
150	 10	37.0	7.6	 25
151	 10	36.0	7.3	 25
152	 10	37.0	7.7	 20
153	 10	33.0	4.7	 25
154	 10	36.8	15.7	 20
155	 10	34.8	6.9	 16
156	 10	37.0	6.7	 20
157	 10	39.5	6.6	 20
158	 10	34.0	7.1	 16
159	 10	44.0	8.2	 25
160	 10	262.8	34.9	 20
161	 10	762.0	75.5	 25
162	 10	274.0	38.0	 25
163	 10	56.5	9.6	 20
164	 10	36.0	7.8	 25
165	 10	49.0	9.6	 25
166	 10	38.0	6.7	 20
167	 10	37.0	6.3	 25
168	 10	34.0	6.1	 25
169	 10	41.3	6.5	 16
170	 10	34.3	7.5	 20
171	 10	93.5	13.1	 20
172	 10	340.5	36.9	 16
173	 10	114.5	12.1	 20
174	 10	315.0	60.8	 25
175	 10	37.0	5.5	 20
176	 10	292.0	56.2	 25
177	 10	45.0	12.9	 25
178	 10	439.3	70.3	 20
179	 10	40.0	6.8	 25
180	 10	82.0	13.6	 25
181	 10	353.0	27.7	 20
182	 10	524.0	52.6	 25
183	 10	129.0	23.0	 20
184	 10	110.0	16.3	 25
185	 10	79.3	11.1	 20
186	 10	62.0	10.2	 16
187	 10	61.0	10.8	 20
188	 10	37.3	5.9	 20
189	 10	32.5	5.7	 16
190	 10	31.0	4.5	 25
191	 10	33.0	7.1	 25
192	 10	32.0	5.6	 20
193	 10	39.0	4.5	 25
194	 10	33.0	5.5	 25
195	 10	34.5	6.5	 20
196	 10	30.0	5.9	 25
197	 10	36.0	6.1	 25
198	 10	42.3	8.5	 20
199	 10	55.0	9.6	 25
200	 10	35.3	6.4	 20
201	 10	35.0	6.3	 16
202	 10	37.5	6.7	 20
203	 10	146.3	19.8	 20
204	 10	32.3	4.7	 16
205	 10	34.5	6.5	 20
206	 10	30.0	5.0	 25
207	 10	35.3	6.8	 20
208	 10	27.0	5.4	 25
209	 10	32.5	7.3	 20
210	 10	34.0	5.3	 25
211	 10	33.0	6.8	 25
212	 10	55.0	10.5	 20
213	 10	35.0	4.8	 25
214	 10	42.0	8.8	 25
215	 10	34.5	7.0	 20
216	 10	77.3	13.7	 20
217	 10	45.3	7.2	 20
218	 10	107.8	13.3	 16
219	 10	142.3	16.9	 20
220	 10	46.3	4.7	 20
221	 10	54.3	8.7	 20
222	 10	40.0	6.6	 25
223	 10	225.0	23.7	 25
224	 10	129.8	15.3	 20
225	 10	107.0	14.5	 25
226	 10	54.0	6.8	 25
227	 10	54.0	7.6	 20
228	 10	64.0	9.9	 25
229	 10	51.0	8.6	 25
230	 10	42.3	8.0	 20
231	 10	31.0	4.7	 25
232	 10	37.3	6.6	 16
233	 10	52.8	9.6	 20
234	 10	34.5	6.1	 20
235	 10	29.0	8.0	 16
236	 10	36.0	7.0	 20
237	 10	41.0	8.1	 25
238	 10	36.0	5.7	 20
239	 10	33.0	4.6	 25
240	 10	34.0	7.9	 25
241	 10	36.3	6.6	 20
242	 10	35.0	5.5	 25
243	 10	33.0	6.0	 25
244	 10	30.3	5.5	 20
245	 10	31.0	5.9	 25
246	 10	34.0	5.3	 25
247	 10	32.8	5.6	 16
248	 10	47.3	7.3	 20
249	 10	39.3	6.0	 20
250	 10	36.3	7.7	 16
251	 10	39.0	6.6	 20
252	 10	33.5	6.1	 20
253	 10	33.3	5.6	 20
254	 10	36.0	7.6	 25
255	 10	33.0	6.1	 25
256	 10	34.0	5.7	 20
257	 10	36.0	7.0	 25
258	 10	38.3	7.7	 20
259	 10	42.0	7.6	 25
260	 10	41.0	8.1	 25
261	 10	40.0	7.9	 20
262	 10	59.0	10.2	 25
263	 10	47.0	6.5	 20
264	 10	31.3	5.0	 16
265	 10	30.3	4.7	 20
266	 10	34.3	5.3	 20
267	 10	29.3	6.4	 16
268	 10	30.0	4.9	 25
269	 10	33.0	6.2	 25
270	 10	34.3	6.1	 20
271	 10	44.0	6.8	 25
272	 10	43.0	7.3	 25
273	 10	143.0	16.6	 20
274	 10	196.0	22.5	 25
275	 10	38.0	6.5	 25
276	 10	38.0	7.0	 20
277	 10	47.0	7.9	 25
278	 10	42.0	8.5	 25
279	 10	42.3	5.2	 16
280	 10	43.5	8.9	 20
281	 10	36.0	7.7	 16
282	 10	35.3	6.8	 20
283	 10	38.3	8.9	 20
284	 10	49.5	9.2	 20
285	 10	37.0	6.6	 25
286	 10	37.0	7.6	 25
287	 10	39.0	7.9	 20
288	 10	65.0	10.9	 25
289	 10	34.0	4.9	 25
290	 10	32.8	5.6	 20
291	 10	33.0	6.5	 25
292	 10	36.0	6.0	 25
293	 10	36.3	5.7	 20
294	 10	33.0	5.3	 20
295	 10	70.3	9.8	 20
296	 10	52.5	6.7	 16
297	 10	248.5	22.5	 20
298	 10	255.3	24.6	 20
299	 10	35.5	6.0	 20
300	 10	33.0	7.9	 25
301	 10	36.0	7.5	 25
302	 10	39.5	8.7	 20
303	 10	33.0	5.5	 25
304	 10	65.0	10.9	 25
305	 10	38.8	5.9	 20
306	 10	41.0	10.3	 25
307	 10	36.3	5.7	 20
308	 10	55.0	8.8	 25
309	 10	216.0	32.6	 25
310	 10	45.0	6.8	 16
311	 10	34.0	5.2	 20
312	 10	39.8	8.4	 20
313	 10	36.5	6.5	 16
314	 10	32.3	6.1	 20
315	 10	30.0	5.3	 25
316	 10	35.5	5.2	 20
317	 10	32.0	5.9	 25
318	 10	37.0	6.6	 25
319	 10	109.3	14.6	 20
320	 10	33.0	5.4	 25
321	 10	41.0	6.8	 25
322	 10	65.0	9.6	 20
323	 10	37.0	6.3	 25
324	 10	39.0	5.8	 25
325	 10	36.5	5.4	 16
326	 10	48.3	8.6	 20
327	 10	40.5	8.4	 20
328	 10	29.0	4.8	 16
329	 10	36.5	14.2	 20
330	 10	32.3	5.4	 20
331	 10	33.3	3.9	 20
332	 10	31.0	5.4	 25
333	 10	45.0	10.4	 20
334	 10	34.0	5.9	 25
335	 10	33.0	6.3	 25
336	 10	41.0	7.5	 20
337	 10	32.0	5.9	 25
338	 10	35.0	6.6	 25
339	 10	33.0	5.9	 20
340	 10	33.0	5.9	 25
341	 10	33.0	4.9	 20
342	 10	31.0	6.5	 16
343	 10	32.8	7.2	 20
344	 10	35.0	6.2	 20
345	 10	40.0	3.5	 16
346	 10	31.0	6.6	 25
347	 10	51.0	11.5	 25
348	 10	147.3	20.1	 20
349	 10	57.0	9.0	 25
350	 10	120.0	16.3	 25
351	 10	37.0	7.8	 20
352	 10	94.0	16.1	 25
353	 10	38.0	5.5	 25
354	 10	144.0	17.4	 20
355	 10	35.0	5.8	 25
356	 10	40.3	8.8	 20
357	 10	35.0	6.9	 20
358	 10	39.0	8.6	 20
359	 10	37.5	8.1	 16
360	 10	31.5	5.5	 20
361	 10	38.0	7.1	 20
362	 10	36.3	4.4	 20
363	 10	34.0	8.0	 25
364	 10	31.0	6.0	 25
365	 10	31.3	6.8	 20
366	 10	51.0	9.4	 25
367	 10	33.0	5.3	 25
368	 10	34.3	5.8	 20
369	 10	32.0	6.2	 25
370	 10	57.0	13.6	 25
371	 10	31.8	6.8	 20
372	 10	31.5	5.6	 20
373	 10	48.0	7.8	 20
374	 10	33.3	4.8	 16
375	 10	42.0	6.5	 20
376	 10	47.0	9.4	 20
377	 10	39.3	7.0	 20
378	 10	39.0	8.5	 25
379	 10	46.0	7.1	 25
380	 10	33.3	7.4	 20
381	 10	46.0	9.8	 25
382	 10	34.3	6.2	 20
383	 10	47.0	7.7	 25
384	 10	537.0	75.6	 25
385	 10	37.5	6.3	 20
386	 10	51.0	9.2	 25
387	 10	42.0	6.8	 25
388	 10	30.3	6.1	 16
389	 10	37.3	7.9	 20
390	 10	36.8	6.9	 20
391	 10	36.5	6.4	 16
392	 10	35.3	6.7	 20
393	 10	30.0	4.6	 25
394	 10	35.0	9.0	 20
395	 10	37.0	6.0	 25
396	 10	37.0	6.6	 25
397	 10	53.0	9.8	 20
398	 10	35.0	7.0	 25
399	 10	34.0	6.0	 25
400	 10	32.0	4.7	 20
401	 10	29.0	4.2	 25
402	 10	34.0	6.9	 25
403	 10	32.3	4.7	 16
404	 10	41.3	6.8	 20
405	 10	46.0	6.0	 16
406	 10	53.3	9.2	 20
407	 10	54.0	6.9	 20
408	 10	38.3	5.4	 16
409	 10	53.0	6.9	 25
410	 10	38.0	6.2	 25
411	 10	33.3	8.0	 20
412	 10	163.0	18.8	 25
413	 10	133.0	17.6	 25
414	 10	59.0	10.0	 20
415	 10	33.0	5.6	 25
416	 10	34.0	5.2	 25
417	 10	39.0	4.3	 20
418	 10	78.0	12.4	 25
419	 10	85.5	13.2	 20
420	 10	176.3	13.3	 16
421	 10	64.3	11.8	 20
422	 10	48.5	7.3	 20
423	 10	59.0	7.9	 16
424	 10	53.0	6.8	 25
425	 10	87.0	12.7	 25
426	 10	51.3	9.2	 20
427	 10	54.0	8.3	 25
428	 10	42.0	7.5	 25
429	 10	33.0	8.5	 20
430	 10	69.0	12.3	 25
431	 10	136.5	21.6	 20
432	 10	71.0	12.2	 25
433	 10	75.0	19.4	 25
434	 10	64.3	11.9	 20
435	 10	35.0	7.3	 20
436	 10	38.0	7.3	 20
437	 10	556.0	45.0	 16
438	 10	43.5	10.6	 20
439	 10	30.3	4.4	 20
440	 10	42.3	8.1	 20
441	 10	34.0	7.3	 25
442	 10	33.0	6.7	 25
443	 10	30.3	5.9	 20
444	 10	32.0	5.5	 25
445	 10	33.0	10.5	 25
446	 10	29.5	5.2	 20
447	 10	31.0	6.3	 25
448	 10	34.0	5.0	 25
449	 10	33.8	6.9	 20
450	 10	158.3	25.1	 20
451	 10	32.0	4.6	 20
452	 10	37.5	6.4	 16
453	 10	80.3	12.5	 20
454	 10	123.0	13.7	 16
455	 10	247.0	33.7	 25
456	 10	52.0	9.7	 25
457	 10	37.3	6.0	 20
458	 10	31.0	5.9	 25
459	 10	30.0	5.0	 25
460	 10	37.5	7.4	 20
461	 10	35.0	8.2	 25
462	 10	37.0	7.4	 25
463	 10	53.0	9.6	 20
464	 10	50.0	8.4	 25
465	 10	153.0	23.6	 25
466	 10	532.3	21.9	 16
467	 10	120.3	25.2	 20
468	 10	77.0	12.4	 20
469	 10	100.5	15.3	 16
470	 10	35.3	6.7	 20
471	 10	35.0	7.5	 25
472	 10	36.3	7.1	 20
473	 10	33.0	4.9	 25
474	 10	39.0	6.5	 25
475	 10	32.8	5.6	 20
476	 10	53.0	8.1	 25
477	 10	36.0	5.7	 25
478	 10	36.3	6.6	 20
479	 10	35.0	6.0	 25
480	 10	40.0	7.2	 20
481	 10	29.8	5.3	 20
482	 10	47.3	7.6	 20
483	 10	31.3	5.9	 16
484	 10	31.0	5.7	 20
485	 10	40.0	6.7	 20
486	 10	30.0	4.8	 16
487	 10	44.0	6.2	 25
488	 10	37.0	9.3	 25
489	 10	215.3	23.5	 20
490	 10	156.0	20.2	 25
491	 10	103.0	12.6	 25
492	 10	37.5	6.1	 20
493	 10	50.0	8.0	 25
494	 10	116.0	18.4	 25
495	 10	44.0	7.3	 20
496	 10	36.0	6.5	 25
497	 10	188.8	24.0	 20
498	 10	388.8	32.8	 16
499	 10	50.3	7.0	 20
500	 10	54.0	8.5	 20
501	 10	36.3	4.7	 16
502	 10	34.0	6.2	 25
503	 10	73.3	6.7	 20
504	 10	40.0	8.0	 25
505	 10	42.0	8.8	 25
506	 10	282.3	33.3	 20
507	 10	306.0	24.1	 25
508	 10	149.0	15.8	 25
509	 10	542.3	38.0	 20
510	 10	48.0	8.1	 25
511	 10	54.0	7.8	 25
512	 10	34.0	5.5	 20
513	 10	31.3	4.6	 20
514	 10	33.8	8.1	 20
515	 10	228.5	22.2	 16
516	 10	55.0	6.8	 20
517	 10	33.3	6.9	 20
518	 10	31.3	6.6	 20
519	 10	60.0	11.9	 25
520	 10	32.0	6.1	 25
521	 10	198.3	25.8	 20
522	 10	84.0	11.9	 25
523	 10	151.0	21.1	 25
524	 10	59.5	9.9	 20
525	 10	76.0	13.7	 25
526	 10	45.0	7.8	 25
527	 10	33.0	6.1	 20
528	 10	35.3	6.1	 20
529	 10	44.0	8.6	 16
530	 10	36.3	6.1	 20
531	 10	152.3	14.1	 20
532	 10	188.0	15.2	 16
533	 10	46.5	7.4	 20
534	 10	39.0	6.2	 25
535	 10	46.0	7.4	 20
536	 10	33.0	7.0	 25
537	 10	32.0	7.0	 25
538	 10	28.5	5.7	 20
539	 10	31.0	4.4	 25
540	 10	33.0	6.5	 25
541	 10	31.3	6.1	 20
542	 10	55.0	8.3	 25
543	 10	44.0	6.9	 25
544	 10	51.8	9.8	 16
545	 10	81.8	11.6	 20
546	 10	170.5	19.9	 20
547	 10	113.3	13.8	 16
548	 10	51.3	6.8	 20
549	 10	40.0	5.3	 25
550	 10	84.0	9.3	 20
551	 10	43.0	6.5	 25
552	 10	49.0	8.4	 25
553	 10	111.0	12.5	 20
554	 10	36.0	7.0	 25
555	 10	38.0	4.8	 20
556	 10	295.0	46.5	 25
557	 10	152.0	16.7	 25
558	 10	104.0	9.3	 20
559	 10	139.0	19.6	 25
560	 10	192.3	21.4	 20
561	 10	121.5	18.0	 16
562	 10	62.0	10.8	 20
563	 10	36.0	7.1	 20
564	 10	42.0	8.5	 16
565	 10	195.0	19.9	 25
566	 10	75.0	14.0	 25
567	 10	44.5	9.6	 20
568	 10	64.0	11.9	 25
569	 10	38.0	6.9	 25
570	 10	71.0	14.1	 20
571	 10	35.0	7.4	 25
572	 10	51.0	8.3	 25
573	 10	39.5	7.0	 20
574	 10	67.0	8.0	 25
575	 10	138.3	22.9	 20
576	 10	35.3	6.1	 16
577	 10	34.0	8.2	 20
578	 10	31.3	3.8	 16
579	 10	33.0	5.4	 20
580	 10	31.0	5.4	 25
581	 10	39.5	6.7	 20
582	 10	31.0	4.4	 25
583	 10	34.0	6.3	 25
584	 10	52.3	8.4	 20
585	 10	57.0	7.8	 25
586	 10	197.0	17.5	 25
587	 10	63.0	7.9	 20
588	 10	40.0	6.3	 25
589	 10	37.0	6.8	 25
590	 10	35.0	6.0	 20
591	 10	143.0	14.5	 20
592	 10	503.3	40.3	 20
593	 10	1201.8	64.9	 16
594	 10	46.5	10.0	 20
595	 10	34.8	5.8	 20
596	 10	40.5	7.1	 20
597	 10	46.0	9.5	 25
598	 10	87.0	11.0	 25
599	 10	79.3	11.5	 20
600	 10	50.0	7.5	 25
601	 10	95.0	13.8	 25
602	 10	56.3	6.6	 20
603	 10	35.0	6.8	 25
604	 10	33.3	6.8	 20
605	 10	260.0	44.7	 25
606	 10	49.0	8.7	 20
607	 10	32.0	6.3	 16
608	 10	33.8	6.4	 20
609	 10	33.3	6.4	 20
610	 10	36.8	18.0	 16
611	 10	34.3	8.0	 20
612	 10	36.0	6.9	 25
613	 10	38.8	6.0	 20
614	 10	32.0	4.8	 25
615	 10	38.0	6.7	 25
616	 10	32.8	5.0	 20
617	 10	68.0	10.4	 25
618	 10	52.0	9.1	 25
619	 10	71.5	11.1	 20
620	 10	38.0	6.9	 25
621	 10	33.0	5.7	 25
622	 10	32.3	6.1	 16
623	 10	42.0	8.5	 20
624	 10	34.3	8.4	 20
625	 10	39.5	6.1	 16
626	 10	30.8	5.9	 20
627	 10	35.3	5.5	 20
628	 10	42.0	7.3	 25
629	 10	37.0	5.9	 25
630	 10	49.5	10.4	 20
631	 10	46.0	7.1	 25
632	 10	90.0	18.0	 25
633	 10	43.0	5.8	 20
634	 10	38.0	6.7	 25
635	 10	38.0	6.2	 25
636	 10	35.3	6.4	 20
637	 10	31.0	4.0	 25
638	 10	35.3	7.1	 20
639	 10	1454.3	81.9	 16
  0	 11	35.0	5.5	 25
  1	 11	27.0	4.3	 25
  2	 11	29.0	6.9	 20
  3	 11	28.3	5.0	 20
  4	 11	26.0	4.4	 20
  5	 11	27.3	5.4	 16
  6	 11	26.5	6.2	 20
  7	 11	29.0	4.8	 16
  8	 11	27.0	5.9	 25
  9	 11	26.0	6.7	 25
 10	 11	28.0	4.9	 20
 11	 11	28.0	4.8	 25
 12	 11	25.0	4.8	 25
 13	 11	28.0	6.5	 20
 14	 11	26.0	5.4	 25
 15	 11	24.0	4.3	 25
 16	 11	27.0	5.2	 20
 17	 11	27.0	6.2	 25
 18	 11	31.3	6.1	 20
 19	 11	25.3	6.6	 16
 20	 11	25.3	4.3	 20
 21	 11	26.5	4.5	 20
 22	 11	29.3	6.5	 16
 23	 11	25.5	5.9	 20
 24	 11	27.0	4.8	 25
 25	 11	27.3	5.2	 20
 26	 11	29.0	5.9	 25
 27	 11	26.0	4.6	 25
 28	 11	27.0	5.2	 20
 29	 11	32.0	6.2	 25
 30	 11	27.3	5.2	 20
 31	 11	29.0	6.2	 25
 32	 11	26.0	4.8	 25
 33	 11	30.3	7.4	 20
 34	 11	27.0	5.2	 20
 35	 11	27.0	4.9	 20
 36	 11	27.0	4.4	 16
 37	 11	26.0	7.3	 20
 38	 11	26.3	4.0	 20
 39	 11	24.0	5.2	 20
 40	 11	28.0	5.4	 25
 41	 11	27.0	5.4	 25
 42	 11	26.0	4.8	 20
 43	 11	25.0	5.9	 25
 44	 11	30.0	6.7	 25
 45	 11	24.8	4.8	 20
 46	 11	27.0	5.2	 25
 47	 11	28.0	5.5	 25
 48	 11	27.0	5.7	 20
 49	 11	27.0	4.4	 25
 50	 11	28.3	7.1	 20
 51	 11	28.0	5.0	 16
 52	 11	27.3	4.5	 20
 53	 11	30.0	5.8	 20
 54	 11	25.5	4.6	 16
 55	 11	27.0	3.9	 25
 56	 11	28.0	4.3	 20
 57	 11	27.0	5.9	 25
 58	 11	26.0	4.7	 25
 59	 11	26.0	4.3	 20
 60	 11	28.0	6.2	 25
 61	 11	27.0	6.0	 25
 62	 11	28.0	6.3	 20
 63	 11	28.0	5.6	 25
 64	 11	28.0	5.1	 25
 65	 11	26.5	5.6	 16
 66	 11	26.8	5.1	 20
 67	 11	30.0	6.0	 20
 68	 11	32.0	6.9	 16
 69	 11	31.0	5.8	 20
 70	 11	30.0	5.6	 25
 71	 11	30.5	6.2	 20
 72	 11	29.0	5.5	 25
 73	 11	28.0	5.5	 25
 74	 11	25.5	5.2	 20
 75	 11	28.0	5.7	 25
 76	 11	29.0	6.2	 25
 77	 11	26.3	5.4	 20
 78	 11	26.0	5.1	 25
 79	 11	27.3	6.2	 20
 80	 11	30.0	5.1	 25
 81	 11	27.3	4.7	 20
 82	 11	30.3	5.0	 16
 83	 11	24.3	3.3	 20
 84	 11	26.0	3.4	 20
 85	 11	31.5	6.2	 16
 86	 11	28.0	3.5	 25
 87	 11	26.0	6.9	 25
 88	 11	26.0	5.7	 20
 89	 11	29.0	5.6	 25
 90	 11	28.0	5.0	 25
 91	 11	25.5	5.5	 20
 92	 11	27.0	5.0	 25
 93	 11	29.0	6.8	 25
 94	 11	25.3	4.4	 20
 95	 11	29.0	5.1	 25
 96	 11	28.0	5.5	 20
 97	 11	30.5	5.3	 16
 98	 11	25.0	4.7	 20
 99	 11	25.0	4.5	 20
100	 11	28.3	5.1	 16
101	 11	30.3	5.4	 20
102	 11	26.0	5.7	 25
103	 11	29.3	5.4	 20
104	 11	28.0	4.8	 25
105	 11	26.0	5.8	 20
106	 11	30.0	5.7	 25
107	 11	28.0	6.5	 25
108	 11	28.3	5.4	 20
109	 11	25.0	4.3	 25
110	 11	27.0	6.3	 25
111	 11	26.0	5.5	 20
112	 11	28.0	7.3	 20
113	 11	26.0	3.9	 20
114	 11	28.3	4.6	 16
115	 11	27.0	5.6	 20
116	 11	28.0	4.3	 20
117	 11	28.0	5.2	 20
118	 11	30.0	5.4	 25
119	 11	30.0	6.0	 25
120	 11	32.3	6.7	 20
121	 11	31.0	6.8	 25
122	 11	28.0	5.7	 25
123	 11	30.3	5.4	 20
124	 11	29.0	5.4	 25
125	 11	28.0	4.7	 25
126	 11	30.5	6.0	 20
127	 11	28.0	5.5	 25
128	 11	31.3	6.4	 20
129	 11	27.5	5.7	 16
130	 11	30.0	4.9	 20
131	 11	29.0	7.0	 16
132	 11	31.3	7.4	 20
133	 11	38.0	6.5	 25
134	 11	33.5	6.8	 20
135	 11	34.0	6.3	 25
136	 11	32.0	6.2	 25
137	 11	32.3	7.3	 20
138	 11	27.0	4.7	 25
139	 11	30.0	6.7	 25
140	 11	31.0	5.6	 20
141	 11	33.0	7.5	 25
142	 11	30.0	6.1	 25
143	 11	25.5	2.5	 16
144	 11	31.3	5.3	 20
145	 11	29.0	5.9	 20
146	 11	29.0	7.1	 16
147	 11	31.3	6.2	 20
148	 11	31.0	6.2	 25
149	 11	29.3	5.4	 20
150	 11	29.0	5.7	 25
151	 11	30.0	4.7	 25
152	 11	30.0	4.8	 20
153	 11	27.0	6.0	 25
154	 11	32.0	6.2	 20
155	 11	32.0	7.8	 25
156	 11	29.0	5.9	 25
157	 11	27.0	5.6	 20
158	 11	30.0	4.4	 25
159	 11	27.3	5.6	 20
160	 11	32.3	6.6	 16
161	 11	29.3	5.5	 20
162	 11	33.0	5.8	 20
163	 11	36.0	5.3	 16
164	 11	33.0	5.2	 25
165	 11	34.0	7.2	 25
166	 11	29.3	6.2	 20
167	 11	35.0	6.0	 25
168	 11	31.0	6.4	 25
169	 11	28.3	5.1	 20
170	 11	30.0	5.8	 25
171	 11	28.0	5.6	 25
172	 11	30.0	6.5	 20
173	 11	34.0	7.7	 25
174	 11	30.5	6.0	 20
175	 11	33.3	5.8	 16
176	 11	30.3	7.1	 20
177	 11	27.3	4.6	 20
178	 11	29.0	6.0	 16
179	 11	29.3	4.9	 20
180	 11	26.0	7.9	 20
181	 11	28.0	5.1	 25
182	 11	28.0	5.6	 25
183	 11	26.0	3.5	 20
184	 11	27.0	5.3	 25
185	 11	25.0	5.1	 25
186	 11	27.0	5.3	 20
187	 11	26.0	5.0	 25
188	 11	26.0	5.6	 25
189	 11	25.0	4.9	 20
190	 11	24.5	4.5	 20
191	 11	25.5	5.4	 20
192	 11	25.0	3.4	 16
193	 11	25.5	4.8	 20
194	 11	28.5	5.5	 20
195	 11	28.0	5.3	 20
196	 11	27.0	5.2	 25
197	 11	27.0	5.4	 25
198	 11	28.0	5.5	 20
199	 11	25.0	5.1	 25
200	 11	27.0	4.7	 25
201	 11	24.3	4.4	 20
202	 11	25.0	4.8	 25
203	 11	26.0	4.4	 20
204	 11	27.0	4.3	 25
205	 11	29.0	6.1	 25
206	 11	25.3	6.2	 16
207	 11	27.0	7.2	 20
208	 11	25.0	6.0	 20
209	 11	26.0	5.4	 16
210	 11	26.3	4.1	 20
211	 11	30.0	6.6	 25
212	 11	27.0	6.7	 20
213	 11	28.0	6.2	 25
214	 11	25.0	3.6	 25
215	 11	30.0	5.6	 20
216	 11	26.0	5.5	 25
217	 11	29.0	5.8	 25
218	 11	27.0	3.6	 20
219	 11	28.0	5.9	 25
220	 11	28.0	5.8	 25
221	 11	28.3	5.7	 16
222	 11	29.3	5.3	 20
223	 11	28.5	5.7	 20
224	 11	27.0	6.6	 16
225	 11	30.0	6.2	 20
226	 11	28.5	5.1	 20
227	 11	26.0	5.4	 20
228	 11	27.0	5.1	 25
229	 11	26.3	4.9	 20
230	 11	29.0	4.7	 25
231	 11	26.0	6.1	 25
232	 11	25.3	4.8	 20
233	 11	29.0	5.3	 25
234	 11	27.0	5.7	 25
235	 11	25.3	4.3	 20
236	 11	27.0	5.2	 25
237	 11	27.3	6.2	 20
238	 11	28.0	5.8	 16
239	 11	27.0	3.3	 20
240	 11	29.3	6.0	 20
241	 11	30.0	7.2	 16
242	 11	30.0	5.5	 25
243	 11	28.0	4.9	 25
244	 11	29.0	5.5	 20
245	 11	26.0	4.6	 25
246	 11	25.0	5.4	 25
247	 11	27.3	5.8	 20
248	 11	28.0	6.1	 25
249	 11	28.0	4.4	 25
250	 11	30.0	7.2	 20
251	 11	28.0	4.9	 25
252	 11	26.3	4.2	 20
253	 11	24.0	3.9	 20
254	 11	27.3	4.6	 20
255	 11	26.3	6.2	 16
256	 11	25.3	4.8	 20
257	 11	26.0	8.7	 20
258	 11	29.3	5.5	 20
259	 11	26.0	3.8	 25
260	 11	28.0	5.2	 25
261	 11	27.3	4.3	 20
262	 11	26.0	4.0	 25
263	 11	25.0	4.2	 25
264	 11	27.5	6.7	 20
265	 11	27.0	5.1	 25
266	 11	28.0	5.3	 25
267	 11	27.0	4.5	 20
268	 11	28.0	4.6	 20
269	 11	27.3	4.9	 20
270	 11	26.0	3.2	 16
271	 11	26.0	4.7	 20
272	 11	27.0	4.9	 20
273	 11	27.3	5.4	 20
274	 11	28.0	4.4	 25
275	 11	30.0	6.4	 25
276	 11	26.3	4.0	 20
277	 11	27.0	6.0	 25
278	 11	28.3	5.3	 20
279	 11	28.0	4.7	 25
280	 11	28.0	4.8	 25
281	 11	27.5	4.7	 20
282	 11	29.0	4.5	 25
283	 11	29.0	5.4	 25
284	 11	26.0	4.9	 16
285	 11	26.3	5.2	 20
286	 11	25.3	4.5	 20
287	 11	30.3	5.2	 16
288	 11	26.5	5.2	 20
289	 11	27.0	5.5	 25
290	 11	25.0	5.8	 20
291	 11	25.0	5.8	 25
292	 11	27.0	4.9	 25
293	 11	28.3	5.7	 20
294	 11	28.0	5.7	 25
295	 11	26.0	4.8	 25
296	 11	27.5	6.3	 20
297	 11	26.0	4.2	 25
298	 11	26.0	5.1	 25
299	 11	23.5	6.3	 16
300	 11	25.8	6.0	 20
301	 11	25.3	5.5	 16
302	 11	27.0	5.6	 20
303	 11	25.3	3.5	 20
304	 11	30.0	7.0	 16
305	 11	29.0	6.3	 25
306	 11	28.0	4.8	 25
307	 11	26.0	5.1	 20
308	 11	28.0	5.3	 25
309	 11	29.0	5.0	 25
310	 11	30.0	6.2	 20
311	 11	24.0	5.7	 25
312	 11	28.0	4.9	 25
313	 11	26.3	5.2	 20
314	 11	29.0	6.0	 25
315	 11	27.0	5.5	 20
316	 11	26.3	3.8	 16
317	 11	24.0	3.2	 20
318	 11	25.0	5.5	 20
319	 11	27.0	5.7	 16
320	 11	29.0	5.9	 25
321	 11	27.0	5.2	 25
322	 11	28.0	5.7	 20
323	 11	25.0	4.5	 25
324	 11	23.0	3.6	 25
325	 11	26.3	4.6	 20
326	 11	26.0	4.4	 25
327	 11	24.5	4.5	 20
328	 11	28.0	7.1	 25
329	 11	27.0	4.2	 25
330	 11	28.8	6.6	 20
331	 11	27.0	5.5	 20
332	 11	27.0	7.2	 20
333	 11	31.3	6.2	 16
334	 11	28.0	4.6	 20
335	 11	29.3	6.1	 20
336	 11	27.0	4.4	 20
337	 11	29.0	7.0	 25
338	 11	28.0	5.9	 25
339	 11	27.3	5.0	 20
340	 11	25.0	4.6	 25
341	 11	27.0	3.8	 25
342	 11	25.0	5.5	 20
343	 11	26.0	5.1	 25
344	 11	28.0	5.3	 25
345	 11	29.0	3.7	 20
346	 11	28.0	4.1	 20
347	 11	26.5	5.4	 20
348	 11	25.0	5.4	 16
349	 11	24.3	5.3	 20
350	 11	29.0	5.9	 20
351	 11	29.3	6.1	 20
352	 11	29.0	5.5	 25
353	 11	28.3	4.7	 20
354	 11	28.0	6.1	 25
355	 11	27.0	5.7	 25
356	 11	26.5	5.1	 20
357	 11	30.0	6.7	 25
358	 11	27.0	7.2	 25
359	 11	27.5	6.3	 20
360	 11	27.0	5.5	 25
361	 11	27.0	5.0	 25
362	 11	26.3	3.2	 16
363	 11	27.0	4.3	 20
364	 11	28.0	4.8	 20
365	 11	29.0	5.9	 16
366	 11	26.3	5.3	 20
367	 11	26.0	6.3	 25
368	 11	26.0	3.7	 20
369	 11	29.0	5.1	 25
370	 11	28.0	4.8	 25
371	 11	26.0	4.6	 20
372	 11	27.0	5.4	 25
373	 11	29.0	6.0	 25
374	 11	27.0	5.2	 20
375	 11	29.0	5.9	 25
376	 11	26.0	4.6	 20
377	 11	28.0	5.6	 20
378	 11	30.0	6.4	 20
379	 11	32.0	6.3	 16
380	 11	28.3	5.7	 20
381	 11	26.3	5.1	 20
382	 11	28.5	7.7	 16
383	 11	27.0	4.7	 25
384	 11	29.0	4.5	 25
385	 11	26.0	4.4	 20
386	 11	31.0	7.4	 25
387	 11	24.0	5.2	 25
388	 11	26.5	5.1	 20
389	 11	27.0	6.8	 25
390	 11	26.0	5.4	 25
391	 11	27.0	5.9	 20
392	 11	26.0	5.7	 25
393	 11	25.0	3.8	 20
394	 11	27.3	4.6	 16
395	 11	32.0	6.1	 20
396	 11	24.0	3.5	 20
397	 11	29.5	5.6	 16
398	 11	25.0	4.9	 25
399	 11	28.0	5.5	 25
400	 11	29.0	6.3	 20
401	 11	25.0	4.0	 25
402	 11	28.0	6.8	 20
403	 11	30.0	11.3	 25
404	 11	30.0	4.9	 25
405	 11	28.8	6.1	 20
406	 11	27.0	5.2	 25
407	 11	26.0	5.3	 25
408	 11	25.3	5.4	 20
409	 11	26.3	4.1	 20
410	 11	24.0	5.3	 20
411	 11	27.3	8.1	 16
412	 11	28.0	6.0	 20
413	 11	24.3	4.1	 20
414	 11	24.0	4.8	 20
415	 11	28.0	6.8	 25
416	 11	29.0	6.8	 25
417	 11	29.3	5.9	 20
418	 11	29.0	6.2	 25
419	 11	27.0	4.6	 25
420	 11	24.3	4.7	 20
421	 11	26.0	4.4	 25
422	 11	29.0	6.3	 25
423	 11	28.0	4.8	 20
424	 11	26.3	6.4	 20
425	 11	26.0	3.8	 16
426	 11	26.5	4.6	 20
427	 11	28.5	6.1	 20
428	 11	26.5	5.6	 16
429	 11	28.0	5.6	 25
430	 11	24.0	4.4	 25
431	 11	27.0	5.3	 20
432	 11	29.0	4.9	 25
433	 11	26.0	6.2	 25
434	 11	25.3	4.2	 20
435	 11	27.0	5.5	 25
436	 11	27.0	7.0	 25
437	 11	27.0	6.9	 20
438	 11	27.0	5.4	 25
439	 11	27.0	5.1	 25
440	 11	28.5	4.9	 16
441	 11	24.3	3.6	 20
442	 11	27.0	4.4	 20
443	 11	25.3	4.3	 16
444	 11	23.0	4.5	 20
445	 11	30.0	6.1	 25
446	 11	25.5	4.8	 20
447	 11	27.0	5.6	 25
448	 11	26.0	4.9	 25
449	 11	29.0	6.6	 20
450	 11	29.0	4.7	 25
451	 11	29.0	5.0	 20
452	 11	27.0	4.9	 25
453	 11	28.0	4.5	 25
454	 11	27.3	4.9	 20
455	 11	23.3	4.4	 20
456	 11	27.5	6.4	 20
457	 11	26.3	5.1	 16
458	 11	26.0	4.5	 20
459	 11	27.3	5.0	 20
460	 11	25.8	4.5	 16
461	 11	29.0	5.3	 25
462	 11	26.0	4.5	 25
463	 11	28.5	5.4	 20
464	 11	27.0	4.7	 25
465	 11	25.0	5.8	 25
466	 11	29.0	6.0	 20
467	 11	26.0	4.9	 25
468	 11	28.0	4.6	 25
469	 11	26.0	4.7	 20
470	 11	27.0	4.8	 25
471	 11	23.0	3.4	 20
472	 11	26.3	4.3	 16
473	 11	30.0	6.9	 20
474	 11	25.0	3.6	 16
475	 11	24.0	3.3	 20
476	 11	27.0	4.3	 25
477	 11	27.5	5.7	 20
478	 11	26.0	4.3	 25
479	 11	27.0	6.4	 25
480	 11	29.3	7.2	 20
481	 11	28.0	5.3	 25
482	 11	27.0	4.8	 25
483	 11	27.3	4.4	 20
484	 11	24.0	4.5	 25
485	 11	30.0	7.1	 25
486	 11	27.5	6.3	 20
487	 11	28.0	5.8	 20
488	 11	27.8	6.5	 20
489	 11	27.0	4.8	 16
490	 11	27.0	4.7	 20
491	 11	28.0	3.7	 20
492	 11	24.5	3.4	 20
493	 11	27.0	5.5	 25
494	 11	27.0	4.8	 25
495	 11	27.3	5.5	 20
496	 11	26.0	5.2	 25
497	 11	27.0	5.0	 25
498	 11	26.5	5.4	 20
499	 11	24.0	4.8	 25
500	 11	24.5	4.3	 20
501	 11	25.0	4.6	 25
502	 11	28.0	5.1	 20
503	 11	27.0	5.5	 16
504	 11	29.3	5.7	 20
505	 11	28.0	5.6	 20
506	 11	28.8	6.0	 16
507	 11	26.5	4.7	 20
508	 11	27.0	4.2	 25
509	 11	28.3	8.1	 20
510	 11	27.0	4.9	 25
511	 11	27.0	5.9	 25
512	 11	28.0	3.4	 20
513	 11	29.0	5.6	 25
514	 11	27.0	5.0	 25
515	 11	27.3	5.2	 20
516	 11	31.0	5.1	 25
517	 11	30.0	5.8	 25
518	 11	27.3	5.8	 16
519	 11	27.0	5.0	 20
520	 11	27.3	5.6	 20
521	 11	25.5	5.0	 16
522	 11	23.3	5.0	 20
523	 11	30.0	6.1	 20
524	 11	26.0	4.5	 25
525	 11	26.0	4.9	 25
526	 11	25.0	4.7	 20
527	 11	27.0	5.5	 25
528	 11	26.0	5.4	 25
529	 11	28.0	4.5	 20
530	 11	25.0	5.7	 25
531	 11	28.0	7.2	 25
532	 11	25.0	4.8	 20
533	 11	27.0	4.8	 25
534	 11	27.0	4.8	 20
535	 11	26.0	5.8	 16
536	 11	26.3	3.6	 20
537	 11	24.0	3.7	 20
538	 11	25.0	5.3	 16
539	 11	27.0	6.3	 25
540	 11	24.0	4.3	 25
541	 11	25.3	3.3	 20
542	 11	30.0	5.5	 25
543	 11	30.0	7.3	 25
544	 11	28.3	4.2	 20
545	 11	28.0	5.0	 25
546	 11	25.0	5.9	 25
547	 11	28.0	4.9	 20
548	 11	28.0	5.1	 25
549	 11	25.3	4.8	 16
550	 11	25.0	5.1	 20
551	 11	27.0	5.3	 20
552	 11	26.5	5.9	 16
553	 11	26.0	3.7	 20
554	 11	25.0	5.1	 25
555	 11	27.3	3.9	 20
556	 11	28.0	4.8	 25
557	 11	27.0	4.9	 25
558	 11	29.0	6.2	 20
559	 11	26.0	5.3	 25
560	 11	27.0	3.6	 25
561	 11	28.3	6.5	 20
562	 11	24.0	5.2	 25
563	 11	25.0	4.9	 25
564	 11	25.5	4.9	 20
565	 11	27.0	5.0	 20
566	 11	28.3	6.1	 20
567	 11	26.0	4.7	 16
568	 11	26.3	4.4	 20
569	 11	26.0	6.8	 20
570	 11	25.8	6.2	 20
571	 11	27.0	4.3	 25
572	 11	27.0	4.6	 25
573	 11	25.3	4.4	 20
574	 11	26.0	4.6	 25
575	 11	23.0	4.8	 20
576	 11	29.0	5.3	 25
577	 11	28.0	5.9	 25
578	 11	25.0	5.4	 20
579	 11	26.0	4.9	 25
580	 11	24.0	4.3	 20
581	 11	25.5	5.3	 16
582	 11	25.0	3.8	 20
583	 11	28.0	5.1	 20
584	 11	27.0	5.3	 16
585	 11	30.0	6.0	 20
586	 11	24.0	4.7	 25
587	 11	24.3	4.5	 20
588	 11	26.0	5.0	 25
589	 11	25.0	4.7	 25
590	 11	24.3	4.5	 20
591	 11	26.0	5.3	 25
592	 11	26.0	4.7	 25
593	 11	25.3	4.7	 20
594	 11	26.0	5.4	 25
595	 11	26.0	4.4	 25
596	 11	26.5	5.0	 16
597	 11	27.3	5.1	 20
598	 11	25.3	4.0	 16
599	 11	28.5	7.0	 20
600	 11	24.3	5.5	 20
601	 11	24.3	5.6	 20
602	 11	24.0	9.9	 25
603	 11	25.0	4.7	 25
604	 11	26.8	5.1	 20
605	 11	26.0	5.3	 25
606	 11	26.0	6.3	 25
607	 11	28.0	4.9	 20
608	 11	29.0	5.8	 25
609	 11	26.0	4.8	 25
610	 11	27.0	5.7	 20
611	 11	24.0	4.8	 25
612	 11	28.5	4.8	 20
613	 11	23.5	6.0	 16
614	 11	26.3	4.3	 20
615	 11	24.5	4.3	 20
616	 11	27.3	4.2	 16
617	 11	26.0	4.9	 25
618	 11	25.0	4.0	 25
619	 11	26.0	4.8	 20
620	 11	29.0	6.1	 25
621	 11	26.0	3.5	 25
622	 11	27.3	5.6	 20
623	 11	27.0	4.5	 25
624	 11	28.0	5.1	 20
625	 11	26.0	4.6	 25
626	 11	27.0	4.7	 25
627	 11	28.3	5.2	 16
628	 11	27.0	5.5	 20
629	 11	26.0	4.8	 20
630	 11	29.0	5.1	 16
631	 11	27.3	5.5	 20
632	 11	27.0	5.7	 25
633	 11	26.0	4.9	 20
634	 11	28.0	6.3	 25
635	 11	27.0	6.1	 25
636	 11	27.0	4.5	 20
637	 11	29.0	5.1	 25
638	 11	30.0	4.9	 25
639	 11	36.0	5.2	 20
  0	 12	875.0	225.4	 25
  1	 12	45.0	7.6	 20
  2	 12	37.0	8.6	 25
  3	 12	92.0	13.9	 25
  4	 12	34.0	6.7	 20
  5	 12	43.0	7.8	 25
  6	 12	55.0	8.6	 25
  7	 12	108.3	11.2	 20
  8	 12	65.3	13.3	 20
  9	 12	55.3	7.9	 20
 10	 12	32.3	4.4	 16
 11	 12	43.0	7.1	 20
 12	 12	33.5	6.8	 20
 13	 12	35.0	6.4	 20
 14	 12	32.0	10.2	 25
 15	 12	87.0	15.5	 25
 16	 12	53.8	10.1	 20
 17	 12	56.0	9.4	 25
 18	 12	50.0	8.5	 25
 19	 12	27.3	5.4	 20
 20	 12	71.0	14.5	 25
 21	 12	36.0	6.6	 25
 22	 12	56.3	11.7	 20
 23	 12	164.0	25.9	 25
 24	 12	107.3	18.3	 20
 25	 12	110.0	15.5	 16
 26	 12	32.3	7.8	 20
 27	 12	36.3	4.4	 16
 28	 12	58.5	10.5	 20
 29	 12	116.0	23.3	 25
 30	 12	79.3	10.9	 20
 31	 12	92.0	15.0	 25
 32	 12	71.0	12.9	 25
 33	 12	65.5	12.3	 20
 34	 12	41.0	7.9	 25
 35	 12	61.0	9.5	 25
 36	 12	33.3	6.7	 20
 37	 12	40.0	7.2	 25
 38	 12	126.0	17.9	 25
 39	 12	89.5	12.8	 16
 40	 12	117.8	20.5	 20
 41	 12	72.0	13.7	 20
 42	 12	113.5	13.8	 16
 43	 12	100.0	15.0	 20
 44	 12	68.0	12.2	 25
 45	 12	35.3	7.0	 20
 46	 12	32.0	5.1	 25
 47	 12	44.0	10.2	 25
 48	 12	43.3	9.6	 20
 49	 12	45.0	8.7	 25
 50	 12	40.3	4.9	 20
 51	 12	45.0	7.3	 25
 52	 12	66.0	8.3	 25
 53	 12	170.3	17.0	 20
 54	 12	203.0	32.5	 25
 55	 12	55.8	6.8	 20
 56	 12	49.3	7.7	 16
 57	 12	38.0	7.5	 20
 58	 12	40.5	8.4	 20
 59	 12	119.3	17.3	 16
 60	 12	34.0	5.4	 25
 61	 12	49.0	8.4	 25
 62	 12	92.0	8.9	 20
 63	 12	96.0	20.5	 25
 64	 12	93.0	15.8	 25
 65	 12	43.3	8.2	 20
 66	 12	95.0	9.9	 25
 67	 12	188.0	38.0	 25
 68	 12	188.3	22.0	 20
 69	 12	49.0	8.6	 25
 70	 12	72.0	10.0	 20
 71	 12	582.0	42.4	 16
 72	 12	204.5	32.5	 20
 73	 12	60.0	10.3	 20
 74	 12	80.8	13.6	 16
 75	 12	43.3	7.9	 20
 76	 12	98.5	10.7	 20
 77	 12	133.0	30.6	 25
 78	 12	42.0	6.1	 25
 79	 12	38.8	6.7	 20
 80	 12	117.0	21.1	 25
 81	 12	32.0	6.0	 25
 82	 12	89.0	10.3	 20
 83	 12	243.0	31.4	 25
 84	 12	58.0	10.9	 25
 85	 12	60.0	10.3	 20
 86	 12	88.5	10.0	 20
 87	 12	338.5	62.1	 20
 88	 12	194.5	23.7	 16
 89	 12	61.5	9.9	 20
 90	 12	179.0	26.1	 20
 91	 12	307.8	35.9	 20
 92	 12	244.0	36.9	 25
 93	 12	58.0	10.5	 25
 94	 12	102.5	20.0	 20
 95	 12	197.0	28.1	 25
 96	 12	45.0	9.9	 25
 97	 12	47.5	7.0	 20
 98	 12	47.0	7.0	 25
 99	 12	51.0	5.3	 20
100	 12	40.0	6.1	 25
101	 12	245.0	43.9	 25
102	 12	299.5	35.6	 16
103	 12	45.0	7.7	 20
104	 12	61.0	13.6	 20
105	 12	79.3	9.9	 16
106	 12	68.3	11.1	 20
107	 12	97.0	17.3	 25
108	 12	52.5	8.7	 20
109	 12	37.0	8.0	 25
110	 12	53.0	10.5	 25
111	 12	34.5	6.5	 20
112	 12	47.0	8.1	 25
113	 12	89.0	19.0	 25
114	 12	62.3	11.0	 20
115	 12	70.0	11.0	 25
116	 12	155.0	38.1	 25
117	 12	53.5	11.2	 16
118	 12	137.3	28.8	 20
119	 12	91.3	18.8	 20
120	 12	51.3	7.7	 16
121	 12	188.0	28.6	 20
122	 12	362.0	90.7	 25
123	 12	266.8	47.3	 20
124	 12	167.0	38.8	 25
125	 12	87.5	13.8	 20
126	 12	181.0	36.9	 25
127	 12	420.0	84.4	 25
128	 12	376.0	38.0	 20
129	 12	349.0	38.5	 25
130	 12	434.0	26.1	 25
131	 12	1111.8	78.3	 20
132	 12	759.0	70.6	 25
133	 12	563.8	109.0	 20
134	 12	386.8	35.8	 16
135	 12	359.3	48.7	 20
136	 12	396.8	69.9	 20
137	 12	500.0	46.8	 16
138	 12	428.0	58.1	 25
139	 12	447.0	87.5	 25
140	 12	303.3	28.1	 20
141	 12	2120.0	298.9	 25
142	 12	674.0	169.9	 25
143	 12	100.8	17.5	 20
144	 12	216.0	34.9	 25
145	 12	1019.0	245.7	 25
146	 12	946.5	127.5	 20
147	 12	483.0	80.7	 25
148	 12	222.8	24.5	 16
149	 12	832.3	99.0	 20
150	 12	117.5	20.9	 20
151	 12	1353.3	84.9	 16
152	 12	497.0	77.0	 20
153	 12	69.3	14.5	 20
154	 12	1017.0	92.0	 20
155	 12	803.0	147.9	 25
156	 12	950.0	210.2	 25
157	 12	190.3	23.5	 20
158	 12	280.0	66.1	 25
159	 12	365.0	61.4	 25
160	 12	273.3	41.7	 20
161	 12	102.0	16.3	 25
162	 12	66.0	13.0	 25
163	 12	2240.0	221.1	 20
164	 12	2278.8	312.3	 20
165	 12	2251.5	416.9	 20
166	 12	661.5	96.9	 16
167	 12	1991.3	228.3	 20
168	 12	815.5	173.0	 20
169	 12	361.0	68.3	 20
170	 12	271.0	52.4	 25
171	 12	577.0	119.4	 25
172	 12	860.8	60.6	 20
173	 12	990.0	133.0	 25
174	 12	497.8	39.6	 20
175	 12	942.0	150.6	 25
176	 12	1550.0	191.0	 25
177	 12	733.8	77.4	 20
178	 12	39.0	7.1	 25
179	 12	692.0	121.3	 25
180	 12	111.0	17.2	 16
181	 12	35.3	7.7	 20
182	 12	46.0	7.1	 20
183	 12	41.8	7.4	 16
184	 12	37.0	7.9	 20
185	 12	35.0	5.5	 25
186	 12	38.3	6.1	 20
187	 12	39.0	7.0	 25
188	 12	32.0	7.2	 25
189	 12	52.5	8.2	 20
190	 12	67.0	9.5	 25
191	 12	33.0	7.9	 25
192	 12	46.3	7.6	 20
193	 12	39.0	5.5	 25
194	 12	30.0	5.3	 25
195	 12	31.3	4.5	 16
196	 12	31.0	6.6	 20
197	 12	32.3	5.1	 20
198	 12	29.8	5.2	 16
199	 12	30.3	5.6	 20
200	 12	33.5	7.1	 16
201	 12	36.0	8.0	 25
202	 12	33.0	7.7	 25
203	 12	36.3	6.4	 20
204	 12	32.0	5.7	 25
205	 12	46.0	8.6	 25
206	 12	32.0	5.9	 20
207	 12	33.0	6.4	 25
208	 12	38.0	7.5	 25
209	 12	118.8	18.2	 20
210	 12	58.0	8.4	 25
211	 12	84.3	11.3	 20
212	 12	37.0	6.9	 16
213	 12	32.3	6.3	 20
214	 12	65.5	9.4	 20
215	 12	38.3	8.7	 16
216	 12	36.0	10.1	 25
217	 12	33.0	7.2	 25
218	 12	42.0	6.5	 20
219	 12	45.0	7.8	 25
220	 12	33.0	5.9	 25
221	 12	40.3	6.9	 20
222	 12	45.0	10.8	 25
223	 12	33.8	6.5	 20
224	 12	35.0	6.4	 25
225	 12	33.0	6.8	 25
226	 12	34.3	7.4	 20
227	 12	34.0	6.2	 20
228	 12	39.0	5.5	 20
229	 12	35.5	7.0	 16
230	 12	33.3	4.8	 20
231	 12	33.3	7.7	 20
232	 12	35.0	5.7	 20
233	 12	36.0	5.5	 25
234	 12	78.0	12.8	 25
235	 12	40.3	8.7	 20
236	 12	35.0	6.5	 25
237	 12	31.0	6.2	 25
238	 12	30.0	6.0	 20
239	 12	38.0	5.3	 25
240	 12	30.0	5.3	 25
241	 12	32.5	6.3	 20
242	 12	39.3	6.1	 20
243	 12	45.3	6.4	 20
244	 12	30.3	5.1	 16
245	 12	40.0	6.4	 20
246	 12	33.0	6.3	 20
247	 12	29.0	5.9	 20
248	 12	34.0	7.3	 25
249	 12	37.0	6.3	 20
250	 12	30.0	5.6	 25
251	 12	42.0	8.3	 25
252	 12	35.3	6.4	 20
253	 12	32.0	7.1	 25
254	 12	34.0	5.4	 25
255	 12	34.3	7.1	 20
256	 12	35.0	5.3	 25
257	 12	30.0	4.9	 25
258	 12	27.0	5.1	 16
259	 12	31.3	6.0	 20
260	 12	30.0	6.0	 20
261	 12	43.3	7.4	 16
262	 12	44.5	6.6	 20
263	 12	44.0	6.0	 25
264	 12	67.3	11.5	 20
265	 12	33.0	6.1	 25
266	 12	36.0	5.7	 25
267	 12	36.0	6.2	 20
268	 12	35.0	5.3	 25
269	 12	40.0	6.8	 25
270	 12	39.5	6.6	 20
271	 12	39.0	8.1	 25
272	 12	34.3	6.5	 20
273	 12	35.0	5.9	 20
274	 12	35.3	5.5	 20
275	 12	32.3	5.4	 16
276	 12	29.0	3.7	 20
277	 12	36.3	6.7	 20
278	 12	55.5	9.5	 16
279	 12	87.0	12.2	 25
280	 12	157.0	19.7	 25
281	 12	30.3	4.5	 20
282	 12	31.0	6.9	 25
283	 12	35.0	6.0	 25
284	 12	32.5	8.3	 20
285	 12	32.0	7.3	 25
286	 12	33.0	5.3	 25
287	 12	31.8	7.1	 20
288	 12	44.0	10.3	 25
289	 12	56.3	8.5	 20
290	 12	58.0	11.1	 16
291	 12	56.0	8.4	 20
292	 12	49.0	9.3	 20
293	 12	42.0	7.2	 16
294	 12	31.0	6.0	 25
295	 12	33.0	6.2	 25
296	 12	36.5	6.7	 20
297	 12	31.0	8.0	 25
298	 12	35.3	8.9	 20
299	 12	31.0	6.2	 25
300	 12	36.0	6.7	 25
301	 12	30.3	7.4	 20
302	 12	34.0	5.3	 25
303	 12	33.0	5.3	 25
304	 12	33.0	7.4	 20
305	 12	32.0	5.7	 20
306	 12	36.5	6.1	 20
307	 12	41.5	7.0	 16
308	 12	40.8	6.9	 20
309	 12	37.8	5.4	 20
310	 12	44.3	6.5	 20
311	 12	38.0	13.1	 25
312	 12	35.0	7.8	 25
313	 12	33.3	5.1	 20
314	 12	35.0	5.2	 25
315	 12	44.0	7.5	 25
316	 12	45.0	7.3	 20
317	 12	33.0	7.8	 25
318	 12	33.0	5.9	 25
319	 12	29.3	4.9	 20
320	 12	34.0	5.9	 20
321	 12	35.3	6.0	 16
322	 12	37.3	6.2	 20
323	 12	40.0	8.3	 20
324	 12	31.3	7.1	 16
325	 12	34.0	5.6	 25
326	 12	33.0	5.7	 25
327	 12	41.0	5.6	 20
328	 12	38.0	5.4	 25
329	 12	33.0	5.0	 25
330	 12	35.3	6.2	 20
331	 12	33.0	6.1	 25
332	 12	39.0	7.4	 25
333	 12	39.3	6.3	 20
334	 12	40.0	8.3	 25
335	 12	203.0	28.0	 25
336	 12	41.3	7.3	 16
337	 12	31.8	6.9	 20
338	 12	34.0	5.4	 20
339	 12	32.3	6.3	 16
340	 12	36.0	5.8	 20
341	 12	47.0	7.0	 25
342	 12	73.0	13.5	 20
343	 12	47.0	8.1	 25
344	 12	51.0	8.7	 25
345	 12	53.8	8.5	 20
346	 12	35.0	7.9	 25
347	 12	42.0	7.5	 20
348	 12	64.0	8.0	 25
349	 12	29.0	4.9	 25
350	 12	36.8	6.7	 20
351	 12	32.0	4.5	 20
352	 12	58.5	11.4	 20
353	 12	53.0	7.6	 16
354	 12	44.3	8.6	 20
355	 12	56.3	9.4	 20
356	 12	39.0	6.7	 16
357	 12	51.0	8.5	 25
358	 12	76.0	14.4	 25
359	 12	84.5	9.2	 20
360	 12	34.0	4.9	 25
361	 12	30.0	6.2	 25
362	 12	89.3	9.6	 20
363	 12	30.0	7.8	 25
364	 12	33.0	5.4	 25
365	 12	31.0	6.1	 20
366	 12	29.0	5.3	 25
367	 12	37.3	5.3	 20
368	 12	36.3	7.6	 16
369	 12	45.0	9.5	 20
370	 12	35.3	5.6	 20
371	 12	57.3	10.0	 16
372	 12	38.0	8.1	 25
373	 12	63.3	8.0	 20
374	 12	37.0	5.9	 25
375	 12	53.0	11.8	 25
376	 12	52.5	8.4	 20
377	 12	37.0	5.8	 25
378	 12	34.0	7.3	 25
379	 12	34.3	7.1	 20
380	 12	31.0	4.3	 25
381	 12	40.0	12.5	 25
382	 12	34.3	6.1	 20
383	 12	33.3	6.3	 20
384	 12	52.3	8.1	 20
385	 12	38.8	7.1	 16
386	 12	33.0	6.1	 20
387	 12	35.5	6.7	 20
388	 12	34.8	7.4	 20
389	 12	33.0	6.1	 25
390	 12	30.0	4.2	 25
391	 12	40.0	6.9	 20
392	 12	35.0	6.0	 25
393	 12	41.0	8.6	 25
394	 12	178.0	19.8	 20
395	 12	33.0	6.7	 25
396	 12	34.0	7.0	 20
397	 12	39.0	5.7	 25
398	 12	33.0	5.7	 20
399	 12	30.3	5.9	 16
400	 12	42.3	7.8	 20
401	 12	34.8	5.6	 20
402	 12	46.3	6.3	 16
403	 12	46.0	8.9	 25
404	 12	34.0	5.0	 25
405	 12	100.0	13.3	 20
406	 12	35.0	6.6	 25
407	 12	32.0	6.9	 25
408	 12	30.5	6.0	 20
409	 12	35.0	6.3	 25
410	 12	35.0	7.3	 25
411	 12	30.0	4.5	 20
412	 12	32.0	5.8	 25
413	 12	39.0	6.2	 25
414	 12	38.3	7.5	 16
415	 12	39.8	7.1	 20
416	 12	68.3	8.6	 20
417	 12	34.5	6.2	 16
418	 12	34.0	6.2	 20
419	 12	51.0	8.5	 25
420	 12	181.5	16.1	 20
421	 12	33.0	5.1	 25
422	 12	31.3	4.8	 20
423	 12	28.0	4.3	 25
424	 12	63.0	9.5	 25
425	 12	47.5	7.8	 20
426	 12	57.0	9.5	 25
427	 12	30.0	6.2	 25
428	 12	32.0	4.4	 20
429	 12	33.8	6.0	 20
430	 12	34.3	5.5	 20
431	 12	38.0	8.2	 16
432	 12	36.5	6.9	 20
433	 12	42.3	7.1	 20
434	 12	37.3	8.7	 16
435	 12	38.0	7.4	 25
436	 12	42.0	6.5	 25
437	 12	42.3	7.3	 20
438	 12	78.0	9.7	 25
439	 12	32.0	5.8	 25
440	 12	59.5	8.5	 20
441	 12	30.0	5.6	 25
442	 12	29.0	6.5	 25
443	 12	32.0	5.0	 20
444	 12	41.0	7.6	 25
445	 12	38.3	7.1	 16
446	 12	42.3	7.3	 20
447	 12	41.3	6.5	 20
448	 12	38.5	8.3	 16
449	 12	34.8	6.3	 20
450	 12	34.0	6.9	 25
451	 12	33.5	7.6	 20
452	 12	33.0	7.5	 25
453	 12	33.0	6.7	 25
454	 12	34.0	5.6	 20
455	 12	37.0	5.6	 25
456	 12	42.0	8.4	 25
457	 12	39.3	5.8	 20
458	 12	31.0	5.6	 25
459	 12	33.0	6.2	 25
460	 12	33.0	5.9	 20
461	 12	39.0	7.6	 20
462	 12	32.3	6.3	 20
463	 12	28.0	3.7	 16
464	 12	30.3	3.9	 20
465	 12	31.0	4.9	 20
466	 12	36.0	4.7	 20
467	 12	33.0	5.7	 25
468	 12	31.0	5.0	 25
469	 12	33.3	6.3	 20
470	 12	34.0	7.2	 25
471	 12	35.3	5.8	 20
472	 12	35.0	6.8	 25
473	 12	32.0	4.8	 25
474	 12	151.3	25.0	 20
475	 12	35.0	6.3	 25
476	 12	37.0	5.8	 20
477	 12	33.5	5.7	 16
478	 12	34.3	7.0	 20
479	 12	42.0	8.3	 20
480	 12	33.3	4.6	 16
481	 12	93.3	16.3	 20
482	 12	66.0	8.0	 25
483	 12	41.0	6.9	 20
484	 12	81.0	12.2	 25
485	 12	60.0	11.7	 25
486	 12	89.5	13.4	 20
487	 12	39.0	8.5	 25
488	 12	35.0	5.1	 25
489	 12	54.8	7.6	 20
490	 12	54.0	9.7	 25
491	 12	32.0	7.0	 25
492	 12	33.3	7.2	 16
493	 12	35.0	5.3	 20
494	 12	31.3	5.2	 16
495	 12	37.5	7.3	 20
496	 12	31.8	6.3	 20
497	 12	35.3	5.7	 20
498	 12	34.0	6.0	 25
499	 12	34.0	5.4	 25
500	 12	40.0	7.8	 20
501	 12	48.0	6.5	 25
502	 12	36.0	6.8	 25
503	 12	61.0	11.8	 20
504	 12	58.0	9.5	 25
505	 12	51.0	6.5	 25
506	 12	40.8	7.6	 20
507	 12	58.0	10.0	 25
508	 12	35.5	7.1	 20
509	 12	34.3	5.0	 16
510	 12	31.3	6.1	 20
511	 12	32.0	6.7	 20
512	 12	45.3	7.6	 16
513	 12	51.0	9.2	 25
514	 12	33.0	5.8	 25
515	 12	37.0	6.3	 20
516	 12	40.0	6.5	 25
517	 12	47.0	9.6	 25
518	 12	33.0	5.6	 20
519	 12	28.0	5.5	 25
520	 12	29.5	6.0	 20
521	 12	31.0	4.3	 25
522	 12	34.0	5.6	 25
523	 12	32.0	3.5	 16
524	 12	33.3	4.6	 20
525	 12	31.0	5.7	 20
526	 12	34.5	5.2	 16
527	 12	50.0	8.2	 20
528	 12	31.0	4.7	 25
529	 12	34.3	7.4	 20
530	 12	40.0	6.9	 25
531	 12	31.0	4.9	 25
532	 12	32.3	5.3	 20
533	 12	34.0	5.6	 25
534	 12	36.0	6.4	 25
535	 12	37.5	10.5	 20
536	 12	35.0	6.9	 25
537	 12	45.0	10.0	 25
538	 12	37.0	5.9	 20
539	 12	37.0	7.3	 20
540	 12	35.0	6.4	 20
541	 12	32.5	6.3	 16
542	 12	45.3	8.7	 20
543	 12	37.0	5.1	 16
544	 12	267.0	48.5	 25
545	 12	35.0	7.6	 25
546	 12	40.3	8.3	 20
547	 12	99.0	13.2	 25
548	 12	57.0	9.2	 25
549	 12	30.5	4.6	 20
550	 12	31.0	5.6	 25
551	 12	32.0	6.3	 25
552	 12	31.0	3.9	 20
553	 12	47.0	6.1	 25
554	 12	34.0	5.5	 20
555	 12	35.3	5.3	 16
556	 12	32.0	6.0	 20
557	 12	39.5	7.1	 20
558	 12	32.0	6.0	 16
559	 12	32.0	5.4	 20
560	 12	32.0	4.8	 25
561	 12	29.5	4.8	 20
562	 12	34.0	7.7	 25
563	 12	38.0	7.3	 25
564	 12	34.5	5.3	 20
565	 12	30.0	6.2	 25
566	 12	32.0	7.6	 25
567	 12	33.5	6.4	 20
568	 12	73.0	13.7	 25
569	 12	38.5	8.0	 20
570	 12	32.3	3.9	 20
571	 12	31.3	5.4	 20
572	 12	32.5	5.1	 16
573	 12	32.3	5.8	 20
574	 12	40.0	4.3	 20
575	 12	33.0	7.5	 20
576	 12	43.0	7.7	 25
577	 12	33.0	3.8	 25
578	 12	40.0	6.5	 20
579	 12	50.0	7.7	 25
580	 12	37.0	7.3	 25
581	 12	29.0	5.2	 20
582	 12	33.0	5.8	 25
583	 12	35.0	6.9	 25
584	 12	33.0	5.3	 20
585	 12	36.0	6.9	 25
586	 12	34.3	6.0	 20
587	 12	34.3	6.0	 16
588	 12	34.5	5.5	 20
589	 12	31.0	5.7	 20
590	 12	32.3	6.4	 16
591	 12	47.0	8.1	 25
592	 12	48.0	8.3	 25
593	 12	34.5	6.6	 20
594	 12	32.0	6.3	 25
595	 12	39.3	8.1	 20
596	 12	32.0	5.4	 25
597	 12	32.0	6.2	 25
598	 12	31.0	4.1	 20
599	 12	33.0	5.7	 25
600	 12	35.0	6.8	 25
601	 12	50.0	10.4	 16
602	 12	33.0	5.6	 20
603	 12	32.5	6.6	 20
604	 12	33.3	5.6	 16
605	 12	39.0	7.0	 20
606	 12	39.0	6.4	 25
607	 12	50.0	10.4	 20
608	 12	76.0	11.5	 25
609	 12	33.0	5.9	 25
610	 12	37.5	6.9	 20
611	 12	37.0	5.6	 25
612	 12	33.0	4.5	 25
613	 12	28.0	5.7	 20
614	 12	33.0	6.5	 25
615	 12	35.0	7.4	 25
616	 12	46.3	9.5	 20
617	 12	132.3	16.6	 20
618	 12	92.0	9.4	 16
619	 12	28.3	6.5	 20
620	 12	32.3	5.4	 20
621	 12	87.3	12.3	 16
622	 12	81.0	12.8	 25
623	 12	76.0	11.7	 25
624	 12	37.5	6.9	 20
625	 12	45.0	129.3	 25
626	 12	28.0	4.0	 25
627	 12	35.0	7.2	 20
628	 12	35.0	4.8	 25
629	 12	31.0	4.7	 25
630	 12	32.3	5.6	 20
631	 12	30.0	6.3	 25
632	 12	32.3	6.2	 20
633	 12	79.5	10.5	 16
634	 12	29.3	5.7	 20
635	 12	32.0	5.7	 20
636	 12	31.3	6.5	 16
637	 12	31.3	5.3	 20
638	 12	42.0	5.0	 25
639	 12	1391.8	104.9	 20
  0	 13	34.8	7.8	 20
  1	 13	31.3	6.4	 16
  2	 13	32.5	5.7	 20
  3	 13	94.0	15.1	 25
  4	 13	30.3	5.6	 20
  5	 13	46.0	9.1	 25
  6	 13	35.0	6.8	 25
  7	 13	59.0	7.3	 20
  8	 13	35.0	7.1	 25
  9	 13	39.0	10.0	 25
 10	 13	33.0	7.0	 20
 11	 13	49.0	10.0	 25
 12	 13	35.0	7.0	 25
 13	 13	35.3	4.6	 16
 14	 13	34.0	7.4	 20
 15	 13	36.3	6.4	 20
 16	 13	150.5	14.8	 16
 17	 13	39.5	7.4	 20
 18	 13	38.0	7.7	 25
 19	 13	36.0	8.7	 20
 20	 13	66.0	13.3	 25
 21	 13	36.3	5.7	 20
 22	 13	32.0	6.3	 25
 23	 13	52.0	10.2	 25
 24	 13	50.8	10.5	 20
 25	 13	55.0	11.9	 25
 26	 13	31.0	5.5	 25
 27	 13	40.5	7.5	 20
 28	 13	46.0	7.5	 25
 29	 13	51.0	6.6	 20
 30	 13	59.3	8.4	 16
 31	 13	53.0	7.6	 20
 32	 13	41.3	6.6	 20
 33	 13	39.3	5.4	 16
 34	 13	32.0	7.9	 25
 35	 13	34.0	4.8	 25
 36	 13	32.5	6.5	 20
 37	 13	40.0	6.6	 25
 38	 13	122.0	20.6	 25
 39	 13	41.3	6.9	 20
 40	 13	59.0	11.4	 25
 41	 13	40.0	7.1	 25
 42	 13	38.0	7.4	 20
 43	 13	79.0	12.2	 25
 44	 13	41.3	5.5	 20
 45	 13	35.5	8.2	 16
 46	 13	37.0	8.1	 20
 47	 13	35.8	7.8	 16
 48	 13	58.3	9.4	 20
 49	 13	43.3	8.2	 20
 50	 13	39.3	8.3	 20
 51	 13	37.0	7.8	 25
 52	 13	44.0	7.1	 25
 53	 13	50.0	9.0	 20
 54	 13	71.0	14.4	 25
 55	 13	32.0	6.2	 25
 56	 13	49.0	10.1	 20
 57	 13	34.0	6.1	 25
 58	 13	44.0	7.2	 25
 59	 13	99.5	12.1	 20
 60	 13	36.3	6.6	 20
 61	 13	48.3	8.8	 20
 62	 13	39.0	7.4	 16
 63	 13	38.0	8.0	 20
 64	 13	38.5	6.7	 20
 65	 13	38.5	8.8	 20
 66	 13	49.0	8.8	 25
 67	 13	41.0	8.1	 25
 68	 13	50.3	9.4	 20
 69	 13	49.0	7.8	 25
 70	 13	72.8	9.2	 20
 71	 13	258.0	38.3	 25
 72	 13	71.0	15.8	 25
 73	 13	37.3	7.3	 20
 74	 13	39.0	7.3	 25
 75	 13	38.0	7.4	 25
 76	 13	50.0	8.0	 16
 77	 13	35.8	6.0	 20
 78	 13	37.0	5.9	 20
 79	 13	41.0	9.3	 16
 80	 13	48.0	9.1	 20
 81	 13	35.0	9.6	 25
 82	 13	104.8	14.8	 20
 83	 13	86.0	16.0	 25
 84	 13	35.0	6.2	 25
 85	 13	31.0	3.4	 20
 86	 13	44.0	8.6	 25
 87	 13	188.0	39.4	 25
 88	 13	56.0	9.0	 20
 89	 13	35.0	7.6	 25
 90	 13	81.0	15.9	 25
 91	 13	113.8	15.9	 16
 92	 13	97.3	13.2	 20
 93	 13	39.5	7.3	 20
 94	 13	47.3	7.0	 16
 95	 13	157.5	23.3	 20
 96	 13	38.3	6.1	 20
 97	 13	38.0	8.9	 25
 98	 13	45.0	8.3	 25
 99	 13	36.3	8.0	 20
100	 13	34.0	6.8	 25
101	 13	81.0	14.2	 25
102	 13	70.3	10.5	 20
103	 13	34.0	7.1	 25
104	 13	35.0	6.1	 25
105	 13	39.0	9.0	 20
106	 13	37.0	6.6	 25
107	 13	61.5	12.8	 20
108	 13	47.5	8.0	 16
109	 13	33.5	6.3	 20
110	 13	35.5	5.8	 20
111	 13	55.3	9.0	 16
112	 13	115.0	22.0	 25
113	 13	34.0	4.4	 25
114	 13	38.8	8.5	 20
115	 13	43.0	7.6	 25
116	 13	48.0	9.6	 25
117	 13	32.0	5.6	 20
118	 13	43.0	8.4	 25
119	 13	40.0	6.8	 20
120	 13	33.0	5.8	 25
121	 13	53.0	8.3	 25
122	 13	57.0	7.1	 16
123	 13	47.3	8.2	 20
124	 13	35.0	6.9	 20
125	 13	32.3	5.9	 16
126	 13	39.0	6.7	 20
127	 13	155.8	37.5	 20
128	 13	81.3	19.2	 20
129	 13	64.0	14.6	 25
130	 13	220.0	41.8	 25
131	 13	222.8	34.6	 20
132	 13	1092.0	168.9	 25
133	 13	574.0	103.8	 25
134	 13	129.5	20.6	 20
135	 13	197.0	26.2	 25
136	 13	319.0	47.6	 25
137	 13	238.3	21.9	 20
138	 13	101.8	17.7	 20
139	 13	154.0	24.2	 20
140	 13	219.3	26.9	 16
141	 13	818.8	142.8	 20
142	 13	81.3	17.8	 20
143	 13	40.3	9.3	 20
144	 13	39.0	6.6	 25
145	 13	87.5	16.8	 20
146	 13	136.0	34.9	 25
147	 13	69.0	15.5	 25
148	 13	50.3	10.9	 20
149	 13	91.0	18.8	 25
150	 13	48.0	8.8	 25
151	 13	158.8	43.0	 20
152	 13	143.0	22.5	 25
153	 13	41.0	8.2	 25
154	 13	148.5	25.2	 16
155	 13	59.3	11.4	 20
156	 13	56.3	13.5	 20
157	 13	142.5	28.8	 16
158	 13	37.8	8.8	 20
159	 13	74.0	21.4	 25
160	 13	56.0	8.5	 20
161	 13	39.0	7.5	 25
162	 13	42.0	8.3	 25
163	 13	272.0	67.0	 20
164	 13	449.0	108.0	 25
165	 13	467.0	125.4	 25
166	 13	54.0	9.6	 20
167	 13	688.0	122.5	 25
168	 13	150.8	31.0	 20
169	 13	40.0	6.5	 20
170	 13	34.0	5.7	 20
171	 13	146.0	17.3	 16
172	 13	233.0	49.2	 20
173	 13	293.8	50.9	 20
174	 13	79.0	14.8	 16
175	 13	89.0	27.1	 25
176	 13	559.0	121.6	 25
177	 13	68.5	11.9	 20
178	 13	36.0	7.2	 25
179	 13	118.0	24.3	 25
180	 13	37.0	5.7	 20
181	 13	34.0	6.7	 25
182	 13	35.0	6.3	 25
183	 13	50.5	10.9	 20
184	 13	32.0	6.5	 25
185	 13	31.3	5.7	 20
186	 13	37.0	7.2	 16
187	 13	38.3	6.9	 20
188	 13	29.3	6.6	 20
189	 13	40.3	9.3	 16
190	 13	40.0	7.6	 25
191	 13	35.0	7.2	 25
192	 13	43.8	9.8	 20
193	 13	35.0	7.8	 25
194	 13	35.0	7.1	 20
195	 13	32.0	7.0	 25
196	 13	34.0	4.6	 25
197	 13	34.5	9.1	 20
198	 13	35.0	5.5	 25
199	 13	37.0	7.4	 25
200	 13	31.0	4.8	 20
201	 13	31.3	5.7	 20
202	 13	36.3	4.6	 20
203	 13	33.5	3.7	 16
204	 13	29.3	6.5	 20
205	 13	33.5	5.7	 20
206	 13	33.3	6.8	 20
207	 13	32.0	6.6	 25
208	 13	38.0	6.2	 25
209	 13	98.0	16.0	 20
210	 13	35.0	6.8	 25
211	 13	834.0	110.2	 25
212	 13	36.5	6.2	 20
213	 13	34.0	5.6	 25
214	 13	41.0	6.1	 25
215	 13	33.0	7.1	 20
216	 13	55.0	12.6	 20
217	 13	32.0	4.7	 20
218	 13	43.5	12.1	 16
219	 13	38.3	7.1	 20
220	 13	27.8	5.4	 16
221	 13	66.0	14.0	 25
222	 13	51.0	7.9	 25
223	 13	32.3	4.9	 20
224	 13	31.0	5.4	 25
225	 13	35.0	8.5	 25
226	 13	34.3	7.6	 20
227	 13	34.0	5.6	 25
228	 13	39.0	7.3	 25
229	 13	34.3	5.9	 20
230	 13	40.0	9.2	 25
231	 13	34.0	5.2	 25
232	 13	33.5	5.9	 16
233	 13	35.0	5.8	 20
234	 13	59.8	9.5	 20
235	 13	45.5	8.7	 16
236	 13	32.0	5.7	 20
237	 13	31.0	7.0	 25
238	 13	27.0	5.2	 20
239	 13	37.0	7.6	 25
240	 13	27.0	4.7	 25
241	 13	31.3	5.8	 20
242	 13	44.0	6.4	 25
243	 13	35.3	6.7	 20
244	 13	36.0	5.4	 25
245	 13	38.0	8.6	 25
246	 13	33.5	5.5	 20
247	 13	34.3	6.9	 20
248	 13	33.0	4.9	 20
249	 13	32.3	6.3	 16
250	 13	31.0	4.6	 20
251	 13	42.3	8.7	 20
252	 13	33.0	6.9	 16
253	 13	32.0	5.4	 25
254	 13	33.0	5.9	 25
255	 13	31.3	4.9	 20
256	 13	29.0	5.3	 25
257	 13	41.0	8.5	 25
258	 13	37.3	6.9	 20
259	 13	34.0	5.1	 25
260	 13	32.0	5.0	 25
261	 13	51.0	11.0	 20
262	 13	128.0	20.9	 25
263	 13	38.5	6.7	 20
264	 13	51.3	7.6	 16
265	 13	32.0	6.9	 20
266	 13	37.3	8.3	 20
267	 13	54.0	6.4	 16
268	 13	35.0	6.8	 25
269	 13	49.5	8.9	 20
270	 13	34.0	7.3	 25
271	 13	43.0	7.3	 25
272	 13	34.0	6.1	 20
273	 13	31.0	6.2	 25
274	 13	29.0	5.8	 25
275	 13	30.5	7.3	 20
276	 13	33.0	7.1	 25
277	 13	41.0	8.7	 25
278	 13	37.0	6.2	 20
279	 13	141.3	21.8	 20
280	 13	108.8	17.7	 20
281	 13	33.3	5.9	 16
282	 13	29.5	4.7	 20
283	 13	33.0	7.6	 20
284	 13	41.3	6.7	 20
285	 13	32.0	5.2	 25
286	 13	33.0	4.9	 25
287	 13	33.3	5.6	 20
288	 13	36.0	7.0	 25
289	 13	49.0	6.4	 25
290	 13	46.0	6.8	 20
291	 13	39.0	6.9	 25
292	 13	49.8	9.1	 20
293	 13	39.0	7.0	 25
294	 13	40.0	7.0	 20
295	 13	34.3	4.6	 16
296	 13	34.5	5.5	 20
297	 13	31.5	6.7	 20
298	 13	33.5	6.7	 16
299	 13	33.0	4.8	 25
300	 13	42.0	7.4	 25
301	 13	30.5	6.4	 20
302	 13	37.0	5.9	 25
303	 13	33.0	8.0	 25
304	 13	38.3	6.9	 20
305	 13	32.0	5.6	 25
306	 13	33.0	6.2	 25
307	 13	44.3	7.6	 20
308	 13	52.0	9.7	 25
309	 13	65.0	10.0	 25
310	 13	36.0	6.2	 16
311	 13	41.0	7.3	 20
312	 13	37.3	6.7	 20
313	 13	29.3	3.4	 16
314	 13	37.3	7.0	 20
315	 13	34.0	5.5	 25
316	 13	34.0	4.6	 20
317	 13	32.0	7.0	 25
318	 13	30.0	4.9	 20
319	 13	34.0	7.2	 25
320	 13	32.0	6.9	 25
321	 13	32.0	6.2	 20
322	 13	42.0	8.2	 25
323	 13	43.0	7.9	 25
324	 13	30.3	5.4	 20
325	 13	34.3	6.1	 20
326	 13	34.0	4.3	 20
327	 13	44.3	9.4	 16
328	 13	69.3	12.0	 20
329	 13	50.3	10.7	 20
330	 13	37.3	5.0	 16
331	 13	36.0	5.8	 25
332	 13	41.0	21.0	 25
333	 13	47.0	7.3	 20
334	 13	35.0	5.8	 25
335	 13	61.0	11.2	 25
336	 13	36.5	6.6	 20
337	 13	35.0	7.4	 25
338	 13	36.0	7.9	 25
339	 13	50.8	9.7	 20
340	 13	33.0	6.3	 25
341	 13	69.5	22.7	 16
342	 13	38.3	7.3	 20
343	 13	45.3	8.4	 20
344	 13	36.3	4.7	 16
345	 13	47.5	8.9	 20
346	 13	40.0	7.3	 25
347	 13	43.3	8.8	 20
348	 13	76.0	8.8	 25
349	 13	35.0	7.3	 25
350	 13	47.5	8.3	 20
351	 13	42.0	6.7	 25
352	 13	58.0	9.6	 25
353	 13	50.5	8.8	 20
354	 13	47.0	7.3	 25
355	 13	56.0	10.9	 25
356	 13	43.5	6.9	 20
357	 13	34.5	4.9	 20
358	 13	59.0	10.7	 20
359	 13	56.3	8.2	 16
360	 13	34.0	5.4	 20
361	 13	31.0	5.3	 20
362	 13	70.3	12.1	 20
363	 13	30.0	5.9	 25
364	 13	32.0	5.9	 25
365	 13	32.5	6.1	 20
366	 13	34.0	5.3	 25
367	 13	37.3	5.9	 20
368	 13	37.0	6.5	 25
369	 13	47.0	6.9	 25
370	 13	45.5	9.5	 20
371	 13	65.0	9.5	 25
372	 13	40.3	8.7	 20
373	 13	44.8	7.0	 16
374	 13	35.0	6.0	 20
375	 13	41.0	6.3	 20
376	 13	82.3	13.0	 16
377	 13	35.0	5.4	 25
378	 13	38.0	6.3	 25
379	 13	37.3	7.8	 20
380	 13	30.0	5.8	 25
381	 13	35.0	7.0	 25
382	 13	32.3	4.7	 20
383	 13	32.0	6.3	 25
384	 13	182.0	26.1	 25
385	 13	39.0	6.3	 20
386	 13	43.0	7.2	 25
387	 13	34.0	5.8	 25
388	 13	32.3	4.7	 16
389	 13	33.3	6.5	 20
390	 13	34.3	7.1	 16
391	 13	33.3	5.3	 20
392	 13	32.0	7.0	 20
393	 13	36.0	7.1	 20
394	 13	74.0	13.9	 25
395	 13	33.0	5.6	 25
396	 13	31.0	6.5	 20
397	 13	44.0	8.1	 25
398	 13	34.0	5.0	 25
399	 13	33.5	5.5	 20
400	 13	38.0	7.2	 25
401	 13	51.0	7.3	 25
402	 13	53.8	7.6	 20
403	 13	41.3	6.0	 20
404	 13	35.3	5.6	 20
405	 13	42.5	7.6	 16
406	 13	33.3	6.1	 20
407	 13	30.8	5.8	 20
408	 13	28.0	4.2	 16
409	 13	36.0	4.7	 25
410	 13	44.0	6.2	 25
411	 13	34.0	5.3	 20
412	 13	35.0	6.4	 25
413	 13	87.0	13.2	 25
414	 13	39.0	8.4	 20
415	 13	64.0	12.9	 25
416	 13	75.0	11.3	 20
417	 13	42.0	6.5	 25
418	 13	35.0	7.2	 25
419	 13	41.8	5.4	 16
420	 13	96.0	10.5	 20
421	 13	35.3	7.4	 20
422	 13	27.3	3.3	 16
423	 13	40.0	7.3	 20
424	 13	69.0	8.4	 25
425	 13	36.0	5.5	 20
426	 13	37.0	7.1	 25
427	 13	30.0	5.8	 25
428	 13	32.0	4.9	 20
429	 13	44.0	6.9	 25
430	 13	34.0	6.4	 25
431	 13	35.0	6.5	 20
432	 13	35.0	6.1	 25
433	 13	44.0	6.4	 25
434	 13	40.0	6.9	 20
435	 13	31.5	5.0	 20
436	 13	35.0	6.4	 20
437	 13	42.3	6.4	 16
438	 13	107.0	15.4	 20
439	 13	35.5	6.9	 20
440	 13	55.5	8.9	 20
441	 13	33.0	6.8	 25
442	 13	28.0	6.1	 20
443	 13	36.0	7.6	 25
444	 13	81.0	14.0	 25
445	 13	45.3	7.8	 20
446	 13	37.0	6.2	 25
447	 13	36.0	5.4	 25
448	 13	34.3	7.5	 20
449	 13	30.0	4.5	 25
450	 13	34.3	5.4	 20
451	 13	42.0	6.0	 16
452	 13	33.0	7.2	 20
453	 13	28.5	5.7	 20
454	 13	45.0	5.5	 16
455	 13	60.3	13.7	 20
456	 13	39.0	7.1	 25
457	 13	53.8	8.1	 20
458	 13	31.0	5.4	 25
459	 13	30.0	6.5	 25
460	 13	37.3	6.3	 20
461	 13	37.0	4.5	 25
462	 13	32.0	5.5	 25
463	 13	31.0	3.9	 20
464	 13	31.0	3.8	 25
465	 13	30.8	7.1	 20
466	 13	33.0	6.0	 20
467	 13	37.0	5.4	 20
468	 13	32.3	7.1	 16
469	 13	36.5	7.2	 20
470	 13	34.0	5.5	 20
471	 13	31.3	5.8	 20
472	 13	37.0	10.0	 25
473	 13	32.0	6.4	 25
474	 13	59.0	11.4	 20
475	 13	36.0	5.9	 25
476	 13	36.0	5.5	 25
477	 13	31.3	5.0	 20
478	 13	34.0	7.4	 25
479	 13	40.0	7.6	 25
480	 13	34.3	5.8	 20
481	 13	48.0	9.9	 25
482	 13	80.3	15.8	 20
483	 13	55.8	6.5	 16
484	 13	110.0	12.7	 20
485	 13	66.0	11.5	 20
486	 13	108.3	18.1	 16
487	 13	46.0	6.2	 25
488	 13	35.0	6.2	 25
489	 13	43.3	8.2	 20
490	 13	61.0	11.9	 25
491	 13	32.0	6.8	 20
492	 13	33.0	7.4	 25
493	 13	34.0	7.2	 25
494	 13	34.0	6.3	 20
495	 13	33.0	21.7	 25
496	 13	36.0	7.9	 25
497	 13	37.0	7.4	 16
498	 13	38.0	6.7	 20
499	 13	34.3	5.8	 20
500	 13	33.8	5.2	 16
501	 13	45.3	7.2	 20
502	 13	32.0	5.6	 25
503	 13	33.5	5.2	 20
504	 13	40.0	8.9	 25
505	 13	46.0	8.8	 25
506	 13	49.5	7.3	 20
507	 13	130.0	18.0	 25
508	 13	34.0	7.3	 25
509	 13	40.3	8.1	 20
510	 13	34.0	6.2	 25
511	 13	34.0	5.6	 25
512	 13	42.3	8.0	 20
513	 13	44.0	8.1	 20
514	 13	36.3	7.3	 16
515	 13	38.0	6.0	 20
516	 13	47.0	9.3	 20
517	 13	71.3	11.0	 16
518	 13	31.0	4.6	 25
519	 13	35.0	6.6	 25
520	 13	29.0	4.9	 20
521	 13	34.0	7.2	 25
522	 13	36.0	6.6	 25
523	 13	27.3	5.9	 20
524	 13	35.0	7.8	 25
525	 13	33.0	4.9	 25
526	 13	31.3	5.9	 20
527	 13	135.0	15.5	 25
528	 13	32.3	6.8	 20
529	 13	29.0	5.1	 16
530	 13	37.0	6.4	 20
531	 13	29.3	5.2	 20
532	 13	39.3	8.2	 16
533	 13	33.5	6.3	 20
534	 13	33.0	6.1	 25
535	 13	32.0	7.1	 20
536	 13	31.0	5.4	 25
537	 13	39.0	6.5	 25
538	 13	35.3	6.7	 20
539	 13	37.0	5.1	 25
540	 13	34.3	6.0	 20
541	 13	32.0	7.3	 25
542	 13	32.0	5.1	 25
543	 13	33.3	5.5	 20
544	 13	689.0	81.2	 20
545	 13	31.3	4.8	 20
546	 13	39.3	6.6	 16
547	 13	80.5	11.0	 20
548	 13	93.0	16.9	 20
549	 13	34.3	8.1	 20
550	 13	36.0	6.3	 25
551	 13	35.0	6.3	 25
552	 13	32.3	7.9	 20
553	 13	37.0	6.5	 25
554	 13	34.0	6.0	 25
555	 13	35.0	5.2	 20
556	 13	30.0	4.8	 25
557	 13	41.0	7.6	 25
558	 13	32.0	4.9	 20
559	 13	33.0	6.5	 25
560	 13	35.0	6.9	 20
561	 13	31.0	5.9	 16
562	 13	26.3	3.7	 20
563	 13	33.0	4.8	 16
564	 13	47.0	8.3	 20
565	 13	33.0	6.0	 25
566	 13	37.3	5.1	 20
567	 13	31.0	5.1	 25
568	 13	32.0	5.3	 25
569	 13	38.0	7.8	 20
570	 13	35.0	6.8	 25
571	 13	34.0	5.4	 25
572	 13	33.3	6.2	 20
573	 13	32.0	6.4	 25
574	 13	34.0	32.6	 25
575	 13	29.3	5.8	 16
576	 13	40.0	5.7	 20
577	 13	35.0	7.7	 20
578	 13	33.0	6.2	 16
579	 13	48.3	9.2	 20
580	 13	35.0	7.0	 25
581	 13	35.3	7.1	 20
582	 13	31.0	7.8	 25
583	 13	34.0	6.1	 25
584	 13	33.0	6.0	 20
585	 13	64.0	11.6	 25
586	 13	31.0	5.1	 25
587	 13	44.5	11.0	 20
588	 13	35.0	6.4	 25
589	 13	34.0	5.2	 20
590	 13	32.0	6.7	 25
591	 13	34.0	5.5	 20
592	 13	40.3	5.1	 16
593	 13	32.3	5.7	 20
594	 13	52.5	9.7	 20
595	 13	37.0	7.1	 16
596	 13	35.0	7.5	 25
597	 13	33.0	5.5	 25
598	 13	34.3	5.9	 20
599	 13	36.0	7.2	 25
600	 13	32.0	6.1	 25
601	 13	34.3	4.9	 20
602	 13	29.0	4.9	 25
603	 13	34.0	5.5	 25
604	 13	32.3	4.7	 20
605	 13	33.0	5.7	 25
606	 13	35.3	6.2	 20
607	 13	44.3	7.9	 16
608	 13	41.8	9.5	 20
609	 13	34.3	5.2	 20
610	 13	52.0	74.0	 16
611	 13	36.5	15.8	 20
612	 13	35.5	5.7	 20
613	 13	34.0	7.4	 25
614	 13	34.0	8.4	 25
615	 13	46.8	16.4	 20
616	 13	97.0	39.5	 25
617	 13	85.0	15.5	 25
618	 13	34.0	7.4	 20
619	 13	33.0	6.3	 25
620	 13	29.0	6.3	 25
621	 13	70.3	11.0	 20
622	 13	63.0	11.5	 20
623	 13	46.0	6.2	 20
624	 13	35.0	4.2	 16
625	 13	37.5	7.1	 20
626	 13	34.0	6.8	 20
627	 13	31.3	3.7	 20
628	 13	35.0	7.7	 25
629	 13	29.0	5.8	 25
630	 13	33.0	7.4	 20
631	 13	35.0	6.7	 25
632	 13	32.0	6.2	 25
633	 13	37.0	5.8	 20
634	 13	30.0	4.9	 25
635	 13	31.0	4.7	 25
636	 13	40.5	8.6	 20
637	 13	33.0	6.2	 25
638	 13	52.0	10.0	 16
639	 13	34.3	5.3	 20
  0	 14	945.0	178.9	 25
  1	 14	45.0	6.5	 20
  2	 14	44.0	8.1	 25
  3	 14	33.3	5.1	 20
  4	 14	37.3	8.3	 16
  5	 14	31.3	7.1	 20
  6	 14	31.0	3.7	 20
  7	 14	66.3	11.4	 16
  8	 14	37.0	7.2	 25
  9	 14	34.0	7.1	 25
 10	 14	44.0	6.9	 20
 11	 14	204.0	29.3	 25
 12	 14	328.0	37.1	 25
 13	 14	236.5	23.5	 20
 14	 14	39.0	5.9	 25
 15	 14	40.5	7.1	 20
 16	 14	33.0	7.1	 25
 17	 14	34.0	5.2	 25
 18	 14	39.5	6.6	 16
 19	 14	155.5	22.4	 20
 20	 14	73.0	15.7	 20
 21	 14	161.3	14.0	 16
 22	 14	49.3	9.4	 20
 23	 14	34.0	5.7	 20
 24	 14	34.3	7.0	 20
 25	 14	45.0	8.1	 25
 26	 14	45.0	7.4	 25
 27	 14	39.8	6.8	 20
 28	 14	48.0	8.8	 25
 29	 14	90.0	12.8	 25
 30	 14	73.8	11.9	 20
 31	 14	40.0	7.7	 25
 32	 14	59.0	11.4	 25
 33	 14	34.0	4.9	 20
 34	 14	30.3	5.2	 20
 35	 14	33.3	5.1	 20
 36	 14	52.3	5.9	 16
 37	 14	35.3	5.4	 20
 38	 14	47.0	6.1	 20
 39	 14	157.3	16.3	 20
 40	 14	32.0	6.7	 25
 41	 14	33.0	5.9	 20
 42	 14	35.0	6.7	 25
 43	 14	41.0	10.9	 25
 44	 14	32.0	6.1	 20
 45	 14	33.0	5.1	 25
 46	 14	45.0	7.4	 25
 47	 14	82.3	13.5	 20
 48	 14	66.0	10.8	 25
 49	 14	77.0	14.8	 25
 50	 14	70.5	9.4	 16
 51	 14	52.3	8.7	 20
 52	 14	64.5	10.2	 20
 53	 14	54.3	10.0	 16
 54	 14	33.3	4.9	 20
 55	 14	39.0	7.3	 25
 56	 14	32.8	6.4	 20
 57	 14	37.0	7.0	 25
 58	 14	39.0	7.2	 25
 59	 14	37.3	6.4	 20
 60	 14	60.0	12.1	 25
 61	 14	75.0	9.6	 25
 62	 14	42.3	7.4	 20
 63	 14	94.0	14.0	 25
 64	 14	113.0	20.0	 25
 65	 14	33.3	4.4	 16
 66	 14	42.5	7.1	 20
 67	 14	42.0	7.8	 16
 68	 14	29.3	7.8	 20
 69	 14	29.0	4.6	 20
 70	 14	91.0	23.2	 20
 71	 14	67.0	13.0	 25
 72	 14	50.0	8.8	 25
 73	 14	31.0	5.5	 20
 74	 14	34.0	8.0	 25
 75	 14	72.0	8.9	 25
 76	 14	55.5	10.9	 20
 77	 14	43.0	9.2	 25
 78	 14	34.0	5.5	 25
 79	 14	31.3	5.0	 20
 80	 14	38.0	6.1	 25
 81	 14	697.3	130.5	 20
 82	 14	53.0	7.9	 16
 83	 14	50.5	7.5	 20
 84	 14	40.3	8.9	 20
 85	 14	29.3	6.0	 16
 86	 14	38.0	6.9	 25
 87	 14	35.0	6.2	 25
 88	 14	38.0	8.0	 20
 89	 14	35.0	5.5	 25
 90	 14	30.3	5.8	 20
 91	 14	31.0	6.0	 25
 92	 14	37.0	5.4	 25
 93	 14	40.3	7.5	 20
 94	 14	33.0	7.5	 25
 95	 14	34.0	6.4	 25
 96	 14	62.3	9.0	 16
 97	 14	44.8	7.8	 20
 98	 14	35.0	6.9	 20
 99	 14	99.5	10.4	 16
100	 14	35.3	6.4	 20
101	 14	34.3	7.8	 20
102	 14	37.3	5.4	 20
103	 14	39.0	9.4	 25
104	 14	35.0	7.0	 25
105	 14	57.0	7.5	 20
106	 14	129.0	17.9	 25
107	 14	283.0	31.2	 25
108	 14	36.5	5.7	 20
109	 14	37.0	7.0	 25
110	 14	44.0	8.5	 25
111	 14	45.0	6.4	 20
112	 14	86.8	11.5	 20
113	 14	84.5	15.2	 20
114	 14	85.3	9.9	 16
115	 14	37.0	7.4	 20
116	 14	209.0	18.6	 16
117	 14	276.0	30.4	 25
118	 14	73.0	12.3	 25
119	 14	31.0	4.7	 20
120	 14	140.0	23.9	 25
121	 14	221.0	48.7	 25
122	 14	58.0	9.6	 20
123	 14	60.0	10.7	 25
124	 14	30.0	5.3	 25
125	 14	29.5	5.5	 20
126	 14	180.0	29.6	 25
127	 14	34.0	5.2	 25
128	 14	35.0	6.3	 16
129	 14	38.3	5.6	 20
130	 14	41.0	8.2	 20
131	 14	70.0	11.4	 16
132	 14	90.3	16.2	 20
133	 14	35.0	7.4	 25
134	 14	38.3	5.8	 20
135	 14	44.0	8.0	 25
136	 14	81.0	12.0	 25
137	 14	112.0	16.1	 20
138	 14	126.0	30.6	 25
139	 14	108.0	17.6	 20
140	 14	67.0	9.8	 25
141	 14	50.0	8.2	 25
142	 14	46.3	7.7	 20
143	 14	35.3	6.9	 20
144	 14	48.5	8.8	 20
145	 14	40.0	7.7	 16
146	 14	34.8	6.3	 20
147	 14	106.0	19.1	 20
148	 14	36.8	5.5	 16
149	 14	57.0	10.3	 25
150	 14	34.0	6.4	 25
151	 14	53.3	10.3	 20
152	 14	67.0	10.2	 25
153	 14	32.0	4.8	 25
154	 14	50.5	9.6	 20
155	 14	37.0	7.4	 25
156	 14	35.0	5.8	 25
157	 14	130.0	18.9	 20
158	 14	65.0	10.0	 25
159	 14	30.3	5.8	 20
160	 14	33.5	7.5	 16
161	 14	54.3	8.9	 20
162	 14	40.3	6.6	 20
163	 14	83.3	10.8	 16
164	 14	162.0	22.0	 25
165	 14	49.0	7.9	 20
166	 14	41.0	7.8	 25
167	 14	49.0	10.1	 25
168	 14	39.3	7.8	 20
169	 14	47.0	8.5	 25
170	 14	38.0	5.9	 25
171	 14	139.5	18.6	 20
172	 14	47.0	6.2	 25
173	 14	39.0	6.9	 25
174	 14	43.3	10.3	 20
175	 14	50.0	7.9	 20
176	 14	56.3	10.7	 20
177	 14	37.5	6.4	 16
178	 14	61.5	10.5	 20
179	 14	41.0	8.8	 20
180	 14	33.5	6.5	 20
181	 14	32.0	6.0	 25
182	 14	458.0	61.5	 25
183	 14	29.3	4.5	 20
184	 14	25.0	5.5	 25
185	 14	26.0	5.2	 25
186	 14	27.3	5.6	 20
187	 14	28.0	5.4	 25
188	 14	26.8	5.5	 20
189	 14	26.0	4.1	 25
190	 14	27.8	6.7	 20
191	 14	28.0	7.0	 16
192	 14	26.5	7.5	 20
193	 14	26.5	4.7	 20
194	 14	25.5	4.8	 16
195	 14	31.0	34.9	 25
196	 14	28.0	5.6	 25
197	 14	25.0	4.4	 20
198	 14	26.0	5.0	 25
199	 14	26.0	5.5	 25
200	 14	29.5	7.4	 20
201	 14	27.0	3.4	 25
202	 14	29.0	5.2	 25
203	 14	29.0	5.1	 20
204	 14	26.0	5.5	 25
205	 14	24.0	5.4	 25
206	 14	28.3	5.4	 16
207	 14	27.0	4.7	 20
208	 14	27.0	3.3	 20
209	 14	29.0	5.7	 16
210	 14	29.5	6.2	 20
211	 14	28.0	6.2	 25
212	 14	26.0	5.3	 20
213	 14	25.0	5.6	 25
214	 14	24.0	4.0	 20
215	 14	27.0	4.9	 25
216	 14	27.0	5.1	 25
217	 14	28.3	6.3	 20
218	 14	26.0	4.4	 25
219	 14	26.0	5.1	 25
220	 14	28.0	6.1	 20
221	 14	27.5	5.1	 20
222	 14	30.5	6.0	 20
223	 14	26.0	5.7	 16
224	 14	28.3	3.9	 20
225	 14	34.0	6.6	 20
226	 14	37.5	8.5	 16
227	 14	33.0	5.8	 25
228	 14	31.0	6.0	 25
229	 14	28.0	3.8	 20
230	 14	28.0	4.4	 25
231	 14	27.0	5.1	 25
232	 14	30.0	4.7	 20
233	 14	29.0	5.6	 25
234	 14	29.0	4.2	 25
235	 14	25.3	4.3	 20
236	 14	25.0	5.1	 25
237	 14	26.3	4.2	 20
238	 14	29.0	5.7	 16
239	 14	28.3	4.8	 20
240	 14	26.3	6.6	 16
241	 14	28.0	5.6	 20
242	 14	26.0	5.2	 25
243	 14	28.3	5.3	 20
244	 14	27.0	6.6	 25
245	 14	29.0	7.7	 25
246	 14	27.0	5.5	 20
247	 14	27.0	4.9	 25
248	 14	29.0	5.8	 25
249	 14	27.0	5.1	 20
250	 14	28.0	5.7	 25
251	 14	27.0	5.3	 25
252	 14	28.3	5.0	 20
253	 14	27.0	4.6	 20
254	 14	25.0	4.8	 20
255	 14	28.0	5.4	 16
256	 14	27.3	4.4	 20
257	 14	30.0	5.0	 20
258	 14	29.3	3.8	 20
259	 14	32.0	5.5	 25
260	 14	29.0	5.4	 25
261	 14	27.3	4.6	 20
262	 14	26.0	4.4	 25
263	 14	26.5	5.1	 20
264	 14	27.0	6.3	 25
265	 14	26.0	5.0	 25
266	 14	26.3	4.6	 20
267	 14	29.0	6.2	 25
268	 14	27.0	4.6	 20
269	 14	29.0	6.1	 16
270	 14	29.5	5.6	 20
271	 14	26.0	4.4	 20
272	 14	27.8	6.9	 16
273	 14	31.0	7.3	 25
274	 14	27.0	5.9	 25
275	 14	24.5	3.9	 20
276	 14	31.0	5.6	 25
277	 14	28.0	4.4	 25
278	 14	32.0	10.6	 20
279	 14	27.0	6.2	 25
280	 14	26.0	4.2	 25
281	 14	26.3	5.8	 20
282	 14	24.0	4.4	 25
283	 14	25.0	4.0	 25
284	 14	29.0	4.1	 16
285	 14	29.0	5.3	 20
286	 14	29.3	5.5	 20
287	 14	29.5	4.8	 16
288	 14	28.0	4.6	 20
289	 14	26.0	4.5	 20
290	 14	28.0	5.9	 25
291	 14	27.0	5.6	 25
292	 14	25.3	4.6	 20
293	 14	27.0	4.8	 25
294	 14	30.0	5.7	 25
295	 14	25.3	4.9	 20
296	 14	29.0	6.2	 25
297	 14	30.0	6.1	 25
298	 14	31.3	7.3	 20
299	 14	28.5	5.8	 20
300	 14	28.3	5.9	 20
301	 14	27.8	5.4	 16
302	 14	27.3	6.2	 20
303	 14	26.3	5.0	 20
304	 14	27.3	3.7	 16
305	 14	30.0	4.6	 25
306	 14	25.0	4.8	 25
307	 14	30.3	5.7	 20
308	 14	30.0	5.9	 25
309	 14	31.0	6.4	 25
310	 14	28.3	5.8	 20
311	 14	29.0	6.2	 25
312	 14	28.0	4.9	 20
313	 14	29.0	7.9	 25
314	 14	30.0	5.7	 25
315	 14	26.3	4.7	 16
316	 14	25.3	4.5	 20
317	 14	28.3	4.7	 20
318	 14	27.8	8.4	 16
319	 14	25.3	4.5	 20
320	 14	27.0	7.0	 25
321	 14	29.3	5.1	 20
322	 14	30.0	7.2	 25
323	 14	28.0	5.6	 25
324	 14	29.8	5.4	 20
325	 14	27.0	4.7	 25
326	 14	29.0	5.6	 25
327	 14	28.3	3.9	 20
328	 14	27.0	4.7	 25
329	 14	24.0	3.9	 25
330	 14	31.0	5.6	 20
331	 14	27.3	5.0	 20
332	 14	29.0	5.9	 20
333	 14	27.0	4.6	 16
334	 14	27.3	4.6	 20
335	 14	27.5	5.5	 20
336	 14	28.3	5.8	 20
337	 14	30.0	5.1	 25
338	 14	29.5	5.8	 20
339	 14	29.0	5.9	 25
340	 14	26.0	4.8	 25
341	 14	31.3	7.8	 20
342	 14	29.0	5.4	 25
343	 14	28.0	5.4	 25
344	 14	29.3	6.3	 20
345	 14	30.0	5.0	 25
346	 14	28.0	5.3	 20
347	 14	29.0	7.5	 16
348	 14	30.3	3.9	 20
349	 14	27.3	5.5	 20
350	 14	34.3	7.1	 16
351	 14	30.0	6.3	 25
352	 14	30.0	6.2	 25
353	 14	28.5	6.4	 20
354	 14	27.0	4.7	 25
355	 14	27.0	5.8	 25
356	 14	27.5	5.6	 20
357	 14	28.0	6.7	 25
358	 14	29.0	6.9	 25
359	 14	27.0	5.2	 20
360	 14	30.0	5.6	 25
361	 14	27.3	5.9	 20
362	 14	27.3	4.4	 20
363	 14	28.3	5.4	 20
364	 14	26.5	6.3	 16
365	 14	28.0	4.4	 20
366	 14	28.5	4.5	 20
367	 14	27.0	5.4	 20
368	 14	28.0	5.7	 25
369	 14	25.0	4.4	 25
370	 14	28.0	5.3	 20
371	 14	28.0	6.4	 25
372	 14	25.0	6.1	 25
373	 14	28.5	6.2	 20
374	 14	28.0	6.2	 25
375	 14	27.0	4.1	 25
376	 14	24.0	4.9	 20
377	 14	25.0	6.0	 20
378	 14	26.0	4.4	 20
379	 14	26.0	4.2	 16
380	 14	28.0	5.4	 20
381	 14	27.3	4.3	 20
382	 14	25.3	4.6	 16
383	 14	30.0	5.2	 25
384	 14	26.0	4.8	 25
385	 14	29.0	5.5	 20
386	 14	29.0	6.5	 25
387	 14	31.0	5.4	 20
388	 14	30.0	4.9	 25
389	 14	26.0	4.9	 25
390	 14	29.3	5.2	 20
391	 14	30.0	5.2	 25
392	 14	26.0	5.4	 25
393	 14	26.0	4.2	 16
394	 14	27.3	4.2	 20
395	 14	27.0	5.3	 20
396	 14	25.3	4.2	 16
397	 14	27.3	4.4	 20
398	 14	30.0	6.4	 25
399	 14	32.3	8.3	 20
400	 14	30.0	4.4	 25
401	 14	26.0	5.2	 25
402	 14	31.0	5.1	 20
403	 14	28.0	5.2	 25
404	 14	28.0	4.9	 25
405	 14	26.0	5.2	 20
406	 14	29.0	5.5	 25
407	 14	28.0	5.6	 25
408	 14	30.0	5.9	 20
409	 14	26.3	4.6	 20
410	 14	32.0	5.7	 16
411	 14	29.3	5.3	 20
412	 14	27.3	4.2	 20
413	 14	27.0	4.6	 16
414	 14	26.0	4.5	 25
415	 14	28.0	4.7	 25
416	 14	26.0	5.2	 20
417	 14	27.0	5.8	 25
418	 14	27.0	3.9	 25
419	 14	27.3	4.6	 20
420	 14	27.0	4.9	 25
421	 14	28.0	7.2	 25
422	 14	27.3	6.1	 20
423	 14	23.0	3.9	 25
424	 14	31.0	5.6	 20
425	 14	26.0	5.1	 16
426	 14	25.3	5.7	 20
427	 14	26.3	5.4	 20
428	 14	24.0	4.5	 16
429	 14	25.0	3.3	 20
430	 14	26.0	5.5	 25
431	 14	21.8	3.7	 20
432	 14	26.0	4.9	 25
433	 14	25.0	5.4	 25
434	 14	28.0	5.2	 20
435	 14	29.0	6.4	 25
436	 14	26.0	4.3	 20
437	 14	25.0	5.0	 25
438	 14	25.0	6.4	 25
439	 14	24.8	5.5	 20
440	 14	24.0	4.8	 20
441	 14	28.5	6.5	 20
442	 14	27.3	5.0	 16
443	 14	25.0	3.6	 20
444	 14	32.3	5.0	 20
445	 14	25.0	3.3	 20
446	 14	28.0	6.8	 25
447	 14	25.0	4.9	 25
448	 14	28.3	5.7	 20
449	 14	24.0	4.3	 25
450	 14	27.0	5.8	 25
451	 14	27.3	4.9	 20
452	 14	27.0	4.6	 25
453	 14	27.0	6.1	 25
454	 14	29.0	5.6	 20
455	 14	24.0	4.5	 25
456	 14	27.0	4.3	 20
457	 14	27.0	4.2	 16
458	 14	28.0	6.3	 20
459	 14	28.0	4.6	 20
460	 14	29.8	6.9	 16
461	 14	26.0	4.2	 25
462	 14	28.3	7.1	 20
463	 14	26.0	5.5	 25
464	 14	28.0	5.0	 25
465	 14	27.0	4.9	 20
466	 14	26.0	4.6	 25
467	 14	28.0	4.1	 25
468	 14	26.5	6.6	 20
469	 14	28.0	5.2	 25
470	 14	27.0	6.9	 25
471	 14	33.5	6.5	 16
472	 14	28.3	4.2	 20
473	 14	25.3	6.7	 20
474	 14	30.5	8.8	 16
475	 14	29.3	5.2	 20
476	 14	28.0	5.4	 25
477	 14	30.3	6.8	 20
478	 14	28.0	5.2	 25
479	 14	35.0	7.5	 25
480	 14	24.3	4.6	 20
481	 14	28.0	5.6	 25
482	 14	31.0	5.3	 25
483	 14	22.3	5.8	 20
484	 14	28.0	5.2	 25
485	 14	28.0	4.1	 20
486	 14	25.0	4.5	 25
487	 14	27.0	5.8	 20
488	 14	30.0	7.2	 16
489	 14	26.3	4.3	 20
490	 14	25.0	4.9	 20
491	 14	27.0	6.0	 16
492	 14	26.0	5.5	 25
493	 14	23.0	4.5	 25
494	 14	26.3	5.1	 20
495	 14	27.0	4.3	 25
496	 14	26.0	4.3	 25
497	 14	23.5	3.4	 20
498	 14	28.0	4.9	 25
499	 14	27.0	5.1	 25
500	 14	30.8	5.7	 20
501	 14	30.0	5.5	 25
502	 14	30.0	6.1	 20
503	 14	31.5	4.6	 16
504	 14	29.0	4.8	 20
505	 14	33.0	5.7	 20
506	 14	34.3	5.8	 16
507	 14	33.3	6.8	 20
508	 14	27.0	6.1	 25
509	 14	30.5	6.3	 20
510	 14	27.0	5.7	 25
511	 14	29.0	5.9	 20
512	 14	27.0	4.5	 25
513	 14	27.0	4.2	 25
514	 14	28.3	6.0	 20
515	 14	29.0	5.8	 25
516	 14	29.0	5.7	 25
517	 14	26.0	6.2	 20
518	 14	27.3	6.7	 20
519	 14	31.3	5.5	 20
520	 14	31.0	8.1	 16
521	 14	33.3	6.6	 20
522	 14	27.0	4.9	 20
523	 14	26.8	3.9	 20
524	 14	28.0	5.5	 25
525	 14	32.0	5.6	 25
526	 14	30.0	6.3	 20
527	 14	28.0	3.7	 25
528	 14	27.0	5.3	 25
529	 14	26.0	4.6	 20
530	 14	27.0	4.8	 25
531	 14	26.0	4.8	 25
532	 14	23.0	4.3	 20
533	 14	26.0	4.9	 25
534	 14	26.3	5.7	 16
535	 14	26.0	4.4	 20
536	 14	23.5	4.9	 20
537	 14	25.5	4.8	 16
538	 14	25.5	6.6	 20
539	 14	30.0	6.2	 25
540	 14	27.0	5.0	 20
541	 14	27.0	5.6	 25
542	 14	26.0	6.0	 25
543	 14	27.3	4.9	 20
544	 14	28.0	5.5	 25
545	 14	27.0	4.5	 25
546	 14	28.0	6.2	 20
547	 14	26.0	5.2	 25
548	 14	26.0	5.1	 25
549	 14	26.0	5.1	 16
550	 14	24.3	3.6	 20
551	 14	25.0	6.5	 20
552	 14	20.5	4.6	 16
553	 14	25.5	4.8	 20
554	 14	29.0	5.8	 25
555	 14	25.0	4.9	 20
556	 14	29.0	5.4	 25
557	 14	26.0	4.6	 25
558	 14	26.3	6.9	 20
559	 14	26.0	5.9	 25
560	 14	29.3	5.9	 20
561	 14	24.0	4.6	 25
562	 14	25.0	4.2	 25
563	 14	26.0	5.5	 20
564	 14	26.0	3.6	 25
565	 14	30.3	5.1	 20
566	 14	28.5	9.2	 16
567	 14	27.3	5.8	 20
568	 14	29.0	4.9	 20
569	 14	27.0	4.9	 16
570	 14	28.0	4.4	 25
571	 14	28.0	5.5	 25
572	 14	26.0	4.3	 20
573	 14	26.0	4.9	 25
574	 14	25.0	4.3	 25
575	 14	26.0	6.1	 20
576	 14	25.0	5.7	 25
577	 14	27.0	4.8	 25
578	 14	25.0	5.1	 20
579	 14	28.0	5.4	 25
580	 14	27.0	5.1	 20
581	 14	27.5	5.0	 16
582	 14	26.5	3.9	 20
583	 14	27.0	5.0	 16
584	 14	24.5	5.9	 20
585	 14	28.3	5.8	 20
586	 14	28.0	5.9	 20
587	 14	26.0	6.1	 25
588	 14	27.0	5.3	 25
589	 14	28.0	4.6	 20
590	 14	28.0	5.6	 25
591	 14	24.0	3.7	 25
592	 14	26.5	4.4	 20
593	 14	26.0	5.8	 25
594	 14	28.0	5.5	 25
595	 14	26.3	4.8	 20
596	 14	25.3	4.0	 20
597	 14	31.0	6.5	 20
598	 14	29.5	6.4	 16
599	 14	30.0	4.7	 20
600	 14	26.3	5.2	 20
601	 14	30.0	5.4	 20
602	 14	27.0	5.0	 25
603	 14	28.0	6.6	 25
604	 14	25.0	3.9	 20
605	 14	27.0	5.2	 25
606	 14	26.0	6.2	 25
607	 14	30.0	6.4	 20
608	 14	25.0	4.5	 25
609	 14	27.0	5.8	 20
610	 14	27.0	4.6	 25
611	 14	27.0	4.7	 25
612	 14	26.0	4.3	 16
613	 14	27.0	5.4	 20
614	 14	26.5	6.0	 20
615	 14	27.0	6.2	 16
616	 14	27.0	4.3	 20
617	 14	26.0	6.0	 25
618	 14	29.0	4.9	 20
619	 14	30.0	7.2	 25
620	 14	29.0	6.7	 25
621	 14	27.3	7.5	 20
622	 14	29.0	4.9	 25
623	 14	29.0	7.1	 25
624	 14	28.3	5.2	 20
625	 14	25.0	4.1	 25
626	 14	24.0	6.7	 25
627	 14	25.3	5.1	 16
628	 14	24.3	3.7	 20
629	 14	27.0	7.0	 20
630	 14	27.5	6.2	 16
631	 14	28.0	5.1	 20
632	 14	26.3	4.9	 20
633	 14	24.0	4.3	 25
634	 14	30.0	6.1	 25
635	 14	26.3	3.8	 20
636	 14	27.0	4.4	 25
637	 14	28.0	4.9	 25
638	 14	29.0	4.3	 20
639	 14	1410.0	306.5	 25
  0	 15	39.0	5.1	 25
  1	 15	38.0	7.3	 20
  2	 15	41.0	7.5	 25
  3	 15	34.0	6.7	 25
  4	 15	32.8	6.7	 20
  5	 15	30.0	5.4	 25
  6	 15	32.0	6.5	 25
  7	 15	89.0	9.5	 20
  8	 15	61.5	14.2	 20
  9	 15	33.3	5.3	 20
 10	 15	55.3	7.5	 16
 11	 15	130.0	18.2	 20
 12	 15	78.5	12.4	 16
 13	 15	51.0	10.6	 25
 14	 15	46.0	9.4	 25
 15	 15	35.0	8.1	 20
 16	 15	31.0	7.0	 25
 17	 15	37.0	6.2	 25
 18	 15	74.0	11.6	 20
 19	 15	57.0	9.8	 25
 20	 15	163.0	21.9	 25
 21	 15	72.8	12.6	 20
 22	 15	47.0	7.9	 25
 23	 15	35.0	6.8	 25
 24	 15	37.8	8.0	 16
 25	 15	38.5	7.1	 20
 26	 15	42.0	9.3	 20
 27	 15	29.3	3.7	 16
 28	 15	36.3	6.1	 20
 29	 15	184.0	27.3	 25
 30	 15	98.3	15.4	 20
 31	 15	32.0	6.4	 25
 32	 15	33.0	6.0	 25
 33	 15	32.3	3.6	 20
 34	 15	32.0	6.8	 25
 35	 15	34.3	6.5	 20
 36	 15	65.0	13.9	 25
 37	 15	34.0	5.7	 25
 38	 15	60.0	10.0	 20
 39	 15	150.8	16.3	 20
 40	 15	34.3	6.0	 20
 41	 15	35.3	7.0	 16
 42	 15	32.0	5.5	 20
 43	 15	38.0	9.2	 20
 44	 15	33.3	5.5	 20
 45	 15	35.0	4.3	 25
 46	 15	62.0	14.3	 25
 47	 15	142.0	19.1	 20
 48	 15	150.0	34.1	 25
 49	 15	51.0	8.5	 25
 50	 15	74.3	13.0	 20
 51	 15	63.0	8.0	 25
 52	 15	38.0	6.9	 25
 53	 15	50.3	8.2	 20
 54	 15	39.0	6.6	 25
 55	 15	37.0	7.3	 20
 56	 15	34.0	5.2	 16
 57	 15	41.3	8.3	 20
 58	 15	48.3	7.8	 20
 59	 15	43.8	6.9	 16
 60	 15	40.0	7.9	 25
 61	 15	57.3	7.6	 20
 62	 15	34.0	6.0	 25
 63	 15	47.0	9.1	 25
 64	 15	171.8	28.5	 20
 65	 15	42.0	7.0	 25
 66	 15	47.0	10.0	 25
 67	 15	39.3	7.0	 20
 68	 15	32.0	4.7	 25
 69	 15	35.0	4.8	 25
 70	 15	331.3	39.7	 16
 71	 15	46.3	10.4	 20
 72	 15	45.0	8.2	 20
 73	 15	42.0	7.0	 16
 74	 15	31.0	4.6	 20
 75	 15	207.3	28.7	 20
 76	 15	72.5	13.5	 20
 77	 15	43.0	9.3	 25
 78	 15	42.0	6.7	 25
 79	 15	31.3	4.3	 20
 80	 15	39.0	6.5	 25
 81	 15	72.0	12.0	 25
 82	 15	47.3	6.8	 20
 83	 15	49.0	9.6	 25
 84	 15	68.0	10.2	 25
 85	 15	29.0	4.6	 20
 86	 15	36.0	6.0	 20
 87	 15	32.5	5.6	 16
 88	 15	38.0	6.0	 20
 89	 15	50.0	10.5	 20
 90	 15	33.8	12.7	 16
 91	 15	34.0	4.3	 25
 92	 15	60.0	12.9	 25
 93	 15	36.0	6.3	 20
 94	 15	38.0	7.4	 25
 95	 15	33.0	6.0	 25
 96	 15	44.0	6.4	 20
 97	 15	35.0	7.0	 25
 98	 15	37.0	7.7	 25
 99	 15	49.0	9.9	 20
100	 15	37.0	6.0	 25
101	 15	32.0	5.9	 25
102	 15	36.8	7.7	 16
103	 15	43.8	7.5	 20
104	 15	33.0	7.0	 20
105	 15	84.5	16.7	 16
106	 15	77.0	11.6	 20
107	 15	78.0	13.0	 25
108	 15	38.0	5.3	 20
109	 15	39.0	6.8	 25
110	 15	88.5	14.8	 20
111	 15	44.0	8.1	 25
112	 15	51.0	7.7	 25
113	 15	48.0	7.7	 20
114	 15	201.0	27.2	 25
115	 15	34.0	6.8	 25
116	 15	144.0	15.8	 20
117	 15	184.3	20.6	 20
118	 15	51.0	7.3	 20
119	 15	34.0	4.8	 16
120	 15	45.5	10.8	 20
121	 15	83.5	12.9	 20
122	 15	38.0	6.2	 16
123	 15	111.0	19.8	 25
124	 15	31.0	5.3	 25
125	 15	30.0	5.8	 20
126	 15	57.0	6.6	 25
127	 15	33.0	6.6	 25
128	 15	34.3	6.4	 20
129	 15	37.0	7.0	 25
130	 15	41.0	6.5	 25
131	 15	35.0	4.1	 20
132	 15	45.0	9.2	 25
133	 15	32.3	6.5	 20
134	 15	43.3	7.8	 16
135	 15	45.5	10.3	 20
136	 15	46.5	7.4	 16
137	 15	253.0	27.1	 20
138	 15	67.0	9.0	 25
139	 15	154.8	17.6	 20
140	 15	70.0	12.4	 25
141	 15	62.0	11.0	 25
142	 15	45.5	8.7	 20
143	 15	36.0	6.1	 25
144	 15	50.0	8.7	 25
145	 15	50.8	11.8	 20
146	 15	39.0	7.2	 25
147	 15	52.0	9.0	 25
148	 15	38.3	6.1	 20
149	 15	46.5	9.7	 20
150	 15	32.8	6.7	 20
151	 15	32.3	5.2	 16
152	 15	73.0	10.6	 20
153	 15	36.0	6.9	 20
154	 15	68.3	16.1	 20
155	 15	36.0	6.7	 25
156	 15	40.0	7.1	 25
157	 15	46.3	7.9	 20
158	 15	32.0	5.6	 25
159	 15	32.3	5.3	 20
160	 15	28.0	5.6	 25
161	 15	42.0	8.7	 25
162	 15	35.0	8.7	 20
163	 15	56.0	9.4	 25
164	 15	104.3	17.0	 20
165	 15	30.0	5.6	 16
166	 15	36.0	6.6	 20
167	 15	31.5	5.0	 20
168	 15	36.8	7.0	 16
169	 15	46.0	6.7	 25
170	 15	36.0	6.2	 25
171	 15	36.8	6.2	 20
172	 15	52.0	10.0	 25
173	 15	52.0	15.4	 25
174	 15	57.3	5.7	 20
175	 15	40.0	7.6	 25
176	 15	64.0	9.5	 25
177	 15	41.3	6.4	 20
178	 15	41.0	7.1	 25
179	 15	53.0	8.8	 25
180	 15	32.3	6.0	 16
181	 15	36.0	7.6	 20
182	 15	73.3	9.3	 20
183	 15	252.3	16.2	 16
184	 15	54.0	8.1	 20
185	 15	42.3	6.0	 20
186	 15	38.0	5.8	 25
187	 15	36.0	6.1	 25
188	 15	44.3	11.2	 20
189	 15	58.0	20.9	 25
190	 15	49.0	7.9	 25
191	 15	67.3	12.7	 20
192	 15	44.0	7.7	 25
193	 15	55.0	10.6	 25
194	 15	41.3	7.1	 20
195	 15	33.3	5.9	 20
196	 15	32.3	6.5	 20
197	 15	34.5	8.1	 16
198	 15	34.0	5.8	 20
199	 15	33.3	6.2	 20
200	 15	31.8	6.0	 16
201	 15	76.0	939.0	 25
202	 15	37.0	6.6	 25
203	 15	90.3	13.6	 20
204	 15	31.0	5.2	 25
205	 15	49.0	9.8	 25
206	 15	35.0	6.1	 20
207	 15	42.0	7.5	 25
208	 15	71.0	13.6	 20
209	 15	38.0	5.9	 25
210	 15	115.0	18.6	 25
211	 15	33.0	4.7	 16
212	 15	42.0	9.1	 20
213	 15	59.5	9.5	 20
214	 15	31.3	5.4	 16
215	 15	36.0	6.0	 20
216	 15	30.0	7.7	 25
217	 15	32.0	7.9	 20
218	 15	29.0	6.5	 25
219	 15	31.0	4.5	 25
220	 15	30.0	6.4	 20
221	 15	35.0	6.6	 25
222	 15	33.0	6.3	 25
223	 15	69.3	9.0	 20
224	 15	73.0	11.1	 25
225	 15	299.0	29.6	 25
226	 15	42.5	6.0	 20
227	 15	56.0	9.4	 20
228	 15	242.0	34.5	 20
229	 15	44.3	5.3	 16
230	 15	37.5	6.6	 20
231	 15	39.8	7.4	 20
232	 15	40.3	5.9	 20
233	 15	41.0	7.4	 25
234	 15	50.0	10.3	 20
235	 15	60.0	10.9	 25
236	 15	58.0	8.6	 25
237	 15	84.8	14.9	 20
238	 15	51.0	10.9	 25
239	 15	57.0	8.1	 25
240	 15	46.3	6.1	 20
241	 15	118.0	17.3	 25
242	 15	41.5	8.2	 20
243	 15	31.3	9.6	 16
244	 15	82.5	9.0	 20
245	 15	31.3	6.1	 20
246	 15	108.5	16.4	 16
247	 15	34.0	4.9	 25
248	 15	41.0	43.9	 25
249	 15	34.3	6.3	 20
250	 15	38.0	7.9	 25
251	 15	37.0	6.3	 25
252	 15	34.3	6.1	 20
253	 15	34.0	6.4	 25
254	 15	40.0	8.1	 25
255	 15	79.5	11.7	 20
256	 15	36.0	6.5	 25
257	 15	37.3	7.5	 20
258	 15	36.0	6.8	 20
259	 15	39.0	5.8	 20
260	 15	278.8	21.5	 16
261	 15	35.0	6.3	 20
262	 15	31.0	4.7	 20
263	 15	50.0	8.7	 20
264	 15	32.0	5.6	 25
265	 15	36.0	7.5	 25
266	 15	33.0	4.8	 20
267	 15	412.0	60.9	 25
268	 15	39.0	7.6	 25
269	 15	35.0	6.4	 20
270	 15	41.0	7.0	 25
271	 15	35.0	5.8	 25
272	 15	33.3	5.8	 20
273	 15	35.0	5.4	 20
274	 15	63.0	12.4	 20
275	 15	32.3	5.7	 16
276	 15	33.3	4.5	 20
277	 15	41.3	7.0	 20
278	 15	43.0	5.5	 16
279	 15	39.0	6.8	 25
280	 15	34.0	5.6	 25
281	 15	45.3	7.0	 20
282	 15	119.0	19.1	 25
283	 15	39.3	8.1	 20
284	 15	38.0	5.9	 25
285	 15	53.0	8.5	 25
286	 15	41.3	8.2	 20
287	 15	224.0	32.3	 25
288	 15	219.0	15.9	 25
289	 15	124.0	16.3	 16
290	 15	46.5	13.0	 20
291	 15	68.3	10.7	 20
292	 15	44.3	7.3	 16
293	 15	53.0	14.9	 20
294	 15	62.0	11.9	 25
295	 15	63.0	9.9	 20
296	 15	83.0	12.1	 25
297	 15	54.0	9.4	 25
298	 15	59.0	6.6	 20
299	 15	94.0	16.9	 25
300	 15	84.0	9.4	 25
301	 15	120.0	15.1	 20
302	 15	52.0	10.8	 25
303	 15	36.0	6.1	 25
304	 15	63.8	8.8	 20
305	 15	65.5	18.0	 20
306	 15	190.5	23.2	 20
307	 15	270.3	25.8	 16
308	 15	118.3	17.6	 20
309	 15	119.8	18.5	 16
310	 15	52.0	5.1	 25
311	 15	129.0	18.6	 25
312	 15	109.3	15.6	 20
313	 15	141.0	17.0	 25
314	 15	531.0	41.9	 25
315	 15	374.5	31.8	 20
316	 15	278.0	23.4	 25
317	 15	122.0	22.9	 25
318	 15	64.5	13.3	 20
319	 15	96.0	18.0	 25
320	 15	56.3	8.9	 20
321	 15	40.0	5.2	 16
322	 15	47.3	7.7	 20
323	 15	59.8	10.9	 20
324	 15	97.0	15.6	 16
325	 15	150.0	20.9	 25
326	 15	76.0	12.8	 25
327	 15	115.0	18.1	 20
328	 15	223.0	23.1	 25
329	 15	231.0	32.5	 25
330	 15	287.3	26.9	 20
331	 15	51.0	8.3	 25
332	 15	322.3	28.0	 20
333	 15	55.0	7.8	 25
334	 15	50.0	7.8	 25
335	 15	241.0	24.3	 20
336	 15	37.0	7.0	 20
337	 15	51.3	8.0	 20
338	 15	181.3	14.7	 16
339	 15	84.3	13.7	 20
340	 15	40.3	6.6	 20
341	 15	41.0	7.6	 20
342	 15	44.0	8.1	 25
343	 15	54.0	8.7	 25
344	 15	53.5	9.0	 20
345	 15	118.0	18.8	 25
346	 15	1077.0	86.4	 25
347	 15	147.5	16.3	 20
348	 15	123.0	12.1	 25
349	 15	238.0	39.2	 25
350	 15	249.5	33.9	 20
351	 15	658.8	66.6	 20
352	 15	539.0	43.1	 20
353	 15	124.5	24.7	 16
354	 15	65.3	10.1	 20
355	 15	651.8	41.9	 20
356	 15	96.8	11.9	 16
357	 15	46.0	7.4	 25
358	 15	33.3	5.1	 20
359	 15	34.0	5.6	 25
360	 15	59.0	8.3	 25
361	 15	37.3	7.0	 20
362	 15	35.0	5.7	 25
363	 15	59.0	8.9	 25
364	 15	67.3	11.8	 20
365	 15	173.0	30.9	 25
366	 15	75.0	14.1	 25
367	 15	32.0	5.4	 16
368	 15	36.0	5.3	 20
369	 15	36.3	7.2	 20
370	 15	30.5	4.9	 16
371	 15	36.0	5.2	 20
372	 15	35.0	5.6	 25
373	 15	33.3	8.0	 20
374	 15	34.0	5.8	 25
375	 15	30.0	7.0	 25
376	 15	32.3	5.0	 20
377	 15	34.0	6.3	 25
378	 15	36.0	6.9	 25
379	 15	38.5	5.5	 20
380	 15	36.0	6.4	 25
381	 15	37.0	6.9	 20
382	 15	37.0	7.1	 25
383	 15	31.0	4.6	 20
384	 15	32.3	5.1	 16
385	 15	73.0	14.4	 20
386	 15	134.3	19.4	 20
387	 15	455.8	35.4	 16
388	 15	185.0	18.2	 25
389	 15	258.0	33.1	 25
390	 15	42.3	5.7	 20
391	 15	33.0	5.6	 25
392	 15	37.0	8.2	 25
393	 15	40.3	7.9	 20
394	 15	42.0	7.7	 25
395	 15	46.0	10.8	 25
396	 15	44.8	9.4	 20
397	 15	100.0	16.9	 25
398	 15	62.3	7.0	 20
399	 15	40.3	8.8	 16
400	 15	54.5	20.1	 20
401	 15	37.0	6.8	 20
402	 15	81.8	13.2	 16
403	 15	150.5	19.5	 20
404	 15	34.0	6.6	 25
405	 15	30.3	5.0	 20
406	 15	31.0	5.3	 25
407	 15	55.3	10.6	 20
408	 15	39.0	7.0	 25
409	 15	45.0	6.6	 25
410	 15	51.0	9.6	 20
411	 15	212.0	27.2	 25
412	 15	77.0	16.1	 25
413	 15	85.8	15.2	 20
414	 15	70.3	10.4	 20
415	 15	238.3	30.3	 20
416	 15	58.3	11.0	 16
417	 15	40.0	5.7	 20
418	 15	31.0	8.2	 20
419	 15	28.0	5.7	 20
420	 15	230.0	32.9	 25
421	 15	74.0	12.3	 25
422	 15	31.3	5.8	 20
423	 15	42.0	9.0	 25
424	 15	30.0	8.7	 25
425	 15	28.8	6.3	 20
426	 15	52.0	10.1	 25
427	 15	62.0	11.2	 25
428	 15	34.0	5.3	 20
429	 15	88.0	17.9	 25
430	 15	34.3	7.9	 16
431	 15	35.3	5.2	 20
432	 15	47.3	8.2	 20
433	 15	31.3	4.1	 16
434	 15	30.5	5.0	 20
435	 15	37.0	6.8	 25
436	 15	138.5	14.6	 20
437	 15	41.0	6.9	 25
438	 15	52.0	11.5	 25
439	 15	43.0	8.5	 20
440	 15	33.0	5.8	 25
441	 15	33.0	6.0	 25
442	 15	41.3	6.8	 20
443	 15	53.0	10.0	 25
444	 15	41.0	6.9	 25
445	 15	50.5	8.8	 16
446	 15	128.3	14.9	 20
447	 15	42.3	7.7	 20
448	 15	319.5	27.2	 16
449	 15	140.3	17.6	 20
450	 15	58.0	9.7	 25
451	 15	290.3	36.1	 20
452	 15	164.0	17.7	 25
453	 15	137.0	19.2	 25
454	 15	43.3	9.2	 20
455	 15	36.0	6.8	 25
456	 15	38.5	7.1	 20
457	 15	32.0	6.7	 25
458	 15	35.0	6.2	 25
459	 15	50.0	7.1	 20
460	 15	86.0	15.7	 25
461	 15	201.0	20.8	 20
462	 15	50.3	5.8	 16
463	 15	53.8	11.0	 20
464	 15	271.0	26.9	 20
465	 15	45.5	6.8	 16
466	 15	39.0	7.7	 25
467	 15	45.0	10.7	 25
468	 15	37.0	7.5	 20
469	 15	54.0	10.3	 25
470	 15	126.0	15.3	 25
471	 15	178.8	16.3	 20
472	 15	273.0	32.6	 25
473	 15	78.0	16.1	 25
474	 15	1030.3	160.4	 20
475	 15	65.0	9.4	 25
476	 15	61.5	11.5	 20
477	 15	43.3	5.7	 16
478	 15	80.3	10.7	 20
479	 15	244.3	35.2	 20
480	 15	563.8	36.1	 16
481	 15	336.5	33.7	 20
482	 15	68.3	10.8	 20
483	 15	369.0	62.0	 25
484	 15	49.0	8.3	 25
485	 15	49.3	9.4	 20
486	 15	34.0	5.4	 25
487	 15	36.0	5.7	 25
488	 15	79.3	14.6	 20
489	 15	36.0	7.2	 25
490	 15	365.0	73.0	 25
491	 15	46.5	9.7	 20
492	 15	36.3	6.0	 20
493	 15	28.3	5.3	 20
494	 15	30.3	3.6	 16
495	 15	40.3	8.5	 20
496	 15	33.3	7.7	 20
497	 15	35.5	7.7	 20
498	 15	35.0	7.2	 25
499	 15	42.0	7.1	 25
500	 15	34.0	5.0	 20
501	 15	56.0	9.3	 25
502	 15	64.0	11.3	 25
503	 15	98.5	15.6	 20
504	 15	108.0	25.4	 25
505	 15	2164.0	383.5	 20
506	 15	2147.0	420.9	 25
507	 15	2145.0	453.5	 25
508	 15	95.3	15.2	 16
509	 15	67.3	12.6	 20
510	 15	70.5	10.7	 20
511	 15	54.0	7.9	 16
512	 15	159.0	23.3	 20
513	 15	334.0	29.0	 25
514	 15	94.0	13.5	 20
515	 15	52.0	11.9	 25
516	 15	54.0	8.8	 25
517	 15	87.0	12.5	 20
518	 15	55.0	11.0	 25
519	 15	207.0	33.0	 25
520	 15	1502.8	140.2	 20
521	 15	921.0	154.0	 25
522	 15	254.0	42.5	 25
523	 15	55.3	10.4	 16
524	 15	640.3	56.3	 20
525	 15	100.0	16.9	 20
526	 15	251.5	33.7	 16
527	 15	256.3	34.8	 20
528	 15	83.0	19.7	 25
529	 15	92.5	17.2	 20
530	 15	33.0	6.5	 25
531	 15	30.3	6.6	 20
532	 15	76.0	16.3	 25
533	 15	51.0	10.6	 25
534	 15	32.3	4.9	 20
535	 15	37.0	6.8	 25
536	 15	40.0	8.7	 25
537	 15	34.3	5.8	 20
538	 15	106.0	102.3	 25
539	 15	39.3	5.9	 20
540	 15	36.0	5.9	 16
541	 15	32.0	5.5	 20
542	 15	42.8	8.3	 20
543	 15	32.0	4.8	 16
544	 15	45.0	8.2	 25
545	 15	30.0	5.5	 25
546	 15	36.8	6.4	 20
547	 15	33.0	5.7	 25
548	 15	44.0	7.7	 25
549	 15	58.3	11.2	 20
550	 15	34.0	6.1	 25
551	 15	34.0	6.4	 25
552	 15	31.0	6.2	 20
553	 15	32.0	7.8	 25
554	 15	56.3	10.8	 16
555	 15	90.0	16.8	 20
556	 15	107.0	15.3	 20
557	 15	97.5	17.2	 16
558	 15	34.5	7.9	 20
559	 15	34.0	5.8	 20
560	 15	35.3	6.4	 20
561	 15	42.0	7.9	 25
562	 15	41.0	6.9	 25
563	 15	31.0	5.6	 20
564	 15	65.0	11.7	 25
565	 15	352.0	62.0	 25
566	 15	74.5	12.0	 20
567	 15	244.0	46.2	 25
568	 15	54.0	11.6	 25
569	 15	274.3	72.6	 20
570	 15	171.0	23.5	 20
571	 15	102.5	13.4	 20
572	 15	41.0	6.5	 16
573	 15	37.3	6.7	 20
574	 15	52.5	9.7	 20
575	 15	46.3	6.3	 20
576	 15	46.0	8.3	 25
577	 15	125.0	18.5	 25
578	 15	74.0	12.6	 20
579	 15	204.0	38.2	 25
580	 15	63.8	10.4	 20
581	 15	44.0	8.9	 25
582	 15	89.0	12.6	 25
583	 15	95.5	22.2	 20
584	 15	36.0	6.6	 25
585	 15	37.0	6.0	 25
586	 15	63.0	11.6	 16
587	 15	51.8	8.6	 20
588	 15	198.5	32.8	 20
589	 15	326.5	34.5	 16
590	 15	44.3	7.1	 20
591	 15	39.0	8.5	 25
592	 15	32.3	7.5	 20
593	 15	119.0	18.7	 25
594	 15	54.0	9.0	 25
595	 15	36.3	7.2	 20
596	 15	50.0	9.4	 25
597	 15	815.0	149.0	 25
598	 15	1038.0	182.3	 20
599	 15	866.0	186.7	 25
600	 15	157.0	30.0	 25
601	 15	55.8	8.9	 16
602	 15	40.3	9.1	 20
603	 15	64.3	13.3	 16
604	 15	31.0	6.8	 20
605	 15	33.5	5.1	 20
606	 15	33.5	6.0	 20
607	 15	31.0	4.9	 25
608	 15	35.0	5.8	 25
609	 15	33.3	6.1	 20
610	 15	35.0	7.7	 25
611	 15	33.0	5.8	 25
612	 15	45.3	7.2	 20
613	 15	36.0	5.8	 25
614	 15	45.0	9.3	 25
615	 15	34.3	6.8	 20
616	 15	43.0	7.5	 25
617	 15	90.0	13.4	 20
618	 15	123.8	15.5	 16
619	 15	115.5	12.9	 20
620	 15	897.5	51.6	 20
621	 15	618.0	36.1	 16
622	 15	121.0	14.9	 25
623	 15	39.0	8.1	 25
624	 15	42.8	9.5	 20
625	 15	42.0	8.7	 25
626	 15	106.0	15.2	 25
627	 15	109.5	14.2	 20
628	 15	54.0	10.3	 25
629	 15	42.5	6.8	 20
630	 15	89.0	16.8	 25
631	 15	37.0	7.1	 25
632	 15	34.3	6.3	 16
633	 15	44.0	7.8	 20
634	 15	69.3	10.4	 20
635	 15	50.3	8.5	 16
636	 15	637.8	58.3	 20
637	 15	467.0	48.3	 20
638	 15	108.3	18.9	 20
639	 15	38.0	7.4	 25
  0	 16	1083.3	169.6	 20
  1	 16	28.0	4.1	 16
  2	 16	28.3	5.0	 20
  3	 16	29.0	7.2	 25
  4	 16	28.0	4.4	 20
  5	 16	28.0	5.4	 25
  6	 16	29.3	4.4	 20
  7	 16	24.0	4.8	 25
  8	 16	27.0	5.3	 25
  9	 16	27.3	6.0	 20
 10	 16	27.0	5.9	 25
 11	 16	27.0	4.1	 25
 12	 16	27.0	4.7	 20
 13	 16	27.3	5.0	 20
 14	 16	27.3	5.5	 20
 15	 16	27.3	4.6	 16
 16	 16	24.8	4.9	 20
 17	 16	28.5	5.8	 20
 18	 16	28.0	5.1	 20
 19	 16	27.0	5.0	 25
 20	 16	30.0	6.9	 25
 21	 16	26.8	4.0	 20
 22	 16	27.0	5.7	 25
 23	 16	27.0	4.9	 25
 24	 16	31.3	5.8	 20
 25	 16	27.0	3.9	 25
 26	 16	29.0	6.3	 25
 27	 16	26.3	5.2	 20
 28	 16	27.0	5.1	 25
 29	 16	25.3	4.3	 20
 30	 16	25.3	3.5	 16
 31	 16	26.0	4.4	 20
 32	 16	24.0	5.0	 16
 33	 16	29.0	6.6	 20
 34	 16	28.0	6.4	 25
 35	 16	25.0	4.9	 20
 36	 16	27.0	4.7	 25
 37	 16	29.0	5.2	 25
 38	 16	28.3	7.1	 20
 39	 16	25.0	5.1	 25
 40	 16	24.0	5.0	 25
 41	 16	27.3	4.8	 20
 42	 16	28.0	5.2	 25
 43	 16	27.0	5.6	 25
 44	 16	23.0	4.4	 16
 45	 16	29.0	5.1	 20
 46	 16	26.3	6.1	 20
 47	 16	26.5	5.2	 16
 48	 16	28.3	5.8	 20
 49	 16	25.3	4.5	 20
 50	 16	27.0	5.2	 20
 51	 16	26.0	5.7	 25
 52	 16	25.0	4.5	 25
 53	 16	26.3	4.7	 20
 54	 16	27.0	5.1	 25
 55	 16	25.0	4.9	 20
 56	 16	24.0	4.8	 25
 57	 16	25.0	4.0	 25
 58	 16	25.3	4.9	 20
 59	 16	27.0	4.6	 25
 60	 16	25.0	4.4	 20
 61	 16	27.0	5.2	 16
 62	 16	23.0	4.0	 20
 63	 16	29.5	4.9	 20
 64	 16	27.5	5.6	 16
 65	 16	28.0	4.6	 25
 66	 16	28.0	5.0	 25
 67	 16	25.0	4.4	 20
 68	 16	29.0	6.9	 25
 69	 16	26.0	4.1	 25
 70	 16	31.0	4.9	 20
 71	 16	28.0	5.2	 25
 72	 16	27.0	5.2	 25
 73	 16	27.5	4.8	 20
 74	 16	28.0	7.2	 25
 75	 16	28.0	5.5	 25
 76	 16	28.0	5.8	 16
 77	 16	27.0	4.0	 20
 78	 16	30.0	5.9	 20
 79	 16	24.0	4.1	 16
 80	 16	26.0	5.4	 20
 81	 16	26.8	5.4	 20
 82	 16	27.0	4.6	 25
 83	 16	27.0	6.1	 25
 84	 16	27.0	5.2	 20
 85	 16	28.0	5.6	 25
 86	 16	28.0	5.0	 25
 87	 16	27.0	4.8	 20
 88	 16	28.0	5.0	 25
 89	 16	30.0	6.0	 25
 90	 16	27.3	4.2	 20
 91	 16	27.0	4.2	 20
 92	 16	29.3	5.8	 20
 93	 16	28.5	5.3	 16
 94	 16	25.5	5.9	 20
 95	 16	29.5	5.9	 20
 96	 16	25.0	6.0	 16
 97	 16	26.0	5.8	 25
 98	 16	28.0	6.4	 25
 99	 16	25.0	5.4	 20
100	 16	25.0	4.5	 25
101	 16	26.0	6.1	 25
102	 16	24.3	5.1	 20
103	 16	28.0	4.5	 25
104	 16	27.0	5.3	 20
105	 16	28.0	5.4	 25
106	 16	26.0	5.0	 25
107	 16	28.3	5.4	 16
108	 16	27.3	4.3	 20
109	 16	26.3	4.6	 20
110	 16	28.3	6.9	 16
111	 16	26.3	3.7	 20
112	 16	27.0	5.7	 25
113	 16	27.3	4.4	 20
114	 16	27.0	6.0	 25
115	 16	29.0	5.0	 25
116	 16	27.0	4.2	 20
117	 16	28.0	4.9	 25
118	 16	30.0	5.4	 25
119	 16	29.3	5.7	 20
120	 16	29.0	6.3	 25
121	 16	33.0	6.8	 25
122	 16	28.5	6.2	 20
123	 16	25.3	3.5	 20
124	 16	28.0	6.5	 20
125	 16	26.3	4.6	 16
126	 16	26.0	4.8	 20
127	 16	26.8	6.2	 20
128	 16	24.3	5.7	 20
129	 16	29.0	4.9	 25
130	 16	22.8	4.9	 20
131	 16	28.0	4.7	 25
132	 16	29.0	6.0	 25
133	 16	28.0	6.0	 20
134	 16	28.0	6.8	 25
135	 16	28.0	4.9	 25
136	 16	27.0	4.3	 20
137	 16	28.0	5.5	 25
138	 16	28.5	6.8	 20
139	 16	28.0	4.5	 16
140	 16	29.3	7.1	 20
141	 16	24.0	5.6	 20
142	 16	31.5	6.8	 16
143	 16	27.0	5.0	 25
144	 16	27.0	4.6	 25
145	 16	26.3	4.6	 20
146	 16	25.0	6.2	 25
147	 16	27.0	4.2	 25
148	 16	26.3	4.4	 20
149	 16	26.0	4.1	 25
150	 16	29.0	4.7	 25
151	 16	27.0	3.9	 20
152	 16	28.0	7.0	 25
153	 16	28.0	6.0	 25
154	 16	28.3	4.2	 16
155	 16	26.8	6.4	 20
156	 16	27.0	4.4	 16
157	 16	25.5	5.3	 20
158	 16	26.0	3.5	 20
159	 16	29.5	4.7	 20
160	 16	30.0	6.1	 25
161	 16	33.0	6.8	 25
162	 16	31.0	7.3	 20
163	 16	29.0	4.2	 25
164	 16	27.0	6.1	 25
165	 16	29.3	6.3	 20
166	 16	29.0	4.7	 25
167	 16	26.0	6.1	 25
168	 16	27.3	5.3	 20
169	 16	26.0	5.5	 20
170	 16	25.8	6.1	 20
171	 16	27.5	4.9	 16
172	 16	26.0	4.5	 20
173	 16	26.0	5.1	 20
174	 16	29.3	6.5	 16
175	 16	26.0	5.8	 25
176	 16	27.0	5.3	 25
177	 16	28.5	6.2	 20
178	 16	24.0	5.1	 25
179	 16	31.3	6.8	 20
180	 16	27.0	4.6	 25
181	 16	29.0	4.9	 25
182	 16	29.3	5.2	 20
183	 16	414.0	55.8	 25
184	 16	96.0	11.0	 25
185	 16	72.5	13.0	 16
186	 16	46.8	9.9	 20
187	 16	46.0	34.4	 20
188	 16	37.3	5.8	 16
189	 16	49.3	6.8	 20
190	 16	57.0	7.3	 25
191	 16	102.3	18.4	 20
192	 16	38.0	7.6	 25
193	 16	41.0	7.0	 25
194	 16	33.5	5.2	 20
195	 16	32.0	5.6	 25
196	 16	42.0	9.1	 25
197	 16	40.0	6.6	 20
198	 16	29.0	6.2	 25
199	 16	37.0	7.6	 25
200	 16	33.3	5.9	 20
201	 16	4486.3	2041.4	 20
202	 16	36.5	9.6	 20
203	 16	50.3	6.6	 16
204	 16	34.0	6.5	 20
205	 16	33.5	6.8	 16
206	 16	34.0	5.6	 25
207	 16	33.0	6.2	 25
208	 16	33.0	7.0	 20
209	 16	34.0	5.7	 25
210	 16	47.0	5.1	 25
211	 16	34.0	5.3	 20
212	 16	35.0	5.9	 25
213	 16	34.0	7.3	 25
214	 16	33.3	5.5	 20
215	 16	34.0	6.3	 25
216	 16	34.3	7.1	 20
217	 16	31.5	6.4	 16
218	 16	35.3	7.3	 20
219	 16	32.0	5.3	 20
220	 16	30.0	5.5	 16
221	 16	30.0	5.0	 25
222	 16	33.0	6.5	 25
223	 16	103.3	11.9	 20
224	 16	87.0	16.3	 25
225	 16	206.0	28.5	 25
226	 16	38.3	5.4	 20
227	 16	62.0	12.4	 25
228	 16	340.5	35.9	 20
229	 16	40.0	7.0	 25
230	 16	36.0	7.9	 25
231	 16	38.5	7.3	 20
232	 16	35.3	6.4	 20
233	 16	40.0	6.5	 20
234	 16	35.0	5.9	 16
235	 16	52.3	5.5	 20
236	 16	42.0	6.6	 20
237	 16	60.0	7.7	 20
238	 16	109.0	11.5	 25
239	 16	117.0	14.0	 25
240	 16	93.0	14.0	 20
241	 16	336.0	48.1	 25
242	 16	46.0	9.2	 25
243	 16	30.3	3.3	 20
244	 16	39.0	5.9	 25
245	 16	39.0	8.4	 25
246	 16	59.0	9.3	 20
247	 16	36.3	5.8	 20
248	 16	38.3	6.5	 20
249	 16	32.0	4.8	 16
250	 16	34.5	7.3	 20
251	 16	33.3	5.6	 20
252	 16	33.8	5.1	 16
253	 16	31.0	5.9	 25
254	 16	33.3	5.6	 20
255	 16	116.0	13.6	 25
256	 16	38.0	7.5	 25
257	 16	38.3	7.8	 20
258	 16	33.0	4.5	 25
259	 16	33.0	4.1	 25
260	 16	78.5	12.9	 20
261	 16	32.0	5.2	 25
262	 16	32.0	6.5	 25
263	 16	30.0	4.5	 16
264	 16	30.5	4.2	 20
265	 16	29.3	4.0	 20
266	 16	34.0	4.4	 16
267	 16	89.3	14.8	 20
268	 16	33.0	4.6	 25
269	 16	36.0	5.5	 20
270	 16	35.0	6.9	 25
271	 16	33.0	8.2	 25
272	 16	32.8	5.8	 20
273	 16	38.0	6.7	 25
274	 16	36.0	5.8	 25
275	 16	34.3	6.3	 20
276	 16	31.0	6.1	 25
277	 16	33.3	8.3	 20
278	 16	34.0	6.5	 25
279	 16	34.5	6.5	 20
280	 16	31.5	6.8	 16
281	 16	61.3	12.0	 20
282	 16	50.0	8.9	 20
283	 16	33.0	4.0	 16
284	 16	36.0	6.9	 25
285	 16	43.0	9.9	 25
286	 16	43.0	9.0	 20
287	 16	156.0	29.4	 25
288	 16	93.0	14.9	 25
289	 16	66.3	10.2	 20
290	 16	53.0	9.8	 25
291	 16	56.0	8.5	 25
292	 16	77.8	12.9	 20
293	 16	83.0	10.8	 25
294	 16	77.0	13.2	 20
295	 16	61.0	9.1	 16
296	 16	69.5	9.0	 20
297	 16	58.0	11.5	 20
298	 16	135.3	20.1	 16
299	 16	70.0	10.2	 25
300	 16	70.0	11.5	 25
301	 16	78.3	11.5	 20
302	 16	50.0	8.7	 25
303	 16	41.3	7.4	 20
304	 16	54.0	8.9	 25
305	 16	54.0	7.2	 25
306	 16	275.3	35.2	 20
307	 16	698.0	41.3	 25
308	 16	60.0	9.8	 25
309	 16	62.0	8.3	 20
310	 16	44.3	7.2	 20
311	 16	46.3	6.3	 20
312	 16	63.3	11.2	 16
313	 16	69.0	7.0	 20
314	 16	233.3	35.2	 20
315	 16	613.5	52.6	 20
316	 16	115.0	17.6	 25
317	 16	82.0	10.7	 25
318	 16	38.3	8.4	 20
319	 16	51.0	8.7	 25
320	 16	40.0	7.4	 25
321	 16	46.5	7.3	 20
322	 16	55.0	8.8	 25
323	 16	41.0	7.6	 25
324	 16	95.5	10.8	 20
325	 16	62.5	10.2	 20
326	 16	45.0	8.4	 20
327	 16	46.5	8.0	 16
328	 16	59.5	9.1	 20
329	 16	51.0	9.2	 16
330	 16	73.0	10.7	 20
331	 16	38.0	5.0	 25
332	 16	72.0	7.1	 20
333	 16	101.0	33.0	 25
334	 16	78.0	10.8	 25
335	 16	74.0	10.0	 20
336	 16	35.0	6.8	 25
337	 16	36.0	5.7	 25
338	 16	45.3	7.7	 20
339	 16	65.0	8.9	 25
340	 16	42.0	7.2	 25
341	 16	43.5	7.6	 16
342	 16	57.3	9.9	 20
343	 16	41.3	6.3	 20
344	 16	39.3	8.3	 16
345	 16	78.3	11.9	 20
346	 16	184.0	26.2	 25
347	 16	51.3	9.0	 20
348	 16	45.0	8.0	 25
349	 16	41.0	8.0	 25
350	 16	230.5	22.9	 20
351	 16	362.0	53.9	 25
352	 16	85.8	12.8	 20
353	 16	62.0	9.6	 25
354	 16	40.0	6.1	 25
355	 16	476.5	50.5	 20
356	 16	99.0	21.0	 25
357	 16	44.3	5.7	 20
358	 16	31.3	6.4	 16
359	 16	34.5	6.5	 20
360	 16	43.8	9.2	 20
361	 16	38.3	6.6	 16
362	 16	35.0	5.9	 25
363	 16	34.0	6.9	 25
364	 16	40.5	5.2	 20
365	 16	227.0	31.6	 25
366	 16	83.0	11.4	 25
367	 16	36.5	6.8	 20
368	 16	39.0	6.2	 25
369	 16	37.0	8.5	 25
370	 16	37.0	7.2	 20
371	 16	35.0	5.5	 25
372	 16	38.3	5.9	 20
373	 16	32.3	6.6	 16
374	 16	32.0	5.5	 20
375	 16	35.0	6.1	 20
376	 16	40.5	10.4	 16
377	 16	50.3	18.6	 20
378	 16	38.0	16.8	 20
379	 16	41.0	6.6	 25
380	 16	35.0	5.8	 25
381	 16	41.0	6.4	 20
382	 16	38.0	8.3	 25
383	 16	33.0	5.2	 25
384	 16	35.3	5.2	 20
385	 16	77.0	15.3	 25
386	 16	91.0	15.8	 25
387	 16	869.5	57.9	 20
388	 16	276.8	41.0	 20
389	 16	285.8	28.5	 20
390	 16	48.0	9.3	 16
391	 16	41.3	9.3	 20
392	 16	37.5	5.5	 20
393	 16	57.3	10.1	 20
394	 16	52.0	7.8	 25
395	 16	46.0	7.4	 25
396	 16	43.0	8.8	 20
397	 16	49.0	9.8	 25
398	 16	43.0	7.2	 25
399	 16	35.0	6.4	 20
400	 16	42.0	6.5	 25
401	 16	36.3	6.3	 20
402	 16	46.0	7.2	 25
403	 16	65.0	16.3	 25
404	 16	31.0	5.8	 16
405	 16	30.5	4.9	 20
406	 16	32.8	6.3	 20
407	 16	53.0	7.7	 16
408	 16	37.5	6.5	 20
409	 16	49.0	6.4	 25
410	 16	40.0	5.7	 20
411	 16	214.0	19.3	 25
412	 16	49.0	10.1	 25
413	 16	137.0	15.3	 20
414	 16	53.0	10.9	 25
415	 16	82.0	13.9	 25
416	 16	52.3	8.7	 20
417	 16	31.0	6.5	 25
418	 16	30.0	4.8	 25
419	 16	34.3	6.6	 16
420	 16	51.0	11.0	 20
421	 16	51.5	8.2	 20
422	 16	33.5	6.3	 16
423	 16	35.3	7.2	 20
424	 16	36.0	6.2	 25
425	 16	33.0	6.2	 20
426	 16	37.0	5.9	 25
427	 16	74.0	10.8	 20
428	 16	30.0	5.7	 25
429	 16	35.0	4.7	 25
430	 16	34.3	5.8	 20
431	 16	32.0	5.4	 25
432	 16	33.0	5.6	 25
433	 16	32.5	6.1	 20
434	 16	33.0	5.5	 25
435	 16	35.0	5.7	 20
436	 16	88.3	12.1	 16
437	 16	51.3	9.3	 20
438	 16	53.8	8.5	 20
439	 16	34.0	5.9	 16
440	 16	32.0	5.6	 25
441	 16	30.0	6.8	 25
442	 16	42.0	7.5	 20
443	 16	798.0	126.4	 25
444	 16	60.0	9.3	 25
445	 16	81.3	14.5	 20
446	 16	231.0	25.4	 25
447	 16	50.0	10.0	 25
448	 16	210.8	25.4	 20
449	 16	186.0	24.9	 25
450	 16	54.5	10.2	 16
451	 16	130.5	25.6	 20
452	 16	82.5	14.5	 20
453	 16	64.8	8.2	 16
454	 16	53.5	8.2	 20
455	 16	46.0	7.9	 20
456	 16	37.3	6.7	 20
457	 16	32.0	6.0	 25
458	 16	34.0	7.9	 25
459	 16	52.3	7.0	 20
460	 16	58.0	9.4	 25
461	 16	97.0	13.8	 25
462	 16	30.3	6.6	 20
463	 16	34.0	6.3	 25
464	 16	86.0	18.8	 25
465	 16	72.0	13.2	 20
466	 16	39.5	7.2	 20
467	 16	33.0	8.6	 20
468	 16	32.3	5.1	 16
469	 16	42.0	8.4	 20
470	 16	54.5	6.9	 20
471	 16	98.3	12.4	 20
472	 16	561.0	45.4	 25
473	 16	97.0	20.4	 25
474	 16	1351.5	63.9	 20
475	 16	69.0	10.6	 25
476	 16	52.3	5.8	 20
477	 16	208.0	35.2	 25
478	 16	112.0	18.7	 25
479	 16	288.5	25.0	 20
480	 16	471.0	40.9	 25
481	 16	138.0	27.5	 25
482	 16	57.5	10.2	 16
483	 16	117.8	21.1	 20
484	 16	39.5	8.3	 20
485	 16	43.5	9.6	 16
486	 16	30.5	5.3	 20
487	 16	35.0	7.4	 25
488	 16	44.5	7.7	 20
489	 16	35.0	7.0	 25
490	 16	60.0	14.7	 25
491	 16	35.5	6.3	 20
492	 16	43.0	7.7	 25
493	 16	32.0	5.8	 25
494	 16	31.3	4.6	 20
495	 16	42.0	8.5	 25
496	 16	36.0	6.1	 25
497	 16	44.0	5.8	 16
498	 16	31.5	4.1	 20
499	 16	35.3	6.7	 16
500	 16	38.3	5.7	 20
501	 16	39.0	4.2	 20
502	 16	38.3	6.2	 20
503	 16	105.0	11.5	 25
504	 16	116.0	23.4	 25
505	 16	1989.5	131.7	 20
506	 16	1614.0	136.6	 25
507	 16	2241.0	212.7	 25
508	 16	169.3	16.2	 20
509	 16	52.0	7.9	 25
510	 16	104.0	11.2	 25
511	 16	102.3	13.8	 20
512	 16	91.0	12.0	 25
513	 16	192.8	19.4	 20
514	 16	64.5	12.5	 16
515	 16	52.3	9.1	 20
516	 16	108.8	16.2	 20
517	 16	87.0	9.1	 16
518	 16	56.0	38.7	 25
519	 16	246.0	32.4	 25
520	 16	574.5	42.2	 20
521	 16	551.0	40.4	 25
522	 16	193.0	27.1	 25
523	 16	51.3	9.6	 20
524	 16	332.0	28.8	 25
525	 16	93.3	13.3	 20
526	 16	118.0	20.4	 25
527	 16	106.0	15.3	 25
528	 16	59.8	12.9	 16
529	 16	50.5	14.3	 20
530	 16	35.5	6.7	 20
531	 16	31.3	5.3	 16
532	 16	31.5	8.3	 20
533	 16	31.0	4.7	 20
534	 16	31.3	6.6	 20
535	 16	32.0	6.3	 25
536	 16	34.0	6.8	 25
537	 16	34.0	5.7	 20
538	 16	39.0	6.0	 25
539	 16	44.0	6.7	 25
540	 16	34.0	6.0	 20
541	 16	37.0	6.2	 25
542	 16	32.0	6.4	 25
543	 16	33.0	6.8	 20
544	 16	164.3	16.9	 20
545	 16	31.3	5.3	 20
546	 16	32.0	6.6	 16
547	 16	30.8	6.5	 20
548	 16	33.8	7.2	 20
549	 16	35.3	6.8	 20
550	 16	32.0	5.8	 25
551	 16	35.0	6.0	 20
552	 16	31.0	4.6	 25
553	 16	33.0	5.9	 25
554	 16	54.5	8.5	 20
555	 16	115.0	14.6	 25
556	 16	71.0	11.0	 25
557	 16	81.3	9.9	 20
558	 16	52.0	8.2	 25
559	 16	33.0	6.7	 25
560	 16	35.3	7.3	 16
561	 16	35.3	5.1	 20
562	 16	33.0	5.6	 20
563	 16	31.0	5.1	 16
564	 16	39.0	7.4	 20
565	 16	150.0	19.5	 25
566	 16	97.3	15.6	 20
567	 16	148.0	15.3	 25
568	 16	49.0	62.1	 25
569	 16	124.5	17.3	 20
570	 16	62.0	12.1	 25
571	 16	66.0	9.9	 25
572	 16	34.0	6.1	 20
573	 16	38.0	6.8	 25
574	 16	51.8	10.4	 20
575	 16	85.0	12.4	 20
576	 16	91.3	11.5	 20
577	 16	74.3	12.8	 16
578	 16	51.0	7.6	 20
579	 16	86.5	10.5	 20
580	 16	68.3	10.5	 20
581	 16	47.0	8.2	 25
582	 16	114.0	13.4	 25
583	 16	70.3	12.0	 20
584	 16	31.0	5.8	 25
585	 16	41.0	8.5	 25
586	 16	68.5	10.7	 20
587	 16	48.0	9.7	 25
588	 16	99.0	14.3	 25
589	 16	173.3	15.1	 20
590	 16	41.0	7.4	 25
591	 16	39.0	7.0	 20
592	 16	34.0	5.0	 16
593	 16	77.0	13.3	 20
594	 16	98.5	21.8	 20
595	 16	31.5	6.5	 16
596	 16	38.0	7.3	 25
597	 16	303.0	33.9	 25
598	 16	672.0	59.7	 20
599	 16	209.0	35.5	 25
600	 16	122.5	16.6	 20
601	 16	64.0	9.4	 25
602	 16	51.0	7.8	 25
603	 16	44.0	5.8	 20
604	 16	32.0	6.9	 25
605	 16	35.0	7.3	 25
606	 16	34.5	5.8	 16
607	 16	38.0	15.0	 20
608	 16	32.0	5.4	 20
609	 16	32.0	6.4	 16
610	 16	33.3	6.1	 20
611	 16	31.0	5.0	 20
612	 16	49.0	8.2	 20
613	 16	39.0	8.3	 25
614	 16	43.0	7.5	 25
615	 16	36.5	5.4	 20
616	 16	39.0	6.7	 25
617	 16	87.0	14.0	 25
618	 16	69.8	10.1	 20
619	 16	66.0	10.4	 25
620	 16	151.0	33.4	 25
621	 16	223.0	32.7	 20
622	 16	85.8	12.5	 20
623	 16	45.8	10.1	 16
624	 16	59.3	8.8	 20
625	 16	39.0	6.2	 20
626	 16	114.0	12.3	 16
627	 16	69.0	11.0	 25
628	 16	55.0	10.1	 25
629	 16	35.0	5.8	 20
630	 16	38.0	5.5	 25
631	 16	36.0	6.5	 25
632	 16	32.0	5.6	 20
633	 16	35.0	6.5	 25
634	 16	68.0	11.0	 25
635	 16	44.0	7.7	 20
636	 16	187.0	33.4	 25
637	 16	208.0	32.9	 25
638	 16	60.3	7.6	 16
639	 16	1298.0	156.2	 20
  0	 17	39.0	8.3	 25
  1	 17	39.0	5.2	 20
  2	 17	39.0	7.6	 25
  3	 17	105.0	16.4	 16
  4	 17	371.5	54.2	 20
  5	 17	31.3	6.4	 20
  6	 17	34.3	7.0	 16
  7	 17	34.3	5.3	 20
  8	 17	34.0	4.9	 25
  9	 17	33.0	5.4	 20
 10	 17	143.0	33.4	 25
 11	 17	38.0	6.7	 25
 12	 17	29.3	5.2	 20
 13	 17	35.0	6.2	 25
 14	 17	37.0	6.4	 25
 15	 17	538.3	65.5	 20
 16	 17	221.0	38.1	 25
 17	 17	234.0	26.2	 25
 18	 17	93.8	17.9	 16
 19	 17	44.8	9.1	 20
 20	 17	58.0	9.0	 20
 21	 17	98.8	11.3	 16
 22	 17	59.5	9.4	 20
 23	 17	42.3	5.8	 20
 24	 17	34.3	5.4	 20
 25	 17	50.0	10.0	 25
 26	 17	32.0	6.4	 20
 27	 17	47.0	8.5	 25
 28	 17	40.0	7.6	 25
 29	 17	34.5	5.4	 20
 30	 17	32.0	5.7	 25
 31	 17	34.0	6.1	 25
 32	 17	34.0	5.5	 20
 33	 17	62.0	11.0	 25
 34	 17	31.3	6.0	 20
 35	 17	41.3	8.9	 16
 36	 17	38.8	7.6	 20
 37	 17	33.3	7.9	 20
 38	 17	33.3	6.3	 16
 39	 17	31.0	7.4	 25
 40	 17	35.0	8.0	 25
 41	 17	31.0	6.7	 20
 42	 17	31.0	5.9	 25
 43	 17	35.0	7.0	 25
 44	 17	50.0	10.5	 20
 45	 17	33.0	5.9	 25
 46	 17	29.0	5.6	 25
 47	 17	39.3	5.5	 20
 48	 17	41.0	7.9	 25
 49	 17	33.0	5.1	 25
 50	 17	32.3	5.8	 16
 51	 17	34.5	5.9	 20
 52	 17	39.0	10.9	 16
 53	 17	55.0	9.3	 20
 54	 17	40.8	8.0	 20
 55	 17	40.3	8.7	 20
 56	 17	34.0	5.4	 25
 57	 17	33.0	7.3	 25
 58	 17	32.0	6.5	 20
 59	 17	44.0	9.1	 25
 60	 17	35.0	6.4	 25
 61	 17	47.5	9.9	 20
 62	 17	65.0	8.8	 25
 63	 17	75.0	14.1	 25
 64	 17	32.8	5.8	 20
 65	 17	35.3	5.9	 20
 66	 17	45.3	7.8	 20
 67	 17	48.0	9.4	 16
 68	 17	36.0	5.9	 20
 69	 17	32.3	4.9	 20
 70	 17	35.0	6.1	 16
 71	 17	32.0	6.3	 25
 72	 17	35.0	6.3	 25
 73	 17	40.8	9.0	 20
 74	 17	52.0	9.1	 25
 75	 17	53.0	7.3	 20
 76	 17	38.0	8.1	 25
 77	 17	54.0	8.8	 25
 78	 17	38.3	8.5	 20
 79	 17	33.0	6.5	 25
 80	 17	34.0	6.8	 25
 81	 17	32.3	4.3	 16
 82	 17	35.5	6.1	 20
 83	 17	65.8	10.7	 20
 84	 17	319.0	25.1	 16
 85	 17	126.0	21.8	 20
 86	 17	35.0	4.6	 25
 87	 17	36.3	6.9	 20
 88	 17	41.0	7.7	 25
 89	 17	191.0	26.2	 25
 90	 17	55.3	8.9	 20
 91	 17	245.0	16.1	 25
 92	 17	256.0	28.6	 25
 93	 17	88.0	14.3	 20
 94	 17	89.0	14.1	 25
 95	 17	65.0	10.6	 25
 96	 17	45.3	9.8	 20
 97	 17	38.3	8.2	 20
 98	 17	36.3	7.7	 20
 99	 17	41.8	6.6	 16
100	 17	48.3	8.1	 20
101	 17	31.0	3.8	 16
102	 17	80.0	14.4	 25
103	 17	61.0	8.4	 25
104	 17	62.0	11.1	 20
105	 17	91.0	15.0	 25
106	 17	67.0	11.8	 25
107	 17	66.0	10.6	 20
108	 17	119.0	13.4	 25
109	 17	76.0	9.5	 25
110	 17	207.3	27.8	 20
111	 17	40.0	9.0	 25
112	 17	34.0	7.0	 20
113	 17	44.3	8.5	 16
114	 17	45.0	7.8	 20
115	 17	35.0	6.3	 20
116	 17	45.3	8.3	 16
117	 17	44.0	7.6	 25
118	 17	47.0	8.0	 25
119	 17	349.3	37.9	 20
120	 17	1262.0	113.8	 25
121	 17	856.0	203.4	 25
122	 17	70.0	10.4	 20
123	 17	36.0	6.4	 25
124	 17	35.0	6.4	 20
125	 17	99.0	18.5	 25
126	 17	81.0	12.0	 25
127	 17	31.0	6.2	 20
128	 17	245.5	24.0	 20
129	 17	34.8	4.5	 20
130	 17	113.3	15.7	 16
131	 17	35.3	5.9	 20
132	 17	89.8	13.1	 20
133	 17	44.3	9.9	 20
134	 17	34.0	6.4	 25
135	 17	109.0	19.5	 25
136	 17	52.3	9.3	 20
137	 17	35.0	6.5	 25
138	 17	37.0	7.3	 25
139	 17	34.0	6.6	 20
140	 17	113.0	18.1	 25
141	 17	404.0	43.7	 25
142	 17	113.3	18.1	 20
143	 17	183.5	18.7	 20
144	 17	34.0	6.9	 20
145	 17	50.5	67.6	 16
146	 17	31.3	5.8	 20
147	 17	31.0	5.4	 20
148	 17	37.3	5.3	 16
149	 17	54.0	9.1	 25
150	 17	36.5	7.0	 20
151	 17	41.0	7.6	 25
152	 17	30.0	6.6	 25
153	 17	29.5	5.2	 20
154	 17	33.0	5.8	 25
155	 17	47.0	9.2	 25
156	 17	54.3	6.7	 20
157	 17	67.0	11.6	 25
158	 17	38.0	8.1	 25
159	 17	89.5	10.1	 16
160	 17	76.5	8.7	 20
161	 17	142.0	18.1	 20
162	 17	74.5	13.3	 16
163	 17	60.3	9.6	 20
164	 17	103.0	13.5	 25
165	 17	97.5	12.4	 20
166	 17	171.0	20.0	 25
167	 17	83.0	11.7	 25
168	 17	136.0	15.2	 20
169	 17	53.0	8.9	 25
170	 17	35.0	6.6	 25
171	 17	31.0	6.1	 20
172	 17	37.0	5.3	 25
173	 17	32.0	6.2	 25
174	 17	29.3	7.4	 20
175	 17	32.8	6.4	 20
176	 17	32.3	6.5	 16
177	 17	113.8	164.7	 20
178	 17	41.0	6.7	 20
179	 17	37.3	7.5	 16
180	 17	30.0	5.7	 25
181	 17	34.0	6.5	 25
182	 17	91.5	14.3	 20
183	 17	158.0	21.4	 25
184	 17	38.0	6.2	 25
185	 17	34.3	8.8	 20
186	 17	52.0	4.9	 25
187	 17	57.0	11.0	 25
188	 17	52.3	7.7	 20
189	 17	40.0	5.9	 25
190	 17	31.3	5.1	 20
191	 17	82.0	13.3	 16
192	 17	40.3	6.6	 20
193	 17	31.0	5.5	 20
194	 17	53.0	10.1	 16
195	 17	83.0	17.7	 25
196	 17	84.0	15.2	 25
197	 17	227.3	18.6	 20
198	 17	41.0	7.0	 25
199	 17	43.0	6.3	 20
200	 17	33.0	6.2	 25
201	 17	35.0	5.2	 25
202	 17	41.5	7.6	 20
203	 17	46.0	9.0	 25
204	 17	36.0	6.1	 25
205	 17	324.5	29.7	 20
206	 17	30.3	7.1	 20
207	 17	40.5	8.7	 20
208	 17	33.5	8.9	 16
209	 17	35.0	4.8	 20
210	 17	98.3	31.3	 20
211	 17	41.3	7.5	 20
212	 17	33.0	5.4	 25
213	 17	38.0	8.5	 25
214	 17	38.3	7.9	 20
215	 17	32.0	5.3	 25
216	 17	33.0	6.6	 25
217	 17	32.3	5.5	 20
218	 17	33.0	6.5	 25
219	 17	57.0	11.3	 25
220	 17	32.0	4.2	 20
221	 17	35.0	5.6	 20
222	 17	42.3	8.8	 20
223	 17	36.5	8.8	 16
224	 17	157.5	22.6	 20
225	 17	44.3	6.2	 16
226	 17	38.3	9.6	 20
227	 17	39.0	6.4	 25
228	 17	48.5	7.8	 20
229	 17	48.0	5.7	 25
230	 17	54.0	9.6	 25
231	 17	52.5	17.1	 20
232	 17	32.0	5.6	 25
233	 17	38.0	6.7	 25
234	 17	53.3	10.1	 20
235	 17	31.0	5.5	 25
236	 17	41.0	7.3	 25
237	 17	87.3	11.8	 16
238	 17	64.3	11.2	 20
239	 17	89.0	17.1	 20
240	 17	90.0	13.3	 16
241	 17	51.5	10.9	 20
242	 17	74.0	9.2	 25
243	 17	249.0	23.1	 20
244	 17	61.0	9.7	 25
245	 17	35.0	6.7	 25
246	 17	63.8	8.4	 20
247	 17	45.0	8.6	 25
248	 17	112.0	16.6	 20
249	 17	35.0	6.1	 25
250	 17	31.0	6.2	 25
251	 17	31.3	6.3	 20
252	 17	37.0	7.3	 25
253	 17	36.0	6.7	 20
254	 17	32.5	6.8	 16
255	 17	34.5	5.4	 20
256	 17	32.3	6.3	 20
257	 17	35.3	6.9	 16
258	 17	39.0	7.5	 25
259	 17	37.0	6.8	 25
260	 17	56.3	8.2	 20
261	 17	42.0	7.0	 25
262	 17	84.0	11.3	 25
263	 17	35.3	5.3	 20
264	 17	40.0	6.4	 25
265	 17	35.0	6.3	 25
266	 17	55.3	12.4	 20
267	 17	35.0	5.7	 25
268	 17	34.0	5.4	 20
269	 17	31.5	5.4	 16
270	 17	34.3	4.9	 20
271	 17	38.3	5.6	 20
272	 17	38.5	7.3	 16
273	 17	34.0	6.1	 25
274	 17	54.0	11.0	 20
275	 17	34.0	7.5	 25
276	 17	35.0	6.7	 25
277	 17	37.3	6.9	 20
278	 17	34.0	7.9	 25
279	 17	36.0	6.8	 25
280	 17	34.0	6.2	 20
281	 17	36.0	7.6	 25
282	 17	34.0	4.7	 25
283	 17	39.0	5.5	 20
284	 17	64.3	10.9	 20
285	 17	35.3	6.8	 20
286	 17	38.3	7.6	 16
287	 17	34.0	5.1	 20
288	 17	38.5	6.5	 20
289	 17	137.5	21.0	 20
290	 17	45.0	7.9	 25
291	 17	41.0	8.4	 25
292	 17	40.5	7.1	 20
293	 17	43.0	8.4	 25
294	 17	256.0	38.2	 25
295	 17	73.0	9.8	 20
296	 17	264.0	29.9	 25
297	 17	129.8	18.6	 20
298	 17	633.0	75.5	 25
299	 17	76.0	11.6	 20
300	 17	697.8	46.0	 16
301	 17	83.5	14.8	 20
302	 17	965.3	74.1	 20
303	 17	92.0	13.3	 16
304	 17	67.8	12.4	 20
305	 17	37.0	9.6	 25
306	 17	126.8	14.9	 20
307	 17	68.0	9.9	 25
308	 17	56.0	9.0	 25
309	 17	94.8	11.4	 20
310	 17	193.0	24.5	 25
311	 17	168.0	20.4	 25
312	 17	251.3	30.9	 20
313	 17	70.0	10.4	 25
314	 17	60.0	11.8	 25
315	 17	164.3	14.0	 16
316	 17	107.8	15.2	 20
317	 17	62.8	11.6	 20
318	 17	51.3	6.7	 16
319	 17	43.0	7.0	 20
320	 17	47.0	9.8	 25
321	 17	104.8	13.3	 20
322	 17	1023.0	110.3	 25
323	 17	52.3	9.7	 20
324	 17	74.0	14.2	 25
325	 17	134.0	17.8	 25
326	 17	149.5	21.2	 20
327	 17	70.0	13.1	 25
328	 17	108.0	13.3	 25
329	 17	310.5	41.7	 20
330	 17	90.0	14.3	 25
331	 17	51.0	10.6	 20
332	 17	63.3	11.4	 16
333	 17	48.3	8.8	 20
334	 17	215.8	26.6	 20
335	 17	258.3	22.7	 16
336	 17	85.0	12.8	 25
337	 17	45.0	9.4	 25
338	 17	199.5	24.2	 20
339	 17	2219.0	274.8	 25
340	 17	471.0	46.6	 25
341	 17	87.3	13.4	 20
342	 17	2010.0	289.8	 25
343	 17	181.0	22.3	 25
344	 17	189.3	35.3	 20
345	 17	184.0	32.4	 25
346	 17	64.5	9.7	 20
347	 17	60.0	11.6	 16
348	 17	35.0	6.9	 20
349	 17	33.5	4.7	 16
350	 17	46.3	7.9	 20
351	 17	42.0	8.8	 20
352	 17	32.5	6.4	 20
353	 17	33.0	3.9	 25
354	 17	32.0	5.5	 25
355	 17	32.3	6.6	 20
356	 17	31.0	4.9	 25
357	 17	32.0	4.7	 25
358	 17	56.3	12.5	 20
359	 17	35.0	4.8	 25
360	 17	73.0	13.2	 25
361	 17	38.0	8.1	 20
362	 17	36.0	6.4	 20
363	 17	541.8	93.8	 20
364	 17	33.3	6.7	 16
365	 17	132.5	16.8	 20
366	 17	39.5	6.3	 20
367	 17	32.0	5.3	 20
368	 17	30.0	5.1	 25
369	 17	35.0	6.0	 25
370	 17	33.8	6.4	 20
371	 17	451.0	93.1	 25
372	 17	418.0	80.8	 20
373	 17	39.0	6.6	 25
374	 17	260.0	46.8	 25
375	 17	54.0	8.9	 20
376	 17	40.0	7.5	 25
377	 17	32.0	6.1	 25
378	 17	43.3	8.0	 16
379	 17	35.3	5.4	 20
380	 17	63.3	10.2	 20
381	 17	35.3	7.6	 16
382	 17	32.0	3.8	 20
383	 17	40.0	6.3	 25
384	 17	51.0	9.1	 20
385	 17	54.0	10.5	 25
386	 17	66.0	11.6	 25
387	 17	61.3	12.7	 20
388	 17	187.0	17.5	 25
389	 17	89.0	15.9	 25
390	 17	67.5	9.7	 20
391	 17	105.0	18.8	 25
392	 17	374.0	80.0	 25
393	 17	34.3	7.8	 16
394	 17	41.3	6.0	 20
395	 17	39.0	7.0	 20
396	 17	32.0	5.4	 16
397	 17	35.5	7.5	 20
398	 17	47.0	7.2	 20
399	 17	54.0	9.6	 25
400	 17	81.0	15.1	 25
401	 17	44.5	8.6	 20
402	 17	33.0	5.2	 25
403	 17	34.0	6.8	 25
404	 17	44.3	6.2	 20
405	 17	88.0	17.4	 25
406	 17	110.0	16.8	 25
407	 17	67.8	16.2	 20
408	 17	71.0	11.5	 25
409	 17	102.3	13.4	 20
410	 17	39.0	9.3	 16
411	 17	55.3	10.7	 20
412	 17	173.5	20.5	 20
413	 17	34.3	5.3	 16
414	 17	29.0	6.2	 25
415	 17	33.0	6.9	 25
416	 17	131.3	16.3	 20
417	 17	161.0	21.8	 25
418	 17	33.0	7.4	 25
419	 17	29.3	7.7	 20
420	 17	31.0	4.9	 25
421	 17	29.0	6.6	 20
422	 17	34.0	6.8	 25
423	 17	30.0	4.7	 25
424	 17	37.0	9.9	 16
425	 17	59.8	9.5	 20
426	 17	32.3	5.2	 20
427	 17	31.3	4.6	 16
428	 17	39.3	6.3	 20
429	 17	33.3	6.3	 20
430	 17	34.3	6.5	 20
431	 17	51.0	10.3	 25
432	 17	34.0	5.8	 25
433	 17	36.0	7.2	 20
434	 17	46.0	7.6	 25
435	 17	41.0	7.3	 25
436	 17	52.3	9.8	 20
437	 17	34.0	6.7	 25
438	 17	146.0	32.8	 25
439	 17	35.8	7.4	 20
440	 17	35.3	6.8	 20
441	 17	34.0	8.0	 20
442	 17	36.3	7.9	 16
443	 17	37.3	7.4	 20
444	 17	48.0	11.3	 20
445	 17	51.5	8.5	 20
446	 17	51.0	7.7	 25
447	 17	54.0	11.1	 20
448	 17	35.0	6.7	 25
449	 17	35.0	6.3	 25
450	 17	711.3	104.6	 20
451	 17	41.0	5.6	 25
452	 17	56.0	10.8	 25
453	 17	49.0	7.8	 20
454	 17	65.0	13.0	 25
455	 17	99.0	16.8	 25
456	 17	96.3	12.0	 16
457	 17	58.8	10.0	 20
458	 17	41.3	7.0	 20
459	 17	70.5	11.8	 16
460	 17	35.5	6.1	 20
461	 17	38.0	8.3	 25
462	 17	77.3	10.8	 20
463	 17	35.0	6.2	 25
464	 17	113.0	16.7	 25
465	 17	71.5	14.0	 20
466	 17	43.0	7.4	 25
467	 17	38.0	6.4	 25
468	 17	37.3	4.9	 20
469	 17	45.0	9.9	 25
470	 17	60.3	10.6	 20
471	 17	60.3	7.5	 20
472	 17	74.0	10.0	 20
473	 17	75.0	15.2	 16
474	 17	118.3	13.6	 20
475	 17	70.0	9.2	 20
476	 17	225.5	22.0	 20
477	 17	263.0	32.7	 25
478	 17	47.0	7.9	 25
479	 17	102.0	17.8	 20
480	 17	187.0	27.7	 25
481	 17	56.0	10.9	 25
482	 17	104.5	12.7	 20
483	 17	167.0	20.7	 25
484	 17	41.0	7.6	 25
485	 17	31.0	4.8	 20
486	 17	33.0	6.1	 25
487	 17	33.3	15.9	 20
488	 17	44.5	7.3	 16
489	 17	29.0	5.8	 20
490	 17	30.0	5.8	 20
491	 17	36.0	5.7	 16
492	 17	41.0	4.9	 25
493	 17	40.0	6.6	 25
494	 17	44.0	8.7	 20
495	 17	58.0	11.7	 25
496	 17	91.3	14.4	 20
497	 17	161.0	24.6	 25
498	 17	134.0	20.9	 25
499	 17	95.8	14.0	 20
500	 17	179.0	25.8	 25
501	 17	38.0	6.5	 25
502	 17	99.0	18.9	 16
503	 17	44.3	9.0	 20
504	 17	228.3	31.6	 20
505	 17	312.8	30.3	 16
506	 17	279.5	16.7	 20
507	 17	111.5	14.1	 20
508	 17	98.5	11.1	 20
509	 17	84.0	15.3	 25
510	 17	409.0	49.5	 25
511	 17	730.5	74.5	 20
512	 17	152.0	21.1	 25
513	 17	32.0	6.3	 25
514	 17	73.5	15.6	 20
515	 17	98.0	15.8	 25
516	 17	70.0	10.7	 25
517	 17	63.0	9.8	 20
518	 17	147.0	17.6	 20
519	 17	160.8	11.3	 16
520	 17	830.0	122.0	 20
521	 17	78.3	11.8	 20
522	 17	47.0	5.6	 16
523	 17	52.0	10.1	 25
524	 17	44.0	7.6	 25
525	 17	52.5	8.5	 20
526	 17	65.0	10.8	 25
527	 17	274.0	34.2	 25
528	 17	134.5	14.0	 20
529	 17	100.0	14.8	 25
530	 17	45.0	8.5	 25
531	 17	49.5	9.9	 20
532	 17	108.0	21.6	 25
533	 17	36.0	6.6	 25
534	 17	36.0	5.0	 16
535	 17	35.0	6.1	 20
536	 17	32.5	6.3	 20
537	 17	34.0	5.7	 16
538	 17	30.3	4.5	 20
539	 17	39.0	6.8	 25
540	 17	38.0	6.9	 20
541	 17	66.0	29.9	 25
542	 17	32.0	5.9	 25
543	 17	30.3	5.2	 20
544	 17	305.0	49.5	 25
545	 17	40.5	9.1	 20
546	 17	41.0	7.0	 25
547	 17	36.0	7.8	 25
548	 17	30.5	5.3	 20
549	 17	33.0	7.0	 20
550	 17	29.3	4.7	 20
551	 17	37.0	5.7	 16
552	 17	40.3	7.9	 20
553	 17	29.0	7.3	 20
554	 17	47.5	7.1	 20
555	 17	53.0	10.1	 25
556	 17	89.0	15.7	 25
557	 17	58.5	9.4	 20
558	 17	34.0	5.1	 25
559	 17	72.0	10.4	 25
560	 17	69.8	10.7	 20
561	 17	224.0	29.1	 25
562	 17	39.0	6.6	 25
563	 17	312.8	63.4	 20
564	 17	69.0	11.3	 25
565	 17	75.5	13.1	 20
566	 17	507.0	27.5	 16
567	 17	43.0	6.5	 20
568	 17	52.3	11.5	 20
569	 17	35.0	10.1	 16
570	 17	187.0	23.1	 25
571	 17	32.5	6.4	 20
572	 17	114.0	17.8	 25
573	 17	95.0	13.9	 25
574	 17	201.8	21.7	 20
575	 17	132.0	25.1	 25
576	 17	41.0	9.2	 25
577	 17	60.3	10.7	 20
578	 17	43.0	6.1	 25
579	 17	39.0	8.1	 25
580	 17	66.0	10.9	 16
581	 17	34.3	6.6	 20
582	 17	293.3	25.6	 20
583	 17	215.8	21.3	 16
584	 17	59.5	11.1	 20
585	 17	38.8	8.4	 20
586	 17	32.5	5.9	 20
587	 17	43.0	8.2	 25
588	 17	154.0	30.2	 25
589	 17	36.0	6.8	 20
590	 17	60.0	10.9	 25
591	 17	34.0	5.8	 25
592	 17	44.3	7.8	 20
593	 17	36.0	5.6	 25
594	 17	70.0	9.7	 20
595	 17	38.0	6.9	 25
596	 17	120.3	17.5	 20
597	 17	35.0	6.5	 16
598	 17	51.0	8.9	 20
599	 17	120.8	15.8	 20
600	 17	465.3	35.1	 16
601	 17	222.0	29.3	 25
602	 17	36.0	6.5	 25
603	 17	31.3	4.7	 20
604	 17	38.0	9.2	 25
605	 17	138.0	24.0	 25
606	 17	96.3	16.1	 20
607	 17	42.0	11.3	 25
608	 17	34.0	5.6	 25
609	 17	171.3	37.1	 20
610	 17	46.0	7.9	 25
611	 17	65.0	12.4	 25
612	 17	401.3	31.6	 16
613	 17	44.3	8.8	 20
614	 17	31.0	4.9	 20
615	 17	35.5	6.1	 16
616	 17	33.8	7.2	 20
617	 17	35.0	6.5	 25
618	 17	36.5	7.0	 20
619	 17	126.0	19.1	 25
620	 17	132.5	16.2	 20
621	 17	1100.0	66.5	 25
622	 17	883.0	92.2	 25
623	 17	460.8	67.1	 20
624	 17	239.0	25.8	 25
625	 17	46.0	7.6	 25
626	 17	41.5	7.7	 20
627	 17	50.3	6.8	 20
628	 17	40.3	5.0	 20
629	 17	39.0	6.8	 16
630	 17	64.3	10.7	 20
631	 17	188.0	28.1	 20
632	 17	34.5	8.0	 20
633	 17	30.0	3.5	 25
634	 17	36.0	6.5	 25
635	 17	33.0	5.7	 20
636	 17	576.0	108.4	 25
637	 17	513.0	96.6	 25
638	 17	47.3	8.2	 20
639	 17	36.0	5.2	 25
  0	 18	1062.0	293.1	 20
  1	 18	35.0	7.2	 25
  2	 18	41.0	7.3	 25
  3	 18	46.3	6.9	 20
  4	 18	45.0	8.4	 25
  5	 18	32.0	6.6	 25
  6	 18	37.0	6.9	 20
  7	 18	36.0	6.6	 25
  8	 18	35.0	6.2	 20
  9	 18	37.3	6.8	 16
 10	 18	38.3	6.5	 20
 11	 18	30.3	5.6	 20
 12	 18	33.0	6.0	 16
 13	 18	34.0	6.4	 25
 14	 18	36.0	6.3	 25
 15	 18	82.0	16.5	 20
 16	 18	57.0	10.7	 25
 17	 18	70.0	12.2	 25
 18	 18	115.3	22.2	 20
 19	 18	54.0	7.5	 25
 20	 18	84.0	10.9	 25
 21	 18	99.3	14.1	 20
 22	 18	38.0	8.0	 25
 23	 18	96.8	15.1	 20
 24	 18	35.3	6.7	 20
 25	 18	35.8	7.1	 20
 26	 18	34.5	5.5	 16
 27	 18	36.3	6.6	 20
 28	 18	33.3	5.5	 20
 29	 18	37.0	6.4	 20
 30	 18	32.0	10.1	 25
 31	 18	38.0	7.6	 25
 32	 18	36.0	5.9	 20
 33	 18	36.0	6.4	 25
 34	 18	37.0	7.4	 25
 35	 18	38.5	8.1	 20
 36	 18	32.0	5.3	 25
 37	 18	32.0	5.3	 25
 38	 18	32.0	7.3	 20
 39	 18	29.3	4.2	 20
 40	 18	30.8	4.7	 20
 41	 18	30.3	6.4	 16
 42	 18	32.3	4.9	 20
 43	 18	32.3	6.1	 20
 44	 18	50.0	7.1	 16
 45	 18	31.0	5.6	 25
 46	 18	33.0	6.1	 20
 47	 18	33.0	5.3	 25
 48	 18	32.0	5.9	 25
 49	 18	34.0	5.8	 20
 50	 18	32.0	5.7	 25
 51	 18	34.0	6.0	 25
 52	 18	31.5	5.9	 20
 53	 18	36.0	6.3	 25
 54	 18	35.0	6.3	 25
 55	 18	36.0	6.1	 16
 56	 18	36.5	8.0	 20
 57	 18	35.0	7.0	 20
 58	 18	32.8	5.4	 16
 59	 18	32.5	6.0	 20
 60	 18	33.0	5.2	 25
 61	 18	37.5	7.4	 20
 62	 18	56.0	10.9	 25
 63	 18	31.0	5.9	 25
 64	 18	30.0	4.8	 20
 65	 18	35.0	7.2	 25
 66	 18	30.0	5.4	 25
 67	 18	45.5	8.2	 20
 68	 18	35.0	5.4	 25
 69	 18	32.0	4.6	 25
 70	 18	31.5	6.0	 20
 71	 18	29.5	5.4	 20
 72	 18	35.5	7.3	 16
 73	 18	34.5	6.6	 20
 74	 18	33.3	4.4	 20
 75	 18	34.5	5.4	 16
 76	 18	37.0	6.1	 25
 77	 18	46.0	7.7	 25
 78	 18	39.3	7.5	 20
 79	 18	34.0	6.2	 25
 80	 18	33.0	5.7	 25
 81	 18	38.0	7.5	 20
 82	 18	35.0	5.8	 25
 83	 18	48.0	6.9	 25
 84	 18	77.5	13.7	 20
 85	 18	34.0	5.8	 25
 86	 18	33.3	7.0	 20
 87	 18	32.0	6.3	 16
 88	 18	34.5	4.4	 20
 89	 18	57.3	9.4	 20
 90	 18	76.5	8.6	 16
 91	 18	162.0	24.0	 25
 92	 18	163.0	25.1	 25
 93	 18	97.3	38.8	 20
 94	 18	227.0	61.6	 25
 95	 18	81.3	22.3	 20
 96	 18	45.0	9.3	 25
 97	 18	35.0	4.8	 25
 98	 18	50.5	10.5	 20
 99	 18	34.0	5.8	 25
100	 18	36.0	7.8	 25
101	 18	34.0	6.1	 20
102	 18	45.3	8.2	 20
103	 18	72.3	9.7	 20
104	 18	45.0	6.8	 16
105	 18	55.3	13.4	 20
106	 18	47.0	7.4	 20
107	 18	74.0	9.5	 20
108	 18	80.0	12.4	 25
109	 18	52.0	9.4	 25
110	 18	75.5	14.5	 20
111	 18	43.0	8.5	 25
112	 18	40.0	6.1	 25
113	 18	37.0	5.6	 20
114	 18	35.0	4.8	 25
115	 18	33.0	5.9	 25
116	 18	34.3	5.7	 20
117	 18	34.8	6.8	 20
118	 18	47.3	6.4	 20
119	 18	124.5	13.2	 16
120	 18	334.5	49.4	 20
121	 18	90.0	15.7	 16
122	 18	54.0	7.9	 20
123	 18	30.0	6.2	 25
124	 18	33.8	7.1	 20
125	 18	33.0	5.8	 25
126	 18	38.0	5.8	 25
127	 18	31.3	6.8	 20
128	 18	36.0	6.7	 25
129	 18	38.0	6.3	 25
130	 18	38.3	11.1	 20
131	 18	33.0	5.2	 25
132	 18	47.0	6.8	 25
133	 18	32.0	6.0	 16
134	 18	35.5	6.7	 20
135	 18	42.3	7.0	 20
136	 18	60.5	8.8	 16
137	 18	32.5	5.8	 20
138	 18	37.0	6.6	 25
139	 18	38.0	7.0	 20
140	 18	99.0	17.5	 25
141	 18	425.0	45.7	 25
142	 18	156.8	17.6	 20
143	 18	379.0	41.8	 25
144	 18	35.0	7.2	 20
145	 18	33.0	4.4	 25
146	 18	34.0	6.4	 25
147	 18	39.3	7.8	 20
148	 18	37.0	7.4	 25
149	 18	35.0	6.3	 20
150	 18	41.0	6.9	 16
151	 18	30.0	7.6	 20
152	 18	33.5	6.4	 20
153	 18	36.0	6.4	 16
154	 18	34.0	5.6	 25
155	 18	38.0	6.1	 25
156	 18	48.5	5.9	 20
157	 18	47.0	7.3	 25
158	 18	58.0	7.4	 25
159	 18	132.5	19.9	 20
160	 18	112.0	13.7	 25
161	 18	205.0	28.7	 25
162	 18	101.5	12.2	 20
163	 18	83.0	11.5	 25
164	 18	108.0	18.9	 20
165	 18	112.0	12.9	 16
166	 18	79.3	12.1	 20
167	 18	46.0	8.1	 20
168	 18	52.8	9.0	 16
169	 18	37.0	7.7	 25
170	 18	34.3	5.4	 20
171	 18	32.0	5.1	 25
172	 18	35.0	8.4	 25
173	 18	32.3	6.2	 20
174	 18	30.0	4.2	 25
175	 18	35.0	7.0	 25
176	 18	31.5	5.0	 20
177	 18	41.0	6.5	 25
178	 18	35.0	8.5	 25
179	 18	34.3	6.4	 20
180	 18	31.5	6.3	 20
181	 18	32.0	6.3	 20
182	 18	42.3	9.0	 16
183	 18	38.3	7.5	 20
184	 18	39.5	9.4	 20
185	 18	33.5	5.9	 20
186	 18	43.0	8.7	 25
187	 18	90.0	10.1	 25
188	 18	116.3	16.5	 20
189	 18	43.0	7.5	 25
190	 18	34.0	6.2	 25
191	 18	48.8	7.8	 20
192	 18	33.0	4.8	 25
193	 18	35.0	7.9	 25
194	 18	42.8	8.3	 20
195	 18	44.8	8.0	 20
196	 18	43.5	8.8	 16
197	 18	121.3	18.8	 20
198	 18	40.3	9.0	 20
199	 18	30.3	4.9	 16
200	 18	31.3	4.5	 20
201	 18	34.0	4.7	 25
202	 18	38.8	5.6	 20
203	 18	43.0	7.3	 25
204	 18	31.0	5.4	 25
205	 18	40.5	7.0	 20
206	 18	31.0	5.0	 25
207	 18	32.0	5.9	 25
208	 18	30.3	7.6	 20
209	 18	36.0	6.4	 25
210	 18	68.0	10.7	 25
211	 18	32.0	4.8	 16
212	 18	33.3	7.0	 20
213	 18	33.0	7.2	 20
214	 18	36.3	5.9	 16
215	 18	36.0	6.8	 20
216	 18	33.0	4.7	 25
217	 18	41.0	8.0	 20
218	 18	32.0	4.4	 25
219	 18	43.3	8.8	 20
220	 18	38.0	7.4	 25
221	 18	33.0	7.1	 25
222	 18	39.0	7.3	 20
223	 18	34.0	5.2	 25
224	 18	59.0	11.5	 25
225	 18	37.3	6.3	 20
226	 18	40.0	5.8	 25
227	 18	32.3	6.1	 20
228	 18	39.0	8.0	 16
229	 18	43.3	7.0	 20
230	 18	54.5	10.1	 20
231	 18	42.3	6.7	 16
232	 18	31.0	4.7	 25
233	 18	37.0	6.1	 25
234	 18	41.5	7.2	 20
235	 18	36.0	6.9	 25
236	 18	43.0	6.6	 25
237	 18	47.8	8.3	 20
238	 18	46.0	8.9	 25
239	 18	43.0	8.8	 25
240	 18	57.5	11.8	 20
241	 18	64.0	9.9	 25
242	 18	134.5	24.9	 20
243	 18	108.5	11.7	 16
244	 18	42.0	6.5	 20
245	 18	31.3	4.1	 16
246	 18	42.0	7.0	 20
247	 18	41.0	5.6	 25
248	 18	41.3	8.2	 20
249	 18	41.0	6.1	 25
250	 18	33.0	5.1	 25
251	 18	39.0	8.4	 20
252	 18	32.0	7.0	 25
253	 18	37.0	8.6	 25
254	 18	35.3	8.1	 20
255	 18	37.0	5.8	 25
256	 18	33.0	5.0	 25
257	 18	41.3	8.9	 20
258	 18	41.3	7.1	 20
259	 18	39.8	7.2	 20
260	 18	41.0	7.5	 16
261	 18	70.5	11.4	 20
262	 18	119.3	15.0	 20
263	 18	38.3	7.2	 20
264	 18	37.0	6.9	 25
265	 18	40.0	6.8	 25
266	 18	67.8	11.3	 20
267	 18	35.0	6.0	 25
268	 18	34.5	7.1	 20
269	 18	33.0	5.4	 25
270	 18	34.0	8.6	 25
271	 18	47.0	9.4	 20
272	 18	40.0	8.3	 25
273	 18	32.0	5.7	 20
274	 18	36.0	8.1	 16
275	 18	35.0	6.0	 20
276	 18	33.5	7.0	 20
277	 18	33.3	7.1	 16
278	 18	35.0	7.5	 20
279	 18	39.0	6.0	 25
280	 18	34.5	7.6	 20
281	 18	32.0	6.5	 25
282	 18	41.0	8.0	 25
283	 18	42.0	6.6	 20
284	 18	35.0	6.3	 25
285	 18	35.0	7.1	 25
286	 18	33.0	6.0	 20
287	 18	37.0	5.6	 25
288	 18	34.0	4.5	 25
289	 18	63.0	10.1	 16
290	 18	38.5	6.4	 20
291	 18	35.0	8.3	 20
292	 18	41.0	7.6	 16
293	 18	38.3	7.9	 20
294	 18	145.8	21.3	 20
295	 18	84.0	16.2	 25
296	 18	421.0	44.3	 25
297	 18	122.8	12.5	 20
298	 18	189.0	27.8	 25
299	 18	97.0	12.9	 25
300	 18	178.3	24.8	 20
301	 18	60.0	8.6	 25
302	 18	232.0	30.6	 25
303	 18	40.5	6.0	 20
304	 18	41.0	6.6	 25
305	 18	34.3	5.3	 20
306	 18	44.3	5.4	 16
307	 18	50.8	7.6	 20
308	 18	36.8	8.3	 20
309	 18	127.5	11.1	 16
310	 18	174.0	19.5	 25
311	 18	91.0	12.5	 25
312	 18	65.3	12.1	 20
313	 18	116.0	17.9	 25
314	 18	68.0	10.8	 25
315	 18	103.8	10.5	 20
316	 18	87.0	12.8	 25
317	 18	72.0	103.2	 20
318	 18	84.0	12.2	 25
319	 18	44.0	7.0	 25
320	 18	48.8	9.3	 16
321	 18	41.0	7.9	 20
322	 18	179.5	27.0	 20
323	 18	245.5	19.0	 16
324	 18	205.5	18.0	 20
325	 18	146.3	17.6	 20
326	 18	70.3	9.0	 20
327	 18	52.0	8.0	 25
328	 18	184.0	27.0	 25
329	 18	543.3	31.2	 20
330	 18	69.0	13.1	 25
331	 18	36.0	4.5	 25
332	 18	36.3	5.8	 20
333	 18	39.0	7.1	 25
334	 18	87.0	14.7	 25
335	 18	90.5	14.5	 20
336	 18	52.5	8.0	 20
337	 18	38.5	7.8	 20
338	 18	59.3	11.1	 16
339	 18	1255.8	130.7	 20
340	 18	294.5	34.3	 20
341	 18	52.5	8.4	 20
342	 18	1045.0	142.1	 25
343	 18	96.0	13.5	 20
344	 18	70.0	10.5	 25
345	 18	67.0	10.1	 25
346	 18	109.3	18.8	 20
347	 18	42.0	7.2	 25
348	 18	36.0	7.0	 25
349	 18	40.0	6.2	 20
350	 18	65.0	11.7	 25
351	 18	35.0	4.8	 25
352	 18	34.0	4.4	 16
353	 18	32.0	4.7	 20
354	 18	34.3	6.1	 20
355	 18	31.0	8.2	 16
356	 18	31.8	5.3	 20
357	 18	33.0	7.2	 25
358	 18	40.0	6.0	 20
359	 18	33.0	6.2	 25
360	 18	35.0	6.4	 25
361	 18	34.0	6.2	 20
362	 18	36.0	7.2	 25
363	 18	97.0	15.7	 25
364	 18	35.3	5.6	 20
365	 18	86.0	15.4	 25
366	 18	60.0	7.6	 20
367	 18	30.5	4.7	 20
368	 18	29.3	6.6	 20
369	 18	30.8	5.5	 16
370	 18	30.0	5.9	 20
371	 18	102.0	18.4	 20
372	 18	98.3	16.6	 20
373	 18	33.0	5.1	 25
374	 18	49.0	11.2	 25
375	 18	43.5	7.0	 20
376	 18	38.0	7.4	 25
377	 18	35.0	6.2	 25
378	 18	42.0	7.3	 20
379	 18	29.0	5.1	 25
380	 18	33.0	6.7	 25
381	 18	37.3	8.8	 20
382	 18	35.0	7.0	 25
383	 18	35.0	5.6	 20
384	 18	47.8	9.0	 16
385	 18	48.3	8.7	 20
386	 18	51.0	9.7	 20
387	 18	40.5	5.8	 16
388	 18	86.0	10.7	 25
389	 18	45.0	8.2	 25
390	 18	45.3	9.5	 20
391	 18	75.0	11.8	 25
392	 18	197.5	20.4	 20
393	 18	36.0	6.3	 25
394	 18	42.0	6.9	 25
395	 18	45.3	6.5	 20
396	 18	32.0	7.0	 25
397	 18	34.0	5.4	 25
398	 18	36.3	6.2	 16
399	 18	42.0	6.3	 20
400	 18	72.5	13.0	 20
401	 18	48.3	7.5	 16
402	 18	39.8	7.4	 20
403	 18	30.0	5.9	 20
404	 18	47.3	8.2	 20
405	 18	42.0	6.6	 25
406	 18	217.0	23.7	 25
407	 18	77.8	9.8	 20
408	 18	109.0	14.4	 25
409	 18	107.0	12.2	 25
410	 18	50.0	8.6	 20
411	 18	40.0	6.4	 25
412	 18	183.0	23.3	 25
413	 18	35.0	8.0	 20
414	 18	32.5	6.7	 20
415	 18	32.3	6.4	 20
416	 18	78.0	14.4	 16
417	 18	48.5	9.7	 20
418	 18	35.8	7.5	 16
419	 18	30.0	4.5	 25
420	 18	32.0	6.7	 25
421	 18	28.3	5.1	 20
422	 18	31.0	6.0	 25
423	 18	30.0	5.3	 25
424	 18	36.5	6.7	 20
425	 18	65.0	9.4	 25
426	 18	33.0	5.2	 25
427	 18	30.0	5.4	 20
428	 18	41.0	8.8	 25
429	 18	33.0	7.3	 25
430	 18	29.5	4.6	 16
431	 18	38.3	7.7	 20
432	 18	31.3	5.2	 20
433	 18	34.5	5.7	 16
434	 18	38.3	8.3	 20
435	 18	34.0	5.0	 25
436	 18	39.3	9.6	 20
437	 18	35.0	7.3	 25
438	 18	41.0	7.8	 25
439	 18	30.0	6.0	 20
440	 18	37.0	6.1	 25
441	 18	30.0	6.8	 20
442	 18	42.0	7.2	 25
443	 18	40.0	5.0	 25
444	 18	43.0	6.0	 20
445	 18	35.0	5.9	 20
446	 18	104.8	9.4	 20
447	 18	59.5	11.8	 16
448	 18	34.5	6.7	 20
449	 18	31.0	4.0	 20
450	 18	45.5	6.8	 20
451	 18	32.0	7.0	 25
452	 18	41.0	7.9	 25
453	 18	35.0	5.4	 20
454	 18	37.0	6.3	 25
455	 18	64.0	10.1	 25
456	 18	45.5	7.8	 20
457	 18	43.0	6.8	 25
458	 18	40.0	5.5	 25
459	 18	69.8	7.2	 20
460	 18	37.0	5.9	 25
461	 18	35.0	6.6	 20
462	 18	144.0	12.9	 16
463	 18	38.8	6.9	 20
464	 18	114.8	15.7	 20
465	 18	102.5	11.4	 16
466	 18	37.0	6.5	 25
467	 18	39.0	7.2	 20
468	 18	34.0	9.9	 25
469	 18	56.0	11.3	 25
470	 18	63.5	10.2	 20
471	 18	42.0	6.1	 25
472	 18	42.0	7.1	 25
473	 18	45.0	7.0	 20
474	 18	78.0	9.5	 25
475	 18	49.0	7.2	 25
476	 18	75.0	15.8	 16
477	 18	72.3	11.8	 20
478	 18	40.3	7.8	 20
479	 18	44.3	6.5	 16
480	 18	55.0	8.4	 20
481	 18	51.3	9.7	 20
482	 18	57.0	7.7	 20
483	 18	647.0	90.1	 25
484	 18	32.0	4.9	 25
485	 18	32.3	5.6	 20
486	 18	35.0	7.3	 25
487	 18	31.0	3.8	 25
488	 18	34.3	5.6	 20
489	 18	33.0	5.0	 25
490	 18	33.0	6.4	 20
491	 18	33.0	5.1	 25
492	 18	36.3	5.6	 20
493	 18	34.3	5.7	 16
494	 18	42.5	6.8	 20
495	 18	35.8	8.5	 20
496	 18	55.0	8.6	 16
497	 18	70.0	8.8	 25
498	 18	50.0	6.7	 25
499	 18	42.8	6.5	 20
500	 18	72.0	11.6	 25
501	 18	57.0	9.4	 25
502	 18	71.3	8.1	 20
503	 18	45.0	9.2	 25
504	 18	120.0	18.4	 25
505	 18	107.8	13.4	 20
506	 18	60.0	8.8	 25
507	 18	81.0	15.0	 25
508	 18	55.5	8.7	 16
509	 18	60.5	10.2	 20
510	 18	145.0	18.3	 20
511	 18	406.8	28.7	 16
512	 18	69.3	9.5	 20
513	 18	32.0	6.3	 25
514	 18	54.3	8.2	 20
515	 18	71.0	9.8	 25
516	 18	53.5	8.9	 20
517	 18	56.0	7.5	 25
518	 18	58.0	8.4	 25
519	 18	89.0	16.4	 20
520	 18	216.0	31.5	 25
521	 18	58.0	10.1	 25
522	 18	42.3	7.5	 20
523	 18	52.5	8.2	 20
524	 18	45.0	8.4	 20
525	 18	49.3	4.4	 16
526	 18	50.3	7.4	 20
527	 18	149.0	31.5	 20
528	 18	46.8	8.2	 20
529	 18	44.0	7.9	 25
530	 18	57.0	11.5	 25
531	 18	65.3	11.3	 20
532	 18	43.0	8.0	 25
533	 18	32.0	6.1	 25
534	 18	30.8	6.6	 20
535	 18	34.0	4.4	 25
536	 18	33.0	5.7	 25
537	 18	32.5	5.1	 20
538	 18	33.0	6.4	 25
539	 18	34.5	5.5	 16
540	 18	38.0	6.3	 20
541	 18	119.0	15.5	 20
542	 18	39.5	7.1	 16
543	 18	34.3	5.8	 20
544	 18	74.0	14.4	 25
545	 18	33.3	5.2	 20
546	 18	35.0	6.3	 25
547	 18	32.0	5.4	 25
548	 18	32.3	5.0	 20
549	 18	32.0	6.1	 25
550	 18	32.0	6.7	 25
551	 18	39.3	8.8	 20
552	 18	32.0	5.8	 25
553	 18	34.0	7.5	 25
554	 18	47.5	9.2	 16
555	 18	67.8	8.8	 20
556	 18	145.3	15.5	 20
557	 18	38.3	7.1	 16
558	 18	32.3	3.9	 20
559	 18	50.8	6.7	 20
560	 18	54.0	10.1	 20
561	 18	257.0	18.8	 25
562	 18	55.0	12.9	 25
563	 18	636.3	43.9	 20
564	 18	100.0	22.6	 25
565	 18	104.3	20.8	 20
566	 18	323.0	45.1	 25
567	 18	41.0	6.3	 25
568	 18	72.3	11.7	 20
569	 18	35.0	6.5	 25
570	 18	73.3	12.3	 20
571	 18	37.3	6.8	 16
572	 18	83.0	12.0	 20
573	 18	170.3	30.6	 20
574	 18	304.3	26.1	 16
575	 18	56.0	7.3	 25
576	 18	47.0	9.5	 25
577	 18	61.3	9.6	 20
578	 18	36.0	6.7	 25
579	 18	44.0	5.8	 25
580	 18	40.5	7.2	 20
581	 18	37.0	6.1	 25
582	 18	328.0	29.5	 25
583	 18	252.0	26.6	 20
584	 18	77.0	13.0	 25
585	 18	30.0	5.4	 25
586	 18	33.3	4.7	 16
587	 18	34.3	5.5	 20
588	 18	75.3	13.5	 20
589	 18	36.5	7.5	 16
590	 18	70.3	10.2	 20
591	 18	35.8	6.8	 20
592	 18	37.0	7.0	 25
593	 18	34.0	6.4	 25
594	 18	42.8	8.5	 20
595	 18	35.0	7.2	 25
596	 18	66.0	11.9	 25
597	 18	34.3	5.1	 20
598	 18	49.0	7.1	 25
599	 18	85.0	13.0	 25
600	 18	203.8	28.2	 20
601	 18	99.8	13.5	 20
602	 18	34.3	7.4	 20
603	 18	35.5	7.0	 16
604	 18	34.0	3.8	 20
605	 18	43.0	9.1	 20
606	 18	67.5	13.6	 20
607	 18	39.0	6.9	 25
608	 18	37.0	7.2	 25
609	 18	47.3	8.6	 20
610	 18	48.0	8.1	 25
611	 18	84.0	11.1	 25
612	 18	142.8	20.5	 20
613	 18	37.0	8.5	 25
614	 18	32.0	5.7	 20
615	 18	34.0	5.3	 25
616	 18	35.0	6.4	 25
617	 18	36.5	7.0	 16
618	 18	36.3	5.9	 20
619	 18	53.0	9.4	 20
620	 18	130.3	14.1	 16
621	 18	747.0	72.1	 20
622	 18	376.0	36.0	 25
623	 18	73.3	10.7	 20
624	 18	129.0	17.6	 25
625	 18	39.0	7.1	 25
626	 18	40.0	5.3	 20
627	 18	70.0	11.6	 25
628	 18	35.0	6.4	 25
629	 18	35.3	5.3	 20
630	 18	35.0	5.9	 25
631	 18	51.0	8.7	 25
632	 18	31.3	4.8	 16
633	 18	32.0	5.8	 20
634	 18	33.5	6.8	 20
635	 18	31.3	5.5	 16
636	 18	64.0	11.9	 20
637	 18	41.8	8.4	 20
638	 18	33.0	5.1	 20
639	 18	1317.0	169.4	 25
  0	 19	36.0	6.2	 16
  1	 19	150.8	22.4	 20
  2	 19	34.5	7.1	 20
  3	 19	40.3	6.5	 20
  4	 19	54.0	10.2	 25
  5	 19	44.0	6.9	 25
  6	 19	34.0	6.9	 20
  7	 19	33.0	6.5	 25
  8	 19	35.0	5.6	 25
  9	 19	65.0	9.3	 20
 10	 19	29.0	6.0	 25
 11	 19	34.0	5.8	 25
 12	 19	37.0	7.1	 20
 13	 19	447.3	77.8	 20
 14	 19	35.3	16.3	 20
 15	 19	36.3	6.9	 16
 16	 19	37.0	6.3	 20
 17	 19	35.5	5.4	 16
 18	 19	106.3	20.8	 20
 19	 19	35.0	5.3	 25
 20	 19	43.3	7.4	 20
 21	 19	131.0	24.3	 25
 22	 19	90.0	11.4	 25
 23	 19	78.0	10.4	 20
 24	 19	46.0	7.9	 25
 25	 19	64.0	11.0	 25
 26	 19	204.3	28.9	 20
 27	 19	58.0	8.9	 25
 28	 19	57.0	10.6	 25
 29	 19	56.8	9.0	 16
 30	 19	42.3	7.6	 20
 31	 19	33.3	5.2	 20
 32	 19	37.0	6.2	 16
 33	 19	149.5	24.2	 20
 34	 19	149.0	21.2	 25
 35	 19	252.5	30.0	 20
 36	 19	31.0	5.2	 25
 37	 19	31.0	7.1	 25
 38	 19	44.3	8.4	 20
 39	 19	35.0	6.4	 25
 40	 19	37.0	7.1	 25
 41	 19	29.3	5.4	 20
 42	 19	30.0	5.2	 25
 43	 19	34.5	6.1	 20
 44	 19	32.0	5.1	 25
 45	 19	43.3	8.5	 20
 46	 19	34.3	7.3	 16
 47	 19	33.0	6.6	 20
 48	 19	38.8	6.8	 20
 49	 19	37.3	6.7	 16
 50	 19	33.0	6.9	 25
 51	 19	34.0	7.5	 25
 52	 19	105.0	15.9	 20
 53	 19	34.0	6.7	 25
 54	 19	80.0	12.6	 25
 55	 19	35.0	6.0	 20
 56	 19	35.0	6.7	 25
 57	 19	32.0	6.5	 25
 58	 19	34.0	5.5	 20
 59	 19	86.0	10.8	 25
 60	 19	35.5	7.5	 20
 61	 19	49.5	8.5	 16
 62	 19	47.0	8.1	 20
 63	 19	32.0	4.3	 20
 64	 19	33.0	7.3	 16
 65	 19	43.0	6.5	 25
 66	 19	30.0	5.1	 20
 67	 19	36.0	6.4	 25
 68	 19	70.0	7.8	 25
 69	 19	55.5	9.8	 20
 70	 19	41.0	7.7	 25
 71	 19	42.0	6.9	 25
 72	 19	34.3	5.1	 20
 73	 19	32.0	5.1	 25
 74	 19	35.0	4.6	 25
 75	 19	159.5	17.4	 20
 76	 19	37.0	9.0	 20
 77	 19	36.0	6.9	 20
 78	 19	100.8	15.4	 16
 79	 19	115.3	14.4	 20
 80	 19	103.5	11.3	 20
 81	 19	57.0	7.1	 20
 82	 19	35.0	5.8	 25
 83	 19	67.0	12.6	 25
 84	 19	85.5	16.2	 20
 85	 19	41.0	6.9	 25
 86	 19	52.0	10.0	 25
 87	 19	45.3	9.3	 20
 88	 19	59.0	8.6	 25
 89	 19	121.0	22.0	 25
 90	 19	321.0	16.4	 20
 91	 19	295.3	24.2	 20
 92	 19	364.3	29.5	 16
 93	 19	262.0	21.5	 20
 94	 19	625.8	53.8	 20
 95	 19	422.5	30.8	 16
 96	 19	104.3	21.0	 20
 97	 19	41.0	12.3	 25
 98	 19	34.0	5.9	 20
 99	 19	33.0	5.6	 25
100	 19	33.0	5.0	 25
101	 19	31.0	6.4	 20
102	 19	428.0	42.8	 25
103	 19	37.0	8.0	 25
104	 19	37.0	5.4	 20
105	 19	35.0	6.9	 25
106	 19	38.0	7.5	 25
107	 19	35.5	6.3	 16
108	 19	31.5	6.4	 20
109	 19	33.3	6.0	 20
110	 19	34.3	6.4	 16
111	 19	35.0	7.4	 20
112	 19	63.0	17.0	 25
113	 19	39.0	7.2	 20
114	 19	49.0	8.6	 25
115	 19	33.0	6.8	 20
116	 19	38.0	7.6	 25
117	 19	79.0	11.9	 25
118	 19	226.0	18.0	 20
119	 19	663.0	53.7	 25
120	 19	75.0	12.9	 25
121	 19	40.0	6.6	 20
122	 19	34.0	5.9	 25
123	 19	33.8	4.7	 20
124	 19	40.5	6.2	 16
125	 19	36.5	5.6	 20
126	 19	33.0	5.6	 20
127	 19	201.8	26.8	 16
128	 19	32.0	5.4	 25
129	 19	30.0	5.7	 25
130	 19	33.0	4.6	 20
131	 19	34.0	4.6	 25
132	 19	84.0	13.0	 25
133	 19	32.0	5.0	 20
134	 19	38.0	7.8	 25
135	 19	129.0	27.1	 25
136	 19	132.0	20.7	 20
137	 19	35.0	6.4	 25
138	 19	31.0	5.5	 20
139	 19	34.0	7.2	 16
140	 19	71.8	11.4	 20
141	 19	317.0	22.2	 16
142	 19	138.5	18.5	 20
143	 19	336.0	25.8	 25
144	 19	357.8	30.4	 20
145	 19	741.0	69.3	 25
146	 19	55.0	9.0	 25
147	 19	39.0	7.9	 20
148	 19	45.0	7.6	 25
149	 19	38.0	7.5	 25
150	 19	35.0	4.0	 20
151	 19	51.0	8.9	 25
152	 19	134.0	20.3	 25
153	 19	48.5	9.0	 20
154	 19	33.3	6.3	 20
155	 19	34.0	6.6	 20
156	 19	60.3	8.9	 16
157	 19	59.3	7.6	 20
158	 19	59.3	9.5	 20
159	 19	31.0	5.9	 20
160	 19	116.0	14.6	 25
161	 19	133.0	13.6	 25
162	 19	186.3	21.2	 20
163	 19	228.0	29.0	 25
164	 19	229.0	23.1	 20
165	 19	75.0	11.8	 25
166	 19	98.0	16.2	 25
167	 19	170.3	20.2	 20
168	 19	143.0	22.8	 25
169	 19	176.5	23.7	 20
170	 19	49.3	8.5	 16
171	 19	40.8	8.0	 20
172	 19	37.3	6.7	 20
173	 19	46.8	9.2	 16
174	 19	31.3	6.3	 20
175	 19	154.0	21.8	 25
176	 19	293.0	37.4	 20
177	 19	51.0	8.5	 25
178	 19	34.0	6.4	 25
179	 19	34.0	5.6	 20
180	 19	53.0	9.0	 25
181	 19	42.0	5.8	 25
182	 19	31.3	5.4	 20
183	 19	38.0	8.9	 25
184	 19	83.0	18.0	 25
185	 19	52.0	8.2	 16
186	 19	45.5	7.3	 20
187	 19	35.0	6.3	 20
188	 19	75.0	8.7	 16
189	 19	34.0	4.9	 20
190	 19	38.0	7.1	 20
191	 19	38.0	9.4	 25
192	 19	201.0	22.0	 25
193	 19	600.0	53.0	 20
194	 19	42.0	7.4	 25
195	 19	37.0	8.6	 25
196	 19	31.8	5.7	 20
197	 19	545.0	96.6	 25
198	 19	50.0	8.1	 25
199	 19	42.8	9.2	 20
200	 19	34.0	5.7	 25
201	 19	27.3	4.5	 20
202	 19	33.0	6.1	 16
203	 19	30.0	7.5	 20
204	 19	31.5	6.2	 20
205	 19	37.0	7.0	 16
206	 19	36.0	7.2	 25
207	 19	54.0	8.2	 25
208	 19	58.0	7.6	 20
209	 19	43.0	5.3	 25
210	 19	34.0	6.8	 25
211	 19	31.0	5.6	 20
212	 19	29.0	4.9	 25
213	 19	35.3	6.7	 20
214	 19	266.0	55.4	 25
215	 19	541.0	62.9	 25
216	 19	52.3	5.9	 16
217	 19	42.0	7.4	 20
218	 19	38.3	7.2	 20
219	 19	47.0	5.5	 16
220	 19	42.3	18.6	 20
221	 19	38.0	6.2	 25
222	 19	43.8	6.9	 20
223	 19	62.0	10.9	 25
224	 19	56.0	7.8	 25
225	 19	46.3	8.3	 20
226	 19	40.0	7.4	 25
227	 19	44.0	5.8	 25
228	 19	38.3	7.3	 20
229	 19	43.0	8.4	 25
230	 19	57.0	9.8	 25
231	 19	38.3	7.1	 20
232	 19	33.0	4.4	 20
233	 19	43.3	7.8	 20
234	 19	42.3	9.2	 16
235	 19	32.3	5.6	 20
236	 19	35.0	5.8	 20
237	 19	44.3	6.5	 20
238	 19	37.0	6.5	 25
239	 19	52.5	7.4	 20
240	 19	46.0	7.7	 25
241	 19	40.0	6.5	 25
242	 19	50.0	8.1	 20
243	 19	81.0	12.1	 25
244	 19	67.0	11.6	 25
245	 19	62.8	8.6	 20
246	 19	56.0	7.2	 25
247	 19	63.0	9.5	 20
248	 19	46.8	9.2	 16
249	 19	34.0	5.6	 20
250	 19	50.5	8.4	 20
251	 19	115.3	16.3	 16
252	 19	114.3	20.7	 20
253	 19	86.0	15.4	 25
254	 19	39.0	7.4	 20
255	 19	41.0	6.3	 25
256	 19	37.0	6.1	 25
257	 19	38.3	6.0	 20
258	 19	62.0	10.1	 25
259	 19	37.0	8.6	 25
260	 19	35.3	7.4	 20
261	 19	43.0	7.3	 25
262	 19	67.0	12.1	 25
263	 19	56.3	6.8	 16
264	 19	328.5	33.4	 20
265	 19	36.3	6.3	 16
266	 19	329.5	36.7	 20
267	 19	52.3	5.8	 20
268	 19	111.5	14.9	 20
269	 19	120.0	16.8	 25
270	 19	37.0	7.7	 25
271	 19	102.8	13.4	 20
272	 19	45.0	8.3	 25
273	 19	34.0	6.4	 25
274	 19	33.3	5.8	 20
275	 19	86.0	15.5	 25
276	 19	55.0	11.2	 25
277	 19	64.8	13.9	 20
278	 19	41.0	7.5	 25
279	 19	211.0	30.9	 20
280	 19	48.5	9.6	 16
281	 19	36.5	7.5	 20
282	 19	36.3	6.0	 20
283	 19	510.3	36.8	 16
284	 19	54.0	8.3	 25
285	 19	44.0	8.4	 25
286	 19	41.5	7.3	 20
287	 19	109.0	20.1	 25
288	 19	38.5	7.4	 20
289	 19	125.0	19.3	 25
290	 19	326.0	46.7	 25
291	 19	144.5	17.3	 20
292	 19	63.0	11.1	 25
293	 19	49.0	8.2	 25
294	 19	110.3	18.4	 16
295	 19	43.3	5.3	 20
296	 19	91.3	12.0	 20
297	 19	49.5	6.5	 16
298	 19	82.3	12.3	 20
299	 19	51.0	8.0	 20
300	 19	137.3	31.7	 20
301	 19	67.0	10.8	 25
302	 19	73.0	10.4	 25
303	 19	42.3	6.6	 20
304	 19	44.0	8.4	 25
305	 19	32.0	5.2	 25
306	 19	33.0	6.5	 20
307	 19	37.0	5.5	 25
308	 19	49.0	8.5	 25
309	 19	36.3	6.1	 20
310	 19	47.0	7.7	 20
311	 19	181.3	21.9	 20
312	 19	58.3	10.7	 16
313	 19	33.5	6.9	 20
314	 19	42.0	6.5	 16
315	 19	47.0	8.9	 25
316	 19	41.0	6.9	 25
317	 19	60.3	8.0	 20
318	 19	51.0	8.6	 25
319	 19	31.0	4.8	 25
320	 19	36.5	6.7	 20
321	 19	32.0	6.2	 25
322	 19	32.0	5.0	 25
323	 19	116.5	15.6	 20
324	 19	75.0	10.1	 25
325	 19	111.0	17.4	 25
326	 19	32.3	5.3	 16
327	 19	34.3	8.7	 20
328	 19	682.3	72.8	 20
329	 19	329.5	19.5	 16
330	 19	109.3	15.9	 20
331	 19	53.0	8.7	 25
332	 19	37.5	6.7	 20
333	 19	97.0	11.1	 25
334	 19	90.0	14.6	 25
335	 19	46.0	7.8	 20
336	 19	117.0	20.8	 25
337	 19	39.0	7.7	 20
338	 19	37.0	9.0	 25
339	 19	34.0	5.9	 25
340	 19	70.5	14.4	 20
341	 19	35.8	6.2	 20
342	 19	39.3	8.1	 20
343	 19	39.5	5.8	 16
344	 19	34.3	5.0	 20
345	 19	203.3	21.6	 20
346	 19	921.8	65.2	 20
347	 19	251.0	24.1	 25
348	 19	58.0	13.6	 25
349	 19	42.0	8.5	 20
350	 19	49.0	6.8	 25
351	 19	30.0	5.0	 25
352	 19	30.3	5.3	 20
353	 19	60.0	8.7	 25
354	 19	33.0	6.9	 25
355	 19	63.0	13.9	 20
356	 19	33.0	5.0	 25
357	 19	33.5	6.5	 20
358	 19	40.5	6.5	 16
359	 19	40.5	7.6	 20
360	 19	35.5	6.1	 20
361	 19	36.3	5.7	 16
362	 19	37.0	7.4	 25
363	 19	41.5	9.0	 20
364	 19	36.0	6.6	 25
365	 19	31.0	4.0	 25
366	 19	30.3	5.6	 20
367	 19	32.0	7.5	 25
368	 19	30.0	4.1	 25
369	 19	33.5	7.2	 20
370	 19	34.0	6.0	 25
371	 19	35.0	6.4	 25
372	 19	104.3	11.2	 16
373	 19	47.5	7.4	 20
374	 19	40.0	6.1	 20
375	 19	353.5	35.4	 16
376	 19	95.3	11.0	 20
377	 19	31.0	5.3	 20
378	 19	41.0	7.3	 20
379	 19	57.0	8.8	 25
380	 19	57.0	10.7	 25
381	 19	41.0	7.2	 20
382	 19	44.0	8.3	 25
383	 19	38.0	7.5	 25
384	 19	38.3	5.9	 20
385	 19	37.0	6.4	 25
386	 19	61.3	9.1	 20
387	 19	48.0	8.7	 25
388	 19	44.5	6.7	 20
389	 19	86.5	11.4	 16
390	 19	48.3	6.9	 20
391	 19	33.0	4.7	 20
392	 19	48.5	13.7	 16
393	 19	54.0	9.9	 25
394	 19	47.0	13.4	 25
395	 19	85.3	11.9	 20
396	 19	134.0	17.8	 25
397	 19	62.0	10.9	 25
398	 19	63.5	7.5	 20
399	 19	106.0	17.5	 25
400	 19	47.0	7.6	 25
401	 19	116.3	19.7	 20
402	 19	61.0	14.1	 25
403	 19	38.0	7.3	 25
404	 19	40.5	5.2	 16
405	 19	44.5	7.9	 20
406	 19	40.5	6.1	 20
407	 19	164.0	18.3	 16
408	 19	39.0	6.2	 20
409	 19	35.0	6.3	 25
410	 19	162.3	17.2	 20
411	 19	442.0	54.6	 25
412	 19	141.3	19.7	 20
413	 19	245.0	29.1	 25
414	 19	42.0	7.2	 25
415	 19	34.5	5.5	 20
416	 19	32.0	5.3	 25
417	 19	37.0	9.2	 25
418	 19	39.8	8.5	 20
419	 19	44.0	7.9	 20
420	 19	33.3	5.4	 20
421	 19	33.0	7.5	 16
422	 19	35.3	6.7	 20
423	 19	29.3	5.6	 20
424	 19	37.0	7.3	 20
425	 19	40.0	6.8	 25
426	 19	168.0	26.1	 25
427	 19	33.3	6.7	 20
428	 19	36.0	6.4	 25
429	 19	44.0	9.2	 25
430	 19	35.0	6.2	 20
431	 19	77.0	10.2	 25
432	 19	69.0	9.3	 25
433	 19	318.0	58.6	 20
434	 19	41.0	7.2	 25
435	 19	33.0	4.9	 20
436	 19	43.3	6.7	 16
437	 19	32.0	4.5	 20
438	 19	49.0	6.9	 16
439	 19	31.0	4.4	 20
440	 19	41.0	7.5	 25
441	 19	30.5	4.7	 20
442	 19	31.0	5.6	 25
443	 19	45.0	8.1	 25
444	 19	36.5	6.5	 20
445	 19	49.0	7.5	 25
446	 19	315.0	50.1	 25
447	 19	38.5	7.4	 20
448	 19	44.0	9.4	 25
449	 19	44.0	7.6	 25
450	 19	57.3	8.9	 16
451	 19	38.0	4.7	 20
452	 19	31.0	6.9	 20
453	 19	34.3	4.3	 16
454	 19	34.3	5.8	 20
455	 19	36.5	7.1	 20
456	 19	34.3	4.5	 20
457	 19	34.0	5.3	 25
458	 19	30.0	6.6	 25
459	 19	39.0	8.4	 20
460	 19	33.0	5.0	 25
461	 19	141.3	18.5	 20
462	 19	57.0	9.1	 25
463	 19	1437.0	245.6	 25
464	 19	121.3	24.0	 20
465	 19	46.0	6.9	 25
466	 19	862.3	136.6	 20
467	 19	57.0	10.1	 16
468	 19	56.0	8.3	 20
469	 19	48.3	8.4	 20
470	 19	70.5	9.0	 16
471	 19	115.0	14.2	 25
472	 19	53.0	9.2	 25
473	 19	86.3	13.4	 20
474	 19	43.0	6.2	 25
475	 19	35.0	6.9	 25
476	 19	76.0	13.3	 20
477	 19	35.0	7.2	 25
478	 19	50.0	7.9	 25
479	 19	73.3	11.3	 20
480	 19	407.0	84.9	 25
481	 19	36.0	7.4	 25
482	 19	53.3	5.6	 16
483	 19	49.3	7.5	 20
484	 19	47.8	6.6	 20
485	 19	45.8	10.6	 16
486	 19	39.3	6.9	 20
487	 19	34.0	7.1	 20
488	 19	32.0	5.4	 25
489	 19	37.0	6.5	 25
490	 19	39.5	6.9	 20
491	 19	37.0	6.2	 25
492	 19	34.0	8.1	 25
493	 19	30.3	5.4	 20
494	 19	46.0	8.3	 25
495	 19	56.0	9.1	 25
496	 19	35.5	6.1	 20
497	 19	35.0	4.9	 20
498	 19	113.3	16.8	 20
499	 19	40.3	5.4	 16
500	 19	45.8	8.7	 20
501	 19	36.8	5.7	 20
502	 19	36.3	6.4	 20
503	 19	96.0	12.6	 25
504	 19	43.0	7.3	 25
505	 19	137.5	17.6	 20
506	 19	54.0	8.3	 25
507	 19	56.0	9.5	 25
508	 19	43.0	6.1	 20
509	 19	71.0	10.2	 25
510	 19	66.5	8.7	 20
511	 19	49.0	9.7	 25
512	 19	58.0	8.4	 25
513	 19	59.0	7.7	 16
514	 19	98.8	13.2	 20
515	 19	38.3	7.1	 20
516	 19	64.0	12.0	 16
517	 19	106.5	24.0	 20
518	 19	61.0	8.9	 25
519	 19	100.0	15.4	 20
520	 19	65.0	10.9	 25
521	 19	229.0	19.8	 25
522	 19	148.8	13.4	 20
523	 19	51.0	6.9	 25
524	 19	75.0	11.3	 25
525	 19	92.5	14.2	 20
526	 19	59.0	9.9	 25
527	 19	754.0	68.0	 25
528	 19	194.0	17.9	 16
529	 19	37.8	6.4	 20
530	 19	43.0	7.6	 20
531	 19	36.5	7.1	 16
532	 19	112.0	16.8	 20
533	 19	69.5	13.1	 20
534	 19	39.0	4.0	 20
535	 19	34.0	6.6	 25
536	 19	131.8	18.5	 20
537	 19	46.0	7.3	 25
538	 19	351.0	48.5	 25
539	 19	46.0	7.2	 20
540	 19	35.0	6.0	 25
541	 19	36.0	5.1	 25
542	 19	35.3	6.5	 20
543	 19	39.0	8.1	 25
544	 19	41.5	6.8	 20
545	 19	37.0	5.5	 16
546	 19	43.5	8.2	 20
547	 19	224.0	33.2	 20
548	 19	63.0	8.2	 16
549	 19	32.0	7.2	 25
550	 19	34.0	5.5	 25
551	 19	29.5	5.4	 20
552	 19	63.0	10.5	 25
553	 19	39.0	5.4	 25
554	 19	40.0	5.9	 20
555	 19	109.0	18.0	 25
556	 19	255.0	28.6	 25
557	 19	142.5	18.2	 20
558	 19	63.0	11.5	 25
559	 19	38.3	7.1	 20
560	 19	42.0	6.7	 20
561	 19	65.8	12.4	 20
562	 19	279.5	21.2	 16
563	 19	500.8	43.3	 20
564	 19	140.8	17.4	 20
565	 19	56.0	8.4	 20
566	 19	73.0	10.1	 25
567	 19	92.0	12.9	 25
568	 19	54.8	9.0	 20
569	 19	176.0	26.6	 25
570	 19	36.0	7.6	 25
571	 19	76.5	14.7	 20
572	 19	226.0	47.6	 25
573	 19	397.0	39.4	 25
574	 19	445.3	44.5	 20
575	 19	308.3	27.3	 20
576	 19	116.3	16.6	 20
577	 19	107.3	15.1	 16
578	 19	266.3	28.2	 20
579	 19	152.5	22.1	 20
580	 19	677.8	43.9	 20
581	 19	113.0	15.6	 25
582	 19	43.0	8.0	 25
583	 19	35.0	4.4	 20
584	 19	33.0	7.2	 25
585	 19	30.3	5.3	 20
586	 19	69.0	15.3	 25
587	 19	38.0	8.4	 25
588	 19	910.5	175.8	 20
589	 19	419.0	83.6	 25
590	 19	71.0	15.3	 25
591	 19	35.0	5.3	 16
592	 19	48.3	7.8	 20
593	 19	200.3	19.3	 20
594	 19	266.0	29.5	 16
595	 19	29.3	5.3	 20
596	 19	34.0	6.2	 25
597	 19	50.3	7.6	 20
598	 19	154.0	16.9	 25
599	 19	44.0	5.9	 25
600	 19	37.3	6.0	 20
601	 19	32.0	3.8	 25
602	 19	162.0	25.7	 25
603	 19	282.0	25.0	 20
604	 19	46.0	7.1	 25
605	 19	32.0	6.0	 25
606	 19	31.0	4.8	 16
607	 19	44.0	7.4	 20
608	 19	67.3	12.0	 20
609	 19	31.0	4.9	 16
610	 19	31.0	6.0	 20
611	 19	34.3	3.8	 16
612	 19	40.0	6.4	 25
613	 19	52.0	7.8	 25
614	 19	45.3	7.5	 20
615	 19	114.0	21.2	 25
616	 19	141.0	23.5	 25
617	 19	39.3	6.6	 20
618	 19	70.0	12.3	 25
619	 19	61.0	9.1	 25
620	 19	58.0	9.2	 20
621	 19	193.0	22.3	 25
622	 19	88.3	11.8	 20
623	 19	247.3	19.2	 16
624	 19	96.8	14.8	 20
625	 19	48.3	6.3	 20
626	 19	38.0	7.4	 16
627	 19	44.0	8.9	 25
628	 19	31.0	6.8	 25
629	 19	35.5	5.1	 20
630	 19	63.0	9.2	 25
631	 19	77.0	12.3	 25
632	 19	79.8	15.9	 20
633	 19	75.0	15.7	 25
634	 19	55.8	10.8	 20
635	 19	38.0	7.7	 25
636	 19	30.0	6.2	 25
637	 19	42.0	17.0	 20
638	 19	44.3	7.9	 20
639	 19	32.3	6.1	 20
  0	 20	1054.5	95.3	 20
  1	 20	74.0	12.4	 25
  2	 20	35.0	6.2	 25
  3	 20	43.3	6.7	 16
  4	 20	37.5	5.3	 20
  5	 20	31.5	6.1	 20
  6	 20	34.3	5.9	 16
  7	 20	31.5	7.4	 20
  8	 20	33.0	7.1	 25
  9	 20	30.5	4.6	 20
 10	 20	29.0	7.2	 25
 11	 20	34.0	7.5	 20
 12	 20	34.0	6.7	 25
 13	 20	60.0	10.6	 25
 14	 20	33.5	7.2	 20
 15	 20	33.0	6.9	 25
 16	 20	60.0	8.0	 25
 17	 20	34.3	6.6	 20
 18	 20	54.0	9.5	 25
 19	 20	38.3	7.4	 20
 20	 20	40.3	6.1	 16
 21	 20	49.3	7.8	 20
 22	 20	46.5	9.3	 20
 23	 20	65.0	8.3	 16
 24	 20	51.0	7.1	 25
 25	 20	733.0	143.6	 25
 26	 20	457.3	52.4	 20
 27	 20	44.0	6.6	 25
 28	 20	45.0	8.0	 25
 29	 20	41.5	8.7	 20
 30	 20	38.0	5.3	 25
 31	 20	34.0	5.5	 25
 32	 20	38.0	6.5	 20
 33	 20	33.0	4.8	 25
 34	 20	73.3	13.4	 20
 35	 20	43.0	6.8	 16
 36	 20	31.3	7.1	 20
 37	 20	32.5	6.1	 16
 38	 20	30.0	4.9	 20
 39	 20	32.0	6.2	 25
 40	 20	33.5	6.1	 20
 41	 20	30.0	5.0	 25
 42	 20	30.0	4.2	 25
 43	 20	35.0	6.1	 20
 44	 20	33.0	5.7	 25
 45	 20	51.0	9.8	 25
 46	 20	30.3	5.0	 20
 47	 20	39.0	8.8	 25
 48	 20	34.0	6.5	 25
 49	 20	41.5	8.1	 20
 50	 20	34.3	4.6	 20
 51	 20	31.0	5.6	 20
 52	 20	50.0	8.3	 16
 53	 20	32.0	4.6	 20
 54	 20	39.3	5.8	 20
 55	 20	34.0	5.9	 20
 56	 20	37.0	5.3	 25
 57	 20	32.0	5.0	 25
 58	 20	35.0	7.3	 20
 59	 20	46.0	9.2	 25
 60	 20	36.3	7.2	 20
 61	 20	31.0	6.4	 25
 62	 20	34.0	8.5	 25
 63	 20	33.3	4.9	 20
 64	 20	33.0	7.2	 25
 65	 20	32.3	5.9	 20
 66	 20	33.0	6.7	 16
 67	 20	30.3	5.3	 20
 68	 20	51.3	9.7	 20
 69	 20	35.5	5.2	 16
 70	 20	30.0	5.5	 20
 71	 20	30.0	6.7	 25
 72	 20	30.0	6.2	 20
 73	 20	34.0	6.3	 25
 74	 20	30.0	4.5	 25
 75	 20	45.0	7.4	 20
 76	 20	38.0	6.9	 25
 77	 20	35.0	8.7	 25
 78	 20	145.5	16.0	 20
 79	 20	95.0	13.9	 25
 80	 20	70.0	10.4	 25
 81	 20	42.3	4.9	 16
 82	 20	39.3	9.6	 20
 83	 20	87.0	10.6	 20
 84	 20	44.0	7.0	 16
 85	 20	51.0	8.6	 20
 86	 20	37.8	6.0	 20
 87	 20	41.0	7.9	 25
 88	 20	45.0	6.4	 25
 89	 20	52.3	9.0	 20
 90	 20	183.0	31.5	 25
 91	 20	188.0	24.4	 25
 92	 20	265.3	22.2	 20
 93	 20	112.0	14.7	 25
 94	 20	158.0	14.9	 25
 95	 20	194.5	27.6	 20
 96	 20	92.0	12.8	 25
 97	 20	40.8	7.3	 20
 98	 20	38.0	7.5	 16
 99	 20	30.3	4.9	 20
100	 20	30.0	6.9	 20
101	 20	33.5	6.5	 16
102	 20	59.0	9.5	 25
103	 20	32.0	5.4	 25
104	 20	33.5	5.9	 20
105	 20	32.0	5.6	 25
106	 20	36.0	7.3	 25
107	 20	32.3	4.9	 20
108	 20	33.0	6.7	 25
109	 20	33.0	5.3	 25
110	 20	33.5	6.8	 20
111	 20	35.0	6.7	 25
112	 20	61.0	9.5	 16
113	 20	53.0	10.0	 20
114	 20	55.3	10.4	 20
115	 20	33.3	6.3	 16
116	 20	34.3	4.9	 20
117	 20	135.0	23.5	 25
118	 20	264.0	33.5	 20
119	 20	382.0	83.9	 25
120	 20	68.0	8.8	 25
121	 20	36.3	5.3	 20
122	 20	37.0	6.1	 25
123	 20	36.0	6.1	 25
124	 20	37.0	6.3	 20
125	 20	43.0	8.3	 25
126	 20	38.0	8.1	 25
127	 20	52.0	9.3	 20
128	 20	33.0	4.9	 20
129	 20	33.3	4.8	 20
130	 20	37.3	4.7	 16
131	 20	32.5	5.9	 20
132	 20	64.0	8.7	 20
133	 20	31.3	5.2	 20
134	 20	35.0	7.0	 25
135	 20	42.3	7.5	 20
136	 20	35.0	6.1	 25
137	 20	32.0	5.8	 25
138	 20	32.0	6.7	 20
139	 20	36.0	8.1	 25
140	 20	90.0	17.4	 25
141	 20	327.8	24.2	 20
142	 20	104.0	16.0	 25
143	 20	182.8	15.9	 20
144	 20	108.8	20.6	 16
145	 20	368.0	30.6	 20
146	 20	44.0	9.0	 20
147	 20	38.3	6.1	 16
148	 20	39.0	7.5	 20
149	 20	35.0	6.2	 25
150	 20	38.3	6.5	 20
151	 20	51.0	8.4	 25
152	 20	66.0	10.7	 25
153	 20	35.3	6.3	 20
154	 20	28.0	4.8	 25
155	 20	32.0	4.1	 25
156	 20	36.3	6.1	 20
157	 20	47.0	8.7	 25
158	 20	38.0	5.5	 25
159	 20	32.0	5.5	 16
160	 20	82.5	9.6	 20
161	 20	180.0	16.2	 16
162	 20	132.3	10.5	 20
163	 20	305.3	30.9	 20
164	 20	133.0	22.2	 20
165	 20	86.0	12.1	 25
166	 20	212.0	27.1	 25
167	 20	195.5	15.0	 20
168	 20	229.0	40.8	 25
169	 20	130.0	19.3	 25
170	 20	50.5	8.7	 20
171	 20	36.0	6.2	 25
172	 20	32.0	5.0	 25
173	 20	39.5	8.9	 20
174	 20	31.0	7.2	 25
175	 20	82.5	12.8	 20
176	 20	63.5	9.8	 16
177	 20	41.0	7.4	 20
178	 20	36.3	6.4	 20
179	 20	30.5	5.7	 16
180	 20	31.0	4.2	 25
181	 20	33.0	5.6	 25
182	 20	29.3	4.4	 20
183	 20	39.0	7.6	 25
184	 20	49.0	7.5	 20
185	 20	45.0	8.5	 25
186	 20	39.0	6.8	 25
187	 20	36.3	6.2	 20
188	 20	52.0	9.0	 25
189	 20	34.0	5.9	 25
190	 20	37.5	6.0	 16
191	 20	38.0	7.4	 20
192	 20	51.3	11.4	 20
193	 20	65.0	10.2	 16
194	 20	39.5	6.0	 20
195	 20	35.0	6.1	 25
196	 20	34.5	6.6	 20
197	 20	345.0	63.8	 25
198	 20	42.0	5.3	 25
199	 20	42.3	8.0	 20
200	 20	34.0	6.2	 25
201	 20	34.0	5.4	 25
202	 20	34.0	6.5	 20
203	 20	32.0	5.2	 25
204	 20	30.0	5.2	 25
205	 20	34.3	6.6	 20
206	 20	31.3	7.0	 20
207	 20	33.5	6.8	 20
208	 20	32.3	6.8	 16
209	 20	29.3	3.9	 20
210	 20	30.5	5.7	 16
211	 20	34.0	7.7	 25
212	 20	33.0	6.0	 25
213	 20	37.3	7.0	 20
214	 20	43.0	6.9	 25
215	 20	92.0	16.8	 25
216	 20	57.0	10.7	 20
217	 20	42.0	9.0	 25
218	 20	33.0	5.5	 25
219	 20	33.3	5.6	 20
220	 20	39.0	8.8	 25
221	 20	41.3	8.6	 20
222	 20	57.3	9.8	 16
223	 20	60.0	7.4	 20
224	 20	68.3	10.6	 20
225	 20	43.5	11.5	 16
226	 20	35.5	6.1	 20
227	 20	44.0	7.1	 25
228	 20	42.8	6.4	 20
229	 20	33.0	4.7	 25
230	 20	44.0	8.7	 25
231	 20	43.5	8.0	 20
232	 20	39.0	8.0	 25
233	 20	45.3	7.2	 20
234	 20	37.0	6.8	 25
235	 20	38.0	6.3	 25
236	 20	41.0	6.0	 20
237	 20	87.3	15.0	 20
238	 20	43.3	7.6	 20
239	 20	87.5	17.0	 16
240	 20	52.5	8.2	 20
241	 20	43.5	8.3	 20
242	 20	41.0	7.8	 20
243	 20	45.0	7.1	 25
244	 20	39.0	7.2	 25
245	 20	73.0	11.5	 20
246	 20	108.0	19.5	 25
247	 20	46.0	8.0	 25
248	 20	41.3	6.3	 20
249	 20	32.0	6.7	 25
250	 20	45.0	9.4	 25
251	 20	92.3	8.8	 20
252	 20	151.0	14.2	 25
253	 20	59.3	10.4	 20
254	 20	38.0	5.3	 16
255	 20	37.0	5.4	 20
256	 20	34.8	5.3	 20
257	 20	35.3	5.7	 16
258	 20	42.0	6.0	 25
259	 20	36.0	6.5	 20
260	 20	36.0	7.8	 25
261	 20	40.0	8.3	 25
262	 20	41.0	5.8	 20
263	 20	40.0	5.6	 25
264	 20	66.0	13.5	 25
265	 20	38.0	5.8	 20
266	 20	169.0	24.7	 25
267	 20	54.0	8.0	 25
268	 20	80.3	10.3	 16
269	 20	248.8	27.2	 20
270	 20	37.8	5.6	 20
271	 20	47.0	8.5	 16
272	 20	31.5	5.3	 20
273	 20	36.3	7.1	 20
274	 20	33.5	6.0	 20
275	 20	47.0	8.7	 25
276	 20	34.0	6.2	 25
277	 20	45.3	6.1	 20
278	 20	35.0	5.8	 25
279	 20	49.0	7.5	 25
280	 20	38.3	8.4	 20
281	 20	39.0	7.4	 25
282	 20	42.0	5.2	 25
283	 20	190.8	21.5	 20
284	 20	47.5	8.5	 20
285	 20	62.5	8.8	 16
286	 20	58.3	10.4	 20
287	 20	41.3	6.2	 20
288	 20	36.3	6.6	 16
289	 20	56.0	10.4	 25
290	 20	55.0	7.9	 25
291	 20	160.8	22.0	 20
292	 20	96.0	13.5	 25
293	 20	42.0	9.8	 25
294	 20	43.8	7.9	 20
295	 20	67.0	7.9	 25
296	 20	216.0	25.2	 25
297	 20	42.0	6.5	 20
298	 20	47.0	6.7	 25
299	 20	59.0	8.7	 25
300	 20	73.3	11.4	 16
301	 20	105.3	15.3	 20
302	 20	57.0	7.5	 20
303	 20	39.3	6.8	 16
304	 20	35.5	5.5	 20
305	 20	38.0	6.1	 25
306	 20	29.0	5.5	 20
307	 20	39.0	6.6	 25
308	 20	37.3	7.3	 20
309	 20	36.0	7.6	 25
310	 20	39.0	7.4	 25
311	 20	74.3	13.4	 20
312	 20	85.0	42.0	 25
313	 20	34.0	7.7	 25
314	 20	34.5	5.8	 20
315	 20	38.5	10.3	 20
316	 20	39.3	7.8	 20
317	 20	81.0	13.3	 16
318	 20	38.0	6.4	 20
319	 20	37.0	5.0	 20
320	 20	35.8	4.6	 20
321	 20	33.0	7.1	 25
322	 20	34.0	6.1	 25
323	 20	44.5	7.5	 20
324	 20	77.0	11.2	 25
325	 20	162.0	26.9	 25
326	 20	36.0	5.3	 20
327	 20	31.0	5.9	 25
328	 20	127.0	15.8	 25
329	 20	162.5	16.7	 20
330	 20	66.0	8.6	 25
331	 20	45.3	9.0	 20
332	 20	34.0	6.7	 16
333	 20	45.8	9.3	 20
334	 20	56.0	10.6	 16
335	 20	39.0	6.0	 20
336	 20	53.0	15.4	 25
337	 20	37.0	6.6	 20
338	 20	33.0	5.9	 25
339	 20	31.0	6.2	 25
340	 20	32.3	3.1	 20
341	 20	33.0	8.3	 25
342	 20	32.0	4.8	 25
343	 20	36.3	7.9	 20
344	 20	32.0	5.6	 25
345	 20	119.0	27.7	 25
346	 20	516.8	47.9	 16
347	 20	255.3	32.1	 20
348	 20	69.0	9.0	 20
349	 20	46.3	10.1	 16
350	 20	37.3	6.1	 20
351	 20	31.5	6.0	 20
352	 20	33.3	5.3	 20
353	 20	39.0	6.1	 25
354	 20	32.0	6.1	 25
355	 20	36.3	4.9	 20
356	 20	30.0	5.5	 25
357	 20	28.0	7.1	 20
358	 20	29.0	4.7	 25
359	 20	32.0	5.1	 25
360	 20	30.5	5.5	 20
361	 20	37.0	7.2	 25
362	 20	41.3	9.1	 20
363	 20	41.3	6.9	 16
364	 20	34.3	6.3	 20
365	 20	31.0	5.5	 20
366	 20	32.5	6.0	 16
367	 20	33.0	7.3	 25
368	 20	31.0	5.9	 25
369	 20	65.0	12.3	 20
370	 20	31.0	4.6	 25
371	 20	32.0	4.7	 25
372	 20	41.0	5.9	 20
373	 20	36.0	7.1	 25
374	 20	37.0	5.5	 25
375	 20	274.5	19.1	 20
376	 20	61.0	12.7	 25
377	 20	35.0	8.0	 25
378	 20	33.3	5.2	 16
379	 20	39.3	6.9	 20
380	 20	45.0	9.6	 20
381	 20	34.0	7.1	 16
382	 20	32.3	6.0	 20
383	 20	30.5	6.2	 20
384	 20	33.0	4.0	 25
385	 20	36.0	5.6	 25
386	 20	40.0	8.1	 20
387	 20	47.0	7.9	 25
388	 20	37.0	6.2	 25
389	 20	50.0	10.3	 20
390	 20	44.0	9.7	 25
391	 20	40.0	5.6	 25
392	 20	36.3	6.1	 20
393	 20	32.0	4.9	 20
394	 20	36.5	6.5	 20
395	 20	97.3	10.5	 16
396	 20	106.0	10.8	 20
397	 20	44.0	7.3	 20
398	 20	44.8	9.7	 20
399	 20	53.0	8.5	 25
400	 20	46.0	9.3	 25
401	 20	42.5	7.9	 20
402	 20	46.0	7.2	 25
403	 20	37.0	5.1	 25
404	 20	64.3	8.9	 20
405	 20	38.0	6.3	 25
406	 20	30.3	5.0	 20
407	 20	51.0	9.3	 25
408	 20	36.0	6.9	 25
409	 20	33.3	3.8	 16
410	 20	48.8	6.4	 20
411	 20	316.3	36.0	 20
412	 20	84.5	10.4	 16
413	 20	105.8	16.3	 20
414	 20	43.0	8.4	 25
415	 20	36.3	6.8	 20
416	 20	37.0	5.3	 25
417	 20	38.0	6.0	 25
418	 20	52.0	7.8	 20
419	 20	55.0	9.6	 25
420	 20	32.0	4.6	 25
421	 20	31.0	5.5	 20
422	 20	33.0	5.6	 25
423	 20	30.0	4.8	 25
424	 20	33.3	5.7	 16
425	 20	38.0	9.1	 20
426	 20	80.0	11.9	 20
427	 20	29.0	5.3	 16
428	 20	30.0	4.4	 20
429	 20	34.0	5.6	 20
430	 20	32.5	7.2	 20
431	 20	62.0	9.7	 25
432	 20	58.3	7.2	 20
433	 20	145.0	26.2	 25
434	 20	34.0	7.6	 25
435	 20	41.0	6.3	 20
436	 20	35.0	6.7	 25
437	 20	33.0	5.4	 25
438	 20	32.0	4.0	 20
439	 20	30.0	4.8	 25
440	 20	31.0	5.3	 20
441	 20	31.3	6.5	 16
442	 20	32.5	6.8	 20
443	 20	31.3	5.7	 20
444	 20	36.3	5.6	 16
445	 20	39.0	7.0	 25
446	 20	83.0	13.4	 25
447	 20	76.3	11.7	 20
448	 20	41.0	7.5	 25
449	 20	39.0	8.6	 25
450	 20	62.5	9.3	 20
451	 20	34.0	7.1	 25
452	 20	32.0	6.5	 25
453	 20	35.8	5.7	 20
454	 20	38.0	7.5	 25
455	 20	34.0	7.4	 25
456	 20	33.8	6.1	 16
457	 20	33.0	6.1	 20
458	 20	32.8	6.4	 16
459	 20	37.0	7.4	 20
460	 20	34.3	6.4	 20
461	 20	78.0	11.5	 20
462	 20	56.0	8.3	 25
463	 20	367.0	63.0	 25
464	 20	80.3	13.4	 20
465	 20	40.0	6.6	 25
466	 20	330.0	35.6	 25
467	 20	126.3	13.7	 20
468	 20	101.0	13.8	 25
469	 20	83.0	8.8	 25
470	 20	135.0	17.8	 20
471	 20	67.0	9.1	 20
472	 20	58.3	8.3	 20
473	 20	65.8	9.9	 16
474	 20	45.0	7.1	 20
475	 20	36.0	6.3	 20
476	 20	39.0	4.4	 20
477	 20	36.0	6.6	 25
478	 20	38.0	6.8	 25
479	 20	48.0	9.6	 20
480	 20	92.0	21.3	 25
481	 20	32.0	6.3	 20
482	 20	42.0	9.5	 25
483	 20	42.0	6.8	 25
484	 20	41.0	8.2	 20
485	 20	36.0	6.1	 25
486	 20	33.0	4.8	 25
487	 20	33.0	5.0	 16
488	 20	35.3	6.8	 20
489	 20	36.3	11.1	 20
490	 20	39.0	5.6	 16
491	 20	33.3	5.8	 20
492	 20	35.0	5.5	 25
493	 20	34.0	7.2	 20
494	 20	31.0	6.6	 25
495	 20	38.0	7.7	 25
496	 20	34.5	5.4	 20
497	 20	35.0	6.2	 25
498	 20	99.0	14.4	 25
499	 20	58.0	8.8	 20
500	 20	68.0	9.1	 25
501	 20	38.0	5.7	 25
502	 20	43.0	9.7	 16
503	 20	48.0	8.4	 20
504	 20	30.8	4.9	 20
505	 20	114.3	17.4	 16
506	 20	60.0	8.4	 20
507	 20	43.0	4.7	 16
508	 20	40.0	6.9	 25
509	 20	123.0	17.5	 25
510	 20	45.5	6.1	 20
511	 20	55.0	8.1	 25
512	 20	60.0	9.3	 25
513	 20	65.5	10.0	 20
514	 20	92.0	9.7	 25
515	 20	32.0	6.2	 25
516	 20	33.3	3.7	 20
517	 20	167.0	18.5	 25
518	 20	75.0	12.9	 20
519	 20	90.0	12.8	 16
520	 20	59.5	8.8	 20
521	 20	137.8	12.8	 20
522	 20	94.5	13.8	 16
523	 20	49.0	10.1	 25
524	 20	60.0	11.2	 25
525	 20	111.0	19.5	 20
526	 20	59.0	9.6	 25
527	 20	942.0	126.0	 25
528	 20	65.0	7.6	 20
529	 20	44.0	7.2	 25
530	 20	39.8	6.4	 20
531	 20	46.0	7.4	 25
532	 20	44.0	6.5	 25
533	 20	45.0	7.4	 20
534	 20	37.0	6.2	 20
535	 20	32.0	5.7	 20
536	 20	37.5	7.3	 16
537	 20	34.3	8.1	 20
538	 20	64.5	11.4	 20
539	 20	43.0	6.4	 20
540	 20	33.0	5.6	 25
541	 20	38.0	6.2	 25
542	 20	33.3	5.2	 20
543	 20	35.0	22.9	 25
544	 20	35.0	4.8	 25
545	 20	32.0	5.4	 20
546	 20	34.0	5.2	 25
547	 20	53.0	9.6	 25
548	 20	61.0	14.5	 20
549	 20	30.5	5.3	 20
550	 20	30.0	5.5	 20
551	 20	29.3	5.8	 16
552	 20	33.3	6.9	 20
553	 20	34.5	6.3	 20
554	 20	34.5	7.5	 20
555	 20	127.0	20.4	 25
556	 20	76.5	11.0	 20
557	 20	178.0	22.7	 25
558	 20	72.0	11.4	 25
559	 20	34.5	5.5	 20
560	 20	45.0	7.8	 25
561	 20	366.0	54.2	 25
562	 20	179.8	21.8	 20
563	 20	187.0	23.5	 25
564	 20	66.0	11.7	 25
565	 20	59.5	6.6	 16
566	 20	54.0	8.6	 20
567	 20	45.5	8.9	 20
568	 20	49.5	10.2	 16
569	 20	52.0	7.1	 20
570	 20	38.0	7.6	 25
571	 20	36.5	5.4	 20
572	 20	112.0	18.9	 25
573	 20	185.0	16.7	 25
574	 20	267.3	23.0	 20
575	 20	156.0	16.6	 25
576	 20	50.0	10.0	 25
577	 20	101.0	11.8	 20
578	 20	632.0	45.2	 25
579	 20	202.5	21.9	 20
580	 20	221.5	19.1	 20
581	 20	57.8	9.6	 20
582	 20	49.8	7.9	 16
583	 20	38.0	7.4	 20
584	 20	30.3	6.7	 20
585	 20	30.0	5.6	 16
586	 20	33.0	6.0	 25
587	 20	36.0	6.1	 25
588	 20	375.0	53.9	 20
589	 20	245.0	37.8	 25
590	 20	42.0	6.1	 25
591	 20	41.0	5.7	 20
592	 20	55.0	8.0	 25
593	 20	40.0	6.7	 25
594	 20	48.0	8.7	 20
595	 20	31.0	4.8	 25
596	 20	29.8	4.2	 20
597	 20	35.3	5.7	 16
598	 20	61.0	12.3	 20
599	 20	41.3	5.7	 20
600	 20	36.3	7.4	 16
601	 20	38.0	7.4	 25
602	 20	350.0	31.9	 25
603	 20	684.0	57.1	 20
604	 20	37.0	7.1	 25
605	 20	33.0	4.7	 20
606	 20	30.0	5.4	 25
607	 20	36.0	6.6	 25
608	 20	33.3	6.2	 20
609	 20	32.0	4.4	 25
610	 20	30.0	5.6	 25
611	 20	33.0	5.8	 20
612	 20	34.0	6.7	 20
613	 20	47.3	9.0	 20
614	 20	41.5	5.7	 16
615	 20	73.3	12.6	 20
616	 20	106.0	14.4	 20
617	 20	40.0	6.3	 20
618	 20	47.0	6.5	 25
619	 20	54.0	10.3	 25
620	 20	66.0	9.7	 20
621	 20	120.0	18.1	 25
622	 20	75.0	12.5	 25
623	 20	102.8	13.5	 20
624	 20	78.0	8.9	 25
625	 20	49.0	10.2	 25
626	 20	37.0	5.2	 20
627	 20	33.5	4.5	 20
628	 20	33.0	5.2	 20
629	 20	47.3	5.5	 16
630	 20	43.3	10.3	 20
631	 20	51.8	10.6	 16
632	 20	46.5	8.7	 20
633	 20	41.0	5.8	 25
634	 20	61.3	9.9	 20
635	 20	35.0	6.4	 25
636	 20	28.0	5.6	 25
637	 20	32.3	4.7	 20
638	 20	41.0	4.7	 25
639	 20	1308.0	195.1	 25
  0	 21	35.3	6.1	 20
  1	 21	44.0	8.5	 25
  2	 21	39.0	6.4	 25
  3	 21	38.0	5.5	 20
  4	 21	36.0	7.1	 25
  5	 21	114.0	16.6	 25
  6	 21	32.3	5.9	 20
  7	 21	35.0	7.0	 25
  8	 21	30.3	4.6	 16
  9	 21	28.8	5.3	 20
 10	 21	28.5	4.8	 20
 11	 21	27.5	4.5	 16
 12	 21	34.3	8.4	 20
 13	 21	31.0	7.2	 25
 14	 21	33.0	5.7	 20
 15	 21	80.0	14.0	 25
 16	 21	48.0	9.6	 25
 17	 21	48.0	8.1	 20
 18	 21	191.0	27.8	 25
 19	 21	35.0	5.4	 25
 20	 21	46.3	9.0	 20
 21	 21	34.0	6.7	 25
 22	 21	105.0	19.4	 25
 23	 21	35.0	4.7	 20
 24	 21	42.0	7.9	 20
 25	 21	47.3	7.3	 20
 26	 21	64.3	8.1	 16
 27	 21	36.8	7.2	 20
 28	 21	50.5	7.3	 20
 29	 21	46.3	8.5	 20
 30	 21	32.0	5.4	 25
 31	 21	183.3	24.2	 20
 32	 21	44.0	10.8	 25
 33	 21	34.0	6.6	 25
 34	 21	138.3	12.4	 20
 35	 21	33.0	6.1	 25
 36	 21	34.0	8.5	 25
 37	 21	35.3	5.7	 20
 38	 21	31.0	5.7	 25
 39	 21	35.0	6.3	 20
 40	 21	29.0	5.8	 16
 41	 21	36.3	7.7	 20
 42	 21	33.0	4.9	 20
 43	 21	30.3	5.1	 16
 44	 21	29.3	6.7	 20
 45	 21	33.0	6.7	 25
 46	 21	31.3	7.0	 20
 47	 21	32.0	7.8	 25
 48	 21	31.0	5.6	 25
 49	 21	35.5	7.6	 20
 50	 21	41.0	5.6	 25
 51	 21	47.0	8.7	 25
 52	 21	86.5	10.5	 20
 53	 21	93.0	12.1	 25
 54	 21	63.0	11.2	 25
 55	 21	49.5	6.5	 16
 56	 21	40.0	7.4	 20
 57	 21	64.3	10.1	 16
 58	 21	33.5	6.2	 20
 59	 21	191.3	24.1	 20
 60	 21	192.3	25.6	 20
 61	 21	43.0	7.5	 25
 62	 21	32.0	5.0	 25
 63	 21	34.3	7.3	 20
 64	 21	35.0	8.6	 25
 65	 21	32.0	4.7	 25
 66	 21	37.3	8.5	 20
 67	 21	40.0	10.7	 25
 68	 21	44.0	8.7	 25
 69	 21	34.0	5.7	 20
 70	 21	34.0	5.2	 25
 71	 21	43.0	8.9	 20
 72	 21	33.5	4.4	 16
 73	 21	37.0	6.4	 20
 74	 21	45.3	8.9	 20
 75	 21	43.3	6.8	 16
 76	 21	98.0	18.3	 25
 77	 21	32.0	6.7	 25
 78	 21	42.3	7.1	 20
 79	 21	37.0	8.6	 25
 80	 21	85.0	8.5	 20
 81	 21	33.0	5.6	 25
 82	 21	34.0	6.5	 25
 83	 21	42.3	7.4	 20
 84	 21	31.0	6.1	 25
 85	 21	33.0	5.3	 25
 86	 21	39.5	6.8	 16
 87	 21	34.5	7.2	 20
 88	 21	200.0	24.3	 20
 89	 21	168.0	17.7	 16
 90	 21	103.3	16.7	 20
 91	 21	434.0	69.6	 25
 92	 21	207.0	21.0	 20
 93	 21	155.0	17.4	 25
 94	 21	99.0	14.5	 25
 95	 21	249.0	21.7	 20
 96	 21	40.0	6.0	 25
 97	 21	70.0	11.0	 25
 98	 21	44.3	7.9	 20
 99	 21	33.0	5.1	 25
100	 21	34.0	5.6	 25
101	 21	35.3	6.7	 20
102	 21	38.3	6.3	 20
103	 21	30.8	6.7	 20
104	 21	96.3	11.4	 16
105	 21	62.0	10.2	 20
106	 21	70.0	11.2	 16
107	 21	51.0	10.2	 25
108	 21	31.0	7.1	 25
109	 21	33.0	5.9	 20
110	 21	32.0	6.2	 25
111	 21	29.0	6.6	 25
112	 21	33.3	5.5	 20
113	 21	302.0	26.6	 25
114	 21	36.0	6.9	 25
115	 21	47.5	7.1	 20
116	 21	32.0	4.8	 25
117	 21	55.3	11.4	 20
118	 21	107.3	16.0	 16
119	 21	39.0	5.3	 20
120	 21	33.3	5.3	 20
121	 21	43.5	9.3	 16
122	 21	50.3	8.8	 20
123	 21	35.0	6.5	 25
124	 21	39.8	7.2	 20
125	 21	38.0	7.3	 25
126	 21	34.0	7.1	 25
127	 21	35.3	7.5	 20
128	 21	33.0	6.6	 25
129	 21	34.0	6.7	 25
130	 21	30.0	5.3	 20
131	 21	34.0	5.4	 25
132	 21	63.3	8.5	 20
133	 21	46.0	8.4	 20
134	 21	35.5	5.6	 20
135	 21	35.3	6.7	 16
136	 21	52.0	49.3	 20
137	 21	53.0	9.4	 20
138	 21	36.3	6.9	 20
139	 21	31.0	10.3	 25
140	 21	62.0	13.2	 25
141	 21	117.5	21.9	 20
142	 21	253.0	20.9	 25
143	 21	60.0	9.8	 25
144	 21	341.3	25.9	 20
145	 21	225.0	26.7	 25
146	 21	47.0	8.3	 25
147	 21	41.0	7.8	 20
148	 21	385.0	57.5	 25
149	 21	40.0	6.5	 20
150	 21	574.3	48.8	 16
151	 21	33.3	5.4	 20
152	 21	34.0	7.1	 20
153	 21	354.0	28.3	 16
154	 21	31.0	4.9	 25
155	 21	46.3	6.9	 20
156	 21	51.0	17.3	 25
157	 21	44.0	8.3	 25
158	 21	38.3	6.5	 20
159	 21	36.0	6.3	 25
160	 21	107.0	17.7	 25
161	 21	99.0	16.2	 20
162	 21	657.0	48.6	 25
163	 21	712.0	90.8	 25
164	 21	77.8	14.9	 16
165	 21	83.5	10.4	 20
166	 21	117.3	11.1	 20
167	 21	1164.3	58.2	 16
168	 21	294.5	27.3	 20
169	 21	150.0	15.6	 25
170	 21	100.3	12.2	 20
171	 21	130.0	15.6	 25
172	 21	396.0	33.9	 25
173	 21	119.8	17.8	 20
174	 21	73.0	10.3	 25
175	 21	81.0	11.9	 25
176	 21	44.0	8.0	 20
177	 21	43.0	7.3	 25
178	 21	31.0	6.6	 25
179	 21	37.5	5.6	 20
180	 21	71.5	10.0	 20
181	 21	79.8	8.0	 16
182	 21	48.5	9.7	 20
183	 21	31.8	6.0	 20
184	 21	33.3	7.0	 16
185	 21	54.0	8.2	 25
186	 21	145.0	18.4	 25
187	 21	162.3	14.7	 20
188	 21	145.0	22.3	 25
189	 21	116.0	17.7	 25
190	 21	51.3	8.2	 20
191	 21	1669.0	215.5	 25
192	 21	428.0	28.8	 25
193	 21	170.5	14.6	 20
194	 21	70.0	11.1	 25
195	 21	44.3	10.0	 20
196	 21	55.3	8.5	 16
197	 21	115.5	18.3	 20
198	 21	402.3	27.4	 20
199	 21	290.5	19.9	 16
200	 21	119.5	10.8	 20
201	 21	97.0	7.8	 25
202	 21	65.3	5.7	 20
203	 21	57.0	10.0	 25
204	 21	242.3	21.3	 20
205	 21	72.0	12.5	 25
206	 21	38.0	7.3	 25
207	 21	34.0	6.1	 20
208	 21	34.0	9.1	 25
209	 21	34.0	5.5	 25
210	 21	38.0	7.1	 20
211	 21	34.8	8.4	 20
212	 21	36.5	6.1	 20
213	 21	35.0	6.6	 16
214	 21	34.0	4.6	 20
215	 21	33.3	5.9	 20
216	 21	45.5	5.9	 20
217	 21	33.0	5.2	 25
218	 21	35.0	7.1	 25
219	 21	33.0	6.4	 20
220	 21	46.0	7.2	 25
221	 21	56.0	11.1	 25
222	 21	56.0	10.5	 20
223	 21	60.0	6.8	 25
224	 21	52.0	7.2	 25
225	 21	52.5	8.1	 20
226	 21	56.0	10.7	 25
227	 21	34.0	6.5	 20
228	 21	36.5	6.0	 16
229	 21	35.5	5.4	 20
230	 21	82.3	11.4	 16
231	 21	33.3	5.9	 20
232	 21	37.0	4.5	 25
233	 21	32.5	7.7	 20
234	 21	70.0	12.3	 25
235	 21	98.0	17.3	 25
236	 21	205.5	21.7	 20
237	 21	75.0	10.4	 25
238	 21	46.0	7.0	 25
239	 21	50.3	8.6	 20
240	 21	52.0	8.6	 25
241	 21	45.0	7.8	 25
242	 21	104.0	11.0	 16
243	 21	100.8	12.9	 20
244	 21	119.8	23.3	 20
245	 21	218.3	33.7	 16
246	 21	104.0	10.2	 20
247	 21	144.5	19.7	 20
248	 21	201.0	26.5	 20
249	 21	52.0	8.7	 25
250	 21	37.0	6.8	 25
251	 21	284.5	31.5	 20
252	 21	35.0	5.3	 25
253	 21	32.3	4.2	 20
254	 21	46.0	7.2	 25
255	 21	52.0	8.7	 25
256	 21	156.3	27.2	 20
257	 21	424.0	84.3	 25
258	 21	35.3	6.3	 20
259	 21	32.0	7.3	 16
260	 21	33.0	6.6	 20
261	 21	44.0	9.2	 20
262	 21	101.8	13.8	 16
263	 21	40.0	5.9	 25
264	 21	126.0	23.4	 25
265	 21	38.0	6.7	 20
266	 21	33.0	5.6	 25
267	 21	32.0	6.1	 25
268	 21	36.3	6.8	 20
269	 21	43.0	7.0	 25
270	 21	41.0	8.0	 25
271	 21	38.3	9.1	 20
272	 21	34.0	5.9	 25
273	 21	104.0	15.1	 25
274	 21	93.3	14.8	 16
275	 21	40.0	8.0	 20
276	 21	332.0	41.4	 20
277	 21	53.3	7.4	 16
278	 21	34.3	5.4	 20
279	 21	48.0	8.1	 20
280	 21	163.0	24.5	 25
281	 21	1911.0	151.0	 25
282	 21	507.0	49.9	 20
283	 21	85.0	14.9	 25
284	 21	61.0	10.2	 25
285	 21	229.8	22.1	 20
286	 21	469.0	62.8	 25
287	 21	57.0	8.6	 25
288	 21	42.3	7.7	 20
289	 21	41.0	8.0	 20
290	 21	62.0	7.7	 20
291	 21	36.5	8.0	 16
292	 21	32.5	6.5	 20
293	 21	35.5	5.9	 20
294	 21	164.3	16.0	 20
295	 21	70.0	10.8	 25
296	 21	367.0	34.7	 25
297	 21	49.8	10.2	 20
298	 21	40.0	7.5	 25
299	 21	43.0	6.4	 25
300	 21	34.0	4.4	 20
301	 21	54.0	8.9	 25
302	 21	41.0	6.2	 25
303	 21	34.5	7.5	 20
304	 21	48.0	9.5	 25
305	 21	46.8	8.1	 16
306	 21	64.5	10.1	 20
307	 21	72.8	13.9	 20
308	 21	162.0	12.0	 16
309	 21	34.3	4.9	 20
310	 21	36.0	5.4	 25
311	 21	37.0	5.7	 20
312	 21	32.0	6.4	 25
313	 21	38.0	8.0	 25
314	 21	32.3	4.8	 20
315	 21	34.0	5.7	 25
316	 21	55.0	7.9	 25
317	 21	38.5	6.1	 20
318	 21	39.0	7.2	 25
319	 21	145.0	22.4	 25
320	 21	35.5	6.4	 16
321	 21	49.0	10.3	 20
322	 21	32.0	8.2	 20
323	 21	33.3	5.0	 16
324	 21	33.0	6.0	 20
325	 21	32.8	6.9	 20
326	 21	39.3	6.7	 20
327	 21	47.0	9.3	 25
328	 21	33.3	6.4	 20
329	 21	37.0	6.8	 25
330	 21	41.0	6.9	 25
331	 21	38.5	8.0	 20
332	 21	46.0	9.6	 25
333	 21	114.0	15.8	 25
334	 21	58.0	7.9	 20
335	 21	74.0	9.6	 25
336	 21	273.5	45.6	 20
337	 21	250.5	19.9	 16
338	 21	65.5	37.4	 20
339	 21	42.5	6.9	 20
340	 21	74.0	10.4	 16
341	 21	35.0	6.9	 25
342	 21	37.0	5.8	 25
343	 21	35.3	6.8	 20
344	 21	37.0	5.5	 25
345	 21	119.0	18.6	 25
346	 21	117.3	18.5	 20
347	 21	108.0	13.6	 25
348	 21	44.0	11.9	 25
349	 21	46.5	5.9	 20
350	 21	38.0	6.3	 25
351	 21	47.0	8.8	 25
352	 21	33.8	5.9	 16
353	 21	38.5	9.8	 20
354	 21	37.0	5.1	 16
355	 21	69.3	13.2	 20
356	 21	38.3	7.9	 20
357	 21	34.3	8.2	 20
358	 21	33.0	7.3	 25
359	 21	37.0	7.4	 25
360	 21	32.0	6.4	 20
361	 21	46.0	6.5	 25
362	 21	56.0	9.2	 25
363	 21	49.3	7.5	 20
364	 21	32.0	7.9	 25
365	 21	34.0	5.7	 25
366	 21	33.3	5.4	 20
367	 21	33.5	5.7	 20
368	 21	30.3	4.5	 20
369	 21	35.5	6.6	 16
370	 21	52.0	8.1	 20
371	 21	30.3	4.7	 20
372	 21	31.0	5.6	 20
373	 21	35.0	6.0	 25
374	 21	166.0	23.5	 25
375	 21	227.3	17.7	 20
376	 21	178.0	20.5	 25
377	 21	205.5	22.7	 20
378	 21	70.0	14.9	 25
379	 21	35.0	6.2	 25
380	 21	92.3	13.7	 20
381	 21	44.0	9.6	 25
382	 21	31.0	4.4	 25
383	 21	48.3	7.7	 16
384	 21	33.3	5.1	 20
385	 21	32.3	6.7	 20
386	 21	35.3	5.7	 16
387	 21	32.0	5.5	 20
388	 21	35.0	5.6	 25
389	 21	37.5	6.7	 20
390	 21	63.0	11.4	 25
391	 21	35.0	6.0	 25
392	 21	54.0	7.4	 20
393	 21	52.0	8.1	 25
394	 21	32.0	5.2	 25
395	 21	37.3	7.0	 20
396	 21	39.0	6.6	 25
397	 21	212.0	37.4	 25
398	 21	126.0	12.8	 16
399	 21	47.5	6.6	 20
400	 21	113.3	15.6	 20
401	 21	201.5	23.4	 16
402	 21	71.3	9.9	 20
403	 21	37.3	6.3	 16
404	 21	134.0	21.8	 25
405	 21	93.0	13.8	 25
406	 21	295.8	23.8	 20
407	 21	97.0	18.2	 25
408	 21	58.0	9.6	 25
409	 21	142.8	22.2	 20
410	 21	213.0	39.7	 25
411	 21	88.0	9.6	 25
412	 21	457.0	65.4	 20
413	 21	42.0	6.8	 25
414	 21	34.0	6.9	 20
415	 21	45.3	6.7	 16
416	 21	36.0	7.9	 20
417	 21	59.3	9.8	 20
418	 21	33.3	6.5	 16
419	 21	163.0	20.5	 25
420	 21	67.0	8.3	 25
421	 21	74.5	10.6	 20
422	 21	41.0	8.7	 25
423	 21	33.0	6.4	 25
424	 21	32.0	4.2	 20
425	 21	47.0	7.6	 25
426	 21	37.5	7.0	 20
427	 21	39.0	6.4	 25
428	 21	34.0	5.0	 25
429	 21	49.3	8.8	 20
430	 21	332.5	42.1	 20
431	 21	184.8	24.0	 20
432	 21	33.0	4.1	 16
433	 21	507.8	46.1	 20
434	 21	34.8	8.5	 20
435	 21	36.0	4.1	 20
436	 21	89.0	11.7	 25
437	 21	225.0	23.1	 25
438	 21	37.0	5.7	 20
439	 21	36.0	6.6	 25
440	 21	31.0	5.0	 25
441	 21	35.0	7.3	 20
442	 21	32.0	6.9	 25
443	 21	29.0	4.9	 25
444	 21	44.5	7.0	 20
445	 21	88.5	13.2	 20
446	 21	50.3	11.0	 20
447	 21	34.0	5.9	 16
448	 21	64.3	10.9	 20
449	 21	68.0	13.9	 20
450	 21	102.3	16.5	 20
451	 21	50.0	8.2	 25
452	 21	68.3	13.3	 20
453	 21	221.0	31.3	 25
454	 21	229.0	25.8	 25
455	 21	64.3	11.8	 20
456	 21	158.0	33.8	 25
457	 21	34.0	6.4	 25
458	 21	35.0	6.4	 20
459	 21	38.0	6.1	 25
460	 21	36.0	6.1	 25
461	 21	35.0	5.8	 16
462	 21	36.3	7.5	 20
463	 21	47.5	10.0	 20
464	 21	59.3	11.0	 16
465	 21	37.0	5.6	 20
466	 21	33.0	6.3	 25
467	 21	31.0	3.8	 20
468	 21	42.0	5.6	 25
469	 21	131.0	21.1	 25
470	 21	231.5	27.1	 20
471	 21	97.0	12.9	 25
472	 21	510.0	76.8	 25
473	 21	37.3	7.1	 20
474	 21	66.0	11.4	 25
475	 21	32.0	6.4	 25
476	 21	31.3	5.9	 16
477	 21	39.5	7.0	 20
478	 21	41.3	7.5	 16
479	 21	33.0	4.1	 20
480	 21	35.3	6.5	 20
481	 21	53.5	11.2	 16
482	 21	38.0	6.5	 25
483	 21	38.0	5.7	 25
484	 21	33.5	7.0	 20
485	 21	47.0	8.2	 25
486	 21	103.0	15.8	 25
487	 21	39.3	7.2	 20
488	 21	35.0	6.7	 25
489	 21	36.0	6.1	 25
490	 21	30.5	5.0	 20
491	 21	74.0	13.1	 25
492	 21	92.8	17.1	 20
493	 21	76.0	11.1	 16
494	 21	35.3	9.2	 20
495	 21	61.3	8.0	 20
496	 21	102.3	15.8	 16
497	 21	81.0	13.6	 25
498	 21	220.0	16.6	 25
499	 21	106.5	18.5	 20
500	 21	201.0	23.9	 25
501	 21	45.3	8.0	 20
502	 21	72.0	12.2	 25
503	 21	35.0	7.0	 25
504	 21	34.0	6.9	 20
505	 21	85.0	16.5	 25
506	 21	39.0	7.4	 25
507	 21	48.3	10.3	 20
508	 21	46.0	5.5	 20
509	 21	47.3	7.5	 20
510	 21	75.0	10.7	 16
511	 21	524.8	49.1	 20
512	 21	44.5	7.1	 20
513	 21	54.0	9.4	 20
514	 21	38.0	8.4	 25
515	 21	44.0	7.1	 25
516	 21	36.3	6.0	 20
517	 21	35.0	5.1	 25
518	 21	195.0	26.4	 25
519	 21	47.0	7.7	 20
520	 21	103.0	9.5	 25
521	 21	219.0	17.8	 25
522	 21	83.3	9.4	 20
523	 21	404.8	39.4	 20
524	 21	71.3	7.3	 20
525	 21	520.3	35.8	 16
526	 21	269.3	28.0	 20
527	 21	60.3	8.2	 16
528	 21	135.0	22.4	 25
529	 21	53.0	10.4	 25
530	 21	117.3	13.8	 20
531	 21	41.0	6.7	 25
532	 21	46.0	8.2	 25
533	 21	87.0	11.3	 20
534	 21	151.0	22.6	 25
535	 21	93.0	16.1	 25
536	 21	34.5	5.5	 20
537	 21	38.0	7.9	 25
538	 21	327.0	37.8	 25
539	 21	100.3	15.3	 16
540	 21	57.3	7.3	 20
541	 21	66.8	12.3	 20
542	 21	33.0	6.3	 16
543	 21	35.5	6.6	 20
544	 21	35.0	7.3	 25
545	 21	28.5	5.7	 20
546	 21	32.0	5.0	 25
547	 21	30.0	5.5	 25
548	 21	32.5	7.3	 20
549	 21	38.0	7.1	 25
550	 21	34.0	6.3	 20
551	 21	30.0	5.1	 25
552	 21	33.0	5.8	 25
553	 21	31.0	4.7	 20
554	 21	31.8	4.8	 20
555	 21	44.0	8.8	 20
556	 21	36.3	7.0	 16
557	 21	53.3	8.6	 20
558	 21	38.3	9.4	 20
559	 21	41.3	7.3	 16
560	 21	55.0	9.3	 25
561	 21	46.0	8.2	 25
562	 21	47.8	7.5	 20
563	 21	75.0	12.7	 25
564	 21	111.0	16.7	 25
565	 21	39.0	5.5	 20
566	 21	37.0	6.0	 25
567	 21	37.0	7.6	 25
568	 21	61.5	11.0	 20
569	 21	39.0	6.9	 25
570	 21	68.5	12.2	 20
571	 21	169.3	18.2	 16
572	 21	73.5	13.2	 20
573	 21	64.0	10.5	 20
574	 21	36.3	6.9	 16
575	 21	88.0	9.9	 25
576	 21	90.5	15.6	 20
577	 21	540.0	81.0	 25
578	 21	53.0	8.8	 25
579	 21	64.5	9.5	 20
580	 21	117.0	13.5	 25
581	 21	42.0	8.1	 25
582	 21	75.0	7.1	 20
583	 21	71.0	13.4	 25
584	 21	44.0	10.1	 25
585	 21	39.0	5.6	 20
586	 21	44.5	6.8	 20
587	 21	35.5	6.1	 20
588	 21	33.3	6.8	 16
589	 21	58.3	9.2	 20
590	 21	59.0	8.6	 20
591	 21	50.3	10.5	 20
592	 21	44.0	7.2	 25
593	 21	38.0	6.1	 25
594	 21	33.5	5.5	 20
595	 21	38.0	5.5	 25
596	 21	30.0	7.0	 25
597	 21	54.5	10.7	 20
598	 21	31.0	6.3	 25
599	 21	38.3	6.1	 20
600	 21	32.0	5.9	 25
601	 21	48.3	7.8	 20
602	 21	51.3	10.1	 16
603	 21	47.3	9.8	 20
604	 21	32.3	5.2	 20
605	 21	31.8	4.8	 16
606	 21	31.5	5.5	 20
607	 21	30.0	5.6	 25
608	 21	37.0	5.6	 20
609	 21	30.0	6.2	 25
610	 21	40.0	8.4	 25
611	 21	48.0	10.0	 20
612	 21	32.0	6.3	 25
613	 21	276.0	42.8	 25
614	 21	278.3	47.4	 20
615	 21	53.0	11.3	 25
616	 21	95.0	12.8	 25
617	 21	52.5	7.6	 16
618	 21	41.3	8.0	 20
619	 21	278.5	22.1	 20
620	 21	514.3	46.0	 16
621	 21	44.0	8.9	 20
622	 21	61.0	8.7	 25
623	 21	68.3	11.2	 20
624	 21	185.0	22.1	 25
625	 21	137.0	16.7	 20
626	 21	57.0	9.0	 25
627	 21	39.0	6.8	 25
628	 21	78.5	13.2	 20
629	 21	187.0	27.5	 25
630	 21	58.0	7.7	 25
631	 21	89.3	13.4	 20
632	 21	200.0	34.0	 25
633	 21	191.8	23.7	 20
634	 21	54.3	11.0	 16
635	 21	58.3	10.3	 20
636	 21	43.0	8.6	 20
637	 21	57.5	8.9	 16
638	 21	37.0	5.9	 25
639	 21	39.0	6.6	 25
  0	 22	1077.8	95.2	 16
  1	 22	38.3	5.9	 20
  2	 22	34.3	5.1	 16
  3	 22	36.0	5.4	 25
  4	 22	42.0	8.2	 25
  5	 22	40.0	8.6	 20
  6	 22	32.0	6.3	 25
  7	 22	33.0	4.8	 25
  8	 22	30.0	4.8	 20
  9	 22	31.0	5.7	 25
 10	 22	29.0	6.0	 25
 11	 22	30.5	5.4	 20
 12	 22	32.0	4.2	 25
 13	 22	33.0	4.7	 20
 14	 22	34.0	6.4	 16
 15	 22	55.5	10.3	 20
 16	 22	44.0	6.0	 20
 17	 22	47.5	11.0	 16
 18	 22	63.5	11.1	 20
 19	 22	32.0	7.1	 25
 20	 22	35.5	7.8	 20
 21	 22	33.0	4.8	 25
 22	 22	35.0	5.6	 25
 23	 22	43.8	8.9	 20
 24	 22	37.0	5.9	 25
 25	 22	40.0	5.8	 25
 26	 22	46.3	6.0	 20
 27	 22	36.0	5.3	 25
 28	 22	51.0	8.1	 20
 29	 22	41.0	7.8	 20
 30	 22	35.0	7.3	 20
 31	 22	62.3	9.2	 16
 32	 22	36.3	6.0	 20
 33	 22	34.3	6.1	 20
 34	 22	55.3	11.8	 20
 35	 22	37.0	6.0	 25
 36	 22	34.0	6.8	 25
 37	 22	32.3	6.1	 20
 38	 22	32.0	7.7	 25
 39	 22	31.0	4.7	 25
 40	 22	30.8	4.9	 20
 41	 22	33.0	5.3	 25
 42	 22	32.0	5.5	 25
 43	 22	30.3	5.4	 20
 44	 22	34.0	7.1	 25
 45	 22	31.3	6.3	 20
 46	 22	30.5	5.5	 16
 47	 22	31.0	4.8	 20
 48	 22	33.0	6.2	 20
 49	 22	34.0	7.2	 16
 50	 22	34.0	8.4	 25
 51	 22	33.3	5.3	 20
 52	 22	94.0	11.7	 25
 53	 22	82.0	11.8	 25
 54	 22	148.3	13.6	 20
 55	 22	44.0	7.7	 25
 56	 22	35.0	7.5	 25
 57	 22	65.3	11.7	 20
 58	 22	35.0	7.6	 25
 59	 22	50.0	8.0	 25
 60	 22	235.0	31.5	 16
 61	 22	34.3	6.3	 20
 62	 22	33.3	4.9	 20
 63	 22	35.0	6.2	 16
 64	 22	29.8	5.2	 20
 65	 22	30.0	4.4	 25
 66	 22	37.8	7.9	 20
 67	 22	33.0	8.6	 25
 68	 22	47.0	8.2	 25
 69	 22	39.3	9.2	 20
 70	 22	41.0	8.8	 25
 71	 22	36.0	6.0	 25
 72	 22	34.3	5.9	 20
 73	 22	41.0	6.6	 25
 74	 22	57.0	8.6	 25
 75	 22	43.0	7.2	 20
 76	 22	37.3	5.5	 20
 77	 22	33.3	5.5	 16
 78	 22	32.3	7.6	 20
 79	 22	47.3	7.8	 20
 80	 22	68.0	9.1	 16
 81	 22	33.0	7.8	 25
 82	 22	31.0	5.3	 25
 83	 22	51.8	9.9	 20
 84	 22	34.0	4.9	 25
 85	 22	33.0	7.6	 25
 86	 22	36.3	6.0	 20
 87	 22	36.0	7.2	 25
 88	 22	190.0	20.8	 25
 89	 22	112.0	11.3	 20
 90	 22	83.0	12.6	 25
 91	 22	967.8	94.0	 20
 92	 22	399.0	34.8	 16
 93	 22	272.0	26.2	 20
 94	 22	139.0	19.7	 20
 95	 22	182.8	19.8	 16
 96	 22	48.3	7.5	 20
 97	 22	54.0	10.7	 25
 98	 22	36.0	6.8	 20
 99	 22	37.0	7.4	 25
100	 22	31.0	4.8	 20
101	 22	30.0	6.8	 25
102	 22	33.0	5.4	 25
103	 22	29.0	4.3	 20
104	 22	44.0	6.8	 25
105	 22	34.0	6.1	 25
106	 22	34.5	7.2	 20
107	 22	33.3	4.0	 20
108	 22	34.0	5.3	 20
109	 22	30.5	4.8	 16
110	 22	31.0	3.8	 20
111	 22	31.0	5.3	 20
112	 22	35.3	5.7	 20
113	 22	89.0	17.2	 25
114	 22	31.0	6.1	 25
115	 22	38.5	6.8	 20
116	 22	30.0	4.9	 25
117	 22	31.0	6.0	 25
118	 22	41.3	7.6	 20
119	 22	35.0	5.8	 25
120	 22	38.0	7.6	 25
121	 22	55.3	8.2	 20
122	 22	55.0	8.3	 25
123	 22	32.8	5.5	 20
124	 22	35.3	5.4	 16
125	 22	31.8	7.3	 20
126	 22	33.0	5.4	 16
127	 22	37.3	7.4	 20
128	 22	35.0	5.3	 25
129	 22	30.5	4.3	 20
130	 22	30.0	4.5	 25
131	 22	35.0	6.2	 25
132	 22	64.0	11.3	 20
133	 22	38.0	7.7	 25
134	 22	31.0	4.4	 25
135	 22	32.0	4.7	 20
136	 22	37.0	8.6	 25
137	 22	57.0	7.9	 25
138	 22	32.5	5.1	 16
139	 22	32.5	6.3	 20
140	 22	52.5	10.2	 20
141	 22	64.8	9.8	 16
142	 22	248.0	29.0	 20
143	 22	100.0	26.3	 25
144	 22	128.3	15.4	 20
145	 22	145.0	16.3	 25
146	 22	59.0	10.1	 25
147	 22	68.0	13.3	 20
148	 22	58.0	10.4	 25
149	 22	44.0	7.4	 25
150	 22	72.8	10.9	 20
151	 22	35.0	6.6	 25
152	 22	32.0	6.8	 20
153	 22	56.0	9.1	 25
154	 22	33.0	6.9	 20
155	 22	47.5	5.9	 16
156	 22	46.8	8.0	 20
157	 22	50.3	7.9	 20
158	 22	60.5	9.8	 16
159	 22	37.0	6.2	 25
160	 22	58.0	8.3	 25
161	 22	59.8	9.5	 20
162	 22	106.0	18.3	 25
163	 22	264.0	43.6	 25
164	 22	60.5	12.0	 20
165	 22	48.0	6.5	 25
166	 22	130.0	18.8	 25
167	 22	218.3	30.6	 20
168	 22	86.0	14.5	 25
169	 22	131.3	18.4	 20
170	 22	56.3	6.7	 16
171	 22	80.8	12.8	 20
172	 22	286.8	33.4	 20
173	 22	104.5	16.0	 16
174	 22	67.3	8.4	 20
175	 22	70.3	15.2	 20
176	 22	38.0	6.4	 25
177	 22	32.0	6.3	 25
178	 22	32.0	8.5	 20
179	 22	31.0	5.9	 25
180	 22	42.0	7.9	 25
181	 22	36.3	7.5	 20
182	 22	38.0	7.8	 25
183	 22	33.0	6.1	 25
184	 22	34.3	5.8	 20
185	 22	67.8	13.6	 20
186	 22	131.8	19.1	 20
187	 22	165.3	19.7	 16
188	 22	77.5	13.4	 20
189	 22	75.5	11.3	 20
190	 22	79.5	10.4	 20
191	 22	649.0	92.5	 25
192	 22	176.0	25.3	 25
193	 22	49.0	7.0	 20
194	 22	199.0	26.2	 25
195	 22	82.0	12.1	 25
196	 22	60.3	10.2	 20
197	 22	144.0	15.8	 25
198	 22	265.0	23.5	 25
199	 22	119.3	12.9	 20
200	 22	76.0	12.3	 25
201	 22	58.3	8.9	 16
202	 22	55.5	7.6	 20
203	 22	39.0	5.2	 20
204	 22	40.3	5.0	 16
205	 22	36.3	6.0	 20
206	 22	33.0	5.4	 25
207	 22	31.3	7.4	 20
208	 22	31.0	5.2	 25
209	 22	34.0	6.5	 25
210	 22	33.3	5.4	 20
211	 22	32.0	6.3	 25
212	 22	36.0	5.5	 25
213	 22	35.3	6.7	 20
214	 22	32.0	6.5	 25
215	 22	31.0	5.3	 25
216	 22	37.5	7.2	 16
217	 22	32.3	7.4	 20
218	 22	34.0	6.8	 20
219	 22	33.3	4.7	 16
220	 22	36.3	6.5	 20
221	 22	41.5	6.6	 20
222	 22	50.3	8.3	 20
223	 22	54.0	10.6	 25
224	 22	42.5	7.2	 20
225	 22	54.0	8.3	 25
226	 22	38.0	6.0	 25
227	 22	32.0	7.3	 20
228	 22	31.0	4.7	 25
229	 22	32.0	5.0	 25
230	 22	39.3	6.7	 20
231	 22	37.0	9.9	 25
232	 22	33.5	5.4	 20
233	 22	33.3	4.4	 16
234	 22	55.0	10.2	 20
235	 22	203.3	20.4	 20
236	 22	155.3	20.2	 16
237	 22	91.0	14.8	 25
238	 22	52.0	8.6	 25
239	 22	62.3	8.8	 20
240	 22	43.0	9.1	 25
241	 22	54.0	8.4	 25
242	 22	51.8	10.8	 20
243	 22	46.0	9.0	 25
244	 22	41.0	6.5	 25
245	 22	97.0	15.7	 20
246	 22	59.0	10.1	 25
247	 22	73.0	10.8	 25
248	 22	135.3	13.1	 16
249	 22	42.0	6.5	 20
250	 22	33.5	6.0	 16
251	 22	72.5	11.3	 20
252	 22	34.3	6.6	 20
253	 22	31.5	5.5	 20
254	 22	61.0	10.6	 25
255	 22	69.0	17.5	 25
256	 22	51.0	8.6	 20
257	 22	77.0	13.8	 25
258	 22	35.0	6.4	 25
259	 22	35.3	5.5	 20
260	 22	33.0	7.8	 25
261	 22	40.0	7.1	 25
262	 22	53.3	9.1	 20
263	 22	42.8	8.4	 20
264	 22	33.0	5.2	 20
265	 22	36.3	5.5	 16
266	 22	34.8	6.1	 20
267	 22	37.3	6.0	 20
268	 22	30.0	5.4	 20
269	 22	30.0	4.5	 25
270	 22	38.0	5.2	 25
271	 22	34.3	5.6	 20
272	 22	32.0	4.5	 25
273	 22	65.3	13.3	 20
274	 22	59.0	9.4	 25
275	 22	48.0	9.2	 25
276	 22	112.0	19.4	 20
277	 22	44.0	9.2	 25
278	 22	36.0	5.7	 25
279	 22	38.5	7.2	 16
280	 22	73.0	13.7	 20
281	 22	512.3	58.7	 20
282	 22	158.8	19.7	 16
283	 22	43.5	8.0	 20
284	 22	116.0	17.6	 25
285	 22	103.0	15.1	 20
286	 22	212.0	17.3	 25
287	 22	41.0	6.5	 25
288	 22	32.8	6.4	 20
289	 22	36.0	6.4	 25
290	 22	57.0	7.8	 25
291	 22	34.5	7.7	 20
292	 22	36.0	7.3	 25
293	 22	35.0	5.3	 25
294	 22	167.8	26.5	 16
295	 22	57.3	7.9	 20
296	 22	161.5	21.5	 20
297	 22	68.3	11.0	 16
298	 22	42.0	7.8	 20
299	 22	35.5	4.7	 16
300	 22	37.0	5.6	 25
301	 22	41.0	8.1	 25
302	 22	42.0	6.4	 20
303	 22	37.0	5.9	 25
304	 22	61.0	9.8	 25
305	 22	69.8	9.6	 20
306	 22	51.0	9.8	 25
307	 22	58.0	9.5	 25
308	 22	92.0	10.3	 20
309	 22	35.0	4.2	 25
310	 22	34.0	5.9	 20
311	 22	30.3	4.9	 16
312	 22	34.5	7.0	 20
313	 22	27.3	3.5	 20
314	 22	29.3	7.1	 16
315	 22	41.0	6.7	 25
316	 22	38.0	7.0	 25
317	 22	32.8	6.4	 20
318	 22	42.0	6.5	 25
319	 22	44.0	9.7	 25
320	 22	35.0	6.7	 20
321	 22	42.0	7.1	 25
322	 22	34.0	6.7	 25
323	 22	36.3	6.9	 20
324	 22	36.0	5.2	 25
325	 22	32.0	4.9	 20
326	 22	31.0	5.7	 20
327	 22	42.5	7.3	 20
328	 22	34.0	7.1	 16
329	 22	37.3	7.9	 20
330	 22	39.0	6.3	 20
331	 22	36.3	6.8	 20
332	 22	70.0	10.1	 25
333	 22	358.0	33.0	 25
334	 22	189.0	22.0	 20
335	 22	127.0	26.2	 25
336	 22	149.0	28.8	 25
337	 22	326.3	41.7	 20
338	 22	52.0	12.2	 25
339	 22	34.0	6.2	 25
340	 22	59.3	9.9	 20
341	 22	38.3	7.7	 20
342	 22	38.0	6.7	 20
343	 22	45.5	8.4	 16
344	 22	36.0	6.5	 20
345	 22	72.5	11.7	 20
346	 22	60.3	10.9	 20
347	 22	82.0	10.6	 25
348	 22	49.0	8.4	 20
349	 22	40.0	6.6	 25
350	 22	46.0	11.1	 25
351	 22	38.5	7.5	 20
352	 22	33.0	6.2	 25
353	 22	38.0	6.3	 25
354	 22	36.3	6.4	 20
355	 22	92.0	16.5	 25
356	 22	36.0	8.9	 25
357	 22	31.3	5.1	 16
358	 22	34.3	6.8	 20
359	 22	33.0	6.8	 20
360	 22	31.0	5.7	 16
361	 22	40.8	7.7	 20
362	 22	64.0	14.1	 25
363	 22	41.5	8.7	 20
364	 22	35.0	6.9	 25
365	 22	34.0	5.7	 25
366	 22	30.5	8.7	 20
367	 22	32.0	5.4	 25
368	 22	31.0	5.4	 25
369	 22	37.5	5.6	 20
370	 22	74.0	10.4	 25
371	 22	32.0	7.4	 25
372	 22	32.3	7.3	 16
373	 22	42.3	48.0	 20
374	 22	48.3	13.9	 16
375	 22	110.0	22.1	 20
376	 22	86.0	12.4	 20
377	 22	104.3	13.2	 16
378	 22	54.0	10.9	 25
379	 22	35.0	5.2	 25
380	 22	75.3	11.6	 20
381	 22	39.0	7.1	 25
382	 22	34.0	6.2	 25
383	 22	64.8	10.5	 20
384	 22	39.0	7.4	 25
385	 22	37.0	6.6	 25
386	 22	35.3	4.7	 20
387	 22	33.0	4.8	 25
388	 22	34.0	7.0	 20
389	 22	34.8	6.1	 16
390	 22	34.3	4.8	 20
391	 22	34.0	5.7	 20
392	 22	46.0	9.1	 16
393	 22	44.0	8.6	 25
394	 22	33.0	6.4	 25
395	 22	37.0	6.8	 20
396	 22	34.0	6.7	 25
397	 22	61.5	11.2	 20
398	 22	125.0	19.0	 25
399	 22	47.0	6.2	 25
400	 22	66.3	10.3	 20
401	 22	141.0	22.4	 25
402	 22	38.0	6.1	 25
403	 22	37.3	7.2	 20
404	 22	412.8	55.6	 20
405	 22	242.0	19.1	 20
406	 22	170.5	16.9	 16
407	 22	80.8	12.3	 20
408	 22	38.0	6.4	 20
409	 22	68.0	10.5	 20
410	 22	58.0	11.6	 25
411	 22	44.0	6.9	 25
412	 22	63.5	10.4	 20
413	 22	41.0	6.3	 25
414	 22	35.0	5.6	 25
415	 22	31.3	5.3	 20
416	 22	31.0	4.5	 25
417	 22	36.0	6.5	 25
418	 22	67.3	9.9	 20
419	 22	92.8	11.4	 20
420	 22	43.3	6.4	 20
421	 22	50.0	7.4	 16
422	 22	47.3	6.2	 20
423	 22	30.8	5.1	 16
424	 22	33.0	5.4	 25
425	 22	33.0	6.4	 25
426	 22	34.5	7.0	 20
427	 22	44.0	7.6	 25
428	 22	34.0	6.4	 25
429	 22	36.3	6.6	 20
430	 22	64.0	11.9	 25
431	 22	191.0	19.9	 25
432	 22	33.0	6.3	 20
433	 22	112.0	18.9	 25
434	 22	33.0	6.3	 25
435	 22	51.5	8.2	 16
436	 22	55.8	9.3	 20
437	 22	148.5	19.2	 20
438	 22	37.3	7.7	 16
439	 22	29.5	6.4	 20
440	 22	34.0	7.1	 25
441	 22	32.0	7.0	 20
442	 22	29.0	6.3	 25
443	 22	29.0	5.3	 25
444	 22	40.3	6.6	 20
445	 22	32.0	5.4	 25
446	 22	37.3	6.1	 20
447	 22	32.0	4.8	 25
448	 22	39.0	7.7	 25
449	 22	39.3	6.5	 20
450	 22	75.3	8.4	 20
451	 22	68.5	8.9	 20
452	 22	68.8	10.1	 16
453	 22	278.3	25.7	 20
454	 22	139.8	22.2	 20
455	 22	42.5	8.7	 16
456	 22	48.0	5.8	 25
457	 22	33.0	4.1	 25
458	 22	27.3	4.2	 20
459	 22	35.0	5.7	 25
460	 22	36.0	5.6	 25
461	 22	33.5	7.3	 20
462	 22	34.0	6.8	 25
463	 22	33.0	6.2	 25
464	 22	38.0	7.9	 20
465	 22	34.0	5.9	 25
466	 22	29.3	5.7	 20
467	 22	34.0	5.8	 16
468	 22	40.3	8.0	 20
469	 22	130.3	10.2	 20
470	 22	54.8	10.0	 16
471	 22	43.0	8.1	 25
472	 22	126.3	20.4	 20
473	 22	32.0	6.2	 25
474	 22	39.0	6.7	 25
475	 22	29.3	4.3	 20
476	 22	33.0	6.6	 25
477	 22	34.0	6.4	 25
478	 22	38.8	5.6	 20
479	 22	35.0	6.4	 25
480	 22	40.0	7.1	 25
481	 22	43.0	7.5	 20
482	 22	34.3	5.3	 20
483	 22	30.0	3.9	 20
484	 22	29.5	5.4	 16
485	 22	38.5	8.1	 20
486	 22	159.0	17.1	 20
487	 22	45.3	8.3	 20
488	 22	31.0	7.0	 25
489	 22	34.0	6.6	 25
490	 22	38.3	6.6	 20
491	 22	44.0	10.7	 25
492	 22	36.0	9.2	 25
493	 22	50.3	6.4	 20
494	 22	38.0	5.9	 25
495	 22	36.0	6.5	 25
496	 22	130.0	13.2	 20
497	 22	66.0	14.5	 20
498	 22	123.5	9.0	 16
499	 22	119.3	19.3	 20
500	 22	94.0	11.6	 20
501	 22	38.3	6.4	 16
502	 22	39.0	6.3	 25
503	 22	31.0	6.3	 25
504	 22	32.3	4.9	 20
505	 22	48.0	6.0	 25
506	 22	43.0	7.2	 25
507	 22	34.0	4.7	 20
508	 22	130.0	19.7	 25
509	 22	44.0	8.4	 25
510	 22	57.5	7.6	 20
511	 22	126.0	18.2	 25
512	 22	46.0	8.4	 25
513	 22	34.3	6.2	 16
514	 22	32.0	6.4	 20
515	 22	37.3	5.4	 20
516	 22	37.3	5.4	 16
517	 22	32.0	7.1	 20
518	 22	61.0	12.3	 25
519	 22	38.3	6.9	 20
520	 22	110.0	20.4	 25
521	 22	384.3	26.8	 20
522	 22	55.0	12.6	 25
523	 22	93.0	12.4	 25
524	 22	131.5	14.5	 20
525	 22	395.0	27.8	 25
526	 22	330.0	29.5	 25
527	 22	62.3	9.9	 20
528	 22	44.0	7.5	 20
529	 22	60.3	10.5	 20
530	 22	82.5	14.1	 16
531	 22	38.0	4.9	 20
532	 22	42.0	5.5	 20
533	 22	67.3	12.7	 16
534	 22	248.0	26.5	 25
535	 22	55.0	7.3	 25
536	 22	34.0	7.9	 20
537	 22	40.0	6.7	 25
538	 22	244.0	24.7	 25
539	 22	108.3	16.5	 20
540	 22	54.0	9.2	 25
541	 22	76.0	13.0	 25
542	 22	34.3	6.2	 20
543	 22	37.0	9.0	 25
544	 22	33.3	5.7	 20
545	 22	31.5	4.7	 16
546	 22	36.0	5.8	 20
547	 22	29.3	3.7	 16
548	 22	29.0	6.6	 20
549	 22	37.0	8.4	 25
550	 22	34.3	6.4	 20
551	 22	34.0	6.2	 25
552	 22	31.0	5.9	 25
553	 22	28.0	5.2	 20
554	 22	34.0	4.9	 25
555	 22	35.0	5.9	 25
556	 22	32.0	7.5	 20
557	 22	35.0	8.2	 25
558	 22	39.0	7.4	 25
559	 22	33.3	6.0	 20
560	 22	42.5	8.0	 20
561	 22	47.5	6.0	 20
562	 22	65.5	11.4	 16
563	 22	50.3	9.4	 20
564	 22	63.0	8.3	 20
565	 22	40.0	8.7	 20
566	 22	37.0	8.4	 25
567	 22	38.0	8.4	 25
568	 22	69.0	11.7	 20
569	 22	35.0	5.6	 25
570	 22	30.0	3.6	 20
571	 22	33.0	6.4	 25
572	 22	35.0	5.9	 25
573	 22	44.0	7.4	 20
574	 22	35.0	6.9	 25
575	 22	39.0	6.0	 20
576	 22	33.3	5.5	 16
577	 22	94.0	14.2	 20
578	 22	51.0	8.6	 20
579	 22	34.3	5.4	 16
580	 22	139.8	16.9	 20
581	 22	45.0	6.6	 25
582	 22	52.3	9.2	 20
583	 22	51.0	8.8	 25
584	 22	46.0	9.2	 25
585	 22	46.3	8.1	 20
586	 22	44.0	8.0	 25
587	 22	34.0	7.0	 25
588	 22	32.0	5.0	 20
589	 22	42.0	6.7	 25
590	 22	45.0	7.5	 25
591	 22	34.0	6.4	 16
592	 22	48.0	9.9	 20
593	 22	30.3	4.4	 20
594	 22	31.5	5.4	 16
595	 22	32.0	6.0	 20
596	 22	34.3	8.0	 20
597	 22	31.0	5.5	 25
598	 22	31.0	7.5	 25
599	 22	46.0	7.9	 20
600	 22	36.0	6.7	 25
601	 22	30.0	4.7	 25
602	 22	46.0	5.0	 20
603	 22	48.0	7.9	 25
604	 22	35.0	5.7	 25
605	 22	34.3	7.3	 20
606	 22	34.0	6.3	 25
607	 22	30.0	6.7	 20
608	 22	41.0	8.6	 16
609	 22	31.3	6.6	 20
610	 22	29.3	4.9	 20
611	 22	42.3	7.9	 16
612	 22	33.0	7.3	 25
613	 22	103.0	13.7	 25
614	 22	106.5	16.7	 20
615	 22	54.0	8.7	 25
616	 22	65.0	12.2	 25
617	 22	42.3	4.7	 20
618	 22	35.0	6.9	 25
619	 22	191.8	27.5	 20
620	 22	97.0	16.9	 25
621	 22	39.0	6.6	 25
622	 22	32.3	4.5	 16
623	 22	45.0	8.9	 20
624	 22	281.5	34.5	 20
625	 22	84.0	14.2	 16
626	 22	54.0	9.0	 20
627	 22	37.0	22.7	 25
628	 22	65.5	77.6	 20
629	 22	117.0	12.1	 25
630	 22	76.0	10.7	 25
631	 22	96.8	13.5	 20
632	 22	103.0	11.6	 25
633	 22	133.0	16.3	 25
634	 22	47.3	6.7	 20
635	 22	41.0	5.7	 25
636	 22	43.0	7.9	 25
637	 22	61.3	8.4	 20
638	 22	33.5	6.2	 20
639	 22	1273.3	180.2	 20
  0	 23	37.0	6.7	 25
  1	 23	41.0	6.9	 25
  2	 23	53.0	8.2	 20
  3	 23	40.3	7.4	 20
  4	 23	33.0	6.6	 20
  5	 23	87.3	11.7	 16
  6	 23	37.0	8.4	 20
  7	 23	40.0	7.9	 20
  8	 23	31.0	5.5	 20
  9	 23	32.0	5.4	 25
 10	 23	33.0	5.1	 25
 11	 23	57.8	7.8	 20
 12	 23	35.0	7.8	 25
 13	 23	32.0	6.4	 25
 14	 23	52.3	8.2	 20
 15	 23	45.0	7.0	 25
 16	 23	55.0	8.0	 25
 17	 23	69.8	12.9	 20
 18	 23	58.0	7.1	 25
 19	 23	111.0	17.7	 20
 20	 23	46.0	8.3	 16
 21	 23	33.0	6.3	 20
 22	 23	35.0	8.3	 16
 23	 23	43.5	6.5	 20
 24	 23	43.0	8.1	 25
 25	 23	72.0	10.1	 20
 26	 23	152.0	17.1	 25
 27	 23	100.0	21.8	 25
 28	 23	169.5	28.8	 20
 29	 23	96.0	14.8	 25
 30	 23	330.0	41.6	 25
 31	 23	263.3	28.2	 20
 32	 23	316.0	25.6	 25
 33	 23	105.0	14.4	 25
 34	 23	59.0	8.9	 16
 35	 23	31.0	4.8	 20
 36	 23	58.0	9.0	 20
 37	 23	201.3	18.4	 16
 38	 23	44.3	7.7	 20
 39	 23	55.0	9.5	 25
 40	 23	40.0	7.4	 20
 41	 23	33.0	5.7	 25
 42	 23	37.0	8.3	 25
 43	 23	104.3	16.2	 20
 44	 23	31.0	7.5	 25
 45	 23	36.0	5.6	 25
 46	 23	46.0	7.8	 20
 47	 23	39.0	5.8	 25
 48	 23	500.3	47.6	 20
 49	 23	32.0	5.5	 25
 50	 23	33.0	6.8	 20
 51	 23	38.3	4.7	 16
 52	 23	54.5	9.4	 20
 53	 23	97.8	13.6	 20
 54	 23	60.3	9.6	 16
 55	 23	41.0	9.5	 25
 56	 23	32.0	5.8	 25
 57	 23	40.5	7.2	 20
 58	 23	31.0	5.9	 25
 59	 23	32.0	4.7	 25
 60	 23	62.5	8.2	 20
 61	 23	33.0	6.5	 25
 62	 23	39.0	7.6	 25
 63	 23	28.0	4.5	 20
 64	 23	41.0	8.3	 25
 65	 23	38.0	6.2	 20
 66	 23	108.0	15.8	 16
 67	 23	37.3	5.9	 20
 68	 23	132.3	16.2	 20
 69	 23	128.3	15.8	 16
 70	 23	623.8	69.2	 20
 71	 23	45.3	9.6	 20
 72	 23	42.0	8.9	 25
 73	 23	50.0	8.8	 25
 74	 23	47.0	5.7	 20
 75	 23	41.0	8.3	 25
 76	 23	159.0	22.7	 25
 77	 23	36.3	5.8	 20
 78	 23	55.0	9.7	 25
 79	 23	53.0	9.0	 25
 80	 23	42.5	6.3	 20
 81	 23	31.0	5.8	 20
 82	 23	31.5	6.7	 20
 83	 23	30.0	3.8	 16
 84	 23	53.3	7.6	 20
 85	 23	43.3	7.1	 20
 86	 23	95.5	12.3	 20
 87	 23	58.0	9.0	 25
 88	 23	41.0	7.5	 25
 89	 23	59.3	9.1	 20
 90	 23	90.0	15.1	 25
 91	 23	82.0	14.5	 25
 92	 23	270.8	22.7	 20
 93	 23	425.0	44.5	 25
 94	 23	35.0	6.3	 25
 95	 23	36.0	6.4	 20
 96	 23	80.0	11.6	 25
 97	 23	143.0	17.8	 16
 98	 23	60.3	9.5	 20
 99	 23	33.3	6.0	 20
100	 23	56.3	10.5	 16
101	 23	40.3	6.7	 20
102	 23	38.0	9.5	 25
103	 23	65.5	12.6	 20
104	 23	47.0	8.0	 25
105	 23	236.0	35.3	 25
106	 23	36.3	6.0	 20
107	 23	127.0	22.8	 25
108	 23	195.0	24.8	 25
109	 23	66.0	9.6	 20
110	 23	73.0	12.7	 25
111	 23	48.0	9.0	 25
112	 23	57.5	10.5	 16
113	 23	33.8	5.0	 20
114	 23	39.3	5.0	 20
115	 23	40.5	6.1	 16
116	 23	54.0	8.7	 20
117	 23	33.0	6.1	 25
118	 23	46.0	9.3	 20
119	 23	90.0	14.2	 25
120	 23	36.5	5.8	 20
121	 23	93.0	10.8	 25
122	 23	52.0	8.7	 25
123	 23	523.8	31.5	 20
124	 23	178.0	21.3	 25
125	 23	190.0	18.1	 25
126	 23	140.3	16.2	 20
127	 23	136.0	17.6	 25
128	 23	205.8	26.8	 20
129	 23	52.3	9.3	 16
130	 23	39.3	8.9	 20
131	 23	35.8	6.1	 20
132	 23	145.5	22.0	 16
133	 23	48.0	6.5	 25
134	 23	86.0	14.2	 25
135	 23	71.0	11.2	 20
136	 23	42.0	6.9	 25
137	 23	35.0	6.1	 25
138	 23	219.3	20.6	 20
139	 23	33.0	6.2	 25
140	 23	37.0	7.2	 25
141	 23	31.5	9.0	 20
142	 23	163.0	19.8	 25
143	 23	94.0	18.3	 20
144	 23	524.3	37.0	 16
145	 23	100.3	8.7	 20
146	 23	291.0	22.5	 16
147	 23	744.3	41.7	 20
148	 23	989.3	96.1	 20
149	 23	97.3	16.5	 20
150	 23	109.0	14.0	 25
151	 23	64.0	8.7	 25
152	 23	71.8	10.0	 20
153	 23	53.0	7.9	 25
154	 23	36.0	5.0	 25
155	 23	38.5	7.1	 20
156	 23	65.0	9.8	 25
157	 23	57.0	9.2	 25
158	 23	35.3	6.8	 20
159	 23	35.5	8.3	 20
160	 23	45.0	10.0	 20
161	 23	46.3	7.8	 16
162	 23	175.5	24.4	 20
163	 23	38.5	8.2	 20
164	 23	40.0	8.4	 20
165	 23	36.0	7.3	 25
166	 23	44.0	6.9	 25
167	 23	37.3	5.8	 20
168	 23	36.0	6.3	 25
169	 23	149.3	18.0	 20
170	 23	81.0	12.0	 25
171	 23	103.0	10.3	 25
172	 23	75.0	14.4	 20
173	 23	49.0	8.5	 25
174	 23	141.0	15.7	 25
175	 23	48.0	6.3	 16
176	 23	123.8	18.3	 20
177	 23	55.5	10.8	 20
178	 23	69.3	9.6	 16
179	 23	66.3	10.9	 20
180	 23	30.0	6.0	 25
181	 23	34.0	5.8	 20
182	 23	33.0	7.3	 25
183	 23	34.0	5.7	 25
184	 23	58.3	10.3	 20
185	 23	54.0	8.1	 25
186	 23	77.0	12.4	 25
187	 23	198.8	21.1	 20
188	 23	72.0	10.7	 25
189	 23	63.0	11.0	 25
190	 23	40.0	6.4	 16
191	 23	65.5	11.1	 20
192	 23	47.0	8.2	 20
193	 23	54.3	8.2	 16
194	 23	38.5	7.2	 20
195	 23	42.0	7.3	 16
196	 23	36.0	6.0	 25
197	 23	453.0	39.5	 25
198	 23	467.0	35.0	 20
199	 23	56.0	17.2	 25
200	 23	32.0	4.3	 25
201	 23	47.0	8.7	 20
202	 23	62.0	12.3	 25
203	 23	36.0	6.9	 25
204	 23	34.0	7.4	 20
205	 23	40.0	9.0	 25
206	 23	38.0	7.9	 20
207	 23	36.3	6.2	 16
208	 23	33.3	7.2	 20
209	 23	32.0	7.4	 20
210	 23	30.3	6.6	 16
211	 23	32.0	5.1	 25
212	 23	36.0	7.0	 25
213	 23	32.3	6.2	 20
214	 23	34.0	8.0	 25
215	 23	33.0	5.4	 25
216	 23	36.3	9.2	 20
217	 23	37.0	7.2	 25
218	 23	938.0	149.9	 25
219	 23	89.3	14.5	 20
220	 23	40.0	6.8	 25
221	 23	37.0	6.1	 20
222	 23	47.8	20.9	 20
223	 23	44.8	7.0	 20
224	 23	69.0	7.7	 16
225	 23	37.5	5.5	 20
226	 23	49.3	7.1	 20
227	 23	32.0	4.6	 20
228	 23	40.0	7.2	 25
229	 23	37.0	8.6	 25
230	 23	1076.3	65.7	 20
231	 23	53.0	10.4	 25
232	 23	56.0	8.8	 25
233	 23	69.3	10.9	 20
234	 23	60.0	10.6	 25
235	 23	213.0	19.7	 25
236	 23	88.8	10.9	 20
237	 23	69.5	10.6	 20
238	 23	58.8	9.3	 20
239	 23	149.0	18.9	 16
240	 23	59.5	9.5	 20
241	 23	413.0	56.4	 20
242	 23	73.5	13.6	 20
243	 23	50.0	7.6	 25
244	 23	40.8	7.1	 20
245	 23	37.0	7.7	 25
246	 23	54.0	9.7	 25
247	 23	74.8	9.9	 20
248	 23	288.0	29.0	 25
249	 23	89.0	11.4	 25
250	 23	330.8	31.0	 20
251	 23	158.0	21.9	 25
252	 23	53.0	8.7	 25
253	 23	58.3	6.7	 16
254	 23	97.8	15.1	 20
255	 23	1121.5	56.9	 20
256	 23	1187.5	58.5	 16
257	 23	56.3	8.6	 20
258	 23	46.0	6.8	 25
259	 23	183.3	30.1	 20
260	 23	36.0	7.4	 25
261	 23	32.0	5.9	 25
262	 23	35.5	6.3	 20
263	 23	40.0	7.2	 25
264	 23	70.0	10.9	 25
265	 23	48.0	6.4	 20
266	 23	37.0	5.8	 25
267	 23	34.0	6.8	 25
268	 23	40.3	6.6	 16
269	 23	32.5	7.3	 20
270	 23	57.3	10.5	 16
271	 23	46.3	8.8	 20
272	 23	30.5	4.1	 20
273	 23	31.3	7.2	 16
274	 23	33.0	7.3	 25
275	 23	34.0	6.2	 25
276	 23	37.0	5.5	 20
277	 23	35.0	8.0	 25
278	 23	35.0	5.6	 25
279	 23	65.3	9.3	 20
280	 23	77.0	14.0	 25
281	 23	42.0	9.7	 25
282	 23	36.0	7.0	 20
283	 23	34.0	5.6	 25
284	 23	227.5	25.0	 20
285	 23	65.0	8.4	 16
286	 23	55.3	6.5	 20
287	 23	32.8	6.5	 20
288	 23	34.3	5.2	 16
289	 23	35.0	6.0	 25
290	 23	60.0	9.4	 25
291	 23	37.5	8.4	 20
292	 23	309.0	43.9	 25
293	 23	59.3	10.3	 20
294	 23	78.0	10.6	 25
295	 23	320.0	32.6	 25
296	 23	93.0	12.3	 20
297	 23	59.0	8.7	 25
298	 23	131.0	16.0	 25
299	 23	169.8	23.5	 20
300	 23	39.0	9.1	 20
301	 23	220.0	26.6	 20
302	 23	39.5	6.5	 16
303	 23	38.0	5.6	 20
304	 23	42.0	4.5	 20
305	 23	71.3	12.5	 20
306	 23	39.0	8.1	 25
307	 23	47.0	7.0	 25
308	 23	73.5	10.1	 20
309	 23	40.0	7.2	 25
310	 23	241.0	30.1	 25
311	 23	83.5	10.3	 20
312	 23	57.0	8.0	 25
313	 23	40.0	6.9	 25
314	 23	34.5	6.6	 20
315	 23	310.8	50.1	 20
316	 23	67.0	7.3	 20
317	 23	33.0	4.3	 16
318	 23	44.0	7.7	 20
319	 23	31.3	4.9	 16
320	 23	42.0	5.0	 25
321	 23	33.0	5.5	 25
322	 23	318.5	29.4	 20
323	 23	61.0	8.0	 25
324	 23	38.0	7.9	 25
325	 23	35.8	8.7	 20
326	 23	37.0	6.7	 25
327	 23	42.0	9.0	 25
328	 23	36.0	8.0	 20
329	 23	40.0	9.2	 25
330	 23	147.0	23.4	 25
331	 23	57.0	10.1	 16
332	 23	146.0	18.9	 20
333	 23	243.3	24.9	 20
334	 23	143.3	22.3	 16
335	 23	321.0	32.6	 20
336	 23	776.0	67.0	 25
337	 23	379.0	32.7	 20
338	 23	587.0	49.8	 25
339	 23	70.0	12.6	 25
340	 23	211.3	21.9	 20
341	 23	96.0	12.7	 25
342	 23	69.5	10.1	 20
343	 23	63.0	10.1	 25
344	 23	58.0	8.6	 25
345	 23	57.5	8.1	 20
346	 23	57.8	8.9	 20
347	 23	46.5	6.4	 20
348	 23	123.3	9.9	 16
349	 23	260.8	27.1	 20
350	 23	483.0	42.9	 20
351	 23	108.5	11.8	 16
352	 23	35.0	5.1	 25
353	 23	43.0	4.6	 25
354	 23	48.5	9.0	 20
355	 23	40.0	8.4	 25
356	 23	38.0	8.4	 25
357	 23	31.0	6.4	 20
358	 23	32.0	5.6	 25
359	 23	33.0	7.2	 25
360	 23	55.3	7.6	 20
361	 23	46.0	9.8	 25
362	 23	366.3	37.0	 20
363	 23	423.0	24.1	 16
364	 23	46.0	10.4	 20
365	 23	31.3	5.9	 20
366	 23	30.3	5.6	 16
367	 23	35.0	6.4	 25
368	 23	48.0	6.8	 20
369	 23	99.0	15.7	 25
370	 23	91.0	12.6	 25
371	 23	70.0	9.9	 20
372	 23	70.0	11.4	 25
373	 23	55.0	11.2	 25
374	 23	38.3	5.0	 20
375	 23	80.0	12.2	 25
376	 23	93.0	12.9	 25
377	 23	65.8	21.7	 20
378	 23	101.5	18.0	 20
379	 23	36.3	6.0	 20
380	 23	35.5	7.1	 16
381	 23	35.0	7.1	 20
382	 23	56.0	8.5	 20
383	 23	149.3	15.4	 20
384	 23	115.0	17.9	 25
385	 23	37.0	5.9	 25
386	 23	29.3	7.0	 20
387	 23	30.0	5.6	 25
388	 23	50.0	10.2	 25
389	 23	97.8	15.2	 20
390	 23	41.0	6.4	 25
391	 23	107.0	20.7	 25
392	 23	31.0	3.7	 20
393	 23	112.0	18.8	 20
394	 23	43.0	7.8	 16
395	 23	34.3	5.8	 20
396	 23	42.5	7.0	 20
397	 23	223.3	26.0	 16
398	 23	153.0	20.6	 25
399	 23	70.0	9.4	 25
400	 23	52.8	8.0	 20
401	 23	43.0	8.5	 25
402	 23	41.0	7.7	 25
403	 23	55.3	8.0	 20
404	 23	375.0	42.9	 25
405	 23	145.0	14.9	 25
406	 23	226.0	23.5	 20
407	 23	155.0	16.9	 25
408	 23	136.0	13.4	 25
409	 23	31.5	7.6	 16
410	 23	32.5	5.8	 20
411	 23	57.3	11.2	 20
412	 23	160.3	18.8	 16
413	 23	216.0	17.8	 20
414	 23	618.0	83.2	 25
415	 23	136.0	15.4	 20
416	 23	73.0	8.7	 25
417	 23	51.5	9.8	 20
418	 23	40.0	6.4	 25
419	 23	47.0	9.0	 25
420	 23	31.5	5.6	 20
421	 23	33.0	6.3	 25
422	 23	33.0	5.0	 25
423	 23	33.0	6.7	 20
424	 23	60.0	9.3	 20
425	 23	35.0	6.5	 20
426	 23	31.0	8.3	 16
427	 23	36.0	6.9	 20
428	 23	35.3	7.6	 20
429	 23	74.8	12.3	 16
430	 23	36.0	5.4	 25
431	 23	35.0	7.3	 25
432	 23	88.3	13.0	 20
433	 23	43.0	8.0	 25
434	 23	69.0	10.8	 25
435	 23	44.3	8.8	 20
436	 23	215.0	25.3	 25
437	 23	45.0	9.8	 25
438	 23	69.8	13.5	 20
439	 23	62.0	11.0	 25
440	 23	50.0	7.0	 20
441	 23	81.0	7.4	 16
442	 23	74.0	12.7	 20
443	 23	52.5	10.0	 16
444	 23	32.3	6.4	 20
445	 23	36.0	7.5	 25
446	 23	120.3	12.2	 20
447	 23	312.0	54.2	 25
448	 23	329.0	42.5	 25
449	 23	62.3	8.1	 20
450	 23	115.0	18.0	 25
451	 23	35.0	5.3	 25
452	 23	268.5	41.4	 20
453	 23	72.0	12.1	 25
454	 23	66.0	10.2	 25
455	 23	61.0	9.5	 20
456	 23	188.8	19.9	 20
457	 23	40.0	5.9	 20
458	 23	52.3	7.0	 16
459	 23	40.0	6.0	 20
460	 23	36.3	6.5	 20
461	 23	33.3	4.9	 20
462	 23	32.0	4.5	 25
463	 23	36.0	4.6	 25
464	 23	39.5	7.8	 20
465	 23	43.0	8.6	 25
466	 23	58.3	8.0	 20
467	 23	83.0	16.2	 25
468	 23	57.0	9.4	 25
469	 23	97.8	18.0	 20
470	 23	92.0	16.2	 25
471	 23	44.3	7.3	 20
472	 23	41.3	5.6	 16
473	 23	41.8	7.6	 20
474	 23	47.5	9.1	 20
475	 23	33.3	6.5	 16
476	 23	36.0	6.5	 25
477	 23	49.0	9.0	 25
478	 23	30.8	5.2	 20
479	 23	30.0	4.4	 25
480	 23	34.0	7.7	 25
481	 23	40.3	7.1	 20
482	 23	53.0	8.7	 25
483	 23	32.0	5.4	 25
484	 23	44.3	7.3	 20
485	 23	37.0	9.5	 25
486	 23	102.0	16.2	 25
487	 23	63.0	11.0	 16
488	 23	37.0	6.1	 20
489	 23	69.5	13.2	 20
490	 23	72.5	9.3	 16
491	 23	37.5	7.3	 20
492	 23	187.0	22.4	 20
493	 23	32.0	4.3	 25
494	 23	31.0	7.3	 25
495	 23	29.3	4.9	 20
496	 23	47.0	7.6	 25
497	 23	39.0	7.0	 25
498	 23	59.5	9.6	 20
499	 23	138.0	18.1	 25
500	 23	95.0	12.0	 25
501	 23	51.3	10.2	 20
502	 23	45.5	8.8	 20
503	 23	43.3	5.2	 20
504	 23	59.3	9.1	 16
505	 23	661.5	49.9	 20
506	 23	433.0	28.9	 20
507	 23	102.3	13.4	 16
508	 23	336.0	33.4	 25
509	 23	46.0	7.7	 25
510	 23	96.3	13.2	 20
511	 23	66.0	10.5	 25
512	 23	58.0	11.8	 25
513	 23	36.5	7.2	 20
514	 23	584.0	74.2	 25
515	 23	171.8	15.4	 20
516	 23	51.0	8.0	 25
517	 23	36.0	7.2	 25
518	 23	411.5	26.0	 16
519	 23	137.5	18.0	 20
520	 23	142.0	17.9	 20
521	 23	1126.0	65.6	 16
522	 23	147.8	17.9	 20
523	 23	50.0	8.7	 25
524	 23	40.8	8.5	 20
525	 23	94.0	13.4	 25
526	 23	83.0	14.6	 25
527	 23	60.5	6.2	 20
528	 23	418.0	30.5	 25
529	 23	135.0	19.3	 25
530	 23	315.8	17.9	 20
531	 23	438.0	60.8	 25
532	 23	521.0	73.5	 25
533	 23	1672.0	166.0	 20
534	 23	777.5	46.7	 20
535	 23	306.3	42.5	 20
536	 23	60.5	7.8	 16
537	 23	137.8	18.8	 20
538	 23	129.3	15.8	 20
539	 23	87.0	14.9	 20
540	 23	72.0	12.4	 25
541	 23	69.3	12.5	 20
542	 23	96.0	13.6	 25
543	 23	35.0	5.6	 25
544	 23	51.0	5.8	 20
545	 23	110.0	16.0	 25
546	 23	34.0	6.5	 25
547	 23	29.3	4.9	 20
548	 23	31.0	7.0	 25
549	 23	89.0	12.8	 20
550	 23	34.3	5.8	 16
551	 23	32.5	5.6	 20
552	 23	32.3	5.6	 20
553	 23	35.0	6.2	 16
554	 23	52.5	8.8	 20
555	 23	43.0	6.8	 25
556	 23	39.0	7.3	 20
557	 23	41.0	7.3	 25
558	 23	54.0	9.1	 25
559	 23	37.3	6.4	 20
560	 23	108.0	20.5	 25
561	 23	1554.0	271.6	 25
562	 23	1035.0	90.9	 20
563	 23	65.0	11.1	 25
564	 23	228.0	26.3	 25
565	 23	60.5	10.2	 16
566	 23	97.5	11.9	 20
567	 23	67.3	8.9	 16
568	 23	43.0	9.4	 20
569	 23	38.3	8.8	 20
570	 23	35.0	6.9	 20
571	 23	38.0	5.7	 25
572	 23	35.0	5.1	 25
573	 23	60.5	8.7	 20
574	 23	72.0	10.6	 25
575	 23	639.0	102.4	 25
576	 23	67.3	10.2	 20
577	 23	35.0	6.7	 25
578	 23	28.0	5.9	 25
579	 23	30.3	7.8	 20
580	 23	59.0	9.5	 25
581	 23	45.3	8.7	 20
582	 23	35.5	5.6	 16
583	 23	60.0	10.1	 20
584	 23	685.3	84.4	 20
585	 23	425.8	41.0	 16
586	 23	291.0	30.9	 25
587	 23	295.0	42.8	 25
588	 23	35.3	4.2	 20
589	 23	93.0	14.8	 25
590	 23	287.8	34.7	 20
591	 23	36.0	6.2	 25
592	 23	295.0	38.3	 25
593	 23	130.5	30.6	 20
594	 23	34.0	6.5	 25
595	 23	31.0	6.7	 25
596	 23	41.5	8.2	 16
597	 23	37.8	8.3	 20
598	 23	126.0	21.6	 20
599	 23	33.0	4.1	 16
600	 23	34.0	5.9	 20
601	 23	32.0	6.1	 25
602	 23	33.5	8.4	 20
603	 23	46.0	6.6	 25
604	 23	59.0	9.8	 25
605	 23	1765.5	181.3	 20
606	 23	296.0	50.4	 25
607	 23	89.0	14.6	 25
608	 23	38.0	5.4	 20
609	 23	30.0	5.3	 25
610	 23	33.0	5.9	 25
611	 23	34.0	6.0	 20
612	 23	32.5	7.0	 20
613	 23	56.8	8.3	 20
614	 23	73.0	9.0	 16
615	 23	34.5	5.1	 20
616	 23	30.3	6.3	 16
617	 23	38.0	7.9	 25
618	 23	32.0	5.3	 25
619	 23	36.8	6.3	 20
620	 23	56.0	7.3	 25
621	 23	88.0	14.2	 25
622	 23	39.5	6.7	 20
623	 23	209.0	33.4	 25
624	 23	198.0	22.4	 25
625	 23	231.0	29.0	 20
626	 23	650.0	81.3	 25
627	 23	183.0	15.7	 20
628	 23	61.5	12.0	 16
629	 23	74.3	12.8	 20
630	 23	185.0	17.1	 20
631	 23	73.0	15.3	 16
632	 23	264.0	34.2	 20
633	 23	75.0	10.5	 25
634	 23	39.0	5.5	 20
635	 23	61.0	9.5	 25
636	 23	36.0	7.5	 25
637	 23	474.3	57.1	 20
638	 23	165.0	20.7	 25
639	 23	38.5	6.5	 20
  0	 24	1034.0	246.8	 25
  1	 24	35.0	6.5	 25
  2	 24	54.5	7.4	 20
  3	 24	44.0	8.5	 25
  4	 24	33.0	4.5	 25
  5	 24	37.8	7.1	 20
  6	 24	38.0	6.4	 25
  7	 24	45.0	7.5	 25
  8	 24	32.0	6.0	 16
  9	 24	32.0	5.0	 20
 10	 24	29.5	4.2	 20
 11	 24	33.3	8.7	 16
 12	 24	35.5	6.2	 20
 13	 24	31.0	5.5	 25
 14	 24	32.5	5.8	 20
 15	 24	36.0	7.9	 25
 16	 24	49.0	10.4	 20
 17	 24	35.0	7.1	 25
 18	 24	39.0	6.3	 25
 19	 24	51.3	8.7	 20
 20	 24	34.0	6.4	 25
 21	 24	35.0	7.0	 25
 22	 24	31.0	7.8	 20
 23	 24	40.0	8.1	 25
 24	 24	38.3	8.8	 20
 25	 24	42.0	7.4	 16
 26	 24	80.3	16.9	 20
 27	 24	165.8	19.4	 20
 28	 24	269.0	24.3	 16
 29	 24	81.0	16.5	 25
 30	 24	235.0	30.9	 25
 31	 24	80.5	17.3	 20
 32	 24	106.0	20.0	 25
 33	 24	62.0	9.4	 25
 34	 24	105.3	12.7	 20
 35	 24	36.0	6.6	 25
 36	 24	77.0	12.0	 25
 37	 24	103.3	16.1	 20
 38	 24	47.0	7.0	 25
 39	 24	42.5	8.0	 20
 40	 24	31.0	5.1	 16
 41	 24	32.3	5.9	 20
 42	 24	32.5	6.5	 16
 43	 24	37.3	4.8	 20
 44	 24	31.0	5.0	 20
 45	 24	36.3	6.3	 20
 46	 24	33.0	5.9	 25
 47	 24	34.0	6.2	 25
 48	 24	102.0	18.3	 20
 49	 24	33.0	6.4	 25
 50	 24	33.0	6.1	 25
 51	 24	46.0	8.9	 20
 52	 24	49.0	11.1	 25
 53	 24	77.0	10.8	 25
 54	 24	42.3	8.3	 20
 55	 24	36.5	5.7	 20
 56	 24	31.0	4.8	 20
 57	 24	38.0	8.7	 16
 58	 24	30.0	5.5	 20
 59	 24	32.5	6.1	 20
 60	 24	36.3	6.7	 20
 61	 24	32.0	6.5	 25
 62	 24	34.0	5.7	 25
 63	 24	37.5	6.4	 20
 64	 24	36.0	6.3	 25
 65	 24	41.0	7.2	 25
 66	 24	39.3	7.4	 20
 67	 24	35.0	7.2	 25
 68	 24	77.0	12.4	 20
 69	 24	236.0	26.3	 25
 70	 24	145.0	31.8	 25
 71	 24	48.0	8.7	 16
 72	 24	41.3	9.0	 20
 73	 24	41.3	7.1	 20
 74	 24	37.3	4.6	 16
 75	 24	34.8	6.8	 20
 76	 24	43.0	8.8	 25
 77	 24	37.0	6.8	 20
 78	 24	39.0	8.1	 25
 79	 24	83.0	12.0	 25
 80	 24	48.5	6.9	 20
 81	 24	34.0	5.6	 25
 82	 24	32.0	7.3	 25
 83	 24	34.0	5.5	 20
 84	 24	41.0	7.1	 25
 85	 24	56.0	14.6	 25
 86	 24	79.5	13.8	 16
 87	 24	42.0	8.7	 20
 88	 24	38.3	4.9	 20
 89	 24	95.3	14.2	 16
 90	 24	202.3	18.7	 20
 91	 24	240.5	29.0	 20
 92	 24	306.0	31.9	 25
 93	 24	124.0	14.9	 25
 94	 24	36.3	6.6	 20
 95	 24	42.0	8.7	 25
 96	 24	68.0	10.8	 25
 97	 24	289.8	27.3	 20
 98	 24	43.0	7.1	 25
 99	 24	41.0	6.6	 25
100	 24	50.3	6.2	 20
101	 24	50.0	8.8	 25
102	 24	37.3	6.9	 20
103	 24	35.0	5.7	 16
104	 24	36.5	7.4	 20
105	 24	75.3	11.9	 20
106	 24	34.5	6.4	 16
107	 24	39.0	5.9	 25
108	 24	45.0	6.3	 25
109	 24	32.8	5.7	 20
110	 24	33.0	4.5	 25
111	 24	42.0	7.7	 25
112	 24	50.0	7.7	 20
113	 24	33.0	4.9	 25
114	 24	61.0	11.9	 25
115	 24	31.3	6.4	 20
116	 24	52.0	9.6	 25
117	 24	34.5	6.8	 16
118	 24	42.5	8.4	 20
119	 24	63.0	11.0	 20
120	 24	43.5	8.1	 16
121	 24	86.3	14.6	 20
122	 24	56.3	8.9	 20
123	 24	222.0	31.9	 20
124	 24	119.0	15.7	 25
125	 24	144.0	16.7	 25
126	 24	199.0	25.5	 20
127	 24	101.0	17.9	 25
128	 24	129.0	23.1	 25
129	 24	35.3	5.4	 20
130	 24	37.0	5.6	 25
131	 24	40.0	19.7	 25
132	 24	61.5	7.9	 20
133	 24	35.0	5.9	 20
134	 24	39.3	7.6	 20
135	 24	43.5	7.4	 16
136	 24	35.0	9.1	 20
137	 24	34.0	4.9	 20
138	 24	56.0	8.0	 20
139	 24	32.0	4.0	 25
140	 24	40.0	7.7	 20
141	 24	34.0	4.7	 25
142	 24	237.0	47.5	 25
143	 24	91.3	12.8	 20
144	 24	147.0	27.7	 25
145	 24	187.0	27.6	 25
146	 24	561.0	63.1	 20
147	 24	260.0	44.2	 25
148	 24	871.0	144.0	 25
149	 24	129.0	16.1	 16
150	 24	211.0	23.2	 20
151	 24	91.0	12.5	 20
152	 24	53.8	10.0	 16
153	 24	98.8	11.8	 20
154	 24	35.0	5.4	 25
155	 24	44.3	6.1	 20
156	 24	64.0	9.4	 25
157	 24	97.0	15.9	 25
158	 24	36.5	4.9	 20
159	 24	35.0	5.4	 25
160	 24	47.0	10.2	 25
161	 24	36.3	7.6	 20
162	 24	98.0	13.5	 25
163	 24	32.0	4.7	 25
164	 24	35.3	7.4	 16
165	 24	31.3	5.4	 20
166	 24	49.8	8.6	 16
167	 24	34.5	6.1	 20
168	 24	33.3	6.7	 20
169	 24	46.3	5.7	 16
170	 24	134.0	17.7	 25
171	 24	210.0	17.7	 25
172	 24	51.0	8.8	 20
173	 24	55.0	11.2	 25
174	 24	77.0	12.2	 25
175	 24	92.0	12.2	 20
176	 24	79.0	11.8	 25
177	 24	39.0	6.5	 25
178	 24	38.0	5.7	 20
179	 24	51.0	6.8	 25
180	 24	32.5	5.2	 20
181	 24	35.3	7.6	 16
182	 24	33.3	5.5	 20
183	 24	34.5	7.4	 20
184	 24	65.3	9.7	 16
185	 24	58.0	12.7	 25
186	 24	84.0	12.6	 25
187	 24	66.8	12.1	 20
188	 24	77.0	14.8	 25
189	 24	62.3	11.7	 20
190	 24	39.0	7.1	 25
191	 24	53.0	11.8	 25
192	 24	43.5	8.3	 20
193	 24	55.0	8.9	 25
194	 24	33.0	6.6	 25
195	 24	34.3	7.2	 20
196	 24	35.0	6.4	 20
197	 24	245.3	27.6	 20
198	 24	225.5	20.2	 16
199	 24	47.3	16.3	 20
200	 24	33.3	6.0	 20
201	 24	40.3	8.5	 20
202	 24	50.0	7.0	 25
203	 24	37.0	7.2	 25
204	 24	30.5	5.2	 20
205	 24	33.0	5.2	 25
206	 24	35.0	5.6	 25
207	 24	34.3	5.4	 20
208	 24	29.0	5.2	 25
209	 24	33.0	5.3	 25
210	 24	34.3	7.6	 20
211	 24	30.0	3.8	 20
212	 24	30.3	5.8	 20
213	 24	33.0	6.0	 16
214	 24	32.3	6.5	 20
215	 24	32.0	5.9	 16
216	 24	31.0	5.6	 25
217	 24	33.0	4.9	 25
218	 24	109.5	23.9	 20
219	 24	38.0	7.7	 25
220	 24	34.0	6.3	 25
221	 24	37.5	6.8	 20
222	 24	34.0	5.2	 25
223	 24	36.0	6.3	 25
224	 24	36.0	6.2	 20
225	 24	38.0	8.2	 25
226	 24	36.0	4.4	 25
227	 24	35.8	7.9	 16
228	 24	43.8	9.2	 20
229	 24	37.8	7.7	 20
230	 24	131.0	23.3	 16
231	 24	36.3	6.0	 20
232	 24	137.0	20.5	 25
233	 24	112.5	13.7	 20
234	 24	65.0	12.9	 25
235	 24	400.0	51.0	 25
236	 24	116.8	16.4	 20
237	 24	67.0	10.9	 25
238	 24	40.0	8.1	 25
239	 24	58.3	7.8	 20
240	 24	46.0	6.3	 25
241	 24	111.3	17.1	 20
242	 24	50.5	6.7	 20
243	 24	39.3	5.7	 20
244	 24	42.0	8.1	 16
245	 24	36.0	6.6	 20
246	 24	37.3	11.2	 20
247	 24	38.8	6.3	 16
248	 24	197.0	43.2	 25
249	 24	105.0	20.0	 25
250	 24	125.0	21.3	 20
251	 24	209.0	33.4	 25
252	 24	34.0	6.9	 25
253	 24	90.0	13.4	 20
254	 24	214.0	20.5	 25
255	 24	483.0	74.8	 25
256	 24	532.3	72.1	 20
257	 24	55.0	10.0	 25
258	 24	44.0	8.2	 20
259	 24	47.3	7.9	 16
260	 24	32.8	6.0	 20
261	 24	34.0	4.9	 20
262	 24	34.5	5.6	 16
263	 24	39.0	6.5	 25
264	 24	40.3	6.4	 20
265	 24	51.0	7.7	 25
266	 24	33.0	5.6	 25
267	 24	35.0	6.8	 20
268	 24	42.0	7.9	 25
269	 24	34.0	6.2	 25
270	 24	44.8	8.8	 20
271	 24	36.0	6.9	 25
272	 24	32.0	4.9	 25
273	 24	32.8	7.3	 20
274	 24	35.0	5.3	 20
275	 24	34.0	5.3	 20
276	 24	33.0	4.2	 16
277	 24	32.3	4.6	 20
278	 24	32.0	6.1	 20
279	 24	53.5	7.0	 20
280	 24	41.0	6.4	 25
281	 24	32.0	6.6	 25
282	 24	29.8	5.7	 20
283	 24	31.0	5.7	 25
284	 24	55.0	12.2	 25
285	 24	37.0	6.9	 20
286	 24	43.0	7.8	 25
287	 24	32.0	5.1	 25
288	 24	28.3	5.5	 20
289	 24	34.3	6.1	 20
290	 24	51.3	7.6	 16
291	 24	32.3	5.9	 20
292	 24	83.8	13.1	 20
293	 24	38.3	8.0	 16
294	 24	60.0	10.2	 25
295	 24	230.0	43.0	 25
296	 24	163.5	19.9	 20
297	 24	120.0	17.5	 25
298	 24	175.0	21.7	 25
299	 24	147.0	20.3	 20
300	 24	38.0	6.6	 25
301	 24	90.0	14.0	 25
302	 24	40.8	9.1	 20
303	 24	35.0	6.4	 25
304	 24	36.0	5.9	 25
305	 24	40.0	8.2	 16
306	 24	43.3	7.2	 20
307	 24	43.5	6.7	 20
308	 24	60.3	11.8	 16
309	 24	41.0	6.7	 20
310	 24	62.0	11.6	 25
311	 24	43.5	7.0	 20
312	 24	55.0	8.7	 25
313	 24	43.3	6.3	 20
314	 24	38.0	7.0	 25
315	 24	36.0	6.2	 25
316	 24	31.0	5.2	 20
317	 24	35.0	6.0	 25
318	 24	32.0	6.1	 25
319	 24	32.3	5.8	 20
320	 24	35.3	6.1	 20
321	 24	36.0	6.5	 20
322	 24	85.3	10.5	 16
323	 24	44.3	6.8	 20
324	 24	38.0	6.8	 20
325	 24	34.3	5.4	 16
326	 24	33.0	4.9	 25
327	 24	41.0	7.4	 25
328	 24	38.3	6.6	 20
329	 24	33.0	7.3	 25
330	 24	40.0	7.1	 25
331	 24	32.3	6.2	 20
332	 24	78.0	13.3	 25
333	 24	64.0	10.7	 25
334	 24	42.3	7.4	 20
335	 24	105.0	14.8	 25
336	 24	154.0	21.6	 20
337	 24	218.3	17.7	 16
338	 24	1154.3	44.2	 20
339	 24	119.0	18.1	 16
340	 24	71.3	36.2	 20
341	 24	87.0	13.8	 25
342	 24	52.3	7.5	 20
343	 24	52.0	7.4	 25
344	 24	81.0	15.4	 25
345	 24	108.5	18.0	 20
346	 24	47.0	9.0	 25
347	 24	48.0	6.9	 25
348	 24	59.5	9.3	 20
349	 24	357.0	40.6	 25
350	 24	167.0	26.0	 25
351	 24	82.3	13.6	 20
352	 24	45.3	8.5	 20
353	 24	39.0	6.5	 20
354	 24	47.8	8.1	 16
355	 24	36.0	5.5	 20
356	 24	39.3	6.7	 20
357	 24	31.0	5.5	 20
358	 24	33.0	6.5	 25
359	 24	29.0	4.3	 25
360	 24	33.0	6.3	 20
361	 24	34.0	5.2	 25
362	 24	196.8	25.8	 20
363	 24	329.0	37.6	 25
364	 24	50.0	10.7	 25
365	 24	28.3	6.6	 20
366	 24	31.0	6.1	 25
367	 24	34.3	5.9	 20
368	 24	43.0	6.7	 16
369	 24	148.3	14.6	 20
370	 24	61.8	10.4	 20
371	 24	34.0	6.9	 16
372	 24	45.0	8.0	 25
373	 24	50.0	11.2	 25
374	 24	41.0	5.1	 20
375	 24	48.0	14.5	 25
376	 24	45.0	9.6	 25
377	 24	43.0	6.1	 20
378	 24	50.0	7.9	 25
379	 24	36.0	5.0	 25
380	 24	38.3	7.7	 20
381	 24	32.0	7.4	 25
382	 24	48.0	7.3	 25
383	 24	88.0	11.8	 16
384	 24	52.0	7.0	 20
385	 24	35.3	4.8	 20
386	 24	30.3	6.6	 16
387	 24	28.3	4.8	 20
388	 24	40.0	5.9	 20
389	 24	36.0	6.7	 25
390	 24	36.0	5.2	 25
391	 24	49.0	9.0	 20
392	 24	34.0	6.4	 25
393	 24	55.0	9.7	 25
394	 24	97.3	13.0	 20
395	 24	38.0	6.4	 25
396	 24	62.0	14.7	 25
397	 24	138.5	36.6	 20
398	 24	69.0	8.9	 20
399	 24	49.0	8.9	 20
400	 24	82.0	9.8	 16
401	 24	34.8	7.6	 20
402	 24	42.3	7.2	 20
403	 24	35.5	7.1	 16
404	 24	353.0	50.0	 25
405	 24	83.0	13.5	 25
406	 24	117.0	16.1	 20
407	 24	106.0	16.6	 25
408	 24	73.0	7.3	 25
409	 24	37.3	5.6	 20
410	 24	35.0	8.4	 25
411	 24	46.0	8.7	 25
412	 24	118.3	14.5	 20
413	 24	150.0	23.9	 25
414	 24	520.5	21.4	 16
415	 24	80.3	18.3	 20
416	 24	80.3	8.7	 20
417	 24	89.0	15.3	 16
418	 24	51.3	8.4	 20
419	 24	33.0	5.9	 25
420	 24	29.3	5.4	 20
421	 24	37.0	6.5	 25
422	 24	33.0	5.5	 25
423	 24	35.3	5.9	 20
424	 24	41.0	6.8	 25
425	 24	30.0	6.1	 25
426	 24	31.3	6.4	 20
427	 24	38.0	6.2	 25
428	 24	34.0	5.7	 25
429	 24	46.8	7.5	 20
430	 24	35.3	5.4	 20
431	 24	36.3	8.7	 20
432	 24	38.3	8.1	 16
433	 24	36.5	5.7	 20
434	 24	53.3	11.0	 20
435	 24	43.8	7.4	 20
436	 24	353.0	25.5	 25
437	 24	38.8	7.6	 20
438	 24	40.0	7.0	 25
439	 24	84.0	14.7	 25
440	 24	78.5	11.5	 20
441	 24	63.0	8.4	 25
442	 24	38.0	7.4	 25
443	 24	36.0	4.7	 20
444	 24	33.0	5.7	 25
445	 24	42.5	8.2	 20
446	 24	113.0	16.5	 16
447	 24	135.0	23.0	 20
448	 24	160.8	13.6	 20
449	 24	52.3	8.0	 16
450	 24	54.0	8.8	 25
451	 24	34.0	6.1	 25
452	 24	43.3	8.8	 20
453	 24	48.0	9.9	 25
454	 24	132.0	20.3	 25
455	 24	51.3	7.5	 20
456	 24	186.0	17.5	 25
457	 24	29.0	7.8	 25
458	 24	33.3	7.5	 20
459	 24	37.0	8.2	 25
460	 24	35.0	6.1	 25
461	 24	34.5	5.9	 16
462	 24	30.3	7.8	 20
463	 24	32.5	7.4	 16
464	 24	52.0	9.9	 20
465	 24	35.0	5.1	 20
466	 24	50.3	11.0	 20
467	 24	39.0	6.7	 25
468	 24	68.0	11.1	 25
469	 24	116.5	13.8	 20
470	 24	50.0	8.9	 25
471	 24	65.0	13.0	 25
472	 24	36.5	7.3	 20
473	 24	34.0	9.4	 25
474	 24	35.0	6.3	 25
475	 24	35.0	4.9	 20
476	 24	38.3	6.8	 20
477	 24	50.3	8.8	 20
478	 24	29.0	4.2	 16
479	 24	32.0	5.4	 20
480	 24	32.0	6.8	 20
481	 24	54.3	7.9	 16
482	 24	47.0	5.6	 25
483	 24	40.0	5.6	 25
484	 24	51.0	8.9	 20
485	 24	36.0	5.7	 25
486	 24	42.3	7.8	 20
487	 24	54.0	8.1	 25
488	 24	34.0	5.3	 25
489	 24	50.3	10.9	 20
490	 24	38.0	7.4	 25
491	 24	34.0	6.5	 25
492	 24	31.3	6.6	 16
493	 24	33.0	5.7	 20
494	 24	32.3	5.5	 20
495	 24	29.0	4.5	 16
496	 24	36.3	7.1	 20
497	 24	38.0	6.7	 25
498	 24	39.3	9.0	 20
499	 24	80.0	13.4	 25
500	 24	86.0	9.2	 25
501	 24	60.3	8.0	 20
502	 24	42.0	7.8	 25
503	 24	47.0	10.6	 25
504	 24	165.3	16.0	 20
505	 24	406.0	36.5	 25
506	 24	818.0	61.2	 25
507	 24	219.3	18.1	 20
508	 24	878.3	72.2	 20
509	 24	63.3	9.7	 20
510	 24	113.8	11.9	 16
511	 24	54.0	8.3	 20
512	 24	55.3	9.0	 16
513	 24	35.0	6.7	 25
514	 24	553.0	58.0	 25
515	 24	142.3	18.4	 20
516	 24	48.0	7.8	 25
517	 24	38.0	5.8	 25
518	 24	66.0	13.3	 20
519	 24	70.0	11.7	 25
520	 24	431.0	33.4	 25
521	 24	160.0	38.0	 20
522	 24	144.0	21.1	 25
523	 24	48.5	7.4	 20
524	 24	32.5	5.8	 16
525	 24	53.3	6.7	 20
526	 24	83.3	10.2	 20
527	 24	47.8	10.1	 16
528	 24	82.3	12.3	 20
529	 24	78.0	10.5	 25
530	 24	185.3	24.9	 20
531	 24	575.0	43.3	 25
532	 24	281.0	27.1	 25
533	 24	828.0	58.5	 20
534	 24	310.0	41.8	 25
535	 24	112.0	13.8	 20
536	 24	76.0	8.6	 25
537	 24	119.0	13.1	 25
538	 24	95.3	11.2	 20
539	 24	65.3	11.2	 20
540	 24	59.8	8.8	 20
541	 24	65.0	8.2	 16
542	 24	57.3	9.9	 20
543	 24	34.3	6.5	 20
544	 24	47.8	7.0	 20
545	 24	52.0	8.0	 25
546	 24	33.0	5.2	 25
547	 24	34.8	26.2	 20
548	 24	29.0	5.5	 25
549	 24	33.0	6.2	 25
550	 24	30.5	5.3	 20
551	 24	34.0	7.0	 25
552	 24	32.0	6.0	 25
553	 24	31.3	5.3	 20
554	 24	54.0	8.0	 25
555	 24	39.0	7.2	 20
556	 24	41.3	7.2	 16
557	 24	59.3	11.1	 20
558	 24	37.0	8.2	 20
559	 24	34.0	6.5	 16
560	 24	86.0	11.8	 25
561	 24	458.5	47.3	 20
562	 24	1384.0	132.9	 25
563	 24	137.0	17.8	 25
564	 24	336.3	18.8	 20
565	 24	88.0	15.0	 25
566	 24	93.0	12.2	 25
567	 24	50.3	9.0	 20
568	 24	39.0	8.5	 25
569	 24	40.0	9.5	 25
570	 24	37.8	6.9	 16
571	 24	40.0	8.0	 20
572	 24	38.5	6.5	 20
573	 24	48.3	9.1	 16
574	 24	43.5	7.1	 20
575	 24	128.0	22.4	 25
576	 24	77.0	12.4	 20
577	 24	35.0	4.8	 25
578	 24	27.0	5.5	 25
579	 24	33.0	5.8	 20
580	 24	30.0	5.8	 25
581	 24	39.0	8.1	 25
582	 24	37.0	6.6	 20
583	 24	37.0	7.2	 25
584	 24	226.0	27.0	 25
585	 24	328.0	33.7	 20
586	 24	70.3	6.9	 20
587	 24	107.3	13.3	 16
588	 24	36.3	6.4	 20
589	 24	50.3	7.9	 20
590	 24	96.3	17.7	 16
591	 24	36.0	5.5	 25
592	 24	140.0	13.5	 25
593	 24	65.8	11.0	 20
594	 24	29.0	8.0	 25
595	 24	33.0	5.6	 25
596	 24	34.3	6.3	 20
597	 24	32.0	5.3	 25
598	 24	33.0	6.8	 25
599	 24	31.3	5.5	 20
600	 24	32.0	5.7	 25
601	 24	38.3	6.5	 20
602	 24	31.0	6.2	 16
603	 24	47.3	6.8	 20
604	 24	48.8	9.9	 20
605	 24	1812.5	86.9	 16
606	 24	64.3	9.4	 20
607	 24	56.0	9.6	 25
608	 24	28.3	5.5	 20
609	 24	32.0	4.5	 25
610	 24	32.5	6.8	 20
611	 24	34.0	6.1	 25
612	 24	32.0	15.3	 25
613	 24	32.0	6.2	 20
614	 24	406.0	207.8	 25
615	 24	34.0	5.4	 25
616	 24	34.3	5.9	 20
617	 24	35.3	6.7	 20
618	 24	33.3	4.9	 20
619	 24	33.0	6.1	 16
620	 24	46.0	7.4	 20
621	 24	52.0	9.3	 20
622	 24	42.3	7.4	 20
623	 24	268.0	26.5	 25
624	 24	319.0	27.1	 25
625	 24	180.3	22.9	 20
626	 24	210.0	24.4	 25
627	 24	112.0	18.9	 25
628	 24	72.0	12.3	 20
629	 24	87.0	13.9	 25
630	 24	76.0	10.7	 25
631	 24	59.8	9.8	 20
632	 24	402.0	32.5	 25
633	 24	71.8	13.4	 20
634	 24	40.3	6.0	 16
635	 24	39.0	6.0	 20
636	 24	36.5	8.0	 16
637	 24	720.0	74.3	 20
638	 24	69.0	10.7	 25
639	 24	1256.0	147.7	 20
  0	 25	36.5	5.5	 20
  1	 25	32.5	6.0	 20
  2	 25	35.5	6.2	 16
  3	 25	34.0	7.6	 25
  4	 25	35.0	5.5	 25
  5	 25	33.0	5.4	 20
  6	 25	63.0	12.7	 25
  7	 25	46.0	9.6	 25
  8	 25	30.5	5.4	 20
  9	 25	30.0	6.7	 25
 10	 25	31.0	5.5	 25
 11	 25	29.0	4.8	 20
 12	 25	36.0	5.9	 25
 13	 25	47.3	9.7	 16
 14	 25	29.0	4.2	 20
 15	 25	30.3	5.4	 20
 16	 25	36.3	8.4	 16
 17	 25	55.0	10.6	 20
 18	 25	76.5	13.2	 20
 19	 25	45.0	8.5	 20
 20	 25	40.0	7.4	 25
 21	 25	35.0	5.3	 25
 22	 25	39.3	7.9	 20
 23	 25	36.0	6.8	 25
 24	 25	39.0	7.5	 25
 25	 25	70.8	13.2	 20
 26	 25	93.0	13.5	 25
 27	 25	83.0	12.2	 25
 28	 25	915.3	63.9	 20
 29	 25	434.0	27.7	 20
 30	 25	59.5	10.9	 20
 31	 25	171.0	28.5	 16
 32	 25	98.0	14.1	 20
 33	 25	89.0	14.0	 20
 34	 25	82.3	12.0	 20
 35	 25	68.0	10.4	 25
 36	 25	117.5	16.7	 20
 37	 25	75.0	8.8	 25
 38	 25	67.0	13.2	 25
 39	 25	56.3	9.4	 20
 40	 25	35.0	5.7	 25
 41	 25	34.0	5.9	 25
 42	 25	44.0	7.4	 20
 43	 25	406.0	63.6	 25
 44	 25	30.0	5.2	 25
 45	 25	33.8	8.5	 16
 46	 25	51.3	9.4	 20
 47	 25	34.3	5.6	 20
 48	 25	40.0	5.8	 16
 49	 25	75.0	9.3	 20
 50	 25	46.0	9.8	 25
 51	 25	37.0	6.9	 20
 52	 25	156.0	22.7	 25
 53	 25	92.0	17.0	 25
 54	 25	364.3	36.9	 20
 55	 25	35.0	6.0	 25
 56	 25	30.0	5.8	 25
 57	 25	32.3	4.5	 20
 58	 25	34.0	5.6	 25
 59	 25	32.0	7.5	 25
 60	 25	33.3	6.6	 16
 61	 25	36.3	5.0	 20
 62	 25	33.0	5.0	 16
 63	 25	37.3	7.1	 20
 64	 25	38.3	7.0	 20
 65	 25	74.3	11.1	 20
 66	 25	104.0	16.8	 25
 67	 25	58.0	11.9	 25
 68	 25	33.0	5.8	 20
 69	 25	76.0	10.1	 25
 70	 25	38.0	9.0	 25
 71	 25	44.3	7.6	 20
 72	 25	61.0	9.0	 25
 73	 25	92.0	14.5	 25
 74	 25	497.3	47.2	 20
 75	 25	456.0	31.8	 25
 76	 25	210.5	20.6	 20
 77	 25	217.3	19.8	 16
 78	 25	59.3	20.0	 20
 79	 25	73.8	16.9	 20
 80	 25	85.3	11.2	 16
 81	 25	33.0	5.4	 25
 82	 25	33.0	5.7	 25
 83	 25	34.0	5.2	 20
 84	 25	33.0	6.5	 25
 85	 25	88.0	17.5	 25
 86	 25	570.3	55.1	 20
 87	 25	39.0	8.3	 25
 88	 25	45.3	8.4	 20
 89	 25	119.0	18.3	 25
 90	 25	699.0	67.9	 25
 91	 25	602.0	32.4	 16
 92	 25	120.5	27.4	 20
 93	 25	96.8	15.8	 20
 94	 25	125.3	14.4	 16
 95	 25	98.3	15.3	 20
 96	 25	394.5	19.8	 20
 97	 25	128.0	16.4	 20
 98	 25	61.0	6.8	 25
 99	 25	116.0	16.7	 25
100	 25	51.3	8.9	 20
101	 25	41.0	7.9	 25
102	 25	66.0	10.2	 25
103	 25	48.5	7.6	 20
104	 25	225.0	30.4	 25
105	 25	36.0	7.6	 25
106	 25	190.0	25.2	 20
107	 25	41.3	6.0	 20
108	 25	114.5	13.9	 20
109	 25	68.8	12.5	 16
110	 25	33.3	3.1	 20
111	 25	35.5	9.3	 16
112	 25	86.0	15.9	 25
113	 25	70.0	15.6	 25
114	 25	93.3	14.5	 20
115	 25	37.0	8.5	 25
116	 25	84.0	15.0	 25
117	 25	253.0	27.7	 20
118	 25	92.0	12.2	 25
119	 25	916.0	71.8	 25
120	 25	296.8	24.6	 20
121	 25	344.0	29.0	 25
122	 25	175.0	16.5	 25
123	 25	191.3	17.1	 16
124	 25	137.0	12.2	 20
125	 25	127.5	19.6	 20
126	 25	78.0	11.8	 16
127	 25	242.3	35.3	 20
128	 25	216.0	48.0	 25
129	 25	85.3	11.4	 20
130	 25	345.0	54.8	 25
131	 25	35.0	6.0	 25
132	 25	39.0	6.3	 20
133	 25	33.0	5.3	 25
134	 25	39.0	7.4	 25
135	 25	34.0	7.4	 20
136	 25	105.0	19.5	 25
137	 25	44.3	6.3	 20
138	 25	350.0	34.7	 20
139	 25	259.0	40.3	 20
140	 25	36.3	6.3	 16
141	 25	36.0	5.3	 20
142	 25	33.3	8.0	 20
143	 25	42.0	8.6	 16
144	 25	33.0	5.8	 25
145	 25	47.0	8.8	 25
146	 25	32.0	7.0	 20
147	 25	31.0	4.4	 25
148	 25	33.0	6.3	 25
149	 25	36.0	8.3	 20
150	 25	37.0	6.5	 25
151	 25	57.0	8.9	 25
152	 25	51.0	9.0	 20
153	 25	41.0	7.6	 25
154	 25	55.0	10.1	 20
155	 25	61.3	9.3	 16
156	 25	53.3	8.2	 20
157	 25	109.0	21.2	 20
158	 25	44.3	8.5	 16
159	 25	161.0	33.3	 25
160	 25	335.3	32.1	 20
161	 25	57.0	8.3	 25
162	 25	46.0	7.9	 25
163	 25	35.5	8.2	 20
164	 25	40.0	6.6	 25
165	 25	53.0	9.3	 25
166	 25	44.0	7.5	 20
167	 25	61.0	7.2	 25
168	 25	45.0	7.1	 25
169	 25	72.0	12.0	 20
170	 25	77.0	10.8	 20
171	 25	469.5	33.6	 20
172	 25	52.3	9.6	 16
173	 25	40.3	8.5	 20
174	 25	37.3	5.9	 20
175	 25	791.3	56.0	 20
176	 25	40.0	8.3	 25
177	 25	36.0	7.7	 25
178	 25	97.0	15.5	 20
179	 25	59.0	8.4	 25
180	 25	30.0	6.9	 25
181	 25	29.3	5.2	 20
182	 25	45.0	7.2	 25
183	 25	35.0	8.4	 25
184	 25	437.3	40.8	 20
185	 25	326.0	35.4	 20
186	 25	815.8	70.2	 16
187	 25	50.0	9.8	 20
188	 25	45.3	7.5	 20
189	 25	34.0	3.4	 16
190	 25	53.0	9.4	 25
191	 25	60.0	12.3	 25
192	 25	39.0	7.6	 20
193	 25	48.0	9.1	 25
194	 25	39.0	7.6	 25
195	 25	34.5	6.4	 20
196	 25	73.0	11.5	 25
197	 25	51.0	8.1	 25
198	 25	75.3	8.5	 20
199	 25	179.0	20.9	 25
200	 25	38.0	5.8	 25
201	 25	92.5	8.4	 16
202	 25	36.5	5.4	 20
203	 25	41.0	7.7	 20
204	 25	65.3	10.1	 16
205	 25	34.3	6.2	 20
206	 25	35.0	4.7	 25
207	 25	32.0	3.6	 20
208	 25	33.0	5.4	 25
209	 25	30.0	5.3	 20
210	 25	42.0	6.5	 25
211	 25	30.0	7.9	 25
212	 25	33.0	5.3	 20
213	 25	35.0	5.3	 25
214	 25	77.0	13.1	 25
215	 25	54.5	10.8	 20
216	 25	38.3	3.9	 20
217	 25	33.5	6.7	 20
218	 25	34.0	5.2	 16
219	 25	32.3	4.2	 20
220	 25	33.0	6.5	 20
221	 25	30.0	6.1	 16
222	 25	37.0	7.4	 25
223	 25	32.0	5.4	 25
224	 25	33.0	6.7	 20
225	 25	35.0	6.2	 25
226	 25	34.0	6.6	 25
227	 25	42.5	8.5	 20
228	 25	36.0	6.2	 25
229	 25	34.0	5.7	 25
230	 25	34.3	5.0	 20
231	 25	33.0	7.4	 25
232	 25	35.0	6.1	 20
233	 25	84.0	14.3	 16
234	 25	111.3	12.0	 20
235	 25	114.0	15.2	 16
236	 25	51.0	9.3	 20
237	 25	49.0	7.4	 25
238	 25	45.0	7.3	 20
239	 25	95.0	15.0	 25
240	 25	128.0	18.3	 25
241	 25	55.0	9.4	 20
242	 25	43.0	7.7	 25
243	 25	62.0	9.3	 25
244	 25	105.0	15.8	 20
245	 25	89.0	13.6	 25
246	 25	77.0	11.9	 25
247	 25	175.3	24.8	 20
248	 25	436.8	43.2	 20
249	 25	57.3	9.6	 20
250	 25	39.0	6.4	 16
251	 25	45.3	9.5	 20
252	 25	33.0	4.4	 20
253	 25	44.0	13.8	 20
254	 25	242.0	26.6	 25
255	 25	40.0	8.6	 25
256	 25	46.0	7.1	 20
257	 25	545.0	54.8	 25
258	 25	703.0	53.8	 25
259	 25	642.0	59.8	 20
260	 25	47.0	8.3	 25
261	 25	31.3	4.8	 20
262	 25	33.0	5.1	 25
263	 25	38.5	7.8	 20
264	 25	45.0	6.1	 16
265	 25	66.3	9.7	 20
266	 25	56.3	8.1	 20
267	 25	33.0	5.9	 16
268	 25	133.0	25.3	 25
269	 25	214.0	24.5	 25
270	 25	81.3	10.1	 20
271	 25	35.0	5.7	 25
272	 25	33.0	4.9	 25
273	 25	35.0	6.6	 20
274	 25	163.0	30.4	 25
275	 25	35.0	6.1	 25
276	 25	34.8	7.4	 20
277	 25	38.0	5.1	 25
278	 25	34.0	5.9	 25
279	 25	61.5	7.5	 16
280	 25	35.3	7.7	 20
281	 25	51.5	6.7	 20
282	 25	55.3	8.1	 16
283	 25	49.0	8.7	 20
284	 25	58.3	7.9	 20
285	 25	65.0	11.7	 25
286	 25	35.0	7.8	 25
287	 25	114.3	12.9	 20
288	 25	33.0	5.1	 25
289	 25	43.0	7.9	 25
290	 25	37.5	6.8	 20
291	 25	31.0	5.2	 25
292	 25	32.0	5.7	 25
293	 25	35.3	6.2	 20
294	 25	37.3	7.0	 20
295	 25	37.3	5.4	 20
296	 25	41.0	10.1	 16
297	 25	34.3	9.1	 20
298	 25	49.3	7.2	 20
299	 25	46.5	7.7	 16
300	 25	36.0	6.6	 25
301	 25	41.0	5.9	 25
302	 25	40.3	6.8	 20
303	 25	48.0	8.0	 25
304	 25	40.0	8.9	 25
305	 25	34.3	9.5	 20
306	 25	31.0	4.7	 25
307	 25	33.0	5.5	 25
308	 25	34.8	8.4	 20
309	 25	35.0	6.1	 25
310	 25	42.8	6.7	 16
311	 25	382.0	61.9	 20
312	 25	370.5	35.6	 20
313	 25	91.5	15.2	 16
314	 25	725.0	86.5	 20
315	 25	60.0	10.4	 25
316	 25	146.5	17.4	 20
317	 25	59.0	7.7	 25
318	 25	35.0	6.3	 25
319	 25	33.5	5.3	 20
320	 25	40.0	7.1	 25
321	 25	241.0	24.8	 25
322	 25	32.5	5.8	 20
323	 25	35.0	6.6	 25
324	 25	61.0	8.7	 25
325	 25	33.3	7.6	 20
326	 25	45.5	6.5	 20
327	 25	55.0	9.9	 20
328	 25	31.8	6.2	 16
329	 25	33.3	7.2	 20
330	 25	36.8	7.3	 20
331	 25	34.0	5.1	 20
332	 25	402.0	44.0	 25
333	 25	89.8	16.0	 20
334	 25	57.0	11.9	 25
335	 25	84.0	14.4	 25
336	 25	87.3	12.0	 20
337	 25	43.0	8.1	 25
338	 25	97.0	12.1	 25
339	 25	50.3	8.0	 20
340	 25	51.0	9.9	 25
341	 25	49.8	7.9	 20
342	 25	36.0	7.0	 16
343	 25	33.5	6.3	 20
344	 25	32.5	5.3	 20
345	 25	58.3	8.9	 16
346	 25	53.0	8.6	 25
347	 25	50.0	7.0	 25
348	 25	42.0	6.8	 20
349	 25	1797.0	179.2	 25
350	 25	97.0	13.9	 25
351	 25	67.5	9.1	 20
352	 25	114.0	21.0	 25
353	 25	144.0	17.7	 25
354	 25	206.3	29.3	 20
355	 25	72.0	14.9	 25
356	 25	31.0	5.0	 25
357	 25	30.0	5.2	 16
358	 25	70.5	8.9	 20
359	 25	29.8	6.3	 16
360	 25	36.3	5.4	 20
361	 25	33.0	6.3	 20
362	 25	32.5	5.1	 20
363	 25	30.0	6.6	 25
364	 25	41.0	8.9	 25
365	 25	163.0	20.0	 20
366	 25	36.0	6.5	 25
367	 25	33.0	5.2	 25
368	 25	171.3	13.5	 20
369	 25	200.0	22.1	 25
370	 25	115.0	13.5	 25
371	 25	51.3	8.0	 20
372	 25	41.3	6.7	 20
373	 25	36.0	6.9	 20
374	 25	29.5	4.8	 16
375	 25	37.0	6.3	 20
376	 25	38.0	6.9	 20
377	 25	88.3	11.4	 16
378	 25	69.0	9.8	 25
379	 25	226.0	24.6	 25
380	 25	61.3	8.8	 20
381	 25	67.0	11.8	 25
382	 25	37.5	6.0	 20
383	 25	128.0	25.0	 25
384	 25	164.0	25.5	 25
385	 25	43.0	8.6	 20
386	 25	38.0	8.2	 25
387	 25	35.0	6.0	 25
388	 25	37.3	5.3	 16
389	 25	37.0	8.3	 20
390	 25	31.3	4.9	 20
391	 25	34.0	5.4	 16
392	 25	44.5	7.4	 20
393	 25	48.0	7.0	 25
394	 25	39.8	8.2	 20
395	 25	202.0	35.4	 25
396	 25	291.0	33.2	 25
397	 25	68.5	7.9	 20
398	 25	82.0	12.0	 25
399	 25	230.0	23.0	 25
400	 25	38.0	5.9	 20
401	 25	96.0	20.6	 25
402	 25	58.0	10.2	 25
403	 25	451.5	99.7	 20
404	 25	44.5	9.1	 20
405	 25	41.8	9.2	 20
406	 25	36.3	7.5	 16
407	 25	34.5	6.7	 20
408	 25	33.3	5.9	 16
409	 25	297.0	34.2	 25
410	 25	65.0	9.3	 25
411	 25	48.5	8.4	 20
412	 25	185.0	17.7	 25
413	 25	316.0	30.9	 25
414	 25	594.5	32.5	 20
415	 25	218.0	32.4	 25
416	 25	774.0	37.1	 25
417	 25	1057.5	86.7	 20
418	 25	332.0	25.3	 25
419	 25	149.8	14.4	 20
420	 25	42.3	8.9	 16
421	 25	54.5	7.2	 20
422	 25	51.0	9.8	 20
423	 25	77.3	11.0	 16
424	 25	87.0	11.7	 25
425	 25	149.0	20.8	 25
426	 25	231.5	24.6	 20
427	 25	37.0	6.2	 25
428	 25	33.0	5.9	 25
429	 25	35.3	8.3	 20
430	 25	37.0	6.4	 25
431	 25	35.0	5.6	 25
432	 25	32.0	5.0	 20
433	 25	61.0	9.1	 25
434	 25	76.0	11.8	 20
435	 25	107.5	15.5	 20
436	 25	354.3	52.7	 20
437	 25	30.5	5.3	 16
438	 25	80.0	14.6	 20
439	 25	91.0	15.0	 20
440	 25	41.3	5.1	 20
441	 25	53.0	11.0	 25
442	 25	34.0	6.1	 25
443	 25	33.3	7.5	 20
444	 25	33.0	6.7	 25
445	 25	30.0	5.9	 25
446	 25	74.3	11.2	 20
447	 25	251.0	60.4	 25
448	 25	37.0	7.3	 25
449	 25	39.3	9.4	 20
450	 25	31.3	6.6	 20
451	 25	32.0	5.4	 20
452	 25	41.0	5.7	 16
453	 25	58.0	10.7	 20
454	 25	46.8	6.5	 20
455	 25	64.5	13.0	 16
456	 25	52.0	6.2	 25
457	 25	89.8	15.5	 20
458	 25	48.0	8.0	 25
459	 25	37.0	6.2	 25
460	 25	39.0	4.1	 20
461	 25	62.0	12.6	 25
462	 25	32.0	5.3	 25
463	 25	50.0	9.7	 20
464	 25	43.0	9.8	 25
465	 25	78.0	14.8	 25
466	 25	95.3	13.1	 16
467	 25	32.3	7.0	 20
468	 25	52.5	8.2	 20
469	 25	242.3	17.7	 16
470	 25	54.5	7.6	 20
471	 25	468.0	41.4	 25
472	 25	187.0	21.8	 20
473	 25	47.0	6.8	 25
474	 25	35.0	6.8	 25
475	 25	68.0	18.3	 20
476	 25	38.0	6.6	 25
477	 25	34.0	6.3	 25
478	 25	41.0	6.5	 20
479	 25	32.0	5.4	 25
480	 25	32.0	5.3	 25
481	 25	33.3	5.9	 20
482	 25	38.3	6.6	 20
483	 25	316.0	22.6	 16
484	 25	40.3	7.9	 20
485	 25	46.0	6.3	 20
486	 25	36.3	7.3	 16
487	 25	199.0	23.4	 25
488	 25	34.0	5.1	 25
489	 25	32.3	6.0	 20
490	 25	33.0	4.9	 25
491	 25	33.0	5.5	 25
492	 25	57.3	9.9	 20
493	 25	47.0	6.6	 25
494	 25	33.0	6.3	 25
495	 25	31.0	5.3	 20
496	 25	36.0	5.3	 25
497	 25	31.0	4.6	 20
498	 25	35.3	5.2	 16
499	 25	33.5	5.9	 20
500	 25	32.0	6.2	 20
501	 25	49.3	6.2	 16
502	 25	61.3	9.6	 20
503	 25	80.0	10.9	 25
504	 25	114.0	18.0	 20
505	 25	59.0	7.3	 25
506	 25	311.3	37.0	 20
507	 25	752.0	43.1	 25
508	 25	837.0	87.6	 25
509	 25	54.3	10.8	 20
510	 25	86.0	11.4	 25
511	 25	333.0	49.5	 25
512	 25	43.8	5.4	 20
513	 25	302.5	41.8	 20
514	 25	41.5	5.8	 20
515	 25	34.3	6.0	 16
516	 25	496.3	56.1	 20
517	 25	41.5	8.7	 20
518	 25	41.0	6.6	 20
519	 25	252.0	29.7	 25
520	 25	247.0	21.6	 25
521	 25	81.0	11.6	 20
522	 25	50.0	7.7	 25
523	 25	62.0	10.2	 25
524	 25	77.5	15.2	 20
525	 25	53.0	8.4	 25
526	 25	40.0	7.4	 25
527	 25	42.8	7.5	 20
528	 25	56.0	10.5	 25
529	 25	526.8	60.0	 20
530	 25	562.8	36.0	 16
531	 25	57.3	11.8	 20
532	 25	78.5	7.9	 16
533	 25	118.8	12.3	 20
534	 25	65.0	8.3	 25
535	 25	71.3	11.7	 20
536	 25	711.0	73.9	 25
537	 25	60.0	10.2	 25
538	 25	64.3	9.3	 20
539	 25	34.0	4.8	 25
540	 25	92.0	11.9	 25
541	 25	208.8	39.2	 20
542	 25	92.0	20.9	 25
543	 25	88.0	11.9	 25
544	 25	107.8	13.2	 16
545	 25	229.5	24.6	 20
546	 25	217.3	30.4	 20
547	 25	41.5	9.1	 16
548	 25	33.3	6.4	 20
549	 25	32.0	6.2	 25
550	 25	33.0	5.8	 20
551	 25	101.0	19.0	 25
552	 25	35.0	5.4	 25
553	 25	198.0	30.3	 20
554	 25	54.0	11.8	 25
555	 25	46.0	7.5	 20
556	 25	40.0	6.5	 25
557	 25	40.0	5.3	 25
558	 25	32.5	5.9	 20
559	 25	35.0	6.7	 25
560	 25	84.3	21.5	 20
561	 25	94.3	10.2	 16
562	 25	318.5	38.7	 20
563	 25	388.8	31.8	 20
564	 25	75.0	13.8	 16
565	 25	113.0	24.0	 25
566	 25	127.0	23.5	 25
567	 25	53.3	7.4	 20
568	 25	60.0	7.4	 25
569	 25	69.0	13.1	 25
570	 25	107.3	17.3	 20
571	 25	60.0	11.3	 25
572	 25	64.0	11.7	 25
573	 25	48.8	10.0	 20
574	 25	114.0	21.7	 25
575	 25	59.3	8.3	 20
576	 25	115.3	13.0	 16
577	 25	35.0	5.2	 20
578	 25	30.0	5.6	 20
579	 25	31.3	5.5	 16
580	 25	43.0	7.8	 20
581	 25	37.3	7.1	 20
582	 25	35.0	7.2	 25
583	 25	37.0	7.2	 25
584	 25	56.5	11.6	 20
585	 25	76.0	11.8	 25
586	 25	821.0	45.9	 25
587	 25	56.5	13.3	 20
588	 25	47.0	8.4	 25
589	 25	55.0	8.8	 25
590	 25	289.5	123.7	 20
591	 25	102.8	14.5	 20
592	 25	114.0	15.7	 20
593	 25	68.3	9.4	 16
594	 25	36.0	4.4	 20
595	 25	37.8	6.7	 20
596	 25	35.0	6.3	 20
597	 25	41.0	7.4	 25
598	 25	121.0	20.1	 25
599	 25	83.5	12.4	 20
600	 25	233.0	26.2	 25
601	 25	301.0	58.9	 25
602	 25	38.5	8.7	 20
603	 25	38.0	7.9	 25
604	 25	49.0	9.5	 25
605	 25	80.5	42.1	 20
606	 25	46.0	8.3	 25
607	 25	57.5	10.6	 16
608	 25	43.0	8.0	 20
609	 25	37.8	6.3	 20
610	 25	36.0	4.9	 16
611	 25	53.8	7.8	 20
612	 25	41.0	7.0	 25
613	 25	34.5	5.6	 20
614	 25	34.0	5.8	 25
615	 25	31.0	4.6	 25
616	 25	32.3	4.5	 20
617	 25	38.0	6.6	 25
618	 25	69.0	8.0	 25
619	 25	34.5	6.3	 20
620	 25	36.0	6.2	 25
621	 25	34.0	5.3	 25
622	 25	36.0	6.7	 16
623	 25	258.3	21.5	 20
624	 25	53.0	8.2	 20
625	 25	162.8	29.9	 16
626	 25	40.0	6.2	 20
627	 25	43.0	8.1	 25
628	 25	112.8	11.5	 20
629	 25	45.0	7.3	 25
630	 25	42.0	7.1	 20
631	 25	37.0	6.6	 25
632	 25	36.0	8.6	 25
633	 25	35.0	5.5	 20
634	 25	51.0	9.0	 25
635	 25	88.0	14.6	 25
636	 25	74.3	13.3	 20
637	 25	189.0	23.9	 25
638	 25	66.5	12.4	 20
639	 25	37.0	8.1	 16
  0	 26	1054.0	213.1	 25
  1	 26	53.0	10.1	 25
  2	 26	32.3	5.5	 20
  3	 26	34.3	7.0	 20
  4	 26	33.0	5.5	 20
  5	 26	33.3	6.0	 16
  6	 26	39.3	7.0	 20
  7	 26	40.3	7.2	 16
  8	 26	31.0	5.9	 25
  9	 26	34.0	5.9	 25
 10	 26	31.3	6.3	 20
 11	 26	35.0	6.5	 25
 12	 26	40.0	9.7	 25
 13	 26	41.8	8.6	 20
 14	 26	33.0	6.0	 25
 15	 26	30.0	5.8	 25
 16	 26	36.0	5.8	 20
 17	 26	34.0	6.5	 25
 18	 26	37.0	6.4	 25
 19	 26	58.0	8.1	 16
 20	 26	46.0	8.3	 20
 21	 26	39.3	7.0	 20
 22	 26	35.0	5.0	 16
 23	 26	33.3	5.4	 20
 24	 26	33.0	6.6	 25
 25	 26	120.5	22.1	 20
 26	 26	143.0	29.2	 25
 27	 26	94.0	12.6	 25
 28	 26	605.5	89.0	 20
 29	 26	143.0	31.5	 25
 30	 26	46.0	6.0	 25
 31	 26	159.5	17.4	 20
 32	 26	77.0	14.3	 25
 33	 26	77.3	10.6	 20
 34	 26	70.3	13.5	 20
 35	 26	67.3	10.3	 20
 36	 26	78.5	13.8	 16
 37	 26	77.5	13.3	 20
 38	 26	95.3	12.0	 20
 39	 26	63.0	9.7	 20
 40	 26	38.0	9.2	 25
 41	 26	32.0	5.8	 25
 42	 26	40.3	6.4	 20
 43	 26	78.0	15.0	 25
 44	 26	28.0	4.4	 25
 45	 26	32.0	5.3	 20
 46	 26	32.0	7.0	 25
 47	 26	36.0	5.8	 25
 48	 26	46.5	8.5	 20
 49	 26	37.0	6.5	 25
 50	 26	54.0	8.5	 20
 51	 26	29.3	6.2	 16
 52	 26	59.3	9.8	 20
 53	 26	51.0	8.1	 20
 54	 26	111.0	14.2	 16
 55	 26	35.0	6.9	 25
 56	 26	32.3	5.1	 20
 57	 26	30.0	4.7	 25
 58	 26	33.0	4.9	 25
 59	 26	32.8	6.6	 20
 60	 26	32.0	4.8	 25
 61	 26	32.0	6.4	 25
 62	 26	30.5	6.6	 20
 63	 26	33.0	5.8	 25
 64	 26	38.0	7.3	 25
 65	 26	42.5	7.4	 16
 66	 26	48.3	11.3	 20
 67	 26	36.0	6.6	 20
 68	 26	34.0	9.0	 16
 69	 26	46.0	9.6	 20
 70	 26	40.8	5.2	 20
 71	 26	37.0	5.4	 20
 72	 26	38.0	7.7	 25
 73	 26	100.0	17.6	 25
 74	 26	223.3	25.3	 20
 75	 26	145.0	21.6	 25
 76	 26	115.0	13.3	 25
 77	 26	103.3	13.5	 20
 78	 26	82.0	13.6	 25
 79	 26	73.0	12.1	 25
 80	 26	67.3	9.9	 20
 81	 26	37.0	4.4	 20
 82	 26	32.8	6.3	 16
 83	 26	36.0	6.6	 20
 84	 26	38.0	7.5	 20
 85	 26	73.8	12.7	 16
 86	 26	87.0	15.0	 25
 87	 26	64.0	11.4	 25
 88	 26	42.0	4.9	 20
 89	 26	48.0	8.4	 25
 90	 26	128.0	27.3	 25
 91	 26	770.3	68.4	 20
 92	 26	274.0	22.5	 25
 93	 26	53.0	7.7	 25
 94	 26	86.3	15.7	 20
 95	 26	59.0	11.5	 25
 96	 26	182.0	20.9	 25
 97	 26	78.0	10.4	 16
 98	 26	39.0	6.5	 20
 99	 26	67.5	11.3	 20
100	 26	43.5	7.4	 16
101	 26	41.0	7.0	 20
102	 26	42.0	7.2	 25
103	 26	54.3	12.0	 20
104	 26	143.0	17.7	 25
105	 26	36.0	5.9	 20
106	 26	62.0	10.4	 25
107	 26	39.0	5.6	 25
108	 26	48.3	9.5	 20
109	 26	53.0	7.4	 25
110	 26	34.0	5.9	 25
111	 26	33.3	6.1	 20
112	 26	44.3	7.0	 20
113	 26	32.5	5.4	 20
114	 26	53.5	12.3	 16
115	 26	30.0	6.7	 20
116	 26	39.0	5.2	 20
117	 26	53.0	8.7	 16
118	 26	128.0	22.6	 25
119	 26	356.0	66.9	 25
120	 26	380.0	46.9	 20
121	 26	595.0	49.3	 25
122	 26	106.0	21.6	 25
123	 26	151.8	18.9	 20
124	 26	128.0	17.8	 25
125	 26	53.0	7.6	 25
126	 26	51.0	9.8	 20
127	 26	65.0	13.3	 25
128	 26	43.5	9.1	 20
129	 26	53.0	7.6	 16
130	 26	70.3	12.2	 20
131	 26	29.5	4.7	 16
132	 26	47.3	8.8	 20
133	 26	35.0	6.4	 25
134	 26	32.0	5.2	 20
135	 26	35.0	6.6	 25
136	 26	32.0	5.4	 25
137	 26	41.0	9.5	 20
138	 26	122.0	14.4	 25
139	 26	65.0	10.2	 25
140	 26	31.3	5.8	 20
141	 26	36.0	6.9	 25
142	 26	35.0	5.8	 25
143	 26	41.3	6.1	 20
144	 26	32.3	6.3	 20
145	 26	32.5	7.1	 20
146	 26	36.3	6.0	 16
147	 26	34.3	4.6	 20
148	 26	34.3	6.5	 20
149	 26	37.0	5.6	 20
150	 26	34.0	5.2	 25
151	 26	44.0	7.7	 25
152	 26	44.0	9.5	 20
153	 26	39.0	9.1	 25
154	 26	37.0	6.6	 25
155	 26	77.5	11.8	 20
156	 26	50.0	7.9	 25
157	 26	51.3	7.2	 20
158	 26	39.0	7.7	 25
159	 26	110.3	18.2	 20
160	 26	133.3	12.7	 16
161	 26	47.3	8.8	 20
162	 26	41.0	7.8	 20
163	 26	31.3	7.1	 16
164	 26	39.0	6.1	 25
165	 26	81.0	13.7	 25
166	 26	68.3	10.1	 20
167	 26	56.0	9.0	 25
168	 26	34.0	8.0	 25
169	 26	78.3	9.0	 20
170	 26	152.0	23.2	 25
171	 26	327.0	29.4	 25
172	 26	79.0	14.7	 20
173	 26	46.0	8.9	 25
174	 26	38.0	7.1	 25
175	 26	294.0	44.8	 16
176	 26	32.3	5.0	 20
177	 26	31.3	4.5	 20
178	 26	36.0	5.3	 16
179	 26	37.3	6.3	 20
180	 26	29.0	5.4	 20
181	 26	33.0	6.4	 25
182	 26	36.0	7.0	 25
183	 26	31.3	6.7	 20
184	 26	229.0	34.8	 25
185	 26	149.0	18.9	 25
186	 26	296.0	51.7	 20
187	 26	35.0	6.5	 25
188	 26	36.0	7.0	 25
189	 26	44.0	6.9	 20
190	 26	66.3	14.9	 20
191	 26	38.3	6.3	 20
192	 26	37.0	5.6	 16
193	 26	37.3	6.2	 20
194	 26	41.3	9.7	 20
195	 26	42.0	7.1	 16
196	 26	146.0	22.8	 25
197	 26	75.0	9.4	 25
198	 26	41.0	6.3	 20
199	 26	67.0	10.0	 25
200	 26	33.0	6.4	 25
201	 26	68.5	11.5	 20
202	 26	35.0	6.3	 25
203	 26	39.0	7.3	 25
204	 26	53.3	9.7	 20
205	 26	35.0	6.5	 25
206	 26	35.5	4.9	 16
207	 26	32.5	7.7	 20
208	 26	31.0	5.7	 20
209	 26	30.3	4.8	 16
210	 26	34.0	5.6	 20
211	 26	30.0	4.9	 25
212	 26	33.3	7.0	 20
213	 26	31.0	5.6	 25
214	 26	32.0	6.6	 25
215	 26	34.5	7.2	 20
216	 26	44.0	7.8	 25
217	 26	31.0	5.3	 25
218	 26	28.3	3.9	 20
219	 26	30.0	4.8	 25
220	 26	33.0	5.8	 25
221	 26	32.3	7.1	 20
222	 26	35.3	6.0	 20
223	 26	29.5	5.9	 20
224	 26	29.0	2.6	 16
225	 26	32.0	8.6	 20
226	 26	33.3	7.8	 20
227	 26	33.3	7.9	 20
228	 26	33.0	5.4	 25
229	 26	32.3	7.9	 20
230	 26	32.0	5.6	 25
231	 26	34.0	6.7	 25
232	 26	33.5	6.1	 20
233	 26	61.0	8.7	 25
234	 26	64.0	11.1	 25
235	 26	45.3	6.5	 20
236	 26	39.0	6.4	 25
237	 26	69.3	12.0	 20
238	 26	50.0	9.9	 16
239	 26	63.0	9.7	 20
240	 26	128.5	9.2	 20
241	 26	80.3	14.0	 16
242	 26	47.0	8.9	 25
243	 26	63.0	9.8	 25
244	 26	164.3	43.7	 20
245	 26	194.0	31.5	 25
246	 26	71.0	12.7	 25
247	 26	63.0	7.5	 20
248	 26	93.0	18.0	 25
249	 26	38.0	8.2	 25
250	 26	33.3	7.7	 20
251	 26	32.0	7.5	 25
252	 26	33.0	8.1	 25
253	 26	40.5	7.0	 16
254	 26	96.3	17.8	 20
255	 26	37.3	5.9	 16
256	 26	36.3	7.8	 20
257	 26	285.3	37.4	 20
258	 26	227.5	25.1	 20
259	 26	150.0	17.4	 25
260	 26	35.0	6.0	 25
261	 26	32.5	8.2	 20
262	 26	32.0	5.6	 25
263	 26	39.0	5.9	 25
264	 26	68.5	10.4	 20
265	 26	61.0	11.8	 25
266	 26	50.0	12.8	 25
267	 26	32.3	7.1	 20
268	 26	65.5	9.0	 20
269	 26	121.3	17.1	 20
270	 26	119.5	16.3	 16
271	 26	41.3	8.3	 20
272	 26	33.3	6.1	 20
273	 26	35.0	6.9	 16
274	 26	39.0	7.6	 25
275	 26	30.0	5.1	 25
276	 26	31.5	5.6	 20
277	 26	32.0	4.6	 25
278	 26	33.0	5.6	 25
279	 26	33.3	6.7	 20
280	 26	30.0	4.6	 25
281	 26	34.0	4.8	 20
282	 26	30.0	5.1	 25
283	 26	35.0	7.1	 25
284	 26	35.8	7.3	 16
285	 26	36.3	6.9	 20
286	 26	33.3	5.9	 20
287	 26	43.0	7.2	 16
288	 26	32.3	5.6	 20
289	 26	33.0	4.8	 25
290	 26	33.3	6.2	 20
291	 26	32.0	5.6	 25
292	 26	30.0	3.6	 25
293	 26	35.0	5.8	 20
294	 26	66.0	9.3	 25
295	 26	66.0	9.7	 25
296	 26	34.3	5.0	 20
297	 26	33.0	6.1	 25
298	 26	48.0	8.0	 25
299	 26	54.8	10.8	 20
300	 26	35.0	6.8	 20
301	 26	40.3	9.3	 20
302	 26	31.5	6.3	 16
303	 26	41.0	7.4	 20
304	 26	59.0	10.6	 16
305	 26	31.0	6.2	 25
306	 26	36.0	6.6	 25
307	 26	31.3	6.7	 20
308	 26	38.0	7.9	 25
309	 26	39.0	6.0	 25
310	 26	50.0	9.9	 20
311	 26	188.0	35.4	 25
312	 26	128.0	14.4	 25
313	 26	50.5	10.8	 20
314	 26	80.0	13.4	 25
315	 26	46.0	9.5	 20
316	 26	86.0	10.8	 16
317	 26	67.5	13.0	 20
318	 26	37.0	5.5	 20
319	 26	34.8	9.3	 16
320	 26	34.0	5.3	 25
321	 26	66.0	14.3	 25
322	 26	34.0	6.5	 20
323	 26	38.0	6.5	 25
324	 26	51.0	9.0	 25
325	 26	30.0	5.9	 20
326	 26	39.0	6.0	 25
327	 26	38.0	7.0	 25
328	 26	35.5	5.9	 20
329	 26	33.0	5.6	 25
330	 26	33.3	5.2	 20
331	 26	36.0	6.9	 20
332	 26	61.3	11.5	 20
333	 26	42.0	7.0	 16
334	 26	37.3	7.2	 20
335	 26	37.3	7.0	 20
336	 26	38.5	7.7	 20
337	 26	38.0	6.5	 25
338	 26	75.0	11.1	 25
339	 26	50.0	10.2	 20
340	 26	46.0	9.2	 25
341	 26	41.0	6.8	 25
342	 26	34.3	5.8	 20
343	 26	35.0	7.2	 25
344	 26	35.0	6.6	 25
345	 26	48.0	7.0	 20
346	 26	39.0	7.6	 20
347	 26	43.3	7.2	 20
348	 26	47.3	6.7	 16
349	 26	695.3	84.9	 20
350	 26	166.5	17.7	 20
351	 26	42.8	8.6	 16
352	 26	37.0	7.7	 25
353	 26	66.0	7.9	 20
354	 26	64.0	10.8	 25
355	 26	36.0	7.4	 25
356	 26	32.5	7.1	 20
357	 26	32.0	6.9	 25
358	 26	39.0	7.0	 25
359	 26	32.3	5.5	 20
360	 26	32.0	7.2	 25
361	 26	32.0	5.8	 25
362	 26	36.5	6.5	 16
363	 26	34.3	6.3	 20
364	 26	45.3	8.3	 20
365	 26	50.0	8.6	 16
366	 26	39.0	6.7	 20
367	 26	35.0	6.8	 25
368	 26	194.0	44.4	 20
369	 26	200.0	65.8	 25
370	 26	415.0	37.1	 25
371	 26	106.0	15.1	 20
372	 26	52.0	9.0	 25
373	 26	38.0	7.0	 25
374	 26	35.0	6.6	 20
375	 26	32.0	4.6	 25
376	 26	40.0	6.6	 25
377	 26	53.3	7.2	 20
378	 26	122.0	14.9	 20
379	 26	58.5	10.0	 16
380	 26	79.5	12.4	 20
381	 26	42.5	7.9	 20
382	 26	37.0	6.4	 16
383	 26	47.0	9.7	 25
384	 26	49.0	8.6	 25
385	 26	39.3	7.1	 20
386	 26	36.0	5.7	 25
387	 26	37.0	5.7	 25
388	 26	39.0	4.9	 20
389	 26	33.0	6.8	 25
390	 26	33.0	6.0	 25
391	 26	34.5	7.0	 20
392	 26	34.0	5.3	 25
393	 26	47.0	9.1	 20
394	 26	35.8	6.6	 16
395	 26	56.0	6.8	 20
396	 26	79.3	13.3	 20
397	 26	74.5	11.7	 16
398	 26	53.0	7.6	 25
399	 26	144.0	16.0	 25
400	 26	39.3	5.9	 20
401	 26	39.0	6.9	 25
402	 26	43.0	10.4	 20
403	 26	153.0	29.1	 25
404	 26	33.0	6.1	 25
405	 26	38.8	9.5	 20
406	 26	37.0	6.4	 25
407	 26	39.0	6.9	 25
408	 26	33.3	5.9	 20
409	 26	131.0	15.4	 20
410	 26	43.8	7.2	 20
411	 26	38.0	7.6	 16
412	 26	57.3	7.2	 20
413	 26	161.3	18.6	 20
414	 26	368.0	26.0	 20
415	 26	130.0	15.4	 25
416	 26	436.0	30.5	 25
417	 26	357.3	34.0	 20
418	 26	253.0	24.4	 25
419	 26	486.0	35.1	 25
420	 26	50.5	7.6	 20
421	 26	52.0	8.9	 25
422	 26	95.0	14.3	 25
423	 26	37.0	9.3	 20
424	 26	51.3	9.1	 20
425	 26	79.5	12.6	 20
426	 26	65.3	10.6	 16
427	 26	39.3	6.8	 20
428	 26	33.3	4.7	 16
429	 26	36.0	6.2	 20
430	 26	37.0	6.5	 25
431	 26	29.0	4.9	 20
432	 26	34.0	6.4	 25
433	 26	57.0	9.7	 25
434	 26	65.0	12.0	 20
435	 26	186.0	23.0	 25
436	 26	73.0	14.1	 25
437	 26	31.0	5.3	 20
438	 26	31.0	7.0	 25
439	 26	32.0	6.4	 25
440	 26	29.3	4.3	 16
441	 26	30.0	4.2	 20
442	 26	35.0	7.0	 20
443	 26	31.0	5.6	 16
444	 26	31.3	7.7	 20
445	 26	31.0	5.0	 25
446	 26	37.3	7.6	 20
447	 26	50.0	9.2	 25
448	 26	37.0	7.4	 25
449	 26	41.0	7.1	 20
450	 26	33.0	5.4	 25
451	 26	32.0	5.6	 25
452	 26	36.0	7.3	 20
453	 26	35.0	6.9	 25
454	 26	36.0	6.0	 20
455	 26	50.0	10.9	 25
456	 26	42.0	8.6	 20
457	 26	50.5	6.7	 16
458	 26	38.3	6.9	 20
459	 26	36.5	6.6	 20
460	 26	35.5	7.7	 16
461	 26	50.0	8.1	 25
462	 26	46.0	6.3	 25
463	 26	34.0	4.8	 20
464	 26	37.0	6.5	 25
465	 26	33.0	6.3	 25
466	 26	244.8	23.6	 20
467	 26	38.0	6.7	 25
468	 26	58.0	8.2	 25
469	 26	112.5	18.8	 20
470	 26	50.0	9.2	 25
471	 26	210.5	26.1	 20
472	 26	157.3	17.9	 16
473	 26	64.5	9.6	 20
474	 26	35.0	7.4	 20
475	 26	38.8	6.2	 16
476	 26	35.3	6.6	 20
477	 26	32.3	7.6	 20
478	 26	32.0	5.9	 25
479	 26	33.0	5.9	 25
480	 26	29.3	5.9	 20
481	 26	29.0	6.4	 25
482	 26	39.0	6.2	 25
483	 26	92.8	11.9	 20
484	 26	36.0	6.7	 25
485	 26	40.0	6.3	 25
486	 26	42.3	8.3	 20
487	 26	489.5	46.8	 20
488	 26	34.0	5.3	 20
489	 26	40.3	7.5	 16
490	 26	31.3	4.3	 20
491	 26	30.3	5.3	 20
492	 26	34.0	8.5	 20
493	 26	50.0	7.3	 25
494	 26	35.0	5.5	 25
495	 26	36.0	6.9	 20
496	 26	34.0	5.8	 25
497	 26	35.0	6.0	 25
498	 26	35.5	6.5	 20
499	 26	31.0	5.6	 25
500	 26	30.0	5.2	 25
501	 26	36.5	6.4	 20
502	 26	40.0	7.1	 25
503	 26	60.3	8.2	 16
504	 26	55.0	7.7	 20
505	 26	46.0	10.4	 20
506	 26	82.0	9.5	 16
507	 26	629.5	43.8	 20
508	 26	698.0	62.1	 25
509	 26	46.3	6.0	 20
510	 26	51.0	7.8	 25
511	 26	262.0	25.1	 25
512	 26	39.3	7.1	 20
513	 26	65.0	8.4	 25
514	 26	39.0	7.0	 25
515	 26	34.3	5.6	 20
516	 26	271.0	29.8	 25
517	 26	33.0	5.8	 25
518	 26	73.8	8.4	 16
519	 26	100.5	13.6	 20
520	 26	99.0	15.6	 20
521	 26	38.0	4.4	 16
522	 26	39.3	6.8	 20
523	 26	55.0	9.2	 25
524	 26	40.3	7.6	 20
525	 26	49.0	8.5	 25
526	 26	45.3	8.0	 20
527	 26	39.0	6.6	 25
528	 26	53.0	9.0	 25
529	 26	196.5	20.8	 20
530	 26	231.0	34.2	 25
531	 26	50.0	31.0	 25
532	 26	72.5	11.0	 20
533	 26	102.0	13.5	 25
534	 26	84.5	9.0	 20
535	 26	69.3	10.4	 16
536	 26	1465.5	53.8	 20
537	 26	43.5	7.5	 20
538	 26	89.5	17.1	 16
539	 26	38.0	7.3	 25
540	 26	52.0	7.4	 25
541	 26	59.0	11.1	 20
542	 26	45.0	7.4	 25
543	 26	76.0	10.7	 25
544	 26	104.3	13.9	 20
545	 26	197.0	22.7	 25
546	 26	106.0	23.2	 25
547	 26	35.3	10.4	 20
548	 26	34.0	6.0	 25
549	 26	32.3	5.0	 20
550	 26	29.0	7.9	 16
551	 26	39.0	10.0	 20
552	 26	47.8	10.0	 16
553	 26	79.3	13.1	 20
554	 26	32.8	6.2	 20
555	 26	37.5	8.4	 20
556	 26	36.0	7.8	 25
557	 26	35.0	6.1	 25
558	 26	32.3	5.8	 20
559	 26	30.0	5.3	 25
560	 26	73.0	8.9	 25
561	 26	49.3	6.1	 20
562	 26	244.0	27.5	 25
563	 26	93.0	14.5	 25
564	 26	52.0	6.9	 20
565	 26	42.5	8.3	 20
566	 26	46.3	8.6	 20
567	 26	50.3	8.3	 16
568	 26	42.0	8.0	 20
569	 26	43.5	6.4	 20
570	 26	42.0	6.9	 20
571	 26	38.0	6.6	 25
572	 26	31.0	6.2	 25
573	 26	37.0	5.5	 20
574	 26	61.0	11.3	 25
575	 26	52.5	9.3	 20
576	 26	69.0	11.5	 25
577	 26	35.0	6.3	 25
578	 26	30.3	5.8	 20
579	 26	29.0	4.5	 25
580	 26	38.0	5.6	 25
581	 26	33.3	4.0	 16
582	 26	31.8	6.9	 20
583	 26	42.0	7.7	 20
584	 26	99.8	12.8	 16
585	 26	64.0	10.0	 20
586	 26	252.0	35.3	 25
587	 26	40.3	4.8	 20
588	 26	55.0	22.9	 25
589	 26	47.0	7.7	 25
590	 26	98.3	20.0	 20
591	 26	50.0	7.2	 25
592	 26	52.0	8.1	 25
593	 26	37.0	5.6	 20
594	 26	38.0	6.4	 25
595	 26	38.0	5.8	 25
596	 26	35.0	7.8	 16
597	 26	41.3	5.9	 20
598	 26	39.0	6.2	 20
599	 26	40.5	8.9	 16
600	 26	105.3	16.0	 20
601	 26	58.3	8.0	 20
602	 26	36.0	6.7	 25
603	 26	44.0	8.4	 25
604	 26	40.3	7.3	 20
605	 26	57.0	11.9	 25
606	 26	39.0	6.7	 25
607	 26	43.5	8.5	 20
608	 26	38.0	5.9	 25
609	 26	41.0	6.5	 25
610	 26	33.0	5.5	 20
611	 26	50.0	8.8	 25
612	 26	35.8	10.1	 20
613	 26	32.3	6.6	 16
614	 26	31.8	6.4	 20
615	 26	33.3	5.9	 20
616	 26	29.3	5.1	 16
617	 26	37.0	7.1	 25
618	 26	55.0	9.4	 25
619	 26	32.0	5.1	 20
620	 26	34.0	5.0	 25
621	 26	33.0	5.4	 25
622	 26	35.0	5.0	 20
623	 26	53.0	11.1	 25
624	 26	38.0	6.6	 25
625	 26	69.3	9.3	 20
626	 26	37.0	6.7	 25
627	 26	34.8	6.7	 16
628	 26	70.3	10.3	 20
629	 26	40.3	8.0	 20
630	 26	34.0	4.8	 16
631	 26	52.8	8.1	 20
632	 26	41.0	7.7	 20
633	 26	34.3	5.7	 20
634	 26	77.0	13.6	 25
635	 26	92.0	11.1	 25
636	 26	45.3	6.7	 20
637	 26	127.0	17.7	 25
638	 26	43.0	7.7	 25
639	 26	1264.8	187.5	 20
  0	 27	35.0	5.6	 25
  1	 27	55.0	11.9	 25
  2	 27	38.5	8.5	 20
  3	 27	30.0	5.0	 25
  4	 27	49.3	9.8	 20
  5	 27	39.0	7.3	 25
  6	 27	33.0	6.7	 25
  7	 27	49.0	8.6	 20
  8	 27	40.0	8.5	 20
  9	 27	34.8	7.1	 20
 10	 27	39.3	6.8	 16
 11	 27	34.3	6.0	 20
 12	 27	54.5	8.5	 20
 13	 27	242.8	32.2	 20
 14	 27	40.0	7.6	 25
 15	 27	313.0	44.6	 25
 16	 27	54.0	9.5	 20
 17	 27	93.0	17.2	 25
 18	 27	39.0	6.7	 25
 19	 27	38.0	5.4	 20
 20	 27	37.0	5.8	 25
 21	 27	33.0	5.5	 25
 22	 27	30.3	5.4	 20
 23	 27	33.0	7.0	 25
 24	 27	34.3	5.9	 20
 25	 27	28.3	5.7	 16
 26	 27	37.0	7.5	 20
 27	 27	80.0	9.0	 16
 28	 27	73.0	12.1	 20
 29	 27	38.0	7.9	 25
 30	 27	37.3	7.9	 20
 31	 27	111.0	11.9	 25
 32	 27	94.0	15.1	 25
 33	 27	54.0	9.8	 20
 34	 27	50.0	7.1	 25
 35	 27	61.0	12.4	 25
 36	 27	62.0	9.3	 20
 37	 27	62.0	8.9	 25
 38	 27	57.0	10.2	 25
 39	 27	35.0	5.4	 16
 40	 27	365.0	63.9	 20
 41	 27	142.3	12.4	 20
 42	 27	523.5	37.5	 16
 43	 27	35.3	5.9	 20
 44	 27	33.3	4.3	 20
 45	 27	30.0	5.2	 20
 46	 27	33.0	8.0	 25
 47	 27	35.0	6.7	 25
 48	 27	32.0	6.0	 20
 49	 27	32.0	5.6	 25
 50	 27	29.0	6.7	 25
 51	 27	31.3	6.2	 20
 52	 27	49.0	10.5	 25
 53	 27	86.3	14.1	 20
 54	 27	47.0	9.0	 25
 55	 27	34.3	5.3	 20
 56	 27	29.3	5.3	 16
 57	 27	34.0	7.4	 20
 58	 27	33.0	5.9	 20
 59	 27	34.3	6.0	 16
 60	 27	29.0	7.1	 25
 61	 27	32.0	7.2	 25
 62	 27	31.0	5.5	 20
 63	 27	32.0	6.1	 25
 64	 27	46.0	9.5	 25
 65	 27	72.3	35.8	 20
 66	 27	62.0	10.4	 25
 67	 27	35.0	6.7	 25
 68	 27	35.5	7.0	 20
 69	 27	35.0	5.7	 25
 70	 27	31.0	5.1	 25
 71	 27	42.8	7.6	 16
 72	 27	54.5	9.3	 20
 73	 27	59.0	7.9	 20
 74	 27	192.5	28.9	 16
 75	 27	43.3	6.4	 20
 76	 27	45.0	9.2	 20
 77	 27	417.0	52.8	 25
 78	 27	73.0	11.5	 25
 79	 27	166.5	25.5	 20
 80	 27	98.0	14.7	 25
 81	 27	95.0	13.4	 25
 82	 27	76.3	9.0	 20
 83	 27	42.0	6.3	 25
 84	 27	44.0	7.9	 25
 85	 27	41.0	6.3	 20
 86	 27	40.3	6.6	 20
 87	 27	78.0	12.5	 20
 88	 27	71.8	9.3	 16
 89	 27	43.5	7.7	 20
 90	 27	35.3	5.1	 20
 91	 27	233.8	26.9	 16
 92	 27	43.0	7.7	 25
 93	 27	77.0	11.1	 25
 94	 27	107.3	16.9	 20
 95	 27	283.0	25.4	 25
 96	 27	283.0	31.3	 25
 97	 27	105.3	13.2	 20
 98	 27	40.0	6.7	 25
 99	 27	86.0	12.7	 25
100	 27	1103.3	52.2	 20
101	 27	59.0	8.7	 25
102	 27	65.5	8.9	 16
103	 27	315.0	30.6	 20
104	 27	138.3	19.7	 20
105	 27	43.0	7.3	 16
106	 27	54.3	10.3	 20
107	 27	56.0	9.9	 25
108	 27	33.0	6.1	 20
109	 27	33.0	5.3	 25
110	 27	32.0	5.8	 25
111	 27	31.0	6.1	 20
112	 27	30.0	4.2	 25
113	 27	31.0	4.8	 25
114	 27	31.8	6.6	 20
115	 27	30.0	5.3	 25
116	 27	77.0	15.5	 25
117	 27	32.8	6.3	 20
118	 27	37.3	7.0	 20
119	 27	819.0	174.1	 20
120	 27	113.8	15.0	 16
121	 27	49.5	7.9	 20
122	 27	37.0	5.7	 20
123	 27	43.3	7.6	 20
124	 27	46.0	5.4	 25
125	 27	54.5	8.1	 20
126	 27	94.0	15.0	 25
127	 27	57.0	10.0	 25
128	 27	33.5	5.9	 20
129	 27	28.0	4.3	 25
130	 27	36.0	8.0	 25
131	 27	42.0	7.7	 20
132	 27	74.0	10.9	 25
133	 27	37.3	8.6	 20
134	 27	72.0	11.0	 16
135	 27	44.3	7.0	 20
136	 27	36.5	5.3	 20
137	 27	134.8	13.9	 16
138	 27	132.0	14.5	 25
139	 27	121.0	15.2	 25
140	 27	164.8	26.3	 20
141	 27	38.0	5.7	 25
142	 27	34.0	7.7	 25
143	 27	91.0	21.6	 20
144	 27	227.0	23.5	 25
145	 27	61.0	13.8	 25
146	 27	93.3	10.7	 20
147	 27	35.0	5.2	 25
148	 27	35.0	6.3	 25
149	 27	35.3	7.1	 16
150	 27	32.3	6.8	 20
151	 27	36.5	5.5	 16
152	 27	56.0	7.8	 20
153	 27	127.5	13.7	 20
154	 27	71.3	9.8	 20
155	 27	128.0	20.7	 25
156	 27	496.0	48.1	 25
157	 27	421.3	35.2	 20
158	 27	80.0	10.9	 25
159	 27	37.0	6.5	 25
160	 27	144.0	17.7	 20
161	 27	40.0	8.4	 25
162	 27	36.0	5.8	 25
163	 27	44.3	7.1	 20
164	 27	41.5	8.3	 20
165	 27	58.3	8.5	 20
166	 27	51.0	8.9	 16
167	 27	51.3	7.8	 20
168	 27	56.0	9.7	 20
169	 27	114.0	18.4	 16
170	 27	78.0	10.3	 25
171	 27	37.0	7.1	 25
172	 27	43.8	32.6	 20
173	 27	40.0	8.2	 25
174	 27	33.0	6.5	 25
175	 27	38.3	6.2	 20
176	 27	51.0	8.4	 25
177	 27	83.0	11.6	 20
178	 27	32.0	5.5	 25
179	 27	35.0	7.1	 25
180	 27	42.8	10.7	 16
181	 27	68.5	11.0	 20
182	 27	57.3	9.1	 20
183	 27	51.0	8.7	 16
184	 27	32.3	6.4	 20
185	 27	37.0	6.8	 25
186	 27	31.3	5.0	 20
187	 27	37.0	7.6	 25
188	 27	44.0	6.2	 25
189	 27	38.8	8.0	 20
190	 27	53.0	7.9	 25
191	 27	66.0	11.0	 25
192	 27	98.5	13.0	 20
193	 27	74.0	9.7	 25
194	 27	79.0	14.9	 25
195	 27	472.0	83.0	 20
196	 27	36.3	8.5	 20
197	 27	38.3	6.9	 20
198	 27	74.5	7.8	 16
199	 27	52.8	9.6	 20
200	 27	56.5	12.2	 16
201	 27	88.0	13.5	 25
202	 27	47.0	11.3	 25
203	 27	59.5	12.0	 20
204	 27	34.0	6.9	 25
205	 27	33.0	7.2	 25
206	 27	28.5	5.0	 20
207	 27	32.0	7.6	 25
208	 27	35.0	6.7	 25
209	 27	37.0	7.5	 20
210	 27	36.0	6.0	 25
211	 27	37.8	7.8	 20
212	 27	31.0	6.6	 16
213	 27	116.0	19.9	 20
214	 27	37.3	5.3	 20
215	 27	31.3	3.9	 16
216	 27	52.0	6.8	 25
217	 27	60.0	8.5	 25
218	 27	33.5	7.2	 20
219	 27	35.0	5.1	 25
220	 27	34.0	6.3	 25
221	 27	36.8	6.5	 20
222	 27	78.0	12.1	 25
223	 27	42.0	8.9	 25
224	 27	61.3	10.2	 20
225	 27	57.0	7.7	 25
226	 27	49.5	11.2	 20
227	 27	35.3	5.6	 20
228	 27	37.0	8.0	 20
229	 27	31.3	3.7	 16
230	 27	36.0	7.9	 20
231	 27	31.5	5.4	 20
232	 27	35.3	7.9	 20
233	 27	45.0	9.0	 25
234	 27	47.0	8.8	 25
235	 27	42.8	8.9	 20
236	 27	41.0	8.0	 25
237	 27	81.0	12.1	 25
238	 27	105.0	11.1	 20
239	 27	194.0	22.6	 25
240	 27	112.0	15.5	 25
241	 27	101.0	12.7	 20
242	 27	72.0	12.7	 20
243	 27	587.3	39.7	 20
244	 27	507.8	38.6	 16
245	 27	220.8	29.6	 20
246	 27	875.3	78.9	 20
247	 27	130.8	10.8	 16
248	 27	55.0	9.7	 25
249	 27	48.5	8.7	 20
250	 27	54.0	8.5	 25
251	 27	145.0	15.4	 25
252	 27	34.3	7.7	 20
253	 27	30.0	5.1	 25
254	 27	38.0	7.1	 25
255	 27	42.3	9.4	 20
256	 27	32.0	6.4	 25
257	 27	37.0	6.5	 25
258	 27	39.8	9.2	 16
259	 27	65.3	8.8	 20
260	 27	63.5	10.6	 20
261	 27	35.3	6.2	 16
262	 27	41.3	6.4	 20
263	 27	40.0	8.1	 25
264	 27	50.3	9.1	 20
265	 27	29.0	5.1	 25
266	 27	32.0	5.4	 25
267	 27	92.0	13.6	 20
268	 27	44.0	8.7	 25
269	 27	55.0	9.6	 25
270	 27	40.5	6.5	 20
271	 27	49.0	7.4	 25
272	 27	37.0	7.6	 25
273	 27	34.0	5.8	 20
274	 27	35.3	8.0	 20
275	 27	45.5	8.8	 16
276	 27	89.3	16.8	 20
277	 27	46.0	7.7	 20
278	 27	54.5	9.6	 16
279	 27	32.0	94.3	 25
280	 27	32.0	6.2	 25
281	 27	32.5	7.0	 20
282	 27	33.0	4.7	 25
283	 27	35.0	6.3	 25
284	 27	34.8	6.1	 20
285	 27	36.0	7.0	 25
286	 27	31.0	3.9	 25
287	 27	31.0	4.8	 20
288	 27	103.0	17.9	 25
289	 27	37.5	5.1	 20
290	 27	40.0	6.9	 16
291	 27	36.0	7.7	 20
292	 27	34.0	6.6	 20
293	 27	32.3	7.2	 16
294	 27	33.0	6.3	 25
295	 27	45.0	8.2	 25
296	 27	35.5	6.0	 20
297	 27	43.0	8.4	 25
298	 27	45.0	8.0	 20
299	 27	73.0	9.6	 25
300	 27	80.0	11.5	 25
301	 27	35.8	7.8	 20
302	 27	37.0	6.3	 25
303	 27	54.0	9.3	 25
304	 27	70.3	11.9	 20
305	 27	68.3	10.3	 20
306	 27	37.3	5.0	 20
307	 27	37.3	5.3	 16
308	 27	35.3	5.1	 20
309	 27	142.0	19.8	 20
310	 27	87.3	9.2	 20
311	 27	41.0	7.8	 25
312	 27	38.0	5.6	 25
313	 27	47.5	8.6	 20
314	 27	230.0	32.7	 25
315	 27	123.0	17.4	 25
316	 27	1692.8	164.4	 20
317	 27	225.0	37.2	 25
318	 27	38.0	6.6	 25
319	 27	49.0	7.7	 20
320	 27	39.3	9.5	 20
321	 27	31.0	5.1	 20
322	 27	32.5	5.7	 16
323	 27	34.0	5.9	 20
324	 27	54.5	8.8	 16
325	 27	34.5	6.0	 20
326	 27	195.0	19.7	 25
327	 27	40.0	7.7	 20
328	 27	35.0	6.1	 25
329	 27	47.0	8.1	 25
330	 27	31.3	7.0	 20
331	 27	36.0	6.8	 25
332	 27	36.0	4.6	 25
333	 27	77.5	14.3	 20
334	 27	84.0	13.8	 25
335	 27	48.0	9.6	 25
336	 27	57.3	6.5	 16
337	 27	57.3	7.7	 20
338	 27	51.3	8.7	 20
339	 27	141.8	15.9	 16
340	 27	106.5	14.1	 20
341	 27	109.0	16.9	 25
342	 27	79.3	17.0	 20
343	 27	223.0	33.9	 25
344	 27	76.0	12.0	 25
345	 27	33.5	6.4	 20
346	 27	33.0	5.5	 25
347	 27	33.0	5.3	 25
348	 27	41.3	7.7	 20
349	 27	34.0	5.9	 25
350	 27	31.3	6.1	 20
351	 27	31.0	5.4	 25
352	 27	120.0	22.5	 20
353	 27	34.5	4.9	 16
354	 27	53.3	8.7	 20
355	 27	59.3	9.1	 20
356	 27	35.3	6.5	 16
357	 27	36.0	8.3	 25
358	 27	149.0	16.8	 25
359	 27	57.3	9.6	 20
360	 27	42.0	9.5	 25
361	 27	47.0	9.8	 25
362	 27	42.0	7.1	 20
363	 27	39.0	6.7	 25
364	 27	52.0	9.1	 25
365	 27	35.0	7.5	 20
366	 27	30.0	3.8	 25
367	 27	558.0	74.4	 20
368	 27	38.0	8.0	 16
369	 27	38.0	10.7	 20
370	 27	125.0	16.1	 20
371	 27	227.5	22.4	 16
372	 27	185.0	20.1	 25
373	 27	67.5	8.0	 20
374	 27	40.0	7.9	 25
375	 27	30.0	6.0	 25
376	 27	271.0	26.8	 20
377	 27	73.0	9.8	 25
378	 27	88.0	12.5	 25
379	 27	37.3	7.2	 20
380	 27	59.0	9.1	 25
381	 27	46.0	7.1	 25
382	 27	220.5	52.7	 20
383	 27	52.3	6.4	 20
384	 27	48.5	7.3	 20
385	 27	311.8	39.1	 16
386	 27	125.0	13.1	 20
387	 27	44.3	7.4	 20
388	 27	118.5	17.1	 20
389	 27	58.0	8.5	 25
390	 27	45.0	7.3	 25
391	 27	38.0	5.5	 20
392	 27	35.0	6.4	 25
393	 27	35.0	5.0	 25
394	 27	41.5	8.7	 20
395	 27	44.0	7.3	 25
396	 27	48.0	8.0	 25
397	 27	33.5	7.1	 20
398	 27	37.3	7.7	 20
399	 27	71.5	12.3	 16
400	 27	52.5	9.4	 20
401	 27	36.0	6.7	 20
402	 27	54.0	6.6	 16
403	 27	56.3	8.3	 20
404	 27	40.0	8.0	 25
405	 27	80.5	16.1	 20
406	 27	72.0	13.8	 25
407	 27	32.0	5.9	 25
408	 27	31.0	7.7	 20
409	 27	32.0	6.0	 25
410	 27	40.0	8.9	 25
411	 27	167.5	26.3	 20
412	 27	39.0	7.7	 25
413	 27	784.0	169.6	 25
414	 27	270.5	21.2	 16
415	 27	153.0	18.0	 20
416	 27	96.5	9.4	 20
417	 27	153.3	17.0	 16
418	 27	141.5	15.5	 20
419	 27	149.0	22.2	 25
420	 27	75.3	9.2	 20
421	 27	47.0	7.3	 25
422	 27	61.8	7.2	 20
423	 27	32.0	5.9	 25
424	 27	34.0	7.1	 25
425	 27	31.3	6.0	 20
426	 27	65.0	10.6	 25
427	 27	87.0	12.3	 25
428	 27	33.3	6.8	 20
429	 27	36.0	6.7	 25
430	 27	67.3	8.8	 20
431	 27	39.3	5.1	 16
432	 27	35.5	5.4	 20
433	 27	108.3	15.9	 20
434	 27	142.5	21.6	 16
435	 27	52.0	11.0	 25
436	 27	169.0	19.7	 25
437	 27	89.3	11.6	 20
438	 27	45.0	5.7	 25
439	 27	34.0	6.8	 25
440	 27	34.5	5.8	 20
441	 27	86.0	17.2	 25
442	 27	35.0	7.8	 25
443	 27	58.5	9.4	 20
444	 27	99.0	18.4	 25
445	 27	36.8	7.4	 20
446	 27	34.0	7.2	 16
447	 27	79.3	13.2	 20
448	 27	38.3	7.7	 16
449	 27	43.0	5.8	 20
450	 27	38.3	7.0	 20
451	 27	43.3	8.8	 20
452	 27	43.0	6.9	 25
453	 27	81.0	9.8	 25
454	 27	34.8	6.0	 20
455	 27	35.0	7.0	 25
456	 27	38.0	6.8	 25
457	 27	69.5	7.6	 20
458	 27	156.0	24.2	 25
459	 27	80.0	15.4	 25
460	 27	228.3	48.7	 20
461	 27	176.3	19.9	 20
462	 27	36.3	6.9	 20
463	 27	28.3	3.9	 16
464	 27	109.8	17.1	 20
465	 27	42.3	5.7	 20
466	 27	36.3	7.6	 20
467	 27	31.0	7.2	 25
468	 27	38.0	7.7	 25
469	 27	42.3	5.7	 20
470	 27	38.0	7.1	 25
471	 27	31.0	4.5	 25
472	 27	33.5	5.9	 20
473	 27	31.0	7.0	 25
474	 27	32.0	5.0	 20
475	 27	33.0	6.2	 25
476	 27	33.0	5.7	 25
477	 27	222.3	18.5	 16
478	 27	310.8	54.7	 20
479	 27	35.0	5.8	 20
480	 27	31.0	8.1	 16
481	 27	66.0	12.6	 20
482	 27	84.0	14.1	 25
483	 27	47.5	7.5	 20
484	 27	56.0	11.3	 25
485	 27	37.0	6.5	 25
486	 27	39.3	6.9	 20
487	 27	50.0	9.2	 25
488	 27	56.0	10.3	 25
489	 27	111.8	19.3	 20
490	 27	43.0	6.1	 25
491	 27	37.0	6.6	 25
492	 27	313.0	33.3	 16
493	 27	32.0	5.8	 20
494	 27	35.0	4.4	 20
495	 27	32.3	6.0	 16
496	 27	160.8	20.6	 20
497	 27	415.3	51.3	 20
498	 27	209.0	32.9	 25
499	 27	60.0	8.6	 25
500	 27	51.3	10.8	 20
501	 27	33.0	6.5	 25
502	 27	58.0	8.2	 25
503	 27	132.0	14.3	 20
504	 27	47.0	6.8	 25
505	 27	32.0	4.7	 25
506	 27	40.5	6.5	 20
507	 27	43.0	13.6	 25
508	 27	42.5	7.6	 20
509	 27	35.0	6.2	 16
510	 27	34.0	5.6	 20
511	 27	49.0	7.6	 20
512	 27	43.3	6.0	 16
513	 27	52.0	11.9	 25
514	 27	254.0	30.4	 25
515	 27	144.8	25.6	 20
516	 27	281.0	26.6	 25
517	 27	83.0	12.7	 25
518	 27	48.3	8.8	 20
519	 27	102.0	20.7	 25
520	 27	30.0	6.2	 25
521	 27	36.0	6.7	 20
522	 27	39.0	7.9	 25
523	 27	37.0	6.3	 16
524	 27	40.0	5.9	 20
525	 27	38.0	6.2	 20
526	 27	46.3	6.2	 16
527	 27	129.5	15.6	 20
528	 27	31.3	3.1	 20
529	 27	33.5	5.8	 20
530	 27	76.0	12.3	 25
531	 27	35.0	5.3	 25
532	 27	46.0	9.5	 20
533	 27	1548.0	136.0	 25
534	 27	51.0	8.8	 25
535	 27	46.0	6.5	 20
536	 27	57.0	26.4	 25
537	 27	33.0	6.2	 25
538	 27	40.0	7.0	 20
539	 27	35.0	5.9	 20
540	 27	32.5	4.5	 20
541	 27	38.5	7.9	 16
542	 27	37.0	7.7	 20
543	 27	64.3	9.4	 20
544	 27	46.3	5.8	 20
545	 27	30.0	5.5	 25
546	 27	35.0	5.2	 20
547	 27	32.0	6.6	 25
548	 27	32.0	6.1	 25
549	 27	58.3	10.8	 20
550	 27	80.0	20.3	 25
551	 27	32.0	4.8	 25
552	 27	67.0	7.6	 20
553	 27	63.0	9.9	 25
554	 27	42.0	6.9	 25
555	 27	42.5	9.6	 16
556	 27	37.3	7.2	 20
557	 27	47.3	8.5	 20
558	 27	37.0	6.5	 16
559	 27	80.8	16.2	 20
560	 27	49.0	6.0	 25
561	 27	66.5	10.7	 20
562	 27	48.0	7.2	 25
563	 27	59.0	16.1	 25
564	 27	62.3	8.0	 20
565	 27	38.0	6.4	 25
566	 27	38.0	6.4	 25
567	 27	33.0	6.3	 20
568	 27	34.0	6.3	 25
569	 27	86.0	17.8	 25
570	 27	40.8	7.3	 16
571	 27	67.0	10.4	 20
572	 27	52.3	10.5	 16
573	 27	33.0	6.1	 20
574	 27	41.3	7.0	 20
575	 27	36.3	4.5	 20
576	 27	43.0	9.0	 25
577	 27	38.0	7.6	 25
578	 27	35.3	4.9	 20
579	 27	32.0	5.3	 25
580	 27	39.0	6.6	 25
581	 27	36.0	5.1	 20
582	 27	30.0	5.5	 25
583	 27	285.0	54.3	 25
584	 27	44.3	7.8	 20
585	 27	276.0	65.5	 25
586	 27	105.0	15.3	 20
587	 27	74.3	9.0	 16
588	 27	38.3	6.9	 20
589	 27	101.5	16.2	 20
590	 27	60.3	9.8	 16
591	 27	41.0	6.7	 25
592	 27	55.0	10.8	 25
593	 27	37.3	6.1	 20
594	 27	39.0	8.0	 25
595	 27	57.0	10.5	 20
596	 27	45.0	8.2	 25
597	 27	161.0	31.3	 25
598	 27	30.3	4.8	 20
599	 27	38.0	6.0	 25
600	 27	39.0	7.4	 25
601	 27	37.3	8.9	 16
602	 27	30.0	6.4	 20
603	 27	35.3	7.0	 20
604	 27	37.3	5.2	 16
605	 27	42.3	6.7	 20
606	 27	42.0	8.5	 20
607	 27	546.0	55.5	 20
608	 27	47.0	6.3	 25
609	 27	114.0	17.4	 25
610	 27	108.3	18.4	 20
611	 27	48.0	8.0	 25
612	 27	47.0	10.2	 25
613	 27	45.8	8.1	 20
614	 27	46.0	8.0	 25
615	 27	38.0	7.1	 25
616	 27	45.0	7.5	 20
617	 27	92.8	14.0	 20
618	 27	43.0	6.6	 20
619	 27	68.0	10.6	 16
620	 27	54.0	7.0	 20
621	 27	29.8	4.4	 16
622	 27	37.0	6.0	 25
623	 27	36.0	6.7	 25
624	 27	42.0	7.3	 20
625	 27	158.0	26.9	 25
626	 27	36.0	6.1	 25
627	 27	35.0	5.3	 20
628	 27	80.0	13.1	 25
629	 27	68.0	13.5	 25
630	 27	511.3	82.1	 20
631	 27	62.0	10.4	 25
632	 27	130.0	26.0	 25
633	 27	57.3	8.2	 16
634	 27	121.0	14.8	 20
635	 27	62.0	11.6	 20
636	 27	93.0	11.8	 16
637	 27	288.8	27.8	 20
638	 27	135.0	23.2	 25
639	 27	37.0	6.5	 20
  0	 28	1054.5	121.0	 20
  1	 28	36.5	6.0	 16
  2	 28	31.8	6.0	 20
  3	 28	31.0	5.4	 25
  4	 28	35.0	6.3	 20
  5	 28	35.0	7.1	 25
  6	 28	31.0	4.3	 25
  7	 28	42.0	11.1	 20
  8	 28	44.0	8.4	 25
  9	 28	33.0	6.4	 25
 10	 28	35.3	6.4	 20
 11	 28	31.0	5.5	 25
 12	 28	61.0	10.6	 25
 13	 28	115.8	17.5	 16
 14	 28	41.0	5.8	 20
 15	 28	48.3	7.1	 20
 16	 28	52.3	9.2	 16
 17	 28	46.5	8.5	 20
 18	 28	39.5	10.9	 20
 19	 28	39.8	14.1	 20
 20	 28	40.0	8.2	 25
 21	 28	39.3	6.4	 20
 22	 28	36.0	6.3	 25
 23	 28	33.0	6.5	 25
 24	 28	31.5	5.9	 20
 25	 28	32.0	6.0	 25
 26	 28	33.0	5.9	 25
 27	 28	40.0	6.7	 20
 28	 28	52.0	7.1	 25
 29	 28	40.0	7.1	 20
 30	 28	45.5	11.9	 16
 31	 28	70.5	13.7	 20
 32	 28	69.5	14.1	 20
 33	 28	46.5	7.3	 16
 34	 28	44.0	8.3	 25
 35	 28	41.0	6.6	 25
 36	 28	87.5	18.1	 20
 37	 28	82.0	11.7	 25
 38	 28	64.0	8.1	 25
 39	 28	38.0	5.6	 20
 40	 28	119.0	22.9	 25
 41	 28	94.0	13.0	 25
 42	 28	274.3	36.3	 20
 43	 28	42.0	8.0	 25
 44	 28	39.0	8.9	 25
 45	 28	34.0	5.2	 16
 46	 28	34.0	6.1	 20
 47	 28	37.0	7.9	 16
 48	 28	31.0	6.2	 20
 49	 28	33.8	5.7	 20
 50	 28	34.0	4.8	 20
 51	 28	32.0	5.1	 25
 52	 28	37.0	6.1	 25
 53	 28	46.5	8.4	 20
 54	 28	49.0	7.9	 25
 55	 28	27.0	5.0	 25
 56	 28	33.5	6.6	 20
 57	 28	31.0	5.1	 25
 58	 28	35.0	6.2	 25
 59	 28	30.3	5.0	 20
 60	 28	29.0	4.4	 20
 61	 28	30.3	6.0	 20
 62	 28	29.3	5.1	 16
 63	 28	30.0	6.6	 20
 64	 28	32.0	6.7	 20
 65	 28	37.5	7.5	 16
 66	 28	41.0	9.0	 25
 67	 28	31.0	8.2	 25
 68	 28	33.3	6.6	 20
 69	 28	30.0	5.7	 25
 70	 28	33.0	5.4	 25
 71	 28	42.0	6.4	 20
 72	 28	38.0	5.6	 25
 73	 28	42.3	9.4	 20
 74	 28	150.0	17.7	 25
 75	 28	41.0	7.7	 25
 76	 28	35.5	5.2	 16
 77	 28	76.0	10.2	 20
 78	 28	39.0	8.3	 20
 79	 28	64.5	10.8	 16
 80	 28	58.3	9.2	 20
 81	 28	64.0	11.9	 25
 82	 28	85.3	8.0	 20
 83	 28	35.0	7.0	 25
 84	 28	44.0	8.6	 25
 85	 28	35.3	5.8	 20
 86	 28	36.0	6.0	 25
 87	 28	45.0	8.4	 25
 88	 28	42.0	9.0	 20
 89	 28	35.0	6.1	 25
 90	 28	35.0	7.3	 25
 91	 28	151.0	18.6	 20
 92	 28	46.0	8.3	 20
 93	 28	87.0	10.8	 20
 94	 28	79.5	11.2	 16
 95	 28	179.3	25.0	 20
 96	 28	173.8	19.2	 16
 97	 28	88.0	20.2	 25
 98	 28	37.0	7.1	 25
 99	 28	48.0	9.7	 20
100	 28	531.0	77.1	 25
101	 28	65.0	9.3	 25
102	 28	74.3	10.9	 20
103	 28	208.0	27.3	 25
104	 28	140.0	19.6	 25
105	 28	72.0	11.4	 20
106	 28	60.0	9.9	 25
107	 28	72.0	13.2	 20
108	 28	38.0	7.1	 16
109	 28	30.3	5.6	 20
110	 28	36.0	5.3	 20
111	 28	36.3	4.8	 16
112	 28	34.0	6.2	 25
113	 28	31.0	6.5	 25
114	 28	31.5	5.2	 20
115	 28	31.0	5.2	 25
116	 28	33.0	7.2	 25
117	 28	35.5	6.7	 20
118	 28	38.0	7.4	 25
119	 28	237.0	62.6	 25
120	 28	78.5	14.3	 20
121	 28	93.0	13.2	 25
122	 28	43.0	6.1	 20
123	 28	45.5	7.7	 20
124	 28	38.0	7.3	 20
125	 28	36.3	5.5	 16
126	 28	43.3	10.5	 20
127	 28	34.8	7.2	 20
128	 28	32.3	6.6	 20
129	 28	35.0	6.1	 25
130	 28	30.0	4.4	 25
131	 28	33.0	6.7	 20
132	 28	33.0	5.8	 25
133	 28	32.0	5.8	 25
134	 28	42.0	13.9	 20
135	 28	30.0	5.3	 25
136	 28	39.0	6.3	 25
137	 28	93.5	15.7	 20
138	 28	86.3	12.2	 20
139	 28	69.3	10.7	 20
140	 28	47.5	6.5	 16
141	 28	41.3	9.2	 20
142	 28	34.0	5.3	 20
143	 28	78.8	14.6	 16
144	 28	137.0	24.8	 25
145	 28	93.0	15.2	 20
146	 28	129.0	17.8	 25
147	 28	47.0	6.1	 25
148	 28	40.3	9.0	 20
149	 28	47.0	5.7	 25
150	 28	37.0	7.6	 25
151	 28	32.5	5.6	 20
152	 28	43.0	8.5	 25
153	 28	79.0	11.1	 25
154	 28	58.0	25.7	 16
155	 28	122.0	9.9	 20
156	 28	1096.0	90.9	 20
157	 28	292.0	26.1	 16
158	 28	105.3	10.9	 20
159	 28	53.0	10.1	 25
160	 28	67.0	8.7	 20
161	 28	38.0	15.6	 25
162	 28	33.0	7.1	 25
163	 28	37.3	6.6	 20
164	 28	39.0	6.3	 25
165	 28	106.0	20.0	 25
166	 28	56.3	9.6	 20
167	 28	94.0	18.6	 25
168	 28	125.0	15.5	 25
169	 28	99.5	11.6	 20
170	 28	70.8	12.9	 20
171	 28	35.5	6.8	 16
172	 28	40.0	5.5	 20
173	 28	40.5	8.9	 20
174	 28	32.0	5.6	 16
175	 28	34.0	7.0	 25
176	 28	38.0	5.7	 25
177	 28	43.3	8.4	 20
178	 28	31.0	5.6	 25
179	 28	37.0	6.6	 25
180	 28	44.5	7.1	 20
181	 28	118.0	13.5	 25
182	 28	114.0	13.3	 25
183	 28	47.0	6.9	 20
184	 28	33.0	6.8	 25
185	 28	36.0	7.2	 20
186	 28	36.5	7.6	 16
187	 28	37.0	8.2	 20
188	 28	34.8	7.0	 20
189	 28	32.3	3.1	 16
190	 28	47.0	5.9	 25
191	 28	43.0	9.6	 25
192	 28	160.3	19.8	 20
193	 28	34.0	7.6	 25
194	 28	40.0	9.1	 25
195	 28	47.0	7.4	 20
196	 28	34.0	6.3	 25
197	 28	36.0	6.4	 20
198	 28	38.0	8.1	 25
199	 28	46.0	7.1	 25
200	 28	52.0	7.3	 20
201	 28	70.0	10.1	 20
202	 28	47.8	10.0	 20
203	 28	58.0	8.0	 16
204	 28	35.3	6.6	 20
205	 28	37.3	6.3	 20
206	 28	33.8	5.9	 20
207	 28	33.0	6.1	 25
208	 28	36.0	7.8	 25
209	 28	39.5	8.1	 20
210	 28	49.0	11.0	 25
211	 28	34.0	6.0	 25
212	 28	29.8	6.0	 20
213	 28	34.0	5.8	 25
214	 28	33.0	5.5	 25
215	 28	31.0	3.5	 20
216	 28	32.3	7.4	 20
217	 28	39.3	6.9	 20
218	 28	43.3	7.5	 16
219	 28	37.3	6.5	 20
220	 28	34.3	6.6	 16
221	 28	42.8	6.3	 20
222	 28	53.0	8.5	 25
223	 28	38.5	7.0	 20
224	 28	35.0	7.4	 25
225	 28	34.0	4.6	 25
226	 28	50.5	7.1	 20
227	 28	33.0	4.9	 25
228	 28	31.0	4.4	 25
229	 28	35.0	6.7	 20
230	 28	34.0	6.8	 25
231	 28	33.0	5.5	 25
232	 28	33.0	5.5	 16
233	 28	34.0	6.5	 20
234	 28	36.3	9.9	 20
235	 28	31.8	4.5	 16
236	 28	35.3	5.0	 20
237	 28	48.0	5.8	 25
238	 28	78.3	11.2	 20
239	 28	69.0	10.2	 25
240	 28	239.0	40.1	 25
241	 28	66.5	10.1	 20
242	 28	48.0	12.0	 25
243	 28	953.0	110.5	 25
244	 28	2170.5	172.4	 20
245	 28	232.0	25.3	 25
246	 28	783.3	46.4	 20
247	 28	113.0	15.5	 25
248	 28	49.3	8.7	 20
249	 28	34.5	6.6	 16
250	 28	35.0	7.2	 20
251	 28	39.0	4.1	 20
252	 28	38.0	6.0	 16
253	 28	34.0	5.9	 25
254	 28	37.0	7.1	 25
255	 28	34.3	6.8	 20
256	 28	36.0	5.7	 25
257	 28	36.0	5.0	 25
258	 28	37.3	6.0	 20
259	 28	51.0	8.2	 25
260	 28	48.0	9.6	 25
261	 28	36.0	6.1	 20
262	 28	35.0	5.7	 25
263	 28	29.5	5.0	 20
264	 28	34.0	6.4	 16
265	 28	32.0	7.9	 20
266	 28	44.3	10.1	 20
267	 28	102.8	12.6	 16
268	 28	42.0	7.7	 25
269	 28	53.5	8.8	 20
270	 28	40.0	5.6	 25
271	 28	37.0	6.4	 25
272	 28	38.5	7.7	 20
273	 28	35.0	5.9	 25
274	 28	34.0	5.3	 25
275	 28	40.0	8.3	 20
276	 28	49.0	11.5	 25
277	 28	45.0	8.2	 25
278	 28	34.0	6.6	 20
279	 28	36.0	7.8	 20
280	 28	39.0	7.6	 20
281	 28	35.0	6.1	 16
282	 28	35.3	6.0	 20
283	 28	38.8	8.5	 20
284	 28	33.3	6.2	 20
285	 28	31.0	5.0	 25
286	 28	31.0	4.4	 25
287	 28	30.0	6.2	 20
288	 28	42.0	7.9	 25
289	 28	73.0	12.5	 25
290	 28	40.3	7.3	 20
291	 28	31.0	5.8	 25
292	 28	32.0	5.7	 25
293	 28	32.3	4.9	 20
294	 28	30.5	4.0	 20
295	 28	50.5	8.9	 16
296	 28	38.0	7.1	 20
297	 28	30.0	5.6	 20
298	 28	40.0	7.2	 16
299	 28	53.3	8.8	 20
300	 28	40.0	6.3	 25
301	 28	32.3	6.3	 20
302	 28	41.0	8.2	 25
303	 28	42.0	7.7	 25
304	 28	42.5	8.9	 20
305	 28	53.0	8.0	 25
306	 28	31.0	6.2	 25
307	 28	37.3	5.9	 20
308	 28	30.0	6.0	 25
309	 28	76.0	14.7	 25
310	 28	36.8	6.5	 16
311	 28	35.5	8.2	 20
312	 28	34.8	7.9	 20
313	 28	39.3	6.3	 16
314	 28	106.0	13.3	 20
315	 28	57.0	7.5	 25
316	 28	569.5	67.2	 20
317	 28	106.0	16.9	 25
318	 28	38.3	7.0	 20
319	 28	39.0	6.3	 25
320	 28	42.0	7.7	 25
321	 28	30.5	5.4	 20
322	 28	30.0	6.1	 25
323	 28	33.0	6.6	 25
324	 28	30.0	5.8	 20
325	 28	31.0	5.7	 25
326	 28	37.3	6.1	 20
327	 28	36.3	15.8	 16
328	 28	32.3	7.0	 20
329	 28	29.3	5.6	 20
330	 28	31.3	5.5	 16
331	 28	40.0	6.6	 25
332	 28	32.0	5.0	 25
333	 28	68.5	9.5	 20
334	 28	77.0	9.5	 25
335	 28	85.0	13.3	 25
336	 28	160.0	18.1	 20
337	 28	81.0	12.4	 25
338	 28	75.0	10.1	 25
339	 28	315.3	19.3	 20
340	 28	123.0	15.3	 25
341	 28	186.0	17.9	 20
342	 28	93.0	8.6	 16
343	 28	119.0	12.0	 20
344	 28	130.0	18.3	 16
345	 28	65.3	12.7	 20
346	 28	36.0	6.5	 25
347	 28	32.0	5.6	 20
348	 28	33.0	6.5	 25
349	 28	34.0	6.8	 25
350	 28	32.3	5.2	 20
351	 28	33.0	7.5	 25
352	 28	36.0	6.3	 25
353	 28	31.3	6.2	 20
354	 28	44.0	6.3	 25
355	 28	37.0	6.9	 25
356	 28	34.0	6.4	 20
357	 28	34.0	7.3	 20
358	 28	59.5	8.7	 20
359	 28	58.0	11.1	 16
360	 28	39.3	6.2	 20
361	 28	80.3	13.2	 20
362	 28	36.0	5.9	 20
363	 28	42.0	6.0	 25
364	 28	37.0	6.4	 25
365	 28	35.3	7.0	 20
366	 28	33.0	6.0	 25
367	 28	51.0	9.6	 25
368	 28	33.5	7.2	 20
369	 28	37.0	7.3	 25
370	 28	157.8	26.6	 20
371	 28	476.0	46.1	 25
372	 28	187.5	21.3	 20
373	 28	38.3	6.3	 16
374	 28	34.0	5.7	 20
375	 28	32.3	5.7	 20
376	 28	84.0	17.8	 16
377	 28	42.0	7.3	 20
378	 28	99.0	13.7	 25
379	 28	45.0	7.9	 20
380	 28	91.0	12.6	 25
381	 28	41.0	8.4	 25
382	 28	61.0	7.8	 20
383	 28	68.0	9.6	 25
384	 28	42.0	8.0	 25
385	 28	67.0	24.0	 20
386	 28	64.0	10.7	 25
387	 28	39.0	7.6	 25
388	 28	43.5	10.4	 16
389	 28	42.3	7.2	 20
390	 28	32.0	6.1	 20
391	 28	40.0	6.0	 16
392	 28	42.5	6.4	 20
393	 28	43.0	5.9	 20
394	 28	35.0	6.6	 25
395	 28	32.0	5.5	 25
396	 28	39.5	7.2	 20
397	 28	34.0	5.3	 25
398	 28	35.0	6.3	 25
399	 28	39.0	6.6	 20
400	 28	47.0	8.7	 25
401	 28	34.0	6.8	 25
402	 28	37.5	6.4	 20
403	 28	37.0	7.2	 25
404	 28	36.0	5.3	 20
405	 28	53.5	7.0	 16
406	 28	47.0	12.3	 20
407	 28	34.5	7.9	 20
408	 28	32.0	5.3	 16
409	 28	35.0	5.9	 25
410	 28	33.0	6.0	 25
411	 28	53.0	6.2	 20
412	 28	41.0	7.4	 25
413	 28	300.0	61.8	 25
414	 28	158.5	20.8	 20
415	 28	107.0	9.9	 25
416	 28	112.0	15.6	 25
417	 28	71.5	12.4	 20
418	 28	181.0	14.9	 25
419	 28	214.5	17.1	 16
420	 28	46.3	8.8	 20
421	 28	37.3	5.9	 20
422	 28	64.3	11.1	 16
423	 28	30.5	7.2	 20
424	 28	30.0	5.4	 20
425	 28	33.3	7.5	 20
426	 28	70.0	12.3	 25
427	 28	57.0	6.7	 25
428	 28	32.0	5.7	 20
429	 28	34.0	5.7	 25
430	 28	49.0	9.0	 25
431	 28	37.3	7.2	 20
432	 28	36.0	6.3	 25
433	 28	34.0	6.8	 25
434	 28	68.3	9.2	 20
435	 28	39.8	9.0	 20
436	 28	190.8	21.5	 20
437	 28	58.5	8.3	 16
438	 28	38.0	5.6	 20
439	 28	34.3	7.2	 20
440	 28	33.3	5.6	 20
441	 28	46.0	10.9	 25
442	 28	33.5	6.4	 20
443	 28	42.0	7.0	 25
444	 28	88.0	11.8	 25
445	 28	35.3	6.1	 20
446	 28	34.0	6.2	 25
447	 28	34.0	5.2	 25
448	 28	39.5	8.1	 20
449	 28	36.0	6.4	 25
450	 28	37.0	5.5	 25
451	 28	36.8	8.4	 16
452	 28	34.3	5.9	 20
453	 28	53.0	9.9	 20
454	 28	36.5	8.9	 16
455	 28	33.0	5.1	 20
456	 28	48.0	7.5	 25
457	 28	93.3	14.5	 20
458	 28	269.0	26.9	 25
459	 28	76.0	10.7	 25
460	 28	104.5	15.5	 20
461	 28	273.0	26.6	 25
462	 28	40.0	7.6	 25
463	 28	36.0	6.1	 20
464	 28	40.0	6.4	 25
465	 28	41.0	6.8	 25
466	 28	32.5	5.8	 16
467	 28	30.0	6.8	 20
468	 28	39.0	8.5	 16
469	 28	42.0	7.1	 20
470	 28	40.5	6.4	 20
471	 28	31.8	6.4	 20
472	 28	34.0	6.9	 25
473	 28	33.0	7.2	 25
474	 28	32.0	6.2	 20
475	 28	31.0	6.1	 25
476	 28	36.0	7.7	 25
477	 28	190.8	17.5	 20
478	 28	77.0	17.0	 25
479	 28	34.0	6.0	 25
480	 28	35.0	6.9	 20
481	 28	33.0	5.4	 25
482	 28	48.3	8.4	 20
483	 28	45.5	7.4	 16
484	 28	38.3	7.4	 20
485	 28	37.8	8.2	 20
486	 28	38.0	4.4	 16
487	 28	63.0	10.2	 25
488	 28	43.0	6.9	 25
489	 28	53.0	10.9	 20
490	 28	40.0	7.7	 25
491	 28	38.0	6.5	 25
492	 28	77.3	14.7	 20
493	 28	32.0	5.4	 25
494	 28	33.5	5.3	 20
495	 28	32.0	5.4	 25
496	 28	53.0	10.3	 25
497	 28	85.5	9.4	 16
498	 28	82.0	15.4	 20
499	 28	39.3	7.4	 20
500	 28	34.0	7.0	 16
501	 28	35.3	6.3	 20
502	 28	38.3	7.4	 20
503	 28	52.3	9.1	 20
504	 28	36.0	8.8	 25
505	 28	41.0	5.8	 25
506	 28	48.3	7.3	 20
507	 28	47.0	8.2	 25
508	 28	50.0	9.2	 25
509	 28	30.3	5.1	 20
510	 28	30.0	5.9	 25
511	 28	33.0	4.6	 25
512	 28	36.5	7.0	 20
513	 28	44.3	7.4	 20
514	 28	78.3	10.9	 20
515	 28	48.0	6.7	 16
516	 28	119.5	16.9	 20
517	 28	108.0	15.0	 16
518	 28	40.0	7.5	 25
519	 28	39.0	7.2	 25
520	 28	34.3	7.3	 20
521	 28	37.0	6.5	 25
522	 28	39.0	6.3	 25
523	 28	33.3	7.3	 20
524	 28	34.0	7.3	 25
525	 28	46.0	7.5	 25
526	 28	61.0	11.1	 20
527	 28	87.0	10.4	 25
528	 28	31.0	5.5	 25
529	 28	41.3	7.9	 16
530	 28	52.3	8.4	 20
531	 28	35.0	5.5	 20
532	 28	77.0	10.5	 16
533	 28	1050.0	75.3	 20
534	 28	48.0	8.4	 25
535	 28	43.5	6.3	 20
536	 28	34.0	5.4	 25
537	 28	36.0	6.5	 25
538	 28	31.0	6.1	 20
539	 28	32.0	4.7	 25
540	 28	36.0	6.2	 25
541	 28	53.0	8.2	 20
542	 28	34.0	4.4	 25
543	 28	42.0	7.0	 20
544	 28	35.0	6.6	 20
545	 28	32.5	5.6	 20
546	 28	46.0	7.5	 16
547	 28	33.5	7.2	 20
548	 28	33.3	6.0	 20
549	 28	30.8	7.3	 20
550	 28	45.0	8.1	 25
551	 28	32.0	4.9	 25
552	 28	127.8	13.9	 20
553	 28	41.0	7.8	 25
554	 28	32.0	4.7	 25
555	 28	31.0	8.9	 20
556	 28	53.0	9.2	 25
557	 28	95.0	14.1	 25
558	 28	37.0	6.7	 20
559	 28	47.0	8.7	 25
560	 28	45.8	8.6	 20
561	 28	65.3	10.3	 16
562	 28	59.3	11.4	 20
563	 28	109.0	15.3	 20
564	 28	45.0	9.0	 16
565	 28	44.0	8.2	 25
566	 28	99.3	15.2	 20
567	 28	32.0	5.7	 25
568	 28	36.0	6.2	 25
569	 28	44.3	9.1	 20
570	 28	38.0	7.0	 25
571	 28	61.0	10.9	 25
572	 28	35.3	5.6	 20
573	 28	30.0	5.5	 25
574	 28	32.0	5.6	 25
575	 28	34.3	5.7	 16
576	 28	46.0	6.2	 20
577	 28	35.3	6.1	 20
578	 28	34.3	7.0	 16
579	 28	32.3	6.3	 20
580	 28	46.0	8.4	 20
581	 28	33.3	5.0	 20
582	 28	32.0	5.6	 25
583	 28	80.0	16.4	 25
584	 28	31.0	5.5	 20
585	 28	86.0	12.8	 25
586	 28	123.0	14.8	 25
587	 28	70.0	9.2	 20
588	 28	39.0	7.0	 25
589	 28	75.0	14.4	 25
590	 28	65.3	12.9	 20
591	 28	57.8	7.7	 20
592	 28	41.3	8.5	 16
593	 28	33.3	5.6	 20
594	 28	31.0	4.4	 20
595	 28	44.8	7.6	 16
596	 28	33.0	6.2	 25
597	 28	59.0	11.7	 25
598	 28	27.3	5.2	 20
599	 28	32.0	4.5	 25
600	 28	35.0	5.6	 25
601	 28	33.3	4.1	 20
602	 28	29.0	5.3	 25
603	 28	31.0	5.3	 25
604	 28	33.5	7.2	 20
605	 28	48.0	8.0	 25
606	 28	39.0	7.2	 25
607	 28	255.0	19.3	 16
608	 28	41.5	10.1	 20
609	 28	59.0	7.1	 20
610	 28	56.5	9.7	 16
611	 28	38.3	7.5	 20
612	 28	37.0	5.5	 25
613	 28	43.5	9.5	 20
614	 28	36.0	6.7	 25
615	 28	36.8	6.0	 20
616	 28	42.0	7.0	 25
617	 28	49.0	8.5	 25
618	 28	34.3	6.9	 20
619	 28	42.0	6.4	 25
620	 28	36.0	7.0	 25
621	 28	39.0	8.0	 20
622	 28	32.0	5.7	 20
623	 28	32.3	6.0	 20
624	 28	32.3	5.4	 16
625	 28	50.3	10.5	 20
626	 28	36.3	4.6	 20
627	 28	34.0	5.2	 20
628	 28	59.0	8.9	 25
629	 28	44.0	5.1	 25
630	 28	227.0	27.2	 20
631	 28	51.0	7.3	 25
632	 28	76.0	11.2	 25
633	 28	56.3	9.0	 20
634	 28	46.0	7.7	 25
635	 28	86.0	15.4	 25
636	 28	47.3	8.9	 20
637	 28	122.0	16.7	 25
638	 28	74.0	9.8	 20
639	 28	1210.3	60.9	 16
[truncated: 8,407,370 more chars]
