# Supplementary material for: Genome-wide transcriptional profiling data from chronic cutaneous lupus erythematosus (CCLE) peripheral blood
Source: Data Brief. 2014 Dec 11;2:39–41. doi: 10.1016/j.dib.2014.11.006 (PMC4459765; doi:10.1016/j.dib.2014.11.006)
Supplement: Supplementary file 1 — Supplementary Data [file mmc1.zip › CCLE blood - CEL files-Genomics Dey-Rao 2014/NL1004BHu95A.CEL]

[CEL]
Version=3

[HEADER]
Cols=640
Rows=640
TotalX=640
TotalY=640
OffsetX=0
OffsetY=0
GridCornerUL=231 236
GridCornerUR=4494 270
GridCornerLR=4459 4536
GridCornerLL=196 4501
Axis-invertX=0
AxisInvertY=0
swapXY=0
DatHeader=[0..46105]  NL1004BHu95A:CLS=4733 RWS=4733 XIN=3  YIN=3  VE=17        2.0 03/06/03 09:42:53       HG_U95Av2.1sq                  6
Algorithm=Percentile
AlgorithmParameters=Percentile:75;CellMargin:2;OutlierHigh:1.500;OutlierLow:1.004

[INTENSITY]
NumberCells=409600
CellHeader=X	Y	MEAN	STDV	NPIXELS
  0	  0	60.0	11.8	 25
  1	  0	4833.8	780.1	 20
  2	  0	61.0	10.5	 25
  3	  0	5158.0	862.5	 25
  4	  0	36.0	3.6	 20
  5	  0	51.0	7.2	 25
  6	  0	4859.0	715.7	 25
  7	  0	49.5	7.0	 20
  8	  0	4783.0	763.3	 25
  9	  0	62.0	9.2	 20
 10	  0	4773.5	473.2	 16
 11	  0	57.3	12.9	 20
 12	  0	4683.5	602.9	 20
 13	  0	48.3	7.3	 16
 14	  0	4580.3	734.4	 20
 15	  0	51.3	9.5	 20
 16	  0	4762.5	898.3	 20
 17	  0	57.0	12.5	 25
 18	  0	4656.0	840.9	 25
 19	  0	49.0	6.7	 20
 20	  0	4590.0	955.7	 25
 21	  0	54.0	10.8	 25
 22	  0	4718.3	541.5	 20
 23	  0	51.0	13.5	 25
 24	  0	4826.0	672.2	 25
 25	  0	58.3	12.2	 20
 26	  0	4551.0	830.5	 25
 27	  0	51.0	10.6	 25
 28	  0	4548.3	456.6	 16
 29	  0	63.0	14.6	 20
 30	  0	4587.0	563.5	 20
 31	  0	50.3	8.5	 16
 32	  0	4624.8	909.3	 20
 33	  0	57.3	12.3	 16
 34	  0	4567.0	1224.7	 20
 35	  0	63.0	18.5	 25
 36	  0	4643.5	992.2	 20
 37	  0	85.0	48.4	 25
 38	  0	4641.0	1007.2	 25
 39	  0	65.3	10.4	 20
 40	  0	4609.0	1331.2	 25
 41	  0	62.0	18.7	 25
 42	  0	4505.0	795.3	 20
 43	  0	63.0	56.5	 25
 44	  0	4541.0	1008.7	 25
 45	  0	50.5	8.8	 20
 46	  0	4404.0	1323.5	 25
 47	  0	56.0	24.6	 20
 48	  0	4605.8	775.6	 16
 49	  0	54.8	68.8	 20
 50	  0	4632.3	1037.7	 20
 51	  0	59.0	12.2	 16
 52	  0	4682.5	1380.5	 20
 53	  0	59.0	23.2	 25
 54	  0	4646.3	1083.0	 20
 55	  0	65.0	62.9	 25
 56	  0	4591.0	1223.7	 25
 57	  0	53.0	8.5	 20
 58	  0	4502.0	1360.0	 25
 59	  0	62.0	18.9	 25
 60	  0	4562.5	871.4	 20
 61	  0	66.0	52.8	 25
 62	  0	4456.0	953.6	 25
 63	  0	67.8	9.3	 20
 64	  0	4728.0	1305.7	 25
 65	  0	79.0	17.8	 25
 66	  0	4627.3	657.3	 16
 67	  0	64.3	43.1	 20
 68	  0	4384.5	854.0	 20
 69	  0	58.0	12.0	 16
 70	  0	4267.8	1175.7	 20
 71	  0	60.3	16.9	 20
 72	  0	4429.5	985.8	 20
 73	  0	59.0	32.1	 25
 74	  0	4434.0	984.8	 25
 75	  0	55.3	8.1	 20
 76	  0	4369.0	1261.0	 25
 77	  0	59.0	12.7	 25
 78	  0	4464.5	750.0	 20
 79	  0	66.0	36.3	 25
 80	  0	4443.0	871.5	 25
 81	  0	65.0	13.9	 20
 82	  0	4292.0	1207.6	 25
 83	  0	60.0	12.8	 25
 84	  0	4450.0	665.6	 20
 85	  0	67.0	35.2	 20
 86	  0	4494.8	753.8	 20
 87	  0	75.0	12.9	 16
 88	  0	4696.3	1228.6	 20
 89	  0	77.0	15.0	 20
 90	  0	4493.5	513.6	 16
 91	  0	70.0	26.4	 25
 92	  0	4629.0	756.6	 25
 93	  0	59.3	9.3	 20
 94	  0	4338.0	1157.2	 25
 95	  0	56.0	9.9	 25
 96	  0	4246.3	681.0	 20
 97	  0	58.0	22.5	 25
 98	  0	4134.0	703.6	 25
 99	  0	52.5	10.1	 20
100	  0	3989.0	1012.3	 25
101	  0	50.0	10.3	 25
102	  0	4081.5	536.8	 20
103	  0	54.0	24.0	 25
104	  0	4026.0	596.3	 20
105	  0	50.5	7.2	 16
106	  0	3904.8	866.3	 20
107	  0	46.3	6.7	 20
108	  0	4049.3	314.3	 16
109	  0	57.0	13.2	 20
110	  0	4159.0	738.8	 25
111	  0	53.5	9.2	 20
112	  0	4121.0	786.0	 25
113	  0	56.3	8.0	 20
114	  0	4152.0	960.8	 25
115	  0	58.0	9.7	 25
116	  0	4650.3	412.9	 20
117	  0	61.0	17.1	 25
118	  0	4177.0	678.1	 25
119	  0	54.3	8.2	 20
120	  0	4707.0	1041.2	 25
121	  0	66.0	11.9	 25
122	  0	4411.3	482.2	 16
123	  0	71.5	27.6	 20
124	  0	4541.5	858.7	 20
125	  0	67.5	10.6	 16
126	  0	4240.5	1164.7	 20
127	  0	58.5	12.9	 20
128	  0	4364.5	590.7	 16
129	  0	52.0	29.3	 25
130	  0	3969.0	860.1	 25
131	  0	64.0	32.6	 20
132	  0	3851.0	1070.9	 25
133	  0	65.0	11.1	 25
134	  0	4305.5	460.1	 20
135	  0	52.0	21.3	 25
136	  0	3929.0	665.7	 25
137	  0	60.3	9.7	 20
138	  0	4197.0	950.7	 25
139	  0	58.0	8.7	 25
140	  0	3922.0	404.3	 20
141	  0	66.8	13.1	 20
142	  0	3996.0	595.7	 20
143	  0	66.0	9.3	 16
144	  0	3751.5	933.7	 20
145	  0	63.0	9.9	 20
146	  0	4001.5	443.4	 16
147	  0	92.0	23.1	 25
148	  0	4024.0	656.8	 25
149	  0	63.3	8.8	 20
150	  0	4020.0	1016.8	 25
151	  0	56.0	10.5	 25
152	  0	3940.3	522.6	 20
153	  0	64.0	11.6	 25
154	  0	4156.0	691.3	 25
155	  0	55.0	10.2	 20
156	  0	3748.0	916.4	 25
157	  0	52.0	7.2	 25
158	  0	4169.8	552.3	 20
159	  0	52.0	18.2	 25
160	  0	3997.8	635.0	 20
161	  0	43.3	5.5	 16
162	  0	3870.0	891.9	 20
163	  0	50.0	9.8	 20
164	  0	4022.0	378.2	 16
165	  0	59.5	13.1	 20
166	  0	3807.0	638.7	 25
167	  0	49.0	5.1	 20
168	  0	3634.0	749.8	 25
169	  0	47.0	9.2	 25
170	  0	3686.8	376.6	 20
171	  0	48.0	10.4	 25
172	  0	3294.0	510.1	 25
173	  0	41.0	6.6	 20
174	  0	2034.0	458.7	 25
175	  0	48.0	9.6	 25
176	  0	2675.8	427.5	 20
177	  0	46.0	7.7	 25
178	  0	3406.0	564.1	 25
179	  0	48.0	6.8	 16
180	  0	3654.5	600.2	 20
181	  0	48.8	9.5	 20
182	  0	3615.0	236.5	 16
183	  0	45.0	6.6	 20
184	  0	3470.8	379.6	 20
185	  0	49.3	7.6	 20
186	  0	3442.0	682.3	 25
187	  0	51.0	10.7	 25
188	  0	3497.5	412.8	 20
189	  0	52.0	8.4	 25
190	  0	3394.0	453.7	 25
191	  0	50.5	10.2	 20
192	  0	3313.0	510.2	 25
193	  0	49.0	8.2	 20
194	  0	3493.0	820.8	 25
195	  0	50.0	8.6	 25
196	  0	3550.0	497.5	 20
197	  0	52.0	15.8	 25
198	  0	3537.3	561.5	 20
199	  0	42.0	9.1	 16
200	  0	3778.8	919.6	 20
201	  0	50.5	8.3	 20
202	  0	3817.5	388.7	 16
203	  0	56.0	14.9	 20
204	  0	3621.0	655.9	 25
205	  0	44.5	9.2	 20
206	  0	3754.0	942.9	 25
207	  0	49.0	8.2	 25
208	  0	3738.0	519.2	 20
209	  0	52.0	12.2	 25
210	  0	3840.0	738.2	 25
211	  0	39.0	6.5	 20
212	  0	2005.0	524.1	 25
213	  0	30.0	7.2	 25
214	  0	38.8	8.3	 20
215	  0	33.0	6.1	 25
216	  0	4215.0	518.2	 20
217	  0	45.0	7.7	 16
218	  0	3977.0	845.3	 20
219	  0	42.5	7.0	 20
220	  0	4050.3	338.4	 16
221	  0	51.3	10.2	 20
222	  0	3987.3	513.9	 20
223	  0	51.5	8.5	 20
224	  0	3873.0	820.0	 25
225	  0	49.0	11.2	 25
226	  0	3815.8	456.4	 20
227	  0	46.0	10.7	 25
228	  0	3450.0	532.8	 25
229	  0	44.5	8.3	 20
230	  0	3487.0	816.1	 25
231	  0	46.0	7.9	 25
232	  0	3679.0	516.8	 20
233	  0	49.0	12.5	 25
234	  0	3646.0	723.0	 25
235	  0	52.3	10.4	 16
236	  0	3636.3	925.6	 20
237	  0	51.0	9.8	 20
238	  0	3718.3	446.1	 16
239	  0	49.0	23.4	 20
240	  0	3708.8	662.8	 20
241	  0	46.5	7.7	 16
242	  0	3652.0	995.5	 25
243	  0	48.0	8.1	 25
244	  0	3673.5	525.6	 20
245	  0	63.0	16.7	 25
246	  0	3721.0	686.5	 25
247	  0	58.5	19.4	 20
248	  0	3891.0	973.7	 25
249	  0	48.0	8.0	 25
250	  0	3876.0	552.2	 20
251	  0	52.0	12.5	 25
252	  0	3831.0	756.5	 25
253	  0	48.0	10.2	 20
254	  0	3902.8	878.6	 20
255	  0	47.8	9.1	 20
256	  0	4001.5	417.6	 16
257	  0	51.5	10.0	 20
258	  0	3865.0	498.5	 20
259	  0	48.0	7.4	 16
260	  0	3700.0	818.4	 25
261	  0	45.0	6.8	 25
262	  0	3838.0	443.2	 20
263	  0	54.0	10.8	 25
264	  0	3635.0	517.0	 25
265	  0	42.0	8.6	 20
266	  0	3696.0	644.0	 25
267	  0	50.0	9.3	 25
268	  0	3627.0	395.5	 20
269	  0	45.0	8.9	 25
270	  0	3469.0	514.9	 25
271	  0	46.3	6.9	 20
272	  0	3457.0	650.6	 25
273	  0	47.0	8.2	 16
274	  0	3311.5	733.4	 20
275	  0	42.3	7.2	 20
276	  0	3415.8	311.3	 16
277	  0	48.0	7.3	 20
278	  0	3326.0	474.6	 20
279	  0	45.0	8.4	 20
280	  0	3458.0	760.1	 25
281	  0	43.0	8.3	 25
282	  0	3777.3	397.1	 20
283	  0	49.0	10.4	 25
284	  0	3715.0	535.3	 25
285	  0	44.8	7.3	 20
286	  0	3722.0	747.9	 25
287	  0	49.0	7.6	 25
288	  0	3899.3	615.0	 20
289	  0	49.0	8.6	 25
290	  0	3622.0	743.3	 25
291	  0	43.3	8.1	 20
292	  0	3485.0	613.6	 20
293	  0	45.0	5.3	 20
294	  0	3348.5	253.5	 16
295	  0	48.0	6.9	 20
296	  0	3209.5	406.1	 20
297	  0	48.5	9.8	 16
298	  0	2961.0	632.7	 25
299	  0	38.0	7.4	 25
300	  0	3050.8	432.5	 20
301	  0	43.0	9.7	 25
302	  0	2891.0	478.7	 25
303	  0	41.5	6.2	 20
304	  0	2918.0	688.0	 25
305	  0	49.0	9.3	 25
306	  0	3184.8	494.1	 20
307	  0	50.0	8.6	 25
308	  0	3108.0	631.9	 25
309	  0	41.3	5.5	 20
310	  0	3116.0	792.0	 25
311	  0	43.8	7.2	 20
312	  0	3251.0	245.1	 16
313	  0	49.3	8.3	 20
314	  0	3334.8	476.3	 20
315	  0	45.3	9.7	 16
316	  0	3498.3	706.2	 20
317	  0	46.0	9.0	 25
318	  0	3615.0	416.6	 20
319	  0	47.0	10.2	 25
320	  0	3579.0	484.5	 25
321	  0	45.5	7.4	 20
322	  0	3547.0	741.7	 25
323	  0	46.0	8.8	 25
324	  0	3584.0	499.3	 20
325	  0	46.0	7.0	 25
326	  0	3569.0	654.6	 25
327	  0	43.3	8.4	 20
328	  0	3607.0	850.4	 25
329	  0	49.0	9.3	 20
330	  0	3564.3	240.2	 16
331	  0	45.5	7.4	 20
332	  0	3508.0	419.8	 20
333	  0	46.3	7.3	 16
334	  0	3477.8	538.7	 20
335	  0	47.8	9.2	 20
336	  0	3284.5	390.5	 20
337	  0	46.0	9.1	 25
338	  0	3202.0	460.1	 25
339	  0	55.3	10.6	 20
340	  0	3308.0	589.4	 25
341	  0	54.0	14.9	 25
342	  0	3372.8	457.1	 20
343	  0	41.0	6.7	 25
344	  0	3362.0	606.2	 25
345	  0	45.0	6.8	 20
346	  0	3456.0	764.6	 25
347	  0	41.0	8.9	 25
348	  0	3688.0	239.4	 16
349	  0	43.5	8.2	 20
350	  0	3733.5	437.9	 20
351	  0	42.3	7.6	 16
352	  0	3929.8	769.2	 20
353	  0	41.5	6.2	 16
354	  0	4041.3	1124.5	 20
355	  0	54.0	11.7	 25
356	  0	4061.5	639.2	 20
357	  0	59.0	38.2	 25
358	  0	3947.0	846.7	 25
359	  0	45.0	5.4	 20
360	  0	3948.0	1134.4	 25
361	  0	56.0	12.6	 25
362	  0	3984.0	754.5	 20
363	  0	50.0	38.4	 25
364	  0	3986.0	985.1	 25
365	  0	44.3	8.2	 20
366	  0	3983.0	1205.4	 25
367	  0	54.3	11.4	 20
368	  0	4208.3	609.1	 16
369	  0	48.0	35.8	 20
370	  0	4065.0	816.2	 20
371	  0	52.3	9.7	 16
372	  0	3923.5	1033.8	 20
373	  0	49.0	8.5	 25
374	  0	3920.0	555.2	 20
375	  0	54.0	23.1	 25
376	  0	3750.0	739.5	 25
377	  0	45.3	6.3	 20
378	  0	3780.0	993.7	 25
379	  0	50.0	8.3	 25
380	  0	3994.0	580.7	 20
381	  0	62.0	19.6	 25
382	  0	3952.0	802.1	 25
383	  0	48.3	8.9	 20
384	  0	4141.0	1110.9	 25
385	  0	51.0	9.3	 25
386	  0	4456.8	494.9	 16
387	  0	52.8	23.5	 20
388	  0	4254.3	689.9	 20
389	  0	48.3	8.3	 16
390	  0	4270.8	1015.2	 20
391	  0	55.5	10.0	 20
392	  0	4232.0	483.1	 20
393	  0	51.0	12.0	 25
394	  0	4169.0	601.9	 25
395	  0	46.3	7.7	 20
396	  0	4186.0	910.9	 25
397	  0	50.0	8.0	 25
398	  0	4288.0	561.4	 20
399	  0	55.0	13.5	 25
400	  0	4080.0	752.6	 25
401	  0	53.3	11.6	 20
402	  0	3921.0	957.9	 25
403	  0	50.0	9.4	 25
404	  0	4002.8	824.8	 20
405	  0	55.0	11.0	 20
406	  0	4127.5	500.6	 20
407	  0	43.8	5.0	 16
408	  0	4263.0	783.3	 20
409	  0	54.8	9.1	 20
410	  0	4452.8	300.1	 16
411	  0	49.0	9.2	 25
412	  0	4309.0	553.5	 25
413	  0	49.0	8.5	 20
414	  0	4148.0	639.7	 25
415	  0	50.0	8.1	 25
416	  0	4227.3	464.7	 20
417	  0	50.0	8.4	 25
418	  0	4185.0	694.3	 25
419	  0	50.5	9.9	 20
420	  0	4092.0	759.0	 25
421	  0	47.0	9.8	 25
422	  0	4087.3	839.9	 20
423	  0	47.0	10.4	 25
424	  0	41.3	9.3	 20
425	  0	2599.5	117.7	 16
426	  0	30.5	6.5	 20
427	  0	36.3	7.2	 20
428	  0	28.0	7.1	 16
429	  0	49.5	10.0	 20
430	  0	3949.0	714.7	 25
431	  0	48.0	7.4	 20
432	  0	3889.0	600.5	 25
433	  0	51.3	8.8	 20
434	  0	3936.0	689.2	 25
435	  0	47.0	7.5	 25
436	  0	3869.5	698.0	 20
437	  0	46.0	7.2	 25
438	  0	3881.0	857.7	 25
439	  0	52.3	9.1	 20
440	  0	3944.0	960.0	 25
441	  0	52.0	10.0	 25
442	  0	4138.5	200.1	 16
443	  0	49.3	7.5	 20
444	  0	3972.3	648.3	 20
445	  0	48.3	6.5	 16
446	  0	4125.5	465.2	 20
447	  0	61.0	15.3	 20
448	  0	4095.5	347.7	 16
449	  0	56.0	9.6	 25
450	  0	3978.0	815.5	 25
451	  0	49.5	6.9	 20
452	  0	4170.0	638.8	 25
453	  0	52.0	11.6	 25
454	  0	4181.0	618.6	 20
455	  0	55.0	8.7	 25
456	  0	4311.0	1069.3	 25
457	  0	49.5	7.4	 20
458	  0	4125.0	900.4	 25
459	  0	48.0	14.3	 25
460	  0	4176.0	956.7	 20
461	  0	50.3	8.9	 20
462	  0	3971.3	772.8	 20
463	  0	58.5	6.7	 16
464	  0	3740.3	420.0	 20
465	  0	53.3	13.2	 20
466	  0	3766.3	303.8	 16
467	  0	58.0	9.3	 25
468	  0	3861.0	652.9	 25
469	  0	50.3	9.0	 20
470	  0	3896.0	580.2	 25
471	  0	49.0	11.8	 25
472	  0	3955.0	592.0	 20
473	  0	50.0	9.0	 25
474	  0	4223.0	812.3	 25
475	  0	47.0	7.4	 20
476	  0	4068.0	942.3	 25
477	  0	46.0	6.7	 25
478	  0	4315.5	1048.9	 20
479	  0	52.0	9.6	 25
480	  0	4327.3	442.5	 20
481	  0	46.5	7.7	 16
482	  0	3905.0	627.1	 20
483	  0	45.8	7.9	 20
484	  0	3857.0	238.2	 16
485	  0	53.0	12.0	 20
486	  0	3710.0	491.5	 25
487	  0	44.3	8.0	 20
488	  0	3742.0	658.6	 25
489	  0	50.0	8.9	 25
490	  0	3746.5	440.4	 20
491	  0	50.0	7.0	 25
492	  0	3687.0	590.9	 25
493	  0	45.8	8.2	 20
494	  0	3772.0	809.8	 25
495	  0	48.0	9.5	 25
496	  0	3765.0	764.3	 20
497	  0	46.0	9.7	 25
498	  0	4012.0	963.2	 25
499	  0	52.3	8.6	 16
500	  0	4005.5	494.4	 20
501	  0	57.0	11.3	 20
502	  0	4133.5	165.2	 16
503	  0	48.3	7.0	 20
504	  0	4006.5	450.5	 20
505	  0	52.5	10.3	 20
506	  0	4042.0	569.1	 25
507	  0	57.0	8.7	 25
508	  0	4190.5	399.2	 20
509	  0	51.0	10.3	 25
510	  0	4248.0	577.5	 25
511	  0	43.3	5.8	 20
512	  0	4251.0	772.9	 25
513	  0	46.3	6.4	 20
514	  0	4168.0	1059.7	 25
515	  0	53.0	10.1	 25
516	  0	4329.8	918.3	 20
517	  0	51.0	21.4	 25
518	  0	4247.3	627.8	 20
519	  0	50.3	10.7	 16
520	  0	4207.3	916.2	 20
521	  0	52.0	10.0	 20
522	  0	4307.0	379.9	 16
523	  0	48.5	12.4	 20
524	  0	4234.0	606.1	 25
525	  0	46.5	7.1	 20
526	  0	3991.0	809.1	 25
527	  0	49.0	8.5	 25
528	  0	4093.5	564.4	 20
529	  0	53.0	8.8	 25
530	  0	4076.0	730.3	 25
531	  0	48.3	9.8	 20
532	  0	4083.0	901.0	 25
533	  0	53.0	13.7	 25
534	  0	4283.5	976.4	 20
535	  0	51.0	7.6	 25
536	  0	4281.5	428.2	 20
537	  0	49.3	9.0	 16
538	  0	4503.0	543.6	 20
539	  0	55.8	12.3	 20
540	  0	4574.3	310.4	 16
541	  0	52.5	11.9	 20
542	  0	4447.0	610.2	 20
543	  0	48.5	8.3	 20
544	  0	4342.0	604.2	 25
545	  0	59.0	12.6	 25
546	  0	4266.5	512.8	 20
547	  0	61.0	14.6	 25
548	  0	4328.0	828.3	 25
549	  0	51.5	7.5	 20
550	  0	4434.0	819.9	 25
551	  0	53.0	12.7	 25
552	  0	4401.0	872.8	 20
553	  0	51.0	9.9	 25
554	  0	4186.0	1057.3	 25
555	  0	51.3	8.6	 16
556	  0	4280.8	390.4	 20
557	  0	57.0	11.8	 20
558	  0	4391.5	289.3	 16
559	  0	55.3	11.5	 20
560	  0	4178.3	619.5	 20
561	  0	48.0	8.5	 16
562	  0	4112.0	563.2	 25
563	  0	58.0	13.3	 25
564	  0	4034.0	521.0	 20
565	  0	51.0	9.3	 25
566	  0	4233.0	779.6	 25
567	  0	55.3	10.6	 20
568	  0	4226.0	824.4	 25
569	  0	58.0	10.0	 25
570	  0	4374.8	969.6	 20
571	  0	57.0	10.3	 25
572	  0	4366.0	1125.2	 25
573	  0	49.3	7.4	 20
574	  0	4516.5	437.1	 20
575	  0	56.3	10.1	 20
576	  0	4503.3	259.2	 16
577	  0	54.5	8.3	 20
578	  0	4380.8	613.9	 20
579	  0	59.0	9.4	 16
580	  0	4633.0	576.1	 25
581	  0	58.0	11.3	 25
582	  0	4528.5	500.7	 20
583	  0	51.0	11.9	 25
584	  0	4374.0	822.3	 25
585	  0	52.5	11.1	 20
586	  0	4396.0	728.9	 25
587	  0	56.0	12.3	 25
588	  0	4602.8	836.0	 20
589	  0	50.0	9.5	 25
590	  0	4449.0	1106.6	 25
591	  0	48.0	9.2	 20
592	  0	4414.0	1070.2	 25
593	  0	48.5	7.3	 16
594	  0	4363.5	543.7	 20
595	  0	49.0	9.8	 20
596	  0	4414.0	269.3	 16
597	  0	53.0	9.2	 20
598	  0	4357.0	544.7	 20
599	  0	55.0	8.4	 20
600	  0	4494.0	613.8	 25
601	  0	54.0	10.5	 25
602	  0	4534.3	554.6	 20
603	  0	52.0	10.2	 25
604	  0	4460.0	780.3	 25
605	  0	48.5	7.6	 20
606	  0	4317.0	809.8	 25
607	  0	55.0	13.2	 25
608	  0	4550.3	923.6	 20
609	  0	51.0	10.5	 25
610	  0	4512.0	1172.8	 25
611	  0	54.0	10.1	 20
612	  0	4474.8	464.1	 20
613	  0	56.0	9.2	 20
614	  0	4602.5	276.3	 16
615	  0	55.5	8.4	 20
616	  0	4433.5	747.6	 20
617	  0	51.0	7.1	 16
618	  0	4428.0	539.4	 25
619	  0	67.0	17.5	 25
620	  0	4573.3	370.9	 20
621	  0	66.0	13.6	 25
622	  0	4645.0	899.5	 25
623	  0	52.3	11.5	 20
624	  0	4477.0	591.5	 25
625	  0	63.0	17.4	 25
626	  0	4607.8	639.1	 20
627	  0	53.0	12.0	 25
628	  0	4559.0	1035.6	 25
629	  0	53.5	9.7	 20
630	  0	4539.0	921.9	 25
631	  0	59.3	14.4	 20
632	  0	4487.3	267.7	 16
633	  0	56.3	10.8	 20
634	  0	4877.0	740.2	 20
635	  0	40.8	7.7	 16
636	  0	60.0	10.3	 20
637	  0	4575.0	761.8	 25
638	  0	58.0	6.0	 20
639	  0	5030.0	614.7	 25
  0	  1	4622.3	558.0	 20
  1	  1	56.3	6.7	 16
  2	  1	4301.8	451.6	 20
  3	  1	60.0	12.1	 25
  4	  1	36.5	7.3	 20
  5	  1	131.0	15.0	 25
  6	  1	126.0	19.0	 25
  7	  1	148.3	16.7	 20
  8	  1	50.0	11.3	 25
  9	  1	72.0	12.8	 25
 10	  1	46.0	10.6	 20
 11	  1	43.0	9.5	 25
 12	  1	78.0	14.5	 25
 13	  1	72.5	15.0	 20
 14	  1	67.0	12.2	 25
 15	  1	36.0	8.5	 25
 16	  1	36.3	7.1	 16
 17	  1	53.3	11.0	 20
 18	  1	341.8	34.3	 20
 19	  1	64.0	11.3	 16
 20	  1	42.3	8.2	 20
 21	  1	42.3	6.9	 16
 22	  1	37.0	9.1	 25
 23	  1	42.0	8.3	 25
 24	  1	136.8	24.6	 20
 25	  1	56.0	9.6	 25
 26	  1	107.0	18.6	 25
 27	  1	85.0	16.4	 20
 28	  1	140.0	16.4	 25
 29	  1	101.0	14.2	 25
 30	  1	76.3	10.9	 20
 31	  1	103.0	15.5	 25
 32	  1	644.0	49.3	 25
 33	  1	99.3	16.5	 20
 34	  1	92.0	14.3	 25
 35	  1	127.0	18.8	 20
 36	  1	50.0	9.9	 16
 37	  1	93.3	22.6	 20
 38	  1	78.5	14.4	 20
 39	  1	4145.0	396.4	 16
 40	  1	61.0	105.0	 20
 41	  1	40.0	6.2	 25
 42	  1	568.8	98.1	 20
 43	  1	56.0	10.8	 25
 44	  1	38.0	5.9	 25
 45	  1	41.0	8.8	 20
 46	  1	37.0	7.1	 25
 47	  1	40.0	7.3	 25
 48	  1	42.3	7.6	 20
 49	  1	42.0	7.9	 25
 50	  1	43.0	7.2	 25
 51	  1	44.3	9.8	 20
 52	  1	43.0	6.8	 25
 53	  1	416.5	92.9	 20
 54	  1	82.3	10.5	 16
 55	  1	114.3	17.1	 20
 56	  1	51.0	11.1	 20
 57	  1	44.5	7.8	 16
 58	  1	43.3	10.5	 20
 59	  1	47.0	9.8	 20
 60	  1	137.5	21.2	 20
 61	  1	46.0	7.3	 25
 62	  1	65.0	11.7	 25
 63	  1	4277.0	720.5	 20
 64	  1	4875.0	685.4	 25
 65	  1	4385.0	517.0	 25
 66	  1	66.5	10.4	 20
 67	  1	49.0	20.1	 25
 68	  1	52.0	8.6	 25
 69	  1	51.3	8.2	 20
 70	  1	48.0	7.0	 25
 71	  1	50.0	8.0	 25
 72	  1	53.0	9.3	 16
 73	  1	40.0	9.2	 20
 74	  1	55.3	10.5	 20
 75	  1	52.3	9.5	 16
 76	  1	46.5	9.5	 20
 77	  1	50.3	8.2	 20
 78	  1	49.5	7.5	 20
 79	  1	36.0	5.9	 25
 80	  1	50.0	9.6	 25
 81	  1	49.8	9.8	 20
 82	  1	48.0	7.3	 25
 83	  1	49.0	7.8	 25
 84	  1	48.3	9.3	 20
 85	  1	49.0	7.3	 25
 86	  1	70.0	12.5	 25
 87	  1	4229.8	515.3	 20
 88	  1	4882.0	387.6	 25
 89	  1	4445.0	556.5	 25
 90	  1	66.0	9.6	 20
 91	  1	50.3	6.7	 20
 92	  1	4714.3	688.4	 20
 93	  1	66.5	12.5	 16
 94	  1	55.0	7.1	 20
 95	  1	49.0	8.8	 20
 96	  1	47.0	8.0	 16
 97	  1	35.0	6.3	 25
 98	  1	45.0	10.2	 25
 99	  1	41.3	7.1	 20
100	  1	43.0	6.2	 25
101	  1	48.3	10.5	 20
102	  1	41.0	5.6	 25
103	  1	36.0	6.2	 25
104	  1	44.0	10.4	 20
105	  1	47.0	8.7	 25
106	  1	42.0	7.3	 25
107	  1	44.3	7.6	 20
108	  1	46.0	8.5	 25
109	  1	35.0	7.1	 25
110	  1	29.5	5.7	 16
111	  1	77.8	11.5	 20
112	  1	3046.3	425.8	 20
113	  1	80.0	11.3	 16
114	  1	67.3	11.7	 20
115	  1	48.0	8.6	 20
116	  1	4660.0	230.3	 20
117	  1	67.0	15.0	 25
118	  1	61.0	10.4	 25
119	  1	61.0	7.8	 20
120	  1	4772.0	1053.1	 25
121	  1	55.0	8.3	 25
122	  1	61.3	7.9	 20
123	  1	4141.0	1005.0	 25
124	  1	4659.0	357.4	 25
125	  1	4191.5	424.4	 20
126	  1	72.0	23.0	 25
127	  1	42.0	7.3	 25
128	  1	37.3	9.1	 20
129	  1	52.8	9.4	 20
130	  1	153.8	24.0	 20
131	  1	621.5	61.1	 16
132	  1	152.3	33.4	 20
133	  1	46.8	8.7	 20
134	  1	4393.5	324.5	 16
135	  1	68.0	14.2	 25
136	  1	53.0	7.5	 25
137	  1	60.5	7.6	 20
138	  1	4210.0	919.4	 25
139	  1	61.0	10.8	 25
140	  1	56.8	9.5	 20
141	  1	3616.0	815.5	 25
142	  1	4187.0	340.9	 25
143	  1	3703.3	321.5	 20
144	  1	67.0	14.1	 25
145	  1	56.0	7.5	 25
146	  1	4396.0	366.6	 20
147	  1	4098.5	249.7	 20
148	  1	4265.3	204.6	 20
149	  1	4030.5	125.1	 16
150	  1	4386.0	203.3	 20
151	  1	57.0	10.7	 20
152	  1	56.3	10.2	 16
153	  1	67.3	11.0	 20
154	  1	4003.0	617.4	 25
155	  1	66.0	9.5	 20
156	  1	51.0	5.5	 25
157	  1	39.0	7.4	 25
158	  1	37.0	5.8	 20
159	  1	47.0	8.6	 25
160	  1	51.0	8.6	 25
161	  1	248.0	41.5	 20
162	  1	250.0	40.9	 25
163	  1	82.0	15.6	 25
164	  1	60.8	10.3	 20
165	  1	85.0	13.9	 25
166	  1	86.5	17.6	 20
167	  1	65.3	11.8	 16
168	  1	53.0	9.8	 20
169	  1	44.0	7.7	 20
170	  1	48.5	9.3	 16
171	  1	40.0	6.4	 20
172	  1	41.3	7.6	 20
173	  1	39.3	6.9	 20
174	  1	49.0	11.8	 25
175	  1	77.0	16.4	 25
176	  1	84.5	21.4	 20
177	  1	147.0	25.7	 25
178	  1	77.0	13.2	 25
179	  1	44.3	7.8	 20
180	  1	38.0	6.9	 25
181	  1	34.0	6.5	 20
182	  1	50.0	9.1	 25
183	  1	48.0	8.7	 25
184	  1	44.0	7.3	 20
185	  1	37.3	6.2	 20
186	  1	42.3	9.2	 20
187	  1	83.5	11.7	 16
188	  1	444.0	81.1	 20
189	  1	302.0	48.4	 20
190	  1	52.5	10.6	 16
191	  1	132.0	27.8	 25
192	  1	103.0	17.3	 25
193	  1	259.3	41.1	 20
194	  1	202.0	52.9	 25
195	  1	244.0	23.1	 25
196	  1	78.3	9.5	 20
197	  1	203.0	36.5	 25
198	  1	58.0	10.5	 25
199	  1	99.5	14.2	 20
200	  1	103.0	11.2	 25
201	  1	119.0	18.4	 25
202	  1	45.5	7.7	 20
203	  1	43.0	9.1	 25
204	  1	99.3	19.7	 20
205	  1	77.3	12.0	 16
206	  1	73.0	16.4	 20
207	  1	62.8	7.2	 20
208	  1	67.5	9.5	 16
209	  1	660.0	127.1	 20
210	  1	180.0	23.7	 25
211	  1	35.0	6.5	 20
212	  1	483.0	124.3	 25
213	  1	28.0	4.5	 25
214	  1	39.3	8.2	 20
215	  1	27.0	5.1	 25
216	  1	96.0	20.3	 25
217	  1	154.8	25.1	 20
218	  1	178.0	17.9	 25
219	  1	203.0	39.9	 25
220	  1	158.0	24.9	 20
221	  1	57.0	8.9	 25
222	  1	141.0	25.3	 25
223	  1	64.5	11.3	 16
224	  1	287.8	37.4	 20
225	  1	39.0	7.3	 20
226	  1	43.3	6.0	 16
227	  1	48.3	8.3	 20
228	  1	47.0	6.2	 20
229	  1	53.3	9.8	 20
230	  1	77.0	16.4	 25
231	  1	46.0	10.9	 25
232	  1	679.3	97.3	 20
233	  1	407.0	41.3	 25
234	  1	39.0	6.7	 25
235	  1	37.3	7.5	 20
236	  1	54.0	10.4	 25
237	  1	79.0	18.1	 25
238	  1	46.3	8.8	 20
239	  1	39.0	7.2	 25
240	  1	39.0	8.0	 25
241	  1	37.0	5.5	 20
242	  1	66.5	13.5	 20
243	  1	63.8	8.4	 20
244	  1	345.5	27.5	 16
245	  1	56.3	8.5	 20
246	  1	56.8	9.9	 20
247	  1	41.3	9.4	 16
248	  1	42.0	8.0	 25
249	  1	52.0	9.0	 25
250	  1	39.3	7.6	 20
251	  1	41.0	7.0	 25
252	  1	39.0	6.8	 25
253	  1	36.8	9.5	 20
254	  1	40.0	7.3	 25
255	  1	33.0	7.6	 25
256	  1	38.3	6.0	 20
257	  1	38.0	5.8	 25
258	  1	39.0	7.7	 25
259	  1	42.0	7.9	 20
260	  1	92.3	18.5	 20
261	  1	43.0	8.9	 16
262	  1	54.5	8.7	 20
263	  1	95.5	12.8	 20
264	  1	184.3	22.4	 16
265	  1	399.0	43.9	 20
266	  1	44.3	11.9	 20
267	  1	44.0	7.3	 20
268	  1	118.0	23.7	 25
269	  1	51.0	9.4	 25
270	  1	44.3	5.2	 20
271	  1	43.0	8.8	 25
272	  1	45.0	8.4	 25
273	  1	81.5	12.1	 20
274	  1	74.0	11.4	 25
275	  1	95.0	13.9	 25
276	  1	35.5	6.5	 20
277	  1	38.0	6.0	 25
278	  1	51.0	10.4	 25
279	  1	49.8	11.2	 16
280	  1	43.3	10.1	 20
281	  1	40.5	10.2	 20
282	  1	47.3	8.2	 16
283	  1	84.3	14.6	 20
284	  1	70.0	13.0	 20
285	  1	206.8	19.8	 16
286	  1	99.0	15.4	 25
287	  1	41.0	7.6	 25
288	  1	143.8	21.4	 20
289	  1	54.0	9.1	 25
290	  1	43.0	8.6	 25
291	  1	40.8	7.4	 20
292	  1	47.0	7.2	 25
293	  1	38.0	6.1	 25
294	  1	87.5	20.6	 20
295	  1	57.0	8.2	 25
296	  1	141.0	19.9	 25
297	  1	51.3	8.3	 20
298	  1	61.0	8.5	 20
299	  1	51.3	7.0	 20
300	  1	55.3	9.0	 16
301	  1	210.0	36.1	 20
302	  1	86.0	12.3	 20
303	  1	39.5	6.0	 16
304	  1	914.0	198.4	 25
305	  1	38.0	6.5	 25
306	  1	49.0	10.1	 20
307	  1	34.0	5.6	 25
308	  1	59.0	12.4	 25
309	  1	46.3	7.4	 20
310	  1	42.0	7.5	 25
311	  1	44.0	7.1	 25
312	  1	62.3	7.3	 20
313	  1	65.0	10.3	 25
314	  1	75.0	10.7	 25
315	  1	144.3	29.1	 20
316	  1	79.0	11.0	 25
317	  1	39.5	6.8	 20
318	  1	46.3	9.7	 16
319	  1	46.0	8.4	 20
320	  1	71.0	11.4	 20
321	  1	141.8	21.2	 16
322	  1	72.0	14.6	 20
323	  1	86.0	10.0	 25
324	  1	44.8	8.8	 20
325	  1	54.0	9.0	 25
326	  1	40.0	5.6	 25
327	  1	36.0	6.7	 20
328	  1	38.0	6.5	 25
329	  1	43.0	7.7	 25
330	  1	39.0	8.0	 20
331	  1	41.0	9.1	 25
332	  1	55.0	9.9	 25
333	  1	41.3	7.9	 20
334	  1	52.0	6.3	 25
335	  1	56.0	8.7	 25
336	  1	39.8	5.9	 16
337	  1	46.3	6.8	 20
338	  1	49.3	8.8	 20
339	  1	49.8	6.7	 16
340	  1	40.0	5.7	 20
341	  1	42.3	6.8	 16
342	  1	42.0	7.2	 25
343	  1	71.0	9.1	 25
344	  1	41.0	6.0	 20
345	  1	41.0	6.4	 25
346	  1	148.0	26.1	 25
347	  1	40.5	7.6	 20
348	  1	142.0	35.7	 25
349	  1	41.0	6.4	 25
350	  1	38.0	8.5	 20
351	  1	36.0	7.3	 25
352	  1	48.0	9.2	 25
353	  1	56.3	8.7	 20
354	  1	45.0	11.3	 25
355	  1	89.0	18.9	 20
356	  1	82.0	17.4	 16
357	  1	40.3	4.6	 20
358	  1	57.3	9.6	 20
359	  1	46.3	8.3	 16
360	  1	135.0	21.7	 20
361	  1	48.0	7.8	 25
362	  1	40.0	6.7	 20
363	  1	53.0	9.7	 25
364	  1	62.0	11.2	 25
365	  1	45.0	9.1	 20
366	  1	174.0	26.2	 25
367	  1	193.0	32.9	 25
368	  1	95.0	17.8	 20
369	  1	42.0	8.0	 25
370	  1	46.0	8.2	 25
371	  1	38.3	7.9	 20
372	  1	57.0	10.0	 25
373	  1	60.5	11.5	 20
374	  1	108.0	14.3	 16
375	  1	86.3	16.2	 20
376	  1	61.3	10.9	 20
377	  1	55.3	12.2	 16
378	  1	54.0	10.5	 20
379	  1	164.3	26.1	 20
380	  1	146.3	21.5	 20
381	  1	176.0	23.8	 25
382	  1	100.0	13.7	 25
383	  1	79.0	14.2	 20
384	  1	426.0	92.8	 25
385	  1	535.0	90.2	 25
386	  1	200.5	43.8	 20
387	  1	41.0	6.0	 25
388	  1	40.0	8.0	 25
389	  1	42.5	5.9	 20
390	  1	42.0	6.7	 25
391	  1	45.0	8.0	 25
392	  1	34.3	5.4	 16
393	  1	38.3	7.4	 20
394	  1	41.0	8.4	 20
395	  1	50.8	9.0	 16
396	  1	37.3	7.5	 20
397	  1	36.5	6.7	 20
398	  1	40.0	6.2	 20
399	  1	611.0	128.3	 25
400	  1	209.0	27.3	 25
401	  1	764.5	79.7	 20
402	  1	2183.0	437.1	 25
403	  1	69.0	9.7	 25
404	  1	382.8	52.4	 20
405	  1	63.0	10.6	 25
406	  1	54.0	7.2	 25
407	  1	43.3	6.5	 20
408	  1	45.0	12.9	 25
409	  1	42.0	8.7	 25
410	  1	47.3	11.3	 20
411	  1	82.8	14.2	 20
412	  1	89.5	13.9	 20
413	  1	67.8	9.2	 16
414	  1	53.0	7.5	 20
415	  1	55.3	7.0	 20
416	  1	66.3	11.4	 16
417	  1	54.0	7.5	 25
418	  1	52.0	8.5	 25
419	  1	36.0	6.5	 20
420	  1	60.0	9.9	 25
421	  1	49.5	11.2	 20
422	  1	605.0	146.9	 25
423	  1	39.0	7.7	 25
424	  1	31.5	6.8	 20
425	  1	744.0	201.8	 25
426	  1	27.0	4.0	 25
427	  1	38.5	7.1	 20
428	  1	31.0	6.7	 25
429	  1	64.0	14.1	 25
430	  1	46.5	7.6	 16
431	  1	45.0	7.9	 20
432	  1	42.5	7.1	 20
433	  1	41.5	9.4	 16
434	  1	125.5	22.1	 20
435	  1	122.0	28.0	 20
436	  1	54.0	8.6	 20
437	  1	46.0	15.0	 25
438	  1	40.0	5.9	 25
439	  1	45.0	8.6	 20
440	  1	67.0	12.0	 25
441	  1	117.0	19.4	 25
442	  1	110.3	14.6	 20
443	  1	41.0	6.5	 25
444	  1	47.0	8.4	 25
445	  1	360.3	59.5	 20
446	  1	111.0	13.4	 25
447	  1	1829.0	552.5	 25
448	  1	60.3	15.3	 20
449	  1	61.0	11.7	 20
450	  1	47.3	9.4	 20
451	  1	58.0	10.5	 16
452	  1	48.0	10.4	 20
453	  1	49.0	9.1	 20
454	  1	80.3	14.2	 16
455	  1	86.0	16.0	 25
456	  1	317.0	58.7	 25
457	  1	42.8	8.0	 20
458	  1	69.0	15.4	 25
459	  1	51.0	11.1	 25
460	  1	49.3	10.1	 20
461	  1	83.0	15.2	 25
462	  1	118.0	20.3	 25
463	  1	434.8	82.9	 20
464	  1	340.0	81.4	 25
465	  1	269.0	48.4	 25
466	  1	2518.3	620.3	 20
467	  1	58.5	7.3	 20
468	  1	44.8	7.7	 20
469	  1	39.3	8.2	 16
470	  1	39.5	6.3	 20
471	  1	73.3	12.6	 20
472	  1	44.0	7.3	 16
473	  1	36.5	7.0	 20
474	  1	100.0	15.3	 25
475	  1	59.3	11.0	 20
476	  1	42.0	6.8	 25
477	  1	40.0	8.4	 25
478	  1	38.5	8.2	 20
479	  1	42.0	6.0	 25
480	  1	51.0	9.7	 25
481	  1	74.3	13.6	 20
482	  1	42.0	7.9	 25
483	  1	74.0	10.4	 25
484	  1	791.5	195.0	 20
485	  1	127.0	29.2	 25
486	  1	221.3	18.8	 20
487	  1	162.5	19.5	 16
488	  1	134.8	20.3	 20
489	  1	47.3	8.9	 20
490	  1	47.5	7.2	 16
491	  1	197.5	32.2	 20
492	  1	225.3	37.7	 20
493	  1	44.5	10.0	 20
494	  1	40.0	7.7	 25
495	  1	46.0	11.0	 25
496	  1	108.0	17.8	 20
497	  1	55.0	9.0	 25
498	  1	46.0	8.4	 25
499	  1	91.0	16.9	 20
500	  1	96.0	15.0	 25
501	  1	43.8	8.0	 20
502	  1	45.0	7.5	 25
503	  1	53.0	7.1	 25
504	  1	1047.0	238.2	 20
505	  1	159.8	27.7	 20
506	  1	356.3	52.5	 20
507	  1	40.0	6.7	 16
508	  1	54.3	11.1	 20
509	  1	44.3	6.9	 20
510	  1	51.3	9.8	 16
511	  1	39.0	5.1	 25
512	  1	120.0	21.3	 25
513	  1	38.0	5.9	 20
514	  1	41.0	7.3	 25
515	  1	41.0	8.4	 25
516	  1	38.5	8.6	 20
517	  1	36.0	7.2	 25
518	  1	38.0	6.3	 25
519	  1	46.3	9.0	 20
520	  1	38.0	8.3	 25
521	  1	104.0	25.1	 25
522	  1	365.5	87.3	 20
523	  1	39.0	7.5	 25
524	  1	43.0	9.4	 20
525	  1	40.3	7.5	 16
526	  1	36.5	6.8	 20
527	  1	85.8	12.6	 20
528	  1	41.0	8.8	 16
529	  1	46.3	7.3	 20
530	  1	43.0	8.5	 25
531	  1	41.8	8.8	 20
532	  1	42.0	8.1	 25
533	  1	40.0	7.3	 25
534	  1	44.5	8.5	 20
535	  1	60.0	12.6	 25
536	  1	47.0	8.7	 25
537	  1	89.5	15.6	 20
538	  1	78.0	11.1	 25
539	  1	64.0	13.3	 25
540	  1	56.3	16.7	 20
541	  1	41.0	8.8	 25
542	  1	50.0	17.7	 25
543	  1	45.3	9.5	 16
544	  1	52.3	8.3	 20
545	  1	56.3	7.8	 20
546	  1	126.3	17.7	 16
547	  1	1379.8	187.3	 20
548	  1	1467.5	217.4	 20
549	  1	787.0	89.1	 20
550	  1	55.0	6.5	 25
551	  1	102.0	23.6	 25
552	  1	122.3	22.4	 20
553	  1	47.0	7.5	 25
554	  1	47.0	8.8	 25
555	  1	44.8	6.6	 20
556	  1	42.0	52.1	 25
557	  1	41.0	8.0	 25
558	  1	51.8	18.5	 20
559	  1	57.0	9.9	 25
560	  1	82.0	18.1	 25
561	  1	45.5	9.7	 20
562	  1	140.5	26.6	 20
563	  1	40.3	6.2	 20
564	  1	57.3	10.3	 16
565	  1	61.3	9.8	 20
566	  1	244.0	30.0	 20
567	  1	266.3	24.4	 16
568	  1	64.0	11.7	 25
569	  1	237.0	40.3	 25
570	  1	568.0	73.1	 20
571	  1	1640.0	237.9	 25
572	  1	53.0	10.6	 25
573	  1	196.3	28.7	 20
574	  1	54.0	12.4	 25
575	  1	50.0	10.9	 25
576	  1	47.5	13.6	 20
577	  1	68.0	13.9	 25
578	  1	108.0	19.9	 25
579	  1	97.3	20.4	 20
580	  1	573.3	57.8	 20
581	  1	90.5	10.5	 16
582	  1	251.5	39.6	 20
583	  1	183.5	32.4	 20
584	  1	48.3	10.3	 16
585	  1	196.5	20.4	 20
586	  1	262.5	26.2	 20
587	  1	155.5	19.0	 20
588	  1	50.0	14.2	 25
589	  1	46.0	8.7	 25
590	  1	64.3	9.8	 20
591	  1	56.0	9.5	 25
592	  1	360.0	77.3	 25
593	  1	115.3	20.5	 20
594	  1	79.0	12.9	 25
595	  1	73.0	16.1	 25
596	  1	48.3	17.8	 20
597	  1	164.0	28.0	 25
598	  1	72.0	24.4	 25
599	  1	73.8	16.2	 16
600	  1	59.3	11.2	 20
601	  1	93.3	16.3	 20
602	  1	209.3	34.9	 16
603	  1	93.5	14.4	 20
604	  1	61.0	15.3	 20
605	  1	39.3	9.2	 20
606	  1	202.0	21.6	 25
607	  1	205.0	34.5	 25
608	  1	85.0	10.7	 20
609	  1	94.0	12.9	 25
610	  1	268.0	51.2	 25
611	  1	36.3	5.7	 20
612	  1	55.0	11.2	 25
613	  1	73.0	16.2	 25
614	  1	48.5	14.2	 20
615	  1	56.0	9.9	 25
616	  1	76.0	18.0	 25
617	  1	122.3	22.7	 20
618	  1	148.8	18.7	 20
619	  1	239.3	40.3	 20
620	  1	1913.5	155.0	 16
621	  1	312.0	38.1	 20
622	  1	176.0	20.3	 20
623	  1	109.3	20.9	 16
624	  1	762.0	82.4	 25
625	  1	1045.0	183.0	 25
626	  1	52.3	9.6	 20
627	  1	36.0	5.3	 25
628	  1	45.0	9.1	 25
629	  1	144.8	21.6	 20
630	  1	123.0	30.6	 25
631	  1	50.0	10.5	 25
632	  1	40.3	10.4	 20
633	  1	58.0	9.4	 25
634	  1	272.0	67.5	 25
635	  1	45.3	7.8	 20
636	  1	4283.0	1067.7	 25
637	  1	72.3	16.2	 20
638	  1	4284.8	324.3	 16
639	  1	56.0	8.7	 20
  0	  2	61.0	10.6	 25
  1	  2	4390.0	437.8	 20
  2	  2	58.0	9.5	 25
  3	  2	4603.5	564.5	 20
  4	  2	39.0	7.9	 16
  5	  2	190.5	17.5	 20
  6	  2	160.5	27.1	 20
  7	  2	439.8	46.6	 16
  8	  2	61.0	9.8	 20
  9	  2	100.3	7.8	 20
 10	  2	44.0	7.2	 25
 11	  2	37.0	7.8	 25
 12	  2	44.0	9.4	 20
 13	  2	51.0	10.1	 25
 14	  2	81.0	10.2	 25
 15	  2	38.3	5.3	 20
 16	  2	37.0	6.1	 25
 17	  2	47.0	6.9	 25
 18	  2	233.0	25.0	 20
 19	  2	59.0	17.8	 25
 20	  2	44.0	8.4	 25
 21	  2	46.0	8.6	 20
 22	  2	36.0	6.1	 20
 23	  2	36.8	7.8	 20
 24	  2	46.5	7.2	 16
 25	  2	46.0	10.1	 20
 26	  2	58.8	9.7	 20
 27	  2	105.5	9.7	 16
 28	  2	223.0	31.7	 25
 29	  2	62.0	11.5	 25
 30	  2	51.0	5.9	 20
 31	  2	59.0	9.5	 25
 32	  2	732.0	58.3	 25
 33	  2	97.5	16.3	 20
 34	  2	43.0	8.0	 25
 35	  2	71.0	11.9	 25
 36	  2	49.5	11.5	 20
 37	  2	138.0	23.7	 25
 38	  2	65.0	13.0	 25
 39	  2	2173.5	292.8	 20
 40	  2	59.0	34.4	 25
 41	  2	37.5	7.7	 20
 42	  2	82.8	17.6	 16
 43	  2	36.3	6.9	 20
 44	  2	32.5	7.2	 20
 45	  2	36.3	5.2	 16
 46	  2	38.0	8.0	 20
 47	  2	35.0	5.5	 25
 48	  2	35.0	6.4	 20
 49	  2	36.0	7.6	 25
 50	  2	39.0	6.9	 25
 51	  2	45.0	8.5	 20
 52	  2	35.0	6.7	 25
 53	  2	149.0	30.7	 25
 54	  2	60.0	9.1	 20
 55	  2	88.0	12.6	 25
 56	  2	46.0	7.8	 25
 57	  2	39.0	7.6	 20
 58	  2	36.0	8.4	 25
 59	  2	39.0	6.7	 25
 60	  2	81.0	12.8	 16
 61	  2	44.3	9.3	 20
 62	  2	4502.8	804.0	 20
 63	  2	68.5	13.7	 16
 64	  2	62.0	12.0	 20
 65	  2	60.3	7.5	 20
 66	  2	4109.3	831.3	 20
 67	  2	54.0	26.4	 25
 68	  2	55.0	10.6	 25
 69	  2	58.5	8.6	 20
 70	  2	57.0	8.6	 25
 71	  2	60.0	11.3	 25
 72	  2	48.5	10.8	 20
 73	  2	42.0	8.3	 25
 74	  2	50.0	6.6	 25
 75	  2	52.0	8.7	 20
 76	  2	51.0	7.0	 25
 77	  2	48.0	7.8	 25
 78	  2	50.5	7.5	 16
 79	  2	38.5	9.5	 20
 80	  2	51.5	9.2	 20
 81	  2	55.0	7.3	 16
 82	  2	54.0	7.9	 20
 83	  2	55.8	9.5	 20
 84	  2	55.5	7.1	 16
 85	  2	43.0	7.1	 25
 86	  2	4373.0	658.1	 25
 87	  2	67.3	7.7	 20
 88	  2	61.0	8.6	 25
 89	  2	61.3	9.0	 20
 90	  2	3973.0	1253.8	 25
 91	  2	61.0	14.5	 25
 92	  2	4695.8	719.9	 20
 93	  2	59.0	54.0	 25
 94	  2	54.0	9.3	 25
 95	  2	46.8	9.1	 20
 96	  2	51.0	9.0	 25
 97	  2	36.0	5.2	 20
 98	  2	43.5	6.0	 16
 99	  2	50.3	16.5	 20
100	  2	44.8	9.3	 20
101	  2	37.8	6.5	 16
102	  2	42.0	6.3	 20
103	  2	39.0	7.1	 20
104	  2	51.5	8.3	 20
105	  2	55.0	10.5	 25
106	  2	57.0	9.2	 25
107	  2	47.3	6.8	 20
108	  2	44.0	7.9	 25
109	  2	32.0	5.5	 25
110	  2	30.3	5.5	 20
111	  2	58.0	11.2	 25
112	  2	640.0	124.0	 25
113	  2	65.0	52.0	 20
114	  2	87.0	12.8	 25
115	  2	55.0	10.3	 25
116	  2	4598.5	269.5	 16
117	  2	64.8	16.2	 20
118	  2	60.3	11.1	 20
119	  2	64.3	9.8	 16
120	  2	4494.0	946.0	 20
121	  2	51.8	11.4	 20
122	  2	4473.0	282.4	 20
123	  2	74.0	21.1	 25
124	  2	60.0	8.8	 25
125	  2	54.5	7.5	 20
126	  2	3898.0	1015.9	 25
127	  2	41.0	8.4	 25
128	  2	35.0	6.4	 20
129	  2	57.0	7.6	 25
130	  2	202.0	21.1	 25
131	  2	225.3	26.0	 20
132	  2	189.0	43.5	 25
133	  2	47.0	7.0	 25
134	  2	4160.0	254.3	 20
135	  2	59.8	17.3	 20
136	  2	52.0	12.6	 20
137	  2	54.3	4.7	 16
138	  2	4098.0	887.4	 20
139	  2	54.5	10.4	 20
140	  2	3946.0	288.1	 16
141	  2	69.0	9.6	 25
142	  2	64.0	10.0	 25
143	  2	64.3	10.1	 20
144	  2	3769.0	860.7	 25
145	  2	57.0	8.8	 25
146	  2	4154.5	273.9	 20
147	  2	71.0	13.3	 25
148	  2	63.0	10.4	 25
149	  2	60.5	9.4	 20
150	  2	56.0	8.2	 25
151	  2	48.0	10.2	 25
152	  2	60.5	12.5	 20
153	  2	3758.0	1010.6	 25
154	  2	4337.3	124.0	 20
155	  2	4023.5	230.9	 16
156	  2	66.3	14.1	 20
157	  2	37.0	5.7	 20
158	  2	32.3	5.9	 16
159	  2	37.3	7.1	 20
160	  2	54.0	9.5	 25
161	  2	178.8	21.1	 20
162	  2	277.0	20.8	 25
163	  2	59.0	7.8	 25
164	  2	58.0	8.1	 20
165	  2	69.0	10.9	 25
166	  2	60.0	8.7	 25
167	  2	45.5	17.7	 20
168	  2	47.0	8.8	 25
169	  2	35.3	6.1	 20
170	  2	36.0	4.9	 25
171	  2	35.0	8.1	 25
172	  2	35.5	7.0	 20
173	  2	34.5	6.4	 20
174	  2	44.5	7.3	 20
175	  2	42.0	7.2	 16
176	  2	51.0	8.6	 20
177	  2	65.0	9.5	 20
178	  2	45.5	8.8	 16
179	  2	43.0	8.1	 25
180	  2	35.0	5.9	 25
181	  2	40.8	11.0	 20
182	  2	36.0	5.7	 25
183	  2	47.0	8.0	 25
184	  2	37.5	10.1	 20
185	  2	36.0	5.5	 25
186	  2	41.0	5.8	 25
187	  2	82.3	16.1	 20
188	  2	188.0	39.7	 25
189	  2	255.0	27.3	 25
190	  2	50.3	10.6	 20
191	  2	91.0	12.3	 20
192	  2	63.5	11.2	 20
193	  2	144.8	20.1	 16
194	  2	387.3	25.9	 20
195	  2	113.3	12.3	 20
196	  2	79.8	15.2	 16
197	  2	244.0	41.4	 20
198	  2	54.0	11.0	 25
199	  2	63.8	13.0	 20
200	  2	66.0	10.6	 25
201	  2	76.0	12.7	 25
202	  2	38.5	6.1	 20
203	  2	43.0	6.9	 25
204	  2	67.0	11.1	 25
205	  2	47.5	8.5	 20
206	  2	56.0	9.3	 25
207	  2	64.0	11.7	 25
208	  2	60.0	7.2	 20
209	  2	201.0	37.8	 25
210	  2	249.0	24.6	 20
211	  2	36.3	7.7	 16
212	  2	269.8	64.8	 20
213	  2	29.3	5.9	 20
214	  2	35.0	5.4	 16
215	  2	30.0	5.9	 20
216	  2	116.0	22.7	 25
217	  2	120.3	11.9	 20
218	  2	178.0	16.6	 25
219	  2	151.0	21.7	 25
220	  2	86.3	16.9	 20
221	  2	55.0	9.3	 25
222	  2	125.0	16.1	 25
223	  2	50.0	14.8	 20
224	  2	188.0	29.0	 25
225	  2	42.0	8.3	 25
226	  2	36.3	5.9	 20
227	  2	41.0	7.6	 25
228	  2	36.0	7.4	 25
229	  2	41.3	7.5	 16
230	  2	36.3	6.4	 20
231	  2	46.5	6.9	 20
232	  2	203.0	29.1	 16
233	  2	144.8	23.6	 20
234	  2	35.3	5.2	 20
235	  2	32.3	6.7	 20
236	  2	49.0	9.3	 25
237	  2	40.0	7.9	 25
238	  2	40.0	7.2	 20
239	  2	34.0	5.4	 25
240	  2	34.0	5.5	 25
241	  2	35.5	7.5	 20
242	  2	49.0	8.2	 25
243	  2	42.0	7.7	 25
244	  2	72.0	14.9	 20
245	  2	53.0	11.1	 25
246	  2	51.0	11.7	 25
247	  2	38.0	8.5	 20
248	  2	37.0	6.1	 20
249	  2	37.0	4.8	 16
250	  2	35.0	7.9	 20
251	  2	34.5	6.7	 20
252	  2	36.0	7.3	 16
253	  2	32.3	6.5	 20
254	  2	34.0	6.3	 25
255	  2	33.3	5.2	 20
256	  2	36.0	9.6	 25
257	  2	32.0	5.5	 25
258	  2	38.8	8.1	 20
259	  2	34.0	8.9	 25
260	  2	42.0	8.5	 25
261	  2	35.5	5.3	 20
262	  2	47.0	5.7	 25
263	  2	117.0	17.0	 25
264	  2	324.3	39.9	 20
265	  2	250.0	22.3	 25
266	  2	45.0	9.8	 25
267	  2	36.8	5.9	 16
268	  2	56.8	10.9	 20
269	  2	37.0	8.4	 20
270	  2	35.3	6.3	 16
271	  2	38.3	6.5	 20
272	  2	32.5	5.3	 20
273	  2	56.8	11.7	 20
274	  2	96.0	15.4	 25
275	  2	78.0	10.7	 25
276	  2	38.0	8.0	 20
277	  2	34.0	5.8	 25
278	  2	50.0	9.3	 25
279	  2	62.3	10.2	 20
280	  2	37.0	7.4	 25
281	  2	34.0	6.3	 25
282	  2	41.5	5.2	 20
283	  2	103.0	15.9	 25
284	  2	81.0	14.1	 25
285	  2	128.5	9.4	 20
286	  2	93.5	15.1	 20
287	  2	40.5	5.8	 20
288	  2	80.0	16.0	 16
289	  2	46.0	9.7	 20
290	  2	50.3	8.2	 20
291	  2	35.0	6.8	 16
292	  2	39.0	7.6	 25
293	  2	36.0	7.3	 25
294	  2	52.0	9.3	 20
295	  2	58.0	9.8	 25
296	  2	314.0	39.0	 25
297	  2	51.8	9.7	 20
298	  2	52.0	10.0	 25
299	  2	45.0	8.4	 25
300	  2	46.3	11.4	 20
301	  2	138.0	25.6	 25
302	  2	137.0	18.9	 25
303	  2	37.5	6.2	 20
304	  2	108.8	18.2	 20
305	  2	37.3	7.9	 20
306	  2	37.3	5.9	 16
307	  2	37.0	6.8	 20
308	  2	37.3	7.2	 20
309	  2	35.3	5.0	 16
310	  2	42.5	7.4	 20
311	  2	35.0	5.4	 25
312	  2	44.3	8.5	 20
313	  2	53.0	8.5	 25
314	  2	61.0	7.8	 25
315	  2	65.0	10.0	 20
316	  2	68.0	14.2	 25
317	  2	35.0	6.5	 25
318	  2	43.0	10.4	 20
319	  2	53.0	8.4	 25
320	  2	54.0	9.1	 25
321	  2	86.3	12.6	 20
322	  2	48.0	9.3	 25
323	  2	82.8	13.5	 20
324	  2	50.3	7.4	 16
325	  2	62.0	11.1	 20
326	  2	52.5	8.6	 20
327	  2	32.0	5.0	 16
328	  2	33.3	6.1	 20
329	  2	43.0	9.6	 20
330	  2	33.0	6.9	 25
331	  2	37.0	7.0	 25
332	  2	35.0	6.3	 20
333	  2	42.0	8.4	 25
334	  2	35.0	8.0	 25
335	  2	37.5	7.3	 20
336	  2	41.0	8.2	 25
337	  2	35.0	6.4	 25
338	  2	35.0	5.2	 20
339	  2	40.0	7.5	 25
340	  2	32.0	7.1	 25
341	  2	41.0	6.7	 20
342	  2	40.0	6.8	 20
343	  2	51.3	8.1	 20
344	  2	34.5	4.9	 16
345	  2	35.8	6.7	 20
346	  2	72.0	16.4	 20
347	  2	34.0	6.2	 16
348	  2	47.0	10.1	 25
349	  2	35.0	6.5	 25
350	  2	34.3	6.2	 20
351	  2	35.0	5.3	 25
352	  2	38.0	7.1	 25
353	  2	40.5	6.4	 20
354	  2	38.0	8.2	 25
355	  2	61.0	12.9	 25
356	  2	46.8	9.8	 20
357	  2	34.0	6.0	 25
358	  2	41.0	7.4	 25
359	  2	54.5	9.6	 20
360	  2	99.0	19.0	 25
361	  2	38.3	7.4	 20
362	  2	40.0	8.1	 16
363	  2	39.3	8.0	 20
364	  2	52.3	8.7	 20
365	  2	38.0	5.4	 16
366	  2	134.0	26.2	 20
367	  2	66.0	9.9	 25
368	  2	72.0	17.9	 20
369	  2	40.0	7.9	 25
370	  2	39.0	7.6	 25
371	  2	34.8	6.7	 20
372	  2	38.0	7.0	 25
373	  2	74.0	15.2	 25
374	  2	145.8	17.6	 20
375	  2	131.0	22.4	 25
376	  2	45.0	9.6	 25
377	  2	54.8	11.4	 20
378	  2	51.0	8.7	 25
379	  2	73.0	11.3	 25
380	  2	187.3	21.6	 16
381	  2	209.3	33.2	 20
382	  2	76.3	13.0	 20
383	  2	63.8	11.4	 16
384	  2	252.5	45.3	 20
385	  2	152.5	24.4	 20
386	  2	37.5	6.1	 20
387	  2	37.0	8.3	 25
388	  2	39.0	7.5	 25
389	  2	41.0	6.8	 20
390	  2	35.0	5.1	 25
391	  2	36.0	6.6	 25
392	  2	36.3	7.5	 20
393	  2	33.0	6.0	 25
394	  2	32.0	7.2	 25
395	  2	37.0	7.0	 20
396	  2	32.0	6.6	 25
397	  2	36.0	7.6	 25
398	  2	39.0	10.1	 16
399	  2	240.5	41.9	 20
400	  2	368.8	37.9	 20
401	  2	1007.8	59.9	 16
402	  2	306.5	48.6	 20
403	  2	68.3	11.6	 20
404	  2	92.3	15.5	 16
405	  2	40.0	5.3	 25
406	  2	49.0	8.9	 25
407	  2	42.3	4.8	 20
408	  2	57.0	14.1	 25
409	  2	41.5	8.7	 20
410	  2	35.0	7.0	 25
411	  2	54.0	11.9	 25
412	  2	44.3	7.6	 20
413	  2	76.0	12.5	 25
414	  2	38.0	10.5	 25
415	  2	37.5	8.1	 20
416	  2	67.0	13.6	 25
417	  2	54.5	8.8	 20
418	  2	43.3	12.2	 16
419	  2	36.0	5.3	 20
420	  2	44.3	6.8	 20
421	  2	39.0	6.6	 16
422	  2	82.5	13.5	 20
423	  2	37.0	4.7	 20
424	  2	30.3	5.4	 20
425	  2	399.0	72.4	 25
426	  2	27.0	4.0	 25
427	  2	34.3	7.2	 20
428	  2	29.0	5.6	 25
429	  2	53.0	7.3	 25
430	  2	41.0	6.6	 20
431	  2	34.0	8.0	 25
432	  2	32.0	5.5	 25
433	  2	35.3	6.5	 20
434	  2	45.0	10.2	 25
435	  2	40.0	9.5	 25
436	  2	46.5	9.3	 16
437	  2	36.0	6.1	 20
438	  2	39.0	9.8	 20
439	  2	40.8	9.1	 16
440	  2	58.3	10.9	 20
441	  2	60.0	11.1	 20
442	  2	55.8	9.2	 20
443	  2	39.0	7.7	 25
444	  2	48.0	11.9	 25
445	  2	213.5	29.0	 20
446	  2	50.0	9.5	 25
447	  2	363.0	77.2	 25
448	  2	76.8	13.4	 20
449	  2	57.0	9.1	 25
450	  2	46.0	9.3	 25
451	  2	41.3	7.8	 20
452	  2	46.0	8.6	 25
453	  2	46.0	10.3	 25
454	  2	70.8	13.8	 20
455	  2	107.3	15.9	 20
456	  2	52.0	6.9	 20
457	  2	35.8	8.3	 16
458	  2	37.3	7.0	 20
459	  2	37.3	7.9	 20
460	  2	43.0	7.8	 16
461	  2	36.0	6.9	 25
462	  2	124.0	20.6	 25
463	  2	73.0	14.0	 20
464	  2	92.0	17.0	 25
465	  2	150.0	23.8	 25
466	  2	851.0	149.1	 20
467	  2	51.0	9.2	 25
468	  2	42.0	7.1	 25
469	  2	34.5	6.8	 20
470	  2	48.0	8.1	 25
471	  2	46.0	8.9	 25
472	  2	34.3	6.8	 20
473	  2	37.0	6.2	 25
474	  2	52.5	10.2	 20
475	  2	48.8	10.2	 16
476	  2	36.3	5.2	 20
477	  2	33.8	5.7	 20
478	  2	33.0	4.2	 16
479	  2	35.8	7.4	 20
480	  2	37.0	5.7	 25
481	  2	44.8	9.4	 20
482	  2	38.0	8.3	 25
483	  2	40.0	9.9	 25
484	  2	134.0	34.0	 20
485	  2	87.0	11.5	 25
486	  2	278.0	25.7	 25
487	  2	312.8	29.0	 20
488	  2	118.0	15.4	 25
489	  2	40.5	7.3	 20
490	  2	41.0	7.4	 25
491	  2	51.0	12.0	 25
492	  2	59.3	12.8	 20
493	  2	34.0	7.3	 20
494	  2	34.3	5.4	 20
495	  2	49.0	9.6	 16
496	  2	42.0	6.8	 20
497	  2	45.3	7.0	 20
498	  2	36.0	6.4	 16
499	  2	62.0	12.8	 25
500	  2	56.0	7.5	 25
501	  2	45.5	7.5	 20
502	  2	45.0	9.3	 25
503	  2	56.0	8.4	 25
504	  2	250.3	46.2	 20
505	  2	63.0	12.3	 25
506	  2	152.0	29.5	 25
507	  2	39.0	7.6	 20
508	  2	38.0	6.6	 25
509	  2	38.0	7.4	 25
510	  2	36.0	5.0	 20
511	  2	34.0	6.6	 20
512	  2	49.0	8.3	 20
513	  2	35.0	5.3	 16
514	  2	33.5	5.7	 20
515	  2	37.3	7.1	 20
516	  2	37.0	7.8	 16
517	  2	34.3	5.6	 20
518	  2	33.0	5.8	 25
519	  2	39.0	5.9	 20
520	  2	35.0	7.1	 25
521	  2	39.0	7.3	 25
522	  2	58.0	8.9	 20
523	  2	37.0	6.5	 25
524	  2	36.0	7.8	 25
525	  2	36.3	7.0	 20
526	  2	36.0	6.7	 25
527	  2	119.0	15.2	 25
528	  2	35.5	6.7	 20
529	  2	34.0	7.8	 25
530	  2	32.5	6.4	 20
531	  2	40.3	7.7	 16
532	  2	32.3	5.0	 20
533	  2	31.8	6.7	 20
534	  2	37.0	5.9	 16
535	  2	40.5	8.7	 20
536	  2	39.0	7.2	 25
537	  2	110.3	16.7	 20
538	  2	51.0	11.0	 25
539	  2	51.0	11.6	 25
540	  2	41.0	9.1	 20
541	  2	68.0	10.3	 25
542	  2	46.0	9.0	 25
543	  2	40.5	8.4	 20
544	  2	59.0	8.2	 25
545	  2	51.0	11.8	 25
546	  2	54.3	10.8	 20
547	  2	406.0	87.0	 25
548	  2	1368.0	174.5	 25
549	  2	323.5	37.9	 16
550	  2	50.3	8.3	 20
551	  2	76.5	11.5	 20
552	  2	49.3	8.1	 16
553	  2	37.3	6.7	 20
554	  2	41.3	8.8	 20
555	  2	45.3	10.5	 20
556	  2	31.0	5.8	 25
557	  2	35.0	7.3	 25
558	  2	32.3	7.6	 20
559	  2	44.0	8.6	 25
560	  2	87.0	14.2	 25
561	  2	38.5	7.5	 20
562	  2	47.0	9.5	 25
563	  2	36.0	6.5	 25
564	  2	84.5	12.7	 20
565	  2	67.0	10.7	 25
566	  2	109.0	18.1	 25
567	  2	140.0	25.3	 20
568	  2	100.3	14.0	 20
569	  2	84.5	15.0	 16
570	  2	269.5	31.2	 20
571	  2	665.5	65.1	 20
572	  2	42.3	9.1	 16
573	  2	64.3	13.5	 20
574	  2	40.0	8.4	 25
575	  2	38.3	7.5	 20
576	  2	53.0	9.4	 25
577	  2	49.0	6.9	 25
578	  2	200.0	30.8	 20
579	  2	83.0	11.6	 25
580	  2	257.0	26.3	 25
581	  2	59.8	9.2	 20
582	  2	87.0	15.4	 25
583	  2	236.0	28.2	 25
584	  2	90.8	15.5	 20
585	  2	500.0	60.6	 25
586	  2	128.0	19.1	 25
587	  2	71.5	8.6	 16
588	  2	33.0	6.6	 20
589	  2	35.5	6.2	 20
590	  2	36.5	5.2	 16
591	  2	83.0	13.4	 20
592	  2	217.3	22.6	 20
593	  2	126.8	18.7	 20
594	  2	140.0	21.0	 25
595	  2	143.0	22.5	 25
596	  2	33.3	6.1	 20
597	  2	91.0	13.2	 25
598	  2	46.0	6.2	 25
599	  2	102.5	11.2	 20
600	  2	134.0	18.0	 25
601	  2	48.0	8.2	 25
602	  2	71.8	16.9	 20
603	  2	64.0	10.7	 25
604	  2	40.0	8.1	 25
605	  2	37.3	8.6	 16
606	  2	124.3	15.4	 20
607	  2	62.3	13.3	 20
608	  2	42.0	10.5	 16
609	  2	47.3	7.1	 20
610	  2	44.0	7.3	 20
611	  2	38.5	5.9	 16
612	  2	37.0	6.2	 25
613	  2	37.0	9.1	 25
614	  2	39.8	8.9	 20
615	  2	53.0	10.0	 25
616	  2	57.0	9.4	 25
617	  2	90.3	14.0	 20
618	  2	77.0	12.1	 25
619	  2	158.0	54.1	 25
620	  2	1437.0	86.3	 20
621	  2	1004.0	101.3	 25
622	  2	213.0	28.8	 25
623	  2	166.8	22.9	 20
624	  2	206.3	20.4	 20
625	  2	256.8	37.7	 20
626	  2	63.3	10.9	 16
627	  2	37.0	5.9	 20
628	  2	38.5	9.6	 20
629	  2	74.8	11.8	 16
630	  2	89.8	12.7	 20
631	  2	45.0	9.7	 25
632	  2	37.3	5.9	 20
633	  2	63.0	11.9	 25
634	  2	92.0	15.6	 25
635	  2	42.0	5.9	 20
636	  2	62.0	12.6	 25
637	  2	4005.0	825.7	 25
638	  2	58.8	8.5	 20
639	  2	4373.0	700.4	 25
  0	  3	4883.8	761.4	 20
  1	  3	59.0	9.2	 25
  2	  3	4393.0	599.4	 25
  3	  3	49.3	7.5	 20
  4	  3	32.0	5.9	 25
  5	  3	200.0	25.7	 25
  6	  3	70.3	9.8	 20
  7	  3	60.0	9.3	 25
  8	  3	75.0	13.2	 25
  9	  3	150.3	17.0	 16
 10	  3	140.5	22.2	 20
 11	  3	330.3	28.1	 20
 12	  3	131.5	14.9	 16
 13	  3	433.3	73.5	 20
 14	  3	89.0	14.2	 20
 15	  3	52.5	7.4	 16
 16	  3	36.0	8.4	 25
 17	  3	57.0	10.1	 25
 18	  3	69.3	12.5	 20
 19	  3	53.0	9.4	 25
 20	  3	47.0	11.8	 25
 21	  3	46.3	15.0	 20
 22	  3	223.0	50.5	 25
 23	  3	38.0	5.2	 25
 24	  3	37.0	7.4	 20
 25	  3	33.0	5.7	 25
 26	  3	38.0	6.0	 25
 27	  3	44.3	9.1	 20
 28	  3	49.0	7.3	 20
 29	  3	159.8	18.1	 20
 30	  3	176.5	24.4	 16
 31	  3	139.3	18.7	 20
 32	  3	339.3	32.0	 20
 33	  3	107.3	15.1	 16
 34	  3	95.3	12.8	 20
 35	  3	50.0	9.1	 25
 36	  3	56.3	13.5	 20
 37	  3	236.0	32.3	 25
 38	  3	131.0	18.5	 25
 39	  3	481.3	75.1	 20
 40	  3	162.0	35.1	 25
 41	  3	129.0	23.2	 25
 42	  3	41.3	8.6	 20
 43	  3	50.0	9.8	 25
 44	  3	42.0	6.7	 25
 45	  3	40.0	6.3	 20
 46	  3	64.0	14.3	 25
 47	  3	60.3	12.2	 20
 48	  3	61.3	8.9	 16
 49	  3	34.0	6.4	 20
 50	  3	41.0	7.8	 20
 51	  3	32.0	6.3	 16
 52	  3	168.3	43.8	 20
 53	  3	37.0	6.8	 25
 54	  3	36.3	5.9	 20
 55	  3	111.0	27.2	 25
 56	  3	105.0	14.8	 25
 57	  3	44.0	8.7	 20
 58	  3	45.0	7.5	 25
 59	  3	143.0	29.6	 25
 60	  3	118.3	16.2	 20
 61	  3	46.0	9.4	 25
 62	  3	4562.0	766.3	 25
 63	  3	68.3	10.8	 20
 64	  3	57.0	10.7	 25
 65	  3	64.0	10.8	 25
 66	  3	62.0	8.8	 16
 67	  3	47.0	8.5	 20
 68	  3	61.5	11.7	 20
 69	  3	3606.5	343.4	 16
 70	  3	3741.8	179.4	 20
 71	  3	3572.8	207.7	 20
 72	  3	68.3	10.5	 20
 73	  3	47.0	7.7	 25
 74	  3	4274.5	669.1	 20
 75	  3	77.0	53.4	 25
 76	  3	3415.0	822.5	 25
 77	  3	3540.3	373.7	 20
 78	  3	73.0	41.1	 25
 79	  3	46.0	9.6	 25
 80	  3	60.3	9.7	 20
 81	  3	3547.0	1093.3	 25
 82	  3	3696.0	375.5	 25
 83	  3	3819.5	487.9	 20
 84	  3	69.0	40.8	 25
 85	  3	46.8	9.6	 20
 86	  3	4600.3	632.4	 16
 87	  3	72.0	48.1	 20
 88	  3	49.3	7.0	 20
 89	  3	50.0	7.9	 16
 90	  3	52.0	7.1	 20
 91	  3	58.0	10.5	 25
 92	  3	4719.3	651.3	 20
 93	  3	71.0	63.5	 25
 94	  3	3585.0	834.9	 25
 95	  3	3534.0	417.4	 20
 96	  3	60.0	32.2	 25
 97	  3	41.0	8.8	 25
 98	  3	43.5	7.2	 20
 99	  3	44.0	7.6	 25
100	  3	2831.0	674.5	 25
101	  3	41.8	11.3	 20
102	  3	52.0	10.6	 25
103	  3	44.0	6.6	 25
104	  3	4044.3	447.7	 16
105	  3	3698.0	137.5	 20
106	  3	3297.8	252.3	 20
107	  3	49.0	7.2	 16
108	  3	44.0	9.0	 20
109	  3	32.3	4.7	 20
110	  3	33.8	6.8	 20
111	  3	60.0	10.5	 25
112	  3	174.0	20.1	 25
113	  3	94.3	12.8	 20
114	  3	587.0	63.2	 25
115	  3	51.0	10.0	 25
116	  3	4610.8	211.8	 20
117	  3	79.0	14.0	 25
118	  3	61.0	8.0	 25
119	  3	70.0	10.0	 20
120	  3	4333.0	897.8	 25
121	  3	63.0	9.0	 25
122	  3	4646.3	249.9	 16
123	  3	70.8	15.2	 20
124	  3	59.3	8.4	 20
125	  3	57.5	9.6	 16
126	  3	51.8	10.0	 20
127	  3	39.5	5.7	 20
128	  3	36.0	7.4	 16
129	  3	188.0	38.4	 25
130	  3	114.0	16.4	 25
131	  3	2706.3	208.0	 20
132	  3	177.0	30.6	 25
133	  3	49.0	7.3	 25
134	  3	4179.0	217.6	 20
135	  3	65.0	13.2	 25
136	  3	53.0	6.6	 25
137	  3	53.3	8.6	 20
138	  3	4001.0	802.9	 25
139	  3	53.0	8.1	 25
140	  3	4062.0	216.6	 20
141	  3	73.0	12.1	 20
142	  3	56.3	7.3	 20
143	  3	65.5	9.7	 16
144	  3	3684.8	858.6	 20
145	  3	51.0	7.8	 20
146	  3	3900.3	231.2	 16
147	  3	59.5	13.2	 20
148	  3	54.0	8.5	 25
149	  3	53.0	9.7	 20
150	  3	54.0	8.1	 25
151	  3	42.0	6.6	 25
152	  3	60.5	10.8	 20
153	  3	4109.0	899.0	 25
154	  3	4442.5	140.9	 20
155	  3	4315.0	159.3	 25
156	  3	76.0	20.9	 25
157	  3	37.0	5.2	 20
158	  3	31.0	6.3	 25
159	  3	41.0	9.0	 25
160	  3	42.3	7.4	 16
161	  3	122.3	24.0	 20
162	  3	98.3	10.9	 20
163	  3	49.3	9.0	 16
164	  3	40.5	7.0	 20
165	  3	38.3	9.3	 20
166	  3	45.0	7.2	 20
167	  3	212.0	38.4	 25
168	  3	46.0	12.1	 25
169	  3	42.0	8.4	 20
170	  3	49.0	8.3	 25
171	  3	94.0	18.0	 25
172	  3	34.3	7.6	 20
173	  3	35.0	5.4	 25
174	  3	36.0	7.1	 25
175	  3	41.0	8.8	 20
176	  3	46.0	7.4	 25
177	  3	87.0	16.3	 25
178	  3	947.8	114.0	 20
179	  3	1044.5	100.7	 20
180	  3	113.0	24.3	 20
181	  3	52.8	8.4	 16
182	  3	35.3	6.6	 20
183	  3	35.3	6.2	 20
184	  3	39.5	7.6	 16
185	  3	45.0	9.2	 25
186	  3	42.0	6.6	 25
187	  3	160.0	27.1	 20
188	  3	114.0	19.9	 25
189	  3	212.0	20.3	 25
190	  3	95.3	14.3	 20
191	  3	43.0	8.2	 25
192	  3	53.0	9.2	 25
193	  3	512.5	69.5	 20
194	  3	1401.0	114.8	 25
195	  3	202.0	40.4	 25
196	  3	96.0	14.5	 20
197	  3	69.0	14.1	 25
198	  3	34.5	5.2	 20
199	  3	135.3	15.2	 16
200	  3	40.3	8.4	 20
201	  3	75.0	15.1	 20
202	  3	106.3	21.3	 16
203	  3	131.0	28.4	 20
204	  3	38.0	6.3	 25
205	  3	42.5	8.0	 20
206	  3	46.0	10.9	 25
207	  3	97.0	17.3	 25
208	  3	234.5	29.8	 20
209	  3	141.0	20.9	 25
210	  3	126.0	18.1	 25
211	  3	31.0	5.5	 20
212	  3	29.0	6.1	 25
213	  3	28.0	6.5	 25
214	  3	23.5	5.8	 20
215	  3	27.0	8.1	 25
216	  3	255.0	48.5	 20
217	  3	60.5	10.2	 16
218	  3	53.5	8.8	 20
219	  3	50.3	9.1	 20
220	  3	330.5	41.0	 16
221	  3	651.8	48.3	 20
222	  3	337.3	41.4	 20
223	  3	148.3	28.2	 20
224	  3	51.0	9.4	 25
225	  3	68.0	13.9	 25
226	  3	34.5	6.9	 20
227	  3	113.0	23.7	 25
228	  3	86.0	16.4	 25
229	  3	46.3	7.7	 20
230	  3	39.0	7.7	 25
231	  3	55.0	8.8	 25
232	  3	61.5	9.2	 20
233	  3	46.0	10.5	 25
234	  3	43.5	7.6	 20
235	  3	37.0	6.8	 20
236	  3	33.5	6.1	 20
237	  3	35.5	7.9	 16
238	  3	35.3	6.5	 20
239	  3	39.0	9.8	 20
240	  3	46.3	7.7	 16
241	  3	95.0	24.8	 20
242	  3	37.0	7.5	 25
243	  3	57.0	10.1	 20
244	  3	49.0	9.7	 25
245	  3	132.0	19.3	 25
246	  3	70.5	8.3	 20
247	  3	111.0	16.4	 25
248	  3	44.0	8.4	 25
249	  3	37.3	9.3	 20
250	  3	40.0	7.1	 25
251	  3	42.0	6.2	 25
252	  3	44.3	7.2	 20
253	  3	45.0	7.6	 25
254	  3	59.0	9.1	 20
255	  3	40.3	8.2	 16
256	  3	77.0	21.0	 20
257	  3	36.5	7.5	 20
258	  3	44.3	8.0	 16
259	  3	161.5	21.1	 20
260	  3	108.0	14.1	 25
261	  3	34.3	6.8	 20
262	  3	38.0	6.6	 25
263	  3	32.0	6.0	 25
264	  3	38.0	6.9	 20
265	  3	47.0	7.5	 25
266	  3	52.0	11.9	 25
267	  3	32.8	6.8	 20
268	  3	34.0	6.2	 25
269	  3	50.0	13.6	 25
270	  3	34.0	5.5	 20
271	  3	38.0	8.0	 25
272	  3	48.0	8.3	 25
273	  3	43.8	7.8	 16
274	  3	35.0	5.2	 20
275	  3	43.8	9.7	 20
276	  3	41.3	7.6	 16
277	  3	37.5	7.3	 20
278	  3	37.0	7.1	 20
279	  3	37.3	7.0	 20
280	  3	39.0	8.1	 25
281	  3	55.0	12.8	 25
282	  3	39.3	15.0	 20
283	  3	43.0	7.3	 25
284	  3	49.0	8.5	 25
285	  3	48.3	9.4	 20
286	  3	47.0	8.1	 25
287	  3	80.0	11.1	 25
288	  3	94.5	12.9	 20
289	  3	76.0	14.8	 25
290	  3	64.0	13.7	 25
291	  3	39.0	6.1	 20
292	  3	31.5	4.8	 20
293	  3	44.3	8.7	 20
294	  3	49.3	11.3	 16
295	  3	35.5	6.9	 20
296	  3	34.0	6.8	 20
297	  3	36.5	6.8	 16
298	  3	39.0	8.0	 25
299	  3	34.0	5.2	 25
300	  3	33.0	6.1	 20
301	  3	50.0	28.3	 25
302	  3	34.0	7.8	 25
303	  3	61.0	10.4	 20
304	  3	49.0	9.1	 25
305	  3	50.0	9.4	 25
306	  3	45.3	6.9	 20
307	  3	38.0	7.4	 25
308	  3	40.0	8.0	 25
309	  3	44.0	7.1	 20
310	  3	52.0	12.8	 25
311	  3	997.5	137.9	 20
312	  3	146.5	14.7	 16
313	  3	60.3	12.1	 20
314	  3	41.3	9.1	 16
315	  3	41.5	8.4	 20
316	  3	51.5	10.4	 20
317	  3	80.3	17.8	 20
318	  3	88.0	14.8	 25
319	  3	55.0	9.6	 25
320	  3	107.5	20.3	 20
321	  3	50.0	7.5	 25
322	  3	60.0	10.6	 25
323	  3	475.3	69.3	 20
324	  3	626.0	77.5	 25
325	  3	89.0	17.5	 25
326	  3	41.5	135.3	 20
327	  3	34.0	5.9	 25
328	  3	229.0	52.9	 25
329	  3	44.0	7.0	 16
330	  3	32.0	5.2	 20
331	  3	37.8	7.3	 20
332	  3	42.0	9.6	 16
333	  3	40.3	7.0	 20
334	  3	40.0	7.8	 20
335	  3	36.3	9.2	 16
336	  3	35.0	8.0	 25
337	  3	35.0	6.9	 25
338	  3	54.3	9.4	 20
339	  3	37.0	7.4	 25
340	  3	83.0	15.3	 25
341	  3	70.3	13.7	 20
342	  3	32.0	7.2	 25
343	  3	32.0	6.6	 25
344	  3	69.3	11.2	 20
345	  3	76.0	16.6	 25
346	  3	48.0	13.6	 25
347	  3	36.8	7.2	 20
348	  3	38.3	9.2	 20
349	  3	38.0	6.2	 20
350	  3	354.5	69.5	 16
351	  3	342.3	62.1	 20
352	  3	34.0	6.1	 20
353	  3	50.3	10.4	 16
354	  3	33.3	4.8	 20
355	  3	35.0	6.8	 25
356	  3	34.0	7.1	 20
357	  3	33.0	6.8	 25
358	  3	33.0	8.6	 25
359	  3	120.0	25.9	 20
360	  3	35.0	8.9	 25
361	  3	31.0	3.9	 25
362	  3	50.8	11.9	 20
363	  3	157.0	26.6	 25
364	  3	68.0	11.5	 25
365	  3	90.8	17.5	 20
366	  3	194.0	35.3	 25
367	  3	111.5	22.9	 20
368	  3	109.0	16.7	 16
369	  3	88.3	16.0	 20
370	  3	37.3	9.1	 20
371	  3	37.8	7.4	 16
372	  3	39.3	6.3	 20
373	  3	127.0	26.2	 25
374	  3	49.3	8.8	 20
375	  3	161.0	26.5	 25
376	  3	294.0	23.9	 25
377	  3	102.8	12.6	 20
378	  3	76.0	12.9	 25
379	  3	100.0	16.4	 25
380	  3	57.3	5.8	 20
381	  3	41.0	5.8	 25
382	  3	35.0	6.1	 25
383	  3	35.0	5.7	 20
384	  3	54.0	8.3	 25
385	  3	39.0	7.2	 25
386	  3	50.3	9.7	 16
387	  3	57.8	11.8	 20
388	  3	51.3	9.4	 20
389	  3	51.5	12.7	 16
390	  3	32.3	5.8	 20
391	  3	77.8	16.8	 20
392	  3	35.3	6.6	 20
393	  3	34.0	6.0	 25
394	  3	323.0	55.7	 20
395	  3	402.0	58.5	 25
396	  3	35.0	7.8	 25
397	  3	34.3	5.5	 20
398	  3	35.0	5.2	 25
399	  3	34.0	6.2	 25
400	  3	110.5	20.3	 20
401	  3	624.0	153.8	 25
402	  3	232.0	22.2	 25
403	  3	93.3	11.4	 20
404	  3	1284.0	332.9	 25
405	  3	573.5	109.6	 20
406	  3	59.3	10.2	 16
407	  3	69.8	15.0	 20
408	  3	41.5	8.8	 20
409	  3	38.0	5.9	 16
410	  3	31.3	6.4	 20
411	  3	44.0	8.9	 25
412	  3	36.0	7.0	 20
413	  3	42.0	6.0	 25
414	  3	56.0	10.9	 25
415	  3	37.0	7.3	 20
416	  3	34.0	4.9	 25
417	  3	33.0	5.6	 25
418	  3	37.5	7.2	 20
419	  3	129.0	29.6	 25
420	  3	175.0	37.4	 25
421	  3	108.5	19.3	 20
422	  3	75.0	17.4	 25
423	  3	235.0	70.1	 25
424	  3	27.3	5.2	 16
425	  3	29.0	6.9	 20
426	  3	28.3	5.1	 20
427	  3	27.3	5.1	 16
428	  3	26.5	6.5	 20
429	  3	52.5	7.0	 20
430	  3	34.5	7.0	 20
431	  3	62.0	13.6	 25
432	  3	37.0	8.1	 25
433	  3	40.5	7.9	 20
434	  3	35.0	6.8	 25
435	  3	30.0	4.4	 25
436	  3	47.3	9.5	 20
437	  3	130.0	26.3	 25
438	  3	240.0	63.7	 25
439	  3	275.5	80.8	 20
440	  3	98.0	15.6	 25
441	  3	56.0	12.0	 25
442	  3	63.5	7.9	 16
443	  3	34.0	7.2	 20
444	  3	38.0	6.2	 20
445	  3	95.5	9.3	 16
446	  3	94.5	15.4	 20
447	  3	78.5	15.1	 20
448	  3	48.3	8.8	 16
449	  3	45.0	6.5	 25
450	  3	91.0	15.1	 25
451	  3	87.3	13.5	 20
452	  3	29.0	7.0	 25
453	  3	78.0	22.6	 25
454	  3	41.8	8.0	 20
455	  3	38.0	6.7	 25
456	  3	35.0	9.5	 25
457	  3	35.3	7.2	 20
458	  3	39.0	6.1	 25
459	  3	84.0	18.9	 25
460	  3	149.5	18.7	 20
461	  3	214.5	45.2	 20
462	  3	363.3	44.8	 20
463	  3	83.3	11.3	 16
464	  3	1122.3	171.3	 20
465	  3	45.5	9.8	 20
466	  3	43.3	7.5	 16
467	  3	35.0	4.5	 25
468	  3	39.0	6.8	 25
469	  3	38.3	10.6	 20
470	  3	35.0	7.2	 25
471	  3	32.0	6.0	 25
472	  3	48.0	12.6	 20
473	  3	30.0	5.4	 25
474	  3	37.0	7.4	 20
475	  3	291.0	90.5	 25
476	  3	32.0	6.4	 25
477	  3	30.3	6.7	 20
478	  3	40.0	9.4	 25
479	  3	33.0	5.1	 25
480	  3	38.8	9.5	 16
481	  3	38.0	8.2	 20
482	  3	43.3	10.1	 20
483	  3	56.5	8.8	 16
484	  3	87.0	16.8	 20
485	  3	45.3	11.4	 20
486	  3	34.0	6.1	 20
487	  3	66.0	14.7	 25
488	  3	36.0	5.0	 25
489	  3	75.0	10.8	 20
490	  3	45.0	7.8	 25
491	  3	36.0	6.5	 25
492	  3	67.0	10.6	 20
493	  3	35.0	6.4	 25
494	  3	107.0	27.4	 25
495	  3	31.8	5.1	 20
496	  3	32.0	6.3	 25
497	  3	71.0	8.1	 25
498	  3	205.8	35.5	 20
499	  3	442.3	42.5	 20
500	  3	262.3	32.7	 20
501	  3	57.8	8.8	 16
502	  3	2249.0	292.2	 20
503	  3	46.8	9.0	 20
504	  3	58.3	10.7	 16
505	  3	321.0	31.4	 25
506	  3	611.0	49.2	 25
507	  3	176.3	23.3	 20
508	  3	176.0	22.2	 25
509	  3	328.0	40.1	 25
510	  3	648.8	87.6	 20
511	  3	53.0	16.6	 25
512	  3	64.0	12.4	 25
513	  3	46.3	9.3	 20
514	  3	28.0	5.1	 25
515	  3	33.0	6.4	 25
516	  3	34.5	6.4	 20
517	  3	38.0	8.2	 25
518	  3	40.3	7.5	 20
519	  3	103.0	15.7	 16
520	  3	386.8	54.5	 20
521	  3	161.8	23.5	 20
522	  3	292.3	45.2	 16
523	  3	73.8	15.5	 20
524	  3	97.0	23.1	 25
525	  3	44.0	5.9	 20
526	  3	54.0	11.2	 25
527	  3	143.0	24.2	 25
528	  3	246.3	46.9	 20
529	  3	40.0	9.1	 25
530	  3	34.0	8.0	 25
531	  3	50.0	9.7	 20
532	  3	39.0	7.3	 25
533	  3	42.0	8.1	 25
534	  3	36.3	5.5	 20
535	  3	32.0	5.3	 25
536	  3	34.3	6.9	 20
537	  3	94.3	11.1	 16
538	  3	73.0	12.5	 20
539	  3	51.5	9.7	 20
540	  3	40.0	6.2	 16
541	  3	68.0	12.6	 20
542	  3	45.5	9.0	 20
543	  3	54.8	11.2	 20
544	  3	61.0	11.3	 25
545	  3	48.0	10.5	 25
546	  3	49.0	9.2	 20
547	  3	52.0	7.7	 25
548	  3	68.0	15.7	 25
549	  3	137.3	11.9	 20
550	  3	196.0	28.1	 25
551	  3	1852.0	512.3	 25
552	  3	35.0	5.2	 20
553	  3	92.0	23.2	 25
554	  3	39.3	5.3	 20
555	  3	41.0	7.3	 20
556	  3	49.3	6.5	 20
557	  3	45.3	8.3	 16
558	  3	35.5	7.5	 20
559	  3	44.3	7.6	 20
560	  3	229.0	24.1	 16
561	  3	46.3	7.6	 20
562	  3	106.0	13.5	 25
563	  3	72.3	12.5	 20
564	  3	34.0	7.5	 25
565	  3	33.0	7.1	 25
566	  3	42.0	8.2	 20
567	  3	49.0	9.5	 25
568	  3	200.0	32.3	 25
569	  3	182.8	30.3	 20
570	  3	84.0	15.4	 25
571	  3	37.0	8.7	 25
572	  3	36.5	7.9	 20
573	  3	40.0	6.5	 25
574	  3	123.3	22.1	 20
575	  3	50.8	10.1	 16
576	  3	54.5	9.9	 20
577	  3	49.5	9.8	 20
578	  3	116.0	15.0	 16
579	  3	47.3	9.3	 20
580	  3	74.0	11.3	 25
581	  3	363.8	45.9	 20
582	  3	1004.0	214.4	 25
583	  3	145.0	24.9	 25
584	  3	182.5	21.1	 20
585	  3	75.0	23.4	 25
586	  3	75.0	12.2	 25
587	  3	43.8	12.3	 20
588	  3	35.0	5.8	 25
589	  3	36.0	5.6	 25
590	  3	45.3	8.9	 20
591	  3	83.0	14.6	 25
592	  3	44.0	9.3	 25
593	  3	33.0	7.2	 16
594	  3	63.3	14.0	 20
595	  3	629.0	36.3	 20
596	  3	194.3	33.7	 16
597	  3	117.3	14.8	 20
598	  3	116.3	17.8	 20
599	  3	273.0	31.8	 20
600	  3	80.0	15.0	 25
601	  3	215.0	40.0	 25
602	  3	135.0	23.9	 20
603	  3	106.0	21.4	 25
604	  3	61.0	11.1	 25
605	  3	38.0	6.6	 20
606	  3	67.0	10.1	 25
607	  3	154.0	26.1	 25
608	  3	55.0	8.0	 20
609	  3	57.0	10.4	 25
610	  3	72.0	15.7	 25
611	  3	37.0	7.1	 20
612	  3	36.0	6.1	 20
613	  3	353.5	80.6	 20
614	  3	61.8	7.5	 16
615	  3	68.3	14.0	 20
616	  3	118.5	19.6	 20
617	  3	58.0	10.0	 16
618	  3	35.0	6.7	 25
619	  3	55.0	11.3	 25
620	  3	66.3	14.5	 20
621	  3	291.0	31.7	 25
622	  3	356.0	55.1	 25
623	  3	49.0	9.7	 20
624	  3	144.0	43.6	 25
625	  3	87.0	15.8	 25
626	  3	192.0	22.8	 20
627	  3	40.0	8.1	 25
628	  3	76.0	17.3	 25
629	  3	61.0	12.3	 20
630	  3	165.0	34.8	 25
631	  3	135.8	33.5	 20
632	  3	43.8	8.6	 16
633	  3	36.5	6.6	 20
634	  3	40.5	7.3	 16
635	  3	35.0	7.5	 20
636	  3	4252.5	551.3	 20
637	  3	63.0	9.7	 20
638	  3	4261.0	460.2	 25
639	  3	48.0	8.3	 25
  0	  4	34.5	7.6	 16
  1	  4	31.5	4.9	 20
  2	  4	32.8	6.6	 20
  3	  4	35.5	9.6	 20
  4	  4	32.0	5.6	 25
  5	  4	320.0	68.2	 25
  6	  4	55.3	11.2	 20
  7	  4	48.0	8.0	 25
  8	  4	55.0	5.4	 25
  9	  4	57.0	9.1	 20
 10	  4	57.0	8.6	 25
 11	  4	122.0	16.2	 25
 12	  4	208.8	26.7	 20
 13	  4	263.0	34.5	 25
 14	  4	85.0	16.2	 25
 15	  4	80.3	13.3	 20
 16	  4	29.3	8.2	 20
 17	  4	62.8	11.5	 20
 18	  4	56.8	10.5	 16
 19	  4	47.3	9.0	 20
 20	  4	59.3	8.6	 20
 21	  4	46.5	7.7	 16
 22	  4	40.0	8.6	 25
 23	  4	77.0	12.9	 25
 24	  4	34.8	7.4	 20
 25	  4	35.0	6.3	 25
 26	  4	47.0	10.6	 25
 27	  4	44.8	8.0	 20
 28	  4	71.0	11.8	 25
 29	  4	336.0	47.9	 25
 30	  4	174.5	16.9	 20
 31	  4	97.0	15.4	 25
 32	  4	189.0	16.3	 25
 33	  4	73.3	10.5	 20
 34	  4	80.0	20.6	 25
 35	  4	61.3	7.5	 20
 36	  4	83.0	15.7	 16
 37	  4	415.8	43.4	 20
 38	  4	102.3	9.4	 20
 39	  4	99.8	19.6	 16
 40	  4	50.0	10.4	 20
 41	  4	51.0	8.5	 25
 42	  4	46.8	9.1	 20
 43	  4	111.0	21.9	 25
 44	  4	85.0	14.0	 25
 45	  4	50.5	9.1	 20
 46	  4	67.0	20.5	 25
 47	  4	46.0	8.7	 25
 48	  4	42.5	14.2	 20
 49	  4	37.0	7.5	 25
 50	  4	38.0	7.7	 25
 51	  4	32.5	8.8	 20
 52	  4	40.0	6.3	 25
 53	  4	34.3	8.3	 20
 54	  4	35.0	8.1	 16
 55	  4	68.0	15.1	 20
 56	  4	66.5	16.2	 20
 57	  4	49.0	9.0	 16
 58	  4	48.5	10.0	 20
 59	  4	82.5	14.2	 20
 60	  4	96.8	18.2	 20
 61	  4	46.0	6.4	 25
 62	  4	4512.0	709.2	 20
 63	  4	94.0	63.7	 25
 64	  4	56.0	10.1	 25
 65	  4	3572.8	689.0	 20
 66	  4	4476.0	442.3	 25
 67	  4	72.0	17.7	 25
 68	  4	4447.5	797.7	 20
 69	  4	82.0	59.6	 25
 70	  4	67.0	9.4	 25
 71	  4	60.5	10.9	 20
 72	  4	4059.0	1176.3	 20
 73	  4	67.0	15.3	 20
 74	  4	4887.3	684.2	 16
 75	  4	4306.3	275.3	 20
 76	  4	73.5	13.6	 20
 77	  4	66.3	10.2	 16
 78	  4	4270.5	1215.1	 20
 79	  4	69.0	18.6	 25
 80	  4	4439.5	575.0	 20
 81	  4	81.0	53.1	 25
 82	  4	71.0	10.8	 25
 83	  4	65.5	6.5	 20
 84	  4	3981.0	1180.1	 25
 85	  4	61.0	17.9	 25
 86	  4	4688.3	534.3	 20
 87	  4	70.0	36.5	 25
 88	  4	51.0	9.7	 25
 89	  4	50.3	10.1	 20
 90	  4	50.0	8.3	 25
 91	  4	41.3	5.4	 20
 92	  4	4934.3	657.4	 16
 93	  4	4364.8	343.3	 20
 94	  4	69.0	17.2	 20
 95	  4	57.0	7.8	 16
 96	  4	3977.5	1122.0	 20
 97	  4	45.0	10.1	 25
 98	  4	51.3	8.9	 20
 99	  4	57.0	12.0	 25
100	  4	48.0	7.6	 25
101	  4	48.8	8.3	 20
102	  4	49.0	8.5	 25
103	  4	41.0	8.5	 25
104	  4	4264.8	444.5	 20
105	  4	73.0	33.3	 25
106	  4	61.0	10.1	 25
107	  4	3131.0	391.6	 20
108	  4	56.0	13.5	 25
109	  4	33.0	5.3	 25
110	  4	35.0	5.8	 16
111	  4	80.8	12.8	 20
112	  4	198.3	24.3	 20
113	  4	61.3	11.1	 16
114	  4	203.8	20.9	 20
115	  4	53.0	7.9	 20
116	  4	4800.5	199.8	 20
117	  4	4153.0	513.2	 25
118	  4	3825.0	398.7	 25
119	  4	3869.3	358.9	 20
120	  4	4730.0	154.6	 25
121	  4	65.0	8.8	 25
122	  4	4649.5	220.8	 20
123	  4	67.0	13.9	 25
124	  4	64.0	12.1	 25
125	  4	3470.0	405.5	 20
126	  4	4195.0	450.0	 25
127	  4	46.0	8.8	 25
128	  4	36.3	7.6	 20
129	  4	82.5	14.3	 20
130	  4	95.3	18.4	 20
131	  4	982.0	57.3	 16
132	  4	228.0	27.3	 20
133	  4	51.0	8.5	 20
134	  4	4223.3	206.4	 16
135	  4	66.0	11.5	 25
136	  4	51.0	7.4	 25
137	  4	55.3	10.8	 20
138	  4	3991.0	758.8	 25
139	  4	46.0	7.2	 25
140	  4	62.5	8.2	 20
141	  4	3361.0	612.7	 25
142	  4	3358.5	306.3	 20
143	  4	3416.0	391.2	 25
144	  4	67.0	10.0	 25
145	  4	45.0	8.4	 20
146	  4	56.0	9.1	 25
147	  4	3287.0	729.3	 25
148	  4	3349.5	125.7	 16
149	  4	3306.8	119.4	 20
150	  4	58.5	10.1	 20
151	  4	49.3	10.9	 16
152	  4	55.8	10.7	 20
153	  4	4028.3	854.7	 20
154	  4	4330.5	550.6	 20
155	  4	4248.0	514.6	 25
156	  4	71.0	11.7	 25
157	  4	41.0	7.7	 20
158	  4	33.0	6.8	 25
159	  4	41.0	7.8	 25
160	  4	45.3	9.6	 20
161	  4	100.0	17.7	 25
162	  4	82.0	13.9	 25
163	  4	53.3	8.9	 20
164	  4	38.0	6.9	 25
165	  4	44.0	9.5	 25
166	  4	38.0	5.0	 16
167	  4	93.3	15.0	 20
168	  4	45.0	7.9	 20
169	  4	47.0	8.0	 16
170	  4	50.5	9.3	 20
171	  4	52.0	7.3	 20
172	  4	35.0	9.6	 16
173	  4	37.0	9.3	 25
174	  4	32.0	5.9	 25
175	  4	42.0	6.9	 20
176	  4	45.0	10.3	 25
177	  4	81.0	13.7	 25
178	  4	1127.8	85.8	 20
179	  4	977.0	89.4	 25
180	  4	146.0	22.3	 25
181	  4	50.5	10.5	 20
182	  4	33.0	6.3	 25
183	  4	34.0	7.1	 25
184	  4	36.8	6.2	 20
185	  4	42.3	8.6	 20
186	  4	44.0	6.8	 20
187	  4	216.0	25.2	 16
188	  4	175.5	26.4	 20
189	  4	131.8	19.8	 20
190	  4	55.0	8.7	 16
191	  4	47.0	9.3	 25
192	  4	50.0	10.0	 25
193	  4	279.8	36.3	 20
194	  4	1085.0	109.1	 25
195	  4	273.0	33.6	 25
196	  4	92.3	14.9	 20
197	  4	74.0	12.5	 25
198	  4	41.0	6.4	 25
199	  4	40.3	8.8	 20
200	  4	37.0	7.9	 25
201	  4	76.0	13.6	 25
202	  4	76.0	11.0	 20
203	  4	70.0	9.5	 25
204	  4	35.0	5.4	 20
205	  4	38.8	6.8	 16
206	  4	56.0	12.2	 20
207	  4	72.8	13.5	 20
208	  4	122.3	11.2	 16
209	  4	106.3	15.0	 20
210	  4	90.0	12.9	 25
211	  4	31.5	8.1	 20
212	  4	24.0	5.5	 25
213	  4	26.0	6.1	 25
214	  4	27.0	5.1	 20
215	  4	27.0	4.5	 25
216	  4	148.0	23.5	 25
217	  4	69.3	9.8	 20
218	  4	46.0	8.0	 25
219	  4	44.0	8.6	 25
220	  4	482.5	59.8	 20
221	  4	501.0	37.3	 25
222	  4	114.3	12.4	 20
223	  4	70.5	11.8	 20
224	  4	67.3	12.1	 20
225	  4	35.3	5.1	 16
226	  4	36.0	8.0	 20
227	  4	71.5	16.2	 20
228	  4	52.0	11.0	 16
229	  4	43.0	8.7	 25
230	  4	41.0	14.8	 25
231	  4	52.3	9.1	 20
232	  4	73.0	11.2	 25
233	  4	44.0	6.5	 25
234	  4	46.3	8.3	 20
235	  4	36.0	6.7	 25
236	  4	33.0	6.3	 25
237	  4	39.3	7.1	 20
238	  4	32.0	6.1	 25
239	  4	37.0	6.7	 25
240	  4	68.5	12.1	 20
241	  4	139.0	25.5	 25
242	  4	36.5	7.7	 20
243	  4	38.8	7.6	 16
244	  4	49.5	9.6	 20
245	  4	95.5	13.4	 20
246	  4	47.5	7.2	 16
247	  4	134.5	17.9	 20
248	  4	41.0	9.0	 25
249	  4	39.0	6.0	 20
250	  4	36.0	8.2	 25
251	  4	55.0	11.9	 25
252	  4	35.0	6.1	 20
253	  4	32.0	6.4	 25
254	  4	41.0	7.3	 25
255	  4	37.3	7.2	 20
256	  4	38.0	6.3	 25
257	  4	33.0	5.7	 25
258	  4	34.0	4.2	 20
259	  4	59.0	14.0	 25
260	  4	88.3	12.5	 20
261	  4	37.3	6.3	 16
262	  4	35.3	7.0	 20
263	  4	33.3	7.0	 20
264	  4	31.3	6.9	 16
265	  4	35.3	7.8	 20
266	  4	36.8	8.3	 20
267	  4	34.8	8.6	 20
268	  4	35.0	7.0	 25
269	  4	37.0	6.4	 25
270	  4	38.0	9.4	 20
271	  4	43.0	8.0	 25
272	  4	45.0	9.8	 25
273	  4	40.3	6.0	 20
274	  4	33.0	7.6	 25
275	  4	61.0	8.6	 25
276	  4	39.0	7.1	 20
277	  4	34.0	6.3	 25
278	  4	33.0	8.1	 25
279	  4	41.3	6.6	 16
280	  4	33.3	7.5	 20
281	  4	35.3	7.0	 20
282	  4	34.8	6.2	 16
283	  4	37.3	6.5	 20
284	  4	38.5	8.1	 20
285	  4	59.5	17.9	 16
286	  4	67.0	12.2	 25
287	  4	111.0	20.2	 25
288	  4	52.3	7.7	 20
289	  4	143.0	16.3	 25
290	  4	47.0	10.5	 25
291	  4	33.3	6.2	 20
292	  4	36.0	6.2	 25
293	  4	50.0	10.0	 25
294	  4	45.3	8.2	 20
295	  4	36.0	6.0	 25
296	  4	32.0	5.5	 25
297	  4	36.0	6.4	 20
298	  4	35.0	7.4	 20
299	  4	36.3	5.4	 20
300	  4	34.0	5.7	 16
301	  4	46.3	10.0	 20
302	  4	35.0	4.2	 16
303	  4	56.3	9.2	 20
304	  4	37.0	7.4	 25
305	  4	43.5	8.0	 20
306	  4	41.0	10.7	 25
307	  4	40.0	8.2	 25
308	  4	36.3	9.0	 20
309	  4	67.0	13.4	 25
310	  4	42.0	8.3	 25
311	  4	390.3	36.0	 20
312	  4	85.0	13.0	 25
313	  4	47.0	8.5	 25
314	  4	44.0	8.7	 20
315	  4	47.0	11.5	 25
316	  4	56.0	10.0	 25
317	  4	120.5	18.6	 16
318	  4	129.0	15.9	 20
319	  4	49.3	10.2	 20
320	  4	59.5	10.1	 16
321	  4	51.3	11.8	 20
322	  4	123.3	20.6	 20
323	  4	249.5	23.1	 20
324	  4	272.0	26.0	 25
325	  4	61.0	13.6	 25
326	  4	46.0	7.7	 20
327	  4	38.0	7.6	 25
328	  4	55.0	12.9	 25
329	  4	36.5	7.2	 20
330	  4	35.0	6.5	 25
331	  4	40.0	8.3	 25
332	  4	59.0	11.4	 20
333	  4	37.0	6.5	 25
334	  4	40.0	7.2	 25
335	  4	33.3	5.7	 20
336	  4	30.0	5.7	 20
337	  4	36.0	6.8	 20
338	  4	57.3	10.5	 16
339	  4	40.3	9.0	 20
340	  4	107.5	14.4	 20
341	  4	78.5	11.3	 16
342	  4	38.0	7.8	 25
343	  4	31.0	6.7	 25
344	  4	42.0	9.1	 20
345	  4	50.0	10.2	 25
346	  4	43.0	7.7	 25
347	  4	35.3	8.5	 20
348	  4	36.0	6.6	 25
349	  4	33.0	7.0	 25
350	  4	66.3	13.7	 20
351	  4	45.0	9.9	 25
352	  4	32.0	5.7	 25
353	  4	41.3	7.6	 20
354	  4	38.0	7.0	 25
355	  4	35.0	5.9	 20
356	  4	35.3	7.0	 16
357	  4	31.5	6.9	 20
358	  4	35.3	7.7	 20
359	  4	36.3	7.5	 16
360	  4	38.3	7.5	 20
361	  4	30.0	5.6	 25
362	  4	41.3	7.8	 20
363	  4	138.0	16.4	 25
364	  4	95.0	10.3	 25
365	  4	190.8	26.1	 20
366	  4	164.0	21.3	 25
367	  4	71.0	9.3	 25
368	  4	72.0	15.2	 20
369	  4	48.0	9.3	 25
370	  4	33.0	5.9	 25
371	  4	39.3	6.6	 20
372	  4	39.0	7.2	 25
373	  4	64.3	9.5	 20
374	  4	42.0	8.7	 16
375	  4	79.5	16.2	 20
376	  4	456.3	42.1	 20
377	  4	49.8	10.8	 16
378	  4	64.3	12.2	 20
379	  4	85.3	14.0	 20
380	  4	66.8	10.8	 20
381	  4	37.0	7.1	 25
382	  4	33.0	4.5	 20
383	  4	38.0	8.4	 25
384	  4	36.0	5.9	 25
385	  4	34.3	5.3	 20
386	  4	71.0	11.9	 25
387	  4	52.0	10.1	 25
388	  4	37.0	5.3	 20
389	  4	37.0	6.9	 25
390	  4	33.0	6.1	 25
391	  4	37.5	6.5	 20
392	  4	36.0	5.6	 20
393	  4	34.8	8.2	 20
394	  4	72.3	11.5	 16
395	  4	80.0	13.9	 20
396	  4	34.0	6.8	 20
397	  4	30.0	3.7	 16
398	  4	35.0	5.5	 25
399	  4	35.0	5.5	 25
400	  4	39.5	9.3	 20
401	  4	350.0	84.6	 25
402	  4	170.0	20.1	 25
403	  4	61.0	9.3	 20
404	  4	295.0	62.8	 25
405	  4	112.0	19.6	 25
406	  4	41.3	7.1	 20
407	  4	34.0	5.8	 25
408	  4	38.0	6.1	 25
409	  4	39.5	7.5	 20
410	  4	33.0	6.4	 25
411	  4	33.5	6.4	 20
412	  4	36.0	9.4	 16
413	  4	39.0	8.2	 20
414	  4	38.0	4.8	 20
415	  4	33.0	4.7	 16
416	  4	33.3	6.3	 20
417	  4	46.0	6.9	 25
418	  4	44.0	9.5	 20
419	  4	76.0	14.8	 25
420	  4	96.0	11.2	 25
421	  4	64.5	12.8	 20
422	  4	49.0	9.2	 25
423	  4	89.0	16.7	 25
424	  4	30.3	6.3	 20
425	  4	28.0	6.5	 25
426	  4	27.0	6.3	 25
427	  4	26.5	6.8	 20
428	  4	34.0	7.6	 25
429	  4	43.0	10.0	 25
430	  4	37.3	4.4	 16
431	  4	36.0	6.5	 20
432	  4	38.0	7.3	 20
433	  4	33.3	4.8	 16
434	  4	35.5	9.3	 20
435	  4	34.3	7.2	 20
436	  4	38.0	5.6	 20
437	  4	55.0	8.3	 25
438	  4	70.0	13.4	 25
439	  4	54.5	14.9	 20
440	  4	83.0	16.8	 25
441	  4	64.0	11.1	 25
442	  4	51.3	7.1	 20
443	  4	36.0	6.8	 25
444	  4	37.0	6.9	 25
445	  4	42.3	8.8	 20
446	  4	58.0	10.6	 25
447	  4	53.0	9.2	 25
448	  4	32.3	9.6	 20
449	  4	44.0	8.1	 20
450	  4	56.5	10.0	 20
451	  4	38.5	7.4	 16
452	  4	31.5	6.9	 20
453	  4	39.0	8.8	 20
454	  4	39.3	7.1	 16
455	  4	32.0	5.0	 25
456	  4	32.0	5.9	 25
457	  4	34.8	6.8	 20
458	  4	37.0	8.2	 25
459	  4	65.0	26.8	 25
460	  4	428.0	56.4	 20
461	  4	41.0	10.2	 25
462	  4	143.3	18.5	 20
463	  4	50.0	8.9	 25
464	  4	391.0	79.3	 25
465	  4	46.3	8.5	 20
466	  4	39.0	6.9	 25
467	  4	33.0	5.8	 20
468	  4	30.3	8.2	 16
469	  4	32.5	8.3	 20
470	  4	32.8	5.8	 20
471	  4	33.3	5.6	 16
472	  4	35.5	8.0	 20
473	  4	31.0	4.4	 20
474	  4	34.5	8.0	 20
475	  4	45.0	8.9	 25
476	  4	32.0	5.9	 25
477	  4	35.0	5.5	 20
478	  4	40.0	7.1	 25
479	  4	37.0	8.2	 25
480	  4	33.0	7.6	 20
481	  4	40.0	10.3	 25
482	  4	58.0	11.0	 25
483	  4	59.3	9.5	 20
484	  4	57.0	10.9	 25
485	  4	34.0	6.0	 25
486	  4	28.8	5.3	 16
487	  4	36.0	6.0	 20
488	  4	37.3	8.0	 20
489	  4	40.3	5.7	 16
490	  4	36.8	7.1	 20
491	  4	36.3	4.5	 20
492	  4	42.8	10.6	 16
493	  4	32.0	5.7	 25
494	  4	41.0	9.5	 25
495	  4	35.3	7.0	 20
496	  4	38.0	7.3	 25
497	  4	77.0	9.8	 25
498	  4	143.0	22.1	 20
499	  4	406.0	44.2	 25
500	  4	253.0	41.0	 25
501	  4	36.0	7.6	 20
502	  4	450.0	105.6	 25
503	  4	54.0	8.6	 25
504	  4	63.3	9.0	 20
505	  4	801.8	82.4	 20
506	  4	971.0	73.0	 20
507	  4	103.3	9.2	 16
508	  4	116.3	18.2	 20
509	  4	392.3	35.3	 20
510	  4	984.5	49.7	 16
511	  4	70.0	24.9	 25
512	  4	49.0	10.9	 25
513	  4	45.0	7.4	 20
514	  4	32.0	6.1	 25
515	  4	30.0	5.8	 25
516	  4	33.0	5.3	 20
517	  4	45.0	7.5	 25
518	  4	45.0	8.1	 25
519	  4	100.3	16.9	 20
520	  4	287.0	29.8	 25
521	  4	67.0	9.4	 25
522	  4	157.3	17.8	 20
523	  4	42.0	7.9	 25
524	  4	36.3	7.4	 20
525	  4	36.8	6.2	 16
526	  4	47.0	7.6	 20
527	  4	80.3	15.4	 20
528	  4	95.0	18.4	 16
529	  4	36.0	5.3	 20
530	  4	34.0	4.6	 25
531	  4	53.5	9.6	 20
532	  4	41.0	10.4	 25
533	  4	39.0	8.4	 25
534	  4	39.5	6.8	 20
535	  4	34.0	7.0	 25
536	  4	39.0	8.5	 25
537	  4	71.8	11.9	 20
538	  4	57.0	10.5	 25
539	  4	53.0	8.8	 25
540	  4	37.5	11.2	 20
541	  4	62.0	11.5	 25
542	  4	40.5	8.7	 20
543	  4	49.0	8.6	 20
544	  4	39.0	7.6	 20
545	  4	36.8	6.4	 16
546	  4	86.3	13.0	 20
547	  4	69.0	9.9	 20
548	  4	110.0	17.8	 16
549	  4	95.0	12.3	 25
550	  4	121.0	17.7	 25
551	  4	625.3	69.3	 20
552	  4	42.0	7.0	 25
553	  4	54.0	10.1	 25
554	  4	38.5	8.1	 20
555	  4	43.0	6.4	 25
556	  4	43.0	7.7	 25
557	  4	49.5	10.5	 20
558	  4	38.0	6.9	 25
559	  4	49.0	8.8	 25
560	  4	245.5	19.3	 20
561	  4	45.0	7.7	 25
562	  4	97.0	10.7	 20
563	  4	58.0	9.6	 16
564	  4	35.0	7.3	 20
565	  4	35.3	7.5	 20
566	  4	40.8	11.6	 16
567	  4	35.0	6.6	 20
568	  4	295.0	41.0	 25
569	  4	401.3	34.4	 20
570	  4	99.0	14.3	 25
571	  4	36.0	6.2	 25
572	  4	34.0	6.0	 20
573	  4	40.0	7.4	 25
574	  4	52.0	11.7	 25
575	  4	74.3	10.5	 20
576	  4	49.0	7.0	 25
577	  4	53.0	35.3	 25
578	  4	56.8	11.6	 20
579	  4	42.0	6.7	 25
580	  4	127.3	20.4	 20
581	  4	381.5	33.2	 16
582	  4	236.8	33.3	 20
583	  4	69.3	7.8	 20
584	  4	235.8	31.3	 16
585	  4	269.5	38.2	 20
586	  4	62.3	11.4	 20
587	  4	113.5	17.9	 20
588	  4	40.0	7.4	 25
589	  4	31.0	5.9	 25
590	  4	34.0	8.9	 20
591	  4	40.0	6.3	 25
592	  4	35.0	6.1	 25
593	  4	40.3	8.0	 20
594	  4	58.0	16.3	 25
595	  4	206.0	27.1	 25
596	  4	110.3	16.2	 20
597	  4	144.0	17.5	 25
598	  4	144.0	19.5	 25
599	  4	137.3	11.7	 16
600	  4	91.8	15.0	 20
601	  4	121.3	20.4	 20
602	  4	64.3	13.0	 16
603	  4	36.5	7.1	 20
604	  4	33.5	7.8	 20
605	  4	36.5	8.1	 20
606	  4	131.0	19.8	 25
607	  4	349.0	56.0	 25
608	  4	156.0	25.3	 20
609	  4	40.0	6.5	 25
610	  4	46.0	9.2	 25
611	  4	35.0	6.4	 20
612	  4	38.0	7.3	 25
613	  4	96.0	15.7	 25
614	  4	68.5	15.0	 20
615	  4	57.0	15.0	 25
616	  4	41.0	8.2	 25
617	  4	40.3	6.2	 20
618	  4	50.3	8.4	 20
619	  4	47.3	8.5	 20
620	  4	56.3	10.6	 16
621	  4	368.5	39.3	 20
622	  4	486.3	40.7	 16
623	  4	48.5	7.6	 20
624	  4	77.0	15.0	 25
625	  4	61.5	10.2	 20
626	  4	124.0	14.2	 25
627	  4	41.0	7.4	 25
628	  4	38.3	5.6	 20
629	  4	44.0	6.7	 25
630	  4	58.0	9.2	 25
631	  4	40.0	7.5	 20
632	  4	38.0	8.1	 25
633	  4	40.0	9.6	 25
634	  4	40.8	7.7	 20
635	  4	34.0	8.5	 25
636	  4	36.0	7.3	 25
637	  4	36.3	5.8	 16
638	  4	32.0	5.0	 20
639	  4	35.5	7.4	 20
  0	  5	50.3	10.7	 20
  1	  5	86.0	16.7	 25
  2	  5	48.0	9.5	 25
  3	  5	744.5	104.4	 16
  4	  5	1961.5	184.3	 20
  5	  5	46.8	7.8	 20
  6	  5	66.0	13.5	 16
  7	  5	46.3	10.6	 20
  8	  5	37.8	7.8	 20
  9	  5	33.3	6.0	 16
 10	  5	62.0	12.6	 25
 11	  5	47.0	8.0	 25
 12	  5	45.0	8.0	 20
 13	  5	39.0	5.7	 25
 14	  5	107.0	14.5	 25
 15	  5	49.3	11.1	 20
 16	  5	36.0	6.4	 25
 17	  5	32.0	5.8	 25
 18	  5	45.0	7.0	 20
 19	  5	85.0	13.9	 25
 20	  5	50.0	10.0	 25
 21	  5	61.3	9.4	 20
 22	  5	348.3	57.0	 20
 23	  5	179.0	21.4	 20
 24	  5	113.3	19.6	 16
 25	  5	126.0	12.3	 20
 26	  5	333.3	18.3	 20
 27	  5	73.8	14.7	 16
 28	  5	1210.0	148.0	 25
 29	  5	106.0	23.2	 25
 30	  5	54.3	9.3	 20
 31	  5	162.0	28.9	 25
 32	  5	363.0	24.6	 25
 33	  5	256.3	31.6	 20
 34	  5	61.0	14.2	 25
 35	  5	198.0	22.4	 25
 36	  5	87.0	8.2	 20
 37	  5	740.0	183.5	 25
 38	  5	1362.0	156.1	 25
 39	  5	71.3	8.8	 20
 40	  5	46.0	7.5	 25
 41	  5	94.5	13.8	 20
 42	  5	150.8	19.7	 16
 43	  5	219.5	32.2	 20
 44	  5	43.0	6.8	 20
 45	  5	302.3	38.0	 16
 46	  5	56.5	8.9	 20
 47	  5	46.3	7.5	 20
 48	  5	40.0	7.9	 25
 49	  5	44.0	8.0	 25
 50	  5	43.0	7.6	 20
 51	  5	46.0	8.5	 25
 52	  5	80.0	16.2	 25
 53	  5	37.3	7.3	 20
 54	  5	50.0	11.1	 25
 55	  5	44.0	11.9	 25
 56	  5	52.5	8.6	 20
 57	  5	42.0	9.0	 25
 58	  5	57.0	12.4	 25
 59	  5	64.3	13.1	 20
 60	  5	62.0	13.0	 20
 61	  5	47.0	7.5	 20
 62	  5	4549.3	654.7	 16
 63	  5	71.8	58.8	 20
 64	  5	62.5	8.5	 20
 65	  5	69.5	21.6	 16
 66	  5	4664.0	1377.4	 25
 67	  5	67.0	17.7	 25
 68	  5	5119.3	682.6	 20
 69	  5	4718.0	635.5	 25
 70	  5	4256.0	494.0	 25
 71	  5	4187.0	496.5	 20
 72	  5	72.0	45.2	 25
 73	  5	57.0	9.0	 25
 74	  5	4919.8	563.3	 20
 75	  5	71.0	49.6	 25
 76	  5	65.0	9.2	 25
 77	  5	60.0	12.3	 20
 78	  5	4648.0	1330.5	 25
 79	  5	69.3	12.6	 20
 80	  5	5192.3	663.3	 16
 81	  5	4734.0	301.1	 20
 82	  5	4362.3	187.1	 20
 83	  5	4225.5	192.3	 16
 84	  5	75.5	43.7	 20
 85	  5	51.0	8.1	 25
 86	  5	4626.0	440.8	 20
 87	  5	82.0	31.3	 25
 88	  5	55.0	7.2	 25
 89	  5	54.3	7.8	 20
 90	  5	51.0	9.1	 25
 91	  5	51.0	8.0	 25
 92	  5	4761.3	523.1	 20
 93	  5	69.0	34.1	 25
 94	  5	57.0	10.2	 25
 95	  5	62.5	10.4	 20
 96	  5	4361.0	1201.4	 25
 97	  5	48.3	12.2	 20
 98	  5	52.0	13.9	 16
 99	  5	53.3	9.3	 20
100	  5	3314.8	630.5	 20
101	  5	56.5	11.0	 16
102	  5	47.5	4.9	 20
103	  5	55.0	16.2	 20
104	  5	4632.5	494.1	 20
105	  5	4324.0	589.1	 25
106	  5	3772.0	498.8	 25
107	  5	52.0	8.5	 20
108	  5	45.0	7.5	 25
109	  5	31.0	6.2	 25
110	  5	36.5	7.3	 20
111	  5	185.0	17.7	 25
112	  5	723.0	87.8	 25
113	  5	120.3	16.0	 20
114	  5	51.0	9.4	 25
115	  5	51.0	9.5	 25
116	  5	4546.3	166.8	 16
117	  5	70.0	14.8	 20
118	  5	59.5	10.8	 20
119	  5	75.0	13.1	 16
120	  5	4611.8	689.0	 20
121	  5	64.3	10.7	 20
122	  5	4667.8	217.1	 20
123	  5	72.0	13.2	 25
124	  5	55.0	6.4	 25
125	  5	63.0	9.3	 20
126	  5	4461.0	983.3	 25
127	  5	49.0	8.8	 20
128	  5	39.0	6.7	 25
129	  5	56.0	7.0	 25
130	  5	44.3	7.1	 20
131	  5	247.0	57.4	 25
132	  5	481.0	35.8	 25
133	  5	44.3	8.2	 20
134	  5	4209.0	1152.4	 25
135	  5	59.0	8.6	 20
136	  5	50.5	10.3	 16
137	  5	53.3	6.8	 20
138	  5	3953.8	687.6	 20
139	  5	47.0	8.8	 16
140	  5	54.5	9.0	 20
141	  5	53.0	9.8	 25
142	  5	52.5	8.3	 20
143	  5	3346.0	894.1	 25
144	  5	61.0	11.2	 25
145	  5	39.0	7.5	 20
146	  5	50.0	9.9	 25
147	  5	47.0	7.7	 25
148	  5	56.5	12.9	 20
149	  5	59.0	10.4	 25
150	  5	3830.0	816.2	 25
151	  5	49.0	5.9	 20
152	  5	4060.0	1161.1	 25
153	  5	65.0	11.0	 25
154	  5	60.3	10.3	 16
155	  5	61.5	7.6	 20
156	  5	4031.8	787.7	 20
157	  5	44.3	6.9	 16
158	  5	32.0	5.7	 20
159	  5	34.0	6.0	 20
160	  5	86.0	10.6	 20
161	  5	74.0	11.8	 25
162	  5	563.0	75.7	 25
163	  5	125.3	17.5	 20
164	  5	144.0	19.8	 25
165	  5	298.0	43.0	 25
166	  5	258.8	29.9	 20
167	  5	146.0	20.8	 25
168	  5	129.0	18.3	 25
169	  5	114.0	18.6	 20
170	  5	93.0	15.2	 25
171	  5	85.0	11.8	 25
172	  5	68.5	11.8	 20
173	  5	43.3	6.7	 20
174	  5	103.0	13.3	 20
175	  5	64.3	11.2	 16
176	  5	76.5	10.7	 20
177	  5	115.0	21.3	 20
178	  5	227.5	25.8	 16
179	  5	76.0	8.5	 25
180	  5	64.0	11.9	 25
181	  5	58.5	8.2	 20
182	  5	41.0	8.1	 25
183	  5	37.0	7.3	 25
184	  5	52.5	9.2	 20
185	  5	36.0	7.8	 25
186	  5	36.0	5.3	 25
187	  5	36.3	5.2	 20
188	  5	44.0	8.3	 25
189	  5	117.0	23.0	 25
190	  5	40.3	7.7	 20
191	  5	44.3	9.7	 20
192	  5	46.5	6.0	 20
193	  5	438.0	41.2	 16
194	  5	1054.3	73.6	 20
195	  5	190.8	26.5	 20
196	  5	173.3	20.7	 16
197	  5	104.5	14.1	 20
198	  5	183.0	19.7	 25
199	  5	807.3	93.9	 20
200	  5	73.0	10.7	 25
201	  5	47.0	9.3	 25
202	  5	278.3	34.3	 20
203	  5	155.0	16.7	 25
204	  5	138.0	16.9	 25
205	  5	44.3	7.6	 20
206	  5	52.0	7.9	 25
207	  5	96.5	15.3	 20
208	  5	51.0	12.1	 25
209	  5	35.0	9.6	 25
210	  5	36.0	8.3	 16
211	  5	44.5	8.7	 20
212	  5	35.0	7.1	 20
213	  5	39.8	8.6	 16
214	  5	60.0	12.6	 20
215	  5	56.3	11.3	 20
216	  5	62.0	9.6	 16
217	  5	2230.0	451.4	 25
218	  5	110.0	14.9	 25
219	  5	73.0	14.7	 20
220	  5	1302.0	212.8	 25
221	  5	548.0	64.5	 25
222	  5	392.3	45.5	 20
223	  5	236.0	35.3	 25
224	  5	882.0	126.6	 25
225	  5	345.0	46.6	 20
226	  5	233.0	40.7	 25
227	  5	79.0	17.1	 25
228	  5	57.8	14.0	 20
229	  5	42.0	8.4	 20
230	  5	144.3	21.8	 20
231	  5	31.3	6.8	 16
232	  5	34.3	5.4	 20
233	  5	38.5	8.0	 20
234	  5	40.3	8.6	 16
235	  5	44.0	6.7	 25
236	  5	33.0	6.5	 25
237	  5	45.3	9.4	 20
238	  5	61.0	11.0	 25
239	  5	58.0	13.2	 25
240	  5	41.3	7.7	 20
241	  5	63.0	14.5	 25
242	  5	58.0	12.7	 25
243	  5	236.5	39.4	 20
244	  5	83.0	14.9	 25
245	  5	80.0	15.9	 25
246	  5	84.3	12.8	 20
247	  5	84.0	13.6	 25
248	  5	48.3	7.3	 20
249	  5	78.0	11.2	 16
250	  5	153.5	31.0	 20
251	  5	260.8	58.6	 20
252	  5	40.0	7.4	 16
253	  5	55.3	11.7	 20
254	  5	42.0	8.8	 25
255	  5	553.3	80.6	 20
256	  5	355.0	66.5	 25
257	  5	88.0	16.4	 25
258	  5	47.5	9.7	 20
259	  5	59.0	11.8	 25
260	  5	40.0	8.0	 25
261	  5	418.5	69.8	 20
262	  5	45.0	8.0	 25
263	  5	42.0	7.0	 25
264	  5	36.3	5.7	 20
265	  5	48.0	9.6	 25
266	  5	40.0	7.8	 25
267	  5	161.3	28.7	 16
268	  5	42.0	8.2	 20
269	  5	55.3	10.3	 20
270	  5	69.0	14.7	 16
271	  5	86.5	19.7	 20
272	  5	90.5	13.0	 20
273	  5	77.5	10.2	 20
274	  5	75.0	14.0	 25
275	  5	113.0	20.8	 25
276	  5	49.0	6.7	 20
277	  5	74.0	19.3	 25
278	  5	133.0	17.8	 25
279	  5	45.0	10.0	 20
280	  5	34.0	5.0	 25
281	  5	33.0	7.0	 25
282	  5	35.5	7.7	 20
283	  5	38.0	8.1	 25
284	  5	44.0	8.7	 25
285	  5	336.0	42.7	 20
286	  5	306.0	26.7	 20
287	  5	220.3	21.0	 16
288	  5	163.3	21.1	 20
289	  5	56.0	12.6	 20
290	  5	66.5	10.8	 16
291	  5	46.8	14.8	 20
292	  5	83.0	14.3	 25
293	  5	71.3	8.4	 20
294	  5	68.0	11.5	 25
295	  5	53.0	11.8	 25
296	  5	34.3	7.2	 20
297	  5	38.0	8.5	 25
298	  5	31.0	5.0	 25
299	  5	36.5	9.7	 20
300	  5	165.0	44.1	 25
301	  5	61.0	12.0	 25
302	  5	32.0	5.5	 20
303	  5	476.0	144.8	 25
304	  5	36.3	9.9	 20
305	  5	49.0	8.7	 16
306	  5	38.0	8.2	 20
307	  5	59.0	9.3	 20
308	  5	85.0	13.2	 16
309	  5	34.0	5.2	 20
310	  5	36.3	10.4	 20
311	  5	40.0	6.5	 20
312	  5	54.0	10.1	 25
313	  5	90.0	17.8	 25
314	  5	144.8	20.4	 20
315	  5	100.0	12.8	 25
316	  5	43.0	6.7	 25
317	  5	42.8	7.3	 20
318	  5	42.0	6.7	 25
319	  5	66.0	12.3	 25
320	  5	38.3	8.0	 20
321	  5	193.0	33.2	 25
322	  5	126.0	27.1	 25
323	  5	294.8	22.7	 16
324	  5	82.8	15.8	 20
325	  5	1476.8	231.2	 20
326	  5	55.0	6.9	 16
327	  5	47.5	8.1	 20
328	  5	36.0	7.8	 20
329	  5	40.5	6.9	 20
330	  5	34.0	5.6	 25
331	  5	35.0	8.6	 25
332	  5	34.3	7.9	 20
333	  5	50.0	14.0	 25
334	  5	35.0	8.1	 25
335	  5	31.3	7.8	 20
336	  5	41.0	7.7	 25
337	  5	37.0	8.3	 25
338	  5	37.0	7.5	 20
339	  5	33.0	5.4	 25
340	  5	67.0	12.2	 25
341	  5	45.0	11.9	 20
342	  5	39.3	6.6	 20
343	  5	38.0	8.4	 20
344	  5	41.8	6.9	 16
345	  5	39.3	7.1	 20
346	  5	45.8	11.6	 20
347	  5	39.3	6.4	 16
348	  5	35.0	6.8	 25
349	  5	33.0	7.8	 25
350	  5	498.3	79.9	 20
351	  5	35.0	4.9	 25
352	  5	35.0	5.8	 25
353	  5	28.3	5.4	 20
354	  5	63.0	12.7	 25
355	  5	87.0	16.5	 25
356	  5	44.8	7.8	 20
357	  5	36.0	4.9	 25
358	  5	42.0	8.1	 25
359	  5	34.3	6.3	 20
360	  5	36.0	5.8	 25
361	  5	128.5	23.4	 20
362	  5	152.0	34.0	 16
363	  5	32.0	5.6	 20
364	  5	40.3	8.4	 20
365	  5	45.0	7.4	 16
366	  5	37.3	5.9	 20
367	  5	57.3	8.0	 20
368	  5	350.0	74.1	 25
369	  5	57.0	10.6	 25
370	  5	80.3	12.9	 20
371	  5	109.0	22.0	 25
372	  5	209.0	37.7	 25
373	  5	89.5	10.7	 20
374	  5	97.0	15.7	 25
375	  5	89.0	12.6	 25
376	  5	57.0	10.7	 20
377	  5	53.0	18.6	 25
378	  5	46.0	6.6	 25
379	  5	40.3	9.6	 20
380	  5	58.8	14.4	 20
381	  5	73.5	10.5	 20
382	  5	59.8	10.8	 16
383	  5	61.3	7.2	 20
384	  5	44.0	7.3	 20
385	  5	30.3	7.1	 16
386	  5	38.0	6.6	 25
387	  5	39.0	7.8	 25
388	  5	50.0	6.7	 20
389	  5	56.0	10.5	 25
390	  5	47.0	7.3	 25
391	  5	71.3	13.9	 20
392	  5	55.0	10.0	 25
393	  5	511.0	97.6	 25
394	  5	56.8	10.9	 20
395	  5	231.0	37.3	 25
396	  5	53.0	9.8	 25
397	  5	52.3	8.6	 20
398	  5	39.0	7.7	 20
399	  5	32.0	5.8	 20
400	  5	38.0	6.5	 16
401	  5	45.3	11.2	 20
402	  5	71.3	9.1	 20
403	  5	320.3	26.0	 16
404	  5	81.8	21.5	 20
405	  5	131.0	23.1	 25
406	  5	34.0	5.2	 20
407	  5	34.0	6.2	 25
408	  5	67.0	12.6	 25
409	  5	44.8	12.8	 20
410	  5	75.0	16.9	 25
411	  5	119.0	23.0	 25
412	  5	99.3	14.4	 20
413	  5	41.0	8.2	 25
414	  5	43.0	7.7	 25
415	  5	117.3	17.3	 20
416	  5	311.0	57.1	 25
417	  5	240.5	25.1	 20
418	  5	1028.5	64.5	 16
419	  5	723.3	49.0	 20
420	  5	200.0	30.0	 20
421	  5	217.3	23.8	 16
422	  5	52.3	9.9	 20
423	  5	102.0	18.9	 20
424	  5	87.0	10.5	 20
425	  5	49.0	9.6	 25
426	  5	34.0	5.3	 25
427	  5	34.0	4.9	 20
428	  5	837.0	79.0	 25
429	  5	111.0	28.3	 25
430	  5	65.8	9.3	 20
431	  5	34.0	6.9	 25
432	  5	39.0	6.0	 25
433	  5	31.5	5.1	 20
434	  5	35.0	7.2	 25
435	  5	42.0	9.6	 25
436	  5	40.3	63.1	 16
437	  5	33.3	6.6	 20
438	  5	36.3	7.4	 20
439	  5	31.0	3.2	 16
440	  5	32.0	7.9	 20
441	  5	39.0	8.1	 20
442	  5	176.0	16.8	 20
443	  5	80.0	15.5	 25
444	  5	105.0	18.6	 25
445	  5	80.3	11.2	 20
446	  5	69.0	11.0	 25
447	  5	200.0	23.9	 20
448	  5	342.0	39.8	 25
449	  5	2947.0	609.5	 25
450	  5	215.3	26.2	 20
451	  5	68.0	10.1	 25
452	  5	203.0	31.1	 25
453	  5	68.0	11.4	 20
454	  5	113.0	26.6	 25
455	  5	41.0	7.6	 20
456	  5	39.3	8.5	 16
457	  5	124.0	19.8	 20
458	  5	50.3	8.1	 20
459	  5	39.3	5.7	 16
460	  5	42.3	7.4	 20
461	  5	39.0	7.4	 25
462	  5	40.0	7.2	 20
463	  5	59.0	11.6	 25
464	  5	66.0	12.9	 25
465	  5	275.3	47.8	 20
466	  5	100.0	16.9	 25
467	  5	87.0	11.9	 25
468	  5	47.3	9.8	 20
469	  5	34.0	8.2	 25
470	  5	44.0	8.3	 25
471	  5	29.3	5.7	 20
472	  5	32.0	6.9	 25
473	  5	37.0	8.8	 25
474	  5	33.3	8.1	 16
475	  5	37.0	7.4	 20
476	  5	922.0	158.6	 20
477	  5	33.0	4.2	 16
478	  5	42.5	7.9	 20
479	  5	65.5	9.2	 20
480	  5	63.3	10.4	 20
481	  5	42.0	8.5	 25
482	  5	133.0	23.4	 25
483	  5	91.5	12.5	 20
484	  5	96.0	11.8	 25
485	  5	41.0	8.4	 25
486	  5	37.0	6.6	 20
487	  5	473.0	107.8	 25
488	  5	154.0	34.6	 25
489	  5	149.3	21.4	 20
490	  5	63.0	11.9	 25
491	  5	299.0	72.4	 25
492	  5	46.3	9.0	 20
493	  5	83.3	13.2	 20
494	  5	136.0	17.8	 20
495	  5	38.3	6.1	 16
496	  5	37.0	7.7	 20
497	  5	46.3	8.0	 20
498	  5	46.0	8.2	 16
499	  5	128.0	24.7	 25
500	  5	155.0	20.2	 25
501	  5	53.5	9.9	 20
502	  5	153.0	23.7	 25
503	  5	103.0	17.2	 25
504	  5	157.5	18.9	 20
505	  5	650.0	120.8	 25
506	  5	695.0	104.2	 25
507	  5	221.3	26.6	 20
508	  5	193.0	30.5	 25
509	  5	65.0	12.0	 25
510	  5	105.5	25.3	 20
511	  5	35.3	6.8	 20
512	  5	74.8	20.1	 20
513	  5	37.5	6.5	 16
514	  5	28.3	6.0	 20
515	  5	37.5	8.2	 20
516	  5	98.0	24.8	 16
517	  5	38.5	7.9	 20
518	  5	76.0	11.9	 25
519	  5	91.0	15.8	 20
520	  5	156.0	22.3	 25
521	  5	65.0	9.9	 25
522	  5	57.5	11.1	 20
523	  5	193.0	32.6	 25
524	  5	123.0	20.2	 25
525	  5	42.3	10.7	 20
526	  5	122.0	31.0	 25
527	  5	39.3	8.5	 20
528	  5	42.0	9.2	 25
529	  5	77.0	16.8	 25
530	  5	61.0	10.2	 16
531	  5	44.5	7.1	 20
532	  5	38.3	7.4	 20
533	  5	50.0	9.4	 16
534	  5	396.8	75.8	 20
535	  5	176.3	20.6	 20
536	  5	53.3	9.6	 20
537	  5	50.0	9.2	 25
538	  5	36.0	7.3	 25
539	  5	42.0	9.0	 20
540	  5	38.0	6.2	 25
541	  5	100.0	24.2	 25
542	  5	62.0	10.5	 20
543	  5	178.0	42.4	 25
544	  5	45.0	9.2	 25
545	  5	38.8	8.2	 20
546	  5	38.0	6.8	 25
547	  5	37.0	7.4	 25
548	  5	202.5	39.9	 20
549	  5	1074.3	148.0	 20
550	  5	219.3	22.0	 20
551	  5	409.8	38.8	 16
552	  5	110.0	23.8	 20
553	  5	74.0	11.8	 20
554	  5	127.3	22.6	 16
555	  5	68.0	12.9	 25
556	  5	1011.0	166.5	 25
557	  5	108.5	17.3	 20
558	  5	271.0	42.1	 25
559	  5	609.0	115.6	 25
560	  5	103.8	16.6	 20
561	  5	119.0	17.7	 25
562	  5	50.0	8.0	 25
563	  5	33.0	7.2	 20
564	  5	41.0	8.7	 25
565	  5	59.0	9.4	 25
566	  5	122.0	20.9	 20
567	  5	48.0	10.2	 25
568	  5	65.0	6.6	 20
569	  5	143.3	16.9	 16
570	  5	200.0	15.7	 20
571	  5	169.0	25.7	 20
572	  5	280.5	28.1	 16
573	  5	230.3	31.2	 20
574	  5	58.0	11.4	 25
575	  5	45.3	12.3	 20
576	  5	35.0	7.6	 25
577	  5	36.0	6.9	 25
578	  5	31.0	4.7	 20
579	  5	34.0	7.9	 25
580	  5	36.0	6.8	 25
581	  5	83.5	12.1	 20
582	  5	141.0	28.6	 25
583	  5	89.0	15.5	 25
584	  5	194.0	30.0	 20
585	  5	83.0	12.4	 25
586	  5	75.0	13.1	 25
587	  5	56.0	8.4	 16
588	  5	67.5	12.5	 20
589	  5	42.3	7.2	 20
590	  5	40.5	7.6	 16
591	  5	94.8	18.9	 20
592	  5	96.8	17.5	 20
593	  5	93.3	17.3	 20
594	  5	50.0	6.6	 25
595	  5	58.0	11.3	 25
596	  5	50.0	8.8	 20
597	  5	154.0	37.2	 25
598	  5	59.0	11.1	 25
599	  5	60.0	10.5	 20
600	  5	171.0	20.3	 25
601	  5	164.0	37.8	 25
602	  5	49.0	6.6	 20
603	  5	37.0	5.6	 25
604	  5	53.0	8.5	 25
605	  5	44.5	9.0	 16
606	  5	51.0	11.1	 20
607	  5	646.5	48.8	 16
608	  5	138.5	22.8	 20
609	  5	52.0	7.2	 20
610	  5	103.3	18.9	 16
611	  5	994.0	93.2	 20
612	  5	123.0	18.1	 25
613	  5	206.3	32.2	 20
614	  5	43.0	7.4	 25
615	  5	132.0	27.1	 25
616	  5	54.5	10.6	 20
617	  5	263.0	64.2	 25
618	  5	33.0	4.9	 25
619	  5	50.3	8.1	 20
620	  5	38.0	5.8	 25
621	  5	159.0	23.9	 25
622	  5	66.5	17.0	 20
623	  5	39.0	9.5	 25
624	  5	46.5	11.7	 20
625	  5	205.5	28.6	 16
626	  5	164.0	22.1	 20
627	  5	50.0	8.8	 20
628	  5	240.8	18.9	 16
629	  5	50.5	9.9	 20
630	  5	110.5	12.3	 20
631	  5	55.8	8.4	 20
632	  5	34.0	6.2	 25
633	  5	54.0	8.3	 25
634	  5	72.3	11.4	 20
635	  5	310.0	40.1	 25
636	  5	1746.0	329.9	 25
637	  5	85.5	14.2	 20
638	  5	260.0	37.9	 25
639	  5	43.0	7.3	 25
  0	  6	4717.0	932.0	 20
  1	  6	71.0	14.3	 25
  2	  6	61.0	10.7	 25
  3	  6	244.0	65.4	 20
  4	  6	981.0	186.3	 25
  5	  6	41.0	7.8	 25
  6	  6	57.3	10.7	 20
  7	  6	41.0	9.9	 25
  8	  6	41.0	7.3	 25
  9	  6	32.3	6.3	 20
 10	  6	44.0	10.2	 20
 11	  6	55.3	10.6	 20
 12	  6	40.5	6.6	 16
 13	  6	37.0	8.5	 20
 14	  6	71.8	12.9	 20
 15	  6	69.3	11.5	 16
 16	  6	27.0	6.5	 25
 17	  6	32.0	7.6	 25
 18	  6	42.3	10.4	 20
 19	  6	46.0	10.9	 25
 20	  6	53.0	8.7	 25
 21	  6	52.5	9.4	 20
 22	  6	76.0	18.3	 25
 23	  6	116.0	18.9	 25
 24	  6	95.3	15.6	 20
 25	  6	306.0	49.6	 25
 26	  6	146.0	25.0	 25
 27	  6	65.3	10.5	 20
 28	  6	862.3	105.1	 20
 29	  6	74.3	12.7	 20
 30	  6	40.8	8.4	 16
 31	  6	160.3	29.0	 20
 32	  6	453.0	39.5	 20
 33	  6	423.0	37.9	 16
 34	  6	70.3	28.5	 20
 35	  6	185.8	34.5	 20
 36	  6	77.0	15.7	 25
 37	  6	94.0	17.7	 25
 38	  6	361.3	84.2	 20
 39	  6	51.0	12.8	 25
 40	  6	39.0	6.6	 25
 41	  6	54.3	9.4	 20
 42	  6	150.0	28.6	 25
 43	  6	175.0	23.8	 25
 44	  6	39.5	8.2	 20
 45	  6	67.0	17.6	 25
 46	  6	46.0	6.2	 25
 47	  6	45.0	12.9	 16
 48	  6	36.3	6.6	 20
 49	  6	28.3	5.8	 20
 50	  6	37.0	5.1	 16
 51	  6	43.8	8.9	 20
 52	  6	67.3	12.7	 20
 53	  6	88.3	21.7	 20
 54	  6	89.0	20.5	 25
 55	  6	44.0	7.4	 25
 56	  6	70.5	10.0	 20
 57	  6	40.0	7.4	 25
 58	  6	98.0	21.1	 25
 59	  6	45.8	9.0	 20
 60	  6	56.0	8.6	 25
 61	  6	43.0	6.0	 25
 62	  6	4406.8	732.4	 20
 63	  6	73.0	47.3	 25
 64	  6	62.0	8.3	 25
 65	  6	69.5	13.5	 20
 66	  6	4409.0	1249.9	 20
 67	  6	65.5	14.5	 20
 68	  6	4727.0	577.9	 16
 69	  6	82.3	46.0	 20
 70	  6	69.0	11.2	 20
 71	  6	62.5	6.9	 16
 72	  6	56.0	7.2	 25
 73	  6	50.0	8.4	 25
 74	  6	4817.5	519.1	 20
 75	  6	79.0	42.7	 25
 76	  6	51.0	7.2	 25
 77	  6	59.5	9.0	 20
 78	  6	4512.0	1258.7	 25
 79	  6	63.0	13.2	 25
 80	  6	4842.8	634.8	 20
 81	  6	88.0	32.9	 25
 82	  6	73.0	14.2	 25
 83	  6	54.8	8.7	 20
 84	  6	56.0	8.4	 25
 85	  6	45.0	8.1	 20
 86	  6	4629.0	456.1	 16
 87	  6	77.8	26.3	 20
 88	  6	61.5	12.0	 20
 89	  6	55.0	8.2	 16
 90	  6	3572.5	968.5	 20
 91	  6	54.0	10.9	 25
 92	  6	4657.3	443.1	 20
 93	  6	70.0	26.5	 25
 94	  6	54.0	7.4	 25
 95	  6	58.3	8.8	 20
 96	  6	4284.0	1131.1	 25
 97	  6	52.0	11.0	 25
 98	  6	46.0	6.3	 20
 99	  6	51.0	8.6	 25
100	  6	3585.0	650.1	 25
101	  6	58.3	9.5	 20
102	  6	48.0	6.4	 25
103	  6	49.0	9.7	 25
104	  6	4417.5	406.0	 16
105	  6	66.8	20.5	 20
106	  6	52.5	9.9	 20
107	  6	48.3	9.5	 16
108	  6	40.3	7.3	 20
109	  6	34.3	8.2	 20
110	  6	31.3	5.6	 20
111	  6	118.0	13.9	 25
112	  6	324.0	31.5	 25
113	  6	70.5	11.1	 20
114	  6	55.0	9.4	 25
115	  6	44.5	7.4	 20
116	  6	4504.0	899.0	 25
117	  6	59.0	11.9	 25
118	  6	54.5	8.4	 20
119	  6	55.0	9.9	 25
120	  6	4546.0	722.5	 25
121	  6	58.3	11.9	 20
122	  6	4343.0	1032.2	 20
123	  6	68.3	10.7	 20
124	  6	66.8	11.7	 16
125	  6	57.5	9.9	 20
126	  6	4271.8	925.0	 20
127	  6	44.8	10.8	 16
128	  6	36.0	6.6	 20
129	  6	40.0	7.6	 25
130	  6	40.0	5.9	 20
131	  6	410.0	89.8	 25
132	  6	784.0	61.3	 25
133	  6	41.0	7.2	 20
134	  6	3975.0	1007.3	 25
135	  6	58.0	10.7	 25
136	  6	54.5	8.8	 20
137	  6	53.0	7.2	 25
138	  6	3724.0	603.7	 25
139	  6	41.5	6.3	 20
140	  6	51.0	8.4	 25
141	  6	48.3	8.2	 20
142	  6	2947.0	279.8	 16
143	  6	57.0	11.4	 20
144	  6	44.0	6.9	 20
145	  6	38.5	8.0	 16
146	  6	3429.3	892.9	 20
147	  6	58.3	11.1	 20
148	  6	53.0	7.2	 20
149	  6	57.0	8.1	 25
150	  6	3910.0	759.8	 25
151	  6	52.3	10.1	 20
152	  6	4225.0	1116.0	 25
153	  6	58.0	10.5	 25
154	  6	53.0	8.8	 20
155	  6	56.0	9.1	 25
156	  6	4110.0	771.1	 25
157	  6	44.8	9.5	 20
158	  6	30.0	6.4	 25
159	  6	34.0	7.4	 25
160	  6	54.3	9.8	 16
161	  6	48.5	9.9	 20
162	  6	260.8	35.5	 20
163	  6	58.3	10.6	 16
164	  6	100.3	12.9	 20
165	  6	300.3	29.9	 20
166	  6	125.0	15.2	 20
167	  6	84.0	12.7	 25
168	  6	69.0	11.5	 25
169	  6	67.8	10.1	 20
170	  6	135.0	20.3	 25
171	  6	115.0	18.2	 25
172	  6	69.3	11.2	 20
173	  6	40.0	6.8	 25
174	  6	89.0	15.8	 25
175	  6	49.0	10.6	 20
176	  6	152.0	19.2	 25
177	  6	160.0	17.1	 25
178	  6	199.3	15.8	 20
179	  6	71.5	16.7	 20
180	  6	67.8	9.8	 20
181	  6	72.8	14.3	 16
182	  6	37.0	6.4	 20
183	  6	41.0	7.9	 20
184	  6	95.5	14.7	 16
185	  6	39.0	6.6	 25
186	  6	36.0	6.8	 25
187	  6	35.3	8.5	 20
188	  6	38.0	8.4	 25
189	  6	66.0	13.4	 25
190	  6	34.5	6.4	 20
191	  6	41.0	6.8	 25
192	  6	42.0	7.5	 25
193	  6	288.0	26.8	 20
194	  6	546.0	42.5	 25
195	  6	287.3	28.1	 20
196	  6	307.0	39.0	 25
197	  6	311.0	36.7	 25
198	  6	251.5	24.8	 16
199	  6	529.3	65.4	 20
200	  6	87.3	18.8	 20
201	  6	59.5	10.5	 16
202	  6	318.3	36.1	 20
203	  6	708.5	75.1	 20
204	  6	328.5	49.7	 20
205	  6	43.0	9.5	 25
206	  6	50.0	10.2	 25
207	  6	99.3	19.1	 20
208	  6	46.0	10.1	 25
209	  6	36.0	5.1	 25
210	  6	45.3	4.7	 20
211	  6	56.0	10.5	 25
212	  6	36.0	6.8	 25
213	  6	50.0	7.9	 20
214	  6	50.0	7.4	 25
215	  6	48.0	9.9	 25
216	  6	73.3	12.6	 20
217	  6	973.5	183.4	 20
218	  6	160.0	18.3	 20
219	  6	43.5	6.2	 16
220	  6	1007.8	175.0	 20
221	  6	718.5	61.6	 20
222	  6	465.0	40.7	 16
223	  6	316.0	32.9	 25
224	  6	613.0	39.0	 25
225	  6	528.5	42.6	 20
226	  6	355.0	35.8	 25
227	  6	146.0	19.4	 25
228	  6	133.5	15.6	 20
229	  6	45.0	7.2	 25
230	  6	50.0	10.0	 25
231	  6	32.3	4.4	 20
232	  6	34.0	6.5	 25
233	  6	33.0	6.4	 25
234	  6	37.0	8.6	 20
235	  6	47.8	9.7	 20
236	  6	36.8	7.0	 20
237	  6	38.3	6.7	 16
238	  6	53.3	11.4	 20
239	  6	63.5	10.6	 20
240	  6	37.3	6.4	 16
241	  6	51.3	9.4	 20
242	  6	49.0	7.7	 25
243	  6	257.8	34.1	 20
244	  6	61.0	12.2	 25
245	  6	122.0	16.1	 25
246	  6	55.5	9.1	 20
247	  6	71.0	12.0	 25
248	  6	56.0	8.7	 25
249	  6	213.3	24.8	 20
250	  6	98.0	16.4	 25
251	  6	57.0	11.1	 25
252	  6	36.0	6.0	 20
253	  6	53.0	9.7	 25
254	  6	47.3	10.6	 20
255	  6	105.8	13.6	 16
256	  6	79.3	12.4	 20
257	  6	61.0	13.8	 20
258	  6	39.0	8.4	 16
259	  6	51.3	10.5	 20
260	  6	47.0	6.0	 25
261	  6	98.0	23.3	 20
262	  6	46.0	8.6	 25
263	  6	32.0	5.1	 25
264	  6	35.0	4.6	 20
265	  6	35.0	6.0	 25
266	  6	37.0	7.6	 25
267	  6	49.0	11.2	 20
268	  6	48.0	10.0	 25
269	  6	42.0	7.7	 25
270	  6	54.3	9.7	 20
271	  6	91.0	23.0	 25
272	  6	90.0	12.8	 25
273	  6	93.0	10.9	 16
274	  6	50.5	7.5	 20
275	  6	269.0	26.1	 16
276	  6	47.5	7.8	 20
277	  6	69.5	13.1	 20
278	  6	106.5	17.2	 16
279	  6	45.0	9.3	 25
280	  6	34.0	5.7	 25
281	  6	36.0	6.1	 20
282	  6	33.0	8.5	 25
283	  6	38.0	6.2	 25
284	  6	40.3	6.3	 20
285	  6	118.0	21.3	 25
286	  6	167.0	15.7	 25
287	  6	117.3	12.5	 20
288	  6	72.0	10.4	 25
289	  6	51.0	9.5	 25
290	  6	58.3	8.8	 20
291	  6	63.0	11.2	 25
292	  6	90.3	17.7	 20
293	  6	89.3	14.7	 16
294	  6	41.3	10.8	 20
295	  6	36.3	7.1	 20
296	  6	34.3	8.6	 16
297	  6	37.0	8.7	 20
298	  6	33.0	5.8	 25
299	  6	33.0	5.1	 20
300	  6	41.0	8.9	 25
301	  6	39.0	7.9	 25
302	  6	36.0	7.2	 20
303	  6	145.0	32.4	 25
304	  6	34.0	8.0	 25
305	  6	39.3	9.2	 20
306	  6	37.0	6.6	 25
307	  6	67.0	10.9	 25
308	  6	41.5	9.6	 20
309	  6	38.0	8.2	 25
310	  6	34.0	8.0	 25
311	  6	39.3	6.7	 16
312	  6	54.0	9.7	 20
313	  6	184.3	19.2	 20
314	  6	146.3	15.4	 16
315	  6	72.5	13.3	 20
316	  6	43.3	9.9	 20
317	  6	62.0	8.3	 20
318	  6	40.0	7.0	 25
319	  6	61.0	9.8	 25
320	  6	43.0	6.5	 20
321	  6	392.0	65.1	 25
322	  6	148.0	57.5	 25
323	  6	196.0	29.3	 20
324	  6	62.0	12.1	 25
325	  6	217.0	41.5	 25
326	  6	43.0	7.7	 20
327	  6	34.0	6.6	 25
328	  6	35.0	8.7	 25
329	  6	39.8	9.8	 16
330	  6	33.0	5.6	 20
331	  6	34.3	7.0	 20
332	  6	36.3	6.7	 16
333	  6	31.3	7.4	 20
334	  6	36.3	7.5	 20
335	  6	30.3	6.1	 16
336	  6	35.0	6.8	 25
337	  6	39.0	7.2	 25
338	  6	32.3	8.3	 20
339	  6	37.0	8.0	 25
340	  6	57.0	8.8	 25
341	  6	63.3	12.4	 20
342	  6	35.0	4.9	 25
343	  6	37.0	6.9	 25
344	  6	38.3	7.6	 20
345	  6	30.0	5.6	 25
346	  6	34.0	6.8	 25
347	  6	38.5	6.9	 20
348	  6	34.0	5.1	 20
349	  6	35.5	5.8	 20
350	  6	40.8	6.5	 16
351	  6	34.5	7.3	 20
352	  6	39.3	6.3	 20
353	  6	39.0	9.8	 16
354	  6	46.0	7.2	 20
355	  6	46.5	9.4	 20
356	  6	42.0	8.7	 25
357	  6	44.0	8.9	 25
358	  6	41.0	9.3	 20
359	  6	38.0	6.3	 25
360	  6	36.0	6.5	 25
361	  6	48.3	10.4	 20
362	  6	45.0	12.7	 25
363	  6	36.0	7.3	 25
364	  6	33.8	7.8	 20
365	  6	45.0	10.7	 25
366	  6	41.0	9.1	 25
367	  6	45.5	10.2	 16
368	  6	211.3	34.2	 20
369	  6	42.3	8.2	 20
370	  6	53.0	11.0	 16
371	  6	55.3	12.8	 20
372	  6	124.5	19.4	 20
373	  6	48.0	7.6	 20
374	  6	48.0	9.4	 25
375	  6	62.0	13.9	 25
376	  6	41.3	5.4	 20
377	  6	41.0	8.7	 25
378	  6	45.0	9.4	 25
379	  6	49.3	8.2	 20
380	  6	48.0	11.0	 25
381	  6	69.0	11.0	 25
382	  6	61.8	11.4	 20
383	  6	61.0	11.1	 25
384	  6	55.0	12.9	 25
385	  6	35.0	6.0	 20
386	  6	47.8	8.0	 20
387	  6	46.5	7.3	 20
388	  6	60.0	9.6	 16
389	  6	40.5	7.4	 20
390	  6	53.3	8.3	 20
391	  6	94.8	16.0	 16
392	  6	62.0	13.0	 25
393	  6	199.0	30.3	 25
394	  6	90.3	14.7	 20
395	  6	114.0	19.0	 25
396	  6	43.0	9.0	 25
397	  6	45.0	6.7	 20
398	  6	31.0	5.0	 25
399	  6	33.0	6.9	 25
400	  6	33.3	6.2	 20
401	  6	36.0	8.1	 25
402	  6	65.0	12.4	 25
403	  6	660.8	58.6	 20
404	  6	138.0	42.9	 25
405	  6	41.8	8.9	 20
406	  6	37.5	7.7	 16
407	  6	33.8	7.2	 20
408	  6	37.0	5.8	 20
409	  6	30.5	5.5	 16
410	  6	47.0	7.7	 20
411	  6	116.0	15.0	 25
412	  6	43.3	6.6	 20
413	  6	40.0	6.6	 25
414	  6	41.0	8.4	 25
415	  6	55.5	9.3	 20
416	  6	113.0	22.4	 25
417	  6	93.0	19.3	 25
418	  6	308.3	51.4	 20
419	  6	1555.0	106.5	 25
420	  6	163.0	13.7	 25
421	  6	121.5	12.8	 20
422	  6	59.0	11.2	 25
423	  6	178.0	25.9	 25
424	  6	145.5	23.3	 16
425	  6	90.3	15.8	 20
426	  6	39.3	7.0	 20
427	  6	37.5	5.7	 16
428	  6	571.8	65.3	 20
429	  6	74.0	18.7	 20
430	  6	42.5	8.3	 20
431	  6	37.0	6.5	 25
432	  6	34.0	6.6	 25
433	  6	36.0	8.3	 20
434	  6	37.0	7.3	 25
435	  6	35.5	6.5	 20
436	  6	35.0	7.2	 25
437	  6	32.0	5.0	 25
438	  6	35.3	6.7	 20
439	  6	34.0	6.1	 25
440	  6	37.0	7.6	 25
441	  6	39.0	5.5	 20
442	  6	156.8	23.2	 20
443	  6	79.3	11.6	 20
444	  6	68.5	7.4	 16
445	  6	41.3	8.0	 20
446	  6	59.0	10.8	 20
447	  6	155.3	32.1	 16
448	  6	153.3	15.9	 20
449	  6	408.0	74.4	 25
450	  6	102.8	15.8	 20
451	  6	46.0	8.6	 25
452	  6	64.0	7.1	 25
453	  6	44.0	8.0	 20
454	  6	79.0	31.0	 25
455	  6	37.0	6.7	 25
456	  6	38.0	10.2	 20
457	  6	66.0	11.4	 25
458	  6	37.0	7.0	 25
459	  6	34.8	6.5	 20
460	  6	37.0	5.7	 25
461	  6	37.3	6.7	 20
462	  6	39.5	7.8	 16
463	  6	77.5	12.8	 20
464	  6	60.0	11.0	 20
465	  6	89.8	18.3	 16
466	  6	141.8	26.8	 20
467	  6	186.0	17.7	 25
468	  6	82.5	14.3	 20
469	  6	36.0	5.1	 25
470	  6	44.0	8.5	 25
471	  6	35.0	7.0	 20
472	  6	40.0	10.3	 25
473	  6	37.0	6.4	 25
474	  6	32.8	5.9	 20
475	  6	34.0	5.7	 25
476	  6	66.0	35.8	 25
477	  6	36.3	7.2	 20
478	  6	36.0	7.2	 25
479	  6	64.0	12.6	 25
480	  6	50.0	10.0	 16
481	  6	42.0	5.7	 20
482	  6	74.3	13.0	 20
483	  6	103.3	12.8	 16
484	  6	113.0	12.1	 20
485	  6	48.0	9.3	 20
486	  6	36.0	6.4	 20
487	  6	124.0	22.4	 25
488	  6	43.0	9.7	 25
489	  6	183.5	23.4	 20
490	  6	57.0	10.8	 25
491	  6	142.0	19.6	 25
492	  6	34.3	6.8	 20
493	  6	64.0	11.7	 25
494	  6	254.0	25.6	 25
495	  6	39.0	5.2	 20
496	  6	44.0	9.5	 25
497	  6	65.0	11.2	 25
498	  6	43.0	7.2	 20
499	  6	72.3	11.1	 20
500	  6	88.0	17.8	 20
501	  6	41.3	6.9	 16
502	  6	82.3	11.0	 20
503	  6	100.3	13.8	 20
504	  6	127.3	15.0	 16
505	  6	158.0	25.5	 25
506	  6	282.0	38.9	 25
507	  6	339.0	32.2	 20
508	  6	93.0	13.9	 25
509	  6	51.0	8.5	 25
510	  6	74.3	12.4	 20
511	  6	38.0	7.7	 25
512	  6	42.0	9.1	 25
513	  6	36.5	8.0	 20
514	  6	30.0	6.2	 25
515	  6	33.3	7.0	 20
516	  6	49.0	9.2	 25
517	  6	37.0	7.9	 25
518	  6	63.3	7.6	 16
519	  6	56.3	8.4	 20
520	  6	71.8	9.5	 20
521	  6	49.0	9.0	 16
522	  6	45.0	8.7	 20
523	  6	45.3	7.7	 20
524	  6	71.5	13.2	 20
525	  6	45.0	9.1	 25
526	  6	62.0	9.3	 25
527	  6	38.3	7.1	 20
528	  6	37.0	6.2	 25
529	  6	42.0	9.2	 25
530	  6	41.0	8.2	 20
531	  6	35.0	5.4	 25
532	  6	34.0	7.0	 25
533	  6	38.5	6.9	 20
534	  6	143.0	28.4	 25
535	  6	118.0	21.4	 25
536	  6	39.5	8.0	 16
537	  6	33.0	6.2	 20
538	  6	30.3	4.8	 20
539	  6	39.3	8.0	 16
540	  6	34.3	5.4	 20
541	  6	41.3	8.1	 20
542	  6	75.8	10.4	 16
543	  6	58.0	9.5	 25
544	  6	40.0	8.2	 25
545	  6	55.5	9.0	 20
546	  6	45.0	8.9	 25
547	  6	40.0	7.4	 25
548	  6	108.3	14.7	 20
549	  6	529.0	76.7	 25
550	  6	120.0	20.8	 25
551	  6	179.0	25.2	 20
552	  6	66.0	8.4	 25
553	  6	58.0	10.1	 25
554	  6	110.3	19.9	 20
555	  6	70.3	9.9	 20
556	  6	501.5	56.3	 20
557	  6	86.0	18.6	 16
558	  6	207.5	27.0	 20
559	  6	211.5	19.1	 20
560	  6	52.0	7.3	 16
561	  6	103.3	17.0	 20
562	  6	37.0	6.8	 25
563	  6	33.3	6.8	 20
564	  6	34.0	6.4	 25
565	  6	38.0	7.9	 25
566	  6	46.0	8.6	 20
567	  6	58.0	8.7	 25
568	  6	90.0	14.0	 25
569	  6	82.3	13.0	 20
570	  6	374.0	45.6	 25
571	  6	210.0	28.6	 25
572	  6	164.3	29.0	 20
573	  6	200.0	21.2	 25
574	  6	52.0	7.8	 20
575	  6	142.5	15.9	 16
576	  6	32.3	6.0	 20
577	  6	34.3	6.5	 20
578	  6	36.3	7.0	 16
579	  6	32.5	6.4	 20
580	  6	33.0	6.4	 25
581	  6	52.0	9.8	 20
582	  6	60.0	9.4	 25
583	  6	52.0	11.6	 25
584	  6	111.0	17.9	 20
585	  6	62.0	11.2	 25
586	  6	37.0	6.5	 25
587	  6	60.5	11.4	 20
588	  6	58.0	8.4	 25
589	  6	40.0	9.1	 25
590	  6	36.0	8.6	 20
591	  6	128.0	24.9	 25
592	  6	89.0	17.3	 25
593	  6	50.0	7.3	 16
594	  6	45.3	8.8	 20
595	  6	53.3	6.3	 16
596	  6	60.3	10.2	 20
597	  6	75.3	12.3	 20
598	  6	44.8	10.9	 16
599	  6	53.0	9.6	 25
600	  6	333.0	32.6	 25
601	  6	86.3	13.2	 20
602	  6	79.0	12.5	 25
603	  6	38.0	9.9	 25
604	  6	35.0	5.6	 20
605	  6	32.0	4.4	 25
606	  6	36.0	7.9	 25
607	  6	150.5	22.8	 20
608	  6	367.0	32.5	 25
609	  6	65.0	8.5	 25
610	  6	112.0	17.6	 20
611	  6	1707.0	124.7	 25
612	  6	244.8	23.3	 20
613	  6	281.8	28.9	 16
614	  6	60.0	9.7	 20
615	  6	89.3	13.9	 20
616	  6	47.3	7.1	 16
617	  6	111.0	22.4	 20
618	  6	34.0	7.8	 25
619	  6	39.0	7.1	 20
620	  6	44.0	8.0	 25
621	  6	77.0	11.8	 25
622	  6	57.3	9.8	 20
623	  6	33.0	4.7	 25
624	  6	35.0	7.1	 25
625	  6	88.3	11.7	 20
626	  6	119.0	17.0	 25
627	  6	65.0	29.3	 25
628	  6	2852.0	203.7	 20
629	  6	74.0	18.6	 25
630	  6	63.0	10.1	 25
631	  6	52.0	7.6	 16
632	  6	40.0	7.4	 20
633	  6	39.3	10.6	 20
634	  6	72.3	9.5	 16
635	  6	94.0	15.1	 20
636	  6	721.8	106.1	 20
637	  6	93.3	10.5	 20
638	  6	196.0	24.9	 25
639	  6	4025.0	682.5	 25
  0	  7	51.0	8.4	 16
  1	  7	51.3	11.2	 20
  2	  7	60.3	10.8	 20
  3	  7	38.0	7.0	 20
  4	  7	45.0	8.0	 25
  5	  7	36.0	7.1	 25
  6	  7	30.3	6.5	 20
  7	  7	39.0	7.1	 25
  8	  7	40.0	8.3	 25
  9	  7	32.0	5.5	 20
 10	  7	58.0	10.7	 25
 11	  7	40.0	7.3	 25
 12	  7	39.0	8.3	 20
 13	  7	42.0	8.4	 25
 14	  7	37.0	8.7	 25
 15	  7	30.0	4.1	 20
 16	  7	29.5	6.3	 20
 17	  7	31.0	6.1	 20
 18	  7	283.0	28.1	 16
 19	  7	43.3	7.8	 20
 20	  7	2983.8	369.6	 20
 21	  7	46.0	6.9	 16
 22	  7	40.0	8.0	 25
 23	  7	60.8	9.6	 20
 24	  7	187.0	41.5	 25
 25	  7	52.0	10.6	 25
 26	  7	47.3	8.9	 20
 27	  7	257.0	32.3	 25
 28	  7	72.0	12.0	 25
 29	  7	590.8	60.7	 20
 30	  7	526.0	62.2	 25
 31	  7	550.0	65.8	 25
 32	  7	96.0	21.9	 20
 33	  7	109.0	13.1	 25
 34	  7	179.0	20.3	 25
 35	  7	197.0	20.3	 16
 36	  7	36.0	5.9	 20
 37	  7	149.8	30.3	 20
 38	  7	117.0	16.2	 16
 39	  7	49.3	7.5	 20
 40	  7	143.3	24.5	 20
 41	  7	247.5	28.2	 20
 42	  7	185.0	23.4	 25
 43	  7	83.0	13.1	 25
 44	  7	45.0	10.8	 20
 45	  7	44.0	9.4	 25
 46	  7	38.0	8.3	 25
 47	  7	39.0	8.8	 20
 48	  7	33.0	5.7	 25
 49	  7	152.0	30.0	 25
 50	  7	34.0	5.7	 20
 51	  7	33.0	5.9	 25
 52	  7	31.0	6.7	 25
 53	  7	33.3	5.6	 16
 54	  7	35.0	7.3	 20
 55	  7	40.3	4.9	 20
 56	  7	41.0	7.9	 16
 57	  7	38.5	6.0	 20
 58	  7	60.3	9.9	 20
 59	  7	60.5	11.0	 16
 60	  7	63.0	10.1	 25
 61	  7	43.0	7.5	 25
 62	  7	48.8	6.4	 20
 63	  7	4118.0	1185.9	 25
 64	  7	4294.0	620.0	 25
 65	  7	4187.5	574.1	 20
 66	  7	73.0	30.1	 25
 67	  7	44.0	6.5	 25
 68	  7	61.0	9.2	 20
 69	  7	4387.0	1137.8	 25
 70	  7	4401.0	483.3	 25
 71	  7	4282.8	501.3	 20
 72	  7	62.3	26.3	 20
 73	  7	46.3	20.4	 20
 74	  7	4570.5	452.1	 16
 75	  7	67.3	32.6	 20
 76	  7	49.5	8.4	 20
 77	  7	46.8	9.7	 16
 78	  7	4526.8	1250.7	 20
 79	  7	56.0	13.0	 25
 80	  7	53.8	8.4	 20
 81	  7	4603.0	1182.7	 25
 82	  7	4673.0	598.2	 25
 83	  7	4377.3	575.0	 20
 84	  7	60.0	28.6	 25
 85	  7	42.0	7.0	 25
 86	  7	61.3	10.7	 20
 87	  7	4185.0	8998.0	 25
 88	  7	4088.0	592.5	 25
 89	  7	3986.0	588.0	 20
 90	  7	68.0	17.4	 25
 91	  7	39.3	5.5	 20
 92	  7	4515.8	368.3	 16
 93	  7	58.0	25.8	 20
 94	  7	45.5	9.7	 20
 95	  7	49.3	9.8	 16
 96	  7	4351.8	1151.2	 20
 97	  7	41.0	8.7	 25
 98	  7	41.3	8.5	 20
 99	  7	42.0	6.9	 25
100	  7	3717.0	757.9	 25
101	  7	48.8	9.3	 20
102	  7	49.0	9.8	 25
103	  7	39.0	8.2	 20
104	  7	4366.0	1357.9	 25
105	  7	52.0	19.0	 25
106	  7	45.0	7.5	 20
107	  7	43.0	6.7	 25
108	  7	40.0	5.3	 25
109	  7	27.0	5.0	 20
110	  7	31.0	6.3	 20
111	  7	103.3	13.3	 20
112	  7	75.0	12.4	 16
113	  7	66.8	9.7	 20
114	  7	103.5	13.5	 20
115	  7	38.3	6.0	 16
116	  7	4446.0	1127.8	 25
117	  7	51.0	10.0	 25
118	  7	46.5	10.0	 20
119	  7	48.0	9.7	 25
120	  7	4252.0	770.5	 25
121	  7	46.0	9.9	 20
122	  7	52.0	8.4	 25
123	  7	3995.0	691.6	 25
124	  7	4064.8	474.0	 20
125	  7	3937.0	482.7	 25
126	  7	59.0	12.1	 25
127	  7	37.3	7.6	 20
128	  7	32.0	5.6	 25
129	  7	42.5	8.7	 20
130	  7	53.3	6.8	 16
131	  7	39.3	6.6	 20
132	  7	60.0	11.1	 20
133	  7	34.5	6.3	 16
134	  7	49.0	5.8	 20
135	  7	3831.0	737.4	 25
136	  7	3871.5	551.4	 20
137	  7	3644.0	444.2	 25
138	  7	51.0	8.9	 25
139	  7	41.0	8.9	 20
140	  7	48.0	11.1	 25
141	  7	3135.0	483.6	 25
142	  7	44.5	8.5	 20
143	  7	46.0	8.3	 25
144	  7	41.0	6.1	 25
145	  7	31.0	6.6	 20
146	  7	45.0	9.3	 25
147	  7	3594.0	638.0	 25
148	  7	3810.0	238.0	 16
149	  7	3904.3	245.5	 20
150	  7	48.5	7.4	 20
151	  7	43.0	6.4	 16
152	  7	4267.0	1051.4	 20
153	  7	52.8	9.5	 20
154	  7	41.8	9.1	 20
155	  7	42.0	7.8	 25
156	  7	3956.0	816.4	 25
157	  7	35.0	9.5	 20
158	  7	34.0	7.7	 25
159	  7	35.0	6.2	 25
160	  7	34.0	5.6	 20
161	  7	37.0	10.6	 25
162	  7	34.0	5.8	 25
163	  7	35.3	5.6	 20
164	  7	46.0	10.0	 25
165	  7	48.0	10.6	 25
166	  7	54.3	8.3	 16
167	  7	3128.3	426.2	 20
168	  7	2828.0	382.7	 20
169	  7	61.0	10.5	 16
170	  7	37.5	9.6	 20
171	  7	36.3	8.8	 20
172	  7	34.5	9.1	 16
173	  7	57.0	10.4	 25
174	  7	68.0	10.9	 25
175	  7	263.8	42.3	 20
176	  7	171.0	21.0	 25
177	  7	120.0	16.2	 25
178	  7	137.3	19.7	 20
179	  7	63.0	7.4	 25
180	  7	62.0	10.8	 25
181	  7	91.3	13.3	 20
182	  7	49.0	14.3	 25
183	  7	931.5	158.7	 20
184	  7	1034.0	201.7	 25
185	  7	88.3	15.8	 20
186	  7	43.5	6.2	 16
187	  7	45.0	9.1	 20
188	  7	36.0	7.8	 20
189	  7	34.0	7.2	 16
190	  7	35.0	6.6	 20
191	  7	38.0	6.2	 25
192	  7	72.5	12.6	 20
193	  7	65.0	10.2	 25
194	  7	147.0	17.8	 25
195	  7	55.0	9.6	 20
196	  7	106.0	19.5	 25
197	  7	248.0	22.7	 25
198	  7	183.0	22.6	 20
199	  7	182.0	25.2	 25
200	  7	46.0	8.2	 25
201	  7	48.0	11.6	 20
202	  7	190.0	49.7	 25
203	  7	44.0	8.2	 25
204	  7	38.8	7.5	 16
205	  7	31.5	6.0	 20
206	  7	60.5	11.0	 20
207	  7	44.8	8.7	 16
208	  7	39.3	5.8	 20
209	  7	43.0	6.9	 20
210	  7	39.3	8.4	 20
211	  7	36.0	7.3	 25
212	  7	36.0	6.8	 25
213	  7	45.3	8.1	 20
214	  7	75.0	9.9	 25
215	  7	97.0	15.8	 25
216	  7	72.0	13.2	 20
217	  7	144.0	21.0	 25
218	  7	153.0	19.6	 25
219	  7	143.3	22.4	 20
220	  7	87.0	16.0	 25
221	  7	95.0	15.4	 25
222	  7	279.5	28.7	 20
223	  7	355.5	27.4	 20
224	  7	580.5	54.3	 20
225	  7	90.5	20.5	 16
226	  7	96.8	17.8	 20
227	  7	122.3	18.4	 20
228	  7	220.0	21.6	 16
229	  7	70.0	9.5	 25
230	  7	38.0	6.1	 25
231	  7	51.5	6.7	 20
232	  7	48.0	9.2	 25
233	  7	125.0	23.4	 25
234	  7	40.0	6.8	 20
235	  7	146.0	32.2	 25
236	  7	42.0	10.2	 25
237	  7	71.8	11.0	 20
238	  7	36.0	7.7	 25
239	  7	32.0	5.1	 25
240	  7	36.3	8.8	 20
241	  7	39.0	8.4	 25
242	  7	45.0	7.1	 20
243	  7	36.8	7.2	 16
244	  7	89.5	11.5	 20
245	  7	83.0	15.6	 20
246	  7	144.5	22.0	 16
247	  7	145.3	18.5	 20
248	  7	455.0	42.7	 25
249	  7	358.5	30.7	 20
250	  7	273.0	23.9	 25
251	  7	57.0	10.4	 25
252	  7	42.3	7.4	 20
253	  7	107.0	17.9	 25
254	  7	62.0	10.1	 25
255	  7	49.3	9.2	 20
256	  7	63.0	11.0	 25
257	  7	55.0	8.2	 25
258	  7	49.0	7.7	 20
259	  7	44.0	9.3	 25
260	  7	74.3	10.9	 20
261	  7	45.3	10.3	 16
262	  7	44.3	9.3	 20
263	  7	253.0	47.6	 16
264	  7	37.3	8.3	 20
265	  7	40.5	7.5	 20
266	  7	31.3	6.7	 16
267	  7	49.0	11.3	 25
268	  7	419.0	77.4	 25
269	  7	306.0	47.5	 20
270	  7	71.0	12.6	 25
271	  7	78.0	12.5	 25
272	  7	383.0	63.3	 20
273	  7	105.0	12.4	 25
274	  7	118.0	20.5	 25
275	  7	112.3	16.8	 20
276	  7	40.0	8.6	 25
277	  7	141.0	27.4	 25
278	  7	695.5	67.3	 20
279	  7	679.8	70.3	 20
280	  7	771.5	89.6	 20
281	  7	165.5	20.7	 16
282	  7	174.3	21.5	 20
283	  7	72.3	11.9	 20
284	  7	35.0	4.8	 16
285	  7	56.5	13.1	 20
286	  7	39.0	8.4	 25
287	  7	53.3	9.2	 20
288	  7	129.0	23.8	 25
289	  7	1088.0	200.7	 25
290	  7	596.3	42.5	 20
291	  7	113.0	23.4	 25
292	  7	37.0	7.7	 25
293	  7	37.0	5.9	 20
294	  7	47.0	8.3	 25
295	  7	175.0	39.2	 25
296	  7	99.0	18.2	 20
297	  7	178.0	49.9	 25
298	  7	86.3	12.5	 20
299	  7	59.0	12.9	 16
300	  7	56.0	9.4	 20
301	  7	34.3	6.2	 20
302	  7	34.0	5.2	 16
303	  7	37.5	8.9	 20
304	  7	45.0	8.7	 25
305	  7	69.3	10.0	 20
306	  7	42.0	8.3	 25
307	  7	163.0	30.7	 25
308	  7	70.3	11.9	 20
309	  7	47.0	7.7	 25
310	  7	46.0	5.9	 25
311	  7	40.3	8.5	 20
312	  7	164.0	41.2	 25
313	  7	79.0	13.4	 25
314	  7	92.5	16.7	 20
315	  7	127.0	20.4	 25
316	  7	44.0	10.6	 25
317	  7	39.3	7.5	 16
318	  7	34.3	6.6	 20
319	  7	36.0	7.5	 20
320	  7	30.0	5.4	 16
321	  7	205.0	38.4	 20
322	  7	38.0	10.3	 20
323	  7	87.3	15.0	 20
324	  7	101.0	20.1	 25
325	  7	40.0	7.1	 25
326	  7	94.0	12.5	 20
327	  7	41.0	8.3	 25
328	  7	51.0	9.6	 25
329	  7	40.0	8.5	 20
330	  7	43.0	7.6	 25
331	  7	37.0	6.4	 25
332	  7	39.0	7.6	 20
333	  7	35.0	5.5	 25
334	  7	37.0	7.2	 25
335	  7	33.8	6.4	 20
336	  7	34.3	5.3	 20
337	  7	519.8	82.0	 20
338	  7	957.3	177.8	 16
339	  7	81.5	16.3	 20
340	  7	100.8	23.1	 20
341	  7	36.5	5.1	 16
342	  7	39.0	8.1	 25
343	  7	48.0	9.5	 20
344	  7	36.0	6.4	 25
345	  7	34.0	5.2	 25
346	  7	35.8	6.7	 20
347	  7	31.0	4.9	 25
348	  7	145.0	28.4	 25
349	  7	93.0	18.7	 20
350	  7	204.0	50.2	 25
351	  7	46.0	7.2	 25
352	  7	63.0	8.3	 20
353	  7	43.0	7.8	 25
354	  7	82.0	14.9	 25
355	  7	71.3	14.0	 16
356	  7	33.3	7.3	 20
357	  7	35.0	6.2	 20
358	  7	38.3	5.2	 16
359	  7	56.8	12.4	 20
360	  7	59.8	16.7	 20
361	  7	35.5	6.3	 20
362	  7	33.0	8.9	 25
363	  7	34.0	6.8	 25
364	  7	33.3	6.0	 20
365	  7	71.0	14.4	 25
366	  7	56.0	15.1	 25
367	  7	57.0	9.9	 20
368	  7	64.0	10.8	 25
369	  7	288.0	31.3	 25
370	  7	755.0	103.3	 20
371	  7	317.0	59.5	 25
372	  7	468.0	81.8	 25
373	  7	129.0	17.4	 16
374	  7	47.5	8.9	 20
375	  7	68.8	11.8	 20
376	  7	48.3	7.1	 16
377	  7	35.3	7.5	 20
378	  7	36.0	7.4	 20
379	  7	90.3	10.9	 16
380	  7	35.0	9.4	 25
381	  7	47.0	9.2	 25
382	  7	33.0	5.9	 20
383	  7	43.0	9.5	 25
384	  7	39.0	7.1	 25
385	  7	87.0	13.8	 20
386	  7	40.0	7.4	 25
387	  7	36.0	6.8	 25
388	  7	36.5	8.1	 20
389	  7	39.0	8.7	 25
390	  7	60.0	12.2	 25
391	  7	44.3	6.5	 20
392	  7	38.3	6.7	 20
393	  7	37.0	7.8	 20
394	  7	34.8	6.8	 16
395	  7	40.0	7.7	 20
396	  7	37.5	8.5	 20
397	  7	196.0	32.2	 16
398	  7	35.0	7.9	 25
399	  7	37.0	7.2	 25
400	  7	59.3	10.4	 20
401	  7	109.0	24.7	 25
402	  7	75.0	14.9	 25
403	  7	247.5	45.3	 20
404	  7	71.0	12.1	 25
405	  7	105.0	17.8	 25
406	  7	38.3	7.7	 20
407	  7	36.0	8.0	 25
408	  7	36.0	7.0	 25
409	  7	95.0	19.5	 20
410	  7	53.0	10.9	 25
411	  7	59.5	10.5	 20
412	  7	60.3	7.9	 16
413	  7	196.3	29.8	 20
414	  7	102.8	18.9	 20
415	  7	105.0	18.0	 16
416	  7	44.3	7.9	 20
417	  7	76.0	11.2	 25
418	  7	382.3	37.4	 20
419	  7	2031.0	336.8	 25
420	  7	355.0	25.6	 25
421	  7	95.3	17.6	 20
422	  7	63.0	11.9	 25
423	  7	163.3	25.2	 20
424	  7	114.0	13.8	 25
425	  7	156.0	20.4	 25
426	  7	51.0	10.4	 20
427	  7	54.0	7.9	 25
428	  7	127.0	56.9	 25
429	  7	229.3	45.9	 20
430	  7	47.3	6.5	 20
431	  7	85.3	14.1	 20
432	  7	70.0	6.8	 16
433	  7	36.3	7.1	 20
434	  7	32.5	7.1	 20
435	  7	48.3	9.0	 16
436	  7	40.0	7.9	 25
437	  7	36.0	6.7	 25
438	  7	32.3	4.6	 20
439	  7	40.0	7.7	 25
440	  7	46.0	7.9	 25
441	  7	48.3	9.8	 20
442	  7	35.0	7.1	 25
443	  7	125.0	34.3	 25
444	  7	31.0	4.9	 20
445	  7	43.0	9.8	 25
446	  7	53.0	9.5	 25
447	  7	36.0	7.2	 20
448	  7	105.0	25.5	 25
449	  7	163.5	16.9	 20
450	  7	614.5	38.1	 16
451	  7	453.5	35.6	 20
452	  7	139.0	17.5	 20
453	  7	40.5	9.5	 16
454	  7	39.3	7.5	 20
455	  7	49.0	10.7	 25
456	  7	321.3	58.6	 20
457	  7	57.0	12.9	 25
458	  7	35.0	8.3	 25
459	  7	31.0	4.3	 20
460	  7	36.0	7.8	 25
461	  7	42.0	7.8	 25
462	  7	37.3	7.8	 20
463	  7	593.0	143.0	 25
464	  7	498.0	159.3	 25
465	  7	48.0	6.3	 20
466	  7	521.0	78.5	 25
467	  7	582.3	33.9	 20
468	  7	284.3	19.6	 16
469	  7	43.5	10.1	 20
470	  7	34.3	7.9	 20
471	  7	37.3	7.4	 16
472	  7	31.3	5.1	 20
473	  7	44.5	9.8	 20
474	  7	743.5	139.8	 20
475	  7	45.0	8.2	 25
476	  7	63.0	11.5	 25
477	  7	38.8	7.4	 20
478	  7	114.0	30.9	 25
479	  7	43.0	9.2	 25
480	  7	32.5	5.8	 20
481	  7	30.0	5.2	 25
482	  7	76.0	12.5	 25
483	  7	50.0	9.3	 20
484	  7	130.0	22.1	 25
485	  7	141.0	34.2	 25
486	  7	42.3	8.2	 16
487	  7	320.0	43.4	 20
488	  7	64.8	8.5	 20
489	  7	161.8	18.3	 16
490	  7	62.8	8.6	 20
491	  7	91.5	13.0	 20
492	  7	112.3	15.1	 16
493	  7	801.0	106.3	 25
494	  7	240.0	28.6	 25
495	  7	82.8	10.4	 20
496	  7	84.0	12.0	 25
497	  7	108.0	14.6	 25
498	  7	69.3	8.8	 20
499	  7	75.0	11.7	 25
500	  7	82.0	17.9	 25
501	  7	248.8	34.5	 20
502	  7	185.0	19.1	 25
503	  7	86.0	13.7	 20
504	  7	60.0	15.3	 25
505	  7	48.3	8.0	 20
506	  7	114.5	15.2	 16
507	  7	459.0	68.8	 20
508	  7	70.0	15.9	 20
509	  7	160.0	18.8	 16
510	  7	149.3	17.3	 20
511	  7	79.0	12.0	 25
512	  7	36.3	6.1	 20
513	  7	40.0	9.1	 25
514	  7	141.0	32.8	 25
515	  7	36.3	6.2	 20
516	  7	57.0	10.8	 25
517	  7	34.0	7.0	 25
518	  7	323.5	72.6	 20
519	  7	48.0	9.0	 25
520	  7	77.0	14.0	 25
521	  7	316.5	65.8	 20
522	  7	114.0	23.0	 25
523	  7	817.0	160.2	 25
524	  7	4817.8	327.2	 16
525	  7	70.5	33.6	 20
526	  7	54.5	11.3	 20
527	  7	155.3	23.1	 16
528	  7	1494.0	258.7	 20
529	  7	45.0	5.7	 20
530	  7	36.3	6.7	 20
531	  7	37.0	7.0	 25
532	  7	167.0	20.1	 25
533	  7	846.0	173.9	 20
534	  7	169.0	22.2	 25
535	  7	97.0	11.9	 25
536	  7	48.3	9.3	 20
537	  7	33.0	5.1	 25
538	  7	35.0	6.2	 25
539	  7	37.3	7.9	 20
540	  7	55.0	13.0	 25
541	  7	40.0	6.0	 25
542	  7	447.8	108.2	 20
543	  7	699.8	108.4	 20
544	  7	242.3	39.4	 20
545	  7	152.3	29.5	 16
546	  7	34.0	7.5	 20
547	  7	36.3	6.6	 20
548	  7	126.5	19.9	 16
549	  7	51.0	7.9	 25
550	  7	542.0	85.6	 25
551	  7	46.3	6.4	 20
552	  7	116.0	22.5	 25
553	  7	49.0	8.9	 25
554	  7	406.8	53.1	 20
555	  7	164.0	38.2	 25
556	  7	59.0	14.6	 25
557	  7	108.3	15.4	 20
558	  7	4215.0	936.4	 25
559	  7	134.0	17.7	 25
560	  7	88.8	16.7	 20
561	  7	216.0	35.1	 25
562	  7	48.8	9.4	 20
563	  7	134.0	25.0	 16
564	  7	41.0	8.5	 20
565	  7	42.3	7.3	 20
566	  7	41.3	8.9	 16
567	  7	59.0	9.6	 20
568	  7	60.0	11.3	 25
569	  7	116.5	30.8	 20
570	  7	43.0	9.3	 25
571	  7	71.0	12.9	 25
572	  7	51.3	9.3	 20
573	  7	32.0	6.6	 25
574	  7	42.0	9.4	 25
575	  7	45.3	7.2	 20
576	  7	35.0	6.7	 25
577	  7	31.0	7.6	 25
578	  7	31.0	4.4	 20
579	  7	31.0	7.8	 25
580	  7	35.0	5.7	 20
581	  7	32.0	5.3	 16
582	  7	85.0	16.9	 20
583	  7	31.5	5.3	 16
584	  7	75.3	15.0	 20
585	  7	35.0	7.3	 20
586	  7	36.5	7.8	 16
587	  7	35.0	5.9	 25
588	  7	63.0	11.5	 25
589	  7	97.3	17.8	 20
590	  7	92.0	14.9	 25
591	  7	58.0	10.8	 25
592	  7	470.5	94.1	 20
593	  7	961.0	153.7	 25
594	  7	106.0	19.3	 25
595	  7	46.8	11.3	 20
596	  7	55.0	12.4	 25
597	  7	197.0	35.8	 25
598	  7	54.3	10.7	 20
599	  7	37.3	8.4	 20
600	  7	37.0	6.8	 20
601	  7	52.5	12.6	 16
602	  7	55.0	10.0	 20
603	  7	35.3	6.5	 20
604	  7	35.0	7.2	 16
605	  7	47.0	8.5	 25
606	  7	82.0	13.6	 25
607	  7	56.5	8.4	 20
608	  7	75.0	13.4	 25
609	  7	110.0	15.6	 25
610	  7	97.5	15.7	 20
611	  7	1056.0	66.9	 25
612	  7	1258.0	83.3	 25
613	  7	147.3	19.3	 20
614	  7	96.0	14.3	 25
615	  7	351.0	46.4	 25
616	  7	111.0	15.4	 20
617	  7	48.0	7.9	 25
618	  7	38.0	7.5	 20
619	  7	62.8	8.5	 16
620	  7	312.5	32.6	 20
621	  7	44.3	7.8	 20
622	  7	411.5	86.5	 16
623	  7	97.8	25.7	 20
624	  7	315.0	80.0	 25
625	  7	101.0	14.8	 20
626	  7	40.0	8.9	 25
627	  7	40.0	8.2	 25
628	  7	57.3	10.3	 20
629	  7	52.0	8.3	 25
630	  7	175.0	25.8	 25
631	  7	258.5	31.0	 20
632	  7	41.0	9.0	 25
633	  7	34.0	6.1	 25
634	  7	41.0	7.8	 20
635	  7	36.0	6.4	 25
636	  7	40.0	6.1	 25
637	  7	46.3	8.4	 16
638	  7	112.3	23.5	 20
639	  7	53.0	12.4	 20
  0	  8	4779.5	660.8	 20
  1	  8	42.0	8.8	 25
  2	  8	41.0	7.6	 25
  3	  8	30.0	4.7	 16
  4	  8	40.8	10.7	 20
  5	  8	34.5	6.3	 20
  6	  8	33.3	8.3	 16
  7	  8	33.0	6.0	 20
  8	  8	36.3	8.5	 16
  9	  8	33.0	7.8	 20
 10	  8	33.0	5.1	 25
 11	  8	35.8	8.8	 20
 12	  8	28.0	5.6	 25
 13	  8	39.0	6.6	 25
 14	  8	39.3	8.1	 20
 15	  8	32.0	5.4	 25
 16	  8	30.0	7.5	 25
 17	  8	34.0	8.9	 20
 18	  8	54.0	10.8	 25
 19	  8	37.0	8.3	 25
 20	  8	1004.8	153.4	 20
 21	  8	63.0	11.0	 25
 22	  8	37.3	7.4	 20
 23	  8	35.5	7.6	 16
 24	  8	84.8	14.1	 20
 25	  8	37.3	5.7	 20
 26	  8	36.0	7.9	 16
 27	  8	111.8	18.9	 20
 28	  8	46.0	9.2	 25
 29	  8	462.5	80.6	 20
 30	  8	185.0	35.0	 25
 31	  8	412.0	25.8	 25
 32	  8	65.3	11.9	 20
 33	  8	51.0	10.6	 25
 34	  8	111.0	18.5	 25
 35	  8	151.3	22.5	 20
 36	  8	36.0	6.4	 25
 37	  8	62.0	10.8	 25
 38	  8	58.0	10.2	 20
 39	  8	67.0	9.5	 25
 40	  8	423.0	30.7	 25
 41	  8	208.5	20.3	 16
 42	  8	186.5	27.8	 20
 43	  8	80.5	17.0	 20
 44	  8	49.5	7.3	 16
 45	  8	36.0	5.9	 20
 46	  8	44.3	9.7	 20
 47	  8	31.3	6.4	 20
 48	  8	33.0	4.7	 25
 49	  8	36.0	5.9	 25
 50	  8	36.0	7.0	 20
 51	  8	33.0	7.0	 25
 52	  8	30.0	6.4	 25
 53	  8	34.3	8.3	 20
 54	  8	37.0	7.5	 25
 55	  8	37.0	7.6	 25
 56	  8	42.3	8.5	 20
 57	  8	40.0	9.9	 25
 58	  8	41.0	7.8	 25
 59	  8	85.5	14.8	 20
 60	  8	79.0	10.9	 20
 61	  8	31.3	6.5	 20
 62	  8	37.5	6.7	 16
 63	  8	39.0	6.8	 20
 64	  8	38.3	6.0	 20
 65	  8	43.3	9.3	 16
 66	  8	39.0	7.1	 25
 67	  8	36.0	7.3	 25
 68	  8	36.0	7.5	 20
 69	  8	44.0	8.8	 25
 70	  8	40.0	5.5	 25
 71	  8	43.5	9.7	 20
 72	  8	43.0	8.6	 25
 73	  8	36.0	7.3	 25
 74	  8	35.3	5.3	 20
 75	  8	34.0	7.4	 25
 76	  8	35.0	6.8	 25
 77	  8	35.3	5.2	 20
 78	  8	33.0	6.1	 25
 79	  8	36.3	7.5	 20
 80	  8	35.0	4.6	 16
 81	  8	41.3	7.1	 20
 82	  8	45.3	7.7	 20
 83	  8	45.3	8.2	 16
 84	  8	39.3	7.3	 20
 85	  8	40.0	6.4	 25
 86	  8	39.5	5.0	 20
 87	  8	42.0	7.6	 25
 88	  8	50.0	9.7	 20
 89	  8	39.0	6.6	 25
 90	  8	38.0	7.7	 25
 91	  8	35.3	8.0	 20
 92	  8	37.0	7.9	 25
 93	  8	36.0	7.4	 25
 94	  8	30.0	5.4	 20
 95	  8	33.0	5.0	 25
 96	  8	36.0	8.8	 25
 97	  8	28.3	7.3	 16
 98	  8	31.5	7.0	 20
 99	  8	29.0	4.4	 20
100	  8	33.0	8.3	 16
101	  8	36.8	7.1	 20
102	  8	34.0	7.0	 20
103	  8	31.3	6.0	 16
104	  8	33.0	4.8	 25
105	  8	35.0	6.1	 25
106	  8	27.3	3.3	 20
107	  8	32.0	5.9	 25
108	  8	28.0	6.2	 25
109	  8	28.3	6.6	 20
110	  8	28.0	6.1	 25
111	  8	93.0	17.1	 25
112	  8	72.5	10.2	 20
113	  8	114.0	18.8	 25
114	  8	538.0	70.9	 25
115	  8	33.3	8.9	 20
116	  8	31.3	4.4	 20
117	  8	34.0	8.4	 20
118	  8	32.0	6.0	 16
119	  8	32.0	5.9	 20
120	  8	37.5	7.4	 20
121	  8	38.3	6.3	 16
122	  8	39.0	9.4	 25
123	  8	37.0	7.8	 25
124	  8	39.0	5.8	 20
125	  8	39.0	7.2	 25
126	  8	36.0	7.0	 25
127	  8	32.0	7.3	 20
128	  8	28.0	6.0	 25
129	  8	43.0	10.2	 25
130	  8	47.0	9.0	 20
131	  8	38.0	7.1	 25
132	  8	40.0	9.6	 25
133	  8	33.8	7.1	 20
134	  8	32.0	6.2	 25
135	  8	31.3	6.4	 20
136	  8	36.5	7.6	 16
137	  8	37.3	8.1	 20
138	  8	39.5	10.7	 20
139	  8	34.8	6.5	 16
140	  8	35.5	6.5	 20
141	  8	33.0	6.7	 25
142	  8	32.5	8.0	 20
143	  8	34.0	8.4	 25
144	  8	31.0	6.7	 25
145	  8	28.3	5.3	 20
146	  8	33.0	5.6	 25
147	  8	31.0	6.8	 25
148	  8	36.3	9.7	 20
149	  8	40.0	8.2	 25
150	  8	36.0	6.1	 25
151	  8	33.3	6.8	 20
152	  8	33.0	7.5	 25
153	  8	34.0	5.6	 25
154	  8	31.8	8.2	 16
155	  8	32.5	6.5	 20
156	  8	33.3	4.8	 20
157	  8	31.3	6.9	 16
158	  8	25.5	4.8	 20
159	  8	34.3	5.6	 20
160	  8	39.0	6.7	 20
161	  8	38.0	8.9	 25
162	  8	36.0	5.4	 25
163	  8	35.3	6.9	 20
164	  8	36.0	6.5	 25
165	  8	40.0	7.4	 25
166	  8	169.5	43.9	 20
167	  8	1467.0	201.2	 25
168	  8	743.3	105.6	 20
169	  8	45.0	9.2	 25
170	  8	36.0	8.2	 25
171	  8	34.3	5.8	 20
172	  8	35.0	7.8	 25
173	  8	50.3	8.2	 20
174	  8	62.3	12.8	 16
175	  8	152.0	25.6	 20
176	  8	89.0	13.8	 20
177	  8	92.8	13.4	 16
178	  8	78.0	17.7	 20
179	  8	47.0	7.8	 25
180	  8	57.3	8.8	 20
181	  8	71.0	14.6	 25
182	  8	38.0	7.5	 25
183	  8	540.0	75.4	 20
184	  8	553.0	71.3	 25
185	  8	67.0	12.9	 25
186	  8	41.8	6.8	 20
187	  8	43.0	9.1	 25
188	  8	36.0	8.0	 25
189	  8	34.5	7.2	 20
190	  8	33.0	4.9	 25
191	  8	37.5	8.8	 20
192	  8	41.0	7.5	 16
193	  8	55.5	12.5	 20
194	  8	86.3	11.3	 20
195	  8	45.3	7.6	 16
196	  8	148.3	25.6	 20
197	  8	232.5	32.7	 20
198	  8	71.0	9.6	 20
199	  8	77.0	14.2	 25
200	  8	37.0	7.2	 25
201	  8	34.0	7.0	 20
202	  8	96.0	16.5	 25
203	  8	45.0	5.9	 25
204	  8	35.3	7.7	 20
205	  8	35.0	7.6	 25
206	  8	55.0	9.8	 25
207	  8	48.3	8.5	 20
208	  8	35.0	6.0	 25
209	  8	36.0	6.9	 25
210	  8	38.8	10.7	 16
211	  8	30.0	5.6	 20
212	  8	34.5	7.2	 20
213	  8	44.3	7.9	 16
214	  8	84.8	14.2	 20
215	  8	112.3	19.2	 20
216	  8	61.0	11.3	 16
217	  8	213.0	27.0	 25
218	  8	205.0	34.9	 25
219	  8	226.3	31.0	 20
220	  8	99.0	14.9	 25
221	  8	75.0	12.5	 25
222	  8	545.8	42.3	 20
223	  8	939.0	47.4	 25
224	  8	426.0	70.2	 25
225	  8	51.8	8.4	 20
226	  8	64.0	13.4	 25
227	  8	76.0	13.4	 25
228	  8	112.0	16.4	 20
229	  8	51.0	6.5	 20
230	  8	37.3	8.2	 20
231	  8	51.0	10.6	 16
232	  8	39.0	8.9	 20
233	  8	45.5	9.5	 20
234	  8	38.3	7.8	 16
235	  8	61.0	10.1	 25
236	  8	40.0	9.0	 25
237	  8	69.5	14.9	 20
238	  8	38.0	6.9	 25
239	  8	33.0	9.0	 25
240	  8	39.5	6.8	 20
241	  8	35.0	6.9	 25
242	  8	43.0	8.1	 25
243	  8	35.8	6.8	 20
244	  8	67.0	14.4	 25
245	  8	67.0	9.3	 25
246	  8	69.5	14.8	 20
247	  8	69.0	15.5	 25
248	  8	183.8	17.6	 16
249	  8	144.8	25.0	 20
250	  8	215.0	21.1	 20
251	  8	48.3	9.6	 16
252	  8	41.0	8.4	 20
253	  8	96.0	11.4	 20
254	  8	73.3	11.6	 20
255	  8	46.0	8.1	 25
256	  8	89.0	15.2	 25
257	  8	46.0	4.9	 20
258	  8	43.0	9.7	 25
259	  8	40.0	5.9	 25
260	  8	52.5	8.8	 20
261	  8	44.0	9.8	 25
262	  8	37.0	7.7	 25
263	  8	43.5	7.9	 20
264	  8	37.0	6.7	 25
265	  8	36.0	9.6	 25
266	  8	33.0	5.2	 20
267	  8	40.0	12.4	 20
268	  8	122.5	21.1	 20
269	  8	91.5	19.7	 16
270	  8	89.8	14.9	 20
271	  8	60.3	9.3	 20
272	  8	135.8	13.9	 16
273	  8	77.0	17.4	 25
274	  8	191.0	20.0	 25
275	  8	102.3	22.0	 20
276	  8	43.0	5.7	 25
277	  8	101.0	13.1	 25
278	  8	426.3	38.5	 20
279	  8	238.0	31.2	 25
280	  8	377.0	45.9	 25
281	  8	135.5	19.4	 20
282	  8	124.0	18.0	 25
283	  8	92.0	18.2	 25
284	  8	30.3	3.4	 20
285	  8	38.0	7.3	 25
286	  8	41.0	7.3	 20
287	  8	37.3	9.0	 16
288	  8	77.3	12.4	 20
289	  8	296.3	40.2	 20
290	  8	349.8	33.0	 16
291	  8	60.3	12.2	 20
292	  8	45.0	7.0	 25
293	  8	35.0	5.8	 20
294	  8	41.0	8.6	 25
295	  8	232.0	29.2	 25
296	  8	155.3	19.0	 20
297	  8	46.0	9.3	 25
298	  8	78.0	11.1	 25
299	  8	48.3	6.3	 20
300	  8	34.0	7.6	 25
301	  8	32.0	4.9	 25
302	  8	33.3	4.5	 20
303	  8	34.0	6.7	 25
304	  8	35.5	7.9	 20
305	  8	76.0	9.1	 16
306	  8	49.5	10.5	 20
307	  8	71.8	12.9	 20
308	  8	55.5	11.7	 16
309	  8	41.5	9.7	 20
310	  8	52.0	9.5	 20
311	  8	37.3	6.7	 20
312	  8	79.0	13.8	 25
313	  8	42.0	8.0	 25
314	  8	49.5	6.6	 20
315	  8	71.0	11.4	 25
316	  8	37.0	8.0	 25
317	  8	36.3	7.5	 20
318	  8	38.0	7.4	 25
319	  8	38.0	7.8	 25
320	  8	34.0	5.8	 20
321	  8	93.0	16.4	 25
322	  8	47.0	7.6	 25
323	  8	42.5	7.9	 16
324	  8	41.3	6.8	 20
325	  8	49.0	9.5	 20
326	  8	63.5	10.9	 16
327	  8	36.5	7.1	 20
328	  8	51.0	7.5	 16
329	  8	36.0	7.0	 25
330	  8	37.0	9.1	 25
331	  8	31.8	7.2	 20
332	  8	36.0	7.2	 25
333	  8	31.0	5.7	 25
334	  8	33.0	7.1	 20
335	  8	35.0	7.9	 25
336	  8	36.0	9.5	 25
337	  8	57.8	13.3	 20
338	  8	198.0	29.8	 25
339	  8	40.0	8.8	 25
340	  8	32.0	6.0	 20
341	  8	29.0	6.7	 25
342	  8	32.5	5.3	 20
343	  8	36.0	4.9	 16
344	  8	37.5	6.8	 20
345	  8	34.3	6.1	 20
346	  8	29.0	5.0	 16
347	  8	32.0	5.0	 20
348	  8	81.0	15.5	 25
349	  8	98.0	15.2	 20
350	  8	115.0	21.0	 25
351	  8	45.0	8.4	 25
352	  8	84.5	15.1	 20
353	  8	45.0	9.1	 25
354	  8	132.0	30.6	 25
355	  8	46.3	10.2	 20
356	  8	35.0	7.5	 25
357	  8	34.0	7.5	 25
358	  8	36.0	6.2	 20
359	  8	59.0	12.3	 25
360	  8	53.0	8.0	 25
361	  8	34.5	5.6	 16
362	  8	33.0	4.1	 20
363	  8	32.5	6.4	 20
364	  8	37.5	7.8	 16
365	  8	45.8	8.8	 20
366	  8	47.3	9.5	 20
367	  8	60.8	10.2	 20
368	  8	54.0	10.2	 25
369	  8	238.0	25.4	 25
370	  8	521.5	51.3	 20
371	  8	432.0	39.8	 25
372	  8	147.0	15.1	 25
373	  8	125.5	15.1	 20
374	  8	66.0	10.0	 25
375	  8	81.0	13.6	 25
376	  8	40.5	6.2	 20
377	  8	34.0	5.5	 25
378	  8	38.0	7.7	 25
379	  8	65.5	12.6	 20
380	  8	41.0	9.4	 20
381	  8	63.3	15.0	 20
382	  8	40.0	6.8	 16
383	  8	37.0	5.4	 20
384	  8	53.3	9.5	 20
385	  8	60.0	8.3	 16
386	  8	32.0	5.9	 25
387	  8	37.0	7.5	 25
388	  8	32.0	6.6	 20
389	  8	39.0	8.3	 25
390	  8	42.0	8.3	 25
391	  8	45.3	7.7	 20
392	  8	39.0	7.5	 25
393	  8	35.0	7.0	 25
394	  8	29.3	6.4	 20
395	  8	38.0	7.5	 25
396	  8	35.0	4.7	 25
397	  8	536.0	46.4	 20
398	  8	45.3	9.1	 20
399	  8	32.0	7.1	 20
400	  8	47.0	9.6	 16
401	  8	63.3	9.2	 20
402	  8	50.3	10.1	 20
403	  8	66.0	9.8	 16
404	  8	61.5	8.1	 20
405	  8	66.0	10.2	 25
406	  8	36.5	5.9	 20
407	  8	33.0	6.2	 25
408	  8	33.8	5.3	 20
409	  8	45.0	9.0	 25
410	  8	42.0	7.0	 25
411	  8	68.5	7.8	 20
412	  8	86.0	13.2	 25
413	  8	217.0	19.9	 25
414	  8	110.3	16.8	 20
415	  8	56.0	7.8	 25
416	  8	60.0	9.5	 25
417	  8	136.5	17.8	 16
418	  8	191.8	22.5	 20
419	  8	1629.8	166.5	 20
420	  8	155.5	16.5	 16
421	  8	68.8	14.9	 20
422	  8	71.3	12.1	 20
423	  8	227.0	24.5	 16
424	  8	192.0	26.2	 25
425	  8	195.0	20.3	 25
426	  8	53.0	9.4	 20
427	  8	59.0	12.4	 25
428	  8	99.0	20.3	 25
429	  8	50.8	8.1	 20
430	  8	41.0	7.8	 25
431	  8	57.0	9.5	 25
432	  8	88.3	16.7	 20
433	  8	34.0	7.5	 25
434	  8	31.0	7.1	 25
435	  8	46.0	7.7	 20
436	  8	44.5	6.7	 20
437	  8	32.3	5.0	 20
438	  8	32.8	7.1	 16
439	  8	35.3	7.7	 20
440	  8	37.3	7.0	 20
441	  8	39.0	7.8	 16
442	  8	32.0	5.5	 25
443	  8	71.0	11.0	 25
444	  8	37.5	6.6	 20
445	  8	35.0	6.7	 25
446	  8	39.0	7.3	 25
447	  8	38.0	8.2	 20
448	  8	40.0	8.2	 25
449	  8	87.0	15.5	 25
450	  8	228.3	24.7	 20
451	  8	227.0	26.2	 25
452	  8	99.0	13.7	 25
453	  8	40.8	7.7	 20
454	  8	46.0	11.6	 25
455	  8	47.3	9.1	 20
456	  8	57.0	11.8	 16
457	  8	42.3	7.0	 20
458	  8	37.0	6.6	 20
459	  8	30.0	5.2	 16
460	  8	32.3	6.5	 20
461	  8	43.0	8.5	 25
462	  8	31.3	5.9	 20
463	  8	105.0	18.5	 25
464	  8	91.0	15.7	 25
465	  8	116.8	25.4	 20
466	  8	256.0	33.9	 25
467	  8	406.0	38.3	 25
468	  8	274.3	27.6	 20
469	  8	64.0	10.6	 25
470	  8	33.0	5.3	 25
471	  8	36.0	11.9	 20
472	  8	33.0	5.2	 25
473	  8	49.0	10.1	 25
474	  8	142.3	19.6	 16
475	  8	38.3	7.0	 20
476	  8	62.0	8.2	 20
477	  8	45.8	7.8	 16
478	  8	37.5	7.8	 20
479	  8	36.5	7.5	 20
480	  8	35.5	7.7	 20
481	  8	33.0	7.0	 25
482	  8	48.0	9.2	 25
483	  8	37.8	6.6	 20
484	  8	77.0	14.8	 25
485	  8	61.0	10.3	 25
486	  8	40.0	7.2	 20
487	  8	144.0	20.9	 25
488	  8	85.5	11.4	 20
489	  8	67.0	11.1	 25
490	  8	76.0	12.4	 25
491	  8	89.0	14.2	 20
492	  8	58.0	9.0	 25
493	  8	301.0	33.2	 20
494	  8	180.5	19.2	 16
495	  8	106.8	13.2	 20
496	  8	109.0	14.9	 20
497	  8	175.8	13.4	 16
498	  8	74.0	12.7	 20
499	  8	53.0	10.4	 25
500	  8	44.0	8.2	 20
501	  8	239.0	34.9	 25
502	  8	122.0	16.6	 25
503	  8	62.8	9.9	 20
504	  8	51.0	7.9	 25
505	  8	40.0	7.5	 25
506	  8	76.5	12.6	 20
507	  8	501.0	73.6	 25
508	  8	84.0	17.6	 25
509	  8	114.5	19.4	 20
510	  8	144.0	15.9	 25
511	  8	54.0	9.5	 20
512	  8	32.0	6.5	 16
513	  8	33.0	6.1	 20
514	  8	40.3	6.2	 20
515	  8	42.5	8.3	 16
516	  8	47.3	8.8	 20
517	  8	32.3	4.9	 20
518	  8	125.5	22.6	 20
519	  8	58.0	11.0	 25
520	  8	137.0	16.7	 25
521	  8	257.5	20.9	 20
522	  8	173.0	21.7	 25
523	  8	570.0	44.6	 25
524	  8	2514.0	221.7	 20
525	  8	117.0	26.6	 25
526	  8	71.0	14.2	 25
527	  8	83.3	15.6	 20
528	  8	549.0	97.3	 25
529	  8	38.0	7.4	 25
530	  8	39.8	5.9	 16
531	  8	40.0	6.3	 20
532	  8	113.5	15.9	 20
533	  8	389.5	29.6	 16
534	  8	237.3	21.9	 20
535	  8	58.8	12.1	 20
536	  8	52.0	9.4	 20
537	  8	36.0	5.7	 25
538	  8	45.0	9.5	 25
539	  8	39.3	7.8	 20
540	  8	46.0	7.9	 25
541	  8	41.0	6.8	 25
542	  8	195.0	22.1	 20
543	  8	222.0	41.8	 25
544	  8	55.0	11.6	 25
545	  8	46.0	10.1	 20
546	  8	43.0	6.8	 25
547	  8	33.0	6.9	 25
548	  8	140.3	16.7	 20
549	  8	57.0	9.0	 20
550	  8	259.0	24.6	 20
551	  8	47.3	6.6	 16
552	  8	117.5	11.6	 20
553	  8	64.5	15.2	 20
554	  8	381.3	27.8	 16
555	  8	57.0	8.2	 25
556	  8	44.0	8.6	 25
557	  8	71.0	11.6	 20
558	  8	2242.0	201.4	 25
559	  8	115.0	18.9	 25
560	  8	56.0	11.0	 20
561	  8	291.0	25.5	 25
562	  8	51.0	8.1	 25
563	  8	68.3	11.7	 20
564	  8	40.0	6.7	 25
565	  8	36.0	7.5	 25
566	  8	42.8	9.0	 20
567	  8	56.0	8.4	 25
568	  8	47.3	9.3	 16
569	  8	53.0	9.9	 20
570	  8	45.3	9.1	 20
571	  8	115.8	14.7	 16
572	  8	42.0	6.3	 20
573	  8	36.0	6.5	 20
574	  8	38.0	8.7	 20
575	  8	36.0	5.4	 25
576	  8	40.0	6.2	 25
577	  8	36.3	6.2	 20
578	  8	31.0	5.4	 25
579	  8	30.0	4.7	 25
580	  8	32.3	7.7	 20
581	  8	34.0	5.7	 25
582	  8	46.0	8.8	 25
583	  8	34.5	7.5	 20
584	  8	43.0	7.1	 25
585	  8	39.0	6.1	 25
586	  8	34.0	5.5	 20
587	  8	32.5	6.1	 20
588	  8	37.5	5.8	 20
589	  8	71.3	15.4	 16
590	  8	58.5	10.4	 20
591	  8	76.0	16.0	 20
592	  8	328.0	32.2	 16
593	  8	367.0	33.9	 25
594	  8	68.0	11.7	 25
595	  8	41.5	8.0	 20
596	  8	44.0	10.6	 25
597	  8	133.0	14.3	 25
598	  8	73.3	14.5	 20
599	  8	41.0	7.5	 25
600	  8	34.0	7.2	 25
601	  8	55.5	6.9	 20
602	  8	114.0	15.0	 25
603	  8	38.0	7.7	 25
604	  8	31.5	5.0	 20
605	  8	38.3	8.1	 20
606	  8	52.3	10.1	 20
607	  8	55.3	8.7	 16
608	  8	44.3	6.1	 20
609	  8	61.8	11.4	 20
610	  8	72.3	13.6	 16
611	  8	599.8	46.2	 20
612	  8	714.0	69.0	 25
613	  8	75.3	13.7	 20
614	  8	37.0	7.8	 25
615	  8	112.0	18.4	 25
616	  8	118.3	15.0	 20
617	  8	47.0	8.0	 25
618	  8	43.0	7.4	 25
619	  8	54.3	10.2	 20
620	  8	197.0	30.3	 25
621	  8	34.0	6.2	 25
622	  8	91.0	31.0	 20
623	  8	49.0	11.8	 25
624	  8	104.3	21.6	 20
625	  8	50.8	9.0	 16
626	  8	33.0	5.9	 20
627	  8	37.0	7.0	 20
628	  8	46.5	9.9	 16
629	  8	60.3	10.5	 20
630	  8	167.3	31.0	 20
631	  8	396.5	34.0	 20
632	  8	39.0	7.5	 25
633	  8	40.0	8.7	 25
634	  8	37.3	7.4	 20
635	  8	36.0	6.1	 25
636	  8	35.0	5.9	 25
637	  8	44.3	10.7	 20
638	  8	57.0	12.6	 25
639	  8	3855.0	893.8	 25
  0	  9	47.0	8.0	 25
  1	  9	384.0	55.4	 25
  2	  9	38.3	6.4	 20
  3	  9	40.0	7.9	 25
  4	  9	43.0	6.5	 25
  5	  9	142.3	19.8	 20
  6	  9	44.0	9.2	 25
  7	  9	37.0	6.3	 25
  8	  9	38.3	6.7	 20
  9	  9	36.0	6.6	 25
 10	  9	41.0	6.6	 20
 11	  9	37.5	8.2	 16
 12	  9	34.0	7.0	 20
 13	  9	36.5	8.1	 20
 14	  9	34.3	6.1	 16
 15	  9	37.0	7.8	 20
 16	  9	61.0	11.1	 25
 17	  9	36.0	7.1	 20
 18	  9	30.0	7.9	 25
 19	  9	33.0	5.0	 25
 20	  9	62.0	12.3	 20
 21	  9	68.0	18.2	 25
 22	  9	35.0	6.8	 25
 23	  9	35.3	6.3	 20
 24	  9	42.0	9.8	 25
 25	  9	34.0	7.4	 25
 26	  9	37.8	6.2	 20
 27	  9	58.0	11.3	 25
 28	  9	38.5	6.8	 20
 29	  9	1463.0	109.9	 16
 30	  9	242.5	39.9	 20
 31	  9	151.0	15.2	 20
 32	  9	41.5	9.3	 16
 33	  9	53.5	9.0	 20
 34	  9	38.0	6.8	 20
 35	  9	64.3	10.3	 20
 36	  9	36.0	5.6	 25
 37	  9	295.0	56.7	 25
 38	  9	51.0	11.2	 20
 39	  9	41.0	6.8	 25
 40	  9	117.0	18.1	 25
 41	  9	44.3	5.4	 20
 42	  9	40.0	8.2	 25
 43	  9	51.0	8.2	 25
 44	  9	42.0	8.4	 20
 45	  9	42.0	8.7	 25
 46	  9	60.0	10.5	 25
 47	  9	63.0	11.6	 16
 48	  9	32.3	5.7	 20
 49	  9	38.0	8.0	 20
 50	  9	30.3	6.5	 16
 51	  9	42.0	8.5	 20
 52	  9	88.8	20.5	 20
 53	  9	200.0	26.7	 16
 54	  9	85.0	10.1	 25
 55	  9	156.0	23.7	 25
 56	  9	46.3	8.3	 20
 57	  9	124.0	26.2	 25
 58	  9	122.0	18.6	 25
 59	  9	74.5	10.8	 20
 60	  9	100.0	19.7	 25
 61	  9	51.0	8.8	 25
 62	  9	163.5	28.7	 20
 63	  9	179.0	36.7	 25
 64	  9	42.0	7.6	 25
 65	  9	51.0	12.1	 20
 66	  9	66.5	12.3	 20
 67	  9	73.3	11.8	 20
 68	  9	55.5	7.8	 16
 69	  9	214.0	47.8	 20
 70	  9	58.5	8.2	 20
 71	  9	234.3	34.0	 16
 72	  9	44.0	8.7	 25
 73	  9	40.0	5.7	 25
 74	  9	227.8	37.0	 20
 75	  9	48.0	7.6	 25
 76	  9	46.3	10.0	 20
 77	  9	35.0	7.8	 25
 78	  9	86.0	14.5	 25
 79	  9	74.3	12.8	 20
 80	  9	58.0	8.8	 25
 81	  9	78.0	21.7	 25
 82	  9	240.3	27.5	 20
 83	  9	803.0	205.3	 25
 84	  9	84.0	21.6	 25
 85	  9	4099.0	680.3	 16
 86	  9	1201.8	108.0	 20
 87	  9	215.5	62.6	 20
 88	  9	191.0	25.3	 16
 89	  9	45.5	9.3	 20
 90	  9	39.3	7.8	 20
 91	  9	41.0	6.4	 20
 92	  9	31.0	4.7	 25
 93	  9	34.0	6.2	 25
 94	  9	33.3	6.2	 20
 95	  9	38.0	9.7	 25
 96	  9	48.0	9.3	 25
 97	  9	57.0	10.8	 20
 98	  9	68.0	12.7	 25
 99	  9	61.0	10.3	 25
100	  9	79.0	8.8	 20
101	  9	97.0	18.0	 25
102	  9	54.0	8.3	 25
103	  9	190.0	23.2	 20
104	  9	493.8	40.6	 20
105	  9	571.5	77.2	 20
106	  9	45.0	5.8	 16
107	  9	40.3	6.5	 20
108	  9	42.5	7.6	 20
109	  9	114.0	15.9	 16
110	  9	69.0	8.8	 25
111	  9	126.0	16.7	 25
112	  9	35.0	6.9	 20
113	  9	40.0	8.6	 25
114	  9	40.0	8.0	 25
115	  9	121.8	21.3	 20
116	  9	78.0	13.5	 25
117	  9	67.0	12.6	 25
118	  9	90.5	18.2	 20
119	  9	154.0	26.6	 25
120	  9	62.0	11.1	 25
121	  9	62.8	9.6	 20
122	  9	541.0	76.3	 20
123	  9	173.3	21.3	 20
124	  9	143.8	13.3	 16
125	  9	91.5	15.6	 20
126	  9	136.0	23.0	 20
127	  9	78.8	12.9	 16
128	  9	126.3	18.6	 20
129	  9	74.0	13.9	 25
130	  9	38.0	5.1	 20
131	  9	49.0	11.7	 25
132	  9	61.0	13.6	 25
133	  9	54.3	10.5	 20
134	  9	35.0	7.1	 25
135	  9	41.0	8.0	 25
136	  9	37.5	9.4	 20
137	  9	47.0	10.0	 25
138	  9	62.0	10.3	 25
139	  9	42.5	9.1	 20
140	  9	2433.0	465.7	 25
141	  9	40.0	10.8	 20
142	  9	42.0	9.1	 16
143	  9	35.3	5.6	 20
144	  9	619.3	95.9	 20
145	  9	68.3	18.5	 16
146	  9	39.3	8.2	 20
147	  9	49.3	10.6	 20
148	  9	48.8	11.6	 20
149	  9	41.0	8.5	 25
150	  9	51.0	15.1	 25
151	  9	57.3	10.2	 20
152	  9	42.0	7.7	 25
153	  9	38.0	7.8	 25
154	  9	33.0	5.7	 20
155	  9	47.0	7.2	 25
156	  9	39.3	5.9	 20
157	  9	35.0	6.6	 25
158	  9	33.0	5.0	 25
159	  9	96.0	16.4	 20
160	  9	183.8	33.1	 20
161	  9	771.3	95.3	 20
162	  9	158.8	40.8	 16
163	  9	49.0	7.2	 20
164	  9	61.8	11.1	 20
165	  9	96.0	21.0	 16
166	  9	35.0	7.2	 25
167	  9	48.0	9.4	 25
168	  9	39.0	5.2	 20
169	  9	53.0	8.8	 25
170	  9	48.0	8.3	 25
171	  9	425.8	58.4	 20
172	  9	599.0	142.8	 25
173	  9	213.0	37.5	 25
174	  9	183.3	30.5	 20
175	  9	65.0	12.9	 25
176	  9	461.0	73.5	 25
177	  9	72.5	10.0	 20
178	  9	692.0	189.5	 25
179	  9	49.3	7.6	 20
180	  9	120.3	17.9	 16
181	  9	210.8	25.0	 20
182	  9	258.3	35.6	 20
183	  9	345.0	28.8	 16
184	  9	356.3	55.6	 20
185	  9	131.0	19.6	 25
186	  9	99.3	19.2	 20
187	  9	98.0	14.8	 25
188	  9	55.0	12.5	 25
189	  9	35.0	8.1	 20
190	  9	40.0	11.8	 25
191	  9	33.0	7.8	 25
192	  9	38.3	7.5	 20
193	  9	52.0	8.3	 25
194	  9	34.0	7.2	 25
195	  9	33.5	6.9	 20
196	  9	35.0	7.8	 25
197	  9	38.0	7.6	 25
198	  9	97.0	14.2	 16
199	  9	116.3	14.9	 20
200	  9	49.0	11.5	 20
201	  9	38.0	7.1	 16
202	  9	41.5	6.6	 20
203	  9	187.5	30.4	 20
204	  9	39.3	7.7	 20
205	  9	143.0	19.1	 25
206	  9	36.0	7.7	 25
207	  9	33.3	6.7	 20
208	  9	29.0	7.7	 25
209	  9	31.0	7.2	 25
210	  9	34.8	6.3	 20
211	  9	37.0	9.5	 25
212	  9	109.0	17.6	 25
213	  9	31.3	5.4	 20
214	  9	60.0	9.9	 25
215	  9	40.0	8.1	 25
216	  9	100.8	21.2	 20
217	  9	53.5	8.3	 20
218	  9	441.0	46.0	 20
219	  9	117.0	13.4	 16
220	  9	137.5	21.3	 20
221	  9	56.3	8.9	 20
222	  9	46.0	7.8	 16
223	  9	153.0	19.8	 25
224	  9	251.0	32.1	 25
225	  9	405.3	37.2	 20
226	  9	155.0	17.7	 25
227	  9	72.0	9.5	 25
228	  9	71.0	13.2	 20
229	  9	51.0	9.3	 25
230	  9	71.0	10.8	 25
231	  9	52.3	9.9	 20
232	  9	45.0	7.7	 25
233	  9	43.0	8.3	 25
234	  9	37.5	7.3	 20
235	  9	39.5	8.4	 20
236	  9	39.3	7.0	 16
237	  9	40.3	4.8	 20
238	  9	65.8	13.7	 20
239	  9	72.5	12.0	 16
240	  9	37.5	6.9	 20
241	  9	42.8	8.2	 20
242	  9	37.0	8.6	 20
243	  9	39.0	10.4	 25
244	  9	34.0	5.9	 25
245	  9	32.0	6.0	 20
246	  9	44.0	7.9	 25
247	  9	63.0	15.6	 25
248	  9	78.8	9.9	 20
249	  9	49.0	8.4	 25
250	  9	43.0	9.5	 25
251	  9	35.0	6.9	 20
252	  9	35.0	5.6	 25
253	  9	39.0	7.6	 25
254	  9	73.8	19.6	 16
255	  9	44.0	10.6	 20
256	  9	32.5	6.2	 20
257	  9	49.3	13.0	 16
258	  9	45.0	7.7	 20
259	  9	78.0	14.0	 20
260	  9	44.3	7.4	 20
261	  9	44.0	9.1	 25
262	  9	62.0	10.1	 25
263	  9	78.0	13.9	 20
264	  9	42.0	7.2	 25
265	  9	32.0	6.3	 25
266	  9	32.8	7.3	 20
267	  9	30.0	5.9	 25
268	  9	37.0	8.3	 25
269	  9	40.3	5.4	 20
270	  9	35.0	4.9	 25
271	  9	44.0	6.2	 25
272	  9	51.5	9.3	 20
273	  9	75.8	12.4	 20
274	  9	125.3	23.9	 20
275	  9	41.5	8.0	 16
276	  9	74.8	14.2	 20
277	  9	75.8	14.0	 20
278	  9	78.3	19.5	 16
279	  9	63.0	10.0	 25
280	  9	72.0	10.1	 25
281	  9	51.0	7.7	 20
282	  9	46.0	10.5	 25
283	  9	49.0	8.4	 25
284	  9	79.8	15.3	 20
285	  9	68.0	11.8	 25
286	  9	30.0	7.5	 25
287	  9	51.3	8.7	 20
288	  9	169.0	43.4	 25
289	  9	39.0	8.1	 25
290	  9	38.0	7.0	 20
291	  9	33.0	5.3	 25
292	  9	41.5	6.5	 20
293	  9	36.3	7.7	 16
294	  9	40.5	8.2	 20
295	  9	72.0	11.0	 20
296	  9	50.0	5.5	 16
297	  9	148.0	26.2	 20
298	  9	364.0	50.5	 25
299	  9	31.8	5.3	 20
300	  9	47.0	8.6	 25
301	  9	34.0	6.2	 25
302	  9	36.3	7.6	 20
303	  9	33.0	4.6	 25
304	  9	73.0	14.7	 25
305	  9	55.0	13.0	 20
306	  9	64.0	14.3	 25
307	  9	41.0	5.6	 25
308	  9	92.5	12.6	 20
309	  9	417.0	104.5	 25
310	  9	53.0	9.8	 25
311	  9	40.8	6.8	 16
312	  9	45.5	9.0	 20
313	  9	39.3	7.8	 20
314	  9	39.3	7.9	 16
315	  9	32.5	6.4	 20
316	  9	53.0	9.5	 16
317	  9	38.0	8.0	 25
318	  9	37.0	6.2	 25
319	  9	135.5	22.7	 20
320	  9	39.0	7.4	 25
321	  9	127.0	29.3	 25
322	  9	257.3	46.5	 20
323	  9	42.0	8.3	 25
324	  9	53.0	10.3	 25
325	  9	35.0	5.1	 20
326	  9	99.0	21.8	 25
327	  9	101.0	21.3	 25
328	  9	33.5	8.1	 20
329	  9	35.8	6.7	 20
330	  9	36.3	5.9	 20
331	  9	45.8	13.0	 16
332	  9	34.0	10.1	 20
333	  9	39.5	6.8	 20
334	  9	34.3	8.0	 16
335	  9	41.5	7.4	 20
336	  9	39.0	6.2	 25
337	  9	32.5	7.3	 20
338	  9	34.0	8.7	 25
339	  9	32.0	7.2	 25
340	  9	33.0	6.7	 20
341	  9	34.0	6.3	 25
342	  9	33.0	6.8	 25
343	  9	35.3	7.8	 20
344	  9	37.0	7.3	 25
345	  9	106.0	26.6	 25
346	  9	41.0	5.8	 20
347	  9	51.0	8.3	 25
348	  9	254.0	34.8	 20
349	  9	83.3	12.4	 16
350	  9	245.5	42.1	 20
351	  9	41.5	11.9	 20
352	  9	139.5	13.7	 16
353	  9	59.3	12.5	 20
354	  9	147.8	19.7	 20
355	  9	40.0	7.4	 20
356	  9	45.0	8.1	 25
357	  9	32.0	5.8	 25
358	  9	37.3	5.9	 20
359	  9	34.0	5.8	 25
360	  9	32.0	6.1	 25
361	  9	35.3	6.4	 20
362	  9	37.0	6.4	 25
363	  9	34.0	4.6	 25
364	  9	32.3	5.4	 20
365	  9	34.0	6.7	 25
366	  9	46.0	7.1	 25
367	  9	38.8	6.8	 16
368	  9	37.8	7.1	 20
369	  9	39.3	8.1	 20
370	  9	237.8	48.2	 16
371	  9	40.3	7.2	 20
372	  9	42.5	7.2	 20
373	  9	154.3	30.7	 20
374	  9	37.0	5.4	 25
375	  9	43.0	8.3	 25
376	  9	87.5	11.4	 20
377	  9	315.0	65.7	 25
378	  9	49.0	9.4	 25
379	  9	72.0	15.5	 20
380	  9	44.0	8.7	 25
381	  9	81.0	11.4	 25
382	  9	54.3	10.4	 20
383	  9	50.0	8.2	 25
384	  9	1253.0	234.6	 25
385	  9	40.3	7.2	 20
386	  9	383.3	87.4	 20
387	  9	35.0	8.3	 20
388	  9	36.0	6.9	 16
389	  9	52.3	11.0	 20
390	  9	30.3	4.8	 20
391	  9	38.3	5.9	 16
392	  9	34.0	7.6	 25
393	  9	36.0	6.6	 25
394	  9	67.5	12.8	 20
395	  9	117.0	26.5	 25
396	  9	35.3	7.1	 20
397	  9	66.0	14.3	 25
398	  9	31.0	5.9	 25
399	  9	35.3	6.5	 20
400	  9	36.0	6.9	 25
401	  9	37.0	7.1	 25
402	  9	34.3	7.0	 20
403	  9	37.0	7.3	 25
404	  9	39.0	6.6	 25
405	  9	119.3	22.0	 16
406	  9	81.3	12.5	 20
407	  9	77.5	12.2	 20
408	  9	45.3	8.3	 16
409	  9	76.0	12.5	 20
410	  9	49.3	8.2	 20
411	  9	40.8	6.5	 20
412	  9	146.0	19.6	 25
413	  9	96.0	15.1	 25
414	  9	51.8	7.5	 20
415	  9	38.0	11.1	 25
416	  9	47.0	9.7	 25
417	  9	158.5	37.4	 20
418	  9	173.0	23.3	 25
419	  9	253.0	28.8	 25
420	  9	166.5	19.0	 20
421	  9	131.0	23.9	 25
422	  9	131.0	19.9	 25
423	  9	104.0	15.5	 20
424	  9	77.8	12.1	 20
425	  9	141.3	16.8	 20
426	  9	73.5	9.0	 16
427	  9	57.0	12.7	 20
428	  9	42.8	7.5	 20
429	  9	36.3	6.3	 16
430	  9	56.0	10.3	 25
431	  9	214.0	33.5	 25
432	  9	138.5	18.5	 20
433	  9	281.0	38.9	 25
434	  9	144.0	23.4	 25
435	  9	41.0	6.9	 20
436	  9	53.0	9.0	 25
437	  9	998.0	269.8	 25
438	  9	40.3	8.6	 20
439	  9	34.0	7.2	 25
440	  9	36.0	8.1	 25
441	  9	43.8	10.4	 20
442	  9	35.0	8.1	 20
443	  9	28.3	6.2	 20
444	  9	34.0	5.4	 16
445	  9	37.3	5.6	 20
446	  9	46.0	34.1	 20
447	  9	36.3	6.1	 16
448	  9	33.5	6.0	 20
449	  9	50.0	10.8	 25
450	  9	1271.8	265.4	 20
451	  9	37.0	7.0	 25
452	  9	64.0	12.2	 25
453	  9	305.8	52.0	 20
454	  9	369.0	59.0	 25
455	  9	472.0	61.9	 25
456	  9	67.3	12.5	 20
457	  9	100.0	19.9	 25
458	  9	35.0	6.8	 25
459	  9	34.3	6.2	 20
460	  9	37.0	4.6	 25
461	  9	34.5	7.1	 20
462	  9	34.0	6.4	 16
463	  9	45.0	8.2	 20
464	  9	47.5	10.2	 20
465	  9	188.8	23.2	 16
466	  9	216.0	27.4	 20
467	  9	156.0	16.4	 25
468	  9	101.8	17.6	 20
469	  9	152.0	29.3	 25
470	  9	33.0	8.3	 25
471	  9	43.0	7.8	 20
472	  9	48.0	9.0	 25
473	  9	45.0	8.7	 25
474	  9	51.8	10.9	 20
475	  9	57.0	12.5	 25
476	  9	61.3	12.1	 20
477	  9	41.0	8.4	 25
478	  9	79.0	21.4	 25
479	  9	43.0	9.4	 20
480	  9	31.0	6.5	 20
481	  9	30.3	4.8	 20
482	  9	53.3	11.2	 16
483	  9	47.3	11.5	 20
484	  9	35.5	7.9	 20
485	  9	48.3	8.6	 16
486	  9	37.0	6.7	 25
487	  9	69.0	11.5	 25
488	  9	39.3	9.2	 20
489	  9	167.0	18.1	 25
490	  9	138.0	17.4	 25
491	  9	244.3	19.7	 20
492	  9	54.0	17.5	 25
493	  9	72.0	13.1	 25
494	  9	308.5	36.7	 20
495	  9	181.0	45.0	 25
496	  9	42.0	7.7	 25
497	  9	194.0	25.5	 20
498	  9	146.0	35.3	 25
499	  9	46.0	6.4	 20
500	  9	53.0	11.5	 16
501	  9	65.5	12.4	 20
502	  9	42.3	6.9	 20
503	  9	75.8	13.1	 16
504	  9	59.5	10.2	 20
505	  9	66.0	10.7	 25
506	  9	264.5	36.1	 20
507	  9	233.0	23.0	 25
508	  9	283.0	38.5	 25
509	  9	1000.3	146.9	 20
510	  9	90.0	18.6	 25
511	  9	112.0	24.0	 25
512	  9	79.3	17.9	 20
513	  9	36.0	6.4	 25
514	  9	47.0	9.3	 25
515	  9	555.8	101.9	 20
516	  9	157.0	29.3	 25
517	  9	43.0	7.4	 25
518	  9	46.5	12.0	 16
519	  9	235.3	48.0	 20
520	  9	40.0	5.7	 20
521	  9	268.8	25.8	 16
522	  9	312.3	35.8	 20
523	  9	798.3	90.0	 20
524	  9	156.0	25.4	 20
525	  9	184.0	24.5	 25
526	  9	362.0	83.8	 25
527	  9	41.3	7.5	 20
528	  9	51.0	8.6	 25
529	  9	121.0	27.6	 25
530	  9	43.3	6.2	 20
531	  9	1248.0	337.9	 25
532	  9	443.0	70.2	 25
533	  9	60.0	10.3	 20
534	  9	49.0	8.7	 25
535	  9	69.0	16.2	 25
536	  9	33.3	5.2	 16
537	  9	31.0	5.3	 20
538	  9	33.0	7.3	 20
539	  9	89.5	16.7	 16
540	  9	32.3	5.2	 20
541	  9	39.5	6.9	 20
542	  9	80.3	12.4	 16
543	  9	107.0	15.3	 25
544	  9	104.0	20.1	 25
545	  9	190.8	24.7	 20
546	  9	298.0	44.6	 25
547	  9	236.0	51.7	 25
548	  9	170.8	40.1	 20
549	  9	47.0	9.0	 25
550	  9	149.0	19.5	 25
551	  9	49.3	8.6	 20
552	  9	72.0	10.7	 25
553	  9	116.0	19.9	 25
554	  9	48.5	13.0	 20
555	  9	38.5	6.2	 20
556	  9	597.5	63.3	 16
557	  9	596.0	63.2	 20
558	  9	406.3	25.2	 20
559	  9	304.5	25.2	 16
560	  9	503.3	54.7	 20
561	  9	101.3	19.4	 20
562	  9	195.8	19.2	 20
563	  9	57.0	10.8	 25
564	  9	42.0	8.8	 25
565	  9	469.3	91.2	 20
566	  9	97.0	21.1	 25
567	  9	54.0	8.9	 25
568	  9	77.8	14.6	 20
569	  9	53.0	9.3	 25
570	  9	356.0	100.5	 25
571	  9	54.3	6.9	 20
572	  9	196.0	34.9	 25
573	  9	96.0	19.7	 25
574	  9	137.8	15.8	 16
575	  9	189.0	20.9	 20
576	  9	35.3	6.6	 20
577	  9	33.3	6.8	 16
578	  9	31.5	7.4	 20
579	  9	30.8	6.8	 20
580	  9	31.3	6.8	 20
581	  9	58.0	9.6	 25
582	  9	33.0	6.0	 25
583	  9	37.8	9.5	 20
584	  9	146.0	34.2	 25
585	  9	189.0	41.6	 25
586	  9	499.8	76.0	 20
587	  9	80.0	17.0	 25
588	  9	73.0	15.4	 25
589	  9	50.3	10.7	 20
590	  9	47.0	9.8	 25
591	  9	265.0	49.3	 25
592	  9	317.5	90.6	 20
593	  9	762.5	52.7	 20
594	  9	51.0	10.3	 20
595	  9	40.8	8.1	 16
596	  9	49.0	8.3	 20
597	  9	70.0	12.5	 20
598	  9	195.5	22.1	 16
599	  9	138.0	22.2	 25
600	  9	63.0	9.8	 25
601	  9	81.8	10.3	 20
602	  9	85.0	11.5	 25
603	  9	32.0	6.4	 25
604	  9	36.5	5.5	 20
605	  9	901.0	278.4	 25
606	  9	74.0	12.4	 25
607	  9	84.3	21.0	 20
608	  9	36.0	4.9	 25
609	  9	42.0	7.8	 25
610	  9	44.5	13.1	 20
611	  9	58.0	38.5	 25
612	  9	57.3	8.9	 20
613	  9	52.8	11.0	 16
614	  9	42.3	6.3	 20
615	  9	44.0	8.9	 20
616	  9	47.3	8.0	 16
617	  9	66.3	11.5	 20
618	  9	154.0	36.9	 25
619	  9	582.3	75.4	 20
620	  9	82.0	9.2	 25
621	  9	42.0	8.3	 25
622	  9	47.3	8.7	 20
623	  9	59.0	9.1	 25
624	  9	41.0	7.4	 25
625	  9	62.8	17.3	 20
626	  9	38.0	6.2	 25
627	  9	65.0	14.0	 25
628	  9	49.8	8.7	 20
629	  9	41.0	8.3	 25
630	  9	175.0	49.6	 25
631	  9	147.0	22.7	 16
632	  9	191.8	40.7	 20
633	  9	49.8	8.6	 20
634	  9	44.3	8.7	 16
635	  9	65.0	12.4	 20
636	  9	35.0	5.6	 16
637	  9	37.0	7.8	 25
638	  9	35.0	6.2	 25
639	  9	50.0	9.4	 20
  0	 10	4589.3	593.5	 20
  1	 10	50.0	12.2	 20
  2	 10	35.0	6.5	 16
  3	 10	45.0	9.2	 25
  4	 10	48.0	9.6	 25
  5	 10	80.3	17.3	 20
  6	 10	51.0	8.5	 25
  7	 10	35.0	4.8	 25
  8	 10	36.0	7.9	 20
  9	 10	29.0	4.8	 25
 10	 10	38.0	10.8	 25
 11	 10	31.5	7.4	 20
 12	 10	31.0	6.7	 25
 13	 10	33.0	6.0	 25
 14	 10	30.3	6.5	 20
 15	 10	38.0	7.5	 25
 16	 10	62.3	12.0	 20
 17	 10	40.3	9.1	 16
 18	 10	30.3	7.9	 20
 19	 10	35.5	7.2	 20
 20	 10	38.0	6.2	 16
 21	 10	50.0	8.1	 20
 22	 10	34.0	6.4	 25
 23	 10	35.3	5.4	 20
 24	 10	31.0	4.5	 25
 25	 10	27.0	4.7	 25
 26	 10	46.3	8.0	 20
 27	 10	42.0	9.4	 25
 28	 10	40.0	7.3	 25
 29	 10	377.3	56.7	 20
 30	 10	91.0	18.0	 25
 31	 10	77.0	13.7	 25
 32	 10	58.3	13.3	 20
 33	 10	70.0	12.2	 25
 34	 10	39.0	8.0	 25
 35	 10	41.8	7.9	 16
 36	 10	38.3	5.6	 20
 37	 10	150.8	25.8	 20
 38	 10	39.3	7.0	 16
 39	 10	31.3	6.0	 20
 40	 10	47.5	8.6	 20
 41	 10	36.0	8.8	 20
 42	 10	32.0	6.9	 25
 43	 10	40.0	8.5	 25
 44	 10	31.5	6.5	 20
 45	 10	38.0	6.6	 25
 46	 10	36.0	7.8	 25
 47	 10	39.0	9.9	 20
 48	 10	38.0	7.3	 25
 49	 10	36.0	7.5	 25
 50	 10	31.0	6.4	 20
 51	 10	40.0	8.0	 25
 52	 10	57.0	10.0	 25
 53	 10	61.3	10.5	 20
 54	 10	103.8	21.1	 20
 55	 10	99.3	16.4	 20
 56	 10	78.0	16.4	 16
 57	 10	51.0	8.7	 20
 58	 10	71.5	14.4	 20
 59	 10	135.8	19.8	 16
 60	 10	58.0	10.9	 25
 61	 10	127.0	23.2	 25
 62	 10	342.8	41.1	 20
 63	 10	49.0	8.5	 25
 64	 10	35.5	7.8	 20
 65	 10	33.0	7.6	 25
 66	 10	40.0	7.0	 25
 67	 10	49.0	11.9	 20
 68	 10	46.0	9.3	 25
 69	 10	49.0	9.3	 25
 70	 10	35.3	5.8	 20
 71	 10	72.0	14.0	 25
 72	 10	35.5	6.5	 20
 73	 10	43.0	5.1	 16
 74	 10	58.8	16.9	 20
 75	 10	47.3	7.3	 20
 76	 10	42.3	6.9	 16
 77	 10	42.0	10.4	 20
 78	 10	74.3	13.1	 20
 79	 10	51.0	9.9	 20
 80	 10	47.0	7.1	 25
 81	 10	57.0	8.5	 25
 82	 10	129.3	20.9	 20
 83	 10	530.0	126.0	 25
 84	 10	69.0	19.7	 25
 85	 10	2160.5	344.2	 20
 86	 10	370.0	36.4	 25
 87	 10	105.0	21.7	 25
 88	 10	50.3	8.3	 20
 89	 10	39.0	8.9	 25
 90	 10	36.0	7.5	 25
 91	 10	35.0	6.1	 16
 92	 10	28.0	4.7	 20
 93	 10	31.5	6.2	 20
 94	 10	38.8	7.2	 16
 95	 10	42.3	8.0	 20
 96	 10	49.0	8.8	 20
 97	 10	89.0	17.6	 20
 98	 10	248.0	54.6	 25
 99	 10	186.0	21.4	 25
100	 10	95.0	14.7	 20
101	 10	110.0	17.1	 25
102	 10	53.0	9.9	 25
103	 10	85.3	13.0	 20
104	 10	295.0	43.3	 25
105	 10	95.0	15.5	 25
106	 10	37.8	7.3	 20
107	 10	33.0	5.0	 25
108	 10	40.0	9.2	 25
109	 10	71.0	17.1	 20
110	 10	62.5	9.5	 20
111	 10	40.0	6.8	 20
112	 10	33.3	5.3	 16
113	 10	34.3	5.2	 20
114	 10	38.0	6.8	 20
115	 10	42.3	8.3	 16
116	 10	49.0	10.5	 25
117	 10	41.0	7.2	 25
118	 10	49.3	7.5	 20
119	 10	108.0	19.7	 25
120	 10	53.0	8.9	 25
121	 10	43.3	9.0	 20
122	 10	328.0	27.0	 25
123	 10	110.0	19.4	 25
124	 10	49.5	8.5	 20
125	 10	1945.0	394.5	 25
126	 10	83.0	14.0	 25
127	 10	404.8	39.6	 20
128	 10	252.0	22.0	 25
129	 10	51.8	9.6	 20
130	 10	44.3	20.6	 16
131	 10	34.5	5.0	 20
132	 10	62.3	10.9	 20
133	 10	43.0	7.6	 16
134	 10	38.0	5.4	 20
135	 10	37.0	5.0	 25
136	 10	35.3	6.5	 20
137	 10	38.0	9.6	 25
138	 10	62.0	8.1	 25
139	 10	43.0	7.9	 20
140	 10	1056.0	187.1	 25
141	 10	36.0	5.5	 25
142	 10	41.3	7.5	 20
143	 10	37.0	6.9	 25
144	 10	131.8	25.5	 20
145	 10	63.0	12.5	 25
146	 10	50.0	9.3	 25
147	 10	35.3	10.4	 20
148	 10	52.5	26.1	 20
149	 10	33.3	7.0	 20
150	 10	39.0	8.9	 16
151	 10	47.3	7.6	 20
152	 10	37.0	7.5	 20
153	 10	39.3	8.1	 16
154	 10	35.0	6.6	 25
155	 10	41.0	6.3	 25
156	 10	35.5	6.8	 20
157	 10	37.0	5.4	 25
158	 10	34.0	6.5	 25
159	 10	57.3	11.3	 20
160	 10	288.0	59.2	 25
161	 10	791.0	53.6	 25
162	 10	350.5	27.6	 20
163	 10	78.0	20.0	 25
164	 10	40.0	7.9	 25
165	 10	54.5	8.5	 20
166	 10	37.5	9.8	 20
167	 10	45.3	7.2	 20
168	 10	37.0	6.2	 16
169	 10	40.3	8.0	 20
170	 10	46.0	8.8	 20
171	 10	109.5	19.2	 16
172	 10	404.0	85.1	 20
173	 10	143.0	23.1	 25
174	 10	315.0	27.6	 20
175	 10	41.0	6.7	 25
176	 10	427.0	66.9	 25
177	 10	49.5	8.4	 20
178	 10	239.0	52.1	 25
179	 10	45.0	9.9	 25
180	 10	116.3	17.1	 20
181	 10	479.0	62.5	 25
182	 10	703.0	71.3	 25
183	 10	159.8	17.9	 20
184	 10	163.0	26.6	 25
185	 10	88.3	18.8	 20
186	 10	70.8	12.7	 16
187	 10	69.3	7.7	 20
188	 10	34.0	6.3	 20
189	 10	32.3	4.3	 16
190	 10	35.5	8.1	 20
191	 10	34.0	7.2	 25
192	 10	35.3	7.7	 20
193	 10	43.0	6.8	 25
194	 10	40.0	6.6	 25
195	 10	33.5	8.0	 20
196	 10	30.0	5.4	 25
197	 10	36.0	7.0	 25
198	 10	54.3	7.7	 20
199	 10	55.0	9.1	 25
200	 10	39.0	7.1	 25
201	 10	35.8	6.4	 20
202	 10	39.0	9.3	 25
203	 10	186.0	20.1	 25
204	 10	37.3	7.4	 16
205	 10	41.3	8.8	 20
206	 10	30.3	3.3	 20
207	 10	31.0	5.7	 16
208	 10	32.0	8.0	 20
209	 10	29.3	6.0	 20
210	 10	32.8	4.9	 20
211	 10	37.0	8.1	 25
212	 10	62.0	11.0	 25
213	 10	35.0	7.4	 20
214	 10	57.0	11.4	 25
215	 10	37.0	4.6	 25
216	 10	75.3	13.7	 20
217	 10	58.0	10.4	 25
218	 10	166.0	18.5	 25
219	 10	209.8	27.2	 20
220	 10	64.0	10.3	 25
221	 10	78.0	12.4	 25
222	 10	42.3	9.7	 20
223	 10	281.3	27.3	 20
224	 10	205.5	75.0	 16
225	 10	133.5	20.1	 20
226	 10	79.3	14.1	 20
227	 10	72.3	10.4	 16
228	 10	74.5	12.8	 20
229	 10	69.0	17.4	 25
230	 10	61.3	10.5	 20
231	 10	34.0	6.5	 25
232	 10	43.0	9.8	 25
233	 10	62.5	10.8	 20
234	 10	39.0	8.3	 25
235	 10	35.0	6.5	 25
236	 10	45.5	8.2	 20
237	 10	34.0	6.8	 25
238	 10	41.0	8.4	 25
239	 10	43.0	7.5	 20
240	 10	39.0	7.7	 25
241	 10	42.0	9.0	 25
242	 10	44.0	9.4	 16
243	 10	30.3	5.4	 20
244	 10	28.3	4.5	 20
245	 10	30.5	6.0	 16
246	 10	34.5	8.3	 20
247	 10	46.0	11.1	 20
248	 10	62.5	10.5	 20
249	 10	45.0	7.2	 25
250	 10	43.0	11.2	 25
251	 10	37.3	7.3	 20
252	 10	34.0	7.0	 25
253	 10	33.0	6.8	 25
254	 10	35.3	5.1	 20
255	 10	35.0	6.2	 25
256	 10	34.0	6.3	 25
257	 10	39.3	5.8	 20
258	 10	49.0	8.2	 25
259	 10	57.0	11.9	 25
260	 10	54.0	10.7	 16
261	 10	45.3	8.2	 20
262	 10	70.0	11.4	 20
263	 10	62.5	10.8	 16
264	 10	34.0	6.9	 20
265	 10	30.0	5.1	 20
266	 10	37.8	7.5	 16
267	 10	33.0	5.0	 25
268	 10	30.0	5.4	 25
269	 10	32.3	6.9	 20
270	 10	36.0	6.6	 25
271	 10	44.0	8.0	 25
272	 10	42.0	8.3	 20
273	 10	156.0	31.8	 25
274	 10	192.0	18.2	 25
275	 10	48.3	9.8	 20
276	 10	42.0	8.6	 25
277	 10	45.0	7.2	 25
278	 10	47.5	9.2	 20
279	 10	51.5	9.1	 20
280	 10	61.3	9.0	 20
281	 10	41.0	7.6	 16
282	 10	42.3	10.2	 20
283	 10	44.3	8.7	 20
284	 10	65.0	8.0	 16
285	 10	44.5	8.4	 20
286	 10	34.0	8.0	 25
287	 10	37.8	7.5	 20
288	 10	86.0	12.5	 25
289	 10	36.0	5.9	 25
290	 10	36.3	6.9	 20
291	 10	33.0	5.2	 25
292	 10	39.0	9.5	 25
293	 10	35.0	7.4	 20
294	 10	40.0	5.3	 25
295	 10	74.0	11.4	 25
296	 10	62.0	10.4	 20
297	 10	187.0	29.7	 25
298	 10	113.3	16.9	 20
299	 10	42.3	7.9	 16
300	 10	31.3	5.4	 20
301	 10	33.5	5.4	 20
302	 10	35.8	5.4	 16
303	 10	36.3	5.9	 20
304	 10	73.3	13.6	 20
305	 10	46.0	8.3	 25
306	 10	46.0	10.0	 25
307	 10	36.5	6.8	 20
308	 10	76.0	15.2	 25
309	 10	275.0	32.6	 25
310	 10	53.3	7.0	 20
311	 10	38.0	7.4	 25
312	 10	38.0	5.7	 25
313	 10	39.0	9.2	 20
314	 10	38.0	6.5	 25
315	 10	32.0	5.9	 25
316	 10	41.0	7.0	 20
317	 10	33.3	6.3	 20
318	 10	36.0	9.2	 20
319	 10	135.3	27.1	 16
320	 10	36.3	7.4	 20
321	 10	42.0	5.6	 20
322	 10	92.5	10.6	 16
323	 10	38.0	8.0	 25
324	 10	45.0	10.5	 25
325	 10	33.3	5.4	 20
326	 10	48.0	8.2	 25
327	 10	51.0	12.0	 25
328	 10	36.0	5.9	 20
329	 10	39.0	8.2	 25
330	 10	33.0	5.3	 25
331	 10	36.8	8.7	 20
332	 10	31.0	6.2	 25
333	 10	48.0	8.0	 25
334	 10	36.8	7.2	 20
335	 10	39.0	6.5	 25
336	 10	39.8	6.6	 20
337	 10	32.0	7.3	 16
338	 10	34.0	6.1	 20
339	 10	31.3	5.4	 20
340	 10	34.0	6.4	 16
341	 10	33.3	5.1	 20
342	 10	35.0	6.9	 25
343	 10	31.3	5.8	 20
344	 10	32.0	5.3	 25
345	 10	49.0	10.1	 25
346	 10	36.5	6.1	 20
347	 10	52.0	8.9	 25
348	 10	161.0	23.5	 25
349	 10	46.5	9.0	 20
350	 10	158.0	20.8	 25
351	 10	39.0	8.8	 25
352	 10	126.5	15.2	 20
353	 10	52.0	10.7	 25
354	 10	163.0	27.6	 25
355	 10	41.8	10.2	 16
356	 10	36.0	6.6	 20
357	 10	34.8	7.0	 20
358	 10	32.3	6.1	 16
359	 10	36.8	8.2	 20
360	 10	35.0	5.8	 20
361	 10	37.3	5.5	 20
362	 10	32.0	6.0	 25
363	 10	37.0	7.0	 25
364	 10	31.3	5.1	 20
365	 10	33.0	4.8	 25
366	 10	65.0	11.5	 25
367	 10	37.8	7.5	 20
368	 10	32.0	6.3	 25
369	 10	37.0	7.6	 25
370	 10	76.0	14.7	 20
371	 10	35.0	7.8	 25
372	 10	38.0	6.5	 25
373	 10	58.5	7.6	 16
374	 10	36.3	7.2	 20
375	 10	56.3	12.8	 20
376	 10	77.3	12.9	 16
377	 10	45.3	9.0	 20
378	 10	43.3	6.7	 20
379	 10	68.3	12.7	 16
380	 10	41.0	9.4	 25
381	 10	59.0	11.5	 25
382	 10	37.3	5.8	 20
383	 10	58.0	12.0	 25
384	 10	429.5	56.0	 20
385	 10	44.0	8.7	 25
386	 10	76.0	14.3	 25
387	 10	38.5	7.0	 20
388	 10	31.0	6.3	 25
389	 10	44.0	8.6	 25
390	 10	40.3	6.3	 20
391	 10	43.0	9.8	 25
392	 10	33.0	6.2	 20
393	 10	31.8	5.1	 16
394	 10	37.3	6.8	 20
395	 10	38.0	7.6	 20
396	 10	35.5	8.0	 16
397	 10	61.5	10.5	 20
398	 10	33.0	7.0	 25
399	 10	32.3	9.8	 20
400	 10	38.0	8.1	 25
401	 10	33.0	7.1	 25
402	 10	35.3	8.5	 20
403	 10	36.0	6.7	 25
404	 10	46.0	8.2	 25
405	 10	60.5	8.2	 20
406	 10	82.0	11.3	 25
407	 10	66.0	12.9	 25
408	 10	47.3	9.1	 20
409	 10	74.0	12.9	 25
410	 10	47.0	9.8	 25
411	 10	43.0	8.2	 16
412	 10	216.3	28.7	 20
413	 10	161.5	16.8	 20
414	 10	68.0	8.9	 16
415	 10	35.3	6.8	 20
416	 10	39.0	8.7	 20
417	 10	49.0	7.3	 20
418	 10	100.0	21.6	 25
419	 10	155.0	24.3	 25
420	 10	252.5	25.9	 20
421	 10	93.0	14.6	 25
422	 10	65.0	11.6	 25
423	 10	86.0	16.3	 20
424	 10	70.0	13.6	 25
425	 10	97.0	16.9	 25
426	 10	60.5	10.6	 20
427	 10	66.0	11.1	 25
428	 10	45.0	9.2	 25
429	 10	36.0	5.4	 20
430	 10	98.8	24.2	 20
431	 10	230.5	52.0	 20
432	 10	89.5	11.0	 16
433	 10	100.3	15.0	 20
434	 10	72.3	13.7	 20
435	 10	34.0	3.9	 16
436	 10	38.0	8.0	 25
437	 10	566.0	81.7	 25
438	 10	42.3	7.9	 20
439	 10	40.0	7.6	 25
440	 10	35.0	5.9	 25
441	 10	41.3	6.7	 20
442	 10	33.0	10.8	 25
443	 10	33.0	7.8	 25
444	 10	31.8	7.9	 20
445	 10	34.0	5.4	 25
446	 10	33.0	5.8	 25
447	 10	33.3	6.0	 20
448	 10	36.0	7.0	 25
449	 10	37.0	6.7	 20
450	 10	173.5	34.5	 16
451	 10	35.0	6.5	 20
452	 10	55.3	9.5	 20
453	 10	160.8	19.9	 16
454	 10	159.0	25.5	 20
455	 10	284.0	33.1	 25
456	 10	80.0	12.4	 20
457	 10	40.0	7.4	 25
458	 10	33.0	6.4	 25
459	 10	33.0	7.7	 20
460	 10	38.0	10.0	 25
461	 10	31.0	6.6	 25
462	 10	31.0	5.1	 20
463	 10	58.0	11.1	 25
464	 10	64.5	11.1	 20
465	 10	190.0	32.1	 25
466	 10	671.0	85.7	 25
467	 10	217.3	23.3	 16
468	 10	110.5	16.9	 20
469	 10	56.8	9.0	 20
470	 10	38.0	5.3	 16
471	 10	43.3	9.2	 20
472	 10	46.0	7.2	 20
473	 10	46.8	10.2	 16
474	 10	55.0	11.3	 25
475	 10	33.0	7.9	 25
476	 10	75.3	13.3	 20
477	 10	38.0	7.5	 25
478	 10	43.0	6.5	 25
479	 10	37.3	9.0	 20
480	 10	35.0	7.3	 25
481	 10	34.0	6.7	 25
482	 10	50.3	8.5	 20
483	 10	38.0	6.3	 25
484	 10	36.0	7.4	 25
485	 10	39.0	9.1	 20
486	 10	35.3	6.3	 20
487	 10	51.3	11.5	 20
488	 10	47.8	11.0	 16
489	 10	223.3	29.3	 20
490	 10	186.0	22.1	 20
491	 10	166.0	17.1	 16
492	 10	48.3	10.0	 20
493	 10	59.0	9.8	 25
494	 10	139.3	26.8	 20
495	 10	53.0	6.4	 25
496	 10	43.0	8.0	 25
497	 10	204.5	29.7	 20
498	 10	458.0	53.0	 25
499	 10	70.0	14.9	 25
500	 10	56.0	9.8	 20
501	 10	46.0	8.2	 25
502	 10	38.0	7.0	 25
503	 10	102.0	18.5	 20
504	 10	41.0	7.0	 25
505	 10	51.3	10.0	 20
506	 10	279.3	40.1	 16
507	 10	310.8	31.2	 20
508	 10	243.3	22.4	 20
509	 10	781.8	47.7	 16
510	 10	76.5	15.0	 20
511	 10	73.0	7.5	 25
512	 10	44.5	11.7	 20
513	 10	36.0	7.5	 25
514	 10	36.0	6.4	 25
515	 10	230.8	38.9	 20
516	 10	73.0	14.7	 25
517	 10	35.0	6.2	 25
518	 10	36.0	7.9	 20
519	 10	64.0	14.0	 25
520	 10	34.0	6.6	 25
521	 10	313.3	29.7	 20
522	 10	176.0	30.2	 25
523	 10	266.0	23.8	 25
524	 10	69.8	9.7	 16
525	 10	114.5	10.7	 20
526	 10	96.3	15.1	 20
527	 10	34.0	7.1	 16
528	 10	45.3	8.3	 20
529	 10	60.0	11.3	 20
530	 10	41.3	6.8	 20
531	 10	359.0	48.6	 25
532	 10	310.0	37.7	 25
533	 10	65.3	9.7	 20
534	 10	51.0	7.8	 25
535	 10	53.0	12.1	 25
536	 10	32.3	6.5	 20
537	 10	30.0	5.1	 25
538	 10	33.0	7.3	 25
539	 10	42.0	7.4	 20
540	 10	33.0	7.0	 25
541	 10	34.0	6.3	 25
542	 10	71.5	9.7	 20
543	 10	58.0	9.1	 20
544	 10	72.0	8.6	 16
545	 10	95.3	13.6	 20
546	 10	216.3	22.7	 20
547	 10	114.5	11.6	 16
548	 10	64.0	11.5	 20
549	 10	53.0	10.0	 25
550	 10	165.5	18.6	 20
551	 10	47.0	7.4	 25
552	 10	76.0	10.8	 25
553	 10	213.3	21.4	 20
554	 10	44.0	8.2	 25
555	 10	39.0	7.0	 25
556	 10	283.5	31.6	 20
557	 10	230.0	26.7	 25
558	 10	168.0	26.1	 25
559	 10	262.5	36.9	 20
560	 10	296.0	44.4	 25
561	 10	165.0	17.9	 25
562	 10	85.0	13.4	 16
563	 10	44.5	5.6	 20
564	 10	45.3	8.7	 20
565	 10	307.0	25.9	 16
566	 10	81.0	11.9	 20
567	 10	66.3	12.8	 20
568	 10	101.3	14.9	 20
569	 10	44.0	6.7	 25
570	 10	106.0	19.8	 25
571	 10	41.5	8.2	 20
572	 10	85.0	10.6	 25
573	 10	60.0	8.3	 25
574	 10	87.3	11.5	 20
575	 10	207.0	22.8	 25
576	 10	36.0	6.7	 25
577	 10	35.0	6.7	 20
578	 10	32.0	6.6	 25
579	 10	34.0	5.3	 25
580	 10	33.0	5.7	 16
581	 10	48.0	8.2	 20
582	 10	32.3	6.3	 20
583	 10	35.3	6.7	 16
584	 10	75.0	11.3	 20
585	 10	86.8	15.4	 20
586	 10	394.3	27.8	 16
587	 10	96.0	12.7	 25
588	 10	40.0	6.2	 25
589	 10	47.8	9.8	 20
590	 10	49.0	8.4	 25
591	 10	273.0	26.6	 25
592	 10	889.5	85.4	 20
593	 10	2052.0	202.9	 25
594	 10	60.0	15.1	 25
595	 10	39.0	6.1	 20
596	 10	51.0	11.9	 25
597	 10	47.0	6.8	 25
598	 10	140.0	22.5	 20
599	 10	148.8	24.0	 20
600	 10	75.3	11.0	 20
601	 10	155.8	21.7	 16
602	 10	64.0	12.4	 20
603	 10	32.3	7.2	 20
604	 10	32.0	5.1	 16
605	 10	237.0	34.6	 25
606	 10	71.0	12.5	 25
607	 10	40.3	6.5	 20
608	 10	46.0	7.3	 25
609	 10	42.0	6.0	 25
610	 10	42.5	9.0	 20
611	 10	47.0	10.4	 25
612	 10	45.0	8.9	 25
613	 10	42.0	9.0	 20
614	 10	33.0	8.3	 25
615	 10	37.0	6.3	 25
616	 10	40.0	9.6	 20
617	 10	86.0	10.8	 25
618	 10	72.0	12.7	 20
619	 10	110.3	17.3	 16
620	 10	51.3	8.9	 20
621	 10	43.8	10.4	 20
622	 10	37.0	7.3	 16
623	 10	50.0	6.9	 20
624	 10	52.5	21.8	 20
625	 10	38.0	7.5	 25
626	 10	36.0	5.9	 25
627	 10	39.5	8.4	 20
628	 10	45.0	6.6	 25
629	 10	46.0	8.0	 25
630	 10	68.8	14.8	 20
631	 10	69.0	14.6	 25
632	 10	81.0	16.3	 25
633	 10	63.8	13.7	 20
634	 10	45.0	7.9	 25
635	 10	54.0	9.6	 25
636	 10	41.3	8.1	 20
637	 10	36.0	7.3	 20
638	 10	38.3	9.7	 20
639	 10	3990.3	337.6	 16
  0	 11	42.0	7.0	 25
  1	 11	30.0	5.1	 25
  2	 11	27.0	4.2	 20
  3	 11	30.5	6.5	 20
  4	 11	28.5	8.0	 20
  5	 11	30.8	7.8	 16
  6	 11	32.0	5.7	 20
  7	 11	29.5	4.9	 20
  8	 11	27.3	4.5	 16
  9	 11	27.3	6.1	 20
 10	 11	28.0	5.7	 25
 11	 11	32.0	7.5	 20
 12	 11	29.0	5.6	 25
 13	 11	26.0	5.1	 25
 14	 11	29.3	6.6	 20
 15	 11	23.0	5.3	 25
 16	 11	30.0	5.0	 25
 17	 11	27.3	9.9	 20
 18	 11	26.0	4.7	 25
 19	 11	25.0	6.5	 25
 20	 11	27.0	6.3	 20
 21	 11	30.0	6.0	 25
 22	 11	26.0	4.9	 20
 23	 11	26.3	4.8	 16
 24	 11	28.0	7.7	 20
 25	 11	26.8	7.0	 20
 26	 11	29.3	7.9	 16
 27	 11	25.3	6.9	 20
 28	 11	28.0	5.8	 25
 29	 11	30.0	6.1	 20
 30	 11	28.0	6.7	 25
 31	 11	26.0	5.8	 25
 32	 11	26.3	5.5	 20
 33	 11	29.0	6.1	 25
 34	 11	30.0	7.4	 25
 35	 11	28.0	6.6	 20
 36	 11	25.0	5.7	 25
 37	 11	29.0	6.4	 25
 38	 11	29.0	6.6	 20
 39	 11	26.0	4.8	 25
 40	 11	27.0	4.8	 25
 41	 11	27.0	6.9	 16
 42	 11	29.5	7.5	 20
 43	 11	26.3	6.0	 20
 44	 11	25.0	3.7	 16
 45	 11	27.3	6.0	 20
 46	 11	27.0	5.8	 20
 47	 11	26.3	5.8	 20
 48	 11	26.0	6.2	 25
 49	 11	27.3	6.6	 20
 50	 11	28.0	6.2	 25
 51	 11	27.0	5.3	 25
 52	 11	26.5	6.3	 20
 53	 11	29.0	6.1	 25
 54	 11	27.0	6.2	 25
 55	 11	28.5	5.5	 20
 56	 11	30.0	5.9	 25
 57	 11	27.0	5.0	 25
 58	 11	35.5	9.2	 20
 59	 11	31.0	5.9	 25
 60	 11	33.3	8.2	 20
 61	 11	35.3	8.8	 16
 62	 11	30.0	7.2	 20
 63	 11	28.3	5.7	 20
 64	 11	29.3	5.1	 16
 65	 11	25.0	5.6	 20
 66	 11	33.0	7.0	 25
 67	 11	28.0	6.7	 20
 68	 11	29.0	6.9	 25
 69	 11	33.0	7.1	 25
 70	 11	29.3	6.6	 20
 71	 11	31.0	6.5	 25
 72	 11	32.0	7.5	 25
 73	 11	28.0	5.7	 20
 74	 11	32.0	6.4	 25
 75	 11	30.0	6.8	 25
 76	 11	29.0	6.3	 20
 77	 11	31.0	6.4	 25
 78	 11	30.0	6.7	 25
 79	 11	28.3	4.6	 16
 80	 11	30.3	6.7	 20
 81	 11	29.0	5.5	 20
 82	 11	31.3	6.6	 16
 83	 11	28.0	5.0	 20
 84	 11	30.0	5.9	 20
 85	 11	36.3	10.0	 20
 86	 11	35.0	6.0	 25
 87	 11	34.0	6.3	 25
 88	 11	30.3	5.3	 20
 89	 11	30.0	3.8	 25
 90	 11	32.0	6.8	 25
 91	 11	30.3	6.8	 20
 92	 11	28.0	5.6	 25
 93	 11	29.0	5.1	 25
 94	 11	26.0	6.3	 20
 95	 11	28.0	5.9	 25
 96	 11	27.0	6.5	 25
 97	 11	25.3	4.7	 16
 98	 11	26.0	5.6	 20
 99	 11	28.3	5.6	 20
100	 11	26.8	5.4	 16
101	 11	32.5	6.3	 20
102	 11	27.0	5.7	 20
103	 11	24.3	5.3	 16
104	 11	26.0	6.3	 25
105	 11	30.0	5.8	 25
106	 11	26.3	4.8	 20
107	 11	30.0	5.8	 25
108	 11	29.0	6.3	 25
109	 11	28.3	6.7	 20
110	 11	27.0	5.2	 25
111	 11	26.0	5.5	 25
112	 11	28.3	7.0	 20
113	 11	27.0	6.0	 25
114	 11	27.0	5.0	 25
115	 11	30.0	5.3	 20
116	 11	26.3	4.0	 20
117	 11	27.0	6.3	 20
118	 11	30.3	5.6	 16
119	 11	31.3	4.9	 20
120	 11	29.5	6.4	 20
121	 11	31.3	7.0	 16
122	 11	27.0	4.7	 20
123	 11	31.0	7.2	 25
124	 11	32.0	8.9	 20
125	 11	29.0	5.6	 25
126	 11	30.0	5.7	 25
127	 11	30.0	5.6	 20
128	 11	29.0	4.0	 25
129	 11	34.3	6.4	 20
130	 11	32.0	6.3	 25
131	 11	36.0	7.0	 25
132	 11	36.5	6.0	 20
133	 11	43.0	9.8	 25
134	 11	35.0	7.0	 25
135	 11	30.5	6.1	 16
136	 11	30.8	7.2	 20
137	 11	32.0	5.0	 20
138	 11	31.0	6.3	 16
139	 11	36.3	8.6	 20
140	 11	38.0	5.9	 20
141	 11	36.3	7.3	 20
142	 11	32.0	4.1	 25
143	 11	35.0	6.6	 25
144	 11	35.0	6.5	 20
145	 11	36.0	7.3	 25
146	 11	34.0	5.3	 25
147	 11	33.3	6.5	 20
148	 11	34.0	6.3	 25
149	 11	32.0	6.5	 25
150	 11	34.5	7.5	 20
151	 11	33.0	7.0	 25
152	 11	29.0	7.3	 25
153	 11	28.3	6.1	 20
154	 11	30.3	5.0	 20
155	 11	29.3	6.1	 20
156	 11	34.3	8.0	 16
157	 11	32.0	6.6	 20
158	 11	31.0	8.3	 20
159	 11	30.0	6.4	 16
160	 11	27.0	4.9	 25
161	 11	31.0	5.8	 25
162	 11	34.0	4.0	 20
163	 11	38.0	6.8	 25
164	 11	40.0	6.1	 25
165	 11	41.0	7.5	 20
166	 11	38.0	7.3	 25
167	 11	38.0	5.9	 25
168	 11	34.5	6.7	 20
169	 11	32.0	8.7	 25
170	 11	31.0	6.7	 25
171	 11	35.3	8.7	 20
172	 11	36.0	7.9	 25
173	 11	33.5	5.7	 20
174	 11	36.0	7.9	 16
175	 11	40.3	7.8	 20
176	 11	35.0	7.3	 20
177	 11	32.3	5.3	 16
178	 11	32.3	6.3	 20
179	 11	31.0	6.1	 25
180	 11	30.3	6.6	 20
181	 11	30.0	5.7	 25
182	 11	32.0	7.4	 25
183	 11	32.0	5.9	 20
184	 11	27.0	5.8	 25
185	 11	30.0	7.1	 25
186	 11	29.0	5.7	 20
187	 11	27.0	5.9	 25
188	 11	30.0	7.8	 25
189	 11	32.3	14.7	 20
190	 11	28.0	7.2	 25
191	 11	23.3	4.1	 20
192	 11	27.0	5.6	 16
193	 11	25.5	6.8	 20
194	 11	22.8	4.9	 20
195	 11	29.0	6.0	 16
196	 11	26.3	5.2	 20
197	 11	30.0	7.9	 20
198	 11	28.5	8.9	 20
199	 11	28.0	7.0	 25
200	 11	28.0	6.7	 25
201	 11	27.3	5.9	 20
202	 11	28.0	6.4	 25
203	 11	25.0	6.0	 25
204	 11	25.3	3.8	 20
205	 11	25.0	5.3	 25
206	 11	25.0	4.6	 25
207	 11	28.0	5.9	 20
208	 11	29.0	5.9	 25
209	 11	26.0	5.3	 20
210	 11	27.3	5.4	 20
211	 11	31.0	5.4	 20
212	 11	28.0	5.9	 16
213	 11	29.0	4.0	 20
214	 11	28.3	4.6	 20
215	 11	28.8	7.1	 16
216	 11	26.3	6.1	 20
217	 11	32.0	8.3	 25
218	 11	29.5	7.5	 20
219	 11	28.0	6.6	 25
220	 11	29.0	6.5	 25
221	 11	28.3	7.2	 20
222	 11	29.0	5.7	 25
223	 11	29.0	8.1	 25
224	 11	26.3	5.5	 20
225	 11	27.0	5.4	 25
226	 11	29.0	5.0	 25
227	 11	28.3	6.8	 20
228	 11	28.0	5.7	 25
229	 11	25.0	7.3	 20
230	 11	26.5	6.5	 16
231	 11	25.5	4.4	 20
232	 11	34.3	9.3	 20
233	 11	24.5	3.6	 16
234	 11	32.0	6.7	 20
235	 11	25.0	6.0	 25
236	 11	30.5	6.9	 20
237	 11	28.0	5.9	 25
238	 11	29.0	8.5	 25
239	 11	27.0	5.3	 20
240	 11	28.0	7.0	 25
241	 11	26.0	5.0	 25
242	 11	28.8	6.1	 20
243	 11	28.0	5.9	 25
244	 11	31.0	7.1	 25
245	 11	27.0	6.2	 20
246	 11	26.0	5.6	 25
247	 11	26.0	6.2	 25
248	 11	25.0	6.6	 16
249	 11	28.8	6.0	 20
250	 11	27.5	3.9	 20
251	 11	28.3	5.8	 16
252	 11	28.3	5.8	 20
253	 11	28.0	6.0	 20
254	 11	30.3	7.3	 20
255	 11	33.0	7.0	 25
256	 11	28.0	6.2	 25
257	 11	24.3	5.5	 20
258	 11	28.0	5.6	 25
259	 11	28.0	5.4	 25
260	 11	30.0	5.8	 20
261	 11	29.0	5.3	 25
262	 11	27.0	5.0	 25
263	 11	27.0	6.4	 20
264	 11	25.0	5.7	 25
265	 11	27.0	5.7	 25
266	 11	26.0	4.6	 20
267	 11	28.0	6.1	 20
268	 11	27.5	5.3	 20
269	 11	25.3	3.0	 16
270	 11	25.5	6.7	 20
271	 11	26.3	7.2	 20
272	 11	26.5	6.1	 16
273	 11	26.0	5.2	 25
274	 11	27.0	5.3	 25
275	 11	25.3	7.4	 20
276	 11	26.0	6.2	 25
277	 11	28.0	5.0	 25
278	 11	26.0	6.4	 20
279	 11	30.0	6.1	 25
280	 11	27.0	6.0	 25
281	 11	27.5	6.6	 20
282	 11	31.0	5.3	 25
283	 11	31.0	6.6	 25
284	 11	35.0	7.9	 20
285	 11	29.0	5.8	 25
286	 11	29.0	5.0	 20
287	 11	27.5	5.4	 16
288	 11	29.3	7.2	 20
289	 11	28.0	6.8	 16
290	 11	27.5	5.5	 20
291	 11	26.3	6.1	 20
292	 11	27.3	7.0	 20
293	 11	27.0	5.5	 25
294	 11	26.0	5.2	 25
295	 11	29.3	6.0	 20
296	 11	27.0	5.6	 25
297	 11	29.0	6.6	 25
298	 11	30.5	5.1	 20
299	 11	27.0	4.7	 25
300	 11	26.0	5.6	 25
301	 11	27.3	7.0	 20
302	 11	28.0	5.9	 25
303	 11	31.0	5.9	 25
304	 11	30.0	6.0	 16
305	 11	28.8	5.2	 20
306	 11	29.3	6.2	 20
307	 11	26.0	5.0	 16
308	 11	33.3	5.4	 20
309	 11	34.8	8.9	 20
310	 11	31.3	6.9	 16
311	 11	31.0	6.0	 25
312	 11	29.0	6.0	 25
313	 11	26.5	6.2	 20
314	 11	28.0	5.8	 25
315	 11	28.0	6.9	 25
316	 11	27.0	5.1	 20
317	 11	26.0	5.2	 25
318	 11	27.0	5.4	 25
319	 11	27.3	3.6	 20
320	 11	26.0	6.0	 25
321	 11	29.0	5.8	 25
322	 11	26.0	4.8	 20
323	 11	31.5	12.3	 20
324	 11	27.5	6.4	 20
325	 11	25.3	5.1	 16
326	 11	27.3	5.8	 20
327	 11	28.3	5.6	 20
328	 11	29.3	4.2	 16
329	 11	28.0	5.1	 25
330	 11	30.0	6.8	 25
331	 11	25.3	4.7	 20
332	 11	29.0	6.3	 25
333	 11	27.0	5.3	 25
334	 11	28.3	5.9	 20
335	 11	28.0	7.2	 25
336	 11	25.0	5.4	 25
337	 11	27.5	5.9	 20
338	 11	27.0	4.5	 25
339	 11	23.0	5.1	 25
340	 11	30.0	6.7	 20
341	 11	27.0	6.1	 25
342	 11	29.3	6.0	 20
343	 11	29.3	5.1	 16
344	 11	25.0	7.2	 20
345	 11	28.0	6.0	 20
346	 11	26.3	5.2	 16
347	 11	28.3	5.7	 20
348	 11	28.0	5.9	 25
349	 11	29.0	7.9	 20
350	 11	30.0	7.1	 25
351	 11	30.0	6.9	 25
352	 11	28.3	5.7	 20
353	 11	27.0	4.8	 25
354	 11	29.0	7.6	 25
355	 11	30.5	7.1	 20
356	 11	27.0	5.4	 25
357	 11	30.0	6.6	 25
358	 11	25.3	6.5	 20
359	 11	27.0	6.1	 25
360	 11	26.0	6.9	 25
361	 11	27.8	7.2	 16
362	 11	28.5	4.2	 20
363	 11	30.0	5.3	 20
364	 11	23.0	6.8	 16
365	 11	30.0	5.3	 20
366	 11	29.3	5.4	 20
367	 11	28.0	5.5	 20
368	 11	28.0	8.0	 25
369	 11	33.5	7.0	 20
370	 11	29.0	6.9	 25
371	 11	29.0	6.1	 25
372	 11	29.0	6.7	 20
373	 11	30.0	7.4	 25
374	 11	34.0	7.5	 25
375	 11	29.3	6.5	 20
376	 11	29.0	7.2	 25
377	 11	31.0	6.8	 25
378	 11	28.0	5.5	 20
379	 11	28.0	4.5	 25
380	 11	28.5	5.8	 20
381	 11	32.3	7.0	 16
382	 11	30.3	6.3	 20
383	 11	33.0	5.6	 20
384	 11	33.3	7.2	 16
385	 11	28.5	5.9	 20
386	 11	28.0	4.5	 25
387	 11	30.3	5.1	 20
388	 11	27.0	5.2	 25
389	 11	29.0	6.6	 25
390	 11	30.3	7.6	 20
391	 11	30.0	28.9	 25
392	 11	28.0	6.4	 25
393	 11	28.3	5.9	 20
394	 11	30.0	6.5	 25
395	 11	27.0	5.0	 25
396	 11	25.0	5.3	 20
397	 11	33.0	8.6	 25
398	 11	27.3	6.1	 20
399	 11	32.5	20.2	 16
400	 11	24.3	5.2	 20
401	 11	33.0	7.1	 20
402	 11	29.3	8.9	 16
403	 11	27.0	3.7	 20
404	 11	27.3	5.6	 20
405	 11	29.0	5.4	 20
406	 11	30.0	6.4	 25
407	 11	32.0	7.0	 25
408	 11	24.3	4.2	 20
409	 11	26.0	6.3	 25
410	 11	25.0	5.2	 25
411	 11	27.0	4.8	 20
412	 11	35.0	24.6	 25
413	 11	30.0	6.1	 25
414	 11	29.0	5.6	 20
415	 11	33.0	5.6	 25
416	 11	28.0	6.7	 25
417	 11	31.0	5.5	 16
418	 11	31.0	5.2	 20
419	 11	31.5	5.4	 20
420	 11	31.0	7.0	 16
421	 11	27.8	5.3	 20
422	 11	28.8	6.4	 20
423	 11	29.3	8.0	 16
424	 11	28.0	5.5	 25
425	 11	34.0	11.2	 25
426	 11	28.0	6.8	 20
427	 11	27.0	6.7	 25
428	 11	25.0	4.5	 25
429	 11	26.3	5.0	 20
430	 11	31.0	6.1	 25
431	 11	26.0	5.2	 25
432	 11	28.3	5.2	 20
433	 11	33.0	6.2	 25
434	 11	29.0	6.4	 25
435	 11	33.3	8.6	 20
436	 11	26.0	4.7	 20
437	 11	32.3	6.7	 20
438	 11	26.0	6.4	 16
439	 11	26.3	5.3	 20
440	 11	28.0	5.5	 20
441	 11	31.0	5.0	 16
442	 11	29.0	6.3	 25
443	 11	26.0	6.6	 25
444	 11	28.0	7.0	 20
445	 11	27.0	5.2	 25
446	 11	28.0	6.1	 25
447	 11	25.8	4.7	 20
448	 11	32.0	10.4	 25
449	 11	31.3	7.8	 20
450	 11	28.0	4.6	 25
451	 11	28.0	6.0	 25
452	 11	31.0	5.7	 20
453	 11	31.0	6.4	 25
454	 11	28.0	6.1	 25
455	 11	29.0	4.2	 16
456	 11	27.0	5.2	 20
457	 11	29.0	6.7	 20
458	 11	29.0	5.8	 16
459	 11	24.3	6.6	 20
460	 11	23.8	5.0	 20
461	 11	32.0	6.4	 20
462	 11	27.0	4.4	 25
463	 11	30.0	5.8	 25
464	 11	31.8	10.9	 20
465	 11	29.0	7.3	 25
466	 11	29.0	5.7	 25
467	 11	30.3	6.4	 20
468	 11	28.0	5.0	 25
469	 11	29.0	4.8	 25
470	 11	29.3	6.7	 20
471	 11	31.0	6.6	 25
472	 11	30.0	6.4	 25
473	 11	28.3	4.9	 20
474	 11	29.0	5.0	 20
475	 11	34.0	6.5	 20
476	 11	31.0	6.5	 16
477	 11	29.0	6.6	 20
478	 11	32.0	5.8	 20
479	 11	32.3	7.3	 16
480	 11	29.0	8.6	 25
481	 11	27.0	10.5	 25
482	 11	27.3	4.4	 20
483	 11	28.0	5.7	 25
484	 11	29.0	6.6	 25
485	 11	28.3	3.9	 20
486	 11	26.0	4.9	 25
487	 11	30.0	6.1	 25
488	 11	25.3	5.7	 20
489	 11	30.0	6.1	 25
490	 11	32.0	7.5	 25
491	 11	32.3	8.7	 20
492	 11	31.0	7.6	 25
493	 11	27.3	6.6	 20
494	 11	33.3	8.1	 16
495	 11	25.0	6.1	 20
496	 11	29.3	5.4	 20
497	 11	27.5	5.7	 16
498	 11	28.0	4.7	 20
499	 11	28.0	4.7	 25
500	 11	28.0	5.5	 20
501	 11	28.0	5.4	 25
502	 11	27.0	5.7	 25
503	 11	30.0	5.7	 20
504	 11	31.0	6.8	 25
505	 11	34.0	7.8	 25
506	 11	33.3	6.4	 20
507	 11	31.0	5.6	 25
508	 11	30.0	7.6	 25
509	 11	44.5	11.7	 20
510	 11	34.0	5.6	 25
511	 11	29.0	6.6	 20
512	 11	29.3	6.4	 16
513	 11	27.0	6.5	 20
514	 11	30.0	7.2	 20
515	 11	32.0	6.4	 16
516	 11	29.0	7.9	 20
517	 11	28.3	5.5	 20
518	 11	32.0	6.3	 20
519	 11	34.0	14.8	 25
520	 11	32.0	6.8	 25
521	 11	29.0	5.8	 20
522	 11	29.0	4.7	 25
523	 11	31.0	7.2	 25
524	 11	38.3	7.2	 20
525	 11	28.0	5.7	 25
526	 11	31.0	6.2	 25
527	 11	28.3	6.2	 20
528	 11	28.0	4.1	 25
529	 11	27.5	6.8	 20
530	 11	29.0	5.5	 20
531	 11	28.5	5.3	 20
532	 11	27.3	6.5	 16
533	 11	29.5	5.9	 20
534	 11	28.8	6.9	 20
535	 11	23.0	10.8	 16
536	 11	27.0	4.9	 25
537	 11	28.0	6.3	 25
538	 11	30.0	9.0	 20
539	 11	22.0	3.6	 25
540	 11	27.0	5.7	 25
541	 11	26.3	5.1	 20
542	 11	26.0	6.8	 25
543	 11	28.0	6.9	 25
544	 11	27.5	7.6	 20
545	 11	31.0	5.8	 25
546	 11	32.0	6.8	 25
547	 11	26.0	4.6	 20
548	 11	29.0	6.9	 25
549	 11	28.0	4.2	 20
550	 11	23.3	4.3	 16
551	 11	26.0	5.7	 20
552	 11	30.0	4.7	 20
553	 11	28.3	5.4	 16
554	 11	27.3	4.4	 20
555	 11	27.0	5.2	 25
556	 11	32.3	7.5	 20
557	 11	34.0	14.2	 25
558	 11	29.0	6.8	 25
559	 11	28.3	5.4	 20
560	 11	28.0	5.8	 25
561	 11	31.0	5.9	 25
562	 11	28.8	5.5	 20
563	 11	29.0	6.5	 25
564	 11	30.0	5.7	 25
565	 11	29.0	7.0	 20
566	 11	28.0	4.9	 25
567	 11	33.0	6.2	 25
568	 11	29.0	4.8	 16
569	 11	29.5	9.8	 20
570	 11	28.0	6.1	 20
571	 11	26.5	4.7	 16
572	 11	26.3	6.9	 20
573	 11	26.5	5.0	 20
574	 11	24.0	4.3	 20
575	 11	27.0	6.9	 25
576	 11	28.0	6.7	 25
577	 11	31.3	7.2	 20
578	 11	26.0	4.2	 25
579	 11	25.0	5.0	 25
580	 11	20.8	6.9	 20
581	 11	27.0	5.6	 25
582	 11	29.0	5.2	 25
583	 11	32.0	7.4	 20
584	 11	31.0	6.4	 25
585	 11	33.0	7.1	 25
586	 11	32.3	5.4	 20
587	 11	28.3	6.1	 20
588	 11	25.3	5.8	 20
589	 11	28.3	5.6	 16
590	 11	27.0	4.8	 20
591	 11	32.5	6.0	 20
592	 11	30.0	6.3	 16
593	 11	28.0	5.8	 25
594	 11	32.0	6.3	 25
595	 11	27.0	5.6	 20
596	 11	25.0	4.6	 25
597	 11	31.0	6.1	 25
598	 11	26.5	5.4	 20
599	 11	28.0	5.6	 25
600	 11	26.0	4.6	 25
601	 11	33.0	8.0	 20
602	 11	25.0	6.3	 25
603	 11	30.0	6.8	 25
604	 11	33.3	6.2	 20
605	 11	31.0	4.6	 20
606	 11	35.5	7.5	 20
607	 11	29.3	5.4	 16
608	 11	33.0	6.0	 20
609	 11	30.5	7.0	 16
610	 11	30.3	6.1	 20
611	 11	29.0	5.2	 20
612	 11	27.8	6.0	 20
613	 11	25.0	4.3	 25
614	 11	27.0	4.4	 25
615	 11	28.0	6.2	 20
616	 11	30.0	6.1	 25
617	 11	31.0	6.4	 25
618	 11	27.0	4.8	 20
619	 11	26.0	7.5	 25
620	 11	26.0	6.7	 25
621	 11	28.3	4.2	 20
622	 11	30.0	6.1	 25
623	 11	27.0	4.6	 25
624	 11	28.3	4.1	 16
625	 11	25.8	6.1	 20
626	 11	27.3	6.4	 20
627	 11	24.3	3.1	 16
628	 11	29.5	7.3	 20
629	 11	31.0	8.0	 20
630	 11	29.8	5.9	 20
631	 11	25.0	5.2	 25
632	 11	24.0	5.2	 25
633	 11	24.3	4.4	 20
634	 11	30.0	6.7	 25
635	 11	27.0	6.1	 25
636	 11	26.3	5.5	 20
637	 11	29.0	4.2	 25
638	 11	32.0	5.7	 25
639	 11	43.8	8.5	 20
  0	 12	4459.0	816.8	 25
  1	 12	91.0	18.7	 25
  2	 12	59.3	13.6	 20
  3	 12	203.0	35.4	 25
  4	 12	40.0	9.2	 25
  5	 12	76.8	19.1	 20
  6	 12	98.0	14.5	 25
  7	 12	298.0	45.7	 25
  8	 12	190.8	24.8	 20
  9	 12	140.0	24.8	 25
 10	 12	51.0	8.7	 20
 11	 12	41.8	9.0	 16
 12	 12	41.3	7.3	 20
 13	 12	46.3	11.2	 20
 14	 12	40.0	8.1	 16
 15	 12	155.3	32.2	 20
 16	 12	87.0	13.2	 25
 17	 12	114.8	19.0	 20
 18	 12	58.0	10.1	 25
 19	 12	38.0	6.9	 25
 20	 12	127.3	15.6	 20
 21	 12	40.0	6.6	 25
 22	 12	97.0	17.1	 25
 23	 12	333.5	29.3	 20
 24	 12	223.0	26.7	 25
 25	 12	212.0	28.1	 25
 26	 12	37.0	6.8	 20
 27	 12	48.0	8.5	 25
 28	 12	97.8	22.5	 20
 29	 12	252.0	27.6	 16
 30	 12	173.0	31.7	 20
 31	 12	225.3	30.2	 20
 32	 12	146.8	21.5	 16
 33	 12	115.0	22.1	 20
 34	 12	64.3	13.8	 20
 35	 12	101.3	17.5	 20
 36	 12	47.0	9.6	 25
 37	 12	59.3	8.9	 20
 38	 12	322.0	93.8	 25
 39	 12	203.0	52.6	 25
 40	 12	260.5	58.8	 20
 41	 12	119.0	28.3	 25
 42	 12	239.0	46.5	 25
 43	 12	220.3	47.1	 20
 44	 12	150.0	33.3	 25
 45	 12	55.0	10.1	 25
 46	 12	46.8	10.2	 20
 47	 12	54.3	12.7	 20
 48	 12	62.0	12.8	 20
 49	 12	73.3	17.1	 16
 50	 12	58.8	12.1	 20
 51	 12	85.5	21.0	 20
 52	 12	119.3	22.1	 16
 53	 12	362.5	97.1	 20
 54	 12	506.0	123.5	 25
 55	 12	116.8	28.6	 20
 56	 12	59.0	10.7	 25
 57	 12	46.0	9.0	 25
 58	 12	60.3	13.5	 20
 59	 12	198.0	41.6	 25
 60	 12	45.0	9.8	 25
 61	 12	104.3	16.0	 20
 62	 12	218.0	56.9	 25
 63	 12	236.0	61.2	 25
 64	 12	198.5	39.1	 20
 65	 12	63.0	10.4	 25
 66	 12	167.0	25.9	 20
 67	 12	413.3	57.0	 16
 68	 12	308.3	60.3	 20
 69	 12	80.3	12.2	 20
 70	 12	123.0	19.8	 16
 71	 12	1399.3	346.5	 20
 72	 12	538.0	103.7	 25
 73	 12	120.0	25.1	 20
 74	 12	168.0	45.0	 25
 75	 12	76.0	20.2	 25
 76	 12	219.8	33.9	 20
 77	 12	275.0	82.5	 25
 78	 12	68.0	15.7	 25
 79	 12	64.5	7.7	 20
 80	 12	280.0	74.1	 25
 81	 12	42.0	9.2	 25
 82	 12	190.0	32.8	 20
 83	 12	650.0	190.1	 25
 84	 12	154.0	35.0	 25
 85	 12	126.0	27.4	 16
 86	 12	219.3	56.9	 20
 87	 12	782.3	139.6	 20
 88	 12	424.5	67.6	 16
 89	 12	138.5	32.9	 20
 90	 12	415.5	90.9	 20
 91	 12	698.8	86.9	 20
 92	 12	569.0	168.0	 25
 93	 12	103.0	19.3	 25
 94	 12	185.0	29.1	 20
 95	 12	439.0	104.8	 25
 96	 12	84.0	14.0	 25
 97	 12	86.3	22.0	 20
 98	 12	69.0	15.9	 25
 99	 12	86.0	17.6	 25
100	 12	52.5	8.6	 20
101	 12	457.0	136.1	 25
102	 12	610.0	154.9	 25
103	 12	76.5	17.9	 20
104	 12	125.5	32.4	 20
105	 12	169.5	31.5	 20
106	 12	150.8	25.9	 16
107	 12	178.3	46.3	 20
108	 12	84.3	8.7	 20
109	 12	36.5	5.9	 16
110	 12	101.0	23.0	 25
111	 12	50.0	12.7	 25
112	 12	76.8	14.7	 20
113	 12	191.0	44.3	 25
114	 12	136.0	23.1	 25
115	 12	126.8	18.9	 20
116	 12	422.0	78.3	 25
117	 12	80.5	11.5	 20
118	 12	314.0	83.6	 25
119	 12	154.0	39.5	 25
120	 12	83.5	13.9	 20
121	 12	374.0	87.9	 25
122	 12	942.0	233.8	 25
123	 12	705.0	128.3	 16
124	 12	442.3	146.1	 20
125	 12	179.5	48.6	 20
126	 12	410.5	77.7	 16
127	 12	1100.3	344.2	 20
128	 12	854.8	211.9	 20
129	 12	791.8	138.4	 20
130	 12	996.0	161.6	 25
131	 12	2411.0	273.9	 25
132	 12	1643.8	204.4	 20
133	 12	1125.0	216.0	 25
134	 12	806.0	146.6	 25
135	 12	815.0	95.5	 20
136	 12	735.0	155.5	 25
137	 12	936.0	148.8	 25
138	 12	800.0	122.6	 20
139	 12	693.0	173.9	 25
140	 12	441.0	84.1	 25
141	 12	3921.8	436.5	 16
142	 12	1639.0	478.4	 20
143	 12	182.0	30.4	 20
144	 12	428.3	69.7	 16
145	 12	2128.0	671.0	 20
146	 12	1607.5	394.0	 20
147	 12	1316.0	251.5	 16
148	 12	349.0	92.5	 25
149	 12	2030.0	473.7	 25
150	 12	286.3	46.6	 20
151	 12	2680.0	812.8	 25
152	 12	992.0	231.5	 25
153	 12	147.5	28.5	 20
154	 12	1674.0	528.3	 25
155	 12	1846.0	448.5	 25
156	 12	2055.0	376.2	 20
157	 12	346.0	95.2	 25
158	 12	590.0	155.5	 25
159	 12	758.0	154.1	 20
160	 12	502.5	135.3	 20
161	 12	251.8	42.9	 20
162	 12	119.3	19.7	 16
163	 12	4227.0	1155.9	 20
164	 12	4285.8	774.9	 20
165	 12	4945.3	549.2	 16
166	 12	1326.0	347.3	 25
167	 12	3795.0	655.7	 25
168	 12	1304.5	193.0	 20
169	 12	693.0	185.0	 25
170	 12	534.0	96.7	 25
171	 12	1198.3	165.2	 20
172	 12	1869.0	479.0	 25
173	 12	1958.0	330.1	 25
174	 12	989.0	127.4	 20
175	 12	1568.0	365.8	 25
176	 12	2774.0	528.6	 25
177	 12	1447.3	235.3	 20
178	 12	54.0	11.1	 25
179	 12	947.3	176.5	 20
180	 12	186.5	32.7	 16
181	 12	38.8	18.0	 20
182	 12	50.5	6.4	 20
183	 12	70.3	31.2	 16
184	 12	32.3	5.1	 20
185	 12	34.0	5.4	 25
186	 12	41.0	9.7	 20
187	 12	48.0	10.5	 25
188	 12	30.0	5.6	 25
189	 12	61.3	11.8	 20
190	 12	91.0	10.6	 25
191	 12	40.0	8.7	 25
192	 12	52.0	11.0	 20
193	 12	53.0	9.4	 25
194	 12	33.0	5.7	 25
195	 12	29.3	7.1	 20
196	 12	31.0	8.2	 25
197	 12	40.3	9.5	 20
198	 12	37.3	6.8	 20
199	 12	34.0	7.0	 20
200	 12	39.8	8.5	 16
201	 12	32.3	5.3	 20
202	 12	32.0	6.3	 20
203	 12	30.3	7.7	 16
204	 12	33.0	6.4	 25
205	 12	45.0	7.2	 25
206	 12	32.0	6.8	 20
207	 12	33.0	6.7	 25
208	 12	37.0	7.0	 25
209	 12	157.3	25.8	 20
210	 12	61.0	9.6	 25
211	 12	135.0	16.3	 25
212	 12	38.0	6.5	 20
213	 12	30.0	4.2	 25
214	 12	85.0	15.2	 25
215	 12	35.3	5.2	 20
216	 12	34.0	5.4	 25
217	 12	32.5	6.2	 20
218	 12	41.3	7.3	 16
219	 12	57.5	10.8	 20
220	 12	38.0	7.1	 20
221	 12	48.3	8.9	 16
222	 12	52.5	9.2	 20
223	 12	37.0	7.2	 25
224	 12	35.0	9.4	 20
225	 12	45.0	9.5	 25
226	 12	34.0	5.8	 25
227	 12	35.5	7.1	 20
228	 12	39.0	8.1	 25
229	 12	33.0	6.9	 25
230	 12	41.3	10.1	 20
231	 12	34.0	8.0	 25
232	 12	43.0	10.4	 25
233	 12	35.8	6.8	 20
234	 12	132.0	22.3	 25
235	 12	54.0	11.8	 20
236	 12	33.5	8.7	 16
237	 12	32.0	7.7	 20
238	 12	31.0	5.7	 20
239	 12	42.3	9.3	 16
240	 12	30.0	4.1	 20
241	 12	34.3	7.7	 20
242	 12	48.5	10.6	 20
243	 12	56.0	12.8	 25
244	 12	33.0	6.8	 25
245	 12	39.0	5.1	 20
246	 12	39.0	7.6	 25
247	 12	33.0	6.9	 25
248	 12	35.0	7.3	 20
249	 12	35.0	5.9	 25
250	 12	35.0	7.5	 25
251	 12	50.3	10.1	 20
252	 12	34.0	7.4	 25
253	 12	32.0	5.7	 25
254	 12	31.8	6.2	 16
255	 12	33.3	5.6	 20
256	 12	37.3	8.4	 20
257	 12	32.0	4.6	 16
258	 12	33.3	4.9	 20
259	 12	38.0	5.8	 20
260	 12	33.0	7.1	 20
261	 12	49.0	7.2	 25
262	 12	68.0	10.8	 25
263	 12	49.3	13.8	 20
264	 12	89.0	13.9	 25
265	 12	32.0	6.5	 25
266	 12	36.5	7.3	 20
267	 12	34.0	6.8	 25
268	 12	39.0	9.0	 25
269	 12	50.3	9.7	 20
270	 12	46.0	9.0	 25
271	 12	48.0	10.0	 25
272	 12	31.3	5.5	 20
273	 12	34.5	30.0	 20
274	 12	37.3	6.9	 20
275	 12	32.5	6.1	 16
276	 12	34.5	6.8	 20
277	 12	34.5	7.1	 16
278	 12	88.0	11.5	 20
279	 12	126.0	14.9	 25
280	 12	192.5	25.7	 20
281	 12	34.0	6.8	 25
282	 12	34.0	6.9	 25
283	 12	33.0	5.5	 20
284	 12	34.0	7.0	 25
285	 12	37.0	6.4	 25
286	 12	34.0	7.7	 20
287	 12	34.0	6.3	 25
288	 12	53.0	9.3	 25
289	 12	62.0	10.3	 20
290	 12	71.0	11.3	 25
291	 12	56.0	12.0	 25
292	 12	61.5	14.4	 16
293	 12	43.3	9.7	 20
294	 12	37.3	7.1	 20
295	 12	32.0	5.1	 16
296	 12	38.5	7.7	 20
297	 12	32.3	7.9	 20
298	 12	33.5	7.0	 20
299	 12	35.0	5.2	 25
300	 12	35.0	5.8	 25
301	 12	32.0	5.1	 20
302	 12	36.0	7.2	 25
303	 12	40.0	6.9	 25
304	 12	37.3	9.1	 20
305	 12	36.0	7.0	 25
306	 12	32.0	7.9	 25
307	 12	43.3	9.3	 20
308	 12	42.0	6.4	 25
309	 12	44.0	6.8	 25
310	 12	41.3	8.0	 20
311	 12	40.0	6.7	 20
312	 12	36.3	8.2	 20
313	 12	30.3	6.7	 16
314	 12	35.3	7.9	 20
315	 12	45.0	6.9	 20
316	 12	45.3	8.7	 16
317	 12	37.0	7.7	 25
318	 12	32.0	5.2	 25
319	 12	29.5	6.6	 20
320	 12	34.0	6.8	 25
321	 12	35.0	4.8	 25
322	 12	41.0	7.9	 20
323	 12	48.0	6.5	 25
324	 12	36.0	7.1	 25
325	 12	34.3	6.0	 20
326	 12	32.0	6.6	 25
327	 12	51.0	7.4	 25
328	 12	42.3	8.0	 20
329	 12	37.3	6.6	 20
330	 12	38.5	7.3	 20
331	 12	33.8	8.1	 16
332	 12	53.8	14.2	 20
333	 12	46.0	6.9	 20
334	 12	57.0	9.1	 16
335	 12	196.3	27.3	 20
336	 12	36.0	6.2	 25
337	 12	30.3	6.1	 20
338	 12	35.0	6.6	 25
339	 12	35.0	6.7	 25
340	 12	35.3	7.9	 20
341	 12	57.0	10.2	 25
342	 12	72.0	12.0	 25
343	 12	56.3	11.7	 20
344	 12	63.0	11.2	 25
345	 12	59.0	12.3	 25
346	 12	35.5	6.0	 20
347	 12	35.0	8.7	 25
348	 12	114.3	17.3	 20
349	 12	32.0	6.8	 16
350	 12	42.5	11.3	 20
351	 12	38.3	8.4	 20
352	 12	75.3	9.8	 16
353	 12	65.0	9.0	 20
354	 12	55.0	10.5	 20
355	 12	77.5	10.2	 20
356	 12	49.0	9.1	 25
357	 12	63.5	11.9	 20
358	 12	104.0	23.8	 25
359	 12	117.0	20.6	 25
360	 12	44.0	10.2	 20
361	 12	36.0	8.5	 25
362	 12	130.0	24.5	 25
363	 12	34.3	6.1	 20
364	 12	32.0	5.9	 25
365	 12	35.0	7.9	 25
366	 12	34.3	7.5	 20
367	 12	47.5	6.6	 20
368	 12	49.0	7.5	 20
369	 12	50.5	8.6	 16
370	 12	47.0	4.8	 20
371	 12	51.0	9.5	 20
372	 12	39.3	8.2	 16
373	 12	71.0	10.9	 25
374	 12	48.0	7.6	 25
375	 12	64.0	10.8	 20
376	 12	67.0	11.0	 25
377	 12	39.0	7.7	 25
378	 12	38.3	6.9	 20
379	 12	39.0	8.3	 25
380	 12	33.0	6.4	 25
381	 12	32.5	6.4	 20
382	 12	33.0	9.4	 25
383	 12	38.0	9.2	 25
384	 12	58.8	13.4	 20
385	 12	36.0	14.7	 25
386	 12	37.3	6.6	 20
387	 12	42.5	7.9	 16
388	 12	34.5	5.9	 20
389	 12	33.3	5.6	 20
390	 12	38.0	6.3	 16
391	 12	45.5	10.6	 20
392	 12	32.0	6.3	 25
393	 12	49.3	13.4	 20
394	 12	237.0	39.3	 25
395	 12	35.0	7.2	 25
396	 12	35.5	6.6	 20
397	 12	41.0	7.2	 25
398	 12	31.0	6.1	 25
399	 12	34.0	7.6	 20
400	 12	58.0	13.4	 25
401	 12	39.0	8.6	 25
402	 12	51.3	9.0	 20
403	 12	59.0	13.0	 25
404	 12	41.0	10.2	 25
405	 12	146.3	17.8	 16
406	 12	38.5	6.7	 20
407	 12	33.5	6.4	 20
408	 12	33.0	6.5	 16
409	 12	43.0	7.7	 20
410	 12	41.8	8.5	 20
411	 12	34.3	6.1	 20
412	 12	38.0	7.8	 25
413	 12	50.0	7.1	 25
414	 12	58.8	11.7	 20
415	 12	50.0	8.7	 25
416	 12	80.0	13.3	 25
417	 12	43.5	9.1	 20
418	 12	41.0	8.3	 25
419	 12	51.0	8.2	 25
420	 12	231.8	19.9	 20
421	 12	35.0	8.5	 25
422	 12	33.0	5.0	 25
423	 12	33.8	8.1	 20
424	 12	124.5	22.5	 20
425	 12	61.8	13.9	 20
426	 12	80.8	14.0	 16
427	 12	30.5	6.1	 20
428	 12	34.0	8.4	 20
429	 12	45.5	11.7	 16
430	 12	40.0	8.2	 25
431	 12	42.0	9.2	 25
432	 12	42.5	9.8	 20
433	 12	49.0	8.5	 25
434	 12	34.0	8.3	 25
435	 12	43.3	7.5	 20
436	 12	56.0	11.5	 25
437	 12	54.0	10.1	 20
438	 12	87.0	15.0	 25
439	 12	42.0	7.4	 25
440	 12	61.8	15.6	 20
441	 12	36.0	8.4	 25
442	 12	31.5	7.9	 20
443	 12	29.3	5.4	 16
444	 12	51.3	11.3	 20
445	 12	42.8	9.5	 20
446	 12	39.0	5.0	 16
447	 12	39.3	5.3	 20
448	 12	38.5	9.4	 20
449	 12	35.5	9.1	 20
450	 12	34.0	4.7	 25
451	 12	40.0	7.9	 25
452	 12	37.3	8.0	 20
453	 12	32.0	6.2	 25
454	 12	34.0	8.0	 25
455	 12	47.8	9.8	 20
456	 12	49.0	6.8	 25
457	 12	48.0	10.2	 25
458	 12	34.8	8.2	 20
459	 12	41.0	7.3	 25
460	 12	33.0	5.5	 25
461	 12	40.3	8.6	 16
462	 12	38.0	8.4	 20
463	 12	34.0	5.5	 20
464	 12	36.5	7.0	 16
465	 12	33.0	7.2	 20
466	 12	36.3	6.2	 20
467	 12	40.0	7.9	 20
468	 12	32.0	6.8	 25
469	 12	41.0	9.0	 25
470	 12	32.0	7.3	 20
471	 12	29.0	6.0	 25
472	 12	41.0	8.7	 25
473	 12	33.3	6.9	 20
474	 12	183.0	28.5	 25
475	 12	38.0	10.0	 25
476	 12	44.8	8.5	 20
477	 12	34.0	5.5	 25
478	 12	29.0	5.9	 25
479	 12	40.5	7.7	 20
480	 12	35.0	5.2	 20
481	 12	93.0	15.3	 20
482	 12	75.3	12.7	 16
483	 12	50.0	10.1	 20
484	 12	102.8	19.9	 20
485	 12	61.0	12.1	 16
486	 12	188.0	29.4	 25
487	 12	44.0	7.0	 25
488	 12	41.0	5.0	 20
489	 12	77.0	11.7	 25
490	 12	63.0	12.7	 25
491	 12	31.0	5.1	 20
492	 12	33.0	6.1	 25
493	 12	33.0	8.0	 25
494	 12	35.0	6.6	 20
495	 12	32.0	6.1	 25
496	 12	36.0	5.9	 25
497	 12	41.0	9.3	 20
498	 12	42.0	5.9	 25
499	 12	35.5	7.4	 20
500	 12	44.5	8.4	 16
501	 12	51.3	9.5	 20
502	 12	40.3	7.5	 20
503	 12	76.8	13.2	 16
504	 12	80.3	13.6	 20
505	 12	74.0	11.8	 25
506	 12	41.8	7.0	 20
507	 12	71.0	11.1	 25
508	 12	38.0	6.8	 25
509	 12	42.3	6.6	 20
510	 12	37.0	7.6	 25
511	 12	38.0	6.3	 25
512	 12	65.0	9.8	 20
513	 12	61.0	11.9	 25
514	 12	44.0	9.5	 25
515	 12	42.3	8.1	 20
516	 12	50.0	8.4	 25
517	 12	60.0	6.7	 20
518	 12	38.0	6.4	 20
519	 12	35.3	6.7	 20
520	 12	31.8	6.6	 16
521	 12	35.5	6.3	 20
522	 12	32.3	6.3	 20
523	 12	34.3	6.3	 16
524	 12	37.0	7.2	 25
525	 12	31.0	5.2	 25
526	 12	33.3	4.9	 20
527	 12	70.0	10.4	 25
528	 12	36.0	6.9	 25
529	 12	38.0	6.1	 20
530	 12	66.0	10.2	 25
531	 12	33.0	7.7	 25
532	 12	40.3	8.0	 20
533	 12	33.0	5.6	 25
534	 12	40.0	8.6	 25
535	 12	36.5	7.8	 20
536	 12	33.3	5.3	 20
537	 12	53.8	10.3	 20
538	 12	41.3	7.2	 16
539	 12	40.3	8.0	 20
540	 12	40.0	7.0	 20
541	 12	35.0	6.3	 16
542	 12	46.3	6.0	 20
543	 12	48.0	8.3	 25
544	 12	320.0	26.4	 20
545	 12	36.0	5.1	 25
546	 12	53.0	12.7	 25
547	 12	191.5	34.4	 20
548	 12	70.0	16.0	 25
549	 12	36.0	8.4	 25
550	 12	34.0	6.9	 20
551	 12	32.0	5.8	 25
552	 12	43.0	8.3	 25
553	 12	63.5	12.4	 20
554	 12	38.0	7.6	 25
555	 12	37.5	7.5	 20
556	 12	33.0	5.7	 16
557	 12	41.3	7.6	 20
558	 12	28.3	4.3	 20
559	 12	38.0	8.9	 16
560	 12	38.3	8.2	 20
561	 12	36.0	6.4	 25
562	 12	40.5	8.4	 20
563	 12	40.0	7.1	 25
564	 12	43.0	7.7	 25
565	 12	34.0	6.7	 20
566	 12	37.0	7.3	 25
567	 12	32.0	5.3	 25
568	 12	106.5	18.1	 20
569	 12	42.0	8.1	 25
570	 12	34.0	7.3	 25
571	 12	33.0	6.1	 20
572	 12	30.0	6.3	 25
573	 12	28.0	4.3	 25
574	 12	46.3	8.9	 16
575	 12	36.3	7.6	 20
576	 12	61.5	11.1	 20
577	 12	35.5	8.9	 16
578	 12	44.0	5.9	 20
579	 12	48.3	8.2	 20
580	 12	55.8	12.8	 20
581	 12	35.0	6.8	 25
582	 12	32.0	5.5	 25
583	 12	36.3	7.5	 20
584	 12	39.0	7.1	 25
585	 12	47.0	10.0	 25
586	 12	37.0	7.5	 20
587	 12	42.0	7.2	 25
588	 12	39.0	6.5	 25
589	 12	33.3	5.7	 20
590	 12	33.0	7.9	 25
591	 12	60.0	10.1	 25
592	 12	59.3	14.4	 20
593	 12	41.3	5.7	 20
594	 12	40.5	8.8	 20
595	 12	49.3	9.7	 16
596	 12	36.0	9.4	 20
597	 12	32.0	6.0	 16
598	 12	33.0	6.5	 20
599	 12	36.0	7.1	 25
600	 12	38.0	6.3	 20
601	 12	67.0	11.6	 25
602	 12	33.0	6.7	 25
603	 12	33.3	5.6	 20
604	 12	43.0	7.6	 25
605	 12	45.0	9.4	 25
606	 12	47.0	6.5	 20
607	 12	64.0	10.6	 25
608	 12	108.0	17.6	 25
609	 12	40.0	4.4	 20
610	 12	34.0	8.2	 25
611	 12	40.0	6.5	 25
612	 12	44.3	6.3	 16
613	 12	38.3	8.4	 20
614	 12	34.5	5.2	 20
615	 12	41.8	6.8	 16
616	 12	65.5	11.3	 20
617	 12	243.3	32.1	 20
618	 12	136.5	21.9	 20
619	 12	30.0	5.1	 25
620	 12	33.0	7.0	 25
621	 12	147.5	17.7	 20
622	 12	161.0	20.6	 25
623	 12	126.0	29.6	 25
624	 12	39.3	6.8	 20
625	 12	38.0	7.9	 25
626	 12	34.0	6.7	 25
627	 12	31.0	8.2	 20
628	 12	47.0	7.6	 25
629	 12	37.0	6.2	 25
630	 12	38.5	5.7	 16
631	 12	36.0	7.5	 20
632	 12	33.0	7.2	 20
633	 12	113.0	17.4	 16
634	 12	32.0	6.0	 20
635	 12	34.3	7.5	 20
636	 12	33.3	10.6	 16
637	 12	34.0	5.4	 25
638	 12	52.0	8.7	 25
639	 12	3846.0	427.5	 20
  0	 13	43.3	7.1	 20
  1	 13	43.5	7.0	 20
  2	 13	31.5	4.7	 16
  3	 13	187.0	29.1	 25
  4	 13	32.0	6.1	 25
  5	 13	75.5	12.4	 20
  6	 13	46.0	9.9	 25
  7	 13	122.0	24.9	 25
  8	 13	53.5	10.9	 20
  9	 13	59.0	9.6	 25
 10	 13	40.0	7.0	 25
 11	 13	64.3	10.9	 20
 12	 13	53.0	11.5	 25
 13	 13	38.0	7.3	 25
 14	 13	33.5	7.7	 20
 15	 13	48.0	8.4	 25
 16	 13	271.3	29.9	 20
 17	 13	45.3	6.1	 16
 18	 13	38.0	7.4	 20
 19	 13	33.3	7.3	 20
 20	 13	85.0	11.1	 16
 21	 13	34.0	7.4	 20
 22	 13	46.3	9.7	 20
 23	 13	92.0	19.9	 25
 24	 13	88.0	18.9	 25
 25	 13	86.8	17.6	 20
 26	 13	33.0	6.0	 25
 27	 13	51.0	11.1	 25
 28	 13	65.8	9.9	 20
 29	 13	64.0	11.9	 25
 30	 13	93.0	17.3	 25
 31	 13	88.3	15.6	 20
 32	 13	56.0	16.7	 25
 33	 13	63.0	15.1	 25
 34	 13	37.3	8.5	 20
 35	 13	49.5	10.1	 20
 36	 13	36.5	7.1	 20
 37	 13	57.8	8.7	 16
 38	 13	253.0	68.5	 20
 39	 13	74.3	15.6	 20
 40	 13	100.3	16.4	 16
 41	 13	61.0	10.3	 25
 42	 13	55.0	10.2	 25
 43	 13	150.0	19.5	 20
 44	 13	67.0	13.0	 25
 45	 13	50.0	9.5	 25
 46	 13	44.3	7.8	 20
 47	 13	46.0	9.9	 25
 48	 13	78.0	13.8	 25
 49	 13	50.0	7.7	 20
 50	 13	57.0	13.5	 25
 51	 13	45.0	9.8	 25
 52	 13	61.8	9.3	 20
 53	 13	78.0	20.4	 25
 54	 13	180.3	37.7	 20
 55	 13	43.0	7.7	 16
 56	 13	67.3	15.1	 20
 57	 13	32.0	5.7	 20
 58	 13	69.8	19.2	 16
 59	 13	197.8	27.5	 20
 60	 13	38.0	10.2	 25
 61	 13	57.8	12.3	 20
 62	 13	65.0	10.9	 25
 63	 13	50.0	10.5	 25
 64	 13	76.3	16.4	 20
 65	 13	50.0	7.3	 25
 66	 13	60.0	8.2	 25
 67	 13	85.3	17.7	 20
 68	 13	77.0	16.5	 25
 69	 13	77.0	14.3	 25
 70	 13	115.8	16.0	 20
 71	 13	712.0	137.3	 25
 72	 13	153.5	29.9	 20
 73	 13	50.5	9.2	 16
 74	 13	46.0	10.3	 20
 75	 13	47.5	9.0	 20
 76	 13	78.5	17.1	 16
 77	 13	44.3	9.1	 20
 78	 13	41.3	7.9	 20
 79	 13	44.5	8.6	 20
 80	 13	68.0	13.5	 25
 81	 13	40.0	9.3	 25
 82	 13	191.3	23.2	 20
 83	 13	195.0	48.7	 25
 84	 13	47.0	8.9	 25
 85	 13	33.0	8.9	 20
 86	 13	71.0	17.0	 25
 87	 13	404.0	67.2	 25
 88	 13	82.5	12.8	 20
 89	 13	48.0	9.8	 25
 90	 13	140.0	27.0	 25
 91	 13	237.3	40.2	 16
 92	 13	174.8	38.5	 20
 93	 13	46.3	7.9	 20
 94	 13	70.3	12.8	 16
 95	 13	305.0	47.2	 20
 96	 13	47.8	9.4	 20
 97	 13	49.3	10.6	 20
 98	 13	56.0	8.4	 25
 99	 13	46.0	8.0	 25
100	 13	39.0	9.2	 20
101	 13	111.0	19.7	 25
102	 13	136.3	35.9	 20
103	 13	35.0	6.8	 25
104	 13	42.0	13.4	 25
105	 13	60.0	11.9	 20
106	 13	57.0	12.8	 25
107	 13	85.0	15.8	 25
108	 13	57.5	10.6	 20
109	 13	33.0	6.5	 25
110	 13	46.0	8.6	 20
111	 13	71.5	13.4	 16
112	 13	194.0	36.7	 20
113	 13	39.8	7.8	 20
114	 13	62.0	10.4	 16
115	 13	69.3	8.2	 20
116	 13	88.0	19.1	 25
117	 13	36.3	7.2	 20
118	 13	76.0	14.8	 25
119	 13	59.0	9.0	 25
120	 13	41.0	6.7	 20
121	 13	88.0	18.8	 25
122	 13	151.0	44.2	 25
123	 13	97.0	23.0	 20
124	 13	38.0	8.1	 25
125	 13	37.0	5.8	 25
126	 13	66.3	13.2	 20
127	 13	410.0	134.7	 25
128	 13	214.0	60.0	 25
129	 13	107.8	15.7	 16
130	 13	429.8	56.8	 20
131	 13	597.0	73.2	 20
132	 13	2086.8	198.5	 16
133	 13	1164.5	79.0	 20
134	 13	250.5	27.8	 20
135	 13	443.3	70.5	 20
136	 13	587.0	99.1	 25
137	 13	471.0	66.9	 25
138	 13	173.0	27.2	 20
139	 13	244.0	55.5	 25
140	 13	283.0	38.0	 25
141	 13	1677.8	166.4	 20
142	 13	177.0	45.6	 25
143	 13	41.0	8.1	 25
144	 13	63.3	15.4	 20
145	 13	165.0	53.8	 25
146	 13	267.0	69.8	 25
147	 13	173.3	49.8	 20
148	 13	56.0	11.6	 20
149	 13	208.3	43.2	 20
150	 13	73.3	11.2	 16
151	 13	338.5	90.2	 20
152	 13	263.5	47.7	 20
153	 13	49.5	8.2	 16
154	 13	243.0	76.3	 25
155	 13	97.0	21.0	 25
156	 13	90.0	19.0	 20
157	 13	215.0	59.3	 25
158	 13	44.0	8.9	 25
159	 13	156.0	42.9	 20
160	 13	97.0	29.0	 25
161	 13	52.0	10.0	 25
162	 13	42.8	7.9	 20
163	 13	589.0	178.7	 25
164	 13	1036.0	231.5	 25
165	 13	1331.0	276.7	 20
166	 13	114.8	24.6	 20
167	 13	1330.3	253.1	 20
168	 13	302.3	49.5	 16
169	 13	54.5	12.7	 20
170	 13	44.3	6.6	 20
171	 13	249.0	33.1	 16
172	 13	593.3	167.1	 20
173	 13	622.0	138.3	 25
174	 13	129.3	19.7	 20
175	 13	194.0	56.3	 25
176	 13	1086.0	163.4	 25
177	 13	121.3	17.1	 20
178	 13	37.0	5.6	 25
179	 13	169.0	38.3	 25
180	 13	41.0	7.2	 20
181	 13	35.0	6.5	 25
182	 13	45.3	11.4	 20
183	 13	59.0	10.1	 25
184	 13	35.0	6.3	 25
185	 13	39.8	11.6	 16
186	 13	35.0	6.9	 20
187	 13	38.3	8.0	 20
188	 13	32.0	7.6	 16
189	 13	30.3	7.2	 20
190	 13	51.0	7.2	 20
191	 13	42.3	6.8	 16
192	 13	49.0	10.5	 25
193	 13	44.0	6.7	 25
194	 13	37.5	7.9	 20
195	 13	32.0	6.0	 25
196	 13	36.0	7.3	 25
197	 13	32.3	6.5	 20
198	 13	36.0	6.4	 25
199	 13	37.0	7.6	 25
200	 13	34.3	7.6	 20
201	 13	33.0	6.0	 25
202	 13	40.0	7.4	 25
203	 13	33.0	6.6	 20
204	 13	34.3	6.7	 20
205	 13	38.8	5.5	 20
206	 13	33.3	7.7	 16
207	 13	41.3	8.7	 20
208	 13	39.0	8.4	 20
209	 13	157.5	24.7	 16
210	 13	39.0	7.0	 25
211	 13	1297.0	151.5	 25
212	 13	36.0	7.2	 20
213	 13	38.0	7.5	 25
214	 13	54.0	9.6	 25
215	 13	40.3	7.7	 20
216	 13	69.0	11.3	 25
217	 13	33.0	6.1	 25
218	 13	43.0	7.6	 20
219	 13	42.0	8.1	 25
220	 13	33.0	7.4	 25
221	 13	101.0	19.9	 20
222	 13	67.0	15.2	 25
223	 13	34.0	6.5	 20
224	 13	33.5	6.7	 16
225	 13	36.0	6.7	 20
226	 13	38.3	12.7	 20
227	 13	32.3	4.7	 16
228	 13	35.5	5.5	 20
229	 13	39.0	7.2	 25
230	 13	39.8	8.1	 20
231	 13	29.0	5.2	 25
232	 13	36.0	7.0	 25
233	 13	33.3	8.3	 20
234	 13	85.0	17.0	 25
235	 13	49.0	9.9	 25
236	 13	36.8	7.6	 20
237	 13	33.0	8.1	 25
238	 13	30.0	7.1	 25
239	 13	39.0	7.9	 20
240	 13	33.0	6.0	 25
241	 13	36.0	7.6	 25
242	 13	52.0	10.7	 16
243	 13	41.5	8.5	 20
244	 13	34.3	10.4	 20
245	 13	34.3	7.2	 16
246	 13	38.0	7.6	 20
247	 13	35.3	7.1	 20
248	 13	29.0	4.0	 20
249	 13	36.0	6.0	 25
250	 13	35.0	6.5	 25
251	 13	51.5	8.0	 20
252	 13	32.0	7.7	 25
253	 13	31.0	4.8	 25
254	 13	35.0	6.1	 20
255	 13	28.0	4.9	 25
256	 13	32.0	5.6	 25
257	 13	43.3	7.3	 20
258	 13	40.0	9.3	 25
259	 13	35.0	6.7	 25
260	 13	32.3	3.9	 16
261	 13	65.8	12.4	 20
262	 13	180.3	26.1	 16
263	 13	47.8	10.7	 20
264	 13	71.3	7.5	 20
265	 13	38.5	8.4	 16
266	 13	37.3	6.7	 20
267	 13	73.0	14.1	 25
268	 13	30.3	5.8	 20
269	 13	64.0	12.8	 25
270	 13	31.0	5.4	 25
271	 13	47.3	8.1	 20
272	 13	36.0	6.8	 25
273	 13	33.0	5.6	 25
274	 13	36.0	7.2	 20
275	 13	32.0	4.8	 25
276	 13	31.0	5.3	 25
277	 13	33.0	5.7	 20
278	 13	50.0	11.2	 25
279	 13	184.5	27.8	 20
280	 13	146.0	17.8	 16
281	 13	37.0	7.5	 20
282	 13	30.5	5.9	 20
283	 13	33.0	5.4	 16
284	 13	41.0	8.9	 20
285	 13	44.0	9.3	 20
286	 13	35.5	11.3	 20
287	 13	35.0	7.9	 25
288	 13	36.0	6.8	 25
289	 13	57.3	9.7	 20
290	 13	58.0	8.0	 25
291	 13	38.0	5.4	 25
292	 13	62.8	10.3	 20
293	 13	46.0	9.0	 25
294	 13	34.0	5.0	 25
295	 13	33.3	7.1	 20
296	 13	38.0	8.2	 25
297	 13	30.0	6.9	 25
298	 13	34.3	6.1	 16
299	 13	36.3	7.6	 20
300	 13	45.3	8.9	 20
301	 13	35.5	6.5	 16
302	 13	40.5	10.4	 20
303	 13	39.5	8.9	 20
304	 13	41.3	6.7	 20
305	 13	37.0	6.5	 25
306	 13	41.0	7.8	 25
307	 13	46.3	7.2	 20
308	 13	68.0	11.0	 25
309	 13	82.0	12.0	 25
310	 13	40.5	8.3	 20
311	 13	49.0	9.5	 25
312	 13	40.0	6.9	 25
313	 13	40.8	9.1	 20
314	 13	39.0	36.2	 25
315	 13	41.0	8.9	 25
316	 13	34.5	6.3	 20
317	 13	39.5	7.9	 20
318	 13	35.3	5.8	 20
319	 13	33.5	9.6	 16
320	 13	42.3	8.2	 20
321	 13	35.0	7.8	 20
322	 13	53.3	7.1	 16
323	 13	58.0	9.3	 25
324	 13	30.0	4.1	 25
325	 13	40.3	6.7	 20
326	 13	36.0	7.1	 25
327	 13	45.0	6.4	 25
328	 13	84.8	9.9	 20
329	 13	40.0	7.5	 25
330	 13	44.0	9.8	 25
331	 13	37.0	6.6	 20
332	 13	43.0	7.7	 25
333	 13	51.0	9.1	 25
334	 13	45.0	7.3	 20
335	 13	74.0	13.4	 25
336	 13	40.0	8.8	 20
337	 13	35.0	6.5	 16
338	 13	38.5	8.8	 20
339	 13	55.5	10.0	 20
340	 13	34.3	8.5	 16
341	 13	69.0	10.6	 20
342	 13	42.0	6.9	 20
343	 13	65.0	13.1	 25
344	 13	45.0	8.3	 25
345	 13	49.3	8.2	 20
346	 13	43.0	9.0	 25
347	 13	40.0	6.6	 25
348	 13	111.3	12.7	 20
349	 13	34.0	8.6	 25
350	 13	53.0	8.7	 25
351	 13	50.3	8.0	 20
352	 13	81.0	13.5	 25
353	 13	69.0	10.9	 25
354	 13	60.0	12.3	 20
355	 13	58.3	8.6	 20
356	 13	55.5	9.8	 20
357	 13	39.5	10.3	 16
358	 13	72.0	13.4	 20
359	 13	64.0	8.3	 20
360	 13	37.0	5.9	 16
361	 13	37.0	8.3	 25
362	 13	84.0	13.6	 25
363	 13	35.0	7.8	 20
364	 13	32.0	6.7	 25
365	 13	33.0	5.5	 25
366	 13	34.8	7.3	 20
367	 13	41.0	8.2	 25
368	 13	38.0	7.7	 25
369	 13	58.0	9.3	 20
370	 13	48.0	9.4	 25
371	 13	79.0	12.0	 25
372	 13	38.0	8.5	 20
373	 13	65.0	10.8	 20
374	 13	40.5	7.5	 20
375	 13	52.8	10.8	 16
376	 13	99.5	20.9	 20
377	 13	46.8	9.9	 20
378	 13	41.3	8.2	 16
379	 13	36.5	8.7	 20
380	 13	33.0	6.4	 25
381	 13	41.0	9.0	 20
382	 13	37.0	8.1	 25
383	 13	34.0	7.4	 25
384	 13	219.5	20.5	 20
385	 13	42.0	7.8	 25
386	 13	48.0	8.2	 25
387	 13	39.0	6.5	 20
388	 13	38.0	7.8	 25
389	 13	32.0	5.3	 25
390	 13	31.3	5.0	 20
391	 13	35.0	6.5	 25
392	 13	34.3	7.0	 20
393	 13	36.5	6.4	 16
394	 13	94.3	12.7	 20
395	 13	31.3	4.5	 20
396	 13	38.0	6.4	 16
397	 13	52.8	12.5	 20
398	 13	34.0	7.6	 25
399	 13	36.0	6.4	 20
400	 13	42.0	7.6	 25
401	 13	59.0	11.3	 25
402	 13	71.3	6.9	 20
403	 13	58.0	14.0	 25
404	 13	40.0	6.8	 25
405	 13	63.3	11.6	 20
406	 13	34.0	7.2	 25
407	 13	32.0	5.4	 25
408	 13	36.0	6.2	 20
409	 13	49.0	8.7	 25
410	 13	52.0	10.2	 25
411	 13	36.3	5.3	 16
412	 13	36.3	6.1	 20
413	 13	106.3	11.3	 20
414	 13	38.5	9.1	 16
415	 13	74.5	14.6	 20
416	 13	105.3	13.5	 20
417	 13	61.8	13.8	 20
418	 13	39.0	7.9	 25
419	 13	58.0	12.0	 25
420	 13	155.0	22.2	 20
421	 13	34.0	7.4	 25
422	 13	30.3	4.8	 20
423	 13	50.0	10.0	 25
424	 13	117.0	14.3	 25
425	 13	51.0	9.6	 20
426	 13	42.0	7.7	 25
427	 13	31.0	6.2	 25
428	 13	33.0	7.1	 20
429	 13	55.0	12.4	 25
430	 13	41.8	7.5	 20
431	 13	33.5	7.1	 16
432	 13	41.0	6.8	 20
433	 13	56.3	8.7	 20
434	 13	36.5	5.2	 16
435	 13	37.0	6.4	 20
436	 13	39.0	6.6	 25
437	 13	44.5	8.9	 20
438	 13	123.0	17.1	 25
439	 13	34.0	6.3	 25
440	 13	65.3	12.0	 20
441	 13	29.0	5.2	 25
442	 13	31.0	6.1	 25
443	 13	37.0	6.3	 20
444	 13	123.0	17.6	 25
445	 13	48.0	9.1	 25
446	 13	41.0	8.0	 20
447	 13	42.0	10.0	 25
448	 13	35.0	5.9	 25
449	 13	35.5	5.5	 16
450	 13	33.3	6.1	 20
451	 13	54.3	16.6	 20
452	 13	37.5	7.2	 16
453	 13	29.5	6.9	 20
454	 13	48.3	8.8	 20
455	 13	58.5	11.0	 20
456	 13	52.0	9.4	 25
457	 13	72.0	14.5	 25
458	 13	34.0	6.6	 20
459	 13	34.0	7.7	 25
460	 13	51.0	12.1	 25
461	 13	42.8	8.3	 20
462	 13	34.0	9.8	 25
463	 13	34.0	5.9	 25
464	 13	38.3	5.9	 20
465	 13	32.0	6.3	 25
466	 13	33.0	6.7	 25
467	 13	37.5	6.3	 16
468	 13	34.3	4.6	 20
469	 13	40.8	8.2	 20
470	 13	34.5	6.2	 16
471	 13	45.0	10.6	 20
472	 13	39.0	8.1	 20
473	 13	34.0	6.1	 16
474	 13	73.0	14.1	 25
475	 13	40.0	8.0	 25
476	 13	37.3	6.6	 20
477	 13	39.0	7.5	 25
478	 13	33.0	6.2	 25
479	 13	55.3	11.3	 20
480	 13	38.0	7.3	 25
481	 13	70.0	12.4	 25
482	 13	93.8	15.8	 20
483	 13	80.0	19.5	 25
484	 13	139.0	21.9	 25
485	 13	79.3	16.5	 20
486	 13	206.0	28.4	 20
487	 13	55.3	8.1	 20
488	 13	40.3	6.9	 16
489	 13	43.5	8.4	 20
490	 13	66.3	14.3	 20
491	 13	31.0	5.3	 16
492	 13	30.3	5.7	 20
493	 13	31.0	4.8	 25
494	 13	39.0	8.5	 20
495	 13	36.0	6.7	 25
496	 13	40.0	7.7	 25
497	 13	35.0	7.2	 20
498	 13	44.0	9.2	 25
499	 13	40.0	13.7	 25
500	 13	40.5	6.1	 20
501	 13	51.0	7.9	 25
502	 13	43.8	9.0	 20
503	 13	46.0	7.5	 25
504	 13	50.0	11.3	 25
505	 13	51.5	7.4	 16
506	 13	60.8	12.8	 20
507	 13	155.8	21.3	 20
508	 13	44.3	6.1	 16
509	 13	51.3	8.4	 20
510	 13	33.8	5.6	 20
511	 13	34.3	6.4	 20
512	 13	48.0	11.6	 25
513	 13	53.0	11.0	 25
514	 13	35.8	18.6	 20
515	 13	50.0	9.2	 25
516	 13	66.0	12.5	 25
517	 13	100.8	16.7	 20
518	 13	39.0	8.2	 25
519	 13	37.0	8.3	 25
520	 13	32.0	6.0	 20
521	 13	40.0	6.1	 25
522	 13	34.0	6.9	 25
523	 13	36.5	7.0	 20
524	 13	34.0	6.9	 20
525	 13	38.5	5.5	 20
526	 13	36.0	6.1	 16
527	 13	174.8	26.4	 20
528	 13	35.3	5.4	 20
529	 13	33.5	8.3	 16
530	 13	43.0	7.3	 25
531	 13	39.0	10.8	 25
532	 13	44.0	8.3	 20
533	 13	48.0	10.0	 25
534	 13	36.0	5.8	 25
535	 13	38.0	7.7	 20
536	 13	36.0	9.4	 25
537	 13	44.0	8.8	 25
538	 13	36.0	5.6	 20
539	 13	47.0	10.4	 25
540	 13	38.0	9.2	 25
541	 13	32.0	7.0	 20
542	 13	33.0	5.6	 25
543	 13	51.3	11.9	 20
544	 13	1040.0	81.1	 16
545	 13	38.3	7.7	 20
546	 13	49.3	9.3	 20
547	 13	151.5	14.6	 16
548	 13	143.8	20.7	 20
549	 13	37.0	7.0	 25
550	 13	34.8	7.2	 20
551	 13	32.0	5.0	 25
552	 13	36.0	6.1	 25
553	 13	44.5	10.0	 20
554	 13	31.0	6.5	 25
555	 13	35.0	7.1	 25
556	 13	33.5	8.4	 20
557	 13	49.0	8.4	 25
558	 13	29.0	5.0	 25
559	 13	30.5	5.9	 20
560	 13	33.0	6.6	 25
561	 13	37.3	6.1	 20
562	 13	33.0	4.2	 16
563	 13	35.5	5.7	 20
564	 13	57.5	7.5	 20
565	 13	36.5	6.7	 16
566	 13	60.3	11.2	 20
567	 13	33.5	6.4	 20
568	 13	36.0	5.7	 20
569	 13	42.0	9.1	 25
570	 13	37.0	7.4	 25
571	 13	34.5	7.2	 20
572	 13	34.0	7.4	 25
573	 13	34.0	6.8	 25
574	 13	40.3	8.7	 20
575	 13	31.0	6.9	 25
576	 13	44.0	8.1	 25
577	 13	37.3	6.5	 20
578	 13	37.0	7.4	 25
579	 13	59.0	9.7	 25
580	 13	48.8	10.7	 16
581	 13	36.5	9.8	 20
582	 13	40.0	14.5	 16
583	 13	39.0	5.6	 20
584	 13	35.0	7.1	 20
585	 13	116.5	14.5	 16
586	 13	39.3	8.6	 20
587	 13	65.0	11.5	 25
588	 13	43.0	7.1	 20
589	 13	36.0	5.8	 25
590	 13	30.0	5.9	 25
591	 13	42.3	10.5	 20
592	 13	57.0	12.0	 25
593	 13	36.0	7.3	 25
594	 13	64.3	15.1	 20
595	 13	53.0	8.7	 25
596	 13	36.0	6.9	 25
597	 13	35.0	6.4	 20
598	 13	38.0	6.0	 25
599	 13	38.0	6.3	 20
600	 13	31.0	5.0	 16
601	 13	41.0	5.7	 20
602	 13	33.5	8.0	 20
603	 13	33.0	5.2	 16
604	 13	41.0	8.4	 20
605	 13	41.0	7.4	 25
606	 13	54.0	8.5	 20
607	 13	62.0	8.8	 25
608	 13	56.0	11.1	 25
609	 13	37.0	6.5	 20
610	 13	34.0	6.7	 25
611	 13	36.0	8.3	 25
612	 13	50.0	9.0	 20
613	 13	37.0	10.0	 25
614	 13	43.0	8.2	 25
615	 13	42.0	8.5	 20
616	 13	43.0	8.2	 25
617	 13	153.0	27.8	 25
618	 13	45.8	8.6	 16
619	 13	36.3	5.5	 20
620	 13	35.0	7.0	 20
621	 13	96.5	16.0	 16
622	 13	82.3	10.3	 20
623	 13	57.0	8.1	 20
624	 13	46.5	9.3	 20
625	 13	34.0	6.2	 25
626	 13	32.0	6.8	 25
627	 13	32.3	5.3	 20
628	 13	39.0	7.7	 25
629	 13	32.0	6.4	 25
630	 13	40.0	8.3	 20
631	 13	32.0	6.0	 25
632	 13	32.0	6.3	 25
633	 13	47.0	11.6	 20
634	 13	33.0	6.4	 25
635	 13	34.0	5.9	 25
636	 13	37.8	6.3	 20
637	 13	33.3	5.2	 20
638	 13	49.3	9.9	 20
639	 13	41.3	7.3	 16
  0	 14	4095.0	613.4	 25
  1	 14	73.0	11.6	 25
  2	 14	58.8	11.6	 20
  3	 14	38.5	7.4	 20
  4	 14	35.8	5.1	 20
  5	 14	33.3	5.7	 16
  6	 14	38.5	7.7	 20
  7	 14	91.5	14.6	 20
  8	 14	40.8	6.0	 16
  9	 14	37.3	6.8	 20
 10	 14	51.5	10.9	 20
 11	 14	437.0	74.3	 25
 12	 14	641.0	94.9	 25
 13	 14	426.0	41.4	 20
 14	 14	54.0	9.7	 25
 15	 14	56.0	8.4	 25
 16	 14	43.0	7.7	 20
 17	 14	39.0	7.9	 25
 18	 14	50.0	9.3	 25
 19	 14	274.0	39.9	 20
 20	 14	117.0	44.6	 25
 21	 14	321.0	40.0	 25
 22	 14	67.0	13.6	 16
 23	 14	33.3	7.0	 20
 24	 14	43.3	6.7	 20
 25	 14	74.0	7.4	 16
 26	 14	70.8	10.8	 20
 27	 14	43.5	9.5	 20
 28	 14	55.3	10.7	 16
 29	 14	146.0	26.6	 25
 30	 14	115.0	18.9	 25
 31	 14	43.0	9.0	 20
 32	 14	80.0	18.1	 25
 33	 14	34.0	7.9	 25
 34	 14	32.3	6.7	 20
 35	 14	45.0	8.5	 25
 36	 14	69.0	10.9	 25
 37	 14	43.0	9.9	 20
 38	 14	65.0	14.0	 25
 39	 14	250.0	31.9	 25
 40	 14	39.3	8.7	 20
 41	 14	38.5	9.0	 20
 42	 14	37.3	6.2	 20
 43	 14	46.3	11.2	 16
 44	 14	39.5	8.5	 20
 45	 14	44.0	7.5	 20
 46	 14	52.0	9.0	 16
 47	 14	136.0	22.5	 25
 48	 14	114.0	16.6	 25
 49	 14	108.3	14.2	 20
 50	 14	88.0	17.4	 25
 51	 14	67.0	10.5	 25
 52	 14	95.0	14.7	 20
 53	 14	89.0	11.3	 25
 54	 14	40.0	5.9	 25
 55	 14	57.5	9.6	 20
 56	 14	47.0	8.9	 25
 57	 14	42.0	7.8	 25
 58	 14	40.3	7.4	 20
 59	 14	49.0	10.3	 25
 60	 14	77.3	8.3	 20
 61	 14	111.0	11.4	 16
 62	 14	57.0	10.3	 20
 63	 14	144.8	18.0	 20
 64	 14	199.8	21.4	 16
 65	 14	46.5	8.5	 20
 66	 14	51.0	7.7	 25
 67	 14	50.8	9.9	 20
 68	 14	36.0	5.9	 25
 69	 14	39.0	7.7	 25
 70	 14	129.3	16.0	 20
 71	 14	131.0	41.3	 25
 72	 14	86.0	19.4	 25
 73	 14	40.0	8.5	 20
 74	 14	36.0	6.5	 25
 75	 14	119.0	18.1	 25
 76	 14	77.5	12.8	 20
 77	 14	55.0	9.8	 25
 78	 14	37.0	7.2	 25
 79	 14	37.3	8.3	 16
 80	 14	40.3	7.1	 20
 81	 14	1276.0	262.9	 20
 82	 14	82.3	14.0	 16
 83	 14	79.5	16.0	 20
 84	 14	54.3	15.0	 20
 85	 14	31.3	5.5	 20
 86	 14	41.0	7.5	 25
 87	 14	43.0	15.9	 25
 88	 14	47.8	7.6	 20
 89	 14	42.0	7.6	 25
 90	 14	38.5	8.1	 20
 91	 14	36.0	6.9	 25
 92	 14	49.0	7.6	 25
 93	 14	49.8	16.8	 20
 94	 14	35.0	7.7	 25
 95	 14	44.0	12.9	 25
 96	 14	111.0	21.1	 20
 97	 14	56.3	12.9	 20
 98	 14	35.8	8.3	 20
 99	 14	173.3	21.2	 16
100	 14	44.0	26.8	 20
101	 14	35.3	7.5	 20
102	 14	37.5	5.7	 16
103	 14	46.3	7.2	 20
104	 14	37.0	7.0	 25
105	 14	54.5	10.7	 20
106	 14	130.0	26.1	 25
107	 14	370.0	46.7	 25
108	 14	35.3	7.0	 20
109	 14	46.0	8.5	 25
110	 14	53.0	9.2	 25
111	 14	57.3	9.2	 20
112	 14	173.0	21.4	 25
113	 14	126.0	24.3	 25
114	 14	135.0	23.5	 20
115	 14	39.0	6.0	 25
116	 14	317.3	28.9	 20
117	 14	416.8	31.1	 16
118	 14	120.5	11.5	 20
119	 14	36.3	6.9	 20
120	 14	186.0	27.9	 16
121	 14	371.0	88.9	 20
122	 14	67.5	11.8	 20
123	 14	98.8	20.8	 20
124	 14	30.0	5.7	 25
125	 14	31.0	5.6	 25
126	 14	269.3	48.9	 20
127	 14	38.0	9.3	 25
128	 14	39.0	8.6	 25
129	 14	38.5	6.3	 20
130	 14	42.0	10.6	 25
131	 14	84.0	13.1	 25
132	 14	98.5	15.7	 20
133	 14	44.0	10.2	 25
134	 14	48.0	8.8	 25
135	 14	52.5	8.7	 16
136	 14	108.0	18.3	 20
137	 14	152.3	21.1	 20
138	 14	154.3	19.1	 16
139	 14	158.3	20.1	 20
140	 14	81.3	14.7	 20
141	 14	76.3	11.1	 20
142	 14	54.0	9.8	 25
143	 14	42.0	8.5	 25
144	 14	54.0	10.7	 20
145	 14	51.0	10.7	 25
146	 14	41.0	7.0	 25
147	 14	169.8	24.8	 20
148	 14	41.0	8.3	 25
149	 14	74.0	11.4	 25
150	 14	34.8	6.5	 20
151	 14	65.0	10.9	 25
152	 14	131.0	21.5	 25
153	 14	34.0	6.2	 20
154	 14	73.8	12.2	 20
155	 14	36.8	7.8	 20
156	 14	39.3	9.3	 16
157	 14	187.0	46.4	 20
158	 14	70.3	11.0	 20
159	 14	34.3	5.3	 16
160	 14	32.0	5.3	 25
161	 14	62.0	13.0	 25
162	 14	40.8	7.3	 20
163	 14	94.0	17.9	 25
164	 14	215.0	26.6	 25
165	 14	57.3	6.4	 20
166	 14	43.0	6.5	 25
167	 14	54.0	10.0	 25
168	 14	41.0	7.4	 20
169	 14	57.0	13.5	 25
170	 14	49.3	10.5	 20
171	 14	170.0	53.6	 25
172	 14	57.0	9.5	 25
173	 14	50.0	7.3	 16
174	 14	53.5	8.7	 20
175	 14	63.3	9.5	 20
176	 14	69.8	12.3	 16
177	 14	40.3	7.0	 20
178	 14	76.0	13.3	 20
179	 14	56.3	7.7	 20
180	 14	34.0	6.8	 25
181	 14	31.0	6.2	 25
182	 14	477.0	63.4	 20
183	 14	34.0	8.2	 25
184	 14	27.0	7.4	 25
185	 14	25.8	5.7	 20
186	 14	25.0	4.9	 25
187	 14	26.0	5.3	 25
188	 14	26.3	6.2	 20
189	 14	29.0	5.4	 25
190	 14	30.0	7.0	 25
191	 14	27.3	5.9	 20
192	 14	28.0	4.3	 20
193	 14	27.3	6.2	 20
194	 14	28.3	4.0	 16
195	 14	25.8	6.8	 20
196	 14	23.3	4.0	 20
197	 14	26.3	5.1	 16
198	 14	29.0	5.7	 25
199	 14	28.0	7.0	 25
200	 14	26.3	7.9	 20
201	 14	26.0	4.9	 25
202	 14	27.0	5.4	 25
203	 14	30.3	6.4	 20
204	 14	26.0	5.9	 25
205	 14	26.0	3.9	 25
206	 14	26.0	7.0	 20
207	 14	28.0	5.2	 25
208	 14	29.0	7.2	 25
209	 14	29.0	4.3	 20
210	 14	25.5	5.7	 20
211	 14	26.0	4.7	 20
212	 14	25.3	5.4	 16
213	 14	27.0	4.0	 20
214	 14	27.5	5.4	 20
215	 14	26.3	5.6	 16
216	 14	26.3	5.1	 20
217	 14	25.0	5.5	 25
218	 14	24.3	4.5	 20
219	 14	29.0	7.6	 25
220	 14	29.0	6.5	 25
221	 14	27.0	5.0	 20
222	 14	27.0	5.4	 25
223	 14	33.0	8.6	 25
224	 14	26.0	4.9	 20
225	 14	29.0	6.6	 25
226	 14	28.0	5.7	 25
227	 14	27.3	4.9	 20
228	 14	25.0	4.6	 25
229	 14	26.3	4.6	 20
230	 14	28.3	5.7	 16
231	 14	25.5	5.4	 20
232	 14	28.3	6.0	 20
233	 14	28.0	4.9	 16
234	 14	31.3	7.9	 20
235	 14	29.0	4.5	 25
236	 14	28.3	5.9	 20
237	 14	24.0	6.0	 25
238	 14	29.0	5.9	 25
239	 14	25.3	5.5	 20
240	 14	32.0	6.8	 25
241	 14	28.0	4.0	 25
242	 14	26.3	4.6	 20
243	 14	27.0	6.0	 25
244	 14	27.0	5.5	 25
245	 14	31.0	6.5	 20
246	 14	25.0	5.2	 25
247	 14	25.0	5.5	 25
248	 14	30.8	5.7	 16
249	 14	24.3	4.9	 20
250	 14	26.0	4.8	 16
251	 14	30.0	6.1	 20
252	 14	26.3	4.9	 20
253	 14	28.5	5.2	 16
254	 14	24.0	4.9	 25
255	 14	24.0	4.3	 25
256	 14	24.3	7.0	 20
257	 14	30.0	8.7	 25
258	 14	28.0	6.1	 25
259	 14	30.0	6.0	 20
260	 14	29.0	6.5	 25
261	 14	34.0	7.3	 25
262	 14	36.0	7.4	 20
263	 14	30.0	8.1	 25
264	 14	27.0	4.6	 25
265	 14	26.0	5.2	 20
266	 14	26.0	4.6	 25
267	 14	25.0	4.5	 20
268	 14	25.0	2.6	 16
269	 14	28.3	6.6	 20
270	 14	27.3	4.6	 20
271	 14	25.3	4.5	 16
272	 14	25.5	6.0	 20
273	 14	29.0	5.9	 25
274	 14	27.0	5.5	 20
275	 14	28.0	4.9	 25
276	 14	29.0	6.2	 25
277	 14	32.3	24.9	 20
278	 14	27.0	4.7	 25
279	 14	28.0	6.2	 25
280	 14	32.5	8.0	 20
281	 14	29.0	5.8	 25
282	 14	31.0	7.6	 25
283	 14	24.5	4.4	 20
284	 14	27.0	5.9	 25
285	 14	26.0	4.9	 25
286	 14	32.8	6.3	 16
287	 14	30.0	7.4	 20
288	 14	30.5	6.5	 20
289	 14	31.3	5.5	 16
290	 14	29.3	4.9	 20
291	 14	27.0	4.8	 20
292	 14	30.0	5.8	 20
293	 14	26.0	5.7	 25
294	 14	29.0	5.8	 25
295	 14	28.3	6.9	 20
296	 14	27.0	5.4	 25
297	 14	26.0	5.7	 25
298	 14	28.0	5.8	 20
299	 14	28.0	6.4	 25
300	 14	28.0	6.2	 25
301	 14	28.3	6.0	 20
302	 14	29.0	7.4	 25
303	 14	28.0	6.9	 25
304	 14	24.8	4.4	 16
305	 14	30.0	5.6	 20
306	 14	28.3	5.8	 20
307	 14	28.3	5.2	 16
308	 14	33.0	7.6	 20
309	 14	37.0	22.7	 20
310	 14	29.0	5.2	 16
311	 14	27.0	6.4	 25
312	 14	27.0	5.2	 25
313	 14	30.0	7.0	 20
314	 14	29.0	10.0	 25
315	 14	31.0	8.7	 25
316	 14	28.3	6.8	 20
317	 14	31.0	4.9	 25
318	 14	29.0	7.6	 25
319	 14	27.3	6.7	 20
320	 14	32.0	7.6	 25
321	 14	27.0	4.7	 25
322	 14	29.0	6.8	 20
323	 14	28.3	8.0	 20
324	 14	30.0	4.1	 20
325	 14	27.5	7.0	 16
326	 14	28.3	9.1	 20
327	 14	28.3	13.9	 20
328	 14	32.0	6.8	 16
329	 14	24.0	4.9	 25
330	 14	31.5	7.8	 20
331	 14	30.0	5.0	 25
332	 14	29.0	6.0	 25
333	 14	31.3	5.9	 20
334	 14	31.0	6.3	 25
335	 14	27.0	5.5	 25
336	 14	30.0	5.4	 20
337	 14	25.0	6.5	 25
338	 14	32.0	7.5	 25
339	 14	24.3	10.7	 20
340	 14	28.0	5.4	 25
341	 14	30.0	5.9	 25
342	 14	27.5	5.5	 16
343	 14	30.3	7.0	 20
344	 14	28.0	5.3	 20
345	 14	30.8	7.2	 16
346	 14	29.3	4.7	 20
347	 14	28.0	5.0	 20
348	 14	29.3	4.7	 20
349	 14	28.0	4.5	 25
350	 14	33.0	6.7	 25
351	 14	32.0	6.1	 20
352	 14	36.0	8.0	 25
353	 14	36.0	7.7	 25
354	 14	30.0	5.4	 20
355	 14	28.0	5.9	 25
356	 14	31.0	12.1	 25
357	 14	30.3	8.3	 20
358	 14	35.0	6.7	 25
359	 14	32.0	5.9	 25
360	 14	27.3	9.7	 20
361	 14	35.5	24.7	 20
362	 14	26.3	6.0	 20
363	 14	24.0	5.6	 16
364	 14	29.3	10.6	 20
365	 14	26.0	4.4	 20
366	 14	30.0	6.5	 16
367	 14	27.0	6.7	 25
368	 14	29.0	11.8	 25
369	 14	26.3	4.3	 20
370	 14	27.0	5.3	 25
371	 14	30.0	9.6	 25
372	 14	28.0	4.9	 20
373	 14	27.0	7.2	 25
374	 14	32.0	7.7	 25
375	 14	26.3	5.7	 20
376	 14	30.0	6.7	 25
377	 14	28.0	7.1	 25
378	 14	30.0	6.9	 20
379	 14	27.0	6.1	 25
380	 14	27.3	6.5	 20
381	 14	25.3	5.7	 16
382	 14	29.0	10.0	 20
383	 14	30.3	7.3	 20
384	 14	29.0	7.4	 16
385	 14	32.0	5.9	 20
386	 14	29.0	6.1	 25
387	 14	29.5	4.4	 20
388	 14	29.0	6.1	 25
389	 14	28.0	5.1	 25
390	 14	32.3	6.8	 20
391	 14	29.0	7.1	 25
392	 14	26.0	5.1	 25
393	 14	26.0	5.5	 20
394	 14	30.0	5.7	 25
395	 14	30.0	6.6	 25
396	 14	24.8	5.6	 20
397	 14	33.0	5.6	 25
398	 14	27.0	7.4	 20
399	 14	30.3	6.2	 16
400	 14	27.3	5.4	 20
401	 14	30.0	6.5	 20
402	 14	31.8	6.6	 16
403	 14	26.3	4.9	 20
404	 14	29.3	5.4	 20
405	 14	28.5	7.9	 20
406	 14	28.0	6.2	 25
407	 14	31.0	8.0	 25
408	 14	26.3	5.3	 20
409	 14	33.0	6.4	 25
410	 14	32.3	5.9	 20
411	 14	31.0	6.3	 25
412	 14	30.0	7.8	 25
413	 14	31.8	9.3	 20
414	 14	31.0	4.2	 25
415	 14	34.0	9.6	 25
416	 14	32.0	5.8	 20
417	 14	32.5	6.4	 20
418	 14	32.3	5.3	 20
419	 14	28.0	7.3	 16
420	 14	28.3	6.4	 20
421	 14	28.8	6.7	 20
422	 14	27.5	6.2	 16
423	 14	30.3	7.6	 20
424	 14	31.0	6.4	 25
425	 14	29.3	6.5	 20
426	 14	32.0	6.4	 25
427	 14	28.0	6.7	 25
428	 14	25.3	5.7	 20
429	 14	28.0	7.0	 25
430	 14	27.0	5.2	 25
431	 14	26.0	6.7	 20
432	 14	31.0	6.8	 25
433	 14	28.0	6.6	 25
434	 14	31.0	8.7	 20
435	 14	28.0	6.3	 25
436	 14	28.0	5.9	 20
437	 14	27.3	5.0	 16
438	 14	27.0	5.0	 20
439	 14	26.0	4.4	 20
440	 14	30.0	6.7	 16
441	 14	28.0	7.4	 20
442	 14	25.0	6.1	 25
443	 14	27.3	5.1	 20
444	 14	25.0	4.6	 25
445	 14	30.0	5.4	 25
446	 14	26.5	5.2	 20
447	 14	29.0	4.8	 25
448	 14	30.0	6.1	 25
449	 14	27.0	6.0	 20
450	 14	34.0	6.2	 25
451	 14	35.0	8.3	 25
452	 14	25.0	5.3	 20
453	 14	28.0	5.3	 25
454	 14	25.0	5.6	 25
455	 14	28.0	6.2	 16
456	 14	30.5	6.4	 20
457	 14	28.3	4.6	 20
458	 14	28.3	6.4	 16
459	 14	29.3	5.4	 20
460	 14	31.3	6.7	 20
461	 14	28.3	6.1	 20
462	 14	28.0	7.3	 25
463	 14	28.0	5.7	 25
464	 14	26.3	4.8	 20
465	 14	27.0	6.8	 25
466	 14	28.0	5.3	 25
467	 14	33.0	7.5	 20
468	 14	28.0	5.9	 25
469	 14	28.0	7.0	 25
470	 14	27.3	5.0	 20
471	 14	29.0	6.7	 25
472	 14	33.0	7.2	 25
473	 14	30.5	7.2	 20
474	 14	30.8	6.0	 20
475	 14	29.8	6.0	 20
476	 14	26.0	5.1	 16
477	 14	32.3	8.2	 20
478	 14	30.0	6.2	 20
479	 14	37.3	6.5	 16
480	 14	29.0	5.6	 25
481	 14	30.0	5.0	 25
482	 14	29.0	6.5	 20
483	 14	28.0	8.0	 25
484	 14	30.0	7.1	 25
485	 14	30.0	6.8	 20
486	 14	30.0	6.1	 25
487	 14	29.0	6.0	 25
488	 14	33.0	5.6	 20
489	 14	31.0	7.8	 25
490	 14	30.3	6.8	 20
491	 14	35.0	13.0	 25
492	 14	27.0	6.0	 25
493	 14	24.8	4.7	 16
494	 14	26.0	6.3	 20
495	 14	28.0	5.7	 20
496	 14	25.0	5.5	 16
497	 14	29.0	6.3	 20
498	 14	27.0	5.1	 20
499	 14	28.3	5.9	 20
500	 14	27.0	5.3	 25
501	 14	28.0	5.4	 25
502	 14	31.0	6.8	 20
503	 14	32.0	6.7	 25
504	 14	36.0	7.7	 25
505	 14	39.3	6.8	 20
506	 14	40.0	7.9	 25
507	 14	39.0	10.5	 25
508	 14	32.3	5.1	 20
509	 14	32.0	7.5	 25
510	 14	31.0	5.9	 25
511	 14	29.0	6.1	 16
512	 14	27.3	3.6	 20
513	 14	27.3	4.3	 20
514	 14	26.5	4.8	 16
515	 14	33.3	5.7	 20
516	 14	30.0	7.2	 20
517	 14	32.8	6.9	 16
518	 14	32.0	6.2	 25
519	 14	34.0	6.4	 25
520	 14	36.3	8.1	 20
521	 14	35.0	11.0	 25
522	 14	31.0	6.1	 25
523	 14	27.3	5.3	 20
524	 14	31.0	7.0	 25
525	 14	30.0	6.2	 25
526	 14	30.0	7.2	 20
527	 14	31.0	4.9	 25
528	 14	27.0	5.3	 25
529	 14	34.3	6.2	 20
530	 14	29.0	5.4	 20
531	 14	28.3	8.5	 20
532	 14	28.0	4.2	 16
533	 14	27.0	4.9	 20
534	 14	26.3	5.2	 20
535	 14	30.0	5.8	 16
536	 14	33.0	6.2	 25
537	 14	31.0	7.3	 25
538	 14	30.0	7.3	 20
539	 14	29.0	4.6	 25
540	 14	26.0	4.2	 25
541	 14	26.5	6.0	 20
542	 14	31.0	6.7	 25
543	 14	30.0	6.0	 25
544	 14	29.0	6.3	 20
545	 14	28.0	5.4	 25
546	 14	30.0	6.1	 25
547	 14	31.5	6.3	 20
548	 14	26.0	4.5	 25
549	 14	28.0	6.7	 20
550	 14	31.8	8.8	 16
551	 14	25.3	4.2	 20
552	 14	28.0	5.3	 20
553	 14	29.3	4.8	 16
554	 14	25.3	3.7	 20
555	 14	29.0	6.7	 25
556	 14	27.8	6.3	 20
557	 14	25.0	5.9	 25
558	 14	23.0	4.7	 25
559	 14	27.3	4.9	 20
560	 14	32.0	8.9	 25
561	 14	27.0	5.5	 25
562	 14	28.5	6.3	 20
563	 14	31.0	6.9	 25
564	 14	27.0	6.1	 25
565	 14	30.5	7.9	 20
566	 14	37.0	5.5	 25
567	 14	32.0	7.9	 25
568	 14	29.0	5.1	 16
569	 14	28.3	3.1	 20
570	 14	30.3	6.2	 16
571	 14	28.8	6.7	 20
572	 14	27.0	4.4	 20
573	 14	26.0	6.8	 16
574	 14	27.0	5.8	 25
575	 14	26.0	4.9	 25
576	 14	26.3	4.9	 20
577	 14	27.0	7.3	 25
578	 14	29.0	6.0	 25
579	 14	33.3	8.0	 20
580	 14	30.0	6.2	 25
581	 14	30.0	5.9	 25
582	 14	28.3	5.7	 20
583	 14	32.0	7.1	 25
584	 14	28.0	5.3	 25
585	 14	26.3	5.2	 20
586	 14	28.0	7.2	 25
587	 14	26.3	4.7	 20
588	 14	28.3	7.8	 16
589	 14	27.0	5.3	 20
590	 14	28.0	6.6	 20
591	 14	27.5	6.4	 16
592	 14	27.3	6.6	 20
593	 14	29.0	5.1	 25
594	 14	24.5	3.4	 20
595	 14	31.0	10.8	 25
596	 14	30.0	5.8	 25
597	 14	34.5	6.7	 20
598	 14	32.0	4.8	 25
599	 14	33.0	6.9	 25
600	 14	35.0	6.8	 20
601	 14	28.0	5.7	 25
602	 14	28.0	6.1	 25
603	 14	31.3	6.2	 20
604	 14	24.0	3.7	 25
605	 14	25.8	4.8	 20
606	 14	28.3	6.7	 16
607	 14	28.5	6.1	 20
608	 14	26.3	5.7	 20
609	 14	28.0	5.3	 16
610	 14	27.0	6.4	 20
611	 14	30.0	7.0	 20
612	 14	25.0	6.0	 20
613	 14	34.0	9.9	 25
614	 14	30.0	5.4	 25
615	 14	27.3	4.8	 20
616	 14	27.0	5.0	 25
617	 14	28.0	4.9	 25
618	 14	33.0	6.6	 20
619	 14	31.0	6.3	 25
620	 14	30.0	5.5	 25
621	 14	32.0	5.7	 20
622	 14	30.0	4.8	 25
623	 14	30.0	6.8	 25
624	 14	28.0	5.5	 16
625	 14	29.5	6.4	 20
626	 14	26.0	4.1	 20
627	 14	23.3	3.6	 16
628	 14	26.5	6.6	 20
629	 14	28.3	6.9	 20
630	 14	28.0	6.0	 20
631	 14	32.0	8.1	 25
632	 14	28.0	6.6	 25
633	 14	24.3	3.9	 20
634	 14	26.0	4.8	 25
635	 14	33.0	6.0	 25
636	 14	30.8	6.2	 20
637	 14	31.0	7.1	 25
638	 14	44.0	11.7	 25
639	 14	4063.3	725.1	 20
  0	 15	45.0	8.2	 25
  1	 15	58.0	11.7	 20
  2	 15	72.0	11.9	 25
  3	 15	37.0	8.3	 25
  4	 15	39.0	5.1	 20
  5	 15	33.0	6.1	 25
  6	 15	38.0	7.4	 25
  7	 15	149.8	19.7	 20
  8	 15	96.0	17.5	 25
  9	 15	37.0	7.8	 25
 10	 15	111.3	15.7	 16
 11	 15	302.3	32.2	 20
 12	 15	116.0	18.2	 20
 13	 15	91.3	10.5	 16
 14	 15	79.5	14.3	 20
 15	 15	42.3	7.4	 20
 16	 15	36.5	7.0	 20
 17	 15	44.0	7.4	 25
 18	 15	93.0	13.7	 25
 19	 15	89.5	12.9	 20
 20	 15	327.0	69.0	 25
 21	 15	129.0	39.0	 25
 22	 15	63.3	14.4	 20
 23	 15	54.0	11.4	 25
 24	 15	52.0	10.0	 25
 25	 15	60.0	9.0	 20
 26	 15	46.0	10.1	 25
 27	 15	35.0	7.0	 25
 28	 15	46.5	10.4	 20
 29	 15	307.3	37.6	 20
 30	 15	200.8	54.6	 20
 31	 15	40.3	6.9	 16
 32	 15	34.3	5.7	 20
 33	 15	30.3	4.0	 20
 34	 15	40.3	8.0	 16
 35	 15	35.0	7.7	 25
 36	 15	124.0	23.0	 25
 37	 15	35.5	6.9	 20
 38	 15	101.0	13.9	 25
 39	 15	229.0	23.1	 25
 40	 15	35.5	5.9	 20
 41	 15	34.0	6.5	 25
 42	 15	35.0	6.8	 25
 43	 15	55.5	9.7	 20
 44	 15	34.0	6.5	 25
 45	 15	34.0	6.7	 25
 46	 15	95.5	14.0	 20
 47	 15	270.0	49.4	 20
 48	 15	281.0	27.3	 20
 49	 15	77.8	9.7	 16
 50	 15	128.0	21.0	 20
 51	 15	95.3	20.3	 20
 52	 15	46.5	7.5	 16
 53	 15	70.0	11.8	 20
 54	 15	44.0	7.8	 25
 55	 15	45.5	7.5	 20
 56	 15	39.0	7.8	 25
 57	 15	46.0	8.3	 25
 58	 15	70.8	13.0	 20
 59	 15	66.0	20.3	 25
 60	 15	42.0	9.4	 25
 61	 15	89.8	11.3	 20
 62	 15	42.0	7.9	 25
 63	 15	71.0	12.4	 25
 64	 15	241.3	25.3	 20
 65	 15	60.0	8.1	 25
 66	 15	69.8	9.8	 20
 67	 15	41.3	9.0	 16
 68	 15	38.3	7.3	 20
 69	 15	43.0	11.6	 20
 70	 15	620.3	64.6	 16
 71	 15	74.0	33.9	 20
 72	 15	56.0	11.5	 25
 73	 15	45.3	8.0	 20
 74	 15	43.0	7.8	 25
 75	 15	359.0	53.2	 25
 76	 15	118.5	15.2	 20
 77	 15	60.0	12.3	 25
 78	 15	62.8	12.1	 20
 79	 15	34.0	6.4	 25
 80	 15	58.0	8.9	 25
 81	 15	131.3	27.1	 20
 82	 15	71.0	13.3	 25
 83	 15	62.0	16.0	 25
 84	 15	98.8	16.0	 20
 85	 15	38.3	7.6	 20
 86	 15	41.3	7.8	 20
 87	 15	35.5	6.5	 16
 88	 15	41.8	9.0	 20
 89	 15	76.3	11.9	 20
 90	 15	41.5	8.5	 16
 91	 15	37.0	8.6	 25
 92	 15	88.0	15.1	 25
 93	 15	35.5	7.6	 20
 94	 15	43.0	9.2	 25
 95	 15	39.0	5.5	 25
 96	 15	54.3	10.0	 20
 97	 15	43.0	9.9	 25
 98	 15	53.0	11.1	 25
 99	 15	53.0	9.1	 20
100	 15	46.0	9.5	 25
101	 15	35.0	6.0	 25
102	 15	40.0	5.3	 20
103	 15	61.0	14.5	 25
104	 15	29.8	5.1	 20
105	 15	111.3	16.0	 16
106	 15	95.3	12.2	 20
107	 15	144.3	22.6	 20
108	 15	46.3	8.4	 16
109	 15	51.0	11.6	 20
110	 15	128.0	23.0	 25
111	 15	56.8	7.5	 20
112	 15	92.0	11.8	 25
113	 15	68.0	9.8	 25
114	 15	347.3	37.0	 20
115	 15	44.0	7.2	 25
116	 15	241.0	19.8	 25
117	 15	351.3	29.7	 20
118	 15	90.0	12.6	 25
119	 15	36.0	6.8	 25
120	 15	65.3	10.4	 20
121	 15	114.0	18.5	 25
122	 15	44.0	9.9	 25
123	 15	186.5	18.3	 16
124	 15	35.0	5.5	 20
125	 15	34.3	7.3	 20
126	 15	80.3	9.8	 16
127	 15	38.3	7.1	 20
128	 15	35.3	5.8	 20
129	 15	35.5	6.9	 20
130	 15	41.0	7.6	 25
131	 15	49.0	11.3	 25
132	 15	51.5	7.4	 20
133	 15	39.0	8.0	 25
134	 15	59.0	11.3	 25
135	 15	60.0	10.2	 20
136	 15	60.0	9.8	 25
137	 15	310.0	47.1	 25
138	 15	105.3	12.8	 20
139	 15	230.0	30.1	 25
140	 15	96.0	14.9	 25
141	 15	88.8	14.9	 16
142	 15	50.5	10.4	 20
143	 15	35.3	6.6	 20
144	 15	46.3	7.8	 16
145	 15	57.0	8.4	 20
146	 15	42.3	10.6	 20
147	 15	64.3	10.7	 16
148	 15	42.0	10.1	 25
149	 15	51.0	10.6	 25
150	 15	27.3	4.5	 20
151	 15	37.0	7.3	 25
152	 15	104.0	17.0	 25
153	 15	35.0	8.9	 20
154	 15	115.0	16.1	 25
155	 15	35.0	7.9	 25
156	 15	35.5	7.3	 20
157	 15	56.0	10.0	 25
158	 15	35.5	6.7	 20
159	 15	35.0	6.4	 25
160	 15	33.3	5.3	 20
161	 15	54.5	13.0	 16
162	 15	37.0	4.9	 20
163	 15	63.5	12.8	 20
164	 15	134.3	17.9	 16
165	 15	44.3	10.7	 20
166	 15	43.0	7.0	 25
167	 15	32.3	4.5	 20
168	 15	38.0	8.4	 25
169	 15	62.0	9.8	 25
170	 15	34.3	4.7	 20
171	 15	45.0	10.1	 25
172	 15	61.0	12.7	 25
173	 15	63.3	13.2	 20
174	 15	76.0	26.2	 25
175	 15	44.0	7.4	 25
176	 15	81.8	18.1	 20
177	 15	52.0	10.3	 25
178	 15	65.0	16.0	 25
179	 15	87.5	13.8	 16
180	 15	34.0	7.5	 20
181	 15	35.0	6.3	 20
182	 15	83.3	11.4	 16
183	 15	286.8	29.5	 20
184	 15	91.0	17.4	 20
185	 15	44.3	6.2	 20
186	 15	44.0	8.8	 25
187	 15	37.0	7.0	 25
188	 15	52.3	8.9	 20
189	 15	60.0	7.6	 25
190	 15	56.0	10.8	 25
191	 15	94.8	13.5	 20
192	 15	51.0	11.1	 25
193	 15	69.0	14.0	 25
194	 15	44.5	9.1	 20
195	 15	35.0	7.4	 25
196	 15	36.0	7.2	 25
197	 15	34.0	6.9	 20
198	 15	31.3	5.8	 20
199	 15	32.8	7.3	 20
200	 15	33.0	5.1	 16
201	 15	29.5	5.9	 20
202	 15	34.0	6.8	 20
203	 15	131.0	17.5	 16
204	 15	32.0	6.0	 25
205	 15	60.0	10.4	 25
206	 15	45.3	9.4	 20
207	 15	44.0	7.6	 25
208	 15	110.0	23.7	 25
209	 15	40.3	6.4	 20
210	 15	369.0	80.3	 25
211	 15	38.0	6.5	 25
212	 15	45.0	8.3	 20
213	 15	69.0	16.5	 25
214	 15	31.0	7.1	 25
215	 15	43.5	9.0	 20
216	 15	32.0	6.5	 25
217	 15	33.5	5.9	 20
218	 15	32.3	6.3	 16
219	 15	33.3	5.9	 20
220	 15	32.3	7.0	 20
221	 15	36.3	6.9	 16
222	 15	32.3	5.4	 20
223	 15	105.0	17.7	 25
224	 15	121.3	21.2	 20
225	 15	631.0	45.5	 25
226	 15	53.0	9.6	 25
227	 15	69.3	12.8	 20
228	 15	384.0	39.8	 25
229	 15	72.0	10.2	 25
230	 15	46.3	9.3	 20
231	 15	44.0	7.0	 25
232	 15	47.0	10.4	 25
233	 15	49.3	8.0	 20
234	 15	63.0	9.2	 25
235	 15	79.5	18.7	 20
236	 15	83.0	11.3	 16
237	 15	121.8	22.4	 20
238	 15	62.5	11.4	 16
239	 15	79.0	13.4	 20
240	 15	81.0	13.4	 20
241	 15	120.8	19.7	 16
242	 15	53.0	13.0	 25
243	 15	31.0	5.0	 25
244	 15	113.3	18.2	 20
245	 15	34.0	8.2	 25
246	 15	144.0	30.7	 25
247	 15	33.5	6.6	 20
248	 15	36.0	7.4	 25
249	 15	31.0	6.4	 25
250	 15	28.3	4.5	 20
251	 15	31.0	5.8	 25
252	 15	32.0	7.8	 25
253	 15	30.0	6.6	 20
254	 15	38.3	7.0	 20
255	 15	113.5	18.7	 20
256	 15	44.3	7.2	 16
257	 15	36.3	6.3	 20
258	 15	39.0	6.4	 20
259	 15	43.3	7.9	 16
260	 15	282.3	70.3	 20
261	 15	43.0	10.1	 25
262	 15	37.0	8.0	 20
263	 15	45.0	9.9	 25
264	 15	34.0	6.4	 25
265	 15	29.3	4.7	 20
266	 15	33.0	6.5	 25
267	 15	308.0	53.5	 25
268	 15	42.3	9.9	 20
269	 15	37.0	5.5	 25
270	 15	48.0	7.2	 25
271	 15	33.3	8.1	 20
272	 15	37.0	7.1	 25
273	 15	35.5	7.3	 20
274	 15	42.3	7.3	 16
275	 15	36.5	9.6	 20
276	 15	34.5	5.1	 20
277	 15	36.5	8.7	 16
278	 15	42.3	6.5	 20
279	 15	37.0	8.1	 25
280	 15	39.3	7.6	 20
281	 15	48.0	8.7	 25
282	 15	128.0	20.5	 25
283	 15	35.3	8.2	 20
284	 15	48.0	9.4	 25
285	 15	86.0	12.4	 25
286	 15	41.3	7.8	 20
287	 15	292.0	43.8	 25
288	 15	278.0	33.3	 25
289	 15	113.3	18.1	 20
290	 15	48.0	11.9	 25
291	 15	100.0	20.5	 25
292	 15	51.3	10.4	 16
293	 15	60.8	9.6	 20
294	 15	77.8	13.3	 20
295	 15	78.0	10.8	 16
296	 15	89.0	12.7	 20
297	 15	68.8	11.3	 20
298	 15	87.3	16.0	 20
299	 15	88.0	13.9	 25
300	 15	126.0	16.0	 25
301	 15	145.8	18.1	 20
302	 15	61.0	12.7	 25
303	 15	38.0	7.5	 25
304	 15	75.3	13.6	 20
305	 15	70.0	9.8	 25
306	 15	143.0	22.8	 25
307	 15	210.3	22.7	 20
308	 15	101.0	18.3	 25
309	 15	103.0	16.6	 25
310	 15	63.5	10.3	 20
311	 15	78.3	16.9	 20
312	 15	178.5	26.9	 20
313	 15	245.5	27.8	 16
314	 15	508.0	70.4	 20
315	 15	291.0	27.0	 20
316	 15	338.3	35.4	 16
317	 15	196.0	35.8	 25
318	 15	60.8	11.4	 20
319	 15	161.0	37.9	 25
320	 15	55.0	8.1	 25
321	 15	43.5	8.0	 20
322	 15	60.0	12.4	 25
323	 15	55.0	9.2	 25
324	 15	115.3	20.3	 20
325	 15	244.0	31.8	 25
326	 15	84.0	18.5	 25
327	 15	166.8	40.6	 20
328	 15	337.0	94.4	 25
329	 15	358.8	23.7	 20
330	 15	374.8	43.0	 16
331	 15	88.3	13.7	 20
332	 15	710.8	101.7	 20
333	 15	55.5	12.1	 16
334	 15	64.0	10.1	 20
335	 15	329.0	45.6	 20
336	 15	38.3	9.8	 20
337	 15	65.0	12.8	 25
338	 15	270.0	33.6	 25
339	 15	80.3	18.8	 20
340	 15	46.0	9.4	 25
341	 15	45.0	8.4	 25
342	 15	65.0	14.0	 20
343	 15	69.0	12.0	 25
344	 15	63.0	11.5	 25
345	 15	100.5	13.0	 20
346	 15	1699.0	340.1	 25
347	 15	166.0	36.9	 25
348	 15	147.8	19.6	 16
349	 15	387.3	33.6	 20
350	 15	346.3	53.1	 20
351	 15	478.8	36.4	 16
352	 15	589.5	115.9	 20
353	 15	132.0	18.7	 20
354	 15	76.8	15.0	 16
355	 15	713.0	95.6	 25
356	 15	118.0	25.3	 25
357	 15	53.8	9.5	 20
358	 15	39.0	6.6	 25
359	 15	36.0	6.0	 25
360	 15	89.8	18.9	 20
361	 15	41.0	8.7	 25
362	 15	38.0	7.1	 25
363	 15	71.5	15.5	 20
364	 15	95.0	18.5	 25
365	 15	193.0	39.2	 25
366	 15	77.5	12.3	 20
367	 15	42.5	7.8	 20
368	 15	49.3	13.0	 20
369	 15	41.8	6.7	 16
370	 15	36.3	8.1	 20
371	 15	40.3	9.6	 20
372	 15	35.3	5.9	 16
373	 15	34.0	7.7	 25
374	 15	57.0	8.4	 25
375	 15	32.3	7.3	 20
376	 15	36.0	6.9	 25
377	 15	42.0	8.6	 25
378	 15	42.0	6.7	 20
379	 15	39.0	7.7	 25
380	 15	37.0	6.5	 25
381	 15	42.8	8.6	 20
382	 15	45.0	8.8	 25
383	 15	34.0	14.5	 25
384	 15	41.0	9.4	 20
385	 15	72.0	12.2	 25
386	 15	177.5	21.8	 20
387	 15	575.3	47.1	 16
388	 15	277.3	36.2	 20
389	 15	269.8	31.2	 20
390	 15	53.0	9.8	 16
391	 15	38.3	5.8	 20
392	 15	40.0	8.4	 25
393	 15	50.3	11.1	 20
394	 15	51.0	10.0	 25
395	 15	57.0	12.1	 25
396	 15	51.3	8.3	 20
397	 15	171.0	39.0	 25
398	 15	94.8	18.7	 20
399	 15	58.0	10.2	 25
400	 15	88.0	27.6	 25
401	 15	40.0	7.2	 20
402	 15	99.0	20.3	 25
403	 15	267.0	54.3	 25
404	 15	35.3	6.8	 20
405	 15	32.3	7.1	 20
406	 15	32.3	5.6	 20
407	 15	64.5	8.3	 16
408	 15	55.3	7.1	 20
409	 15	62.3	5.3	 20
410	 15	62.8	14.0	 16
411	 15	336.0	52.2	 25
412	 15	123.0	16.3	 25
413	 15	110.5	18.6	 20
414	 15	82.0	11.2	 25
415	 15	407.0	54.1	 25
416	 15	86.5	12.6	 20
417	 15	54.0	10.5	 25
418	 15	36.0	6.3	 25
419	 15	34.3	8.6	 20
420	 15	221.0	52.1	 25
421	 15	100.0	17.7	 25
422	 15	33.3	5.8	 20
423	 15	31.0	6.9	 25
424	 15	32.3	6.5	 20
425	 15	34.5	11.7	 16
426	 15	79.5	14.8	 20
427	 15	93.8	13.6	 20
428	 15	31.3	5.9	 16
429	 15	84.5	17.2	 20
430	 15	33.0	5.2	 25
431	 15	36.0	6.8	 20
432	 15	63.0	10.8	 25
433	 15	34.0	5.7	 25
434	 15	32.3	6.1	 20
435	 15	36.0	5.8	 25
436	 15	95.0	18.3	 25
437	 15	44.3	8.9	 20
438	 15	61.0	11.2	 25
439	 15	44.0	7.7	 25
440	 15	30.0	5.7	 20
441	 15	35.0	6.4	 25
442	 15	39.0	6.6	 20
443	 15	76.5	11.9	 16
444	 15	45.3	7.3	 20
445	 15	75.5	12.1	 20
446	 15	130.0	14.4	 16
447	 15	46.3	10.4	 20
448	 15	411.5	60.2	 20
449	 15	184.3	28.8	 20
450	 15	77.0	11.2	 25
451	 15	407.0	66.4	 25
452	 15	225.8	19.7	 20
453	 15	184.0	25.7	 25
454	 15	46.0	7.7	 25
455	 15	37.0	5.6	 20
456	 15	33.0	5.8	 25
457	 15	33.0	9.4	 25
458	 15	38.3	7.0	 20
459	 15	73.0	14.0	 25
460	 15	118.0	21.7	 25
461	 15	301.8	46.4	 16
462	 15	53.5	8.9	 20
463	 15	83.0	13.8	 20
464	 15	288.3	26.4	 16
465	 15	68.3	12.5	 20
466	 15	35.5	11.0	 20
467	 15	48.0	5.9	 20
468	 15	39.0	6.3	 25
469	 15	51.0	7.9	 25
470	 15	144.5	24.2	 20
471	 15	221.0	34.6	 25
472	 15	386.0	57.8	 25
473	 15	89.0	11.4	 20
474	 15	1701.0	294.6	 25
475	 15	92.0	15.5	 25
476	 15	100.3	18.8	 20
477	 15	49.0	9.4	 25
478	 15	108.0	15.3	 20
479	 15	350.0	73.8	 25
480	 15	1041.5	66.3	 20
481	 15	372.8	34.1	 16
482	 15	87.5	13.0	 20
483	 15	395.3	56.3	 20
484	 15	91.0	14.4	 16
485	 15	51.3	6.2	 20
486	 15	35.0	7.0	 25
487	 15	36.0	4.5	 20
488	 15	79.0	18.0	 25
489	 15	41.0	6.8	 25
490	 15	473.0	87.5	 20
491	 15	55.0	11.2	 25
492	 15	44.0	7.4	 25
493	 15	37.0	6.8	 20
494	 15	30.0	6.0	 25
495	 15	61.0	11.7	 25
496	 15	44.3	9.2	 20
497	 15	35.0	8.6	 25
498	 15	39.0	7.4	 25
499	 15	44.3	5.9	 16
500	 15	45.0	9.8	 20
501	 15	81.5	17.3	 20
502	 15	98.3	12.6	 16
503	 15	137.5	21.8	 20
504	 15	131.3	11.6	 20
505	 15	2484.3	228.1	 20
506	 15	2455.0	198.7	 25
507	 15	2800.0	256.7	 25
508	 15	139.0	21.2	 20
509	 15	93.0	14.4	 25
510	 15	79.0	13.2	 25
511	 15	76.3	15.3	 20
512	 15	254.0	50.6	 25
513	 15	479.0	42.1	 25
514	 15	124.8	12.6	 20
515	 15	83.0	18.0	 25
516	 15	65.0	12.0	 25
517	 15	155.3	22.7	 20
518	 15	64.0	14.9	 20
519	 15	267.0	33.9	 20
520	 15	2039.3	81.3	 16
521	 15	1312.3	275.2	 20
522	 15	345.3	32.9	 20
523	 15	74.3	14.1	 16
524	 15	874.0	123.6	 25
525	 15	170.0	28.1	 25
526	 15	360.0	41.9	 20
527	 15	374.0	49.6	 25
528	 15	113.0	15.3	 25
529	 15	158.3	38.6	 20
530	 15	35.0	6.2	 25
531	 15	34.0	7.8	 25
532	 15	110.5	24.6	 20
533	 15	74.0	14.1	 25
534	 15	31.0	5.6	 25
535	 15	63.0	12.7	 20
536	 15	58.5	9.2	 20
537	 15	39.3	7.3	 20
538	 15	55.0	10.1	 16
539	 15	42.3	10.0	 20
540	 15	39.0	9.4	 20
541	 15	30.5	6.9	 16
542	 15	58.3	11.7	 20
543	 15	34.0	5.9	 25
544	 15	55.0	9.7	 20
545	 15	36.0	7.0	 25
546	 15	36.0	7.0	 25
547	 15	37.5	6.1	 20
548	 15	64.0	13.2	 25
549	 15	92.0	21.1	 25
550	 15	35.0	6.1	 20
551	 15	43.0	6.0	 25
552	 15	30.0	6.5	 25
553	 15	36.0	5.5	 20
554	 15	76.0	12.3	 25
555	 15	139.0	18.8	 20
556	 15	148.5	15.0	 16
557	 15	124.0	11.4	 20
558	 15	37.5	6.7	 16
559	 15	37.5	7.6	 20
560	 15	39.0	5.3	 20
561	 15	63.8	10.5	 20
562	 15	41.0	11.5	 25
563	 15	34.0	5.6	 25
564	 15	88.3	13.2	 20
565	 15	616.0	61.5	 25
566	 15	128.0	18.2	 25
567	 15	420.0	44.1	 20
568	 15	86.0	12.9	 25
569	 15	439.0	71.7	 25
570	 15	186.0	32.6	 20
571	 15	169.0	22.8	 25
572	 15	51.0	10.1	 25
573	 15	43.5	7.8	 20
574	 15	69.8	11.5	 20
575	 15	57.0	10.0	 20
576	 15	54.0	8.1	 16
577	 15	333.3	45.9	 20
578	 15	116.5	17.6	 20
579	 15	316.3	37.6	 16
580	 15	110.0	16.1	 25
581	 15	60.0	10.1	 25
582	 15	140.8	17.9	 20
583	 15	133.0	24.3	 25
584	 15	45.0	7.7	 25
585	 15	45.5	7.9	 20
586	 15	85.0	11.9	 25
587	 15	74.0	12.6	 25
588	 15	152.0	30.2	 20
589	 15	683.0	156.3	 25
590	 15	50.0	7.9	 25
591	 15	41.5	9.0	 20
592	 15	37.0	8.2	 25
593	 15	195.5	21.7	 20
594	 15	111.3	21.1	 16
595	 15	37.3	4.2	 20
596	 15	63.5	14.4	 20
597	 15	1428.0	111.5	 16
598	 15	1868.3	117.2	 20
599	 15	1681.0	132.0	 25
600	 15	249.5	23.8	 20
601	 15	80.0	15.7	 25
602	 15	56.0	10.0	 25
603	 15	90.3	11.0	 20
604	 15	35.0	8.8	 25
605	 15	34.0	6.5	 25
606	 15	39.3	7.3	 20
607	 15	32.0	6.0	 25
608	 15	39.0	7.2	 25
609	 15	35.3	6.6	 20
610	 15	35.0	7.4	 25
611	 15	37.0	8.4	 25
612	 15	70.8	13.7	 16
613	 15	50.0	6.6	 20
614	 15	72.3	13.8	 20
615	 15	40.3	7.1	 16
616	 15	53.3	8.8	 20
617	 15	156.5	24.1	 20
618	 15	282.8	28.2	 20
619	 15	253.0	28.1	 25
620	 15	1601.0	127.6	 25
621	 15	1120.8	117.2	 20
622	 15	248.0	44.0	 25
623	 15	55.0	10.7	 25
624	 15	45.3	9.5	 20
625	 15	46.0	8.6	 25
626	 15	167.0	36.4	 25
627	 15	163.3	34.4	 20
628	 15	78.0	14.3	 25
629	 15	42.0	7.7	 25
630	 15	212.0	25.2	 16
631	 15	32.3	4.5	 20
632	 15	31.3	4.6	 20
633	 15	54.3	7.2	 16
634	 15	119.3	14.7	 20
635	 15	72.3	17.6	 20
636	 15	1368.5	113.3	 16
637	 15	445.0	51.6	 25
638	 15	145.0	24.1	 20
639	 15	48.0	7.9	 25
  0	 16	4779.0	465.7	 20
  1	 16	34.3	5.0	 16
  2	 16	29.5	7.9	 20
  3	 16	26.0	6.0	 25
  4	 16	26.3	4.7	 20
  5	 16	25.0	4.4	 25
  6	 16	26.0	5.6	 25
  7	 16	27.0	7.0	 20
  8	 16	23.0	5.6	 25
  9	 16	27.0	5.1	 25
 10	 16	27.0	5.2	 20
 11	 16	27.0	6.3	 25
 12	 16	30.0	7.0	 25
 13	 16	29.0	14.2	 20
 14	 16	28.0	6.0	 25
 15	 16	27.0	6.9	 25
 16	 16	28.3	6.3	 16
 17	 16	27.3	4.9	 20
 18	 16	32.5	6.3	 20
 19	 16	28.3	7.0	 16
 20	 16	32.8	18.5	 20
 21	 16	28.5	5.0	 20
 22	 16	27.8	6.8	 20
 23	 16	29.0	6.4	 25
 24	 16	26.0	5.4	 25
 25	 16	24.3	5.8	 20
 26	 16	29.0	7.0	 25
 27	 16	28.0	6.7	 25
 28	 16	31.0	6.7	 20
 29	 16	24.0	4.8	 25
 30	 16	25.0	5.4	 25
 31	 16	24.8	4.7	 20
 32	 16	23.0	4.4	 25
 33	 16	25.0	6.7	 25
 34	 16	23.5	4.9	 20
 35	 16	28.0	6.3	 20
 36	 16	24.0	4.1	 20
 37	 16	26.0	4.1	 16
 38	 16	24.0	4.3	 20
 39	 16	24.3	6.0	 20
 40	 16	25.5	6.9	 16
 41	 16	32.0	6.8	 25
 42	 16	28.0	16.0	 25
 43	 16	29.0	5.7	 20
 44	 16	27.0	5.2	 25
 45	 16	31.0	6.8	 25
 46	 16	28.5	9.3	 20
 47	 16	27.0	3.8	 25
 48	 16	28.0	12.5	 25
 49	 16	23.8	6.0	 20
 50	 16	28.0	5.7	 25
 51	 16	29.0	6.1	 25
 52	 16	28.5	5.7	 20
 53	 16	25.0	6.5	 25
 54	 16	28.3	5.2	 20
 55	 16	27.5	6.8	 16
 56	 16	28.3	5.2	 20
 57	 16	31.8	6.6	 20
 58	 16	31.8	6.8	 16
 59	 16	34.3	7.0	 20
 60	 16	35.0	7.1	 25
 61	 16	30.5	7.1	 20
 62	 16	24.0	4.4	 25
 63	 16	29.0	5.2	 20
 64	 16	28.0	6.6	 25
 65	 16	28.0	6.3	 25
 66	 16	29.5	8.0	 20
 67	 16	30.0	6.3	 25
 68	 16	28.0	6.5	 25
 69	 16	27.0	6.5	 20
 70	 16	29.0	5.9	 25
 71	 16	26.0	6.8	 25
 72	 16	31.5	6.6	 16
 73	 16	34.3	14.6	 20
 74	 16	27.0	4.5	 20
 75	 16	28.3	5.3	 16
 76	 16	28.3	5.6	 20
 77	 16	27.0	5.2	 20
 78	 16	27.0	4.3	 16
 79	 16	24.0	4.5	 25
 80	 16	27.0	6.8	 25
 81	 16	28.0	5.7	 20
 82	 16	32.0	6.3	 25
 83	 16	29.0	5.4	 25
 84	 16	25.3	6.1	 20
 85	 16	26.0	6.1	 25
 86	 16	27.0	5.6	 25
 87	 16	24.3	5.4	 20
 88	 16	28.0	5.2	 25
 89	 16	30.0	5.3	 25
 90	 16	28.3	4.8	 20
 91	 16	24.3	4.6	 20
 92	 16	30.3	5.8	 20
 93	 16	28.3	5.9	 16
 94	 16	30.5	8.0	 20
 95	 16	27.0	6.1	 20
 96	 16	29.0	4.6	 16
 97	 16	31.5	6.6	 20
 98	 16	26.0	7.5	 25
 99	 16	26.3	4.9	 20
100	 16	26.0	6.0	 25
101	 16	23.0	5.1	 25
102	 16	25.3	4.0	 20
103	 16	28.0	5.5	 25
104	 16	25.0	6.1	 25
105	 16	29.0	5.8	 20
106	 16	29.0	5.3	 25
107	 16	30.0	8.6	 25
108	 16	28.5	6.7	 20
109	 16	35.0	9.0	 25
110	 16	28.5	6.2	 20
111	 16	28.0	6.5	 16
112	 16	28.3	6.8	 20
113	 16	30.0	5.8	 20
114	 16	28.3	5.3	 16
115	 16	33.5	11.0	 20
116	 16	28.0	6.0	 25
117	 16	28.0	5.9	 20
118	 16	29.0	6.3	 25
119	 16	33.0	6.6	 25
120	 16	34.3	4.1	 20
121	 16	33.0	6.2	 25
122	 16	32.0	6.3	 25
123	 16	30.0	5.5	 20
124	 16	26.0	6.0	 25
125	 16	27.0	6.5	 25
126	 16	29.0	7.7	 20
127	 16	26.0	4.5	 25
128	 16	29.0	5.7	 25
129	 16	31.0	7.9	 16
130	 16	29.5	7.3	 20
131	 16	32.3	5.3	 20
132	 16	38.0	7.8	 16
133	 16	31.3	6.0	 20
134	 16	35.0	8.6	 20
135	 16	37.3	8.5	 20
136	 16	36.0	8.4	 25
137	 16	31.0	4.3	 25
138	 16	28.3	7.4	 20
139	 16	32.0	6.2	 25
140	 16	28.0	6.3	 25
141	 16	30.0	4.7	 20
142	 16	28.0	5.3	 25
143	 16	31.5	7.5	 20
144	 16	27.0	5.9	 25
145	 16	26.0	5.0	 25
146	 16	29.8	8.4	 20
147	 16	27.0	4.2	 25
148	 16	29.3	7.8	 20
149	 16	25.3	6.1	 16
150	 16	31.0	7.7	 20
151	 16	26.0	3.9	 20
152	 16	23.8	7.0	 16
153	 16	30.3	5.4	 20
154	 16	30.0	5.3	 25
155	 16	25.0	4.4	 20
156	 16	29.0	5.6	 25
157	 16	28.0	7.7	 25
158	 16	27.8	6.5	 20
159	 16	31.0	6.5	 25
160	 16	28.0	4.9	 25
161	 16	29.5	5.9	 20
162	 16	28.0	5.8	 25
163	 16	29.0	6.1	 25
164	 16	25.8	4.9	 20
165	 16	36.0	8.5	 25
166	 16	24.3	5.7	 20
167	 16	25.3	3.7	 16
168	 16	31.0	5.6	 20
169	 16	31.0	5.2	 20
170	 16	30.3	7.0	 16
171	 16	24.8	4.2	 20
172	 16	25.3	4.0	 20
173	 16	28.0	5.1	 20
174	 16	30.0	6.0	 25
175	 16	30.0	6.2	 25
176	 16	28.0	6.0	 20
177	 16	26.0	4.4	 25
178	 16	29.0	6.1	 25
179	 16	25.3	6.0	 20
180	 16	27.0	5.0	 25
181	 16	27.0	5.8	 25
182	 16	32.0	10.8	 20
183	 16	633.0	103.6	 25
184	 16	178.0	29.2	 25
185	 16	98.5	17.0	 16
186	 16	55.0	8.8	 20
187	 16	62.0	13.6	 20
188	 16	40.3	8.1	 16
189	 16	57.0	9.4	 20
190	 16	74.8	16.2	 20
191	 16	133.3	23.0	 16
192	 16	39.0	7.1	 25
193	 16	49.0	7.3	 25
194	 16	42.3	7.8	 20
195	 16	33.0	7.4	 25
196	 16	35.0	9.6	 25
197	 16	43.3	7.2	 20
198	 16	38.0	36.3	 25
199	 16	34.0	6.3	 25
200	 16	28.8	7.2	 20
201	 16	31.0	5.9	 25
202	 16	30.0	6.3	 25
203	 16	64.3	10.0	 20
204	 16	33.0	7.2	 20
205	 16	31.5	6.4	 20
206	 16	31.3	5.9	 16
207	 16	34.5	5.1	 20
208	 16	35.5	5.8	 20
209	 16	38.5	10.0	 16
210	 16	100.0	21.6	 25
211	 16	35.0	6.9	 25
212	 16	37.8	8.8	 20
213	 16	35.0	5.2	 25
214	 16	31.0	6.2	 25
215	 16	32.3	6.4	 20
216	 16	34.0	6.4	 25
217	 16	30.0	5.4	 25
218	 16	38.3	7.3	 20
219	 16	30.0	5.5	 25
220	 16	36.0	6.9	 25
221	 16	34.0	5.3	 20
222	 16	37.0	5.7	 25
223	 16	148.0	22.8	 16
224	 16	173.3	22.0	 20
225	 16	521.0	39.4	 20
226	 16	60.3	9.9	 16
227	 16	108.5	17.2	 20
228	 16	674.0	58.5	 20
229	 16	61.3	8.0	 20
230	 16	36.0	6.7	 25
231	 16	53.0	5.3	 25
232	 16	44.5	7.5	 20
233	 16	45.0	8.7	 25
234	 16	42.0	5.9	 25
235	 16	62.5	10.2	 20
236	 16	56.0	12.7	 25
237	 16	98.0	15.2	 25
238	 16	170.5	27.6	 20
239	 16	166.0	33.0	 25
240	 16	126.0	21.1	 25
241	 16	326.5	36.8	 20
242	 16	46.3	11.4	 20
243	 16	35.8	9.8	 20
244	 16	46.0	9.1	 16
245	 16	36.0	5.5	 20
246	 16	71.3	10.9	 20
247	 16	32.5	6.8	 16
248	 16	36.0	8.7	 25
249	 16	35.0	7.6	 25
250	 16	32.3	5.8	 20
251	 16	30.0	4.5	 25
252	 16	31.0	6.7	 25
253	 16	32.5	6.6	 20
254	 16	39.0	8.2	 25
255	 16	168.0	21.8	 25
256	 16	42.3	8.9	 20
257	 16	44.0	9.4	 25
258	 16	39.0	8.6	 25
259	 16	32.5	6.2	 20
260	 16	103.0	21.6	 25
261	 16	36.3	6.1	 20
262	 16	36.5	6.2	 16
263	 16	35.3	7.3	 20
264	 16	31.3	5.0	 20
265	 16	37.3	6.7	 16
266	 16	31.3	5.2	 20
267	 16	78.0	12.8	 25
268	 16	36.3	5.7	 20
269	 16	33.0	5.9	 25
270	 16	31.0	5.9	 25
271	 16	35.0	5.5	 20
272	 16	35.0	7.3	 25
273	 16	35.0	6.5	 25
274	 16	38.3	7.9	 20
275	 16	31.0	7.1	 25
276	 16	37.0	7.5	 25
277	 16	31.0	5.0	 20
278	 16	34.0	5.3	 25
279	 16	34.5	6.1	 20
280	 16	36.3	5.8	 16
281	 16	79.0	14.9	 20
282	 16	76.8	12.0	 20
283	 16	35.5	8.8	 16
284	 16	51.3	8.4	 20
285	 16	57.3	12.9	 20
286	 16	60.5	12.3	 20
287	 16	196.0	36.8	 25
288	 16	144.0	22.6	 25
289	 16	78.5	12.0	 20
290	 16	61.0	21.5	 25
291	 16	70.0	7.9	 25
292	 16	86.0	14.6	 20
293	 16	85.0	12.1	 25
294	 16	104.0	12.1	 25
295	 16	76.0	10.8	 20
296	 16	102.0	14.3	 25
297	 16	68.0	8.3	 25
298	 16	221.3	24.4	 16
299	 16	93.3	13.8	 20
300	 16	87.8	14.4	 20
301	 16	97.5	12.6	 16
302	 16	53.5	8.4	 20
303	 16	42.3	7.8	 16
304	 16	67.0	10.9	 25
305	 16	71.0	11.9	 25
306	 16	203.0	48.7	 20
307	 16	823.0	91.0	 25
308	 16	63.0	13.1	 25
309	 16	60.3	9.2	 20
310	 16	54.0	11.0	 25
311	 16	46.0	8.1	 25
312	 16	100.3	17.0	 20
313	 16	137.0	19.9	 25
314	 16	306.0	46.9	 25
315	 16	558.3	38.0	 20
316	 16	181.0	27.6	 25
317	 16	216.8	38.2	 20
318	 16	40.3	7.7	 16
319	 16	62.3	11.4	 20
320	 16	43.3	6.2	 20
321	 16	57.0	10.7	 16
322	 16	62.3	8.2	 20
323	 16	51.0	8.2	 25
324	 16	154.0	28.4	 20
325	 16	75.0	13.7	 25
326	 16	52.0	8.5	 25
327	 16	65.5	12.9	 20
328	 16	78.0	12.9	 25
329	 16	84.0	15.2	 25
330	 16	86.8	13.6	 20
331	 16	48.0	7.9	 25
332	 16	209.0	38.0	 25
333	 16	70.5	9.1	 20
334	 16	111.0	19.3	 25
335	 16	123.0	15.2	 25
336	 16	43.3	9.6	 16
337	 16	37.0	5.3	 20
338	 16	49.3	10.0	 20
339	 16	66.3	7.7	 16
340	 16	48.5	10.8	 20
341	 16	57.3	9.2	 20
342	 16	80.8	12.1	 20
343	 16	51.0	8.4	 25
344	 16	55.0	10.8	 25
345	 16	83.5	13.5	 20
346	 16	277.0	40.9	 25
347	 16	56.0	11.0	 25
348	 16	56.0	10.4	 20
349	 16	41.0	7.4	 25
350	 16	353.0	46.9	 25
351	 16	391.8	51.1	 20
352	 16	132.0	18.2	 25
353	 16	80.0	12.0	 25
354	 16	47.5	8.7	 20
355	 16	671.3	125.4	 20
356	 16	141.3	24.6	 20
357	 16	50.0	10.9	 16
358	 16	35.3	6.6	 20
359	 16	36.3	7.8	 20
360	 16	50.3	8.2	 16
361	 16	38.0	7.2	 25
362	 16	41.0	8.3	 25
363	 16	36.0	8.9	 20
364	 16	50.0	8.0	 25
365	 16	308.0	47.9	 25
366	 16	93.0	17.3	 20
367	 16	37.0	5.3	 25
368	 16	53.0	12.3	 25
369	 16	36.3	6.6	 20
370	 16	32.0	5.7	 25
371	 16	34.0	5.9	 25
372	 16	37.3	6.6	 20
373	 16	35.3	7.6	 20
374	 16	35.0	5.7	 20
375	 16	31.3	5.7	 16
376	 16	37.5	6.8	 20
377	 16	39.3	6.7	 20
378	 16	38.3	8.2	 16
379	 16	40.3	7.9	 20
380	 16	37.0	6.4	 25
381	 16	38.5	8.1	 20
382	 16	33.0	5.9	 25
383	 16	34.0	5.9	 20
384	 16	41.0	7.3	 25
385	 16	83.0	14.4	 25
386	 16	115.0	18.4	 20
387	 16	1065.0	137.2	 25
388	 16	405.0	59.0	 25
389	 16	359.3	28.2	 20
390	 16	67.0	18.3	 25
391	 16	42.0	6.8	 25
392	 16	44.3	6.8	 16
393	 16	67.0	11.2	 20
394	 16	70.0	12.8	 20
395	 16	61.3	8.7	 16
396	 16	58.0	9.0	 20
397	 16	66.8	12.0	 20
398	 16	69.5	11.6	 20
399	 16	40.0	8.3	 25
400	 16	49.0	11.0	 25
401	 16	33.0	6.2	 20
402	 16	52.0	11.2	 25
403	 16	90.0	15.2	 25
404	 16	30.0	5.2	 20
405	 16	32.0	6.6	 25
406	 16	32.0	6.3	 25
407	 16	53.0	6.6	 20
408	 16	43.0	9.6	 25
409	 16	65.0	12.9	 25
410	 16	61.0	10.1	 20
411	 16	372.8	70.1	 20
412	 16	63.0	9.2	 20
413	 16	221.0	21.1	 16
414	 16	63.8	12.6	 20
415	 16	179.3	18.8	 20
416	 16	78.0	15.0	 16
417	 16	39.0	9.0	 25
418	 16	35.0	6.1	 25
419	 16	36.0	9.0	 20
420	 16	50.0	9.5	 25
421	 16	69.0	13.2	 25
422	 16	36.8	7.6	 20
423	 16	34.0	5.8	 25
424	 16	36.0	8.2	 25
425	 16	29.0	6.4	 20
426	 16	57.0	11.9	 25
427	 16	121.0	42.0	 25
428	 16	39.3	7.8	 20
429	 16	42.0	7.9	 25
430	 16	34.3	6.5	 20
431	 16	31.3	5.5	 16
432	 16	32.0	7.8	 20
433	 16	35.5	7.4	 20
434	 16	38.5	7.5	 16
435	 16	37.3	6.2	 20
436	 16	84.0	12.3	 25
437	 16	67.5	12.4	 20
438	 16	64.0	7.8	 25
439	 16	44.0	9.7	 25
440	 16	33.0	7.4	 20
441	 16	36.0	9.8	 25
442	 16	51.0	9.0	 25
443	 16	1412.3	111.3	 20
444	 16	79.0	13.8	 25
445	 16	136.0	34.6	 25
446	 16	270.5	26.0	 20
447	 16	58.0	9.2	 25
448	 16	296.0	40.8	 25
449	 16	224.5	28.3	 16
450	 16	66.5	8.0	 20
451	 16	175.0	36.0	 20
452	 16	121.3	16.2	 16
453	 16	88.3	13.1	 20
454	 16	63.3	9.9	 20
455	 16	43.8	8.1	 20
456	 16	35.0	6.2	 25
457	 16	34.0	6.2	 25
458	 16	31.0	5.7	 20
459	 16	81.0	13.5	 25
460	 16	64.0	11.3	 25
461	 16	135.3	17.3	 20
462	 16	36.0	7.6	 25
463	 16	35.5	7.4	 20
464	 16	95.0	20.4	 25
465	 16	100.0	14.7	 25
466	 16	36.0	7.3	 20
467	 16	37.0	5.7	 20
468	 16	36.3	6.8	 20
469	 16	43.8	5.7	 16
470	 16	63.8	11.5	 20
471	 16	154.3	16.8	 20
472	 16	867.0	32.4	 16
473	 16	108.5	84.9	 20
474	 16	2703.0	313.4	 25
475	 16	99.0	13.6	 20
476	 16	79.0	11.3	 25
477	 16	261.0	32.9	 25
478	 16	142.3	18.7	 20
479	 16	484.0	42.5	 25
480	 16	934.0	74.7	 25
481	 16	173.8	24.0	 20
482	 16	86.0	17.0	 25
483	 16	130.0	19.5	 25
484	 16	56.0	9.0	 20
485	 16	47.0	7.6	 25
486	 16	28.0	5.1	 20
487	 16	40.8	9.1	 16
488	 16	44.3	5.3	 20
489	 16	35.3	5.8	 20
490	 16	86.5	15.6	 16
491	 16	39.3	7.5	 20
492	 16	49.0	7.9	 25
493	 16	36.3	6.4	 20
494	 16	35.0	6.0	 25
495	 16	40.0	6.6	 25
496	 16	38.5	5.8	 20
497	 16	62.0	8.2	 25
498	 16	42.0	13.2	 25
499	 16	35.3	5.8	 20
500	 16	41.0	6.3	 25
501	 16	58.0	12.4	 25
502	 16	43.0	9.2	 20
503	 16	159.0	20.9	 25
504	 16	152.0	25.5	 25
505	 16	2356.3	116.9	 16
506	 16	1877.8	132.9	 20
507	 16	3461.8	258.0	 20
508	 16	210.3	23.4	 16
509	 16	87.0	17.5	 20
510	 16	121.0	15.0	 20
511	 16	147.3	15.6	 20
512	 16	127.0	19.2	 25
513	 16	310.0	24.8	 25
514	 16	94.3	16.0	 20
515	 16	74.0	10.5	 25
516	 16	154.0	15.2	 25
517	 16	146.3	19.4	 20
518	 16	54.0	11.8	 25
519	 16	317.0	34.8	 25
520	 16	1024.3	66.0	 20
521	 16	822.0	118.9	 25
522	 16	266.0	28.8	 25
523	 16	53.3	11.4	 20
524	 16	587.5	68.6	 20
525	 16	157.8	14.4	 20
526	 16	178.3	18.5	 16
527	 16	173.3	25.6	 20
528	 16	82.0	12.3	 20
529	 16	52.8	7.4	 16
530	 16	38.0	7.2	 25
531	 16	36.0	5.7	 25
532	 16	35.8	7.2	 20
533	 16	37.0	8.0	 25
534	 16	39.0	8.3	 25
535	 16	45.3	6.5	 20
536	 16	51.0	6.6	 25
537	 16	38.0	7.0	 25
538	 16	42.0	8.1	 20
539	 16	42.0	7.9	 25
540	 16	35.0	7.6	 25
541	 16	40.3	7.6	 20
542	 16	38.0	6.7	 25
543	 16	35.8	7.4	 16
544	 16	174.8	32.0	 20
545	 16	32.3	8.5	 20
546	 16	46.5	7.5	 16
547	 16	37.0	6.8	 20
548	 16	36.3	6.9	 20
549	 16	41.0	6.6	 20
550	 16	30.0	4.9	 25
551	 16	33.0	6.4	 25
552	 16	32.3	7.3	 20
553	 16	39.0	7.6	 25
554	 16	87.0	14.5	 25
555	 16	191.8	20.0	 20
556	 16	125.0	15.1	 25
557	 16	120.0	12.7	 25
558	 16	77.0	13.0	 20
559	 16	30.0	5.3	 25
560	 16	35.0	7.7	 25
561	 16	44.0	12.3	 16
562	 16	31.3	6.4	 20
563	 16	35.0	5.9	 20
564	 16	44.8	8.7	 16
565	 16	250.8	41.6	 20
566	 16	143.5	22.0	 20
567	 16	239.0	21.3	 16
568	 16	66.0	12.7	 25
569	 16	240.0	34.8	 25
570	 16	80.3	15.1	 20
571	 16	91.0	12.3	 25
572	 16	40.0	5.6	 25
573	 16	51.8	11.9	 20
574	 16	78.0	11.3	 25
575	 16	114.0	24.6	 25
576	 16	144.0	20.8	 20
577	 16	120.0	18.5	 25
578	 16	71.0	9.1	 25
579	 16	160.8	25.5	 20
580	 16	119.8	17.2	 20
581	 16	50.5	9.5	 20
582	 16	197.0	18.2	 16
583	 16	144.0	19.3	 20
584	 16	40.3	8.4	 20
585	 16	49.3	6.2	 16
586	 16	115.8	16.9	 20
587	 16	64.0	9.9	 25
588	 16	114.5	18.1	 20
589	 16	343.0	33.4	 25
590	 16	58.0	8.9	 25
591	 16	42.5	7.3	 20
592	 16	38.0	7.7	 25
593	 16	121.0	18.8	 25
594	 16	195.3	19.4	 20
595	 16	40.0	7.6	 25
596	 16	59.0	12.3	 25
597	 16	556.3	47.5	 20
598	 16	1488.0	186.4	 25
599	 16	424.3	47.0	 20
600	 16	222.3	34.1	 16
601	 16	86.8	12.8	 20
602	 16	91.3	14.6	 20
603	 16	62.3	9.2	 16
604	 16	36.5	8.4	 20
605	 16	36.0	6.0	 25
606	 16	32.0	7.5	 20
607	 16	36.0	6.9	 25
608	 16	35.0	6.8	 25
609	 16	34.3	6.9	 20
610	 16	34.0	6.1	 25
611	 16	35.0	8.6	 25
612	 16	65.5	11.3	 20
613	 16	46.0	9.7	 25
614	 16	53.0	13.0	 25
615	 16	40.0	9.2	 20
616	 16	52.0	10.2	 25
617	 16	162.0	22.1	 25
618	 16	145.3	15.4	 16
619	 16	136.3	14.8	 20
620	 16	291.3	59.2	 20
621	 16	463.0	30.4	 16
622	 16	140.3	19.2	 20
623	 16	49.5	7.4	 16
624	 16	87.0	11.9	 25
625	 16	51.0	8.4	 25
626	 16	153.8	28.4	 20
627	 16	102.0	14.7	 25
628	 16	78.0	12.0	 25
629	 16	42.5	8.2	 20
630	 16	45.0	8.7	 25
631	 16	34.0	5.8	 25
632	 16	39.0	6.7	 20
633	 16	40.0	8.9	 25
634	 16	107.0	13.4	 25
635	 16	64.0	12.0	 20
636	 16	437.0	64.4	 25
637	 16	240.3	24.7	 20
638	 16	100.3	13.9	 16
639	 16	3765.8	496.2	 20
  0	 17	50.0	9.8	 25
  1	 17	71.8	27.4	 20
  2	 17	51.0	9.6	 25
  3	 17	127.8	14.8	 20
  4	 17	1359.5	101.8	 16
  5	 17	33.0	6.8	 20
  6	 17	33.0	5.1	 20
  7	 17	41.0	9.0	 16
  8	 17	38.0	7.1	 20
  9	 17	33.0	5.5	 20
 10	 17	361.0	37.6	 20
 11	 17	53.0	11.7	 25
 12	 17	37.0	5.3	 25
 13	 17	39.0	5.5	 20
 14	 17	45.0	8.8	 25
 15	 17	969.0	126.3	 25
 16	 17	449.5	29.3	 20
 17	 17	521.0	44.7	 25
 18	 17	185.0	20.4	 25
 19	 17	57.3	8.7	 20
 20	 17	94.0	17.2	 25
 21	 17	246.0	27.7	 25
 22	 17	164.3	31.6	 16
 23	 17	73.5	14.9	 20
 24	 17	40.3	7.5	 20
 25	 17	67.5	10.2	 16
 26	 17	56.0	10.9	 20
 27	 17	71.5	14.7	 20
 28	 17	45.8	6.1	 16
 29	 17	36.0	5.3	 25
 30	 17	30.0	7.3	 25
 31	 17	39.3	7.6	 20
 32	 17	42.0	8.5	 25
 33	 17	91.0	14.1	 25
 34	 17	40.3	7.3	 20
 35	 17	52.0	10.1	 25
 36	 17	43.0	7.4	 25
 37	 17	34.8	8.4	 20
 38	 17	35.0	6.7	 25
 39	 17	34.0	7.3	 25
 40	 17	38.0	6.3	 20
 41	 17	35.3	7.0	 20
 42	 17	41.0	7.5	 20
 43	 17	31.3	4.6	 16
 44	 17	78.0	12.1	 20
 45	 17	34.5	10.7	 20
 46	 17	33.0	6.2	 16
 47	 17	83.0	18.7	 25
 48	 17	56.0	12.2	 25
 49	 17	37.3	9.2	 20
 50	 17	35.0	6.0	 25
 51	 17	43.0	7.5	 20
 52	 17	77.0	16.8	 25
 53	 17	142.0	28.8	 25
 54	 17	60.5	10.9	 20
 55	 17	47.0	10.5	 25
 56	 17	35.0	6.8	 25
 57	 17	35.5	8.8	 20
 58	 17	37.0	7.4	 25
 59	 17	77.0	18.2	 25
 60	 17	38.3	9.5	 16
 61	 17	142.5	33.9	 20
 62	 17	93.0	15.4	 20
 63	 17	131.0	21.8	 16
 64	 17	44.0	7.8	 20
 65	 17	39.3	8.2	 20
 66	 17	58.3	11.7	 20
 67	 17	87.0	16.2	 25
 68	 17	39.0	8.0	 25
 69	 17	33.5	6.4	 20
 70	 17	39.0	8.5	 25
 71	 17	31.0	5.0	 25
 72	 17	30.0	6.0	 20
 73	 17	70.0	14.8	 25
 74	 17	125.0	20.0	 25
 75	 17	120.5	18.5	 20
 76	 17	48.0	7.7	 25
 77	 17	79.0	9.9	 25
 78	 17	43.3	6.6	 20
 79	 17	39.3	6.8	 20
 80	 17	38.0	6.1	 20
 81	 17	36.8	8.4	 16
 82	 17	38.3	7.2	 20
 83	 17	80.3	18.4	 20
 84	 17	408.0	57.5	 16
 85	 17	182.0	46.1	 25
 86	 17	37.0	6.9	 25
 87	 17	33.0	5.9	 20
 88	 17	56.0	12.2	 25
 89	 17	341.0	71.6	 25
 90	 17	74.3	10.7	 20
 91	 17	450.0	96.0	 25
 92	 17	454.0	53.8	 25
 93	 17	135.5	20.7	 20
 94	 17	144.0	26.4	 25
 95	 17	113.0	19.9	 25
 96	 17	68.0	11.4	 20
 97	 17	43.0	7.1	 25
 98	 17	34.0	5.2	 20
 99	 17	64.3	11.4	 16
100	 17	59.0	13.4	 20
101	 17	31.3	5.8	 20
102	 17	64.0	11.9	 16
103	 17	71.0	13.6	 20
104	 17	111.0	19.8	 25
105	 17	137.5	17.9	 20
106	 17	88.0	17.9	 25
107	 17	93.0	16.9	 25
108	 17	181.8	19.5	 20
109	 17	123.0	22.2	 25
110	 17	299.0	32.6	 25
111	 17	39.0	7.4	 20
112	 17	40.0	7.2	 25
113	 17	47.0	7.2	 25
114	 17	58.3	9.4	 20
115	 17	37.0	6.6	 25
116	 17	48.0	7.5	 20
117	 17	55.8	11.5	 16
118	 17	50.0	7.8	 20
119	 17	488.3	47.5	 20
120	 17	3203.0	200.6	 16
121	 17	2299.5	130.0	 20
122	 17	118.0	16.2	 20
123	 17	45.8	9.5	 20
124	 17	37.0	5.5	 25
125	 17	170.0	24.3	 25
126	 17	145.8	18.5	 20
127	 17	38.0	8.1	 25
128	 17	341.0	52.3	 25
129	 17	37.0	7.2	 20
130	 17	171.0	42.8	 25
131	 17	40.3	7.1	 20
132	 17	143.0	44.1	 25
133	 17	52.0	9.4	 25
134	 17	33.3	5.9	 20
135	 17	207.5	51.1	 20
136	 17	69.3	11.6	 20
137	 17	41.3	8.4	 16
138	 17	43.3	7.9	 20
139	 17	38.3	7.3	 20
140	 17	181.8	29.6	 16
141	 17	458.0	62.7	 25
142	 17	121.0	23.0	 25
143	 17	272.3	33.3	 20
144	 17	49.0	11.1	 25
145	 17	30.0	6.7	 25
146	 17	32.3	7.1	 20
147	 17	30.0	4.4	 25
148	 17	45.0	9.4	 25
149	 17	69.8	12.7	 20
150	 17	42.0	6.9	 25
151	 17	45.0	9.6	 25
152	 17	33.3	5.0	 20
153	 17	28.0	5.2	 25
154	 17	31.5	7.1	 20
155	 17	62.5	12.4	 16
156	 17	67.3	15.3	 20
157	 17	70.3	11.5	 20
158	 17	42.8	6.1	 16
159	 17	133.3	15.4	 20
160	 17	119.0	15.6	 25
161	 17	205.8	25.1	 20
162	 17	125.0	18.5	 25
163	 17	78.0	13.2	 25
164	 17	177.3	17.9	 20
165	 17	135.0	21.3	 25
166	 17	184.0	18.0	 25
167	 17	110.0	15.6	 20
168	 17	171.0	26.5	 25
169	 17	51.0	8.6	 25
170	 17	34.3	6.3	 20
171	 17	30.0	5.6	 25
172	 17	43.0	8.5	 25
173	 17	27.5	4.1	 16
174	 17	28.3	5.9	 20
175	 17	34.0	6.7	 20
176	 17	35.5	6.2	 16
177	 17	105.0	18.5	 20
178	 17	43.3	8.6	 20
179	 17	41.3	6.5	 20
180	 17	33.0	6.5	 25
181	 17	32.0	6.0	 25
182	 17	80.5	13.6	 20
183	 17	166.0	32.1	 25
184	 17	42.0	8.5	 25
185	 17	45.0	9.3	 20
186	 17	79.0	12.5	 25
187	 17	80.0	13.9	 25
188	 17	107.3	18.2	 20
189	 17	43.0	9.4	 25
190	 17	37.0	7.0	 25
191	 17	103.5	23.8	 20
192	 17	39.0	7.9	 20
193	 17	36.8	6.7	 20
194	 17	55.0	9.4	 16
195	 17	83.5	12.0	 20
196	 17	120.0	20.1	 20
197	 17	336.0	34.6	 16
198	 17	48.0	7.2	 25
199	 17	45.0	9.6	 25
200	 17	33.0	7.0	 20
201	 17	33.0	8.1	 25
202	 17	42.0	9.3	 25
203	 17	44.3	9.5	 20
204	 17	33.0	5.1	 25
205	 17	243.0	41.5	 25
206	 17	29.3	7.1	 20
207	 17	41.0	10.0	 25
208	 17	32.0	7.5	 25
209	 17	35.3	9.7	 20
210	 17	88.0	12.4	 20
211	 17	46.0	8.8	 16
212	 17	36.3	7.4	 20
213	 17	43.0	8.2	 20
214	 17	42.3	7.5	 16
215	 17	35.3	5.0	 20
216	 17	35.3	7.8	 20
217	 17	42.0	10.9	 20
218	 17	32.0	5.9	 25
219	 17	77.0	16.0	 25
220	 17	39.3	7.2	 20
221	 17	34.0	9.2	 25
222	 17	42.0	13.8	 25
223	 17	33.5	7.5	 20
224	 17	244.0	56.0	 25
225	 17	63.0	12.4	 25
226	 17	46.3	7.4	 20
227	 17	41.0	7.8	 25
228	 17	65.0	11.8	 25
229	 17	71.8	12.8	 16
230	 17	73.3	10.5	 20
231	 17	49.8	10.4	 20
232	 17	35.0	6.8	 16
233	 17	53.0	9.0	 20
234	 17	75.5	10.7	 20
235	 17	33.3	6.0	 20
236	 17	53.0	7.9	 25
237	 17	102.0	21.1	 25
238	 17	90.3	13.4	 20
239	 17	131.0	21.5	 25
240	 17	131.0	24.3	 25
241	 17	56.0	9.7	 20
242	 17	94.0	14.5	 25
243	 17	312.0	52.2	 25
244	 17	76.3	11.3	 20
245	 17	45.0	7.1	 25
246	 17	75.0	15.3	 25
247	 17	46.5	8.4	 20
248	 17	139.3	29.3	 20
249	 17	46.5	10.3	 20
250	 17	33.8	7.7	 16
251	 17	33.0	8.0	 20
252	 17	39.3	7.0	 20
253	 17	37.3	7.0	 16
254	 17	41.0	6.4	 25
255	 17	36.0	6.5	 25
256	 17	38.3	7.9	 20
257	 17	37.0	7.0	 25
258	 17	43.0	8.2	 25
259	 17	43.5	9.1	 20
260	 17	65.0	13.6	 25
261	 17	44.0	14.1	 25
262	 17	106.5	15.5	 20
263	 17	38.0	6.9	 25
264	 17	48.0	9.7	 25
265	 17	37.3	5.7	 20
266	 17	56.0	11.3	 25
267	 17	41.0	8.0	 20
268	 17	42.0	5.7	 16
269	 17	36.0	6.3	 20
270	 17	34.0	5.8	 20
271	 17	52.0	13.2	 16
272	 17	36.5	6.0	 20
273	 17	36.0	8.0	 25
274	 17	50.3	10.4	 20
275	 17	30.0	6.3	 25
276	 17	34.0	7.7	 25
277	 17	32.3	6.0	 20
278	 17	36.0	6.4	 25
279	 17	32.0	6.1	 25
280	 17	34.3	5.3	 20
281	 17	45.0	7.0	 25
282	 17	37.0	6.7	 25
283	 17	45.3	6.9	 20
284	 17	63.0	18.2	 25
285	 17	39.0	7.0	 25
286	 17	39.3	8.6	 16
287	 17	39.3	6.5	 20
288	 17	42.0	7.6	 20
289	 17	154.8	14.8	 16
290	 17	61.3	12.5	 20
291	 17	43.5	5.6	 16
292	 17	40.0	7.4	 25
293	 17	45.0	7.6	 25
294	 17	324.0	47.7	 20
295	 17	81.0	15.4	 25
296	 17	255.0	30.8	 25
297	 17	126.5	14.9	 20
298	 17	538.0	68.8	 25
299	 17	137.0	30.0	 25
300	 17	417.8	99.4	 20
301	 17	102.0	14.3	 25
302	 17	902.0	152.1	 25
303	 17	94.0	19.1	 20
304	 17	114.3	19.1	 20
305	 17	40.5	7.9	 20
306	 17	121.3	14.3	 16
307	 17	72.5	14.3	 20
308	 17	57.3	13.5	 20
309	 17	120.5	20.6	 16
310	 17	177.5	15.9	 20
311	 17	117.0	15.5	 25
312	 17	268.8	33.6	 20
313	 17	81.0	12.6	 25
314	 17	74.0	11.9	 25
315	 17	199.3	23.6	 20
316	 17	167.0	18.9	 25
317	 17	86.0	16.1	 25
318	 17	80.0	11.8	 20
319	 17	65.0	12.1	 25
320	 17	71.0	11.9	 25
321	 17	123.0	22.3	 20
322	 17	1890.0	428.1	 25
323	 17	72.8	11.9	 20
324	 17	74.5	12.3	 16
325	 17	212.8	33.0	 20
326	 17	209.3	23.8	 20
327	 17	85.5	15.8	 16
328	 17	148.3	14.4	 20
329	 17	438.0	38.3	 25
330	 17	134.0	16.8	 20
331	 17	72.0	11.0	 25
332	 17	83.0	18.1	 25
333	 17	96.8	18.8	 20
334	 17	246.0	30.2	 25
335	 17	327.0	53.1	 25
336	 17	121.0	15.9	 20
337	 17	43.0	10.8	 25
338	 17	428.0	87.1	 25
339	 17	3392.0	510.0	 20
340	 17	603.0	100.9	 25
341	 17	108.0	22.0	 25
342	 17	3224.0	221.7	 16
343	 17	203.0	43.9	 20
344	 17	269.3	32.6	 20
345	 17	292.5	20.1	 16
346	 17	80.0	11.0	 20
347	 17	77.3	14.2	 20
348	 17	31.5	4.8	 20
349	 17	37.0	6.0	 25
350	 17	52.0	8.9	 25
351	 17	36.0	6.7	 20
352	 17	40.0	8.1	 25
353	 17	32.0	6.8	 25
354	 17	32.3	5.8	 20
355	 17	37.0	9.0	 25
356	 17	36.0	5.3	 25
357	 17	35.0	6.3	 20
358	 17	67.0	14.5	 25
359	 17	35.0	9.7	 25
360	 17	94.0	19.2	 20
361	 17	36.3	6.9	 20
362	 17	33.8	8.4	 20
363	 17	727.5	134.7	 16
364	 17	32.0	6.4	 20
365	 17	162.3	24.4	 20
366	 17	44.0	6.8	 16
367	 17	33.0	7.9	 25
368	 17	39.0	7.9	 25
369	 17	37.3	7.2	 20
370	 17	31.0	6.0	 25
371	 17	1109.5	218.0	 20
372	 17	1109.0	173.4	 25
373	 17	36.0	6.7	 25
374	 17	430.3	75.2	 20
375	 17	87.0	24.0	 25
376	 17	55.0	11.2	 25
377	 17	36.3	6.2	 20
378	 17	39.0	7.7	 25
379	 17	39.0	7.1	 25
380	 17	56.3	9.8	 16
381	 17	36.3	8.0	 20
382	 17	33.3	7.0	 20
383	 17	40.5	7.2	 16
384	 17	54.5	11.1	 20
385	 17	70.8	9.3	 20
386	 17	80.5	10.9	 20
387	 17	86.0	24.9	 25
388	 17	222.0	16.6	 25
389	 17	124.3	21.2	 20
390	 17	95.0	17.2	 25
391	 17	127.0	19.1	 25
392	 17	511.5	87.9	 20
393	 17	37.0	6.5	 25
394	 17	46.0	8.6	 25
395	 17	49.3	10.0	 20
396	 17	31.0	6.9	 25
397	 17	31.0	6.9	 25
398	 17	59.5	7.0	 16
399	 17	66.5	14.5	 20
400	 17	109.3	12.5	 20
401	 17	49.0	7.6	 16
402	 17	38.0	5.9	 20
403	 17	35.0	5.8	 20
404	 17	58.0	11.4	 16
405	 17	91.0	23.5	 25
406	 17	151.0	22.5	 25
407	 17	97.0	13.7	 20
408	 17	104.0	21.0	 25
409	 17	146.0	19.3	 25
410	 17	51.5	9.8	 20
411	 17	77.0	13.0	 25
412	 17	270.0	35.2	 25
413	 17	38.0	6.2	 20
414	 17	41.0	8.5	 25
415	 17	34.0	5.8	 25
416	 17	180.8	19.6	 20
417	 17	191.3	26.7	 20
418	 17	34.3	5.1	 20
419	 17	33.0	6.2	 16
420	 17	34.3	6.5	 20
421	 17	32.3	5.8	 20
422	 17	35.3	7.7	 16
423	 17	29.3	4.9	 20
424	 17	38.0	6.1	 25
425	 17	78.3	15.7	 20
426	 17	36.0	5.6	 25
427	 17	31.0	6.2	 25
428	 17	49.8	11.3	 20
429	 17	33.0	5.6	 25
430	 17	37.0	6.8	 25
431	 17	67.5	14.3	 20
432	 17	34.0	5.5	 25
433	 17	36.0	6.8	 25
434	 17	39.3	6.4	 20
435	 17	45.0	9.3	 25
436	 17	66.8	11.7	 20
437	 17	36.0	5.7	 16
438	 17	314.3	45.9	 20
439	 17	39.0	8.8	 20
440	 17	32.0	8.5	 16
441	 17	40.3	8.0	 20
442	 17	37.0	6.4	 25
443	 17	43.0	7.0	 20
444	 17	62.0	10.2	 25
445	 17	77.0	13.1	 25
446	 17	70.5	17.0	 20
447	 17	84.0	13.0	 25
448	 17	39.0	7.6	 25
449	 17	42.8	10.3	 20
450	 17	1275.0	284.4	 25
451	 17	38.5	7.1	 20
452	 17	56.0	7.1	 25
453	 17	45.0	10.4	 25
454	 17	67.3	16.0	 20
455	 17	130.8	20.9	 20
456	 17	144.0	21.9	 20
457	 17	64.3	13.6	 16
458	 17	50.0	8.3	 20
459	 17	63.8	11.3	 20
460	 17	43.3	7.7	 16
461	 17	38.0	6.2	 25
462	 17	105.0	16.6	 25
463	 17	39.3	6.6	 20
464	 17	135.0	20.0	 25
465	 17	92.0	12.5	 25
466	 17	47.3	6.4	 20
467	 17	48.0	9.4	 25
468	 17	39.0	5.6	 25
469	 17	45.5	6.7	 20
470	 17	72.0	14.2	 25
471	 17	78.0	13.0	 25
472	 17	103.3	17.1	 20
473	 17	109.0	14.5	 25
474	 17	184.8	15.8	 20
475	 17	110.3	16.0	 16
476	 17	90.5	11.4	 20
477	 17	344.3	47.5	 20
478	 17	65.3	11.2	 16
479	 17	146.0	25.3	 20
480	 17	258.0	30.2	 25
481	 17	83.0	13.0	 20
482	 17	103.0	14.1	 25
483	 17	315.0	42.7	 25
484	 17	63.3	11.6	 20
485	 17	43.0	6.6	 25
486	 17	35.0	6.0	 25
487	 17	33.3	6.1	 20
488	 17	46.0	10.0	 25
489	 17	33.0	4.4	 25
490	 17	39.0	9.2	 20
491	 17	33.0	6.6	 25
492	 17	37.8	9.6	 20
493	 17	50.0	10.1	 16
494	 17	56.0	10.2	 20
495	 17	66.0	9.9	 20
496	 17	97.0	16.2	 16
497	 17	186.3	20.0	 20
498	 17	179.3	18.9	 20
499	 17	156.3	19.0	 20
500	 17	294.0	39.4	 25
501	 17	46.0	9.7	 25
502	 17	139.5	21.3	 20
503	 17	53.0	13.6	 25
504	 17	256.0	30.2	 25
505	 17	353.5	24.8	 20
506	 17	392.0	38.8	 25
507	 17	179.0	26.3	 25
508	 17	132.3	22.9	 20
509	 17	104.0	16.7	 25
510	 17	872.0	77.4	 25
511	 17	1137.0	77.0	 16
512	 17	222.5	25.6	 20
513	 17	43.3	7.6	 20
514	 17	95.3	9.1	 16
515	 17	151.8	21.8	 20
516	 17	111.0	17.9	 20
517	 17	99.3	15.0	 16
518	 17	167.0	26.6	 25
519	 17	227.0	22.7	 25
520	 17	1332.0	194.4	 20
521	 17	126.0	15.4	 25
522	 17	67.0	10.0	 25
523	 17	73.5	11.1	 20
524	 17	59.0	11.5	 25
525	 17	64.0	10.5	 25
526	 17	104.8	16.6	 20
527	 17	267.0	33.3	 25
528	 17	211.0	35.5	 25
529	 17	214.5	33.6	 20
530	 17	56.8	12.1	 20
531	 17	67.3	11.5	 16
532	 17	158.0	36.3	 20
533	 17	36.5	6.8	 20
534	 17	38.0	8.7	 16
535	 17	44.5	10.2	 20
536	 17	46.0	7.3	 25
537	 17	36.3	8.0	 20
538	 17	37.0	7.8	 25
539	 17	34.0	5.5	 25
540	 17	44.8	7.2	 20
541	 17	85.0	11.1	 25
542	 17	43.0	7.6	 25
543	 17	42.3	7.7	 20
544	 17	379.0	74.4	 25
545	 17	56.0	11.9	 25
546	 17	55.8	10.7	 20
547	 17	38.0	7.6	 25
548	 17	31.0	6.8	 25
549	 17	30.3	5.1	 16
550	 17	33.3	8.1	 20
551	 17	44.0	9.1	 20
552	 17	42.5	8.1	 16
553	 17	38.0	9.5	 20
554	 17	61.3	11.3	 20
555	 17	75.3	11.2	 20
556	 17	144.0	23.3	 25
557	 17	69.0	11.4	 25
558	 17	35.8	8.0	 20
559	 17	101.0	18.1	 25
560	 17	113.0	17.6	 25
561	 17	438.5	36.1	 20
562	 17	56.0	8.5	 25
563	 17	369.0	62.2	 25
564	 17	90.0	13.9	 20
565	 17	138.0	20.8	 25
566	 17	939.0	166.0	 25
567	 17	51.5	15.9	 20
568	 17	91.3	22.8	 20
569	 17	35.0	7.0	 20
570	 17	361.8	69.4	 16
571	 17	47.3	8.3	 20
572	 17	159.0	22.6	 20
573	 17	164.5	19.9	 16
574	 17	302.0	35.8	 25
575	 17	220.0	34.0	 25
576	 17	54.0	8.8	 20
577	 17	76.0	11.3	 25
578	 17	50.0	7.7	 25
579	 17	46.3	10.7	 20
580	 17	78.0	16.8	 25
581	 17	36.0	7.1	 25
582	 17	419.3	32.9	 20
583	 17	411.0	59.5	 25
584	 17	79.0	11.5	 25
585	 17	44.3	6.9	 20
586	 17	39.0	7.6	 25
587	 17	45.3	8.8	 20
588	 17	237.5	32.3	 16
589	 17	38.0	4.8	 20
590	 17	75.0	10.7	 20
591	 17	36.3	5.8	 16
592	 17	53.8	10.0	 20
593	 17	37.0	6.7	 25
594	 17	160.3	21.1	 20
595	 17	42.0	6.6	 25
596	 17	180.0	26.9	 25
597	 17	48.5	7.3	 20
598	 17	80.0	16.0	 25
599	 17	290.0	43.1	 25
600	 17	967.0	154.8	 20
601	 17	439.0	79.6	 25
602	 17	39.0	6.9	 25
603	 17	33.3	5.7	 20
604	 17	33.0	6.5	 25
605	 17	181.8	35.8	 20
606	 17	103.5	17.1	 16
607	 17	35.0	5.2	 20
608	 17	44.5	8.3	 20
609	 17	421.5	57.3	 16
610	 17	60.8	7.8	 20
611	 17	102.3	15.7	 16
612	 17	1305.0	182.3	 25
613	 17	55.0	10.6	 25
614	 17	34.0	6.5	 20
615	 17	34.0	5.5	 25
616	 17	35.0	6.0	 25
617	 17	43.3	7.7	 20
618	 17	35.0	8.2	 25
619	 17	260.0	56.6	 25
620	 17	213.3	25.6	 20
621	 17	2306.0	143.2	 25
622	 17	1379.0	226.3	 25
623	 17	610.0	89.6	 20
624	 17	474.3	28.7	 20
625	 17	69.5	10.0	 20
626	 17	59.3	11.8	 16
627	 17	101.0	14.4	 20
628	 17	53.5	8.5	 20
629	 17	53.8	11.9	 16
630	 17	98.0	22.2	 25
631	 17	293.0	59.8	 25
632	 17	39.0	8.7	 20
633	 17	30.0	4.5	 25
634	 17	40.0	7.2	 25
635	 17	33.3	6.5	 20
636	 17	1103.0	231.8	 25
637	 17	1059.0	248.8	 25
638	 17	51.0	8.6	 20
639	 17	45.0	9.9	 25
  0	 18	4572.0	798.9	 25
  1	 18	41.0	7.0	 20
  2	 18	57.0	8.2	 25
  3	 18	64.0	8.4	 25
  4	 18	146.5	32.7	 20
  5	 18	29.0	4.7	 25
  6	 18	36.0	6.9	 25
  7	 18	43.8	8.6	 20
  8	 18	42.0	8.6	 25
  9	 18	39.0	7.4	 25
 10	 18	62.5	12.0	 16
 11	 18	34.3	6.8	 20
 12	 18	32.3	7.1	 20
 13	 18	35.0	8.2	 16
 14	 18	39.0	6.3	 20
 15	 18	157.3	29.2	 20
 16	 18	84.5	19.1	 20
 17	 18	133.0	23.8	 25
 18	 18	208.0	28.5	 25
 19	 18	88.0	11.9	 20
 20	 18	146.0	16.0	 25
 21	 18	224.0	36.7	 25
 22	 18	48.0	9.4	 20
 23	 18	222.0	42.2	 25
 24	 18	37.0	6.3	 25
 25	 18	45.0	7.1	 20
 26	 18	40.0	7.4	 25
 27	 18	46.0	6.7	 25
 28	 18	37.3	6.3	 20
 29	 18	40.3	8.7	 20
 30	 18	34.0	6.6	 20
 31	 18	34.3	6.2	 16
 32	 18	34.5	6.9	 20
 33	 18	44.3	11.2	 20
 34	 18	53.5	9.7	 16
 35	 18	43.0	9.7	 25
 36	 18	54.0	9.5	 25
 37	 18	29.3	6.9	 20
 38	 18	33.0	6.2	 25
 39	 18	35.8	6.1	 20
 40	 18	33.0	6.7	 25
 41	 18	36.0	5.7	 25
 42	 18	34.0	5.7	 20
 43	 18	40.0	9.0	 25
 44	 18	68.0	14.4	 25
 45	 18	33.3	5.5	 20
 46	 18	29.0	6.1	 25
 47	 18	34.3	7.3	 20
 48	 18	33.5	8.5	 16
 49	 18	38.0	6.5	 20
 50	 18	31.3	5.7	 20
 51	 18	35.3	9.4	 16
 52	 18	35.3	6.3	 20
 53	 18	53.3	10.6	 20
 54	 18	43.0	8.1	 20
 55	 18	37.0	7.1	 25
 56	 18	39.0	7.1	 25
 57	 18	35.0	6.2	 20
 58	 18	29.0	5.4	 25
 59	 18	35.0	7.2	 25
 60	 18	35.3	8.1	 20
 61	 18	56.0	11.1	 25
 62	 18	87.0	17.5	 25
 63	 18	35.0	6.0	 20
 64	 18	37.0	6.9	 25
 65	 18	34.0	7.0	 25
 66	 18	36.3	7.1	 16
 67	 18	64.0	12.7	 20
 68	 18	40.5	7.0	 20
 69	 18	33.8	8.3	 16
 70	 18	33.3	7.8	 20
 71	 18	34.3	7.1	 20
 72	 18	38.0	14.4	 20
 73	 18	34.0	5.6	 25
 74	 18	56.0	7.5	 25
 75	 18	55.0	12.5	 20
 76	 18	40.0	8.8	 25
 77	 18	58.0	8.7	 25
 78	 18	49.5	10.0	 20
 79	 18	40.0	7.6	 25
 80	 18	33.0	8.0	 25
 81	 18	36.5	7.1	 20
 82	 18	37.0	6.7	 25
 83	 18	69.0	13.8	 25
 84	 18	128.3	23.2	 20
 85	 18	45.0	9.4	 20
 86	 18	33.5	7.3	 20
 87	 18	39.0	7.5	 16
 88	 18	31.8	7.4	 20
 89	 18	105.0	21.4	 20
 90	 18	101.0	14.5	 16
 91	 18	334.0	30.0	 25
 92	 18	279.0	38.6	 25
 93	 18	161.0	34.6	 20
 94	 18	371.0	75.9	 25
 95	 18	135.0	26.5	 25
 96	 18	53.0	12.6	 20
 97	 18	42.0	9.5	 25
 98	 18	88.0	12.3	 25
 99	 18	35.3	6.0	 20
100	 18	37.0	6.5	 25
101	 18	38.0	10.2	 25
102	 18	54.3	9.2	 20
103	 18	88.0	14.1	 25
104	 18	62.0	11.1	 20
105	 18	65.8	9.2	 16
106	 18	54.5	9.3	 20
107	 18	115.0	18.3	 20
108	 18	138.0	24.2	 16
109	 18	78.8	15.4	 20
110	 18	101.0	22.9	 25
111	 18	56.0	10.9	 20
112	 18	43.0	6.4	 25
113	 18	46.0	8.5	 25
114	 18	32.5	6.8	 20
115	 18	34.0	6.5	 25
116	 18	36.0	6.2	 25
117	 18	38.3	6.6	 20
118	 18	50.0	9.9	 25
119	 18	249.0	29.6	 20
120	 18	1288.0	333.5	 25
121	 18	467.0	102.7	 25
122	 18	81.3	12.8	 20
123	 18	41.3	8.2	 20
124	 18	35.3	6.5	 20
125	 18	39.3	5.3	 16
126	 18	42.8	8.2	 20
127	 18	37.5	5.7	 20
128	 18	36.5	9.0	 16
129	 18	41.0	7.6	 25
130	 18	43.0	8.1	 25
131	 18	34.5	5.9	 20
132	 18	62.0	13.4	 25
133	 18	37.0	7.9	 25
134	 18	35.3	6.0	 20
135	 18	52.0	10.3	 25
136	 18	74.0	12.9	 25
137	 18	34.3	5.4	 20
138	 18	39.0	7.4	 25
139	 18	37.0	7.2	 25
140	 18	122.3	21.8	 20
141	 18	590.0	92.6	 20
142	 18	231.3	23.8	 20
143	 18	526.8	41.5	 16
144	 18	43.5	18.1	 20
145	 18	36.3	6.7	 20
146	 18	33.5	6.7	 16
147	 18	39.3	7.8	 20
148	 18	34.0	6.2	 25
149	 18	34.0	7.5	 20
150	 18	33.0	6.2	 25
151	 18	33.0	5.9	 25
152	 18	31.3	5.8	 20
153	 18	32.0	7.4	 25
154	 18	36.0	33.0	 25
155	 18	37.5	7.0	 20
156	 18	60.0	11.8	 25
157	 18	59.0	9.4	 25
158	 18	60.3	9.6	 20
159	 18	212.0	29.1	 25
160	 18	172.3	22.9	 20
161	 18	309.5	19.8	 16
162	 18	159.5	23.2	 20
163	 18	140.5	16.8	 20
164	 18	134.0	13.4	 16
165	 18	170.3	29.4	 20
166	 18	106.0	14.7	 20
167	 18	65.0	12.4	 20
168	 18	65.0	12.2	 25
169	 18	43.0	6.9	 25
170	 18	35.0	8.5	 20
171	 18	35.0	7.0	 25
172	 18	38.0	7.9	 25
173	 18	29.3	4.3	 20
174	 18	31.0	6.0	 25
175	 18	39.0	7.2	 25
176	 18	34.5	7.1	 20
177	 18	52.0	10.3	 25
178	 18	34.0	7.5	 25
179	 18	31.3	5.8	 16
180	 18	33.0	7.2	 20
181	 18	39.5	8.4	 20
182	 18	40.3	9.1	 16
183	 18	42.5	9.0	 20
184	 18	50.8	11.0	 20
185	 18	39.0	8.3	 20
186	 18	55.0	8.7	 25
187	 18	110.0	19.9	 25
188	 18	163.5	17.1	 20
189	 18	46.0	8.6	 25
190	 18	34.0	5.6	 25
191	 18	65.0	10.4	 20
192	 18	33.0	11.6	 25
193	 18	37.0	6.2	 25
194	 18	45.3	10.9	 20
195	 18	52.0	10.3	 25
196	 18	66.0	13.7	 25
197	 18	180.3	23.3	 20
198	 18	47.5	8.9	 20
199	 18	37.3	7.8	 16
200	 18	33.0	7.7	 20
201	 18	31.3	6.9	 20
202	 18	38.5	8.7	 16
203	 18	36.3	6.7	 20
204	 18	30.0	6.0	 25
205	 18	41.5	6.6	 20
206	 18	29.0	8.1	 25
207	 18	33.0	6.4	 25
208	 18	29.3	6.8	 20
209	 18	29.0	6.5	 25
210	 18	130.0	23.3	 25
211	 18	43.3	9.0	 20
212	 18	31.0	5.5	 25
213	 18	39.0	4.2	 25
214	 18	37.8	10.6	 20
215	 18	33.0	5.2	 25
216	 18	32.0	6.3	 25
217	 18	41.0	5.5	 16
218	 18	34.3	7.5	 20
219	 18	39.0	7.0	 20
220	 18	31.0	4.9	 16
221	 18	35.3	7.2	 20
222	 18	34.0	4.4	 20
223	 18	32.0	5.8	 20
224	 18	80.0	17.0	 25
225	 18	38.0	6.2	 25
226	 18	36.3	7.1	 20
227	 18	33.0	6.3	 25
228	 18	48.0	7.3	 25
229	 18	57.5	10.3	 20
230	 18	68.0	11.8	 25
231	 18	63.0	11.3	 25
232	 18	33.0	7.0	 20
233	 18	41.0	7.0	 25
234	 18	56.0	11.5	 25
235	 18	31.0	4.9	 16
236	 18	55.3	11.9	 20
237	 18	61.0	14.1	 20
238	 18	85.3	13.8	 16
239	 18	64.8	10.7	 20
240	 18	60.0	12.6	 20
241	 18	84.5	13.7	 16
242	 18	234.0	37.2	 25
243	 18	167.0	28.4	 25
244	 18	55.0	10.0	 20
245	 18	35.0	6.0	 25
246	 18	49.0	8.4	 25
247	 18	51.0	7.9	 20
248	 18	55.0	9.4	 25
249	 18	48.0	8.7	 25
250	 18	30.3	5.8	 20
251	 18	40.0	9.6	 25
252	 18	35.0	6.3	 25
253	 18	35.0	5.2	 20
254	 18	42.0	9.2	 20
255	 18	37.0	7.4	 20
256	 18	30.3	4.2	 16
257	 18	46.8	8.6	 20
258	 18	43.0	8.2	 20
259	 18	49.0	8.5	 16
260	 18	43.8	7.1	 20
261	 18	101.0	19.7	 25
262	 18	145.3	17.4	 20
263	 18	36.0	8.6	 25
264	 18	43.0	9.5	 25
265	 18	44.0	7.4	 20
266	 18	69.0	9.8	 25
267	 18	35.0	5.6	 25
268	 18	35.3	7.5	 20
269	 18	30.0	5.7	 25
270	 18	36.0	6.7	 25
271	 18	78.0	13.6	 20
272	 18	40.0	8.7	 25
273	 18	32.3	7.0	 20
274	 18	37.3	5.1	 16
275	 18	33.3	7.6	 20
276	 18	34.3	5.4	 20
277	 18	34.3	5.2	 16
278	 18	34.3	6.9	 20
279	 18	41.3	6.8	 20
280	 18	34.0	5.4	 25
281	 18	37.0	7.8	 25
282	 18	41.5	8.7	 20
283	 18	44.0	9.0	 25
284	 18	37.0	8.1	 25
285	 18	36.0	5.2	 20
286	 18	36.0	5.7	 25
287	 18	36.0	7.2	 25
288	 18	40.0	8.4	 20
289	 18	68.0	11.7	 25
290	 18	47.0	11.1	 25
291	 18	41.0	7.7	 20
292	 18	44.5	9.0	 20
293	 18	44.0	9.9	 20
294	 18	169.3	25.9	 16
295	 18	84.3	11.2	 20
296	 18	368.8	26.5	 20
297	 18	152.3	17.0	 16
298	 18	193.0	21.3	 25
299	 18	151.0	22.0	 25
300	 18	149.5	23.9	 20
301	 18	76.0	10.6	 25
302	 18	207.0	22.5	 25
303	 18	48.3	6.3	 20
304	 18	45.0	9.7	 25
305	 18	34.0	8.0	 25
306	 18	51.3	8.6	 20
307	 18	55.0	9.7	 25
308	 18	39.0	5.5	 25
309	 18	133.5	20.1	 20
310	 18	180.0	22.1	 25
311	 18	87.8	13.8	 20
312	 18	62.3	10.7	 16
313	 18	127.8	19.1	 20
314	 18	88.5	11.6	 20
315	 18	137.8	16.6	 16
316	 18	124.8	15.5	 20
317	 18	90.0	14.4	 25
318	 18	129.0	17.9	 20
319	 18	59.0	9.3	 25
320	 18	57.0	13.6	 25
321	 18	43.8	6.0	 20
322	 18	452.0	83.3	 25
323	 18	309.0	24.7	 25
324	 18	187.5	22.8	 20
325	 18	210.0	21.1	 25
326	 18	115.0	19.2	 25
327	 18	78.0	11.7	 20
328	 18	291.0	40.0	 25
329	 18	783.3	68.3	 20
330	 18	100.0	17.2	 16
331	 18	47.5	8.0	 20
332	 18	49.0	10.6	 20
333	 18	48.5	8.8	 16
334	 18	114.5	14.0	 20
335	 18	124.3	17.9	 20
336	 18	81.3	12.0	 20
337	 18	39.0	7.0	 25
338	 18	104.0	19.0	 25
339	 18	1974.5	230.3	 20
340	 18	475.0	65.3	 25
341	 18	73.0	11.8	 25
342	 18	1979.0	179.4	 20
343	 18	135.0	25.6	 25
344	 18	110.0	13.8	 25
345	 18	97.8	13.6	 20
346	 18	133.0	14.6	 25
347	 18	49.0	8.2	 25
348	 18	33.0	5.5	 16
349	 18	39.3	5.8	 20
350	 18	63.0	10.2	 20
351	 18	37.3	8.8	 16
352	 18	34.5	6.5	 20
353	 18	31.5	6.6	 20
354	 18	34.3	6.9	 16
355	 18	33.0	7.2	 25
356	 18	37.0	7.7	 25
357	 18	31.8	5.9	 20
358	 18	38.0	7.9	 25
359	 18	34.3	6.6	 20
360	 18	38.0	7.1	 25
361	 18	38.0	8.7	 25
362	 18	37.3	6.7	 20
363	 18	154.0	41.1	 25
364	 18	33.0	6.1	 25
365	 18	107.8	17.8	 20
366	 18	101.0	18.6	 25
367	 18	34.8	10.3	 20
368	 18	32.0	7.6	 16
369	 18	35.5	7.0	 20
370	 18	37.0	6.8	 20
371	 18	256.0	56.6	 16
372	 18	265.3	26.0	 20
373	 18	36.0	6.6	 25
374	 18	63.3	9.3	 20
375	 18	54.0	8.4	 25
376	 18	40.0	8.3	 25
377	 18	35.3	6.5	 20
378	 18	37.0	7.2	 25
379	 18	31.0	4.8	 25
380	 18	38.3	7.6	 20
381	 18	31.0	6.5	 25
382	 18	33.0	5.5	 25
383	 18	38.3	9.1	 20
384	 18	49.0	6.9	 25
385	 18	63.0	11.4	 25
386	 18	63.3	10.5	 16
387	 18	51.0	9.7	 20
388	 18	118.3	18.6	 20
389	 18	55.5	9.6	 16
390	 18	51.3	8.7	 20
391	 18	97.0	13.3	 20
392	 18	246.8	34.9	 20
393	 18	36.0	9.3	 25
394	 18	48.0	10.2	 25
395	 18	50.8	8.9	 20
396	 18	33.0	6.1	 25
397	 18	38.0	6.0	 25
398	 18	37.8	6.6	 20
399	 18	45.0	6.4	 25
400	 18	99.0	12.1	 25
401	 18	49.3	9.5	 20
402	 18	43.0	8.9	 25
403	 18	38.0	7.1	 25
404	 18	56.3	9.5	 20
405	 18	52.8	8.6	 20
406	 18	324.5	38.1	 20
407	 18	108.8	13.9	 16
408	 18	159.3	18.5	 20
409	 18	126.3	13.0	 20
410	 18	56.8	10.7	 16
411	 18	49.0	10.6	 25
412	 18	315.0	41.8	 25
413	 18	39.8	6.3	 20
414	 18	32.0	5.7	 25
415	 18	34.0	6.5	 25
416	 18	101.8	14.7	 20
417	 18	80.0	13.0	 25
418	 18	36.0	5.7	 25
419	 18	31.3	4.2	 20
420	 18	29.0	5.0	 25
421	 18	30.0	6.9	 25
422	 18	31.5	7.4	 20
423	 18	35.0	6.8	 25
424	 18	35.3	7.0	 20
425	 18	81.0	14.4	 16
426	 18	32.5	5.6	 20
427	 18	32.0	7.0	 20
428	 18	40.5	6.6	 16
429	 18	34.0	6.2	 20
430	 18	33.0	7.0	 25
431	 18	36.5	7.0	 20
432	 18	37.0	6.8	 25
433	 18	38.0	6.4	 25
434	 18	39.3	5.3	 20
435	 18	38.0	6.2	 25
436	 18	41.0	6.5	 25
437	 18	38.3	7.2	 20
438	 18	57.0	15.5	 25
439	 18	31.0	5.9	 20
440	 18	36.0	7.8	 25
441	 18	33.0	7.7	 25
442	 18	50.3	8.5	 16
443	 18	44.8	9.6	 20
444	 18	57.0	9.8	 20
445	 18	52.5	10.7	 16
446	 18	159.3	17.7	 20
447	 18	96.0	16.4	 20
448	 18	38.0	8.8	 16
449	 18	39.0	6.0	 25
450	 18	87.0	24.1	 25
451	 18	39.0	9.3	 20
452	 18	50.0	12.7	 25
453	 18	38.0	6.7	 25
454	 18	68.3	61.0	 20
455	 18	87.0	15.1	 25
456	 18	67.0	9.3	 25
457	 18	54.3	7.5	 20
458	 18	57.0	7.7	 25
459	 18	81.0	17.4	 25
460	 18	43.8	8.6	 20
461	 18	38.3	7.7	 20
462	 18	166.3	20.7	 20
463	 18	46.5	8.8	 16
464	 18	164.3	21.7	 20
465	 18	158.5	21.9	 20
466	 18	33.8	8.7	 16
467	 18	53.0	10.8	 25
468	 18	38.0	15.0	 25
469	 18	65.0	8.0	 20
470	 18	73.0	15.1	 25
471	 18	54.0	8.8	 25
472	 18	62.3	11.2	 20
473	 18	69.0	16.3	 25
474	 18	150.0	21.8	 25
475	 18	85.3	14.0	 20
476	 18	79.0	12.4	 25
477	 18	117.0	20.4	 25
478	 18	52.0	7.6	 20
479	 18	59.0	9.9	 25
480	 18	70.3	10.2	 20
481	 18	71.5	12.2	 16
482	 18	79.5	15.1	 20
483	 18	831.3	58.5	 20
484	 18	46.0	9.0	 16
485	 18	36.3	6.7	 20
486	 18	33.0	4.7	 25
487	 18	35.3	6.9	 20
488	 18	40.0	7.9	 25
489	 18	34.0	7.2	 25
490	 18	33.5	6.7	 20
491	 18	31.0	6.8	 25
492	 18	33.0	5.4	 25
493	 18	36.3	7.1	 20
494	 18	54.0	7.3	 25
495	 18	45.0	7.9	 25
496	 18	70.3	9.9	 20
497	 18	84.0	14.9	 25
498	 18	67.0	10.0	 25
499	 18	51.0	9.6	 16
500	 18	118.3	16.4	 20
501	 18	64.5	10.0	 20
502	 18	107.3	15.0	 16
503	 18	42.8	6.5	 20
504	 18	154.3	18.5	 20
505	 18	155.0	15.4	 20
506	 18	93.0	14.2	 25
507	 18	118.0	16.7	 25
508	 18	85.3	20.5	 20
509	 18	93.0	16.6	 25
510	 18	241.0	30.1	 25
511	 18	773.5	70.1	 20
512	 18	96.0	13.0	 25
513	 18	39.0	9.1	 25
514	 18	76.0	12.6	 20
515	 18	108.0	15.7	 25
516	 18	86.0	16.6	 25
517	 18	73.8	12.2	 20
518	 18	74.5	14.8	 20
519	 18	115.0	16.3	 16
520	 18	337.3	66.4	 20
521	 18	70.3	11.9	 20
522	 18	54.0	13.2	 16
523	 18	69.3	12.4	 20
524	 18	71.0	11.4	 25
525	 18	55.3	10.5	 20
526	 18	73.0	8.9	 25
527	 18	219.0	24.7	 25
528	 18	71.3	14.2	 20
529	 18	73.0	11.9	 25
530	 18	78.0	13.4	 25
531	 18	91.3	14.9	 20
532	 18	56.0	12.7	 25
533	 18	31.0	4.7	 25
534	 18	30.0	7.2	 20
535	 18	37.0	5.7	 25
536	 18	38.3	7.5	 20
537	 18	34.3	5.4	 16
538	 18	35.3	6.9	 20
539	 18	34.3	5.2	 20
540	 18	47.5	8.8	 16
541	 18	196.5	15.5	 20
542	 18	46.5	8.5	 20
543	 18	39.0	7.3	 20
544	 18	89.0	15.4	 25
545	 18	38.0	6.1	 25
546	 18	36.0	9.2	 20
547	 18	34.0	5.8	 25
548	 18	34.0	6.2	 25
549	 18	32.0	5.7	 20
550	 18	31.0	5.2	 25
551	 18	48.0	9.4	 25
552	 18	42.3	6.0	 20
553	 18	40.0	7.6	 25
554	 18	59.0	8.2	 25
555	 18	105.5	17.6	 16
556	 18	233.0	27.3	 20
557	 18	49.3	8.0	 20
558	 18	33.0	5.8	 16
559	 18	76.0	13.8	 20
560	 18	73.5	9.1	 20
561	 18	472.0	49.9	 20
562	 18	73.0	15.1	 25
563	 18	862.0	60.4	 25
564	 18	136.5	14.3	 20
565	 18	168.0	21.1	 25
566	 18	589.0	77.3	 25
567	 18	46.8	11.4	 20
568	 18	110.0	15.3	 25
569	 18	37.0	6.7	 25
570	 18	151.5	23.5	 20
571	 18	51.0	8.9	 25
572	 18	130.0	20.2	 25
573	 18	230.5	26.7	 20
574	 18	517.0	50.8	 20
575	 18	91.0	14.9	 20
576	 18	76.5	14.6	 16
577	 18	76.3	12.9	 20
578	 18	40.0	7.1	 20
579	 18	43.0	4.3	 16
580	 18	46.0	8.9	 25
581	 18	41.0	6.0	 25
582	 18	529.5	47.7	 20
583	 18	544.0	74.7	 25
584	 18	147.0	25.1	 25
585	 18	38.3	6.6	 20
586	 18	42.0	7.9	 25
587	 18	47.0	6.8	 25
588	 18	120.8	20.9	 20
589	 18	37.0	7.7	 25
590	 18	99.0	16.0	 25
591	 18	36.8	7.3	 20
592	 18	37.0	6.6	 25
593	 18	42.0	7.1	 20
594	 18	52.3	8.6	 16
595	 18	43.5	6.4	 20
596	 18	119.5	21.7	 20
597	 18	38.3	6.2	 16
598	 18	77.3	12.1	 20
599	 18	161.0	19.3	 20
600	 18	311.0	39.0	 25
601	 18	176.0	19.8	 25
602	 18	38.3	8.2	 20
603	 18	35.0	6.5	 25
604	 18	34.0	5.2	 25
605	 18	54.3	8.4	 20
606	 18	89.0	13.6	 25
607	 18	42.0	8.7	 25
608	 18	36.0	5.2	 20
609	 18	92.0	20.2	 25
610	 18	72.0	26.7	 25
611	 18	132.0	22.1	 20
612	 18	412.0	51.1	 20
613	 18	39.3	7.6	 20
614	 18	31.3	6.0	 16
615	 18	35.3	6.1	 20
616	 18	36.3	6.3	 20
617	 18	38.3	6.6	 16
618	 18	35.0	7.5	 25
619	 18	85.0	13.6	 25
620	 18	260.0	26.5	 20
621	 18	1658.0	141.6	 25
622	 18	812.0	113.4	 25
623	 18	114.0	15.8	 20
624	 18	245.0	29.0	 25
625	 18	45.0	7.1	 25
626	 18	46.3	8.1	 20
627	 18	121.0	17.3	 25
628	 18	45.0	8.5	 25
629	 18	47.3	10.6	 20
630	 18	40.5	11.0	 20
631	 18	71.3	10.8	 20
632	 18	39.5	8.6	 16
633	 18	34.0	6.8	 20
634	 18	37.0	5.3	 20
635	 18	33.5	5.9	 16
636	 18	119.0	23.4	 20
637	 18	65.0	15.6	 25
638	 18	39.5	8.4	 20
639	 18	3572.0	392.6	 25
  0	 19	50.0	7.7	 20
  1	 19	303.0	31.8	 16
  2	 19	45.0	8.0	 20
  3	 19	54.8	11.9	 20
  4	 19	100.5	17.6	 20
  5	 19	43.0	10.6	 25
  6	 19	34.0	6.8	 25
  7	 19	33.3	8.3	 20
  8	 19	32.0	5.9	 25
  9	 19	112.0	15.1	 25
 10	 19	34.0	7.3	 20
 11	 19	43.0	8.0	 25
 12	 19	47.0	8.2	 25
 13	 19	1038.3	129.8	 20
 14	 19	43.0	8.5	 25
 15	 19	42.0	7.8	 25
 16	 19	50.3	7.2	 16
 17	 19	50.3	8.2	 20
 18	 19	197.3	28.8	 20
 19	 19	39.0	7.0	 16
 20	 19	55.3	10.2	 20
 21	 19	331.5	45.4	 20
 22	 19	187.0	20.0	 20
 23	 19	148.0	23.5	 25
 24	 19	71.0	11.2	 20
 25	 19	117.0	84.2	 25
 26	 19	346.0	42.8	 25
 27	 19	80.5	11.1	 20
 28	 19	95.0	16.7	 25
 29	 19	74.0	11.5	 25
 30	 19	59.8	8.9	 20
 31	 19	33.0	7.6	 25
 32	 19	42.0	6.8	 25
 33	 19	374.8	81.1	 20
 34	 19	293.0	61.3	 25
 35	 19	403.3	53.9	 20
 36	 19	30.8	7.6	 16
 37	 19	35.5	8.1	 20
 38	 19	56.3	12.9	 20
 39	 19	34.0	6.8	 16
 40	 19	49.3	13.1	 20
 41	 19	32.0	8.0	 25
 42	 19	30.3	4.8	 20
 43	 19	40.0	6.3	 25
 44	 19	34.0	7.9	 25
 45	 19	58.3	9.2	 20
 46	 19	36.0	9.3	 25
 47	 19	45.0	8.9	 25
 48	 19	46.3	8.7	 20
 49	 19	45.0	8.4	 25
 50	 19	36.0	5.9	 25
 51	 19	36.3	6.3	 20
 52	 19	189.0	47.5	 25
 53	 19	41.0	8.5	 25
 54	 19	60.8	11.9	 16
 55	 19	36.3	8.2	 20
 56	 19	39.3	8.2	 20
 57	 19	39.8	9.0	 16
 58	 19	35.3	8.3	 20
 59	 19	310.5	73.5	 20
 60	 19	38.3	6.6	 20
 61	 19	68.0	15.0	 25
 62	 19	95.0	16.2	 25
 63	 19	34.3	6.8	 20
 64	 19	38.0	11.3	 25
 65	 19	58.0	11.4	 25
 66	 19	28.8	5.2	 20
 67	 19	34.0	6.9	 25
 68	 19	111.0	17.1	 25
 69	 19	72.0	10.2	 20
 70	 19	62.0	15.0	 25
 71	 19	55.0	11.2	 25
 72	 19	34.0	7.6	 16
 73	 19	30.3	6.1	 20
 74	 19	48.0	7.8	 20
 75	 19	337.0	44.3	 16
 76	 19	43.5	8.1	 20
 77	 19	38.8	7.5	 20
 78	 19	203.3	29.1	 16
 79	 19	231.0	19.4	 25
 80	 19	169.0	26.1	 25
 81	 19	105.8	16.5	 20
 82	 19	33.0	8.7	 25
 83	 19	119.0	25.7	 25
 84	 19	107.3	15.3	 20
 85	 19	52.0	10.2	 25
 86	 19	97.0	17.1	 25
 87	 19	50.3	7.5	 20
 88	 19	63.0	12.1	 25
 89	 19	234.0	39.1	 25
 90	 19	551.3	49.5	 20
 91	 19	469.8	48.3	 20
 92	 19	627.5	70.2	 20
 93	 19	478.5	40.6	 16
 94	 19	1077.0	101.4	 20
 95	 19	822.0	58.1	 20
 96	 19	185.0	29.6	 16
 97	 19	59.3	11.4	 20
 98	 19	35.0	7.6	 25
 99	 19	33.3	6.5	 20
100	 19	32.0	6.6	 25
101	 19	32.0	4.9	 25
102	 19	1065.0	134.0	 20
103	 19	53.0	14.6	 25
104	 19	50.0	9.3	 20
105	 19	34.0	7.8	 25
106	 19	47.0	12.0	 25
107	 19	35.3	7.1	 20
108	 19	36.0	6.5	 25
109	 19	31.0	6.5	 25
110	 19	39.3	7.6	 16
111	 19	34.3	7.4	 20
112	 19	73.3	13.9	 20
113	 19	49.0	5.6	 16
114	 19	61.0	10.5	 20
115	 19	34.0	6.2	 20
116	 19	53.0	8.0	 20
117	 19	114.0	17.5	 25
118	 19	414.0	48.4	 25
119	 19	209.5	24.2	 20
120	 19	135.0	17.7	 25
121	 19	66.0	12.6	 25
122	 19	48.5	9.6	 20
123	 19	38.0	5.7	 25
124	 19	50.0	11.7	 25
125	 19	47.8	7.6	 20
126	 19	42.0	6.2	 25
127	 19	351.0	73.1	 25
128	 19	30.3	5.2	 20
129	 19	31.0	7.0	 20
130	 19	33.3	7.4	 20
131	 19	38.3	7.7	 16
132	 19	132.0	22.2	 20
133	 19	33.3	6.6	 20
134	 19	34.3	5.9	 16
135	 19	157.0	32.7	 25
136	 19	202.0	35.6	 25
137	 19	36.0	8.1	 20
138	 19	41.0	6.8	 25
139	 19	36.0	6.0	 25
140	 19	92.3	13.1	 20
141	 19	490.0	74.1	 25
142	 19	250.0	39.9	 25
143	 19	457.0	45.7	 20
144	 19	470.0	46.1	 25
145	 19	833.0	90.9	 25
146	 19	59.3	5.8	 20
147	 19	41.0	7.7	 25
148	 19	44.5	9.2	 20
149	 19	36.3	6.9	 16
150	 19	46.3	8.2	 20
151	 19	62.3	13.1	 20
152	 19	163.8	16.6	 16
153	 19	54.3	9.1	 20
154	 19	39.0	8.8	 25
155	 19	36.3	7.6	 20
156	 19	101.0	22.2	 25
157	 19	99.0	12.7	 25
158	 19	70.8	13.8	 20
159	 19	36.0	8.6	 25
160	 19	166.0	26.2	 25
161	 19	202.3	17.7	 20
162	 19	251.0	25.8	 25
163	 19	333.0	37.4	 25
164	 19	355.5	36.8	 20
165	 19	125.0	39.7	 25
166	 19	106.0	12.5	 25
167	 19	192.5	19.1	 16
168	 19	146.3	19.3	 20
169	 19	207.0	27.3	 20
170	 19	59.3	9.0	 16
171	 19	40.5	8.6	 20
172	 19	37.0	7.8	 20
173	 19	69.3	13.1	 20
174	 19	32.0	8.0	 25
175	 19	195.0	20.7	 25
176	 19	398.3	43.2	 20
177	 19	77.0	42.0	 25
178	 19	117.0	21.8	 25
179	 19	43.3	7.5	 20
180	 19	46.0	8.1	 25
181	 19	51.0	10.1	 25
182	 19	30.8	5.5	 20
183	 19	43.0	8.2	 25
184	 19	95.3	20.2	 20
185	 19	52.3	7.5	 20
186	 19	55.3	11.1	 20
187	 19	40.0	7.5	 16
188	 19	103.8	25.9	 20
189	 19	37.0	6.6	 20
190	 19	51.3	8.8	 16
191	 19	49.3	11.2	 20
192	 19	187.0	31.9	 25
193	 19	982.0	130.6	 20
194	 19	53.0	9.0	 25
195	 19	36.0	7.3	 25
196	 19	34.3	6.3	 20
197	 19	1010.0	219.0	 25
198	 19	60.0	10.8	 25
199	 19	46.3	8.8	 20
200	 19	39.0	8.1	 25
201	 19	34.0	6.7	 25
202	 19	34.3	5.5	 20
203	 19	33.0	7.3	 25
204	 19	37.3	7.6	 20
205	 19	42.8	6.1	 16
206	 19	35.3	7.0	 20
207	 19	61.0	13.1	 20
208	 19	74.3	15.7	 16
209	 19	66.3	13.2	 20
210	 19	34.0	6.4	 25
211	 19	30.5	5.7	 20
212	 19	37.0	7.0	 25
213	 19	38.0	7.9	 25
214	 19	250.8	43.2	 20
215	 19	817.0	177.6	 25
216	 19	60.0	10.5	 25
217	 19	55.5	12.0	 20
218	 19	43.0	9.1	 25
219	 19	64.0	12.8	 25
220	 19	40.0	9.3	 20
221	 19	30.0	6.6	 25
222	 19	33.0	5.8	 25
223	 19	44.3	6.7	 16
224	 19	52.0	11.8	 20
225	 19	45.0	7.5	 20
226	 19	43.3	8.3	 16
227	 19	46.5	9.5	 20
228	 19	45.3	9.4	 20
229	 19	62.5	12.6	 20
230	 19	77.0	15.8	 25
231	 19	57.0	10.3	 25
232	 19	37.3	8.0	 20
233	 19	53.0	8.0	 25
234	 19	53.0	11.9	 25
235	 19	40.0	8.6	 20
236	 19	45.0	8.7	 25
237	 19	64.0	10.2	 25
238	 19	56.0	10.7	 20
239	 19	73.0	14.1	 25
240	 19	55.0	11.1	 25
241	 19	47.5	8.3	 20
242	 19	59.5	9.9	 20
243	 19	92.5	13.3	 20
244	 19	88.0	13.5	 16
245	 19	79.0	16.2	 20
246	 19	93.5	15.9	 20
247	 19	117.0	18.4	 16
248	 19	47.0	9.5	 25
249	 19	37.0	6.4	 25
250	 19	46.3	9.0	 20
251	 19	141.0	29.1	 25
252	 19	115.0	13.6	 25
253	 19	104.5	17.3	 20
254	 19	45.0	9.8	 25
255	 19	39.0	5.3	 25
256	 19	38.3	8.3	 20
257	 19	39.0	6.2	 25
258	 19	99.0	20.6	 25
259	 19	36.8	8.9	 20
260	 19	37.0	7.0	 25
261	 19	64.3	13.5	 20
262	 19	143.0	19.4	 16
263	 19	84.3	18.0	 20
264	 19	318.5	42.8	 16
265	 19	36.5	5.2	 20
266	 19	384.8	58.2	 20
267	 19	68.8	10.5	 20
268	 19	143.0	22.1	 25
269	 19	140.0	21.0	 25
270	 19	41.0	6.9	 20
271	 19	122.0	26.2	 25
272	 19	58.0	13.5	 25
273	 19	35.3	5.9	 20
274	 19	32.0	4.9	 25
275	 19	95.0	21.8	 25
276	 19	58.5	10.8	 20
277	 19	59.0	11.8	 25
278	 19	45.0	10.2	 25
279	 19	557.5	64.9	 16
280	 19	48.8	6.9	 20
281	 19	40.5	9.3	 20
282	 19	39.5	9.4	 16
283	 19	556.5	113.9	 20
284	 19	75.5	11.0	 20
285	 19	54.5	9.8	 16
286	 19	53.0	9.2	 25
287	 19	65.0	13.0	 25
288	 19	41.8	7.4	 20
289	 19	289.0	55.4	 25
290	 19	380.0	93.3	 25
291	 19	194.0	28.2	 20
292	 19	74.0	11.8	 25
293	 19	57.0	8.8	 25
294	 19	93.0	14.2	 20
295	 19	48.0	9.1	 25
296	 19	129.0	14.1	 25
297	 19	65.3	11.2	 20
298	 19	129.8	18.4	 20
299	 19	93.8	14.4	 20
300	 19	169.0	20.5	 16
301	 19	77.3	18.5	 20
302	 19	82.0	11.8	 20
303	 19	46.3	7.6	 16
304	 19	49.0	11.0	 25
305	 19	42.0	8.1	 25
306	 19	34.3	6.2	 20
307	 19	40.0	6.2	 25
308	 19	46.0	9.4	 25
309	 19	38.0	6.6	 20
310	 19	53.0	8.7	 25
311	 19	190.0	21.5	 25
312	 19	74.5	15.6	 20
313	 19	41.0	6.7	 25
314	 19	52.0	8.2	 25
315	 19	65.3	13.0	 20
316	 19	49.0	8.1	 25
317	 19	75.3	14.0	 20
318	 19	69.8	11.4	 16
319	 19	36.0	6.1	 20
320	 19	40.3	7.7	 20
321	 19	42.3	8.4	 16
322	 19	37.0	7.2	 20
323	 19	98.0	14.3	 25
324	 19	100.3	16.7	 20
325	 19	182.0	28.0	 25
326	 19	41.0	6.4	 25
327	 19	37.5	7.0	 20
328	 19	1006.0	217.5	 25
329	 19	463.0	40.1	 25
330	 19	146.3	19.8	 20
331	 19	67.0	11.6	 25
332	 19	41.0	7.5	 25
333	 19	149.8	22.0	 20
334	 19	123.0	17.1	 25
335	 19	47.0	7.6	 25
336	 19	75.3	10.0	 16
337	 19	39.0	4.8	 20
338	 19	41.3	10.0	 20
339	 19	35.0	6.5	 16
340	 19	96.8	18.9	 20
341	 19	31.5	5.3	 20
342	 19	39.0	7.4	 20
343	 19	47.0	6.6	 25
344	 19	36.0	6.1	 20
345	 19	195.0	34.2	 25
346	 19	785.0	66.3	 25
347	 19	210.5	27.6	 20
348	 19	63.0	10.3	 25
349	 19	45.0	10.0	 25
350	 19	58.0	8.3	 20
351	 19	34.0	5.6	 25
352	 19	32.0	6.8	 25
353	 19	72.8	14.3	 20
354	 19	33.0	7.9	 25
355	 19	69.8	12.3	 20
356	 19	34.5	6.5	 16
357	 19	35.3	7.9	 20
358	 19	32.0	5.4	 20
359	 19	37.0	5.7	 16
360	 19	35.0	5.8	 20
361	 19	36.0	6.7	 25
362	 19	44.0	9.4	 20
363	 19	51.0	10.5	 25
364	 19	39.0	8.4	 25
365	 19	32.5	5.7	 20
366	 19	31.0	6.2	 25
367	 19	30.0	5.9	 25
368	 19	30.5	5.8	 20
369	 19	38.0	8.4	 25
370	 19	34.0	7.5	 25
371	 19	39.0	6.1	 20
372	 19	179.0	52.3	 25
373	 19	60.0	6.9	 20
374	 19	45.0	5.9	 16
375	 19	421.3	105.9	 20
376	 19	92.8	16.2	 20
377	 19	33.3	6.8	 16
378	 19	35.3	7.3	 20
379	 19	65.3	11.1	 20
380	 19	82.8	13.2	 20
381	 19	35.0	5.1	 25
382	 19	52.0	8.3	 25
383	 19	35.3	7.0	 20
384	 19	42.0	8.5	 25
385	 19	38.0	6.8	 25
386	 19	62.3	9.4	 20
387	 19	67.0	14.3	 25
388	 19	48.0	9.0	 25
389	 19	89.3	14.8	 20
390	 19	63.0	13.1	 25
391	 19	41.0	8.3	 25
392	 19	64.3	11.7	 16
393	 19	44.0	8.4	 20
394	 19	50.8	11.3	 20
395	 19	126.8	21.2	 16
396	 19	160.3	24.4	 20
397	 19	77.0	10.5	 20
398	 19	70.3	8.9	 20
399	 19	116.0	18.9	 25
400	 19	95.0	18.4	 25
401	 19	175.3	25.4	 20
402	 19	104.0	19.6	 25
403	 19	40.0	6.0	 25
404	 19	48.3	11.4	 20
405	 19	56.0	9.5	 25
406	 19	40.0	7.7	 25
407	 19	148.8	29.9	 20
408	 19	42.0	10.0	 25
409	 19	43.0	7.5	 25
410	 19	205.5	40.8	 20
411	 19	345.5	36.4	 20
412	 19	194.8	23.1	 20
413	 19	298.0	43.0	 16
414	 19	55.8	15.8	 20
415	 19	34.8	6.1	 20
416	 19	34.3	8.8	 16
417	 19	51.0	9.5	 25
418	 19	54.0	6.9	 25
419	 19	54.3	8.0	 20
420	 19	35.0	6.3	 25
421	 19	30.0	6.5	 25
422	 19	31.0	5.6	 20
423	 19	34.0	7.9	 25
424	 19	38.5	6.2	 20
425	 19	44.0	6.9	 25
426	 19	216.0	36.2	 25
427	 19	30.3	4.6	 20
428	 19	32.0	7.5	 25
429	 19	45.0	9.4	 25
430	 19	35.5	7.5	 16
431	 19	105.3	17.9	 20
432	 19	84.0	14.7	 20
433	 19	383.5	37.4	 16
434	 19	44.5	9.3	 20
435	 19	30.3	6.7	 20
436	 19	45.3	10.2	 20
437	 19	33.0	5.4	 25
438	 19	68.0	12.9	 25
439	 19	32.0	6.9	 20
440	 19	45.0	7.2	 25
441	 19	33.0	6.9	 25
442	 19	31.5	6.0	 20
443	 19	48.0	8.6	 25
444	 19	41.0	6.9	 25
445	 19	55.5	10.2	 20
446	 19	376.0	90.1	 25
447	 19	48.0	7.8	 25
448	 19	70.3	13.9	 20
449	 19	64.0	11.7	 20
450	 19	71.3	10.5	 20
451	 19	38.8	9.3	 16
452	 19	32.5	7.1	 20
453	 19	32.3	6.5	 20
454	 19	37.3	6.6	 16
455	 19	42.0	9.8	 25
456	 19	44.0	6.9	 25
457	 19	35.8	7.9	 20
458	 19	32.0	6.0	 25
459	 19	31.0	7.0	 25
460	 19	33.0	4.4	 20
461	 19	181.0	17.9	 25
462	 19	73.0	9.3	 25
463	 19	2035.5	381.8	 20
464	 19	117.0	20.9	 25
465	 19	65.0	10.5	 25
466	 19	1456.3	309.3	 20
467	 19	72.5	11.5	 20
468	 19	57.5	7.8	 20
469	 19	64.3	9.4	 16
470	 19	121.3	15.9	 20
471	 19	190.0	30.2	 20
472	 19	70.3	9.1	 16
473	 19	137.3	20.5	 20
474	 19	57.0	11.4	 25
475	 19	39.0	5.8	 20
476	 19	95.0	17.3	 25
477	 19	40.0	8.8	 25
478	 19	56.5	10.4	 20
479	 19	70.0	11.5	 25
480	 19	346.0	69.9	 25
481	 19	38.0	8.3	 20
482	 19	51.0	8.3	 25
483	 19	55.0	8.9	 25
484	 19	58.0	10.3	 20
485	 19	42.0	7.2	 25
486	 19	37.5	8.3	 20
487	 19	33.0	6.5	 16
488	 19	32.5	6.4	 20
489	 19	38.3	8.9	 20
490	 19	44.0	6.9	 16
491	 19	39.3	9.0	 20
492	 19	34.0	7.7	 25
493	 19	35.5	7.7	 20
494	 19	49.0	10.4	 25
495	 19	39.0	7.3	 25
496	 19	33.5	7.6	 20
497	 19	41.0	7.8	 25
498	 19	223.0	38.3	 25
499	 19	42.3	9.1	 20
500	 19	49.0	9.3	 25
501	 19	39.0	7.1	 25
502	 19	49.0	12.1	 20
503	 19	101.0	23.5	 25
504	 19	60.8	14.7	 20
505	 19	110.5	22.1	 20
506	 19	84.5	13.9	 20
507	 19	76.0	13.4	 16
508	 19	46.3	8.8	 20
509	 19	126.3	15.7	 20
510	 19	108.5	14.9	 16
511	 19	61.0	10.3	 25
512	 19	75.0	12.5	 25
513	 19	72.8	12.4	 20
514	 19	153.0	21.6	 25
515	 19	42.0	6.6	 25
516	 19	78.3	12.8	 20
517	 19	127.0	19.7	 25
518	 19	88.0	16.5	 25
519	 19	139.3	18.3	 20
520	 19	74.0	12.9	 25
521	 19	341.0	30.9	 25
522	 19	223.8	20.9	 20
523	 19	77.0	18.7	 25
524	 19	111.8	11.2	 20
525	 19	164.5	17.1	 16
526	 19	86.8	15.1	 20
527	 19	1724.3	106.7	 20
528	 19	361.3	37.5	 16
529	 19	51.3	9.5	 20
530	 19	47.0	7.4	 25
531	 19	47.0	7.1	 20
532	 19	181.0	40.4	 25
533	 19	83.0	19.0	 25
534	 19	40.3	9.0	 20
535	 19	36.0	3.8	 25
536	 19	229.0	53.8	 25
537	 19	52.8	9.8	 20
538	 19	565.0	117.1	 25
539	 19	48.0	9.0	 25
540	 19	41.3	8.3	 20
541	 19	44.0	7.6	 25
542	 19	47.0	7.2	 25
543	 19	43.3	8.4	 16
544	 19	52.0	6.1	 20
545	 19	34.3	6.1	 20
546	 19	49.0	8.3	 16
547	 19	433.8	66.1	 20
548	 19	89.3	11.7	 20
549	 19	34.0	6.4	 20
550	 19	32.0	6.6	 25
551	 19	32.0	7.0	 25
552	 19	72.8	17.3	 20
553	 19	43.0	7.9	 25
554	 19	52.0	9.1	 25
555	 19	190.3	20.5	 20
556	 19	428.0	81.7	 25
557	 19	256.0	31.0	 25
558	 19	75.8	13.3	 20
559	 19	42.0	8.8	 25
560	 19	66.0	12.7	 25
561	 19	99.3	11.9	 16
562	 19	658.5	45.3	 20
563	 19	907.0	82.8	 20
564	 19	285.3	28.5	 16
565	 19	92.3	12.5	 20
566	 19	117.5	16.2	 20
567	 19	185.5	28.2	 16
568	 19	83.0	16.4	 25
569	 19	231.0	43.3	 25
570	 19	51.0	13.4	 20
571	 19	117.0	22.4	 25
572	 19	454.0	84.5	 25
573	 19	581.5	43.5	 20
574	 19	794.0	60.0	 25
575	 19	472.0	80.5	 25
576	 19	145.0	22.0	 20
577	 19	141.0	30.4	 25
578	 19	368.0	73.2	 25
579	 19	205.5	43.4	 20
580	 19	820.5	91.8	 20
581	 19	152.3	26.2	 20
582	 19	53.0	7.7	 16
583	 19	42.3	7.0	 20
584	 19	38.0	7.9	 16
585	 19	28.8	6.2	 20
586	 19	78.8	17.5	 20
587	 19	41.3	6.2	 20
588	 19	1098.0	216.2	 25
589	 19	561.0	87.1	 25
590	 19	137.5	30.6	 20
591	 19	51.0	10.1	 25
592	 19	87.0	13.4	 25
593	 19	441.5	123.3	 20
594	 19	749.0	221.6	 25
595	 19	31.0	6.8	 25
596	 19	41.0	8.1	 20
597	 19	67.0	10.5	 25
598	 19	326.0	84.2	 25
599	 19	55.8	8.4	 16
600	 19	46.5	8.9	 20
601	 19	45.3	6.7	 20
602	 19	226.0	25.7	 16
603	 19	469.5	44.3	 20
604	 19	62.3	12.2	 20
605	 19	33.0	8.5	 20
606	 19	34.0	6.2	 25
607	 19	54.0	8.0	 25
608	 19	120.3	25.4	 20
609	 19	34.0	5.5	 25
610	 19	35.0	6.9	 25
611	 19	39.0	6.6	 20
612	 19	50.0	8.9	 25
613	 19	76.0	13.8	 25
614	 19	57.5	10.7	 20
615	 19	192.0	41.8	 25
616	 19	196.0	42.7	 25
617	 19	39.0	7.9	 20
618	 19	109.3	22.2	 20
619	 19	97.0	15.0	 20
620	 19	86.5	10.4	 16
621	 19	383.0	27.4	 20
622	 19	165.8	22.0	 20
623	 19	578.3	58.8	 16
624	 19	207.0	19.3	 25
625	 19	55.0	9.6	 25
626	 19	45.8	9.6	 20
627	 19	65.0	12.2	 25
628	 19	37.0	7.3	 25
629	 19	49.5	9.0	 20
630	 19	79.0	12.1	 25
631	 19	132.0	22.1	 25
632	 19	156.0	33.1	 20
633	 19	61.0	14.0	 25
634	 19	76.0	13.1	 25
635	 19	49.3	9.7	 20
636	 19	36.0	5.7	 25
637	 19	40.3	9.4	 20
638	 19	53.3	7.7	 16
639	 19	44.5	10.3	 20
  0	 20	4584.0	727.0	 25
  1	 20	137.8	24.3	 20
  2	 20	45.0	7.4	 25
  3	 20	64.0	10.4	 25
  4	 20	59.0	9.5	 16
  5	 20	35.0	5.8	 20
  6	 20	40.5	6.2	 20
  7	 20	31.3	5.5	 16
  8	 20	31.0	6.7	 20
  9	 20	40.3	7.3	 20
 10	 20	29.3	6.7	 20
 11	 20	45.0	10.9	 25
 12	 20	48.5	12.4	 20
 13	 20	121.0	31.3	 25
 14	 20	35.0	6.8	 25
 15	 20	43.3	7.6	 20
 16	 20	87.0	13.3	 25
 17	 20	43.0	11.0	 25
 18	 20	73.3	13.9	 20
 19	 20	40.0	7.5	 25
 20	 20	48.0	9.3	 25
 21	 20	79.3	14.0	 20
 22	 20	73.8	14.6	 20
 23	 20	126.0	17.2	 20
 24	 20	90.5	12.6	 16
 25	 20	1756.3	247.8	 20
 26	 20	683.0	35.9	 20
 27	 20	70.8	12.6	 16
 28	 20	65.3	11.8	 20
 29	 20	61.0	8.8	 25
 30	 20	56.0	9.1	 20
 31	 20	36.0	6.3	 25
 32	 20	37.0	6.4	 25
 33	 20	39.3	8.0	 20
 34	 20	123.0	26.8	 25
 35	 20	73.0	13.6	 25
 36	 20	35.5	7.3	 20
 37	 20	33.0	7.3	 25
 38	 20	32.0	5.6	 25
 39	 20	33.0	4.5	 20
 40	 20	33.0	5.6	 25
 41	 20	33.3	4.9	 20
 42	 20	36.3	7.0	 16
 43	 20	36.0	6.7	 20
 44	 20	30.8	5.8	 20
 45	 20	63.8	12.4	 16
 46	 20	33.0	5.1	 20
 47	 20	47.0	8.7	 25
 48	 20	41.0	8.5	 20
 49	 20	41.0	9.1	 25
 50	 20	40.0	7.5	 25
 51	 20	35.0	5.2	 20
 52	 20	85.0	20.7	 25
 53	 20	48.0	13.4	 25
 54	 20	36.5	7.4	 20
 55	 20	37.0	6.7	 25
 56	 20	37.0	5.4	 25
 57	 20	34.5	6.5	 20
 58	 20	38.0	8.5	 25
 59	 20	70.0	13.1	 25
 60	 20	36.8	7.9	 16
 61	 20	35.0	9.2	 20
 62	 20	45.3	10.3	 20
 63	 20	34.3	5.1	 16
 64	 20	33.0	5.3	 20
 65	 20	38.5	8.5	 20
 66	 20	42.0	30.1	 20
 67	 20	34.0	7.7	 25
 68	 20	68.0	12.7	 25
 69	 20	39.3	5.6	 20
 70	 20	35.0	8.5	 25
 71	 20	34.0	5.3	 25
 72	 20	31.0	6.0	 20
 73	 20	32.0	5.0	 25
 74	 20	34.0	5.7	 25
 75	 20	66.3	13.5	 20
 76	 20	38.0	7.5	 25
 77	 20	41.0	9.9	 25
 78	 20	244.0	30.4	 20
 79	 20	148.5	19.3	 20
 80	 20	130.0	17.8	 20
 81	 20	64.3	12.1	 16
 82	 20	35.3	8.1	 20
 83	 20	152.0	23.6	 20
 84	 20	65.0	19.9	 16
 85	 20	69.0	12.6	 25
 86	 20	52.0	9.0	 25
 87	 20	48.5	10.6	 20
 88	 20	60.0	9.5	 25
 89	 20	78.0	11.0	 25
 90	 20	254.8	27.6	 20
 91	 20	239.0	28.5	 25
 92	 20	516.0	52.0	 20
 93	 20	204.0	36.5	 25
 94	 20	286.0	42.9	 25
 95	 20	343.3	24.7	 20
 96	 20	186.0	81.0	 25
 97	 20	63.0	12.4	 25
 98	 20	62.0	7.3	 16
 99	 20	31.5	5.8	 20
100	 20	31.8	4.5	 20
101	 20	29.0	3.8	 16
102	 20	121.0	35.9	 20
103	 20	41.3	7.9	 20
104	 20	36.0	6.1	 20
105	 20	31.0	6.7	 25
106	 20	35.0	7.6	 25
107	 20	35.5	7.2	 20
108	 20	35.0	6.9	 25
109	 20	32.0	4.5	 25
110	 20	32.3	5.4	 20
111	 20	32.0	6.2	 25
112	 20	87.0	11.9	 25
113	 20	74.3	10.9	 20
114	 20	84.0	13.9	 25
115	 20	44.0	9.4	 25
116	 20	45.3	13.9	 16
117	 20	238.3	31.5	 20
118	 20	564.0	52.7	 20
119	 20	129.0	26.2	 16
120	 20	99.8	9.2	 20
121	 20	38.3	6.5	 20
122	 20	40.3	6.2	 16
123	 20	39.0	7.2	 25
124	 20	40.0	8.3	 25
125	 20	54.0	6.8	 20
126	 20	38.0	8.2	 25
127	 20	72.0	11.7	 25
128	 20	28.5	5.4	 20
129	 20	31.0	6.8	 25
130	 20	37.0	7.7	 25
131	 20	35.5	15.2	 20
132	 20	85.0	12.1	 25
133	 20	31.0	6.7	 25
134	 20	38.5	8.3	 20
135	 20	58.5	9.4	 20
136	 20	46.3	10.9	 20
137	 20	34.5	10.4	 16
138	 20	35.0	4.9	 20
139	 20	38.0	5.6	 20
140	 20	117.5	13.2	 16
141	 20	479.0	77.4	 25
142	 20	216.0	27.5	 25
143	 20	259.0	22.4	 20
144	 20	178.0	28.9	 25
145	 20	491.0	60.2	 25
146	 20	52.3	8.7	 20
147	 20	39.0	8.6	 25
148	 20	46.0	9.7	 25
149	 20	43.3	11.1	 20
150	 20	46.0	7.7	 25
151	 20	75.0	10.7	 25
152	 20	90.8	10.7	 20
153	 20	38.0	7.6	 25
154	 20	35.5	6.0	 20
155	 20	34.0	6.2	 16
156	 20	49.3	9.3	 20
157	 20	59.3	11.9	 20
158	 20	46.8	11.6	 16
159	 20	35.3	9.2	 20
160	 20	113.0	21.0	 25
161	 20	249.0	26.2	 20
162	 20	197.0	25.6	 25
163	 20	427.0	28.8	 25
164	 20	203.3	22.4	 20
165	 20	134.0	26.6	 25
166	 20	233.0	27.5	 25
167	 20	287.5	33.7	 20
168	 20	252.0	45.6	 25
169	 20	158.0	15.1	 25
170	 20	63.0	10.2	 20
171	 20	35.0	5.6	 25
172	 20	31.3	5.7	 20
173	 20	43.3	8.8	 20
174	 20	33.0	7.7	 20
175	 20	91.0	13.0	 16
176	 20	90.5	15.2	 20
177	 20	42.5	8.2	 20
178	 20	39.0	6.4	 16
179	 20	35.0	9.0	 25
180	 20	37.0	8.7	 25
181	 20	33.0	6.6	 20
182	 20	33.0	5.4	 25
183	 20	47.0	9.3	 25
184	 20	60.5	11.6	 20
185	 20	47.0	9.1	 25
186	 20	48.0	9.5	 25
187	 20	37.5	6.6	 20
188	 20	67.0	10.3	 25
189	 20	36.0	8.0	 25
190	 20	46.5	11.4	 20
191	 20	51.0	9.1	 25
192	 20	59.0	12.2	 20
193	 20	94.5	17.2	 16
194	 20	41.8	8.4	 20
195	 20	37.0	6.8	 20
196	 20	38.5	7.6	 16
197	 20	645.8	145.8	 20
198	 20	56.0	10.1	 25
199	 20	44.0	6.3	 20
200	 20	34.0	5.6	 25
201	 20	34.0	7.5	 25
202	 20	32.0	4.8	 20
203	 20	31.0	6.5	 25
204	 20	34.0	5.9	 25
205	 20	36.0	7.5	 20
206	 20	31.0	5.4	 25
207	 20	37.0	8.6	 25
208	 20	37.3	6.9	 20
209	 20	34.0	5.9	 25
210	 20	36.5	8.1	 20
211	 20	33.3	5.4	 16
212	 20	37.3	6.8	 20
213	 20	51.0	8.4	 20
214	 20	46.0	7.2	 16
215	 20	131.5	25.6	 20
216	 20	68.3	8.6	 20
217	 20	50.3	9.7	 20
218	 20	35.0	7.0	 25
219	 20	36.0	5.7	 25
220	 20	37.3	8.2	 20
221	 20	32.0	4.9	 25
222	 20	31.0	6.2	 25
223	 20	36.0	5.3	 20
224	 20	53.0	10.1	 25
225	 20	33.0	6.0	 25
226	 20	38.0	6.4	 20
227	 20	60.0	13.7	 25
228	 20	49.0	9.9	 25
229	 20	42.3	5.4	 16
230	 20	51.3	9.7	 20
231	 20	69.3	10.9	 20
232	 20	43.0	7.5	 16
233	 20	49.8	9.1	 20
234	 20	43.3	6.9	 20
235	 20	47.3	9.1	 20
236	 20	55.0	11.3	 25
237	 20	138.0	24.4	 25
238	 20	61.3	13.0	 20
239	 20	146.0	28.5	 25
240	 20	69.0	12.9	 25
241	 20	58.8	10.8	 20
242	 20	52.0	8.0	 25
243	 20	56.0	9.9	 25
244	 20	43.5	9.0	 20
245	 20	86.0	14.0	 25
246	 20	152.0	16.8	 25
247	 20	64.3	13.7	 20
248	 20	50.3	11.2	 20
249	 20	38.3	6.6	 20
250	 20	59.0	10.6	 16
251	 20	104.3	18.5	 20
252	 20	207.3	38.5	 16
253	 20	108.8	27.8	 20
254	 20	38.0	5.9	 25
255	 20	36.0	7.1	 20
256	 20	32.0	5.9	 25
257	 20	46.0	8.3	 25
258	 20	62.3	9.8	 20
259	 20	33.0	4.1	 25
260	 20	33.0	7.8	 25
261	 20	47.3	9.9	 20
262	 20	56.0	11.4	 25
263	 20	57.0	11.1	 25
264	 20	88.5	15.8	 20
265	 20	38.0	7.0	 25
266	 20	227.0	32.7	 25
267	 20	68.8	10.7	 16
268	 20	110.5	15.4	 20
269	 20	354.5	21.4	 20
270	 20	41.0	7.6	 16
271	 20	54.3	8.6	 20
272	 20	34.3	7.5	 20
273	 20	33.8	7.7	 20
274	 20	35.0	5.0	 25
275	 20	51.0	7.8	 25
276	 20	34.3	7.5	 20
277	 20	43.0	7.3	 25
278	 20	42.0	9.0	 25
279	 20	116.8	29.8	 20
280	 20	51.0	8.9	 25
281	 20	46.0	7.1	 25
282	 20	48.3	9.1	 20
283	 20	242.0	47.8	 25
284	 20	52.0	9.5	 25
285	 20	61.5	9.7	 20
286	 20	64.3	9.9	 20
287	 20	46.3	8.1	 20
288	 20	44.3	10.3	 16
289	 20	90.0	16.8	 20
290	 20	75.0	13.9	 20
291	 20	180.0	24.1	 16
292	 20	116.0	19.0	 25
293	 20	44.0	8.4	 25
294	 20	45.0	7.4	 20
295	 20	78.0	12.3	 25
296	 20	336.0	40.1	 25
297	 20	66.3	11.3	 20
298	 20	74.0	12.6	 25
299	 20	121.0	22.9	 25
300	 20	106.5	21.6	 20
301	 20	109.0	19.6	 25
302	 20	64.0	10.7	 25
303	 20	42.8	8.6	 20
304	 20	53.0	11.5	 20
305	 20	40.0	5.4	 20
306	 20	28.5	5.9	 16
307	 20	44.5	9.1	 20
308	 20	44.3	7.4	 20
309	 20	37.0	6.0	 16
310	 20	43.3	6.6	 20
311	 20	96.0	19.8	 25
312	 20	106.3	18.7	 20
313	 20	38.0	9.4	 25
314	 20	44.0	11.3	 25
315	 20	56.8	9.3	 20
316	 20	36.0	6.6	 25
317	 20	96.0	14.5	 25
318	 20	45.0	7.1	 20
319	 20	42.0	6.4	 25
320	 20	40.0	7.5	 25
321	 20	37.0	5.8	 20
322	 20	34.0	7.7	 25
323	 20	57.3	9.8	 20
324	 20	125.3	17.6	 16
325	 20	302.0	33.5	 20
326	 20	38.3	7.8	 20
327	 20	34.0	6.2	 16
328	 20	193.3	29.4	 20
329	 20	251.3	34.4	 20
330	 20	91.3	13.2	 20
331	 20	64.0	10.4	 25
332	 20	36.3	7.9	 20
333	 20	49.0	8.3	 25
334	 20	68.0	14.4	 25
335	 20	42.5	9.5	 20
336	 20	43.0	10.6	 25
337	 20	35.0	6.0	 25
338	 20	36.0	5.0	 20
339	 20	30.0	6.4	 25
340	 20	40.0	8.6	 25
341	 20	32.3	6.1	 20
342	 20	36.0	5.4	 20
343	 20	36.0	6.2	 20
344	 20	35.3	6.0	 16
345	 20	97.0	14.6	 20
346	 20	633.0	52.4	 20
347	 20	256.3	28.9	 16
348	 20	83.0	17.6	 25
349	 20	54.0	10.3	 25
350	 20	41.3	8.7	 20
351	 20	29.0	5.6	 25
352	 20	32.0	5.5	 25
353	 20	52.3	10.4	 20
354	 20	35.0	6.7	 25
355	 20	37.0	8.6	 25
356	 20	33.3	6.8	 20
357	 20	38.0	40.7	 25
358	 20	33.0	6.7	 25
359	 20	29.3	5.1	 20
360	 20	34.0	5.8	 25
361	 20	34.3	7.1	 20
362	 20	46.3	9.6	 16
363	 20	50.3	6.6	 20
364	 20	42.3	8.3	 20
365	 20	32.5	5.8	 16
366	 20	28.3	5.1	 20
367	 20	30.0	5.9	 25
368	 20	30.8	6.0	 20
369	 20	72.0	15.2	 25
370	 20	33.0	6.3	 25
371	 20	33.3	6.5	 20
372	 20	59.0	11.7	 25
373	 20	40.0	11.3	 25
374	 20	40.5	7.8	 20
375	 20	318.0	53.9	 25
376	 20	65.0	14.5	 25
377	 20	31.3	6.3	 20
378	 20	37.0	7.5	 25
379	 20	46.0	7.7	 25
380	 20	45.3	5.6	 16
381	 20	33.0	6.9	 20
382	 20	35.3	8.3	 20
383	 20	45.5	8.5	 16
384	 20	46.3	9.8	 20
385	 20	40.0	9.9	 20
386	 20	43.5	5.9	 20
387	 20	58.0	9.7	 25
388	 20	38.0	8.2	 25
389	 20	62.5	9.2	 20
390	 20	63.0	11.7	 25
391	 20	46.0	6.4	 25
392	 20	44.0	11.1	 20
393	 20	36.0	5.7	 25
394	 20	41.0	7.0	 25
395	 20	114.3	16.0	 20
396	 20	132.0	18.0	 25
397	 20	53.0	9.9	 25
398	 20	46.3	8.7	 16
399	 20	73.8	11.7	 20
400	 20	80.0	10.6	 20
401	 20	41.5	6.1	 16
402	 20	56.5	8.2	 20
403	 20	36.0	4.8	 20
404	 20	79.0	12.5	 16
405	 20	46.0	10.4	 25
406	 20	40.0	7.9	 25
407	 20	61.3	16.2	 20
408	 20	44.0	9.6	 25
409	 20	36.0	8.6	 25
410	 20	63.0	10.7	 20
411	 20	313.0	31.7	 25
412	 20	130.5	14.7	 20
413	 20	132.0	17.6	 25
414	 20	42.0	8.0	 25
415	 20	43.3	7.6	 20
416	 20	41.0	8.1	 25
417	 20	60.0	12.6	 20
418	 20	99.3	16.1	 16
419	 20	59.3	10.9	 20
420	 20	38.5	7.2	 20
421	 20	33.5	5.1	 16
422	 20	32.0	5.1	 20
423	 20	34.3	5.5	 20
424	 20	33.3	7.5	 20
425	 20	38.0	6.2	 25
426	 20	117.0	20.4	 25
427	 20	30.8	6.4	 20
428	 20	35.0	7.4	 25
429	 20	36.0	9.3	 25
430	 20	35.0	6.9	 20
431	 20	93.0	16.7	 25
432	 20	77.0	12.6	 25
433	 20	185.8	20.6	 20
434	 20	35.0	7.3	 25
435	 20	46.0	7.9	 25
436	 20	35.0	8.4	 16
437	 20	32.3	4.6	 20
438	 20	36.3	7.6	 20
439	 20	33.3	6.3	 16
440	 20	32.5	7.6	 20
441	 20	31.0	5.5	 20
442	 20	33.5	6.3	 20
443	 20	38.0	8.1	 25
444	 20	37.0	8.0	 25
445	 20	43.0	8.9	 20
446	 20	125.0	14.9	 25
447	 20	100.0	13.6	 25
448	 20	58.0	9.8	 20
449	 20	52.0	8.7	 25
450	 20	86.0	14.4	 25
451	 20	33.0	6.8	 20
452	 20	34.0	5.7	 25
453	 20	32.0	7.1	 25
454	 20	34.0	6.3	 20
455	 20	35.3	5.5	 20
456	 20	35.5	6.3	 20
457	 20	39.0	5.4	 16
458	 20	33.0	5.4	 20
459	 20	35.3	6.4	 20
460	 20	36.0	7.4	 16
461	 20	91.0	17.0	 25
462	 20	71.0	11.6	 25
463	 20	656.0	88.5	 20
464	 20	98.0	13.7	 25
465	 20	51.0	11.5	 25
466	 20	543.3	69.3	 20
467	 20	147.0	23.7	 25
468	 20	119.0	21.4	 25
469	 20	121.3	16.6	 20
470	 20	229.0	26.4	 25
471	 20	114.0	12.3	 25
472	 20	87.5	12.0	 20
473	 20	101.0	16.7	 25
474	 20	48.0	9.1	 20
475	 20	43.3	10.5	 16
476	 20	41.3	7.8	 20
477	 20	41.0	5.7	 20
478	 20	52.0	6.3	 16
479	 20	65.0	9.4	 20
480	 20	102.0	16.1	 25
481	 20	35.3	9.0	 20
482	 20	43.0	8.5	 25
483	 20	40.0	6.9	 25
484	 20	45.5	9.0	 20
485	 20	34.0	5.9	 25
486	 20	37.0	9.4	 25
487	 20	32.0	5.9	 20
488	 20	33.0	7.2	 25
489	 20	34.0	6.3	 25
490	 20	44.8	7.9	 20
491	 20	33.0	5.3	 25
492	 20	35.5	7.6	 16
493	 20	33.3	7.2	 20
494	 20	34.0	8.6	 20
495	 20	38.3	5.7	 16
496	 20	37.8	8.2	 20
497	 20	40.3	6.2	 20
498	 20	140.3	19.5	 16
499	 20	69.0	15.4	 25
500	 20	84.0	11.3	 25
501	 20	49.0	8.8	 20
502	 20	46.0	8.0	 25
503	 20	58.0	9.7	 25
504	 20	33.3	8.1	 20
505	 20	119.0	18.7	 25
506	 20	76.0	12.4	 25
507	 20	63.3	9.3	 20
508	 20	58.0	8.7	 25
509	 20	211.0	30.3	 25
510	 20	61.3	8.6	 20
511	 20	61.8	12.4	 20
512	 20	91.0	10.8	 20
513	 20	71.8	9.9	 16
514	 20	155.8	18.8	 20
515	 20	38.3	8.3	 20
516	 20	37.3	5.3	 16
517	 20	247.5	36.9	 20
518	 20	107.0	18.6	 25
519	 20	132.3	24.8	 20
520	 20	76.0	11.9	 25
521	 20	200.0	23.2	 25
522	 20	136.0	22.1	 20
523	 20	61.0	11.9	 25
524	 20	75.0	11.0	 25
525	 20	157.5	20.7	 20
526	 20	91.0	17.5	 25
527	 20	2233.0	126.5	 25
528	 20	113.3	13.9	 20
529	 20	53.0	8.7	 25
530	 20	48.5	9.1	 20
531	 20	61.0	12.2	 16
532	 20	61.0	7.7	 20
533	 20	61.0	11.7	 20
534	 20	43.0	9.4	 16
535	 20	32.3	8.0	 20
536	 20	50.0	7.9	 25
537	 20	38.3	8.3	 20
538	 20	95.0	18.9	 25
539	 20	41.0	6.5	 25
540	 20	41.3	8.2	 20
541	 20	45.0	10.5	 25
542	 20	37.0	6.8	 25
543	 20	35.5	8.8	 20
544	 20	36.0	7.6	 25
545	 20	35.0	5.8	 25
546	 20	44.0	8.1	 20
547	 20	101.0	24.1	 25
548	 20	66.0	17.2	 25
549	 20	33.3	7.7	 16
550	 20	29.3	5.2	 20
551	 20	30.0	4.4	 20
552	 20	34.3	6.1	 16
553	 20	38.0	7.7	 20
554	 20	42.0	9.1	 20
555	 20	215.0	19.1	 20
556	 20	122.0	20.6	 25
557	 20	325.0	31.7	 25
558	 20	96.3	17.7	 20
559	 20	43.0	8.1	 25
560	 20	54.0	9.1	 25
561	 20	1010.0	92.4	 20
562	 20	367.0	36.4	 25
563	 20	359.0	63.9	 25
564	 20	127.5	16.9	 20
565	 20	86.0	13.6	 25
566	 20	93.0	16.4	 25
567	 20	66.3	12.8	 20
568	 20	84.3	22.7	 20
569	 20	76.3	9.9	 20
570	 20	33.8	7.5	 16
571	 20	52.5	10.4	 20
572	 20	237.5	20.2	 16
573	 20	313.0	34.8	 20
574	 20	502.0	35.0	 25
575	 20	235.0	28.8	 20
576	 20	74.0	12.5	 25
577	 20	168.0	25.9	 25
578	 20	1087.5	87.9	 20
579	 20	291.0	29.3	 25
580	 20	300.0	33.5	 25
581	 20	82.8	8.4	 20
582	 20	63.0	8.6	 25
583	 20	45.0	9.7	 25
584	 20	35.0	8.7	 20
585	 20	33.0	7.5	 25
586	 20	35.0	6.6	 25
587	 20	40.3	8.6	 16
588	 20	594.5	69.8	 20
589	 20	398.5	45.7	 20
590	 20	61.0	7.6	 16
591	 20	52.5	8.9	 20
592	 20	82.8	14.7	 20
593	 20	55.3	9.5	 20
594	 20	110.0	27.3	 25
595	 20	32.0	7.0	 25
596	 20	31.0	4.9	 20
597	 20	41.0	7.9	 25
598	 20	101.0	16.8	 25
599	 20	61.3	9.4	 20
600	 20	35.0	6.9	 25
601	 20	51.0	10.2	 25
602	 20	617.5	52.6	 20
603	 20	1308.0	99.5	 25
604	 20	49.0	8.0	 25
605	 20	36.0	5.6	 16
606	 20	31.0	5.0	 20
607	 20	38.3	5.9	 20
608	 20	34.0	5.1	 16
609	 20	33.0	6.1	 20
610	 20	29.5	7.6	 20
611	 20	33.3	6.5	 16
612	 20	44.0	8.1	 25
613	 20	64.0	13.1	 25
614	 20	46.3	7.8	 20
615	 20	123.0	14.7	 25
616	 20	230.0	31.7	 25
617	 20	51.3	7.1	 20
618	 20	60.0	8.8	 25
619	 20	79.0	11.6	 25
620	 20	87.8	16.3	 20
621	 20	237.0	32.1	 25
622	 20	116.0	17.1	 25
623	 20	240.0	38.8	 20
624	 20	148.8	21.1	 20
625	 20	71.0	17.5	 20
626	 20	41.3	6.2	 16
627	 20	36.3	6.7	 20
628	 20	41.3	6.4	 20
629	 20	68.0	9.3	 16
630	 20	59.0	10.7	 25
631	 20	72.0	11.9	 25
632	 20	66.0	12.4	 20
633	 20	40.0	6.7	 25
634	 20	75.0	12.7	 25
635	 20	40.3	7.5	 20
636	 20	34.0	5.5	 25
637	 20	36.0	6.5	 25
638	 20	46.0	9.3	 20
639	 20	3561.0	800.4	 25
  0	 21	51.8	10.6	 20
  1	 21	65.0	14.3	 25
  2	 21	37.0	7.2	 25
  3	 21	36.5	7.3	 20
  4	 21	40.0	8.9	 25
  5	 21	150.0	25.9	 25
  6	 21	52.5	10.3	 20
  7	 21	31.0	5.9	 25
  8	 21	33.0	7.5	 25
  9	 21	34.3	7.5	 20
 10	 21	31.0	3.9	 20
 11	 21	34.0	7.4	 20
 12	 21	30.5	5.3	 16
 13	 21	36.5	8.3	 20
 14	 21	32.0	7.4	 20
 15	 21	112.3	15.6	 16
 16	 21	67.0	10.1	 25
 17	 21	75.0	17.2	 25
 18	 21	312.8	30.4	 20
 19	 21	47.0	11.0	 25
 20	 21	81.0	16.1	 25
 21	 21	33.0	6.0	 20
 22	 21	142.0	32.7	 25
 23	 21	41.0	8.3	 25
 24	 21	52.0	9.7	 20
 25	 21	70.0	9.1	 25
 26	 21	115.0	21.8	 25
 27	 21	49.3	12.1	 20
 28	 21	85.0	13.2	 25
 29	 21	79.5	13.4	 20
 30	 21	34.3	6.4	 16
 31	 21	146.0	30.8	 20
 32	 21	64.5	12.3	 20
 33	 21	32.0	7.7	 16
 34	 21	175.0	33.6	 20
 35	 21	40.0	8.4	 25
 36	 21	33.0	6.1	 20
 37	 21	34.0	6.7	 25
 38	 21	33.0	5.3	 25
 39	 21	43.0	8.4	 20
 40	 21	34.0	7.0	 25
 41	 21	35.0	5.5	 25
 42	 21	33.0	5.6	 20
 43	 21	34.0	6.8	 25
 44	 21	38.0	6.9	 25
 45	 21	35.0	5.4	 20
 46	 21	35.0	7.7	 25
 47	 21	28.0	4.9	 20
 48	 21	33.0	5.5	 16
 49	 21	41.5	8.5	 20
 50	 21	94.8	20.3	 20
 51	 21	73.3	18.3	 16
 52	 21	120.3	17.6	 20
 53	 21	160.3	18.2	 20
 54	 21	94.5	15.1	 20
 55	 21	74.0	13.7	 25
 56	 21	53.0	8.6	 25
 57	 21	108.0	13.7	 20
 58	 21	40.0	5.5	 25
 59	 21	235.0	49.7	 25
 60	 21	276.3	40.8	 20
 61	 21	47.0	8.3	 25
 62	 21	36.0	6.4	 25
 63	 21	39.0	10.1	 20
 64	 21	42.0	8.6	 25
 65	 21	32.0	5.4	 25
 66	 21	39.5	4.7	 16
 67	 21	41.3	6.6	 20
 68	 21	50.0	11.4	 20
 69	 21	48.5	9.0	 16
 70	 21	40.0	8.1	 20
 71	 21	53.5	11.1	 20
 72	 21	46.3	10.6	 16
 73	 21	40.0	8.5	 25
 74	 21	54.0	8.3	 25
 75	 21	50.5	8.3	 20
 76	 21	207.0	45.6	 25
 77	 21	36.0	6.5	 20
 78	 21	51.0	10.2	 25
 79	 21	57.0	10.4	 25
 80	 21	125.0	17.1	 20
 81	 21	37.0	8.2	 25
 82	 21	34.0	6.1	 25
 83	 21	64.3	12.6	 20
 84	 21	37.0	7.3	 25
 85	 21	38.0	7.5	 20
 86	 21	44.3	9.8	 16
 87	 21	38.5	7.8	 20
 88	 21	216.8	34.0	 20
 89	 21	285.3	25.4	 16
 90	 21	129.3	15.4	 20
 91	 21	693.0	152.2	 25
 92	 21	344.3	44.8	 20
 93	 21	283.0	47.5	 25
 94	 21	169.0	48.4	 25
 95	 21	392.3	39.4	 20
 96	 21	53.0	12.6	 25
 97	 21	95.0	15.2	 25
 98	 21	55.3	8.2	 20
 99	 21	38.0	7.8	 25
100	 21	31.0	5.7	 25
101	 21	41.5	7.4	 20
102	 21	80.0	15.8	 25
103	 21	39.0	7.7	 25
104	 21	232.3	35.7	 16
105	 21	66.8	14.2	 20
106	 21	79.8	18.0	 20
107	 21	61.0	12.3	 16
108	 21	32.3	5.4	 20
109	 21	32.3	5.6	 20
110	 21	35.5	6.8	 20
111	 21	34.0	6.6	 25
112	 21	38.0	6.0	 25
113	 21	569.0	48.1	 20
114	 21	44.0	7.4	 25
115	 21	95.0	17.6	 25
116	 21	35.3	5.1	 20
117	 21	73.0	13.4	 25
118	 21	156.0	30.0	 25
119	 21	42.5	7.8	 20
120	 21	38.0	7.0	 25
121	 21	51.0	6.8	 25
122	 21	58.0	10.0	 20
123	 21	44.0	9.8	 20
124	 21	44.0	8.8	 20
125	 21	43.0	7.4	 16
126	 21	38.3	6.1	 20
127	 21	29.0	4.9	 20
128	 21	33.3	7.1	 16
129	 21	30.0	5.7	 25
130	 21	33.0	5.6	 25
131	 21	36.3	7.0	 20
132	 21	97.0	18.7	 25
133	 21	65.0	11.8	 25
134	 21	43.3	7.4	 20
135	 21	47.0	9.5	 25
136	 21	75.0	11.4	 25
137	 21	69.0	7.7	 20
138	 21	43.0	9.4	 25
139	 21	38.0	6.4	 25
140	 21	66.5	12.3	 20
141	 21	164.3	33.8	 20
142	 21	375.0	48.8	 20
143	 21	104.8	13.6	 16
144	 21	584.5	66.1	 20
145	 21	292.3	45.7	 20
146	 21	59.3	9.4	 16
147	 21	51.3	6.3	 20
148	 21	521.0	66.4	 25
149	 21	46.0	7.7	 20
150	 21	1198.0	264.1	 25
151	 21	34.0	6.8	 25
152	 21	44.0	9.1	 20
153	 21	360.0	85.5	 25
154	 21	34.0	7.4	 25
155	 21	55.8	13.3	 20
156	 21	43.0	7.2	 25
157	 21	49.3	7.4	 20
158	 21	44.0	5.1	 25
159	 21	40.0	9.4	 25
160	 21	182.3	23.5	 16
161	 21	137.0	18.1	 20
162	 21	1090.0	139.0	 20
163	 21	1160.8	94.3	 16
164	 21	114.8	41.6	 20
165	 21	113.5	15.9	 20
166	 21	160.8	17.1	 16
167	 21	206.0	29.8	 25
168	 21	331.0	44.6	 25
169	 21	193.3	23.8	 20
170	 21	147.0	55.1	 25
171	 21	193.0	27.9	 25
172	 21	541.0	52.0	 20
173	 21	174.0	14.5	 25
174	 21	84.0	20.7	 25
175	 21	98.8	15.2	 20
176	 21	53.0	8.5	 25
177	 21	44.0	11.7	 25
178	 21	33.0	6.5	 20
179	 21	63.0	11.8	 20
180	 21	92.5	21.0	 20
181	 21	115.5	18.2	 16
182	 21	49.3	9.0	 20
183	 21	44.0	7.4	 20
184	 21	35.0	7.2	 16
185	 21	67.0	15.0	 25
186	 21	160.0	17.7	 25
187	 21	199.8	20.8	 20
188	 21	161.0	18.2	 25
189	 21	123.0	15.8	 25
190	 21	64.0	13.5	 20
191	 21	3847.0	682.4	 25
192	 21	608.0	45.4	 25
193	 21	256.3	32.6	 20
194	 21	103.0	17.0	 25
195	 21	59.0	10.2	 25
196	 21	63.3	14.0	 20
197	 21	139.0	17.5	 25
198	 21	554.0	49.4	 20
199	 21	486.0	38.4	 16
200	 21	154.5	31.1	 20
201	 21	123.5	20.7	 20
202	 21	98.0	13.4	 16
203	 21	75.0	18.2	 20
204	 21	249.0	41.4	 25
205	 21	88.3	17.3	 20
206	 21	38.0	8.2	 25
207	 21	37.0	6.5	 25
208	 21	33.5	6.8	 20
209	 21	29.0	6.2	 25
210	 21	36.0	6.9	 25
211	 21	39.0	9.7	 20
212	 21	42.0	6.8	 25
213	 21	49.0	10.6	 25
214	 21	35.5	6.6	 20
215	 21	31.0	6.9	 25
216	 21	54.0	10.4	 25
217	 21	38.5	7.6	 16
218	 21	37.0	7.4	 20
219	 21	29.0	5.9	 20
220	 21	51.3	7.3	 16
221	 21	63.3	12.5	 20
222	 21	57.5	11.3	 20
223	 21	32.0	7.6	 20
224	 21	32.0	5.7	 25
225	 21	71.0	13.2	 25
226	 21	68.0	11.2	 20
227	 21	34.0	6.0	 25
228	 21	38.0	6.9	 25
229	 21	43.3	8.2	 20
230	 21	201.0	44.7	 25
231	 21	39.0	6.4	 25
232	 21	45.5	8.8	 20
233	 21	40.0	6.0	 25
234	 21	80.0	12.2	 25
235	 21	138.3	23.5	 16
236	 21	233.8	33.0	 20
237	 21	107.3	13.1	 16
238	 21	62.3	9.5	 20
239	 21	85.0	11.2	 20
240	 21	65.3	11.8	 16
241	 21	62.0	9.6	 20
242	 21	112.0	16.5	 25
243	 21	106.3	17.1	 20
244	 21	116.0	20.7	 25
245	 21	297.0	36.7	 25
246	 21	133.0	15.8	 20
247	 21	192.0	31.6	 25
248	 21	300.0	36.1	 25
249	 21	61.5	13.0	 20
250	 21	43.0	9.0	 25
251	 21	297.0	64.5	 25
252	 21	40.0	8.1	 20
253	 21	37.0	6.3	 25
254	 21	64.0	12.9	 20
255	 21	75.3	11.2	 16
256	 21	162.3	42.8	 20
257	 21	596.8	126.6	 20
258	 21	40.0	6.5	 16
259	 21	34.0	7.7	 20
260	 21	33.0	5.8	 20
261	 21	44.0	10.7	 20
262	 21	183.0	30.1	 25
263	 21	48.0	7.3	 25
264	 21	183.8	31.0	 20
265	 21	37.0	6.9	 25
266	 21	35.0	7.0	 25
267	 21	35.0	8.5	 20
268	 21	36.0	6.3	 25
269	 21	44.0	7.6	 25
270	 21	47.0	6.2	 20
271	 21	50.0	9.4	 25
272	 21	36.0	4.4	 25
273	 21	138.5	14.7	 16
274	 21	133.5	14.5	 20
275	 21	46.5	8.4	 20
276	 21	345.8	38.6	 16
277	 21	59.3	16.0	 20
278	 21	39.0	6.6	 20
279	 21	50.0	5.8	 20
280	 21	272.0	40.7	 25
281	 21	2734.0	237.8	 25
282	 21	716.0	86.1	 20
283	 21	142.0	25.4	 25
284	 21	81.0	11.9	 25
285	 21	290.3	33.8	 20
286	 21	366.0	44.5	 25
287	 21	64.0	8.4	 25
288	 21	48.5	6.7	 20
289	 21	48.0	8.4	 25
290	 21	74.0	15.5	 25
291	 21	36.5	6.6	 20
292	 21	35.3	7.9	 20
293	 21	36.3	5.3	 20
294	 21	177.0	25.4	 16
295	 21	70.3	13.8	 20
296	 21	358.0	30.0	 20
297	 21	53.8	8.8	 16
298	 21	48.0	6.7	 25
299	 21	42.0	7.3	 25
300	 21	38.8	7.7	 20
301	 21	65.0	10.6	 25
302	 21	46.0	9.0	 25
303	 21	44.3	9.4	 20
304	 21	57.0	12.8	 25
305	 21	59.0	10.3	 25
306	 21	63.8	9.7	 20
307	 21	81.0	13.2	 25
308	 21	144.0	19.9	 25
309	 21	33.5	5.6	 20
310	 21	39.0	7.7	 25
311	 21	42.3	8.3	 20
312	 21	33.0	4.6	 16
313	 21	40.3	6.9	 20
314	 21	40.3	8.3	 20
315	 21	40.8	7.8	 16
316	 21	75.3	10.8	 20
317	 21	43.3	6.9	 20
318	 21	48.0	9.0	 25
319	 21	121.0	22.6	 25
320	 21	42.3	8.5	 20
321	 21	53.0	9.9	 25
322	 21	36.0	5.4	 25
323	 21	35.0	5.9	 20
324	 21	38.0	7.6	 25
325	 21	34.0	7.8	 25
326	 21	42.3	7.6	 20
327	 21	76.0	18.9	 25
328	 21	35.0	5.1	 25
329	 21	41.3	5.8	 20
330	 21	59.5	9.0	 20
331	 21	43.0	9.6	 20
332	 21	56.3	10.7	 16
333	 21	140.8	24.1	 20
334	 21	73.3	10.3	 20
335	 21	105.5	14.7	 16
336	 21	296.0	44.8	 25
337	 21	295.0	67.0	 25
338	 21	67.5	13.2	 20
339	 21	46.0	10.4	 25
340	 21	72.0	10.0	 25
341	 21	38.0	6.4	 20
342	 21	37.0	8.5	 25
343	 21	38.0	7.8	 25
344	 21	41.3	8.1	 20
345	 21	110.0	22.3	 25
346	 21	115.0	32.7	 25
347	 21	149.8	17.4	 20
348	 21	53.8	10.8	 20
349	 21	67.0	9.3	 20
350	 21	55.3	9.7	 16
351	 21	47.3	7.8	 20
352	 21	32.3	4.0	 20
353	 21	43.0	8.2	 16
354	 21	44.8	8.9	 20
355	 21	55.0	9.1	 25
356	 21	41.3	8.2	 20
357	 21	35.0	6.9	 25
358	 21	34.0	8.3	 25
359	 21	34.3	7.2	 20
360	 21	32.0	8.0	 25
361	 21	47.0	8.3	 25
362	 21	70.3	12.6	 20
363	 21	61.0	10.5	 25
364	 21	42.0	10.4	 25
365	 21	30.5	7.5	 20
366	 21	41.0	7.2	 25
367	 21	33.3	5.2	 20
368	 21	35.5	6.5	 16
369	 21	37.0	6.2	 20
370	 21	66.3	12.3	 20
371	 21	32.3	7.0	 16
372	 21	37.0	6.5	 20
373	 21	34.0	7.5	 25
374	 21	177.3	25.8	 20
375	 21	262.0	50.4	 25
376	 21	202.0	20.7	 25
377	 21	235.0	30.8	 20
378	 21	72.0	17.2	 25
379	 21	39.0	6.9	 25
380	 21	123.3	17.1	 20
381	 21	47.0	9.4	 25
382	 21	35.0	7.4	 25
383	 21	49.0	8.8	 20
384	 21	37.0	6.5	 25
385	 21	40.0	7.9	 25
386	 21	38.3	7.5	 16
387	 21	33.3	7.3	 20
388	 21	32.3	4.7	 20
389	 21	37.3	7.5	 16
390	 21	78.8	18.4	 20
391	 21	36.0	6.0	 20
392	 21	64.3	8.9	 20
393	 21	61.0	12.6	 25
394	 21	42.0	6.8	 25
395	 21	40.5	7.1	 20
396	 21	41.0	7.9	 25
397	 21	220.3	33.1	 20
398	 21	141.0	25.9	 25
399	 21	51.0	9.1	 25
400	 21	125.0	13.5	 20
401	 21	319.0	58.0	 25
402	 21	84.0	16.1	 25
403	 21	49.8	10.8	 20
404	 21	159.0	25.9	 25
405	 21	148.3	24.0	 20
406	 21	512.5	64.6	 16
407	 21	113.3	20.3	 20
408	 21	95.0	17.0	 20
409	 21	178.0	26.2	 16
410	 21	215.3	50.1	 20
411	 21	117.0	13.7	 25
412	 21	617.3	74.6	 20
413	 21	51.0	10.6	 25
414	 21	34.0	6.6	 25
415	 21	46.0	7.3	 20
416	 21	34.0	6.3	 25
417	 21	66.0	13.4	 25
418	 21	45.0	8.0	 20
419	 21	199.0	27.0	 25
420	 21	100.0	16.3	 25
421	 21	100.3	16.3	 20
422	 21	45.0	7.8	 25
423	 21	32.0	5.9	 25
424	 21	33.0	5.8	 16
425	 21	52.3	10.6	 20
426	 21	42.0	7.7	 20
427	 21	34.3	7.3	 16
428	 21	34.5	5.8	 20
429	 21	51.0	10.7	 20
430	 21	467.3	83.6	 20
431	 21	211.0	34.1	 25
432	 21	32.0	5.9	 25
433	 21	532.3	109.3	 20
434	 21	33.0	5.7	 25
435	 21	53.0	9.4	 25
436	 21	120.3	24.2	 20
437	 21	258.0	45.9	 25
438	 21	39.0	8.0	 25
439	 21	36.5	7.8	 20
440	 21	34.0	7.6	 25
441	 21	35.0	7.5	 25
442	 21	32.3	5.0	 16
443	 21	35.0	7.1	 20
444	 21	53.8	7.7	 20
445	 21	44.3	6.7	 16
446	 21	56.3	9.6	 20
447	 21	40.8	10.6	 20
448	 21	80.0	14.5	 16
449	 21	71.0	19.4	 25
450	 21	116.0	25.6	 25
451	 21	52.3	9.4	 20
452	 21	122.0	19.8	 25
453	 21	223.0	37.9	 25
454	 21	206.5	30.2	 20
455	 21	58.0	11.2	 25
456	 21	77.0	16.6	 25
457	 21	38.0	5.3	 20
458	 21	33.0	7.9	 25
459	 21	38.0	8.9	 25
460	 21	37.8	8.2	 20
461	 21	37.8	6.6	 20
462	 21	34.3	5.1	 20
463	 21	44.3	7.7	 16
464	 21	64.5	8.7	 20
465	 21	55.5	13.1	 20
466	 21	34.3	5.9	 16
467	 21	33.0	5.4	 25
468	 21	62.0	17.0	 25
469	 21	169.3	18.3	 20
470	 21	253.0	44.1	 25
471	 21	115.0	19.2	 25
472	 21	397.5	79.2	 20
473	 21	38.0	7.0	 25
474	 21	72.0	14.0	 25
475	 21	37.8	9.0	 20
476	 21	35.0	7.0	 25
477	 21	44.0	6.1	 20
478	 21	43.0	7.8	 25
479	 21	40.0	21.8	 25
480	 21	32.3	6.3	 16
481	 21	76.5	14.1	 20
482	 21	40.0	10.5	 20
483	 21	42.0	7.3	 16
484	 21	32.8	9.8	 20
485	 21	54.0	8.2	 20
486	 21	114.3	14.8	 20
487	 21	41.0	7.7	 25
488	 21	36.0	10.8	 25
489	 21	43.0	7.0	 20
490	 21	35.0	8.6	 25
491	 21	84.0	17.0	 25
492	 21	140.3	26.1	 20
493	 21	78.0	18.6	 25
494	 21	45.0	7.8	 25
495	 21	61.5	11.5	 20
496	 21	101.0	16.7	 25
497	 21	76.0	13.2	 25
498	 21	259.0	26.5	 20
499	 21	153.5	30.5	 20
500	 21	301.8	41.5	 20
501	 21	49.3	8.2	 16
502	 21	87.5	16.9	 20
503	 21	30.0	4.7	 20
504	 21	33.3	5.3	 16
505	 21	97.0	24.7	 25
506	 21	41.0	8.1	 25
507	 21	47.3	9.2	 20
508	 21	59.0	11.0	 25
509	 21	63.0	11.3	 25
510	 21	120.0	16.8	 20
511	 21	478.0	118.2	 25
512	 21	51.0	8.5	 25
513	 21	61.0	9.4	 20
514	 21	47.0	10.1	 25
515	 21	48.0	10.0	 25
516	 21	43.0	7.5	 20
517	 21	43.0	8.1	 25
518	 21	211.3	27.6	 20
519	 21	46.3	7.4	 16
520	 21	136.8	24.4	 20
521	 21	314.0	24.4	 20
522	 21	101.0	17.8	 16
523	 21	508.0	103.6	 20
524	 21	95.0	14.2	 25
525	 21	646.5	71.9	 20
526	 21	445.0	54.0	 25
527	 21	94.0	13.6	 25
528	 21	158.0	24.3	 20
529	 21	94.0	16.1	 25
530	 21	172.0	21.4	 25
531	 21	52.3	7.9	 20
532	 21	68.0	11.0	 25
533	 21	107.0	24.6	 25
534	 21	219.8	51.4	 20
535	 21	145.0	41.6	 25
536	 21	42.0	8.3	 20
537	 21	53.5	8.4	 16
538	 21	534.3	65.9	 20
539	 21	127.3	14.4	 20
540	 21	73.5	14.2	 16
541	 21	110.5	20.9	 20
542	 21	40.0	5.8	 20
543	 21	42.0	7.6	 20
544	 21	39.0	7.4	 25
545	 21	35.0	8.1	 25
546	 21	37.3	6.9	 20
547	 21	39.0	6.4	 25
548	 21	30.0	7.4	 25
549	 21	40.5	4.7	 20
550	 21	35.0	6.1	 25
551	 21	30.0	4.7	 25
552	 21	36.0	7.1	 20
553	 21	35.0	7.7	 25
554	 21	31.0	9.1	 25
555	 21	55.0	6.0	 16
556	 21	41.3	6.4	 20
557	 21	100.0	18.3	 16
558	 21	41.0	6.6	 20
559	 21	51.0	10.1	 20
560	 21	59.3	8.4	 16
561	 21	67.0	7.2	 25
562	 21	61.0	7.8	 25
563	 21	100.3	16.6	 20
564	 21	150.0	21.4	 25
565	 21	51.0	8.4	 25
566	 21	53.3	8.7	 20
567	 21	38.0	5.0	 25
568	 21	92.0	16.0	 25
569	 21	38.3	6.9	 20
570	 21	152.0	38.2	 25
571	 21	249.0	66.9	 25
572	 21	122.0	20.0	 20
573	 21	91.0	17.2	 25
574	 21	47.5	9.7	 20
575	 21	143.8	13.8	 16
576	 21	130.8	22.5	 20
577	 21	1197.3	215.0	 20
578	 21	83.3	14.4	 16
579	 21	107.5	13.5	 20
580	 21	149.0	24.2	 25
581	 21	59.0	9.7	 20
582	 21	130.0	20.9	 25
583	 21	103.0	14.0	 25
584	 21	61.3	11.1	 20
585	 21	50.0	7.3	 25
586	 21	47.0	8.8	 25
587	 21	36.5	9.0	 20
588	 21	35.0	5.1	 25
589	 21	88.0	18.8	 25
590	 21	113.3	21.1	 20
591	 21	71.0	17.0	 25
592	 21	61.0	11.5	 25
593	 21	50.3	7.8	 16
594	 21	47.5	10.8	 20
595	 21	46.3	7.2	 20
596	 21	36.3	6.1	 16
597	 21	56.5	7.5	 20
598	 21	36.0	6.7	 20
599	 21	42.5	8.4	 20
600	 21	36.0	6.3	 25
601	 21	45.0	10.0	 25
602	 21	60.0	17.9	 20
603	 21	66.0	23.2	 25
604	 21	34.0	7.8	 25
605	 21	38.0	7.5	 20
606	 21	31.0	6.4	 25
607	 21	33.0	5.5	 25
608	 21	44.8	9.8	 20
609	 21	39.0	7.2	 25
610	 21	40.0	7.7	 25
611	 21	67.5	16.9	 20
612	 21	36.3	6.3	 20
613	 21	532.0	68.3	 20
614	 21	361.3	62.4	 16
615	 21	86.0	11.5	 20
616	 21	151.8	22.9	 20
617	 21	78.0	10.8	 16
618	 21	58.0	10.9	 25
619	 21	480.0	71.7	 25
620	 21	502.5	69.1	 20
621	 21	58.0	11.0	 25
622	 21	82.0	15.0	 25
623	 21	84.3	21.9	 20
624	 21	234.0	50.8	 25
625	 21	255.0	39.5	 25
626	 21	79.3	15.1	 20
627	 21	46.0	8.1	 25
628	 21	101.0	20.1	 25
629	 21	381.0	73.6	 20
630	 21	95.0	13.5	 20
631	 21	154.5	26.0	 20
632	 21	345.5	39.0	 16
633	 21	313.5	39.0	 20
634	 21	60.0	7.9	 20
635	 21	75.5	12.4	 16
636	 21	54.5	8.3	 20
637	 21	70.5	13.2	 20
638	 21	45.0	8.5	 25
639	 21	47.0	7.9	 25
  0	 22	4775.0	388.7	 16
  1	 22	60.3	18.3	 20
  2	 22	39.0	6.9	 20
  3	 22	36.5	7.0	 16
  4	 22	43.0	9.4	 25
  5	 22	46.0	9.4	 25
  6	 22	29.5	6.7	 20
  7	 22	32.0	7.0	 25
  8	 22	36.0	8.2	 25
  9	 22	32.3	5.5	 20
 10	 22	32.0	4.7	 25
 11	 22	32.0	6.4	 25
 12	 22	32.0	10.8	 20
 13	 22	38.0	7.3	 25
 14	 22	33.0	5.4	 25
 15	 22	102.8	16.4	 20
 16	 22	54.3	6.9	 20
 17	 22	59.3	8.8	 20
 18	 22	100.0	21.9	 16
 19	 22	39.8	9.1	 20
 20	 22	35.0	7.3	 20
 21	 22	35.8	7.1	 16
 22	 22	48.0	9.5	 25
 23	 22	56.0	9.1	 25
 24	 22	55.0	11.6	 20
 25	 22	54.0	15.0	 25
 26	 22	64.0	10.9	 25
 27	 22	42.5	8.0	 20
 28	 22	69.0	14.8	 25
 29	 22	72.0	14.5	 25
 30	 22	38.3	6.3	 20
 31	 22	74.0	10.2	 25
 32	 22	46.0	10.5	 25
 33	 22	36.0	5.3	 20
 34	 22	70.0	18.2	 25
 35	 22	37.0	6.6	 20
 36	 22	37.5	8.5	 16
 37	 22	40.0	22.6	 20
 38	 22	32.0	7.0	 20
 39	 22	36.0	8.0	 16
 40	 22	33.3	7.6	 20
 41	 22	29.0	6.5	 25
 42	 22	33.0	5.4	 20
 43	 22	35.0	5.9	 25
 44	 22	38.0	7.7	 25
 45	 22	37.3	7.9	 20
 46	 22	27.0	4.4	 25
 47	 22	34.0	6.8	 25
 48	 22	32.5	6.3	 20
 49	 22	39.0	9.3	 25
 50	 22	34.0	6.7	 25
 51	 22	35.3	8.5	 20
 52	 22	147.0	28.4	 25
 53	 22	154.0	22.3	 25
 54	 22	221.0	14.3	 16
 55	 22	56.8	13.8	 20
 56	 22	42.3	7.1	 20
 57	 22	98.0	14.3	 16
 58	 22	42.3	7.0	 20
 59	 22	90.0	11.8	 20
 60	 22	432.0	111.0	 20
 61	 22	35.0	8.3	 25
 62	 22	35.0	9.1	 25
 63	 22	32.5	8.6	 20
 64	 22	33.0	5.6	 25
 65	 22	31.3	5.2	 20
 66	 22	36.0	10.0	 25
 67	 22	36.0	7.0	 25
 68	 22	65.0	10.4	 20
 69	 22	48.0	8.8	 25
 70	 22	52.0	8.0	 25
 71	 22	32.3	5.8	 20
 72	 22	38.0	7.1	 25
 73	 22	49.8	10.3	 20
 74	 22	73.0	14.7	 16
 75	 22	64.3	9.1	 20
 76	 22	56.3	11.8	 20
 77	 22	36.5	6.9	 16
 78	 22	39.3	8.3	 20
 79	 22	59.0	12.7	 25
 80	 22	88.5	17.9	 20
 81	 22	35.0	6.0	 25
 82	 22	35.0	7.3	 25
 83	 22	72.3	9.8	 20
 84	 22	39.0	8.6	 25
 85	 22	40.0	7.4	 25
 86	 22	38.5	8.1	 20
 87	 22	42.0	8.8	 25
 88	 22	241.0	34.3	 25
 89	 22	242.5	31.8	 20
 90	 22	114.0	19.7	 25
 91	 22	1766.3	312.1	 20
 92	 22	706.3	53.0	 16
 93	 22	439.5	97.1	 20
 94	 22	240.0	79.5	 20
 95	 22	325.8	30.8	 16
 96	 22	64.5	12.3	 20
 97	 22	74.0	12.7	 20
 98	 22	39.3	11.2	 20
 99	 22	42.0	7.0	 25
100	 22	37.0	7.8	 25
101	 22	54.0	24.7	 20
102	 22	38.0	6.1	 25
103	 22	35.0	7.1	 25
104	 22	76.3	12.9	 20
105	 22	33.0	5.1	 25
106	 22	31.0	5.3	 25
107	 22	35.0	5.4	 20
108	 22	33.0	7.2	 25
109	 22	34.0	8.3	 25
110	 22	33.3	5.9	 16
111	 22	35.0	7.8	 20
112	 22	35.0	8.4	 20
113	 22	158.3	15.8	 16
114	 22	37.5	7.6	 20
115	 22	42.0	7.2	 20
116	 22	31.3	5.5	 20
117	 22	38.0	6.2	 25
118	 22	61.0	12.8	 25
119	 22	33.3	5.6	 20
120	 22	38.0	9.2	 25
121	 22	64.0	9.5	 25
122	 22	68.0	6.6	 20
123	 22	40.0	8.9	 25
124	 22	36.0	6.3	 25
125	 22	38.0	8.8	 20
126	 22	38.0	6.4	 25
127	 22	34.0	7.6	 25
128	 22	38.0	7.9	 20
129	 22	28.3	5.9	 20
130	 22	33.3	7.3	 20
131	 22	32.0	5.4	 16
132	 22	81.5	12.3	 20
133	 22	45.3	7.1	 20
134	 22	36.0	4.7	 16
135	 22	31.0	6.8	 25
136	 22	45.0	8.2	 25
137	 22	85.5	11.9	 20
138	 22	42.0	8.8	 25
139	 22	33.0	7.6	 25
140	 22	78.3	15.1	 20
141	 22	83.0	15.6	 25
142	 22	388.0	55.1	 25
143	 22	112.0	11.5	 20
144	 22	260.0	21.7	 25
145	 22	201.5	29.3	 20
146	 22	84.0	39.3	 25
147	 22	74.0	15.7	 25
148	 22	111.0	19.9	 16
149	 22	47.3	8.4	 20
150	 22	192.8	51.7	 20
151	 22	33.8	7.9	 16
152	 22	39.3	7.5	 20
153	 22	68.0	11.4	 20
154	 22	33.3	6.2	 20
155	 22	60.0	10.8	 25
156	 22	52.0	10.4	 25
157	 22	67.3	12.7	 20
158	 22	82.0	18.7	 25
159	 22	44.0	7.8	 25
160	 22	87.0	12.5	 20
161	 22	104.0	20.3	 25
162	 22	220.0	25.7	 25
163	 22	540.0	73.7	 20
164	 22	92.0	16.4	 25
165	 22	70.0	12.0	 25
166	 22	165.5	16.2	 20
167	 22	85.5	7.9	 20
168	 22	116.0	14.1	 20
169	 22	184.5	20.3	 16
170	 22	86.0	18.8	 20
171	 22	85.0	9.3	 20
172	 22	469.3	30.6	 16
173	 22	186.0	33.4	 25
174	 22	74.0	16.4	 25
175	 22	76.5	10.0	 20
176	 22	43.0	9.3	 25
177	 22	34.0	6.3	 25
178	 22	34.3	6.8	 20
179	 22	32.0	5.8	 25
180	 22	49.0	8.6	 25
181	 22	45.3	6.6	 20
182	 22	38.0	7.5	 25
183	 22	35.0	7.0	 25
184	 22	33.0	5.7	 20
185	 22	80.5	17.4	 20
186	 22	145.0	20.1	 20
187	 22	210.3	21.3	 16
188	 22	100.3	15.1	 20
189	 22	88.3	14.0	 20
190	 22	116.3	18.2	 16
191	 22	1752.5	276.6	 20
192	 22	278.0	29.4	 25
193	 22	71.3	13.0	 20
194	 22	272.0	40.1	 25
195	 22	98.0	13.4	 25
196	 22	72.5	11.8	 20
197	 22	192.0	21.8	 25
198	 22	366.0	41.4	 25
199	 22	228.8	25.8	 20
200	 22	105.0	32.9	 25
201	 22	97.0	14.3	 25
202	 22	70.0	11.1	 20
203	 22	39.0	4.9	 25
204	 22	49.3	8.2	 20
205	 22	54.5	10.7	 16
206	 22	34.0	6.6	 20
207	 22	37.0	6.4	 20
208	 22	33.3	6.5	 16
209	 22	32.3	4.7	 20
210	 22	36.0	6.2	 25
211	 22	34.5	4.8	 20
212	 22	34.0	7.4	 25
213	 22	31.0	7.9	 25
214	 22	34.0	5.8	 20
215	 22	32.0	7.3	 25
216	 22	42.0	7.1	 25
217	 22	39.3	6.8	 20
218	 22	35.0	7.8	 25
219	 22	33.0	6.0	 25
220	 22	32.5	6.9	 20
221	 22	36.0	6.7	 25
222	 22	50.0	9.5	 25
223	 22	39.0	6.0	 16
224	 22	32.0	5.6	 20
225	 22	74.0	9.9	 16
226	 22	38.5	9.2	 20
227	 22	30.0	7.9	 20
228	 22	28.5	5.7	 16
229	 22	35.0	7.0	 25
230	 22	55.0	11.5	 25
231	 22	37.0	8.1	 20
232	 22	36.0	7.6	 25
233	 22	40.0	7.7	 25
234	 22	88.3	12.2	 20
235	 22	269.0	38.7	 25
236	 22	212.0	25.0	 25
237	 22	143.5	23.8	 20
238	 22	77.0	12.5	 25
239	 22	84.0	15.6	 25
240	 22	56.3	8.4	 20
241	 22	69.0	13.0	 25
242	 22	64.0	9.1	 20
243	 22	42.8	6.7	 16
244	 22	47.0	4.9	 20
245	 22	143.8	23.5	 20
246	 22	82.3	10.8	 16
247	 22	107.5	20.2	 20
248	 22	188.0	21.3	 25
249	 22	46.3	7.7	 20
250	 22	43.0	8.7	 25
251	 22	106.0	21.2	 25
252	 22	35.3	5.8	 20
253	 22	39.0	8.9	 25
254	 22	69.0	10.7	 25
255	 22	70.0	13.2	 20
256	 22	60.0	13.3	 25
257	 22	122.0	30.1	 25
258	 22	36.3	8.1	 20
259	 22	33.0	6.7	 25
260	 22	32.0	5.3	 25
261	 22	39.0	6.6	 16
262	 22	71.3	9.0	 20
263	 22	54.5	9.4	 20
264	 22	39.3	7.4	 16
265	 22	37.3	8.3	 20
266	 22	32.8	9.9	 20
267	 22	32.3	5.1	 20
268	 22	32.0	5.6	 25
269	 22	38.0	6.9	 25
270	 22	42.5	7.2	 20
271	 22	37.0	7.6	 25
272	 22	33.0	6.5	 25
273	 22	90.3	15.6	 20
274	 22	88.0	9.3	 25
275	 22	57.0	8.5	 25
276	 22	143.8	19.2	 20
277	 22	63.0	8.2	 25
278	 22	37.0	8.0	 25
279	 22	53.3	8.5	 16
280	 22	103.8	13.9	 20
281	 22	897.3	77.5	 20
282	 22	279.8	26.0	 16
283	 22	48.5	8.3	 20
284	 22	125.5	15.7	 20
285	 22	126.3	10.1	 16
286	 22	222.0	30.1	 25
287	 22	50.0	8.3	 25
288	 22	33.3	4.4	 20
289	 22	38.0	8.2	 25
290	 22	82.0	14.8	 25
291	 22	36.0	8.0	 20
292	 22	36.0	8.1	 25
293	 22	38.0	6.4	 25
294	 22	157.0	18.9	 20
295	 22	58.0	10.7	 25
296	 22	215.0	32.7	 25
297	 22	82.5	13.2	 20
298	 22	44.0	6.3	 20
299	 22	41.3	7.6	 20
300	 22	36.5	8.8	 16
301	 22	53.3	7.7	 20
302	 22	43.0	11.8	 20
303	 22	39.5	6.4	 16
304	 22	61.0	8.0	 25
305	 22	91.5	11.0	 20
306	 22	59.0	12.3	 25
307	 22	66.0	9.1	 25
308	 22	104.5	18.0	 20
309	 22	40.0	7.6	 25
310	 22	36.0	6.3	 25
311	 22	34.3	8.2	 20
312	 22	36.0	8.4	 25
313	 22	34.0	7.0	 25
314	 22	37.3	6.8	 20
315	 22	43.0	8.8	 25
316	 22	45.0	8.4	 25
317	 22	34.5	6.6	 16
318	 22	72.0	13.1	 20
319	 22	52.0	10.3	 20
320	 22	38.3	7.3	 16
321	 22	60.3	10.5	 20
322	 22	39.5	7.0	 20
323	 22	39.5	7.0	 20
324	 22	38.0	6.3	 25
325	 22	35.0	7.0	 25
326	 22	40.0	4.8	 20
327	 22	72.0	13.0	 25
328	 22	36.0	8.7	 25
329	 22	44.3	7.8	 20
330	 22	48.0	9.3	 25
331	 22	47.0	11.2	 25
332	 22	95.0	12.7	 20
333	 22	492.0	62.8	 25
334	 22	215.0	28.3	 25
335	 22	146.3	20.8	 20
336	 22	171.5	22.5	 20
337	 22	386.8	53.7	 20
338	 22	57.3	12.5	 16
339	 22	39.3	6.9	 20
340	 22	67.3	10.2	 20
341	 22	36.0	5.1	 16
342	 22	50.0	8.8	 25
343	 22	52.0	11.1	 25
344	 22	42.3	5.7	 20
345	 22	74.0	12.0	 25
346	 22	89.0	12.8	 25
347	 22	128.0	13.6	 20
348	 22	56.0	6.9	 25
349	 22	45.0	7.4	 25
350	 22	51.0	10.2	 20
351	 22	40.0	6.7	 25
352	 22	27.0	4.3	 25
353	 22	36.5	5.5	 20
354	 22	40.0	8.5	 25
355	 22	66.5	12.8	 20
356	 22	39.3	6.6	 16
357	 22	31.3	6.3	 20
358	 22	30.0	4.0	 20
359	 22	31.3	6.7	 16
360	 22	30.0	4.9	 20
361	 22	37.0	6.9	 25
362	 22	68.3	11.6	 20
363	 22	43.0	7.6	 25
364	 22	34.0	7.3	 25
365	 22	29.3	6.1	 20
366	 22	32.0	6.9	 25
367	 22	34.0	8.7	 25
368	 22	31.0	4.5	 20
369	 22	39.0	9.3	 25
370	 22	78.0	13.2	 25
371	 22	30.5	6.7	 20
372	 22	34.0	6.8	 25
373	 22	33.3	6.8	 20
374	 22	52.3	7.6	 16
375	 22	125.3	25.0	 20
376	 22	116.8	20.0	 20
377	 22	139.0	15.2	 16
378	 22	65.5	14.1	 20
379	 22	40.5	7.8	 20
380	 22	188.3	25.9	 20
381	 22	48.0	12.5	 25
382	 22	36.0	6.6	 25
383	 22	68.0	11.9	 20
384	 22	33.0	7.7	 25
385	 22	44.0	9.1	 20
386	 22	38.0	6.8	 25
387	 22	36.0	7.6	 25
388	 22	36.0	7.7	 20
389	 22	37.0	7.5	 25
390	 22	45.0	12.3	 25
391	 22	32.5	5.4	 20
392	 22	61.0	12.6	 20
393	 22	50.0	11.1	 20
394	 22	36.0	6.7	 16
395	 22	41.3	8.5	 20
396	 22	41.5	10.8	 20
397	 22	64.5	11.1	 16
398	 22	158.0	26.0	 25
399	 22	51.0	12.7	 25
400	 22	67.3	8.5	 20
401	 22	231.0	41.4	 25
402	 22	51.0	10.0	 25
403	 22	41.8	9.3	 20
404	 22	566.0	138.9	 25
405	 22	361.0	67.3	 25
406	 22	348.5	37.2	 20
407	 22	109.0	17.7	 25
408	 22	61.0	10.0	 25
409	 22	91.5	21.5	 20
410	 22	85.0	16.9	 25
411	 22	57.0	10.0	 20
412	 22	92.0	19.7	 16
413	 22	38.0	5.9	 20
414	 22	35.3	8.8	 20
415	 22	42.5	10.5	 16
416	 22	37.5	6.7	 20
417	 22	44.0	8.6	 25
418	 22	93.8	13.5	 20
419	 22	130.0	21.1	 25
420	 22	68.0	11.4	 25
421	 22	66.0	10.5	 20
422	 22	64.0	11.5	 25
423	 22	32.0	5.5	 25
424	 22	34.0	6.5	 20
425	 22	37.0	8.2	 25
426	 22	41.0	8.8	 25
427	 22	54.0	9.5	 20
428	 22	32.0	5.4	 25
429	 22	38.0	7.0	 25
430	 22	90.5	11.0	 16
431	 22	186.8	26.2	 20
432	 22	38.3	6.6	 20
433	 22	124.0	16.9	 16
434	 22	36.5	6.6	 20
435	 22	67.8	12.3	 20
436	 22	78.5	12.5	 20
437	 22	192.0	27.2	 25
438	 22	37.0	6.7	 25
439	 22	35.3	7.2	 20
440	 22	33.0	4.9	 25
441	 22	41.0	6.8	 25
442	 22	34.3	6.0	 20
443	 22	35.0	6.3	 25
444	 22	47.0	10.3	 25
445	 22	42.0	7.8	 20
446	 22	37.0	6.9	 25
447	 22	38.0	6.3	 25
448	 22	46.5	9.3	 20
449	 22	51.0	12.6	 20
450	 22	112.3	21.4	 20
451	 22	95.5	13.9	 16
452	 22	122.0	17.8	 20
453	 22	317.0	33.5	 20
454	 22	142.0	18.2	 16
455	 22	50.0	8.6	 25
456	 22	44.0	10.0	 25
457	 22	35.0	4.9	 20
458	 22	37.0	6.8	 25
459	 22	30.0	5.0	 25
460	 22	30.5	7.1	 20
461	 22	40.0	7.8	 25
462	 22	31.0	6.9	 25
463	 22	38.0	7.5	 20
464	 22	41.0	9.4	 25
465	 22	35.3	6.0	 20
466	 22	32.0	5.2	 25
467	 22	33.3	5.5	 20
468	 22	43.5	9.6	 16
469	 22	179.5	21.1	 20
470	 22	66.0	9.0	 20
471	 22	50.8	9.5	 16
472	 22	117.3	22.4	 20
473	 22	34.0	6.3	 20
474	 22	43.3	9.5	 20
475	 22	36.0	6.3	 25
476	 22	33.0	6.0	 25
477	 22	39.3	8.3	 20
478	 22	44.0	7.3	 25
479	 22	37.0	6.2	 25
480	 22	42.3	7.4	 20
481	 22	50.0	7.0	 25
482	 22	37.0	7.4	 25
483	 22	39.5	8.4	 20
484	 22	34.0	7.8	 25
485	 22	51.0	8.5	 25
486	 22	165.0	23.4	 16
487	 22	55.0	9.8	 20
488	 22	34.3	6.3	 20
489	 22	31.5	4.9	 16
490	 22	40.3	6.7	 20
491	 22	49.0	10.1	 20
492	 22	57.3	11.7	 20
493	 22	75.0	14.9	 25
494	 22	39.0	5.8	 25
495	 22	41.3	7.3	 20
496	 22	137.0	22.0	 25
497	 22	70.0	17.8	 25
498	 22	192.5	23.2	 20
499	 22	208.0	39.6	 25
500	 22	165.0	26.7	 25
501	 22	50.0	6.7	 20
502	 22	48.0	10.1	 25
503	 22	33.0	5.4	 25
504	 22	33.0	6.6	 20
505	 22	56.3	10.7	 20
506	 22	45.0	8.7	 20
507	 22	40.0	6.0	 16
508	 22	166.8	27.2	 20
509	 22	62.5	13.5	 20
510	 22	82.8	10.6	 16
511	 22	158.0	26.1	 25
512	 22	73.0	13.8	 25
513	 22	40.8	8.5	 20
514	 22	37.0	6.0	 25
515	 22	38.0	6.1	 25
516	 22	37.5	4.8	 20
517	 22	34.0	7.9	 25
518	 22	88.0	16.9	 25
519	 22	48.0	7.6	 20
520	 22	158.0	21.0	 25
521	 22	540.0	45.5	 25
522	 22	57.3	12.5	 20
523	 22	172.0	34.6	 25
524	 22	190.3	18.6	 20
525	 22	505.3	22.7	 16
526	 22	558.0	51.5	 20
527	 22	85.3	14.4	 20
528	 22	63.0	9.5	 16
529	 22	85.5	14.0	 20
530	 22	111.0	16.2	 25
531	 22	45.0	7.1	 20
532	 22	55.0	9.3	 25
533	 22	85.0	15.5	 25
534	 22	362.3	32.3	 20
535	 22	88.0	12.4	 25
536	 22	39.0	8.3	 25
537	 22	45.0	8.0	 20
538	 22	434.0	34.8	 25
539	 22	139.0	18.8	 25
540	 22	76.3	13.1	 20
541	 22	126.0	19.1	 25
542	 22	36.0	7.0	 25
543	 22	39.3	7.5	 16
544	 22	40.3	5.4	 20
545	 22	32.5	6.9	 16
546	 22	36.8	6.8	 20
547	 22	34.5	6.5	 20
548	 22	31.5	5.4	 16
549	 22	44.0	8.9	 25
550	 22	27.0	6.1	 25
551	 22	32.0	6.0	 20
552	 22	34.0	6.8	 25
553	 22	29.0	7.7	 25
554	 22	34.3	7.4	 20
555	 22	53.0	7.6	 25
556	 22	30.0	6.1	 25
557	 22	54.0	6.9	 20
558	 22	38.0	5.9	 25
559	 22	42.0	9.5	 25
560	 22	51.0	9.8	 20
561	 22	71.8	11.6	 20
562	 22	75.0	12.2	 20
563	 22	61.0	11.2	 16
564	 22	91.3	12.9	 20
565	 22	43.0	6.9	 20
566	 22	39.0	7.2	 16
567	 22	37.0	9.3	 20
568	 22	119.0	16.5	 25
569	 22	38.3	7.8	 20
570	 22	41.0	8.1	 25
571	 22	49.0	9.0	 25
572	 22	42.0	6.2	 20
573	 22	54.0	10.9	 25
574	 22	38.0	6.3	 25
575	 22	51.3	11.8	 20
576	 22	44.0	8.2	 25
577	 22	252.0	69.9	 25
578	 22	69.0	11.1	 20
579	 22	51.0	8.0	 25
580	 22	204.5	20.1	 20
581	 22	69.3	8.0	 16
582	 22	86.0	14.0	 20
583	 22	79.3	17.9	 20
584	 22	67.0	11.0	 16
585	 22	48.3	7.4	 20
586	 22	52.0	10.8	 25
587	 22	35.3	7.3	 20
588	 22	36.0	6.8	 25
589	 22	46.0	8.1	 25
590	 22	65.5	10.3	 20
591	 22	37.0	7.6	 25
592	 22	62.0	10.3	 25
593	 22	33.3	6.3	 20
594	 22	40.0	7.8	 25
595	 22	37.0	7.0	 25
596	 22	39.8	6.4	 20
597	 22	35.0	7.1	 25
598	 22	34.0	6.9	 25
599	 22	70.3	16.0	 16
600	 22	34.3	5.7	 20
601	 22	33.0	6.0	 20
602	 22	55.0	10.6	 16
603	 22	63.3	11.6	 20
604	 22	37.3	6.6	 20
605	 22	40.3	7.3	 20
606	 22	37.0	6.7	 25
607	 22	37.0	7.5	 25
608	 22	43.0	8.3	 20
609	 22	32.0	6.6	 25
610	 22	37.0	5.6	 25
611	 22	60.5	16.6	 20
612	 22	37.0	7.3	 25
613	 22	203.0	26.9	 25
614	 22	159.0	17.3	 20
615	 22	92.0	12.4	 25
616	 22	112.0	18.7	 25
617	 22	98.8	13.6	 20
618	 22	40.3	6.5	 20
619	 22	420.0	38.5	 20
620	 22	139.8	20.2	 16
621	 22	54.8	8.4	 20
622	 22	37.5	9.6	 20
623	 22	48.5	8.0	 16
624	 22	322.0	53.1	 25
625	 22	142.8	15.3	 20
626	 22	72.0	10.7	 25
627	 22	41.0	9.0	 25
628	 22	77.0	14.1	 20
629	 22	206.0	20.0	 25
630	 22	127.0	15.8	 25
631	 22	206.3	18.5	 20
632	 22	185.0	23.3	 25
633	 22	301.0	36.2	 25
634	 22	65.5	10.0	 20
635	 22	57.0	8.9	 25
636	 22	55.0	9.3	 25
637	 22	75.3	13.8	 16
638	 22	45.5	10.4	 20
639	 22	3883.8	535.6	 20
  0	 23	49.0	8.1	 20
  1	 23	66.0	13.9	 25
  2	 23	86.0	8.5	 25
  3	 23	63.3	10.1	 20
  4	 23	35.3	5.2	 20
  5	 23	116.3	20.4	 20
  6	 23	68.3	10.7	 16
  7	 23	63.5	8.2	 20
  8	 23	33.3	6.5	 20
  9	 23	30.8	6.4	 16
 10	 23	35.0	6.0	 25
 11	 23	116.0	20.3	 25
 12	 23	42.3	8.2	 20
 13	 23	31.0	5.1	 25
 14	 23	85.0	17.9	 25
 15	 23	86.0	14.4	 20
 16	 23	86.0	13.4	 25
 17	 23	77.0	11.2	 25
 18	 23	83.0	12.0	 20
 19	 23	197.0	27.3	 25
 20	 23	78.0	18.1	 25
 21	 23	34.3	6.6	 20
 22	 23	30.5	5.9	 20
 23	 23	60.8	10.5	 20
 24	 23	56.0	9.6	 16
 25	 23	114.8	13.4	 20
 26	 23	347.3	42.7	 20
 27	 23	173.8	28.1	 16
 28	 23	274.5	33.0	 20
 29	 23	115.0	21.9	 25
 30	 23	495.0	57.6	 20
 31	 23	443.0	70.4	 25
 32	 23	572.0	35.5	 25
 33	 23	137.0	18.0	 20
 34	 23	82.0	12.5	 25
 35	 23	37.0	6.3	 25
 36	 23	78.8	14.8	 20
 37	 23	263.0	38.4	 25
 38	 23	60.0	10.2	 25
 39	 23	91.5	17.1	 20
 40	 23	45.0	7.8	 25
 41	 23	42.3	7.6	 20
 42	 23	28.3	4.6	 16
 43	 23	180.8	43.6	 20
 44	 23	38.0	7.5	 20
 45	 23	46.0	8.9	 16
 46	 23	54.3	5.0	 20
 47	 23	44.0	6.4	 25
 48	 23	882.0	116.6	 20
 49	 23	39.0	8.5	 25
 50	 23	36.0	6.5	 25
 51	 23	52.0	7.9	 20
 52	 23	88.0	12.5	 25
 53	 23	128.0	16.3	 20
 54	 23	108.0	14.8	 25
 55	 23	57.0	10.7	 25
 56	 23	29.5	5.7	 20
 57	 23	43.0	10.0	 25
 58	 23	34.0	5.1	 25
 59	 23	40.3	8.5	 20
 60	 23	110.3	25.9	 20
 61	 23	34.8	6.1	 20
 62	 23	41.8	7.4	 16
 63	 23	33.0	5.7	 20
 64	 23	47.5	7.7	 20
 65	 23	40.5	7.7	 16
 66	 23	124.0	30.3	 25
 67	 23	123.0	26.6	 25
 68	 23	210.8	23.9	 20
 69	 23	223.0	33.2	 25
 70	 23	1027.0	228.6	 25
 71	 23	55.5	9.4	 20
 72	 23	58.0	10.7	 25
 73	 23	56.0	10.9	 25
 74	 23	74.5	9.9	 20
 75	 23	61.0	9.1	 25
 76	 23	326.0	79.5	 25
 77	 23	35.0	7.4	 20
 78	 23	90.0	22.4	 25
 79	 23	85.3	13.8	 20
 80	 23	60.3	7.3	 16
 81	 23	30.5	7.5	 20
 82	 23	34.3	5.9	 20
 83	 23	35.0	5.0	 16
 84	 23	81.0	12.3	 20
 85	 23	63.0	11.0	 25
 86	 23	167.0	29.2	 20
 87	 23	92.0	20.8	 25
 88	 23	42.0	7.1	 25
 89	 23	82.0	15.1	 20
 90	 23	142.0	30.5	 25
 91	 23	107.0	20.2	 25
 92	 23	454.0	31.0	 20
 93	 23	749.0	53.7	 25
 94	 23	43.0	7.8	 25
 95	 23	36.3	8.0	 20
 96	 23	85.0	20.0	 25
 97	 23	289.0	31.3	 25
 98	 23	148.0	16.6	 16
 99	 23	41.0	10.2	 20
100	 23	82.0	14.6	 20
101	 23	54.5	10.3	 16
102	 23	55.3	11.1	 20
103	 23	67.3	12.0	 20
104	 23	57.3	9.6	 20
105	 23	195.0	38.1	 25
106	 23	33.0	7.0	 25
107	 23	143.0	17.0	 20
108	 23	246.0	33.5	 25
109	 23	58.0	10.9	 25
110	 23	77.8	13.1	 20
111	 23	57.0	10.7	 25
112	 23	80.0	16.8	 25
113	 23	33.8	6.8	 20
114	 23	48.0	8.9	 25
115	 23	64.0	11.2	 25
116	 23	79.8	12.2	 16
117	 23	31.3	6.7	 20
118	 23	48.0	9.5	 20
119	 23	148.8	20.1	 16
120	 23	48.0	9.7	 20
121	 23	164.3	19.6	 20
122	 23	71.5	11.5	 16
123	 23	866.0	111.3	 25
124	 23	299.0	25.2	 25
125	 23	314.0	31.5	 20
126	 23	204.0	16.1	 25
127	 23	211.0	27.5	 25
128	 23	283.5	17.8	 20
129	 23	72.0	13.2	 25
130	 23	42.0	9.0	 25
131	 23	38.0	6.2	 20
132	 23	198.0	29.7	 25
133	 23	71.5	13.7	 20
134	 23	112.0	22.9	 25
135	 23	100.5	18.6	 20
136	 23	51.8	10.4	 16
137	 23	33.3	7.3	 20
138	 23	148.8	29.3	 20
139	 23	39.8	6.9	 16
140	 23	39.3	8.0	 20
141	 23	38.0	8.9	 25
142	 23	225.0	31.7	 20
143	 23	128.0	19.8	 25
144	 23	749.0	100.3	 25
145	 23	187.3	19.5	 20
146	 23	493.0	37.1	 25
147	 23	1084.0	93.9	 25
148	 23	1460.3	146.2	 20
149	 23	157.0	113.9	 25
150	 23	164.0	25.5	 25
151	 23	80.0	17.2	 20
152	 23	88.0	13.2	 25
153	 23	72.0	9.0	 25
154	 23	34.0	7.8	 16
155	 23	40.3	7.2	 20
156	 23	68.0	14.5	 20
157	 23	88.5	12.1	 16
158	 23	43.8	7.7	 20
159	 23	45.3	7.7	 20
160	 23	53.5	8.6	 20
161	 23	62.0	11.7	 25
162	 23	186.0	30.3	 25
163	 23	49.3	8.9	 20
164	 23	43.0	8.0	 25
165	 23	43.0	8.0	 25
166	 23	44.8	5.5	 20
167	 23	45.0	7.9	 25
168	 23	42.0	9.1	 25
169	 23	134.0	21.6	 20
170	 23	119.0	18.0	 25
171	 23	141.0	15.7	 25
172	 23	114.8	13.5	 20
173	 23	77.3	13.1	 20
174	 23	200.5	31.0	 20
175	 23	60.5	11.2	 16
176	 23	153.3	18.7	 20
177	 23	58.0	11.9	 20
178	 23	112.0	14.2	 16
179	 23	94.0	15.6	 25
180	 23	39.0	7.2	 25
181	 23	32.3	7.7	 20
182	 23	37.0	6.7	 25
183	 23	34.0	7.7	 25
184	 23	64.3	10.6	 20
185	 23	56.0	10.2	 25
186	 23	95.0	16.6	 25
187	 23	281.3	33.5	 20
188	 23	109.0	15.1	 25
189	 23	77.0	11.8	 25
190	 23	50.0	8.8	 20
191	 23	78.0	10.4	 25
192	 23	65.3	9.0	 20
193	 23	82.8	13.6	 16
194	 23	48.3	10.1	 20
195	 23	51.5	9.4	 20
196	 23	36.3	8.5	 16
197	 23	526.3	68.3	 20
198	 23	613.0	47.6	 25
199	 23	82.3	13.1	 20
200	 23	39.0	7.3	 25
201	 23	53.0	13.1	 25
202	 23	99.3	21.8	 20
203	 23	34.0	6.9	 25
204	 23	34.0	6.9	 25
205	 23	45.8	8.7	 20
206	 23	41.0	6.8	 25
207	 23	37.0	6.5	 25
208	 23	36.0	7.2	 20
209	 23	36.0	6.9	 25
210	 23	42.0	10.6	 20
211	 23	32.3	6.1	 16
212	 23	35.3	7.9	 20
213	 23	29.8	6.4	 16
214	 23	33.0	6.3	 20
215	 23	30.0	7.5	 20
216	 23	38.3	7.0	 16
217	 23	41.0	7.4	 25
218	 23	1506.0	196.4	 25
219	 23	93.0	16.9	 20
220	 23	34.0	6.7	 25
221	 23	31.0	4.9	 25
222	 23	35.5	6.1	 20
223	 23	33.0	8.2	 25
224	 23	96.0	20.1	 25
225	 23	36.5	7.1	 20
226	 23	51.0	11.2	 25
227	 23	37.0	6.8	 25
228	 23	45.3	9.8	 20
229	 23	37.0	5.9	 20
230	 23	1233.5	234.2	 20
231	 23	54.8	15.2	 16
232	 23	73.0	18.1	 20
233	 23	86.0	10.7	 20
234	 23	72.8	7.9	 16
235	 23	319.3	34.1	 20
236	 23	137.0	26.9	 25
237	 23	124.5	18.5	 20
238	 23	85.0	13.9	 25
239	 23	174.0	27.3	 25
240	 23	83.3	10.6	 20
241	 23	607.0	93.8	 25
242	 23	98.0	17.8	 25
243	 23	77.3	13.9	 20
244	 23	55.0	12.1	 25
245	 23	39.0	5.7	 25
246	 23	56.5	8.9	 20
247	 23	65.0	12.8	 25
248	 23	283.3	52.1	 20
249	 23	129.0	17.0	 16
250	 23	516.3	111.6	 20
251	 23	244.3	21.1	 20
252	 23	66.0	9.9	 16
253	 23	64.3	10.8	 20
254	 23	104.0	14.8	 25
255	 23	1338.5	169.2	 20
256	 23	1483.0	167.6	 25
257	 23	65.0	10.4	 25
258	 23	53.3	7.6	 20
259	 23	257.0	68.7	 25
260	 23	36.0	8.8	 25
261	 23	36.3	6.8	 20
262	 23	33.0	6.2	 25
263	 23	53.0	9.9	 25
264	 23	91.0	20.3	 20
265	 23	75.0	15.9	 25
266	 23	42.0	7.6	 25
267	 23	52.5	39.3	 16
268	 23	47.8	8.9	 20
269	 23	37.8	7.7	 20
270	 23	52.3	12.4	 16
271	 23	54.3	10.3	 20
272	 23	32.3	7.1	 20
273	 23	32.3	5.6	 20
274	 23	33.0	6.5	 25
275	 23	37.0	7.4	 25
276	 23	57.0	12.7	 20
277	 23	31.0	6.8	 25
278	 23	37.0	8.3	 25
279	 23	70.3	10.4	 20
280	 23	96.0	15.8	 25
281	 23	53.0	12.4	 25
282	 23	39.5	9.2	 20
283	 23	37.0	7.1	 25
284	 23	323.0	78.7	 25
285	 23	121.0	28.9	 20
286	 23	67.3	10.5	 20
287	 23	37.3	6.4	 20
288	 23	33.3	7.6	 16
289	 23	39.0	5.9	 20
290	 23	67.3	12.4	 20
291	 23	39.3	5.4	 16
292	 23	221.0	33.9	 25
293	 23	60.3	11.8	 20
294	 23	91.0	11.6	 25
295	 23	291.0	37.3	 25
296	 23	152.5	16.9	 20
297	 23	88.0	14.4	 25
298	 23	192.0	31.2	 25
299	 23	248.3	33.7	 20
300	 23	62.0	10.6	 25
301	 23	288.0	70.4	 25
302	 23	47.0	8.7	 20
303	 23	44.0	8.3	 25
304	 23	50.0	9.7	 20
305	 23	85.5	12.2	 16
306	 23	50.3	7.1	 20
307	 23	60.3	9.2	 20
308	 23	78.0	13.7	 16
309	 23	45.0	10.0	 20
310	 23	162.5	23.9	 20
311	 23	118.0	15.4	 20
312	 23	71.0	11.0	 25
313	 23	52.0	9.5	 25
314	 23	41.8	8.7	 20
315	 23	489.0	131.5	 25
316	 23	65.0	11.9	 25
317	 23	36.8	5.7	 20
318	 23	60.0	15.0	 25
319	 23	34.0	6.2	 25
320	 23	40.0	7.4	 20
321	 23	34.0	5.9	 25
322	 23	582.0	147.5	 25
323	 23	76.8	14.1	 16
324	 23	39.3	7.7	 20
325	 23	35.5	9.3	 20
326	 23	46.5	8.9	 16
327	 23	44.0	9.4	 20
328	 23	36.3	7.1	 20
329	 23	34.3	6.3	 16
330	 23	232.0	56.4	 25
331	 23	59.0	13.1	 25
332	 23	223.5	25.9	 20
333	 23	252.0	46.6	 25
334	 23	213.0	29.2	 25
335	 23	394.3	29.8	 20
336	 23	948.0	83.8	 25
337	 23	577.0	94.7	 25
338	 23	762.5	99.8	 20
339	 23	103.0	28.2	 25
340	 23	282.0	84.3	 25
341	 23	85.0	15.9	 20
342	 23	80.3	11.6	 20
343	 23	57.0	8.3	 20
344	 23	67.0	10.3	 16
345	 23	72.0	9.7	 20
346	 23	63.3	9.7	 20
347	 23	50.0	8.6	 16
348	 23	122.0	18.3	 25
349	 23	336.0	61.7	 25
350	 23	514.3	72.2	 20
351	 23	119.0	27.7	 25
352	 23	38.0	7.6	 25
353	 23	50.0	11.2	 20
354	 23	57.0	9.0	 25
355	 23	41.0	6.6	 25
356	 23	53.0	12.1	 20
357	 23	34.0	7.7	 25
358	 23	34.0	7.4	 25
359	 23	35.3	6.0	 20
360	 23	52.0	10.3	 25
361	 23	42.3	7.6	 20
362	 23	381.3	53.5	 16
363	 23	501.0	37.0	 20
364	 23	55.3	14.1	 20
365	 23	34.3	6.8	 16
366	 23	34.0	4.9	 20
367	 23	33.0	7.8	 25
368	 23	52.0	10.5	 20
369	 23	113.0	18.9	 25
370	 23	114.0	17.5	 25
371	 23	61.0	16.9	 20
372	 23	66.0	12.4	 25
373	 23	69.5	11.8	 20
374	 23	49.0	8.5	 25
375	 23	83.0	18.3	 25
376	 23	102.0	12.5	 20
377	 23	105.0	17.6	 25
378	 23	76.0	12.7	 25
379	 23	46.8	6.7	 20
380	 23	47.0	8.3	 20
381	 23	33.5	5.2	 20
382	 23	66.5	10.3	 16
383	 23	141.0	20.6	 20
384	 23	113.3	18.8	 20
385	 23	32.0	8.0	 16
386	 23	33.0	7.9	 25
387	 23	29.0	7.1	 25
388	 23	75.3	14.8	 20
389	 23	69.0	18.0	 25
390	 23	37.0	7.9	 25
391	 23	107.8	22.1	 20
392	 23	39.0	7.5	 25
393	 23	99.0	19.8	 25
394	 23	51.8	13.0	 20
395	 23	42.0	8.3	 25
396	 23	56.0	10.1	 25
397	 23	176.0	21.8	 20
398	 23	300.3	54.9	 20
399	 23	84.8	13.5	 20
400	 23	59.3	9.8	 16
401	 23	42.0	5.7	 20
402	 23	53.0	7.5	 20
403	 23	71.8	13.8	 16
404	 23	586.0	114.5	 20
405	 23	228.0	21.1	 25
406	 23	326.3	34.6	 20
407	 23	273.0	26.0	 25
408	 23	245.0	28.9	 25
409	 23	43.0	9.3	 20
410	 23	38.0	7.2	 25
411	 23	63.0	10.0	 25
412	 23	203.0	27.1	 20
413	 23	235.0	36.8	 25
414	 23	682.0	135.0	 25
415	 23	174.3	39.0	 20
416	 23	97.0	14.7	 25
417	 23	57.3	10.2	 20
418	 23	39.3	7.9	 16
419	 23	48.5	8.7	 20
420	 23	34.0	6.5	 20
421	 23	42.8	9.8	 16
422	 23	39.5	6.5	 20
423	 23	41.3	7.5	 20
424	 23	74.5	13.9	 20
425	 23	33.0	5.9	 25
426	 23	34.0	5.7	 25
427	 23	40.3	8.5	 20
428	 23	38.0	9.0	 25
429	 23	74.0	13.3	 25
430	 23	41.3	7.8	 20
431	 23	41.0	9.2	 25
432	 23	169.0	38.5	 25
433	 23	53.3	7.1	 20
434	 23	77.0	15.6	 25
435	 23	49.0	10.2	 25
436	 23	225.3	22.9	 16
437	 23	56.3	10.4	 20
438	 23	74.3	13.8	 20
439	 23	85.0	15.2	 16
440	 23	55.0	11.6	 20
441	 23	113.0	19.3	 20
442	 23	108.3	23.6	 20
443	 23	64.0	10.0	 25
444	 23	39.0	8.3	 25
445	 23	43.0	6.0	 20
446	 23	139.0	30.8	 25
447	 23	384.0	75.8	 25
448	 23	392.8	85.7	 20
449	 23	88.0	14.5	 25
450	 23	146.0	27.1	 25
451	 23	37.3	6.4	 20
452	 23	324.0	92.6	 25
453	 23	122.5	18.2	 20
454	 23	89.0	14.2	 25
455	 23	83.3	15.3	 20
456	 23	213.3	28.8	 16
457	 23	37.0	6.9	 20
458	 23	40.0	7.4	 20
459	 23	41.8	8.1	 16
460	 23	39.3	7.6	 20
461	 23	35.0	6.8	 25
462	 23	32.5	5.5	 20
463	 23	45.0	8.0	 25
464	 23	44.0	5.9	 25
465	 23	43.0	9.2	 20
466	 23	74.0	15.2	 25
467	 23	51.0	11.0	 25
468	 23	67.3	10.9	 20
469	 23	124.0	33.0	 25
470	 23	151.0	40.5	 25
471	 23	52.0	8.2	 20
472	 23	55.0	9.2	 25
473	 23	46.0	6.8	 25
474	 23	50.0	4.8	 16
475	 23	35.8	8.7	 20
476	 23	39.0	6.5	 20
477	 23	69.3	11.9	 16
478	 23	34.0	9.0	 20
479	 23	32.3	4.5	 20
480	 23	36.3	5.6	 20
481	 23	50.0	8.5	 25
482	 23	54.0	8.5	 25
483	 23	34.3	7.5	 20
484	 23	53.0	7.8	 25
485	 23	50.0	8.5	 25
486	 23	115.0	16.9	 20
487	 23	84.0	26.1	 25
488	 23	37.0	7.6	 25
489	 23	75.5	15.9	 20
490	 23	52.0	12.2	 25
491	 23	38.0	7.8	 25
492	 23	105.0	19.6	 16
493	 23	37.3	6.0	 20
494	 23	32.3	6.1	 20
495	 23	34.5	7.8	 16
496	 23	43.0	8.3	 20
497	 23	41.3	8.4	 20
498	 23	74.8	13.7	 16
499	 23	337.0	50.1	 25
500	 23	139.0	16.3	 25
501	 23	70.0	10.4	 20
502	 23	51.0	9.2	 25
503	 23	49.0	8.0	 25
504	 23	58.8	10.2	 20
505	 23	630.0	90.5	 25
506	 23	434.0	57.6	 25
507	 23	116.0	12.1	 20
508	 23	369.0	58.4	 25
509	 23	55.0	11.0	 25
510	 23	120.3	14.8	 20
511	 23	70.0	9.8	 20
512	 23	58.3	9.0	 20
513	 23	38.3	9.4	 16
514	 23	830.8	155.2	 20
515	 23	238.5	28.0	 20
516	 23	62.8	9.9	 16
517	 23	36.5	6.8	 20
518	 23	399.0	72.8	 25
519	 23	146.0	25.8	 20
520	 23	168.0	23.9	 25
521	 23	2147.0	383.7	 25
522	 23	189.0	25.5	 20
523	 23	56.0	6.9	 25
524	 23	51.0	9.1	 25
525	 23	151.5	16.0	 20
526	 23	127.0	34.7	 25
527	 23	97.0	15.9	 25
528	 23	574.3	103.6	 20
529	 23	235.0	28.4	 25
530	 23	705.0	52.5	 20
531	 23	292.3	38.1	 16
532	 23	371.5	45.9	 20
533	 23	2838.8	200.0	 16
534	 23	1365.3	140.1	 20
535	 23	448.8	61.0	 20
536	 23	102.0	12.8	 20
537	 23	215.0	27.5	 25
538	 23	215.0	20.0	 25
539	 23	140.5	19.0	 20
540	 23	85.0	11.9	 25
541	 23	100.0	20.9	 25
542	 23	108.8	22.9	 20
543	 23	40.0	7.5	 25
544	 23	57.0	8.3	 25
545	 23	144.3	32.7	 20
546	 23	33.0	6.6	 25
547	 23	33.0	27.4	 25
548	 23	30.3	6.6	 20
549	 23	191.5	27.2	 20
550	 23	34.3	9.6	 20
551	 23	38.0	6.6	 16
552	 23	32.3	6.8	 20
553	 23	39.0	6.9	 20
554	 23	73.0	11.6	 16
555	 23	56.0	10.3	 25
556	 23	42.0	7.5	 25
557	 23	59.3	10.1	 20
558	 23	85.0	12.8	 25
559	 23	45.0	7.9	 25
560	 23	166.8	16.4	 20
561	 23	2248.0	496.1	 25
562	 23	1698.0	314.7	 25
563	 23	114.5	14.8	 20
564	 23	323.0	44.5	 25
565	 23	105.0	17.6	 25
566	 23	142.0	23.5	 20
567	 23	103.0	23.1	 25
568	 23	51.0	10.5	 20
569	 23	55.3	11.5	 16
570	 23	42.3	8.4	 20
571	 23	49.3	6.5	 20
572	 23	40.0	7.4	 16
573	 23	90.3	15.9	 20
574	 23	130.0	17.2	 25
575	 23	1015.0	193.3	 20
576	 23	122.0	23.4	 25
577	 23	39.0	6.6	 25
578	 23	33.3	5.3	 20
579	 23	40.0	7.5	 25
580	 23	57.0	11.0	 25
581	 23	67.3	11.6	 20
582	 23	40.0	6.9	 25
583	 23	84.0	13.8	 25
584	 23	1094.3	288.7	 20
585	 23	465.0	106.3	 25
586	 23	291.3	31.9	 20
587	 23	246.3	25.0	 16
588	 23	33.5	7.8	 20
589	 23	116.0	20.3	 20
590	 23	471.0	55.1	 16
591	 23	42.0	6.7	 20
592	 23	469.3	64.3	 20
593	 23	309.8	60.2	 20
594	 23	35.0	6.3	 25
595	 23	35.0	5.0	 25
596	 23	40.3	7.5	 20
597	 23	41.0	5.3	 25
598	 23	166.0	46.2	 25
599	 23	39.3	7.0	 20
600	 23	34.0	6.4	 25
601	 23	38.0	6.4	 25
602	 23	33.0	5.0	 20
603	 23	63.0	10.3	 25
604	 23	91.0	24.8	 25
605	 23	2731.5	291.0	 16
606	 23	366.8	55.0	 20
607	 23	192.3	23.7	 20
608	 23	41.3	5.7	 16
609	 23	34.3	5.3	 20
610	 23	36.3	6.3	 20
611	 23	37.5	9.0	 16
612	 23	34.0	5.5	 25
613	 23	86.0	17.8	 20
614	 23	67.0	12.5	 25
615	 23	41.0	9.1	 25
616	 23	34.5	8.2	 20
617	 23	51.0	9.8	 25
618	 23	37.0	7.4	 25
619	 23	45.0	8.0	 20
620	 23	140.0	29.0	 25
621	 23	253.0	62.8	 25
622	 23	48.0	8.4	 20
623	 23	390.0	91.8	 25
624	 23	381.5	33.0	 20
625	 23	375.0	34.7	 16
626	 23	1154.5	123.7	 20
627	 23	300.8	43.1	 20
628	 23	84.3	11.7	 16
629	 23	127.3	17.3	 20
630	 23	336.0	30.6	 25
631	 23	113.0	17.1	 20
632	 23	393.0	56.2	 25
633	 23	132.0	19.8	 25
634	 23	42.3	5.4	 20
635	 23	100.0	16.6	 25
636	 23	41.0	9.2	 25
637	 23	765.3	116.8	 20
638	 23	301.0	44.7	 25
639	 23	50.0	10.0	 25
  0	 24	4621.3	757.6	 20
  1	 24	50.0	15.7	 25
  2	 24	78.0	12.0	 25
  3	 24	62.0	13.8	 20
  4	 24	39.0	8.2	 25
  5	 24	53.0	9.8	 25
  6	 24	50.5	9.5	 20
  7	 24	50.0	7.3	 25
  8	 24	41.0	8.9	 25
  9	 24	34.8	5.8	 20
 10	 24	28.0	5.0	 20
 11	 24	41.3	11.5	 20
 12	 24	41.5	6.9	 16
 13	 24	30.3	6.1	 20
 14	 24	38.3	8.1	 20
 15	 24	49.0	9.3	 16
 16	 24	74.0	11.5	 25
 17	 24	42.0	7.6	 25
 18	 24	51.5	11.3	 20
 19	 24	83.0	15.1	 25
 20	 24	37.0	6.0	 25
 21	 24	45.0	53.2	 20
 22	 24	31.0	4.6	 25
 23	 24	42.0	8.1	 25
 24	 24	46.3	12.4	 20
 25	 24	65.0	9.7	 25
 26	 24	120.0	19.0	 25
 27	 24	320.8	35.7	 20
 28	 24	507.0	151.3	 25
 29	 24	135.5	19.1	 20
 30	 24	509.3	49.6	 16
 31	 24	163.8	30.0	 20
 32	 24	186.3	20.8	 20
 33	 24	90.5	11.8	 16
 34	 24	162.0	24.0	 20
 35	 24	47.0	10.3	 25
 36	 24	107.0	16.0	 20
 37	 24	174.0	24.4	 25
 38	 24	64.0	12.2	 20
 39	 24	68.0	10.8	 25
 40	 24	36.0	6.2	 25
 41	 24	35.0	6.4	 20
 42	 24	34.0	5.7	 25
 43	 24	49.0	11.9	 25
 44	 24	32.3	6.5	 20
 45	 24	37.0	5.5	 25
 46	 24	41.0	7.7	 25
 47	 24	42.0	6.7	 16
 48	 24	185.3	49.3	 20
 49	 24	36.0	5.9	 20
 50	 24	35.3	7.4	 16
 51	 24	58.0	10.8	 20
 52	 24	69.8	11.1	 20
 53	 24	103.0	10.9	 16
 54	 24	71.0	10.9	 25
 55	 24	63.0	12.5	 25
 56	 24	31.0	6.4	 20
 57	 24	38.0	6.8	 25
 58	 24	31.0	6.5	 25
 59	 24	34.3	8.3	 20
 60	 24	45.0	10.2	 25
 61	 24	43.0	8.1	 25
 62	 24	40.0	8.8	 20
 63	 24	36.0	7.9	 25
 64	 24	44.0	9.1	 25
 65	 24	45.5	13.2	 20
 66	 24	48.5	8.3	 20
 67	 24	39.0	5.9	 20
 68	 24	107.3	14.9	 16
 69	 24	431.5	67.6	 20
 70	 24	279.5	52.0	 20
 71	 24	47.5	8.1	 16
 72	 24	43.5	9.2	 20
 73	 24	47.0	8.4	 25
 74	 24	55.8	9.5	 20
 75	 24	44.0	8.1	 25
 76	 24	52.0	8.6	 25
 77	 24	36.0	6.9	 20
 78	 24	43.0	8.7	 25
 79	 24	158.0	28.1	 25
 80	 24	70.3	9.3	 20
 81	 24	33.0	5.8	 25
 82	 24	35.0	5.7	 25
 83	 24	32.5	6.3	 20
 84	 24	48.0	10.2	 25
 85	 24	85.3	12.7	 20
 86	 24	124.8	12.4	 16
 87	 24	61.0	9.5	 20
 88	 24	45.3	6.9	 20
 89	 24	151.0	15.5	 16
 90	 24	282.8	29.7	 20
 91	 24	371.0	43.7	 25
 92	 24	512.3	53.2	 20
 93	 24	272.0	85.9	 25
 94	 24	46.0	7.9	 25
 95	 24	50.5	13.6	 20
 96	 24	81.0	16.0	 25
 97	 24	610.0	70.3	 25
 98	 24	81.3	12.5	 20
 99	 24	57.0	9.4	 25
100	 24	70.0	14.6	 25
101	 24	51.3	7.1	 20
102	 24	36.0	8.6	 25
103	 24	39.0	9.7	 25
104	 24	41.3	12.4	 16
105	 24	91.0	17.7	 20
106	 24	40.3	9.1	 20
107	 24	39.3	8.0	 16
108	 24	47.3	10.4	 20
109	 24	34.5	7.1	 20
110	 24	42.3	6.1	 20
111	 24	46.0	8.0	 25
112	 24	57.0	10.3	 25
113	 24	36.3	6.3	 20
114	 24	73.0	10.2	 25
115	 24	43.0	8.4	 25
116	 24	67.3	10.9	 20
117	 24	34.0	8.0	 25
118	 24	52.3	13.7	 20
119	 24	90.0	15.5	 25
120	 24	61.0	13.1	 25
121	 24	137.3	19.7	 20
122	 24	72.0	10.9	 25
123	 24	449.8	53.5	 20
124	 24	201.3	17.8	 16
125	 24	243.5	28.2	 20
126	 24	305.0	33.5	 20
127	 24	150.5	18.6	 16
128	 24	226.3	36.9	 20
129	 24	43.0	9.4	 25
130	 24	36.0	9.2	 20
131	 24	38.0	8.8	 25
132	 24	83.0	17.5	 25
133	 24	47.0	10.4	 20
134	 24	49.0	9.0	 25
135	 24	45.0	7.9	 25
136	 24	33.0	6.5	 20
137	 24	36.0	5.6	 25
138	 24	70.0	14.8	 25
139	 24	33.5	4.9	 20
140	 24	42.0	8.7	 25
141	 24	41.5	8.1	 20
142	 24	308.5	42.5	 16
143	 24	146.0	21.7	 20
144	 24	321.8	37.5	 20
145	 24	335.0	31.1	 16
146	 24	799.5	61.3	 20
147	 24	438.8	58.8	 20
148	 24	1201.0	196.7	 20
149	 24	267.0	98.3	 25
150	 24	251.0	24.9	 25
151	 24	129.0	19.5	 20
152	 24	81.0	15.9	 25
153	 24	143.0	15.2	 25
154	 24	35.8	6.8	 20
155	 24	53.0	10.0	 25
156	 24	81.0	13.4	 25
157	 24	146.3	18.9	 20
158	 24	43.0	11.7	 25
159	 24	40.0	8.7	 25
160	 24	60.0	8.5	 16
161	 24	40.0	6.4	 20
162	 24	130.5	16.7	 20
163	 24	40.3	5.4	 16
164	 24	36.3	6.1	 20
165	 24	35.3	6.0	 20
166	 24	63.5	9.6	 16
167	 24	38.0	7.3	 25
168	 24	35.0	7.4	 25
169	 24	54.0	8.0	 20
170	 24	183.0	29.7	 25
171	 24	281.0	23.6	 25
172	 24	81.3	13.3	 20
173	 24	80.0	12.3	 25
174	 24	114.0	20.6	 25
175	 24	130.0	18.8	 20
176	 24	95.0	15.2	 25
177	 24	47.0	8.4	 25
178	 24	45.5	7.3	 20
179	 24	80.8	11.7	 20
180	 24	34.8	8.2	 20
181	 24	30.3	7.3	 16
182	 24	36.3	7.1	 20
183	 24	36.3	5.5	 20
184	 24	73.0	13.5	 16
185	 24	75.0	13.6	 25
186	 24	113.0	15.2	 25
187	 24	91.0	14.7	 20
188	 24	93.0	12.6	 25
189	 24	81.0	12.1	 25
190	 24	46.5	7.0	 20
191	 24	60.0	10.5	 25
192	 24	52.0	8.1	 25
193	 24	72.8	10.6	 20
194	 24	41.0	9.0	 25
195	 24	40.0	7.6	 25
196	 24	36.5	7.1	 20
197	 24	368.0	55.9	 25
198	 24	354.0	28.8	 16
199	 24	61.5	28.6	 20
200	 24	37.5	7.6	 20
201	 24	39.5	7.1	 16
202	 24	78.8	14.5	 20
203	 24	35.3	6.6	 20
204	 24	32.8	7.8	 20
205	 24	36.0	6.0	 25
206	 24	34.0	7.1	 25
207	 24	32.3	7.0	 20
208	 24	35.0	7.9	 25
209	 24	35.0	6.8	 25
210	 24	32.3	6.1	 20
211	 24	30.0	5.5	 25
212	 24	32.0	6.8	 25
213	 24	31.0	5.3	 20
214	 24	29.0	6.5	 25
215	 24	32.0	7.0	 25
216	 24	34.0	9.3	 20
217	 24	33.3	6.6	 20
218	 24	174.8	14.4	 20
219	 24	36.8	5.0	 16
220	 24	38.3	7.6	 20
221	 24	33.8	10.0	 20
222	 24	35.0	6.5	 16
223	 24	28.0	5.4	 25
224	 24	32.0	6.2	 25
225	 24	31.5	5.6	 20
226	 24	42.0	8.2	 25
227	 24	43.0	7.8	 25
228	 24	47.5	8.4	 20
229	 24	37.0	7.1	 25
230	 24	185.0	38.7	 25
231	 24	37.3	7.0	 20
232	 24	214.0	33.3	 25
233	 24	143.0	18.6	 25
234	 24	92.5	12.8	 20
235	 24	728.0	68.6	 25
236	 24	189.3	33.2	 20
237	 24	104.3	13.3	 16
238	 24	68.3	12.8	 20
239	 24	96.0	9.0	 20
240	 24	71.5	7.9	 16
241	 24	158.0	31.9	 20
242	 24	83.0	14.6	 25
243	 24	48.5	8.2	 20
244	 24	38.0	8.0	 25
245	 24	43.0	8.0	 25
246	 24	38.0	5.9	 20
247	 24	48.0	13.2	 25
248	 24	226.0	44.2	 25
249	 24	144.0	16.8	 20
250	 24	243.0	28.6	 25
251	 24	368.0	35.3	 25
252	 24	44.5	5.7	 20
253	 24	125.0	23.3	 25
254	 24	345.5	29.4	 20
255	 24	676.0	61.3	 16
256	 24	701.3	49.4	 20
257	 24	73.5	12.9	 20
258	 24	46.3	6.9	 16
259	 24	75.5	10.6	 20
260	 24	35.0	9.0	 20
261	 24	37.3	8.2	 20
262	 24	37.0	7.6	 25
263	 24	47.0	8.5	 25
264	 24	45.3	8.3	 20
265	 24	65.0	11.9	 25
266	 24	40.0	11.9	 25
267	 24	37.0	6.7	 20
268	 24	50.0	9.8	 25
269	 24	36.0	7.3	 25
270	 24	65.0	11.9	 20
271	 24	49.0	10.1	 25
272	 24	36.0	8.8	 25
273	 24	30.3	8.9	 16
274	 24	31.5	5.9	 20
275	 24	32.0	6.2	 20
276	 24	36.3	6.1	 16
277	 24	32.0	5.8	 20
278	 24	30.3	6.4	 16
279	 24	67.0	11.6	 25
280	 24	49.0	8.6	 25
281	 24	31.3	6.6	 20
282	 24	36.0	6.4	 25
283	 24	35.0	7.8	 25
284	 24	82.0	13.3	 20
285	 24	49.0	11.1	 25
286	 24	51.0	9.5	 25
287	 24	37.3	7.3	 20
288	 24	32.0	5.7	 25
289	 24	34.0	7.2	 25
290	 24	57.3	8.2	 20
291	 24	33.0	6.2	 25
292	 24	92.3	13.4	 20
293	 24	43.0	6.5	 16
294	 24	85.8	15.3	 20
295	 24	288.3	28.7	 20
296	 24	235.3	24.8	 16
297	 24	202.3	26.3	 20
298	 24	266.0	31.8	 25
299	 24	247.5	29.4	 20
300	 24	54.0	9.6	 25
301	 24	161.0	29.1	 25
302	 24	56.0	10.5	 20
303	 24	41.0	6.4	 25
304	 24	42.0	5.8	 25
305	 24	46.3	6.8	 20
306	 24	46.0	9.4	 25
307	 24	58.0	9.8	 25
308	 24	71.3	10.1	 20
309	 24	43.0	10.0	 25
310	 24	80.0	15.2	 25
311	 24	61.8	11.6	 16
312	 24	74.0	10.1	 20
313	 24	54.3	10.5	 20
314	 24	43.8	7.9	 16
315	 24	41.0	6.4	 20
316	 24	33.5	5.8	 20
317	 24	33.0	5.1	 20
318	 24	38.0	9.0	 25
319	 24	33.0	7.1	 25
320	 24	41.5	29.6	 20
321	 24	38.0	8.5	 25
322	 24	165.0	25.0	 25
323	 24	57.3	7.9	 20
324	 24	37.0	6.1	 25
325	 24	34.0	5.2	 25
326	 24	34.0	5.0	 20
327	 24	45.0	9.2	 25
328	 24	47.0	8.1	 25
329	 24	39.5	8.5	 20
330	 24	44.0	9.5	 20
331	 24	42.5	8.9	 20
332	 24	124.0	15.4	 16
333	 24	80.0	14.6	 20
334	 24	54.3	8.4	 20
335	 24	166.8	19.4	 16
336	 24	233.0	27.0	 25
337	 24	355.0	55.4	 25
338	 24	1527.0	82.3	 20
339	 24	167.0	72.3	 25
340	 24	96.0	17.6	 25
341	 24	104.0	12.1	 20
342	 24	63.0	10.1	 25
343	 24	58.0	10.9	 25
344	 24	88.8	14.2	 20
345	 24	136.0	15.7	 25
346	 24	63.0	11.1	 25
347	 24	64.3	10.6	 20
348	 24	62.3	8.1	 20
349	 24	448.8	39.1	 20
350	 24	196.3	25.3	 16
351	 24	83.5	19.5	 20
352	 24	52.3	9.3	 20
353	 24	39.3	7.3	 16
354	 24	56.8	11.6	 20
355	 24	38.0	6.6	 25
356	 24	39.5	9.1	 20
357	 24	31.0	5.7	 25
358	 24	31.0	7.0	 20
359	 24	33.0	5.2	 25
360	 24	37.0	7.3	 25
361	 24	37.3	8.9	 20
362	 24	228.0	40.6	 25
363	 24	394.0	34.4	 25
364	 24	66.5	12.4	 20
365	 24	33.0	6.2	 25
366	 24	30.0	6.8	 25
367	 24	37.3	10.4	 16
368	 24	41.3	6.1	 20
369	 24	193.0	27.1	 20
370	 24	80.5	12.4	 16
371	 24	39.0	7.0	 20
372	 24	44.8	9.2	 20
373	 24	60.0	10.5	 20
374	 24	42.0	8.6	 25
375	 24	61.0	12.4	 25
376	 24	51.3	9.1	 20
377	 24	54.0	10.4	 25
378	 24	66.0	9.5	 25
379	 24	43.5	6.4	 20
380	 24	46.0	7.4	 25
381	 24	32.0	5.5	 25
382	 24	52.3	10.2	 20
383	 24	105.0	18.1	 25
384	 24	67.0	10.3	 25
385	 24	39.3	7.7	 20
386	 24	39.3	6.8	 20
387	 24	36.0	5.5	 20
388	 24	57.3	10.1	 16
389	 24	33.8	7.7	 20
390	 24	37.0	9.0	 20
391	 24	65.3	12.5	 16
392	 24	34.0	6.0	 25
393	 24	73.0	12.3	 25
394	 24	81.0	12.9	 20
395	 24	46.0	8.9	 25
396	 24	84.0	14.1	 25
397	 24	158.5	21.1	 20
398	 24	111.0	15.5	 25
399	 24	53.0	12.0	 25
400	 24	100.0	12.8	 20
401	 24	39.0	8.3	 25
402	 24	50.0	8.6	 25
403	 24	44.8	9.8	 20
404	 24	499.0	99.3	 25
405	 24	125.8	16.3	 20
406	 24	163.3	22.1	 16
407	 24	177.3	17.0	 20
408	 24	135.5	17.4	 20
409	 24	41.5	8.6	 16
410	 24	34.0	3.9	 20
411	 24	50.0	8.8	 25
412	 24	158.3	18.1	 20
413	 24	200.0	22.2	 25
414	 24	565.0	42.8	 25
415	 24	92.3	16.8	 20
416	 24	101.0	16.3	 25
417	 24	103.0	14.6	 25
418	 24	68.8	9.3	 20
419	 24	38.0	5.6	 25
420	 24	37.0	7.0	 25
421	 24	41.3	6.3	 20
422	 24	40.0	7.5	 25
423	 24	40.0	8.6	 25
424	 24	45.3	9.1	 16
425	 24	30.3	4.5	 20
426	 24	33.0	6.7	 20
427	 24	41.3	7.1	 16
428	 24	41.5	9.1	 20
429	 24	42.3	9.2	 20
430	 24	43.5	7.6	 20
431	 24	45.0	9.3	 25
432	 24	60.0	10.3	 25
433	 24	53.3	9.2	 20
434	 24	53.0	9.5	 25
435	 24	64.0	15.7	 25
436	 24	500.5	42.5	 20
437	 24	56.0	9.5	 25
438	 24	50.3	10.5	 20
439	 24	113.0	16.9	 25
440	 24	112.0	19.1	 25
441	 24	94.8	15.3	 20
442	 24	43.3	9.0	 20
443	 24	42.5	7.4	 20
444	 24	36.0	6.2	 16
445	 24	55.5	10.1	 20
446	 24	172.0	21.0	 20
447	 24	230.0	27.0	 16
448	 24	262.5	25.3	 20
449	 24	62.0	6.6	 25
450	 24	71.5	10.6	 20
451	 24	34.0	7.5	 25
452	 24	53.0	13.9	 25
453	 24	77.5	13.2	 20
454	 24	151.0	19.0	 25
455	 24	62.0	12.9	 25
456	 24	190.0	24.1	 20
457	 24	37.0	6.4	 25
458	 24	37.0	5.7	 25
459	 24	38.5	7.4	 20
460	 24	34.0	6.7	 25
461	 24	36.3	8.1	 20
462	 24	36.5	5.2	 16
463	 24	36.3	9.9	 20
464	 24	57.3	12.0	 20
465	 24	37.0	8.7	 16
466	 24	64.3	42.0	 20
467	 24	38.0	5.6	 25
468	 24	73.0	10.6	 20
469	 24	171.0	17.6	 25
470	 24	80.0	14.7	 25
471	 24	82.0	13.7	 20
472	 24	42.0	8.5	 25
473	 24	38.0	6.6	 25
474	 24	39.5	8.7	 20
475	 24	39.0	5.9	 25
476	 24	43.0	7.6	 25
477	 24	66.0	9.0	 20
478	 24	32.0	8.5	 25
479	 24	34.0	6.8	 25
480	 24	35.5	9.4	 16
481	 24	64.5	10.6	 20
482	 24	62.5	8.4	 20
483	 24	40.0	6.7	 16
484	 24	57.3	9.2	 20
485	 24	40.3	9.5	 20
486	 24	42.3	9.2	 20
487	 24	67.0	11.2	 25
488	 24	36.0	7.2	 25
489	 24	50.5	9.5	 20
490	 24	39.0	8.3	 25
491	 24	34.0	7.4	 25
492	 24	40.0	9.4	 20
493	 24	44.0	9.0	 25
494	 24	33.0	5.8	 25
495	 24	31.5	5.0	 20
496	 24	33.0	6.6	 25
497	 24	42.0	7.1	 25
498	 24	39.5	7.3	 20
499	 24	164.0	19.1	 20
500	 24	129.0	15.4	 20
501	 24	69.3	6.6	 16
502	 24	53.3	8.4	 20
503	 24	48.3	7.9	 20
504	 24	175.3	19.7	 16
505	 24	477.0	58.3	 25
506	 24	937.0	52.7	 25
507	 24	256.3	29.3	 20
508	 24	1104.0	88.7	 25
509	 24	78.0	14.6	 25
510	 24	164.0	22.1	 20
511	 24	80.0	14.8	 25
512	 24	71.0	12.9	 25
513	 24	38.0	7.2	 20
514	 24	915.0	139.3	 25
515	 24	220.0	45.3	 25
516	 24	53.5	8.2	 20
517	 24	37.0	5.6	 25
518	 24	77.5	14.6	 16
519	 24	76.0	8.4	 20
520	 24	528.5	74.5	 20
521	 24	357.0	42.5	 16
522	 24	232.8	26.1	 20
523	 24	59.8	13.7	 20
524	 24	37.3	8.2	 20
525	 24	73.0	14.3	 25
526	 24	152.0	18.1	 25
527	 24	68.5	11.1	 20
528	 24	138.0	13.8	 25
529	 24	159.0	16.1	 25
530	 24	510.8	51.8	 20
531	 24	446.0	54.3	 25
532	 24	221.0	23.3	 25
533	 24	1714.0	171.9	 20
534	 24	600.0	99.3	 25
535	 24	201.0	21.4	 25
536	 24	113.0	17.8	 16
537	 24	205.5	21.4	 20
538	 24	163.5	18.8	 20
539	 24	120.0	19.3	 16
540	 24	86.3	12.4	 20
541	 24	94.3	13.3	 20
542	 24	72.0	13.5	 16
543	 24	39.0	6.0	 25
544	 24	59.0	11.3	 25
545	 24	69.3	11.2	 20
546	 24	33.0	7.8	 25
547	 24	32.0	6.9	 25
548	 24	34.0	7.7	 20
549	 24	54.0	19.3	 25
550	 24	37.0	7.5	 25
551	 24	37.3	7.3	 20
552	 24	33.0	7.0	 25
553	 24	37.0	6.7	 25
554	 24	66.0	9.7	 20
555	 24	41.0	8.9	 20
556	 24	43.5	7.8	 20
557	 24	93.3	16.1	 16
558	 24	53.3	9.9	 20
559	 24	44.0	8.2	 20
560	 24	136.0	12.0	 16
561	 24	857.0	66.0	 25
562	 24	2095.0	120.1	 25
563	 24	260.3	30.0	 20
564	 24	556.0	31.3	 25
565	 24	169.0	21.8	 25
566	 24	158.3	18.8	 20
567	 24	83.0	10.3	 25
568	 24	49.0	8.2	 25
569	 24	59.5	6.6	 20
570	 24	49.0	9.7	 25
571	 24	59.0	10.7	 25
572	 24	41.5	6.7	 20
573	 24	68.0	12.1	 25
574	 24	58.0	8.2	 20
575	 24	251.5	28.6	 16
576	 24	134.5	15.7	 20
577	 24	40.3	7.7	 20
578	 24	32.3	7.3	 16
579	 24	32.3	6.4	 20
580	 24	32.0	6.8	 25
581	 24	51.0	6.7	 20
582	 24	46.0	9.4	 25
583	 24	55.0	9.2	 25
584	 24	399.8	39.2	 20
585	 24	575.0	37.0	 25
586	 24	99.0	16.3	 25
587	 24	147.5	24.6	 20
588	 24	42.0	7.2	 25
589	 24	70.0	11.3	 25
590	 24	176.5	33.4	 20
591	 24	50.0	8.1	 25
592	 24	251.0	32.2	 25
593	 24	145.3	17.2	 16
594	 24	32.5	5.7	 20
595	 24	32.0	7.2	 20
596	 24	36.5	6.9	 16
597	 24	37.5	7.5	 20
598	 24	37.3	7.6	 16
599	 24	36.0	8.9	 25
600	 24	34.0	5.9	 25
601	 24	40.3	5.9	 20
602	 24	33.0	6.8	 25
603	 24	68.0	11.4	 25
604	 24	61.0	10.1	 20
605	 24	3338.0	334.2	 25
606	 24	102.0	17.8	 25
607	 24	78.3	11.8	 20
608	 24	42.0	7.6	 25
609	 24	36.0	5.9	 25
610	 24	36.3	6.1	 20
611	 24	33.0	4.8	 25
612	 24	31.3	6.2	 20
613	 24	37.3	10.7	 16
614	 24	40.8	11.1	 20
615	 24	33.5	6.2	 20
616	 24	35.8	6.0	 16
617	 24	48.8	9.3	 20
618	 24	38.0	6.9	 25
619	 24	36.5	5.2	 20
620	 24	111.0	20.1	 25
621	 24	116.0	20.8	 25
622	 24	54.3	7.4	 20
623	 24	538.0	39.0	 25
624	 24	663.0	47.7	 25
625	 24	365.0	25.3	 20
626	 24	438.0	81.5	 25
627	 24	200.0	29.8	 25
628	 24	105.3	15.0	 20
629	 24	151.0	17.2	 25
630	 24	123.5	16.0	 20
631	 24	100.3	21.6	 16
632	 24	690.8	70.2	 20
633	 24	130.0	25.0	 20
634	 24	49.5	7.4	 16
635	 24	71.5	13.6	 20
636	 24	48.3	15.7	 20
637	 24	1389.5	164.7	 20
638	 24	141.0	20.1	 25
639	 24	3440.0	593.9	 25
  0	 25	47.5	8.9	 16
  1	 25	42.3	5.7	 20
  2	 25	38.8	11.2	 20
  3	 25	39.8	9.1	 16
  4	 25	39.0	7.5	 25
  5	 25	39.0	9.7	 25
  6	 25	95.0	18.0	 20
  7	 25	52.0	10.0	 25
  8	 25	34.0	5.9	 25
  9	 25	33.3	6.1	 20
 10	 25	31.0	6.3	 25
 11	 25	33.0	7.1	 25
 12	 25	36.0	8.1	 20
 13	 25	84.0	19.3	 25
 14	 25	32.0	5.6	 25
 15	 25	30.3	6.3	 20
 16	 25	39.3	8.8	 20
 17	 25	66.0	11.9	 20
 18	 25	147.8	17.9	 16
 19	 25	77.3	12.6	 20
 20	 25	55.3	12.8	 20
 21	 25	36.5	8.9	 16
 22	 25	42.0	8.1	 25
 23	 25	40.0	7.1	 25
 24	 25	36.0	6.6	 20
 25	 25	108.0	22.0	 25
 26	 25	183.0	22.6	 20
 27	 25	130.0	12.6	 25
 28	 25	1668.0	169.2	 25
 29	 25	955.0	99.1	 20
 30	 25	116.0	40.7	 25
 31	 25	279.0	23.7	 25
 32	 25	155.3	17.7	 20
 33	 25	194.0	34.5	 25
 34	 25	179.0	24.4	 25
 35	 25	94.0	14.5	 16
 36	 25	193.3	28.8	 20
 37	 25	133.3	17.3	 20
 38	 25	83.3	11.7	 16
 39	 25	107.5	16.6	 20
 40	 25	37.3	6.8	 20
 41	 25	40.5	7.8	 20
 42	 25	76.0	16.8	 25
 43	 25	63.0	12.0	 25
 44	 25	35.0	8.2	 20
 45	 25	44.0	7.4	 25
 46	 25	131.0	25.8	 25
 47	 25	36.5	6.4	 20
 48	 25	55.0	10.4	 25
 49	 25	167.0	39.1	 25
 50	 25	58.0	11.5	 20
 51	 25	45.0	7.0	 25
 52	 25	286.0	44.8	 25
 53	 25	139.5	15.7	 20
 54	 25	740.3	69.1	 20
 55	 25	49.3	11.5	 20
 56	 25	35.8	5.5	 16
 57	 25	41.3	9.6	 20
 58	 25	39.5	6.0	 20
 59	 25	38.0	7.9	 16
 60	 25	37.0	6.4	 25
 61	 25	39.0	7.3	 25
 62	 25	36.0	7.4	 20
 63	 25	40.0	8.9	 25
 64	 25	33.0	5.7	 25
 65	 25	113.5	23.1	 20
 66	 25	208.0	40.8	 25
 67	 25	94.0	27.5	 25
 68	 25	36.5	7.3	 20
 69	 25	123.0	32.3	 25
 70	 25	44.0	7.1	 25
 71	 25	67.5	10.9	 20
 72	 25	75.0	9.7	 25
 73	 25	89.3	16.2	 20
 74	 25	733.0	81.4	 16
 75	 25	738.8	72.0	 20
 76	 25	358.5	25.7	 20
 77	 25	326.8	30.8	 16
 78	 25	93.5	21.0	 20
 79	 25	128.0	28.0	 25
 80	 25	179.0	22.0	 20
 81	 25	42.0	12.6	 25
 82	 25	34.0	6.4	 25
 83	 25	38.0	6.6	 20
 84	 25	37.0	7.5	 25
 85	 25	141.0	28.0	 25
 86	 25	893.0	143.3	 20
 87	 25	54.0	15.6	 25
 88	 25	81.0	15.4	 25
 89	 25	162.0	29.4	 20
 90	 25	1335.0	280.9	 25
 91	 25	1163.5	122.7	 20
 92	 25	195.8	53.5	 16
 93	 25	211.8	17.6	 20
 94	 25	188.8	23.4	 20
 95	 25	136.5	17.4	 16
 96	 25	723.5	55.4	 20
 97	 25	222.3	66.5	 20
 98	 25	108.5	15.5	 20
 99	 25	163.0	24.1	 25
100	 25	79.0	11.1	 25
101	 25	51.0	11.1	 20
102	 25	89.0	18.1	 25
103	 25	47.0	10.5	 25
104	 25	354.5	42.0	 20
105	 25	38.0	9.1	 25
106	 25	321.3	54.4	 20
107	 25	56.0	9.7	 25
108	 25	162.0	17.8	 25
109	 25	117.5	17.4	 20
110	 25	36.0	6.0	 20
111	 25	32.0	4.4	 20
112	 25	138.0	23.1	 16
113	 25	101.3	18.1	 20
114	 25	197.5	25.0	 20
115	 25	43.3	6.9	 16
116	 25	150.0	31.0	 25
117	 25	513.0	72.8	 25
118	 25	136.3	19.9	 20
119	 25	1641.0	274.7	 25
120	 25	579.0	51.3	 25
121	 25	628.5	59.4	 20
122	 25	312.0	33.9	 25
123	 25	426.0	55.2	 25
124	 25	273.0	22.6	 20
125	 25	224.0	22.1	 25
126	 25	120.0	17.0	 25
127	 25	255.5	56.8	 20
128	 25	282.0	77.4	 25
129	 25	152.8	15.9	 20
130	 25	733.8	94.7	 16
131	 25	42.3	9.7	 20
132	 25	44.3	5.7	 20
133	 25	35.5	8.2	 16
134	 25	35.3	8.3	 20
135	 25	35.0	7.5	 25
136	 25	142.3	19.2	 20
137	 25	47.0	9.3	 25
138	 25	404.0	53.7	 25
139	 25	183.3	28.7	 20
140	 25	38.0	7.8	 25
141	 25	38.0	7.3	 25
142	 25	29.3	5.1	 20
143	 25	56.0	14.1	 25
144	 25	33.0	6.5	 25
145	 25	50.0	9.6	 20
146	 25	36.0	7.2	 25
147	 25	37.0	6.9	 25
148	 25	35.5	7.1	 16
149	 25	33.3	8.2	 20
150	 25	40.0	7.7	 20
151	 25	81.5	18.9	 16
152	 25	70.3	13.6	 20
153	 25	35.5	8.7	 20
154	 25	83.0	11.4	 20
155	 25	80.0	12.6	 25
156	 25	70.0	12.0	 25
157	 25	147.3	15.0	 20
158	 25	46.0	7.4	 25
159	 25	242.0	35.1	 25
160	 25	352.8	32.6	 20
161	 25	72.0	12.0	 25
162	 25	52.0	10.0	 25
163	 25	39.0	6.4	 20
164	 25	53.0	8.8	 25
165	 25	74.0	16.2	 25
166	 25	54.5	8.8	 20
167	 25	70.5	8.7	 20
168	 25	40.8	7.1	 20
169	 25	104.0	16.3	 16
170	 25	99.0	14.5	 20
171	 25	580.3	39.6	 20
172	 25	61.0	10.4	 16
173	 25	58.0	8.6	 25
174	 25	60.0	9.6	 25
175	 25	1306.5	169.7	 20
176	 25	46.0	8.9	 25
177	 25	37.0	6.7	 25
178	 25	50.0	8.0	 20
179	 25	62.0	10.1	 25
180	 25	31.0	5.5	 25
181	 25	29.0	5.5	 20
182	 25	44.0	6.6	 25
183	 25	38.0	8.3	 25
184	 25	513.3	57.2	 20
185	 25	452.0	47.8	 20
186	 25	997.8	126.9	 16
187	 25	51.5	8.3	 20
188	 25	48.5	6.4	 20
189	 25	40.3	7.4	 16
190	 25	65.8	9.4	 20
191	 25	76.3	12.5	 20
192	 25	45.3	7.2	 20
193	 25	54.0	12.5	 25
194	 25	56.0	10.2	 25
195	 25	37.5	6.7	 20
196	 25	84.0	16.2	 25
197	 25	64.0	7.3	 25
198	 25	134.5	23.4	 20
199	 25	182.0	35.3	 25
200	 25	43.0	9.1	 25
201	 25	130.0	19.1	 20
202	 25	45.0	11.3	 25
203	 25	42.0	10.0	 25
204	 25	74.0	15.7	 16
205	 25	38.0	6.1	 20
206	 25	37.3	8.0	 20
207	 25	31.8	5.4	 16
208	 25	37.0	7.8	 20
209	 25	37.3	6.8	 20
210	 25	35.5	5.7	 20
211	 25	34.0	8.0	 25
212	 25	39.0	7.9	 25
213	 25	50.3	8.8	 20
214	 25	74.0	17.5	 25
215	 25	57.0	14.2	 25
216	 25	47.0	8.1	 20
217	 25	37.0	8.4	 25
218	 25	32.0	4.7	 25
219	 25	35.0	6.2	 20
220	 25	33.0	6.9	 25
221	 25	35.0	5.6	 25
222	 25	30.3	5.7	 20
223	 25	30.5	5.7	 20
224	 25	32.0	6.1	 20
225	 25	35.0	7.1	 16
226	 25	31.0	5.9	 20
227	 25	38.0	6.9	 20
228	 25	36.3	5.8	 16
229	 25	39.0	7.4	 25
230	 25	34.0	6.3	 25
231	 25	33.0	7.5	 20
232	 25	35.0	6.0	 25
233	 25	112.0	19.3	 25
234	 25	223.3	27.9	 20
235	 25	289.0	39.2	 25
236	 25	79.0	13.5	 25
237	 25	67.3	11.1	 20
238	 25	53.0	7.8	 25
239	 25	119.0	17.7	 25
240	 25	211.0	34.4	 20
241	 25	73.0	14.0	 25
242	 25	43.3	9.6	 20
243	 25	56.8	10.3	 16
244	 25	112.3	16.4	 20
245	 25	106.0	17.2	 20
246	 25	69.3	13.6	 16
247	 25	232.0	32.6	 20
248	 25	340.0	60.9	 25
249	 25	90.3	13.2	 20
250	 25	48.0	9.1	 25
251	 25	56.0	9.4	 25
252	 25	43.3	9.1	 20
253	 25	49.0	7.9	 25
254	 25	294.0	45.2	 25
255	 25	42.3	7.3	 20
256	 25	46.0	7.6	 25
257	 25	587.0	97.0	 25
258	 25	908.3	163.8	 20
259	 25	891.0	207.3	 25
260	 25	49.0	12.7	 25
261	 25	31.5	5.1	 16
262	 25	35.0	5.9	 20
263	 25	40.8	7.8	 20
264	 25	53.8	11.6	 16
265	 25	92.5	11.6	 20
266	 25	97.0	14.3	 16
267	 25	45.0	7.9	 25
268	 25	144.0	27.0	 25
269	 25	281.0	34.9	 20
270	 25	110.0	25.2	 25
271	 25	38.0	6.6	 25
272	 25	30.5	5.9	 20
273	 25	36.0	7.2	 25
274	 25	204.0	53.9	 25
275	 25	35.3	8.2	 20
276	 25	39.0	8.5	 25
277	 25	42.0	8.2	 25
278	 25	36.3	7.9	 20
279	 25	69.8	14.4	 20
280	 25	34.3	7.3	 20
281	 25	42.8	7.8	 16
282	 25	53.0	10.1	 20
283	 25	54.3	12.3	 20
284	 25	55.0	12.7	 16
285	 25	67.0	9.8	 20
286	 25	38.0	7.1	 25
287	 25	120.3	26.8	 20
288	 25	37.0	6.9	 25
289	 25	53.0	9.8	 25
290	 25	37.0	5.9	 20
291	 25	32.0	7.1	 25
292	 25	33.0	7.1	 25
293	 25	37.5	6.1	 20
294	 25	51.0	8.6	 25
295	 25	42.0	6.6	 25
296	 25	50.3	8.4	 20
297	 25	38.0	6.2	 25
298	 25	61.5	10.5	 20
299	 25	84.8	14.7	 16
300	 25	46.3	5.8	 20
301	 25	50.5	8.7	 20
302	 25	42.5	8.6	 16
303	 25	67.5	9.3	 20
304	 25	51.0	9.6	 25
305	 25	43.3	7.8	 20
306	 25	48.0	8.2	 25
307	 25	38.0	6.4	 25
308	 25	38.5	8.4	 20
309	 25	40.0	7.7	 25
310	 25	55.0	8.2	 25
311	 25	234.0	48.8	 20
312	 25	486.0	112.6	 25
313	 25	106.0	16.1	 25
314	 25	922.8	162.3	 20
315	 25	74.0	18.8	 25
316	 25	177.0	41.2	 25
317	 25	82.3	13.9	 16
318	 25	37.0	8.4	 20
319	 25	37.3	9.6	 20
320	 25	37.0	6.9	 16
321	 25	240.3	48.1	 20
322	 25	35.3	7.5	 20
323	 25	38.0	7.4	 20
324	 25	78.0	12.3	 25
325	 25	43.0	8.7	 25
326	 25	57.3	11.1	 20
327	 25	81.0	14.1	 25
328	 25	35.0	8.2	 25
329	 25	34.3	6.8	 20
330	 25	38.0	9.7	 25
331	 25	44.0	6.8	 25
332	 25	745.5	159.2	 20
333	 25	137.0	27.6	 25
334	 25	77.0	16.5	 25
335	 25	125.0	25.2	 20
336	 25	136.0	22.7	 20
337	 25	55.5	13.2	 20
338	 25	156.0	22.1	 16
339	 25	72.3	13.5	 20
340	 25	56.3	10.9	 20
341	 25	62.5	15.8	 16
342	 25	45.0	8.5	 25
343	 25	34.0	7.4	 25
344	 25	37.0	6.2	 20
345	 25	65.0	11.0	 25
346	 25	56.5	11.3	 20
347	 25	74.0	15.5	 25
348	 25	50.0	7.5	 25
349	 25	2934.8	611.2	 20
350	 25	158.0	44.8	 25
351	 25	106.0	15.5	 25
352	 25	118.8	30.4	 20
353	 25	83.0	13.7	 25
354	 25	120.0	19.0	 25
355	 25	60.5	12.8	 16
356	 25	40.3	7.5	 20
357	 25	36.0	6.5	 20
358	 25	66.8	12.9	 16
359	 25	36.3	7.0	 20
360	 25	39.0	8.6	 20
361	 25	33.0	6.1	 20
362	 25	40.0	7.8	 25
363	 25	39.0	8.2	 25
364	 25	68.3	15.5	 20
365	 25	224.0	59.5	 25
366	 25	43.0	9.1	 25
367	 25	37.5	9.1	 20
368	 25	204.0	35.0	 25
369	 25	224.0	33.1	 25
370	 25	151.3	19.7	 20
371	 25	79.0	17.4	 25
372	 25	49.0	7.5	 25
373	 25	37.0	7.5	 16
374	 25	33.0	6.4	 20
375	 25	53.3	11.0	 20
376	 25	39.0	7.5	 16
377	 25	97.0	22.0	 20
378	 25	95.3	14.4	 20
379	 25	234.8	39.1	 16
380	 25	78.0	14.5	 25
381	 25	64.0	10.6	 25
382	 25	38.0	5.6	 20
383	 25	138.0	27.7	 25
384	 25	120.0	18.4	 25
385	 25	38.0	5.5	 20
386	 25	36.0	7.2	 25
387	 25	37.0	6.5	 25
388	 25	35.0	7.1	 20
389	 25	29.0	5.3	 25
390	 25	41.0	8.1	 25
391	 25	38.5	7.1	 20
392	 25	44.3	6.8	 20
393	 25	46.3	8.0	 20
394	 25	36.3	5.2	 16
395	 25	326.0	71.0	 20
396	 25	361.3	77.2	 20
397	 25	94.5	13.7	 16
398	 25	108.0	17.7	 25
399	 25	339.0	31.5	 25
400	 25	53.8	9.3	 20
401	 25	111.0	24.5	 25
402	 25	78.0	11.5	 25
403	 25	262.5	52.2	 20
404	 25	41.0	5.8	 25
405	 25	41.0	6.8	 25
406	 25	41.5	6.7	 20
407	 25	32.0	5.4	 25
408	 25	38.0	7.2	 25
409	 25	438.3	76.4	 20
410	 25	86.0	17.5	 25
411	 25	60.3	8.0	 20
412	 25	248.0	35.2	 16
413	 25	459.0	48.6	 20
414	 25	963.5	50.4	 20
415	 25	331.8	29.4	 16
416	 25	1086.0	64.7	 20
417	 25	1493.0	124.2	 25
418	 25	519.3	69.2	 20
419	 25	253.0	24.9	 25
420	 25	47.0	7.4	 25
421	 25	74.0	8.5	 20
422	 25	77.0	14.0	 25
423	 25	73.0	11.6	 25
424	 25	92.5	21.9	 20
425	 25	218.0	43.0	 25
426	 25	499.3	121.1	 20
427	 25	44.0	9.2	 25
428	 25	36.0	6.8	 25
429	 25	43.3	8.1	 20
430	 25	34.5	7.0	 20
431	 25	33.0	8.5	 20
432	 25	31.3	5.8	 16
433	 25	58.5	12.3	 20
434	 25	75.3	16.7	 20
435	 25	109.8	17.4	 16
436	 25	308.0	58.9	 25
437	 25	39.0	7.4	 25
438	 25	120.3	30.2	 20
439	 25	132.0	28.1	 25
440	 25	54.0	11.3	 25
441	 25	86.0	23.3	 20
442	 25	39.0	5.5	 25
443	 25	33.0	7.7	 25
444	 25	32.3	4.4	 20
445	 25	33.0	5.7	 25
446	 25	66.0	14.5	 25
447	 25	309.8	98.4	 20
448	 25	39.0	8.1	 25
449	 25	40.3	7.4	 20
450	 25	32.5	9.0	 16
451	 25	31.0	7.2	 20
452	 25	39.5	7.5	 20
453	 25	58.5	13.4	 16
454	 25	42.3	9.3	 20
455	 25	67.0	11.2	 25
456	 25	52.5	11.0	 20
457	 25	83.0	13.9	 25
458	 25	52.0	10.5	 25
459	 25	39.0	7.3	 20
460	 25	41.0	7.1	 25
461	 25	61.0	11.8	 25
462	 25	35.8	8.8	 20
463	 25	40.0	7.4	 25
464	 25	40.0	6.9	 25
465	 25	79.0	13.3	 20
466	 25	110.0	19.4	 25
467	 25	34.3	4.9	 20
468	 25	67.5	11.9	 16
469	 25	249.0	33.0	 20
470	 25	73.8	14.5	 20
471	 25	607.8	59.2	 16
472	 25	203.0	26.5	 20
473	 25	58.3	8.6	 20
474	 25	32.3	5.2	 20
475	 25	78.0	14.6	 25
476	 25	43.0	7.4	 25
477	 25	34.0	4.5	 20
478	 25	40.0	7.2	 25
479	 25	33.0	6.9	 25
480	 25	31.3	5.0	 20
481	 25	34.0	5.8	 25
482	 25	50.0	9.7	 25
483	 25	559.8	140.0	 20
484	 25	47.0	10.2	 25
485	 25	55.0	9.6	 25
486	 25	46.5	6.6	 16
487	 25	224.8	28.7	 20
488	 25	34.5	7.7	 20
489	 25	39.3	7.6	 16
490	 25	33.3	7.0	 20
491	 25	30.5	7.2	 20
492	 25	38.0	6.5	 20
493	 25	67.0	10.7	 25
494	 25	35.0	5.7	 25
495	 25	32.3	5.5	 20
496	 25	35.0	6.8	 25
497	 25	32.0	5.8	 25
498	 25	33.0	7.5	 20
499	 25	37.0	6.9	 25
500	 25	39.0	7.9	 25
501	 25	75.0	14.3	 20
502	 25	70.0	11.4	 25
503	 25	109.0	14.3	 25
504	 25	149.8	25.7	 20
505	 25	78.5	11.8	 20
506	 25	435.3	18.3	 16
507	 25	863.8	52.3	 20
508	 25	1117.5	104.9	 20
509	 25	92.3	16.1	 16
510	 25	114.0	19.5	 20
511	 25	456.0	43.3	 25
512	 25	54.3	7.9	 20
513	 25	288.0	66.1	 25
514	 25	60.0	11.7	 25
515	 25	47.0	10.2	 20
516	 25	925.0	222.3	 25
517	 25	47.0	7.7	 25
518	 25	45.3	9.5	 20
519	 25	306.0	48.7	 25
520	 25	381.0	34.6	 25
521	 25	137.5	12.5	 20
522	 25	72.0	13.2	 25
523	 25	72.0	16.7	 25
524	 25	98.0	10.7	 16
525	 25	69.8	13.6	 20
526	 25	65.8	14.5	 20
527	 25	61.3	9.0	 16
528	 25	120.3	30.6	 20
529	 25	675.0	55.5	 20
530	 25	686.5	74.3	 20
531	 25	66.0	12.4	 25
532	 25	114.0	18.3	 25
533	 25	243.0	23.8	 20
534	 25	161.0	26.7	 25
535	 25	111.0	17.4	 25
536	 25	983.0	88.6	 20
537	 25	67.0	12.4	 25
538	 25	92.0	13.5	 25
539	 25	40.3	7.0	 20
540	 25	151.0	21.8	 25
541	 25	202.0	47.9	 25
542	 25	179.3	45.3	 20
543	 25	130.5	13.8	 20
544	 25	146.5	17.7	 20
545	 25	249.5	34.1	 16
546	 25	191.5	38.7	 20
547	 25	39.0	6.3	 20
548	 25	41.3	6.3	 16
549	 25	32.0	7.0	 25
550	 25	38.0	7.9	 25
551	 25	119.3	24.5	 20
552	 25	41.0	7.4	 25
553	 25	135.0	25.9	 25
554	 25	75.3	14.4	 20
555	 25	55.0	7.2	 25
556	 25	46.0	8.1	 25
557	 25	52.5	7.0	 20
558	 25	36.0	5.1	 25
559	 25	45.0	9.4	 25
560	 25	123.5	20.0	 20
561	 25	107.5	13.0	 20
562	 25	570.5	36.3	 20
563	 25	506.0	49.5	 16
564	 25	122.3	19.9	 20
565	 25	128.8	26.0	 20
566	 25	149.5	26.2	 16
567	 25	70.8	13.6	 20
568	 25	88.0	11.4	 25
569	 25	90.0	22.3	 20
570	 25	115.0	21.0	 25
571	 25	90.0	20.1	 25
572	 25	58.0	11.3	 20
573	 25	84.0	16.7	 25
574	 25	194.0	35.9	 25
575	 25	85.5	11.7	 20
576	 25	168.0	39.2	 25
577	 25	38.0	6.7	 25
578	 25	35.0	7.1	 20
579	 25	32.0	6.6	 25
580	 25	42.3	8.3	 20
581	 25	42.3	7.0	 16
582	 25	39.3	6.2	 20
583	 25	39.0	8.0	 20
584	 25	67.0	10.4	 16
585	 25	113.8	17.3	 20
586	 25	1311.5	65.7	 20
587	 25	85.0	25.6	 25
588	 25	71.0	10.0	 25
589	 25	82.0	11.5	 20
590	 25	662.0	167.6	 25
591	 25	210.0	32.5	 25
592	 25	205.0	32.2	 20
593	 25	123.0	23.3	 25
594	 25	47.0	6.0	 25
595	 25	39.5	8.3	 20
596	 25	40.0	7.4	 25
597	 25	50.0	10.6	 25
598	 25	232.5	60.6	 20
599	 25	53.8	8.0	 20
600	 25	452.3	45.6	 20
601	 25	603.3	78.0	 16
602	 25	43.3	10.8	 20
603	 25	39.5	7.0	 20
604	 25	46.8	6.1	 16
605	 25	103.0	20.5	 25
606	 25	59.0	10.6	 25
607	 25	63.3	8.2	 20
608	 25	55.0	9.3	 25
609	 25	53.0	8.1	 25
610	 25	37.3	6.2	 20
611	 25	77.0	17.1	 25
612	 25	45.0	9.0	 25
613	 25	45.3	9.7	 20
614	 25	39.0	7.5	 25
615	 25	32.0	4.5	 25
616	 25	35.3	7.1	 20
617	 25	51.0	9.4	 25
618	 25	84.0	13.3	 20
619	 25	40.0	6.7	 16
620	 25	40.0	8.2	 20
621	 25	47.0	8.7	 20
622	 25	41.0	5.7	 16
623	 25	726.5	113.3	 20
624	 25	80.0	11.9	 25
625	 25	263.3	44.1	 20
626	 25	50.0	9.0	 25
627	 25	60.0	11.5	 25
628	 25	163.0	25.4	 20
629	 25	60.0	8.3	 25
630	 25	45.0	9.1	 25
631	 25	51.0	9.5	 20
632	 25	52.0	10.1	 25
633	 25	45.0	7.8	 25
634	 25	58.0	9.5	 20
635	 25	129.0	21.4	 25
636	 25	95.0	20.0	 25
637	 25	295.5	37.5	 16
638	 25	107.0	14.4	 20
639	 25	47.5	6.8	 20
  0	 26	4654.0	562.2	 20
  1	 26	83.0	16.3	 25
  2	 26	40.0	7.9	 25
  3	 26	38.3	8.4	 20
  4	 26	36.0	6.9	 20
  5	 26	34.5	7.7	 20
  6	 26	53.3	8.9	 16
  7	 26	42.3	6.4	 20
  8	 26	33.0	5.1	 20
  9	 26	30.0	4.2	 16
 10	 26	33.0	8.9	 25
 11	 26	28.0	6.5	 25
 12	 26	45.8	16.2	 20
 13	 26	48.0	8.3	 25
 14	 26	31.0	5.0	 20
 15	 26	33.0	6.1	 25
 16	 26	40.0	5.4	 25
 17	 26	37.3	6.9	 20
 18	 26	54.0	8.9	 25
 19	 26	103.0	16.2	 25
 20	 26	50.0	9.0	 20
 21	 26	39.0	6.8	 25
 22	 26	33.3	4.4	 20
 23	 26	38.3	7.6	 16
 24	 26	33.5	7.3	 20
 25	 26	204.8	27.6	 20
 26	 26	262.0	31.8	 16
 27	 26	187.5	17.1	 20
 28	 26	1204.5	99.6	 20
 29	 26	260.5	42.8	 20
 30	 26	76.0	14.9	 25
 31	 26	259.0	31.9	 25
 32	 26	143.5	20.6	 20
 33	 26	153.0	19.3	 25
 34	 26	146.0	21.7	 25
 35	 26	100.3	13.1	 20
 36	 26	120.0	17.2	 25
 37	 26	131.0	22.6	 25
 38	 26	171.0	14.3	 20
 39	 26	118.0	23.0	 25
 40	 26	35.0	7.4	 25
 41	 26	31.3	2.8	 16
 42	 26	40.0	6.8	 20
 43	 26	40.3	6.4	 20
 44	 26	33.0	4.5	 16
 45	 26	37.0	4.9	 20
 46	 26	37.0	5.7	 20
 47	 26	43.3	10.3	 16
 48	 26	53.0	11.4	 25
 49	 26	53.0	11.9	 25
 50	 26	84.0	17.4	 20
 51	 26	32.0	6.0	 25
 52	 26	93.0	12.1	 25
 53	 26	80.3	16.4	 20
 54	 26	242.0	39.6	 25
 55	 26	47.0	9.3	 25
 56	 26	31.3	7.6	 20
 57	 26	32.0	6.1	 25
 58	 26	33.0	6.9	 25
 59	 26	34.0	8.2	 20
 60	 26	33.3	9.2	 20
 61	 26	37.0	6.6	 20
 62	 26	31.3	7.5	 16
 63	 26	33.3	6.9	 20
 64	 26	45.3	8.1	 20
 65	 26	43.5	8.9	 16
 66	 26	93.0	20.7	 25
 67	 26	46.0	9.6	 25
 68	 26	39.0	8.1	 20
 69	 26	73.0	11.9	 25
 70	 26	50.0	7.4	 25
 71	 26	45.0	8.6	 20
 72	 26	49.0	7.6	 25
 73	 26	135.0	22.7	 25
 74	 26	370.0	39.2	 20
 75	 26	282.0	32.5	 25
 76	 26	225.0	28.4	 25
 77	 26	186.5	16.1	 20
 78	 26	123.0	27.1	 25
 79	 26	110.3	14.8	 20
 80	 26	120.3	15.2	 16
 81	 26	39.3	7.0	 20
 82	 26	33.3	6.8	 20
 83	 26	39.5	9.2	 16
 84	 26	40.0	6.5	 20
 85	 26	133.0	26.7	 25
 86	 26	155.5	19.2	 20
 87	 26	118.0	18.7	 25
 88	 26	75.0	11.6	 25
 89	 26	78.3	11.6	 20
 90	 26	222.0	28.0	 25
 91	 26	1373.0	102.6	 25
 92	 26	465.0	62.3	 20
 93	 26	86.0	40.0	 25
 94	 26	123.8	17.7	 20
 95	 26	75.0	16.2	 25
 96	 26	305.0	31.9	 25
 97	 26	162.3	28.3	 20
 98	 26	61.3	18.3	 20
 99	 26	97.0	12.5	 20
100	 26	81.3	14.0	 16
101	 26	49.3	10.8	 20
102	 26	50.0	10.1	 20
103	 26	64.3	9.9	 16
104	 26	207.0	37.7	 25
105	 26	38.0	10.1	 25
106	 26	113.8	22.5	 20
107	 26	48.0	8.7	 25
108	 26	61.0	8.4	 25
109	 26	105.0	24.1	 20
110	 26	32.0	6.2	 25
111	 26	40.0	7.4	 25
112	 26	60.5	11.3	 20
113	 26	49.0	10.8	 25
114	 26	126.0	14.3	 25
115	 26	34.3	6.8	 20
116	 26	41.8	7.8	 20
117	 26	66.5	9.0	 20
118	 26	168.8	18.0	 16
119	 26	672.3	79.4	 20
120	 26	628.0	37.6	 20
121	 26	1094.5	47.8	 16
122	 26	186.8	89.6	 20
123	 26	304.0	29.6	 25
124	 26	227.5	24.4	 20
125	 26	103.0	15.9	 25
126	 26	82.0	14.2	 25
127	 26	102.5	17.2	 20
128	 26	55.0	14.0	 25
129	 26	85.0	17.4	 25
130	 26	166.0	29.5	 20
131	 26	40.0	9.3	 25
132	 26	60.0	15.3	 25
133	 26	37.5	8.0	 20
134	 26	36.0	6.8	 25
135	 26	30.3	6.3	 20
136	 26	44.5	8.6	 16
137	 26	37.8	9.4	 20
138	 26	151.5	21.5	 20
139	 26	72.5	8.4	 16
140	 26	37.5	7.9	 20
141	 26	41.3	8.0	 20
142	 26	36.0	6.5	 20
143	 26	51.0	7.5	 25
144	 26	37.0	8.5	 25
145	 26	32.0	5.3	 20
146	 26	30.0	4.3	 25
147	 26	33.0	9.4	 25
148	 26	31.8	5.5	 20
149	 26	32.0	6.3	 25
150	 26	33.0	6.6	 25
151	 26	72.5	14.7	 20
152	 26	58.0	8.4	 25
153	 26	44.0	8.1	 25
154	 26	44.3	10.1	 16
155	 26	103.0	19.4	 20
156	 26	60.3	8.7	 20
157	 26	60.5	10.5	 16
158	 26	42.8	7.3	 20
159	 26	166.0	15.3	 20
160	 26	183.5	19.4	 20
161	 26	54.0	10.8	 25
162	 26	45.0	7.3	 25
163	 26	32.3	5.4	 20
164	 26	43.0	7.1	 25
165	 26	131.0	19.9	 25
166	 26	77.3	9.7	 20
167	 26	64.0	10.6	 25
168	 26	35.0	5.8	 25
169	 26	128.5	19.2	 20
170	 26	183.0	21.6	 25
171	 26	489.0	42.1	 25
172	 26	113.3	13.6	 20
173	 26	70.0	11.5	 20
174	 26	54.3	9.7	 16
175	 26	476.5	104.9	 20
176	 26	34.3	6.9	 20
177	 26	31.3	9.7	 16
178	 26	37.3	5.8	 20
179	 26	33.0	5.6	 25
180	 26	29.3	5.9	 20
181	 26	32.0	6.3	 25
182	 26	34.0	6.1	 25
183	 26	37.0	5.3	 20
184	 26	336.0	67.5	 25
185	 26	242.0	34.9	 25
186	 26	419.5	67.2	 20
187	 26	39.0	7.9	 25
188	 26	45.0	9.3	 25
189	 26	46.3	9.6	 20
190	 26	78.0	14.7	 25
191	 26	44.0	9.1	 25
192	 26	38.3	7.5	 16
193	 26	46.0	8.0	 20
194	 26	55.8	11.0	 20
195	 26	37.5	7.3	 16
196	 26	166.3	24.6	 20
197	 26	149.3	18.5	 20
198	 26	56.3	9.6	 20
199	 26	76.0	11.1	 25
200	 26	48.0	10.0	 25
201	 26	108.0	10.3	 20
202	 26	39.0	12.4	 25
203	 26	41.0	5.7	 25
204	 26	52.3	8.0	 20
205	 26	38.0	7.9	 25
206	 26	36.0	8.2	 25
207	 26	35.3	8.4	 20
208	 26	32.0	7.8	 25
209	 26	34.0	6.3	 25
210	 26	28.5	7.8	 16
211	 26	28.0	5.5	 20
212	 26	35.0	6.8	 20
213	 26	33.3	8.5	 16
214	 26	34.3	7.0	 20
215	 26	41.0	7.2	 20
216	 26	56.3	10.8	 16
217	 26	33.0	6.6	 25
218	 26	30.0	6.1	 25
219	 26	31.0	5.6	 20
220	 26	34.0	11.2	 25
221	 26	36.0	6.9	 25
222	 26	37.0	6.7	 20
223	 26	36.0	7.2	 25
224	 26	29.0	6.5	 25
225	 26	28.3	4.8	 20
226	 26	29.0	6.3	 25
227	 26	34.0	9.2	 25
228	 26	35.0	6.5	 20
229	 26	33.3	6.8	 20
230	 26	35.3	7.0	 20
231	 26	37.0	6.7	 16
232	 26	36.3	8.0	 20
233	 26	78.5	12.7	 20
234	 26	99.0	14.5	 16
235	 26	104.3	20.3	 20
236	 26	44.0	7.4	 25
237	 26	99.3	13.0	 20
238	 26	59.0	10.4	 25
239	 26	79.0	14.7	 25
240	 26	179.5	26.5	 20
241	 26	105.0	15.2	 25
242	 26	46.0	8.3	 25
243	 26	68.0	9.8	 20
244	 26	158.0	34.8	 25
245	 26	244.0	30.2	 25
246	 26	62.5	13.6	 20
247	 26	86.0	11.8	 25
248	 26	96.0	19.8	 20
249	 26	34.8	7.1	 16
250	 26	37.0	8.1	 20
251	 26	36.3	8.3	 20
252	 26	38.3	5.7	 16
253	 26	54.0	10.6	 20
254	 26	149.3	27.4	 20
255	 26	42.0	7.1	 25
256	 26	42.0	8.3	 25
257	 26	363.3	52.6	 20
258	 26	319.0	32.3	 25
259	 26	261.0	36.9	 25
260	 26	37.3	5.3	 20
261	 26	31.0	7.2	 25
262	 26	39.0	6.5	 25
263	 26	41.5	7.4	 20
264	 26	107.0	21.8	 25
265	 26	103.0	11.4	 25
266	 26	74.0	10.9	 20
267	 26	37.3	5.9	 20
268	 26	87.0	13.9	 20
269	 26	194.5	28.0	 16
270	 26	148.5	18.2	 20
271	 26	38.3	6.5	 20
272	 26	30.0	5.6	 16
273	 26	33.0	5.2	 25
274	 26	43.0	11.0	 25
275	 26	37.5	7.9	 20
276	 26	38.0	7.5	 25
277	 26	33.0	5.5	 25
278	 26	32.3	10.1	 20
279	 26	32.0	5.9	 25
280	 26	35.0	7.4	 25
281	 26	30.3	5.3	 20
282	 26	34.0	7.7	 25
283	 26	35.0	6.6	 25
284	 26	36.0	6.8	 20
285	 26	38.0	8.5	 25
286	 26	41.8	7.7	 20
287	 26	47.8	6.0	 16
288	 26	37.3	7.6	 20
289	 26	32.3	7.0	 20
290	 26	36.5	7.3	 16
291	 26	32.0	6.1	 20
292	 26	31.0	4.1	 25
293	 26	38.5	7.6	 20
294	 26	73.0	11.3	 25
295	 26	80.0	14.7	 25
296	 26	43.3	9.6	 20
297	 26	38.0	7.2	 25
298	 26	55.0	8.2	 25
299	 26	67.3	11.9	 20
300	 26	44.0	6.6	 25
301	 26	45.0	6.5	 25
302	 26	44.3	7.7	 20
303	 26	70.0	15.1	 25
304	 26	60.3	11.5	 20
305	 26	39.3	8.4	 16
306	 26	40.5	8.0	 20
307	 26	34.3	6.9	 20
308	 26	41.5	7.4	 16
309	 26	43.3	8.3	 20
310	 26	67.3	8.8	 20
311	 26	134.8	24.2	 20
312	 26	212.0	33.5	 25
313	 26	65.0	14.1	 25
314	 26	105.0	21.4	 20
315	 26	54.0	7.1	 25
316	 26	128.0	18.1	 25
317	 26	77.3	10.6	 20
318	 26	46.0	7.8	 25
319	 26	33.0	7.7	 25
320	 26	38.8	8.7	 20
321	 26	71.0	13.4	 25
322	 26	36.0	6.9	 25
323	 26	34.3	7.1	 16
324	 26	69.5	12.4	 20
325	 26	32.3	6.3	 20
326	 26	42.5	4.8	 16
327	 26	56.3	11.6	 20
328	 26	34.0	5.3	 20
329	 26	30.0	6.8	 16
330	 26	31.0	7.1	 25
331	 26	40.0	11.0	 25
332	 26	120.0	20.1	 20
333	 26	49.0	9.4	 25
334	 26	48.0	10.5	 20
335	 26	45.0	7.7	 25
336	 26	44.0	8.7	 25
337	 26	46.3	7.8	 20
338	 26	79.0	14.2	 25
339	 26	67.0	10.5	 25
340	 26	51.3	8.8	 20
341	 26	50.0	11.4	 25
342	 26	37.0	8.3	 20
343	 26	36.3	6.1	 16
344	 26	38.8	7.8	 20
345	 26	68.0	12.1	 20
346	 26	40.5	6.7	 16
347	 26	66.8	12.8	 20
348	 26	50.0	7.9	 25
349	 26	1271.0	225.0	 20
350	 26	202.0	69.3	 25
351	 26	63.0	15.3	 25
352	 26	48.3	8.5	 20
353	 26	74.0	12.7	 25
354	 26	71.0	12.4	 25
355	 26	37.0	8.9	 20
356	 26	34.0	7.3	 25
357	 26	32.0	6.7	 25
358	 26	36.0	6.9	 20
359	 26	36.0	6.4	 25
360	 26	38.0	7.5	 25
361	 26	39.0	6.1	 16
362	 26	30.8	7.3	 20
363	 26	34.5	6.8	 20
364	 26	69.0	17.4	 16
365	 26	65.3	10.8	 20
366	 26	46.3	7.4	 20
367	 26	38.0	8.3	 20
368	 26	163.0	32.5	 25
369	 26	89.0	25.1	 25
370	 26	609.3	70.2	 20
371	 26	176.0	33.3	 25
372	 26	72.0	11.1	 25
373	 26	48.3	10.3	 20
374	 26	36.0	8.4	 25
375	 26	34.0	5.2	 25
376	 26	45.0	6.8	 20
377	 26	59.0	8.9	 25
378	 26	190.0	22.9	 25
379	 26	90.3	15.0	 20
380	 26	89.0	12.0	 20
381	 26	53.0	12.4	 20
382	 26	39.0	6.5	 16
383	 26	62.0	10.9	 20
384	 26	50.8	8.7	 20
385	 26	35.3	4.2	 16
386	 26	38.0	7.9	 25
387	 26	32.0	5.7	 25
388	 26	42.3	8.8	 20
389	 26	35.0	6.1	 25
390	 26	34.0	5.7	 25
391	 26	37.0	5.9	 20
392	 26	33.0	7.8	 25
393	 26	55.0	9.9	 25
394	 26	39.3	8.2	 20
395	 26	79.0	17.9	 25
396	 26	134.0	23.1	 25
397	 26	79.5	13.1	 20
398	 26	84.5	17.2	 20
399	 26	233.8	25.5	 20
400	 26	47.3	8.3	 16
401	 26	52.0	8.8	 20
402	 26	52.0	10.3	 20
403	 26	131.0	12.8	 16
404	 26	41.0	7.4	 20
405	 26	48.0	7.6	 25
406	 26	37.3	6.2	 20
407	 26	50.0	10.2	 25
408	 26	43.0	8.5	 25
409	 26	195.3	32.1	 20
410	 26	58.0	13.7	 25
411	 26	37.0	7.2	 25
412	 26	62.5	13.0	 20
413	 26	286.0	28.3	 25
414	 26	595.8	44.2	 20
415	 26	212.0	40.7	 25
416	 26	741.0	45.4	 25
417	 26	498.8	21.1	 16
418	 26	475.0	46.0	 20
419	 26	857.3	90.2	 20
420	 26	73.0	13.0	 16
421	 26	67.8	9.5	 20
422	 26	129.5	16.2	 20
423	 26	40.5	8.4	 16
424	 26	58.0	9.3	 25
425	 26	115.0	24.3	 25
426	 26	179.5	33.6	 20
427	 26	52.0	8.9	 25
428	 26	40.0	6.4	 25
429	 26	39.3	8.4	 20
430	 26	41.0	5.9	 25
431	 26	33.0	6.8	 25
432	 26	34.5	6.0	 20
433	 26	79.0	14.2	 25
434	 26	92.0	13.8	 25
435	 26	205.3	27.7	 20
436	 26	89.0	16.8	 20
437	 26	34.3	5.6	 20
438	 26	43.3	6.7	 16
439	 26	37.3	6.9	 20
440	 26	34.3	8.4	 20
441	 26	36.3	6.3	 16
442	 26	36.0	6.8	 25
443	 26	33.0	6.1	 25
444	 26	33.3	7.1	 20
445	 26	34.0	6.7	 25
446	 26	44.0	7.0	 25
447	 26	66.3	10.4	 20
448	 26	51.0	16.6	 25
449	 26	41.0	7.6	 25
450	 26	35.3	5.4	 20
451	 26	32.0	5.8	 25
452	 26	38.0	7.3	 25
453	 26	34.8	6.3	 20
454	 26	35.0	7.1	 25
455	 26	53.3	8.9	 20
456	 26	54.0	10.2	 16
457	 26	66.0	7.5	 20
458	 26	36.5	6.7	 20
459	 26	42.5	8.4	 16
460	 26	34.0	8.0	 20
461	 26	53.0	10.8	 25
462	 26	41.3	6.7	 20
463	 26	35.0	6.1	 25
464	 26	33.0	5.5	 25
465	 26	37.3	7.0	 20
466	 26	233.0	29.4	 25
467	 26	45.0	7.3	 25
468	 26	78.5	14.9	 20
469	 26	128.0	16.7	 25
470	 26	70.0	13.3	 25
471	 26	382.3	29.8	 20
472	 26	217.0	27.5	 25
473	 26	96.0	15.0	 25
474	 26	33.5	9.2	 16
475	 26	56.0	8.7	 20
476	 26	34.3	5.6	 20
477	 26	32.3	4.4	 16
478	 26	33.3	6.0	 20
479	 26	37.5	10.6	 20
480	 26	32.0	4.0	 20
481	 26	33.0	6.7	 25
482	 26	52.0	8.0	 25
483	 26	165.5	21.4	 20
484	 26	38.0	5.8	 25
485	 26	46.0	8.6	 25
486	 26	52.3	7.8	 20
487	 26	665.0	87.3	 25
488	 26	35.0	6.6	 25
489	 26	44.0	7.7	 20
490	 26	32.0	5.4	 25
491	 26	34.0	8.3	 25
492	 26	36.5	7.5	 16
493	 26	66.3	12.2	 20
494	 26	34.8	7.5	 16
495	 26	33.5	6.4	 20
496	 26	37.0	6.0	 20
497	 26	33.0	7.8	 16
498	 26	36.0	8.4	 20
499	 26	35.0	8.8	 25
500	 26	30.3	6.3	 20
501	 26	42.0	6.6	 25
502	 26	46.0	9.5	 25
503	 26	93.0	16.9	 20
504	 26	81.0	10.3	 25
505	 26	64.0	11.0	 25
506	 26	125.5	18.0	 20
507	 26	943.0	117.4	 25
508	 26	1186.0	79.4	 25
509	 26	76.8	14.6	 20
510	 26	67.0	17.4	 25
511	 26	392.3	33.5	 20
512	 26	53.3	11.4	 16
513	 26	87.8	16.7	 20
514	 26	49.5	9.4	 20
515	 26	39.5	7.1	 16
516	 26	495.0	90.2	 20
517	 26	39.3	5.7	 20
518	 26	110.8	17.3	 20
519	 26	144.0	17.9	 25
520	 26	154.0	16.2	 25
521	 26	58.5	10.4	 20
522	 26	45.0	9.0	 25
523	 26	83.0	12.7	 25
524	 26	55.0	10.8	 20
525	 26	64.0	10.9	 25
526	 26	64.0	10.5	 25
527	 26	70.0	10.1	 20
528	 26	126.0	22.7	 25
529	 26	420.0	46.9	 25
530	 26	320.3	29.4	 16
531	 26	52.3	9.3	 20
532	 26	100.8	16.6	 20
533	 26	183.8	19.7	 16
534	 26	199.5	26.1	 20
535	 26	116.5	32.9	 20
536	 26	2667.8	146.2	 20
537	 26	58.0	12.9	 25
538	 26	140.0	20.6	 25
539	 26	43.0	7.8	 20
540	 26	86.0	10.3	 25
541	 26	79.0	13.7	 25
542	 26	66.0	10.4	 20
543	 26	121.0	14.2	 25
544	 26	157.0	19.3	 25
545	 26	262.3	30.1	 20
546	 26	114.0	19.2	 25
547	 26	35.0	7.3	 25
548	 26	37.0	6.9	 20
549	 26	27.0	4.7	 20
550	 26	35.0	6.4	 20
551	 26	43.5	8.3	 16
552	 26	63.8	11.8	 20
553	 26	84.8	14.5	 20
554	 26	37.5	7.1	 16
555	 26	40.0	7.4	 25
556	 26	42.0	11.2	 25
557	 26	39.3	6.0	 20
558	 26	33.0	4.8	 25
559	 26	35.0	6.2	 25
560	 26	151.0	21.6	 20
561	 26	71.0	13.4	 25
562	 26	383.0	34.2	 25
563	 26	154.0	28.2	 20
564	 26	75.0	10.4	 25
565	 26	58.0	9.5	 25
566	 26	77.3	16.7	 20
567	 26	68.0	9.9	 25
568	 26	42.8	8.4	 20
569	 26	51.8	9.0	 16
570	 26	55.3	8.2	 20
571	 26	39.3	8.6	 20
572	 26	37.3	6.5	 16
573	 26	39.3	7.2	 20
574	 26	72.3	11.0	 20
575	 26	89.0	15.4	 25
576	 26	97.0	15.3	 25
577	 26	39.0	6.9	 20
578	 26	36.0	6.8	 25
579	 26	31.0	6.5	 25
580	 26	42.5	6.9	 20
581	 26	35.0	6.4	 25
582	 26	40.0	8.0	 25
583	 26	45.8	8.6	 20
584	 26	148.0	18.6	 25
585	 26	85.0	14.6	 25
586	 26	329.5	34.2	 16
587	 26	49.0	9.0	 20
588	 26	74.0	11.5	 20
589	 26	52.0	7.8	 16
590	 26	250.3	37.1	 20
591	 26	91.5	19.5	 20
592	 26	82.0	13.3	 16
593	 26	46.0	6.7	 25
594	 26	37.0	6.8	 25
595	 26	41.5	8.9	 20
596	 26	40.0	7.2	 25
597	 26	48.0	8.8	 25
598	 26	49.3	11.5	 20
599	 26	46.0	8.1	 25
600	 26	213.0	39.2	 25
601	 26	137.3	35.2	 20
602	 26	38.0	7.1	 25
603	 26	59.0	9.5	 25
604	 26	45.3	10.6	 20
605	 26	73.3	9.7	 20
606	 26	48.0	13.4	 20
607	 26	55.5	11.3	 16
608	 26	39.3	7.5	 20
609	 26	55.3	10.4	 20
610	 26	34.0	5.6	 16
611	 26	64.3	8.3	 20
612	 26	40.0	6.8	 25
613	 26	35.3	6.6	 20
614	 26	34.0	7.8	 25
615	 26	33.0	4.6	 25
616	 26	34.0	5.6	 20
617	 26	42.0	6.0	 25
618	 26	88.0	13.8	 25
619	 26	32.3	6.5	 20
620	 26	33.0	5.1	 25
621	 26	36.0	7.2	 25
622	 26	41.8	10.5	 20
623	 26	132.0	39.7	 25
624	 26	44.0	8.8	 20
625	 26	100.0	16.3	 16
626	 26	44.0	5.8	 20
627	 26	48.8	8.4	 20
628	 26	116.0	13.4	 16
629	 26	50.0	7.7	 20
630	 26	46.0	9.2	 25
631	 26	71.3	12.0	 20
632	 26	65.0	13.4	 25
633	 26	43.0	8.2	 25
634	 26	114.8	20.8	 20
635	 26	164.0	16.7	 25
636	 26	61.0	10.2	 25
637	 26	200.5	19.1	 20
638	 26	65.0	10.2	 25
639	 26	3383.0	689.2	 25
  0	 27	47.0	11.7	 25
  1	 27	99.0	13.4	 25
  2	 27	52.0	8.6	 20
  3	 27	34.0	6.3	 25
  4	 27	93.0	18.1	 25
  5	 27	45.3	10.4	 20
  6	 27	37.0	6.8	 25
  7	 27	62.0	7.8	 25
  8	 27	51.5	10.4	 20
  9	 27	42.0	8.3	 25
 10	 27	55.5	8.6	 20
 11	 27	33.0	5.4	 16
 12	 27	70.0	9.8	 20
 13	 27	393.8	62.1	 20
 14	 27	61.5	10.7	 16
 15	 27	730.0	159.2	 20
 16	 27	84.0	12.9	 25
 17	 27	130.3	20.9	 20
 18	 27	53.0	11.2	 25
 19	 27	52.0	12.3	 25
 20	 27	50.5	8.2	 20
 21	 27	38.0	5.5	 25
 22	 27	37.0	6.6	 25
 23	 27	38.0	6.1	 20
 24	 27	35.0	6.1	 25
 25	 27	35.0	6.3	 25
 26	 27	43.3	7.7	 20
 27	 27	158.0	32.9	 25
 28	 27	186.0	18.8	 25
 29	 27	47.5	6.4	 16
 30	 27	42.0	6.8	 20
 31	 27	199.8	23.9	 20
 32	 27	150.8	21.9	 16
 33	 27	88.3	13.5	 20
 34	 27	76.3	10.1	 20
 35	 27	94.0	10.4	 20
 36	 27	104.0	13.9	 25
 37	 27	116.0	20.2	 25
 38	 27	71.8	10.0	 20
 39	 27	49.0	10.2	 25
 40	 27	571.0	85.9	 25
 41	 27	265.0	33.4	 20
 42	 27	1220.0	257.9	 25
 43	 27	58.0	17.3	 25
 44	 27	38.5	6.2	 20
 45	 27	37.0	8.5	 25
 46	 27	43.0	7.7	 25
 47	 27	43.5	7.3	 20
 48	 27	35.8	7.2	 20
 49	 27	31.8	5.5	 20
 50	 27	38.3	9.0	 16
 51	 27	31.3	4.9	 20
 52	 27	57.0	9.6	 20
 53	 27	112.0	19.8	 16
 54	 27	60.0	10.7	 25
 55	 27	54.0	8.1	 25
 56	 27	39.0	7.8	 20
 57	 27	34.0	6.2	 25
 58	 27	35.0	10.4	 25
 59	 27	35.0	7.1	 20
 60	 27	29.0	4.9	 25
 61	 27	35.0	6.0	 25
 62	 27	29.3	7.4	 20
 63	 27	30.0	7.6	 25
 64	 27	43.0	9.0	 25
 65	 27	132.0	33.9	 20
 66	 27	120.0	30.4	 20
 67	 27	34.3	6.9	 20
 68	 27	42.3	8.2	 16
 69	 27	32.0	6.6	 20
 70	 27	37.0	6.8	 20
 71	 27	63.8	10.6	 16
 72	 27	70.0	13.8	 20
 73	 27	102.0	24.8	 25
 74	 27	298.5	22.4	 20
 75	 27	59.0	21.0	 25
 76	 27	50.0	6.7	 25
 77	 27	629.0	76.1	 20
 78	 27	129.0	23.2	 25
 79	 27	359.5	35.3	 20
 80	 27	191.0	38.8	 25
 81	 27	154.0	24.9	 25
 82	 27	192.5	23.6	 20
 83	 27	58.0	10.8	 25
 84	 27	52.0	10.5	 25
 85	 27	50.5	9.2	 16
 86	 27	60.3	9.5	 20
 87	 27	114.8	24.4	 20
 88	 27	110.5	22.2	 16
 89	 27	60.8	11.2	 20
 90	 27	40.8	7.7	 20
 91	 27	449.5	49.6	 20
 92	 27	68.0	31.6	 25
 93	 27	89.0	9.1	 25
 94	 27	176.0	20.3	 20
 95	 27	434.0	48.1	 25
 96	 27	534.0	30.8	 25
 97	 27	228.0	33.0	 20
 98	 27	47.0	12.0	 25
 99	 27	303.0	65.9	 25
100	 27	1526.0	228.1	 20
101	 27	101.0	58.8	 25
102	 27	96.0	14.1	 25
103	 27	485.8	58.3	 20
104	 27	216.0	69.3	 20
105	 27	89.3	21.5	 20
106	 27	74.5	12.1	 16
107	 27	85.0	13.5	 20
108	 27	36.0	7.7	 20
109	 27	34.0	6.4	 16
110	 27	35.0	7.0	 25
111	 27	37.0	7.5	 25
112	 27	36.8	10.1	 20
113	 27	34.0	6.6	 25
114	 27	35.0	6.2	 25
115	 27	33.5	4.2	 20
116	 27	109.0	17.6	 25
117	 27	38.0	8.5	 25
118	 27	35.0	6.2	 20
119	 27	1065.0	249.3	 25
120	 27	245.0	41.4	 25
121	 27	75.5	12.5	 20
122	 27	44.0	7.5	 25
123	 27	45.3	9.2	 20
124	 27	63.3	11.8	 16
125	 27	76.0	10.5	 20
126	 27	101.3	19.2	 20
127	 27	91.5	15.8	 16
128	 27	32.3	7.1	 20
129	 27	28.0	4.7	 25
130	 27	49.5	10.4	 20
131	 27	40.0	6.6	 25
132	 27	116.0	30.9	 25
133	 27	44.5	9.1	 20
134	 27	63.0	11.7	 25
135	 27	50.0	8.9	 25
136	 27	47.0	7.8	 20
137	 27	232.0	43.3	 25
138	 27	189.0	27.8	 25
139	 27	181.3	25.6	 20
140	 27	272.0	37.9	 25
141	 27	45.0	8.5	 25
142	 27	35.0	4.9	 16
143	 27	50.8	11.6	 20
144	 27	267.5	27.2	 20
145	 27	72.5	8.4	 16
146	 27	123.5	17.7	 20
147	 27	39.0	5.7	 20
148	 27	41.5	7.0	 20
149	 27	43.0	10.0	 25
150	 27	34.0	6.5	 25
151	 27	32.3	5.4	 20
152	 27	70.0	14.5	 25
153	 27	193.0	24.0	 25
154	 27	100.3	14.8	 20
155	 27	155.0	19.0	 25
156	 27	546.0	85.0	 25
157	 27	461.5	60.9	 20
158	 27	126.0	24.7	 25
159	 27	50.3	8.2	 20
160	 27	175.3	37.7	 20
161	 27	42.3	8.6	 20
162	 27	39.5	5.5	 16
163	 27	48.5	9.0	 20
164	 27	44.3	8.8	 20
165	 27	60.8	9.3	 16
166	 27	55.5	8.1	 20
167	 27	53.0	8.0	 25
168	 27	73.5	10.3	 20
169	 27	265.0	47.7	 25
170	 27	89.0	14.7	 25
171	 27	39.3	8.1	 20
172	 27	62.0	13.2	 25
173	 27	40.0	6.8	 25
174	 27	39.0	6.8	 20
175	 27	43.0	7.6	 25
176	 27	62.0	11.0	 25
177	 27	74.3	11.0	 20
178	 27	34.0	5.3	 25
179	 27	39.3	6.0	 20
180	 27	40.0	6.9	 16
181	 27	87.5	12.7	 20
182	 27	70.3	11.2	 20
183	 27	61.0	14.8	 16
184	 27	30.0	5.8	 20
185	 27	33.0	5.6	 25
186	 27	39.8	7.7	 20
187	 27	38.0	8.1	 25
188	 27	52.0	8.8	 25
189	 27	43.3	9.5	 20
190	 27	69.0	11.2	 25
191	 27	75.0	12.0	 25
192	 27	159.5	30.0	 20
193	 27	112.0	22.3	 25
194	 27	132.0	30.1	 25
195	 27	560.3	122.5	 20
196	 27	41.0	6.3	 25
197	 27	47.0	11.7	 25
198	 27	81.0	13.1	 16
199	 27	57.3	9.5	 20
200	 27	60.3	10.1	 20
201	 27	121.5	15.4	 16
202	 27	63.3	11.6	 20
203	 27	73.8	11.6	 20
204	 27	36.3	5.2	 20
205	 27	40.0	6.9	 25
206	 27	39.0	9.2	 25
207	 27	32.3	6.5	 20
208	 27	42.0	8.7	 25
209	 27	32.0	5.9	 25
210	 27	34.0	5.8	 20
211	 27	34.0	5.0	 25
212	 27	29.0	6.0	 25
213	 27	160.0	42.4	 20
214	 27	34.0	7.1	 25
215	 27	37.0	6.8	 25
216	 27	66.8	13.1	 20
217	 27	112.3	18.4	 20
218	 27	41.5	6.4	 20
219	 27	41.0	4.9	 16
220	 27	33.0	8.8	 20
221	 27	43.8	9.2	 20
222	 27	60.3	8.5	 16
223	 27	54.0	10.5	 25
224	 27	98.0	17.9	 25
225	 27	84.0	15.1	 20
226	 27	59.0	9.7	 25
227	 27	36.0	7.2	 25
228	 27	36.0	5.0	 20
229	 27	32.0	6.2	 25
230	 27	35.0	18.9	 25
231	 27	32.3	6.3	 20
232	 27	38.0	9.4	 25
233	 27	52.0	8.1	 25
234	 27	55.0	9.0	 20
235	 27	49.0	9.5	 25
236	 27	48.3	8.3	 20
237	 27	95.8	14.8	 16
238	 27	155.8	28.0	 20
239	 27	327.3	58.6	 16
240	 27	152.5	29.0	 20
241	 27	133.5	14.3	 20
242	 27	68.3	11.6	 20
243	 27	895.0	128.7	 25
244	 27	686.0	44.2	 25
245	 27	324.3	49.7	 20
246	 27	1242.0	192.5	 25
247	 27	212.0	94.5	 25
248	 27	69.0	9.4	 20
249	 27	58.0	9.3	 25
250	 27	66.0	13.6	 25
251	 27	268.3	65.8	 20
252	 27	38.0	6.8	 25
253	 27	35.0	6.1	 25
254	 27	42.0	8.0	 16
255	 27	46.3	8.8	 20
256	 27	36.0	6.0	 20
257	 27	43.0	9.1	 16
258	 27	46.0	8.5	 20
259	 27	71.0	11.5	 20
260	 27	80.0	8.8	 16
261	 27	39.0	6.7	 25
262	 27	49.0	8.5	 25
263	 27	41.0	6.2	 20
264	 27	54.0	10.6	 25
265	 27	36.0	7.1	 25
266	 27	35.5	7.7	 20
267	 27	107.0	17.5	 25
268	 27	54.0	10.5	 25
269	 27	74.5	10.4	 20
270	 27	42.0	8.3	 25
271	 27	74.0	13.6	 25
272	 27	40.3	7.9	 20
273	 27	38.3	7.0	 20
274	 27	41.0	7.8	 20
275	 27	52.0	6.4	 16
276	 27	113.0	21.0	 20
277	 27	45.3	8.7	 20
278	 27	83.5	14.2	 16
279	 27	33.0	6.9	 25
280	 27	37.0	6.4	 25
281	 27	32.0	6.7	 20
282	 27	32.0	7.3	 25
283	 27	35.0	7.3	 25
284	 27	33.0	6.7	 20
285	 27	32.0	5.5	 25
286	 27	31.0	5.8	 25
287	 27	32.0	6.5	 20
288	 27	105.0	26.1	 25
289	 27	39.0	10.8	 25
290	 27	45.8	7.8	 20
291	 27	40.0	8.5	 25
292	 27	35.0	6.5	 20
293	 27	37.0	8.2	 16
294	 27	30.5	8.5	 20
295	 27	45.8	8.1	 20
296	 27	39.3	5.6	 16
297	 27	48.0	52.1	 20
298	 27	57.0	8.7	 25
299	 27	102.3	16.7	 20
300	 27	96.0	16.8	 25
301	 27	42.0	7.6	 25
302	 27	38.5	6.7	 20
303	 27	75.0	9.6	 25
304	 27	90.0	16.5	 25
305	 27	76.3	12.0	 20
306	 27	39.0	8.2	 25
307	 27	42.0	6.5	 25
308	 27	38.5	7.6	 20
309	 27	228.0	43.6	 25
310	 27	78.0	22.9	 25
311	 27	46.3	9.2	 16
312	 27	45.0	7.0	 20
313	 27	60.3	9.6	 20
314	 27	234.0	29.7	 16
315	 27	161.5	29.8	 20
316	 27	2976.8	435.5	 20
317	 27	273.3	51.3	 20
318	 27	45.0	7.0	 25
319	 27	72.3	12.4	 20
320	 27	52.0	10.5	 25
321	 27	37.0	5.5	 25
322	 27	29.8	6.5	 20
323	 27	33.0	5.6	 25
324	 27	53.0	11.9	 25
325	 27	36.5	6.2	 20
326	 27	392.0	90.3	 25
327	 27	43.0	8.1	 25
328	 27	42.8	9.2	 20
329	 27	49.0	10.6	 25
330	 27	36.3	6.4	 20
331	 27	39.0	7.5	 16
332	 27	37.3	7.5	 20
333	 27	95.5	13.1	 20
334	 27	129.8	20.6	 16
335	 27	69.3	10.6	 20
336	 27	95.0	15.9	 25
337	 27	75.3	14.2	 20
338	 27	55.0	10.0	 25
339	 27	165.0	25.4	 25
340	 27	108.3	14.2	 20
341	 27	106.0	19.1	 25
342	 27	74.0	14.4	 25
343	 27	226.5	57.6	 20
344	 27	75.0	13.8	 25
345	 27	46.0	8.9	 25
346	 27	39.5	13.1	 20
347	 27	40.0	8.9	 25
348	 27	55.3	9.1	 20
349	 27	34.5	8.4	 16
350	 27	38.3	9.7	 20
351	 27	36.0	7.1	 20
352	 27	106.0	22.6	 16
353	 27	39.0	6.3	 20
354	 27	74.0	12.7	 20
355	 27	60.3	9.0	 20
356	 27	35.0	5.6	 25
357	 27	37.0	7.0	 25
358	 27	256.3	55.4	 20
359	 27	69.0	10.3	 25
360	 27	45.0	8.9	 25
361	 27	63.5	20.6	 20
362	 27	42.0	8.5	 25
363	 27	42.0	9.0	 25
364	 27	61.3	12.7	 20
365	 27	32.0	4.7	 25
366	 27	32.0	8.3	 25
367	 27	364.0	52.6	 16
368	 27	40.0	10.3	 20
369	 27	39.0	5.7	 20
370	 27	192.3	27.3	 16
371	 27	312.5	38.9	 20
372	 27	277.5	22.5	 20
373	 27	89.8	16.7	 20
374	 27	52.0	10.4	 25
375	 27	37.0	6.6	 25
376	 27	390.0	50.9	 20
377	 27	112.0	23.7	 25
378	 27	123.0	16.6	 25
379	 27	47.0	8.6	 20
380	 27	82.0	11.8	 25
381	 27	77.0	13.8	 25
382	 27	377.5	72.6	 20
383	 27	60.0	10.1	 25
384	 27	57.0	13.1	 25
385	 27	164.0	37.7	 20
386	 27	87.3	15.9	 20
387	 27	45.3	9.4	 20
388	 27	133.5	17.0	 16
389	 27	55.5	13.4	 20
390	 27	35.3	7.9	 20
391	 27	43.3	8.6	 16
392	 27	42.0	7.7	 25
393	 27	44.0	8.1	 25
394	 27	45.3	7.8	 20
395	 27	41.0	9.2	 25
396	 27	52.0	10.8	 25
397	 27	37.3	5.5	 20
398	 27	40.0	7.9	 25
399	 27	87.3	16.5	 20
400	 27	80.0	10.2	 25
401	 27	36.0	7.8	 25
402	 27	62.3	9.2	 20
403	 27	71.0	12.6	 25
404	 27	43.0	8.4	 25
405	 27	90.0	15.3	 16
406	 27	55.0	9.0	 20
407	 27	34.3	11.6	 20
408	 27	33.0	6.5	 16
409	 27	37.3	7.6	 20
410	 27	36.0	7.8	 20
411	 27	185.8	29.1	 20
412	 27	40.0	6.9	 25
413	 27	1512.0	344.6	 25
414	 27	470.5	35.3	 20
415	 27	266.0	27.2	 25
416	 27	149.0	18.0	 25
417	 27	278.3	26.6	 20
418	 27	225.0	21.3	 25
419	 27	258.0	44.5	 25
420	 27	97.3	12.3	 20
421	 27	67.0	12.7	 25
422	 27	108.0	22.8	 25
423	 27	38.3	7.0	 20
424	 27	32.0	5.2	 20
425	 27	36.3	7.4	 20
426	 27	120.5	16.7	 16
427	 27	119.5	16.9	 20
428	 27	34.3	6.6	 20
429	 27	42.0	7.6	 16
430	 27	96.0	18.2	 25
431	 27	51.0	7.8	 25
432	 27	36.5	6.0	 20
433	 27	174.0	42.3	 25
434	 27	156.0	28.8	 25
435	 27	64.5	19.7	 20
436	 27	207.0	25.4	 25
437	 27	104.0	19.6	 25
438	 27	53.5	10.3	 20
439	 27	34.0	5.4	 25
440	 27	42.0	7.4	 25
441	 27	48.0	10.2	 20
442	 27	41.0	8.8	 20
443	 27	72.5	15.9	 20
444	 27	113.3	19.0	 16
445	 27	42.8	9.8	 20
446	 27	37.3	6.7	 20
447	 27	108.5	26.8	 16
448	 27	47.0	24.5	 20
449	 27	54.0	9.2	 25
450	 27	49.3	9.4	 20
451	 27	42.0	11.9	 25
452	 27	50.0	7.8	 25
453	 27	102.5	18.9	 20
454	 27	38.0	6.2	 25
455	 27	42.0	9.8	 25
456	 27	48.3	8.7	 20
457	 27	81.0	15.2	 25
458	 27	161.0	23.5	 25
459	 27	115.3	20.6	 20
460	 27	318.0	78.8	 25
461	 27	229.3	59.5	 20
462	 27	41.8	8.7	 16
463	 27	34.5	11.0	 20
464	 27	129.5	32.6	 20
465	 27	54.0	11.3	 16
466	 27	34.5	6.3	 20
467	 27	31.0	7.8	 25
468	 27	41.3	8.3	 20
469	 27	42.0	8.6	 25
470	 27	40.0	9.2	 25
471	 27	34.5	7.0	 20
472	 27	41.0	9.2	 25
473	 27	33.0	4.9	 25
474	 27	34.0	4.9	 20
475	 27	35.0	6.2	 25
476	 27	38.0	7.3	 25
477	 27	429.0	81.1	 20
478	 27	564.0	146.7	 25
479	 27	41.5	6.6	 20
480	 27	34.0	6.9	 20
481	 27	42.0	8.7	 20
482	 27	62.5	13.3	 16
483	 27	50.3	8.5	 20
484	 27	55.8	10.9	 20
485	 27	45.0	9.4	 16
486	 27	40.0	6.7	 25
487	 27	65.0	11.4	 25
488	 27	66.3	9.1	 20
489	 27	88.0	18.0	 25
490	 27	41.0	7.7	 25
491	 27	34.3	5.9	 20
492	 27	306.0	95.1	 25
493	 27	30.0	6.4	 25
494	 27	35.0	6.5	 20
495	 27	40.0	8.9	 25
496	 27	158.0	35.7	 25
497	 27	503.3	147.5	 20
498	 27	178.0	40.9	 25
499	 27	68.8	12.7	 20
500	 27	73.0	9.5	 16
501	 27	35.0	7.8	 20
502	 27	77.0	18.9	 20
503	 27	135.8	16.7	 16
504	 27	64.3	10.9	 20
505	 27	36.0	6.7	 25
506	 27	49.3	10.7	 20
507	 27	56.0	19.5	 25
508	 27	69.0	15.3	 25
509	 27	41.5	6.3	 20
510	 27	37.0	8.1	 25
511	 27	51.0	7.0	 25
512	 27	72.3	16.0	 20
513	 27	72.0	11.2	 25
514	 27	294.0	60.2	 25
515	 27	183.0	25.1	 20
516	 27	415.0	72.4	 25
517	 27	140.0	22.3	 25
518	 27	60.8	9.3	 16
519	 27	136.5	24.1	 20
520	 27	36.5	6.0	 20
521	 27	43.8	9.1	 16
522	 27	55.0	10.2	 20
523	 27	41.3	6.8	 20
524	 27	53.5	9.5	 20
525	 27	47.0	12.2	 25
526	 27	54.0	10.5	 25
527	 27	203.5	38.8	 20
528	 27	66.0	12.0	 25
529	 27	86.0	22.0	 25
530	 27	96.5	11.1	 20
531	 27	59.0	9.9	 25
532	 27	70.0	12.7	 25
533	 27	3236.3	387.2	 20
534	 27	86.0	17.3	 25
535	 27	69.0	14.2	 25
536	 27	65.5	11.6	 16
537	 27	43.0	6.1	 20
538	 27	65.8	11.1	 20
539	 27	36.3	7.3	 16
540	 27	42.5	8.1	 20
541	 27	40.0	5.2	 20
542	 27	41.0	6.9	 16
543	 27	99.0	19.1	 25
544	 27	67.0	13.3	 25
545	 27	31.3	5.1	 20
546	 27	44.0	8.0	 25
547	 27	35.0	7.3	 25
548	 27	36.3	6.3	 20
549	 27	97.0	20.3	 25
550	 27	136.0	34.0	 25
551	 27	32.3	8.1	 20
552	 27	87.0	9.2	 25
553	 27	90.0	13.3	 25
554	 27	48.0	8.5	 20
555	 27	54.5	9.0	 20
556	 27	40.5	8.0	 20
557	 27	56.0	8.0	 16
558	 27	37.0	6.4	 20
559	 27	168.8	38.7	 16
560	 27	68.0	11.1	 20
561	 27	101.0	15.0	 25
562	 27	51.8	10.0	 20
563	 27	83.0	11.1	 25
564	 27	109.0	19.0	 25
565	 27	60.0	9.8	 20
566	 27	56.0	9.3	 25
567	 27	41.0	7.3	 25
568	 27	40.3	9.2	 20
569	 27	100.0	24.7	 25
570	 27	48.0	9.0	 25
571	 27	85.3	13.5	 20
572	 27	53.0	11.0	 25
573	 27	37.0	7.8	 25
574	 27	43.3	9.1	 16
575	 27	50.5	6.3	 20
576	 27	62.3	10.3	 20
577	 27	46.3	9.2	 16
578	 27	47.0	7.9	 20
579	 27	35.5	5.2	 20
580	 27	52.0	8.6	 20
581	 27	47.0	7.8	 25
582	 27	29.0	4.9	 25
583	 27	410.0	71.2	 20
584	 27	52.0	7.8	 25
585	 27	290.0	58.9	 25
586	 27	150.0	11.8	 20
587	 27	177.0	23.6	 25
588	 27	54.0	9.5	 25
589	 27	179.3	28.4	 20
590	 27	88.0	11.6	 25
591	 27	61.0	11.5	 25
592	 27	86.3	15.1	 20
593	 27	48.0	9.0	 20
594	 27	39.3	9.2	 20
595	 27	76.0	16.3	 16
596	 27	52.5	12.6	 20
597	 27	350.0	54.3	 20
598	 27	30.8	6.6	 16
599	 27	46.0	6.3	 25
600	 27	58.0	11.3	 25
601	 27	41.3	6.7	 20
602	 27	32.0	6.5	 25
603	 27	34.0	6.3	 25
604	 27	39.3	7.0	 20
605	 27	55.0	10.9	 25
606	 27	50.0	10.9	 25
607	 27	1043.0	200.3	 20
608	 27	65.0	11.4	 25
609	 27	147.0	21.1	 25
610	 27	140.3	29.4	 20
611	 27	61.0	12.7	 25
612	 27	63.0	8.3	 20
613	 27	75.3	11.8	 16
614	 27	77.5	12.6	 20
615	 27	53.0	12.0	 20
616	 27	51.3	8.5	 16
617	 27	162.3	27.1	 20
618	 27	50.0	7.9	 25
619	 27	94.3	18.1	 20
620	 27	88.0	17.2	 25
621	 27	31.0	4.2	 25
622	 27	37.3	6.3	 20
623	 27	36.0	6.4	 25
624	 27	46.0	7.1	 25
625	 27	401.3	67.7	 20
626	 27	36.0	6.2	 25
627	 27	40.0	6.8	 25
628	 27	153.8	36.8	 20
629	 27	138.0	26.9	 25
630	 27	1804.3	355.0	 20
631	 27	86.8	13.0	 16
632	 27	79.8	17.1	 20
633	 27	74.3	14.4	 20
634	 27	180.8	19.1	 16
635	 27	109.3	17.9	 20
636	 27	142.0	21.1	 20
637	 27	424.8	34.7	 20
638	 27	293.0	55.0	 25
639	 27	52.5	10.3	 20
  0	 28	4630.8	661.0	 20
  1	 28	50.0	7.5	 20
  2	 28	44.3	8.4	 16
  3	 28	36.3	6.2	 20
  4	 28	43.0	8.4	 25
  5	 28	35.3	7.7	 20
  6	 28	33.0	6.2	 25
  7	 28	50.0	13.1	 25
  8	 28	64.5	10.2	 20
  9	 28	36.0	10.8	 25
 10	 28	43.0	10.0	 25
 11	 28	38.0	6.4	 20
 12	 28	95.0	14.1	 25
 13	 28	223.0	26.3	 25
 14	 28	51.0	6.2	 20
 15	 28	86.0	21.2	 25
 16	 28	81.3	14.3	 20
 17	 28	66.0	15.5	 16
 18	 28	47.3	8.6	 20
 19	 28	43.3	6.6	 20
 20	 28	47.5	10.7	 16
 21	 28	37.3	5.1	 20
 22	 28	40.0	7.6	 25
 23	 28	37.3	7.2	 20
 24	 28	37.0	8.2	 25
 25	 28	34.0	6.9	 25
 26	 28	37.0	7.5	 20
 27	 28	58.0	12.9	 25
 28	 28	119.0	22.4	 25
 29	 28	77.0	14.8	 20
 30	 28	53.0	9.9	 25
 31	 28	107.0	14.3	 25
 32	 28	119.3	15.5	 20
 33	 28	69.0	15.7	 25
 34	 28	61.0	12.2	 25
 35	 28	47.3	6.8	 16
 36	 28	182.8	33.5	 20
 37	 28	143.3	18.9	 20
 38	 28	101.3	13.7	 16
 39	 28	54.3	6.3	 20
 40	 28	218.3	35.2	 20
 41	 28	187.3	18.2	 20
 42	 28	773.0	175.0	 25
 43	 28	63.0	15.8	 25
 44	 28	44.0	7.9	 20
 45	 28	39.0	6.8	 25
 46	 28	55.0	10.1	 25
 47	 28	58.8	12.2	 20
 48	 28	33.0	8.2	 25
 49	 28	34.0	6.5	 25
 50	 28	28.5	3.5	 20
 51	 28	33.0	6.4	 25
 52	 28	39.0	6.0	 25
 53	 28	67.0	11.5	 20
 54	 28	64.3	12.1	 20
 55	 28	32.3	7.4	 20
 56	 28	32.0	8.7	 16
 57	 28	35.5	6.8	 20
 58	 28	35.0	6.3	 20
 59	 28	39.8	7.3	 16
 60	 28	30.0	4.5	 25
 61	 28	31.0	6.3	 25
 62	 28	30.5	5.9	 20
 63	 28	31.0	5.8	 25
 64	 28	30.0	7.7	 25
 65	 28	45.0	10.7	 20
 66	 28	41.0	7.0	 25
 67	 28	33.5	6.0	 20
 68	 28	38.0	5.4	 25
 69	 28	35.0	7.4	 25
 70	 28	36.0	7.1	 20
 71	 28	55.0	13.3	 25
 72	 28	45.0	8.1	 25
 73	 28	54.3	6.2	 16
 74	 28	267.3	59.7	 20
 75	 28	50.8	15.3	 20
 76	 28	39.3	5.6	 16
 77	 28	137.8	29.4	 20
 78	 28	67.0	13.5	 20
 79	 28	91.8	19.8	 20
 80	 28	107.0	19.1	 25
 81	 28	93.0	15.7	 25
 82	 28	209.5	21.2	 20
 83	 28	54.0	15.3	 25
 84	 28	54.0	9.9	 25
 85	 28	39.8	8.8	 20
 86	 28	54.0	11.6	 25
 87	 28	54.0	10.5	 25
 88	 28	55.3	11.5	 20
 89	 28	39.0	6.0	 25
 90	 28	35.0	8.3	 25
 91	 28	289.0	27.4	 16
 92	 28	70.0	11.2	 20
 93	 28	129.5	16.9	 20
 94	 28	123.3	16.1	 16
 95	 28	281.5	46.3	 20
 96	 28	378.8	37.3	 20
 97	 28	181.3	20.4	 16
 98	 28	49.0	12.2	 25
 99	 28	111.0	27.9	 25
100	 28	857.8	145.4	 20
101	 28	119.0	54.5	 25
102	 28	135.0	17.1	 25
103	 28	324.8	38.8	 20
104	 28	219.0	44.6	 25
105	 28	116.0	30.9	 25
106	 28	99.0	14.3	 20
107	 28	122.0	19.0	 25
108	 28	34.0	6.3	 25
109	 28	35.3	7.7	 20
110	 28	38.0	6.6	 20
111	 28	35.3	6.9	 20
112	 28	33.0	5.6	 16
113	 28	27.3	6.3	 20
114	 28	30.0	4.0	 20
115	 28	33.0	6.9	 16
116	 28	39.0	7.4	 25
117	 28	35.0	7.6	 25
118	 28	36.0	7.7	 20
119	 28	308.0	63.5	 25
120	 28	107.0	19.4	 25
121	 28	161.5	14.3	 20
122	 28	57.0	9.6	 25
123	 28	66.0	12.8	 25
124	 28	48.0	10.2	 20
125	 28	57.0	10.7	 25
126	 28	54.0	8.7	 25
127	 28	43.0	6.9	 20
128	 28	31.0	6.2	 25
129	 28	31.3	5.8	 20
130	 28	33.0	4.4	 16
131	 28	34.5	8.1	 20
132	 28	39.5	8.2	 20
133	 28	35.5	5.9	 16
134	 28	37.3	6.9	 20
135	 28	34.0	5.4	 25
136	 28	40.8	9.0	 20
137	 28	149.0	24.0	 25
138	 28	136.0	30.9	 25
139	 28	85.0	11.7	 20
140	 28	63.0	9.0	 25
141	 28	48.0	11.4	 25
142	 28	33.3	5.3	 20
143	 28	71.0	13.9	 25
144	 28	175.0	22.7	 25
145	 28	112.5	18.2	 20
146	 28	176.0	31.9	 25
147	 28	54.3	7.7	 20
148	 28	53.3	11.4	 20
149	 28	50.5	10.3	 20
150	 28	30.5	4.4	 16
151	 28	34.0	7.3	 20
152	 28	54.3	10.7	 20
153	 28	114.0	16.3	 16
154	 28	88.0	22.2	 25
155	 28	180.0	21.3	 25
156	 28	1147.0	126.6	 20
157	 28	392.0	54.6	 25
158	 28	150.0	16.2	 25
159	 28	55.3	9.2	 20
160	 28	102.0	17.7	 25
161	 28	39.0	9.5	 25
162	 28	35.8	7.3	 20
163	 28	48.0	9.5	 25
164	 28	46.0	7.3	 25
165	 28	141.5	18.8	 20
166	 28	65.0	12.8	 25
167	 28	123.0	18.5	 20
168	 28	192.0	22.2	 16
169	 28	165.5	27.9	 20
170	 28	85.0	12.7	 20
171	 28	34.3	5.0	 16
172	 28	38.0	6.7	 20
173	 28	42.0	8.3	 25
174	 28	37.3	6.7	 20
175	 28	42.0	9.4	 25
176	 28	39.0	7.6	 25
177	 28	45.3	8.3	 20
178	 28	31.0	6.6	 25
179	 28	41.0	9.1	 25
180	 28	54.5	12.0	 20
181	 28	142.0	26.0	 25
182	 28	139.0	16.3	 25
183	 28	52.5	9.0	 20
184	 28	33.0	7.1	 25
185	 28	37.3	6.4	 20
186	 28	37.5	5.4	 16
187	 28	36.3	7.1	 20
188	 28	41.5	7.6	 20
189	 28	36.0	6.4	 16
190	 28	68.0	7.9	 20
191	 28	53.5	10.3	 20
192	 28	269.5	30.8	 20
193	 28	36.0	8.0	 25
194	 28	36.0	7.6	 25
195	 28	57.5	7.8	 20
196	 28	32.0	6.1	 25
197	 28	40.0	7.0	 25
198	 28	46.3	10.0	 20
199	 28	60.0	9.2	 25
200	 28	67.0	9.4	 25
201	 28	111.0	14.1	 20
202	 28	61.0	12.0	 25
203	 28	76.0	11.5	 25
204	 28	36.0	8.2	 16
205	 28	39.5	5.7	 20
206	 28	39.3	7.7	 20
207	 28	28.8	4.8	 16
208	 28	44.5	8.5	 20
209	 28	34.3	7.5	 20
210	 28	32.3	8.1	 20
211	 28	33.0	4.6	 25
212	 28	30.0	5.6	 25
213	 28	34.0	6.5	 20
214	 28	34.0	9.1	 25
215	 28	32.0	6.0	 25
216	 28	39.0	9.5	 20
217	 28	41.0	8.6	 25
218	 28	44.0	8.3	 25
219	 28	46.5	7.6	 20
220	 28	32.0	6.8	 25
221	 28	50.0	9.1	 25
222	 28	73.0	8.9	 20
223	 28	39.0	6.2	 20
224	 28	44.3	9.7	 20
225	 28	37.5	5.7	 16
226	 28	66.0	8.0	 20
227	 28	38.3	6.6	 16
228	 28	31.3	5.2	 20
229	 28	32.0	5.4	 25
230	 28	36.3	9.9	 20
231	 28	33.0	7.9	 25
232	 28	32.0	6.5	 25
233	 28	42.3	6.0	 20
234	 28	37.0	6.7	 25
235	 28	38.0	8.1	 25
236	 28	41.3	8.7	 20
237	 28	71.0	14.7	 25
238	 28	139.0	17.2	 25
239	 28	124.3	22.2	 20
240	 28	240.0	26.7	 25
241	 28	127.0	36.8	 25
242	 28	60.8	12.1	 16
243	 28	1635.8	327.9	 20
244	 28	3335.5	124.0	 20
245	 28	392.0	45.1	 16
246	 28	1396.5	167.8	 20
247	 28	197.3	44.6	 20
248	 28	68.0	9.4	 20
249	 28	42.0	7.7	 25
250	 28	40.0	6.8	 25
251	 28	54.3	8.1	 20
252	 28	44.0	9.1	 25
253	 28	39.0	8.1	 25
254	 28	37.0	6.2	 20
255	 28	37.0	7.2	 25
256	 28	42.0	7.2	 25
257	 28	43.0	7.4	 20
258	 28	53.0	15.1	 25
259	 28	73.0	10.7	 25
260	 28	65.0	8.6	 20
261	 28	34.0	6.9	 20
262	 28	39.5	7.8	 20
263	 28	38.3	8.1	 16
264	 28	37.8	6.6	 20
265	 28	33.0	5.9	 20
266	 28	31.5	5.8	 16
267	 28	148.0	28.0	 25
268	 28	69.0	14.4	 25
269	 28	77.0	10.0	 20
270	 28	47.0	9.7	 25
271	 28	45.0	8.3	 25
272	 28	41.5	7.1	 20
273	 28	37.0	6.8	 25
274	 28	39.0	10.4	 25
275	 28	46.5	8.6	 20
276	 28	77.0	15.7	 25
277	 28	51.0	10.1	 25
278	 28	44.8	10.1	 20
279	 28	34.0	6.3	 20
280	 28	37.8	6.0	 20
281	 28	30.8	8.7	 16
282	 28	38.5	9.1	 20
283	 28	36.5	5.4	 20
284	 28	32.3	7.9	 16
285	 28	34.3	7.6	 20
286	 28	35.0	7.7	 25
287	 28	30.3	6.6	 20
288	 28	44.0	10.2	 25
289	 28	79.0	15.1	 25
290	 28	51.8	8.8	 20
291	 28	35.0	6.1	 25
292	 28	31.0	5.0	 25
293	 28	40.0	6.8	 20
294	 28	33.0	6.2	 25
295	 28	67.0	9.9	 25
296	 28	46.3	8.8	 20
297	 28	36.0	6.0	 25
298	 28	54.8	9.8	 20
299	 28	77.0	13.2	 16
300	 28	54.0	8.8	 20
301	 28	45.3	8.7	 20
302	 28	50.0	9.3	 16
303	 28	57.0	6.6	 20
304	 28	60.0	8.0	 25
305	 28	89.3	13.4	 20
306	 28	39.0	5.8	 25
307	 28	33.3	7.4	 20
308	 28	38.0	7.6	 25
309	 28	140.0	29.7	 25
310	 28	33.5	4.4	 20
311	 28	40.0	7.1	 25
312	 28	38.0	8.0	 25
313	 28	51.3	7.6	 20
314	 28	148.0	17.5	 25
315	 28	80.0	16.0	 25
316	 28	1061.8	168.5	 20
317	 28	154.3	21.8	 20
318	 28	50.0	8.7	 20
319	 28	55.0	10.8	 16
320	 28	71.0	11.1	 20
321	 28	32.0	7.9	 20
322	 28	35.0	7.8	 16
323	 28	35.0	8.0	 25
324	 28	36.0	8.5	 25
325	 28	34.3	5.0	 20
326	 28	52.0	10.8	 25
327	 28	42.0	6.5	 25
328	 28	36.8	7.1	 20
329	 28	35.0	7.5	 25
330	 28	33.0	7.6	 25
331	 28	41.0	7.2	 20
332	 28	39.0	7.8	 25
333	 28	100.0	13.0	 25
334	 28	121.0	17.2	 20
335	 28	105.0	11.2	 25
336	 28	305.8	31.3	 20
337	 28	106.8	15.0	 16
338	 28	118.3	19.7	 20
339	 28	375.5	32.2	 20
340	 28	133.0	17.2	 16
341	 28	221.3	27.4	 20
342	 28	104.0	14.0	 25
343	 28	142.0	24.6	 20
344	 28	125.0	16.8	 25
345	 28	77.0	17.2	 25
346	 28	39.5	6.0	 20
347	 28	38.0	8.0	 25
348	 28	49.0	8.5	 25
349	 28	34.3	7.8	 20
350	 28	34.0	5.4	 25
351	 28	36.0	9.1	 25
352	 28	38.0	4.9	 20
353	 28	37.0	6.3	 25
354	 28	46.0	6.5	 25
355	 28	42.8	10.0	 16
356	 28	31.3	6.2	 20
357	 28	36.3	7.8	 20
358	 28	83.0	14.9	 16
359	 28	76.3	13.5	 20
360	 28	43.0	9.4	 20
361	 28	123.0	15.6	 20
362	 28	39.0	9.1	 25
363	 28	49.0	9.1	 25
364	 28	39.3	6.8	 20
365	 28	37.0	6.5	 25
366	 28	34.0	6.4	 25
367	 28	43.3	9.1	 20
368	 28	39.0	5.8	 25
369	 28	36.0	5.7	 25
370	 28	217.8	35.2	 20
371	 28	608.0	83.4	 25
372	 28	282.0	24.4	 25
373	 28	46.0	7.2	 16
374	 28	42.0	8.9	 20
375	 28	35.3	6.0	 20
376	 28	96.3	15.5	 16
377	 28	58.5	11.0	 20
378	 28	125.5	16.3	 20
379	 28	51.0	7.6	 16
380	 28	140.0	15.1	 25
381	 28	60.0	9.8	 25
382	 28	97.8	15.4	 20
383	 28	84.0	15.3	 25
384	 28	39.0	8.4	 25
385	 28	81.0	11.5	 20
386	 28	69.0	12.9	 25
387	 28	42.5	8.1	 20
388	 28	50.0	9.0	 25
389	 28	43.0	7.2	 25
390	 28	36.3	6.7	 20
391	 28	38.0	6.6	 25
392	 28	38.3	8.7	 20
393	 28	51.0	9.1	 16
394	 28	35.3	7.4	 20
395	 28	39.0	9.0	 20
396	 28	41.3	6.4	 16
397	 28	36.3	5.7	 20
398	 28	34.0	6.6	 25
399	 28	50.0	9.7	 20
400	 28	58.0	9.4	 25
401	 28	36.0	9.0	 25
402	 28	45.0	7.4	 20
403	 28	48.0	8.7	 25
404	 28	49.0	7.4	 25
405	 28	65.0	8.3	 20
406	 28	38.0	7.4	 25
407	 28	39.0	7.8	 25
408	 28	35.0	6.5	 20
409	 28	31.0	6.2	 25
410	 28	35.0	6.0	 25
411	 28	64.8	9.5	 16
412	 28	55.3	11.2	 20
413	 28	516.8	53.3	 20
414	 28	249.3	21.9	 16
415	 28	190.0	21.4	 20
416	 28	182.5	25.0	 20
417	 28	107.8	20.0	 20
418	 28	333.0	28.9	 25
419	 28	304.0	26.4	 25
[truncated: 8,524,515 more chars]
