# Supplementary material for: Genome-wide transcriptional profiling data from chronic cutaneous lupus erythematosus (CCLE) peripheral blood
Source: Data Brief. 2014 Dec 11;2:39–41. doi: 10.1016/j.dib.2014.11.006 (PMC4459765; doi:10.1016/j.dib.2014.11.006)
Supplement: Supplementary file 1 — Supplementary Data [file mmc1.zip › CCLE blood - CEL files-Genomics Dey-Rao 2014/NL1013BHu95Av2.CEL]

[CEL]
Version=3

[HEADER]
Cols=640
Rows=640
TotalX=640
TotalY=640
OffsetX=0
OffsetY=0
GridCornerUL=232 237
GridCornerUR=4489 270
GridCornerLR=4456 4535
GridCornerLL=199 4502
Axis-invertX=0
AxisInvertY=0
swapXY=0
DatHeader=[0..46100]  NL1013BHu95Av2:CLS=4733 RWS=4733 XIN=3  YIN=3  VE=17        2.0 06/13/03 08:43:12       HG_U95Av2.1sq                  6
Algorithm=Percentile
AlgorithmParameters=Percentile:75;CellMargin:2;OutlierHigh:1.500;OutlierLow:1.004

[INTENSITY]
NumberCells=409600
CellHeader=X	Y	MEAN	STDV	NPIXELS
  0	  0	49.0	9.7	 25
  1	  0	1801.0	436.9	 20
  2	  0	49.0	6.5	 25
  3	  0	1909.0	488.2	 25
  4	  0	35.3	5.9	 20
  5	  0	42.0	6.9	 25
  6	  0	1679.0	390.4	 25
  7	  0	44.5	8.4	 20
  8	  0	1627.0	269.4	 25
  9	  0	48.0	8.9	 25
 10	  0	1683.0	238.4	 16
 11	  0	44.3	8.1	 20
 12	  0	1545.8	218.2	 16
 13	  0	44.3	9.7	 20
 14	  0	1593.5	223.6	 20
 15	  0	45.0	8.3	 16
 16	  0	1638.0	450.3	 25
 17	  0	50.0	8.0	 25
 18	  0	1689.5	394.2	 20
 19	  0	47.0	7.3	 25
 20	  0	1599.0	356.4	 25
 21	  0	45.3	6.6	 20
 22	  0	1606.0	290.1	 25
 23	  0	46.0	7.0	 25
 24	  0	1637.8	283.1	 20
 25	  0	46.0	8.6	 25
 26	  0	1548.0	262.6	 25
 27	  0	46.3	5.8	 20
 28	  0	1525.0	256.0	 25
 29	  0	43.8	8.8	 20
 30	  0	1624.8	184.7	 16
 31	  0	44.0	7.8	 20
 32	  0	1540.5	242.3	 20
 33	  0	45.0	5.9	 16
 34	  0	1574.3	171.1	 20
 35	  0	41.3	7.8	 16
 36	  0	1557.0	446.7	 25
 37	  0	42.0	6.7	 25
 38	  0	1631.3	370.3	 20
 39	  0	49.0	10.0	 25
 40	  0	1489.0	355.2	 25
 41	  0	47.3	6.9	 20
 42	  0	1479.0	313.6	 25
 43	  0	47.0	7.5	 25
 44	  0	1572.8	273.0	 20
 45	  0	42.0	8.7	 25
 46	  0	1503.0	297.5	 25
 47	  0	46.3	7.5	 20
 48	  0	1563.3	195.2	 20
 49	  0	43.0	5.9	 20
 50	  0	1576.0	151.6	 16
 51	  0	42.8	8.3	 20
 52	  0	1554.3	320.3	 20
 53	  0	47.0	7.8	 16
 54	  0	1618.3	222.7	 20
 55	  0	50.0	8.5	 25
 56	  0	1527.5	350.3	 20
 57	  0	47.0	7.2	 25
 58	  0	1520.0	423.4	 25
 59	  0	45.5	8.4	 20
 60	  0	1682.0	356.3	 25
 61	  0	43.3	8.1	 20
 62	  0	1747.0	287.2	 25
 63	  0	50.0	10.1	 25
 64	  0	1820.8	97.4	 20
 65	  0	51.0	9.9	 25
 66	  0	1692.0	323.6	 25
 67	  0	45.0	7.5	 20
 68	  0	1582.0	238.5	 20
 69	  0	46.0	6.0	 20
 70	  0	1501.3	146.1	 16
 71	  0	44.3	6.3	 20
 72	  0	1646.5	374.2	 20
 73	  0	39.5	4.8	 16
 74	  0	1531.0	426.3	 25
 75	  0	46.0	7.9	 25
 76	  0	1525.0	388.0	 20
 77	  0	48.0	9.0	 25
 78	  0	1616.0	485.8	 25
 79	  0	46.0	4.8	 20
 80	  0	1570.0	378.9	 25
 81	  0	53.0	8.3	 25
 82	  0	1546.0	279.4	 20
 83	  0	48.0	7.4	 25
 84	  0	1698.8	234.5	 20
 85	  0	45.0	6.8	 25
 86	  0	1683.0	332.1	 25
 87	  0	49.3	7.6	 16
 88	  0	1785.3	196.6	 20
 89	  0	48.3	8.0	 20
 90	  0	1821.8	164.8	 16
 91	  0	53.0	7.5	 20
 92	  0	1732.0	369.9	 20
 93	  0	47.3	10.0	 16
 94	  0	1466.0	443.7	 25
 95	  0	44.0	7.3	 25
 96	  0	1652.3	436.0	 20
 97	  0	46.0	7.9	 25
 98	  0	1586.0	462.2	 25
 99	  0	48.5	10.1	 20
100	  0	1570.0	377.6	 25
101	  0	46.0	9.6	 25
102	  0	1692.8	318.1	 20
103	  0	48.0	10.2	 25
104	  0	1563.0	405.2	 25
105	  0	45.0	5.7	 20
106	  0	1525.0	264.0	 25
107	  0	42.3	5.6	 20
108	  0	1729.5	204.3	 16
109	  0	46.3	10.9	 20
110	  0	1744.5	139.5	 16
111	  0	51.3	9.0	 20
112	  0	1679.0	258.3	 20
113	  0	48.3	8.1	 20
114	  0	1741.0	400.0	 25
115	  0	46.0	6.6	 25
116	  0	1795.8	133.6	 20
117	  0	51.0	12.6	 25
118	  0	1612.0	402.9	 25
119	  0	49.0	6.1	 20
120	  0	1811.0	196.3	 25
121	  0	53.0	7.6	 25
122	  0	1797.0	273.1	 20
123	  0	53.0	7.1	 25
124	  0	1827.0	385.0	 25
125	  0	49.5	5.3	 20
126	  0	1774.5	276.4	 20
127	  0	51.3	8.4	 20
128	  0	1728.8	196.5	 16
129	  0	52.3	9.9	 20
130	  0	1530.8	365.4	 20
131	  0	49.3	6.6	 16
132	  0	1663.0	262.6	 20
133	  0	51.8	9.3	 20
134	  0	1682.0	197.2	 25
135	  0	48.0	8.1	 25
136	  0	1636.0	291.9	 20
137	  0	53.0	9.2	 25
138	  0	1853.0	338.7	 25
139	  0	51.0	8.8	 20
140	  0	1761.0	272.8	 25
141	  0	53.0	10.2	 25
142	  0	1892.8	136.7	 20
143	  0	52.0	9.2	 25
144	  0	1776.0	418.6	 25
145	  0	52.0	9.4	 16
146	  0	1883.5	303.5	 20
147	  0	53.5	10.2	 20
148	  0	1934.5	208.3	 16
149	  0	62.8	20.1	 20
150	  0	1872.3	472.2	 20
151	  0	52.5	7.7	 16
152	  0	1723.0	440.6	 25
153	  0	60.0	10.5	 25
154	  0	1834.0	182.5	 20
155	  0	48.0	8.6	 25
156	  0	1548.0	402.9	 25
157	  0	46.3	7.2	 20
158	  0	1789.0	396.0	 25
159	  0	48.3	8.6	 20
160	  0	1627.0	213.3	 25
161	  0	49.0	8.9	 25
162	  0	1687.3	195.6	 20
163	  0	48.0	7.9	 25
164	  0	1729.0	296.5	 25
165	  0	45.3	6.3	 16
166	  0	1709.0	239.9	 20
167	  0	52.5	10.5	 20
168	  0	1868.8	2278.6	 16
169	  0	48.0	6.0	 20
170	  0	1722.0	318.8	 20
171	  0	45.3	6.1	 20
172	  0	1652.0	341.5	 25
173	  0	44.0	8.0	 25
174	  0	1675.8	291.7	 20
175	  0	46.0	9.3	 25
176	  0	1723.0	428.8	 25
177	  0	49.0	9.7	 20
178	  0	1687.0	279.3	 25
179	  0	46.0	6.9	 25
180	  0	1679.5	230.3	 20
181	  0	44.0	6.0	 25
182	  0	1650.3	132.0	 20
183	  0	44.0	8.5	 25
184	  0	1635.8	292.0	 20
185	  0	43.8	6.3	 16
186	  0	1702.3	189.5	 20
187	  0	44.0	7.7	 20
188	  0	1659.3	114.9	 16
189	  0	49.5	5.7	 20
190	  0	1607.0	263.1	 20
191	  0	46.0	7.7	 20
192	  0	1589.0	317.3	 25
193	  0	51.0	8.0	 25
194	  0	1700.0	305.1	 20
195	  0	53.0	8.2	 25
196	  0	1628.0	303.9	 25
197	  0	48.3	8.2	 20
198	  0	1651.0	257.2	 25
199	  0	54.0	10.9	 25
200	  0	1645.3	192.2	 20
201	  0	53.0	9.1	 25
202	  0	1674.0	278.8	 25
203	  0	48.5	8.2	 20
204	  0	1791.3	227.9	 20
205	  0	48.8	7.5	 20
206	  0	1838.5	130.1	 16
207	  0	50.0	9.9	 20
208	  0	1698.5	86.0	 16
209	  0	52.3	9.6	 20
210	  0	1867.0	410.6	 25
211	  0	39.3	9.5	 20
212	  0	1305.0	312.0	 25
213	  0	34.0	3.8	 25
214	  0	41.0	7.7	 20
215	  0	37.0	5.8	 25
216	  0	1795.0	268.2	 25
217	  0	50.3	6.9	 20
218	  0	1549.0	199.5	 25
219	  0	53.0	8.3	 25
220	  0	1579.3	216.7	 20
221	  0	48.0	8.5	 25
222	  0	1661.0	293.8	 25
223	  0	46.0	7.5	 16
224	  0	1596.5	228.3	 20
225	  0	48.0	10.1	 20
226	  0	1563.5	146.4	 16
227	  0	58.5	11.2	 20
228	  0	1660.0	351.6	 20
229	  0	44.3	5.7	 16
230	  0	1634.0	388.8	 25
231	  0	71.0	18.2	 20
232	  0	1625.0	303.4	 25
233	  0	80.0	14.5	 25
234	  0	1461.0	176.5	 20
235	  0	193.0	42.8	 25
236	  0	1516.0	242.2	 25
237	  0	69.5	18.6	 20
238	  0	1503.0	196.9	 25
239	  0	47.0	7.3	 25
240	  0	1550.0	163.7	 20
241	  0	43.0	7.2	 25
242	  0	1514.3	251.2	 20
243	  0	42.3	7.0	 16
244	  0	1654.5	193.3	 20
245	  0	48.0	8.4	 20
246	  0	1622.0	128.8	 16
247	  0	46.0	5.8	 20
248	  0	1686.5	313.4	 20
249	  0	45.3	9.6	 20
250	  0	1603.0	327.0	 25
251	  0	49.0	8.2	 25
252	  0	1655.3	245.6	 20
253	  0	44.0	7.2	 25
254	  0	1629.0	390.2	 25
255	  0	48.0	6.9	 20
256	  0	1660.0	311.0	 25
257	  0	48.3	8.6	 20
258	  0	1589.0	240.2	 25
259	  0	51.0	8.7	 25
260	  0	1647.5	177.4	 20
261	  0	47.0	8.3	 25
262	  0	1550.5	303.1	 20
263	  0	53.0	9.4	 16
264	  0	1566.3	189.7	 20
265	  0	50.3	14.0	 20
266	  0	1775.5	162.0	 16
267	  0	54.3	11.7	 20
268	  0	1685.0	413.3	 25
269	  0	44.5	8.2	 20
270	  0	1679.0	252.0	 25
271	  0	44.0	8.3	 25
272	  0	1674.8	233.1	 20
273	  0	49.0	8.8	 25
274	  0	1614.0	294.7	 25
275	  0	45.0	6.2	 20
276	  0	1684.0	217.1	 25
277	  0	49.0	9.2	 25
278	  0	1646.5	171.5	 20
279	  0	49.0	7.0	 25
280	  0	1618.0	297.2	 25
281	  0	39.5	8.0	 16
282	  0	1675.0	191.0	 20
283	  0	50.3	12.2	 16
284	  0	1635.0	201.0	 20
285	  0	52.5	10.2	 20
286	  0	1730.0	135.6	 16
287	  0	49.0	8.9	 20
288	  0	1679.0	332.5	 25
289	  0	48.0	6.7	 20
290	  0	1738.0	293.1	 25
291	  0	46.0	22.5	 25
292	  0	1711.3	230.0	 20
293	  0	51.0	10.1	 25
294	  0	1671.0	260.1	 25
295	  0	48.0	7.5	 20
296	  0	1708.0	196.0	 25
297	  0	50.0	8.4	 25
298	  0	1674.3	160.0	 20
299	  0	49.0	8.3	 25
300	  0	1596.0	233.3	 25
301	  0	46.5	5.0	 16
302	  0	1657.5	213.5	 20
303	  0	51.0	9.3	 20
304	  0	1661.3	97.2	 16
305	  0	45.3	5.9	 20
306	  0	1722.5	109.4	 16
307	  0	47.0	10.2	 25
308	  0	1794.0	313.9	 25
309	  0	46.3	9.4	 20
310	  0	1693.0	258.6	 25
311	  0	46.0	6.7	 25
312	  0	1801.5	233.6	 20
313	  0	56.0	10.0	 25
314	  0	1640.0	233.2	 25
315	  0	49.0	7.7	 20
316	  0	1566.0	222.3	 25
317	  0	49.0	8.9	 25
318	  0	1714.5	152.2	 20
319	  0	51.0	8.3	 25
320	  0	1756.0	272.4	 20
321	  0	50.3	6.2	 16
322	  0	1743.5	214.8	 20
323	  0	49.0	6.2	 20
324	  0	1713.3	98.1	 16
325	  0	52.0	9.0	 20
326	  0	1606.0	371.5	 25
327	  0	50.3	7.0	 20
328	  0	1679.0	313.6	 25
329	  0	51.0	7.4	 25
330	  0	1683.8	224.4	 20
331	  0	61.0	8.1	 25
332	  0	1628.3	230.8	 20
333	  0	53.0	10.1	 25
334	  0	1633.0	289.3	 25
335	  0	51.0	8.2	 20
336	  0	1543.0	213.0	 25
337	  0	50.0	8.0	 25
338	  0	1668.5	190.3	 20
339	  0	59.8	12.1	 20
340	  0	1716.8	342.0	 20
341	  0	56.8	12.3	 16
342	  0	1733.3	250.5	 20
343	  0	48.8	10.4	 20
344	  0	1779.5	171.8	 16
345	  0	48.0	10.0	 20
346	  0	1705.0	468.0	 25
347	  0	48.8	7.0	 20
348	  0	1744.0	390.6	 25
349	  0	53.0	6.6	 25
350	  0	1714.0	305.4	 20
351	  0	50.0	10.6	 25
352	  0	1743.0	404.6	 25
353	  0	50.3	11.2	 20
354	  0	1700.0	278.1	 25
355	  0	48.3	7.2	 20
356	  0	1695.0	273.1	 25
357	  0	45.0	8.4	 25
358	  0	1692.5	217.9	 20
359	  0	48.0	11.5	 20
360	  0	1682.3	202.2	 20
361	  0	41.0	9.5	 16
362	  0	1616.3	208.0	 20
363	  0	47.0	7.1	 20
364	  0	1709.8	134.6	 16
365	  0	51.0	8.7	 25
366	  0	1719.0	339.8	 25
367	  0	50.3	8.3	 20
368	  0	1796.0	338.6	 25
369	  0	45.0	8.6	 25
370	  0	1822.3	160.4	 20
371	  0	48.0	8.2	 25
372	  0	1726.0	198.1	 25
373	  0	49.3	9.3	 20
374	  0	1638.0	294.7	 25
375	  0	49.0	6.8	 25
376	  0	1701.0	190.7	 20
377	  0	52.0	8.3	 25
378	  0	1685.8	194.2	 20
379	  0	43.3	7.4	 16
380	  0	1700.0	260.9	 20
381	  0	53.3	9.6	 16
382	  0	1769.8	394.5	 20
383	  0	47.3	8.0	 20
384	  0	1738.0	158.3	 16
385	  0	51.0	8.0	 25
386	  0	1786.0	314.2	 25
387	  0	52.3	8.0	 20
388	  0	1728.0	323.6	 25
389	  0	49.0	7.8	 25
390	  0	1790.8	232.9	 20
391	  0	47.0	8.0	 25
392	  0	1757.0	214.4	 25
393	  0	47.8	6.7	 20
394	  0	1664.0	259.0	 25
395	  0	49.0	9.1	 25
396	  0	1741.3	180.0	 20
397	  0	48.0	7.8	 25
398	  0	1617.8	213.4	 20
399	  0	48.3	5.6	 16
400	  0	1666.5	195.5	 20
401	  0	53.3	10.5	 20
402	  0	1676.8	125.3	 16
403	  0	49.3	7.7	 20
404	  0	1651.3	273.7	 20
405	  0	47.0	6.9	 25
406	  0	1571.0	239.2	 25
407	  0	48.3	7.1	 20
408	  0	1625.0	231.0	 25
409	  0	49.0	7.9	 25
410	  0	1604.3	173.0	 20
411	  0	47.0	8.4	 25
412	  0	1610.0	226.5	 25
413	  0	47.0	7.7	 20
414	  0	1593.0	198.3	 25
415	  0	47.0	7.0	 25
416	  0	1660.8	182.0	 20
417	  0	52.3	8.6	 20
418	  0	1654.5	290.1	 20
419	  0	44.0	7.6	 16
420	  0	1648.3	218.9	 20
421	  0	49.0	10.4	 20
422	  0	1722.0	123.8	 16
423	  0	43.0	8.5	 25
424	  0	36.0	6.8	 25
425	  0	1270.8	223.0	 20
426	  0	33.0	5.8	 25
427	  0	41.0	7.1	 25
428	  0	37.3	6.6	 20
429	  0	45.0	8.0	 25
430	  0	1603.0	179.0	 20
431	  0	43.0	8.2	 25
432	  0	1638.0	291.3	 25
433	  0	47.0	6.4	 20
434	  0	1577.0	191.8	 25
435	  0	50.0	10.4	 25
436	  0	1634.0	128.9	 16
437	  0	44.0	7.2	 20
438	  0	1656.3	308.2	 20
439	  0	51.5	8.7	 16
440	  0	1733.8	223.9	 20
441	  0	45.3	7.1	 20
442	  0	1667.5	153.9	 16
443	  0	47.0	7.5	 25
444	  0	1603.0	410.1	 25
445	  0	47.0	7.6	 20
446	  0	1575.0	288.7	 25
447	  0	50.0	8.9	 25
448	  0	1682.8	215.3	 20
449	  0	48.0	7.6	 25
450	  0	1577.0	358.0	 25
451	  0	43.0	5.7	 20
452	  0	1609.0	252.1	 25
453	  0	42.3	5.9	 20
454	  0	1617.0	222.2	 25
455	  0	49.0	9.7	 25
456	  0	1701.8	119.7	 16
457	  0	49.5	8.7	 20
458	  0	1603.0	192.8	 20
459	  0	46.0	8.5	 16
460	  0	1630.0	184.3	 20
461	  0	51.0	7.0	 20
462	  0	1563.5	259.2	 20
463	  0	45.0	8.4	 25
464	  0	1628.0	282.2	 25
465	  0	48.5	7.5	 20
466	  0	1637.0	256.7	 25
467	  0	48.0	7.4	 25
468	  0	1714.0	147.9	 20
469	  0	46.0	7.8	 25
470	  0	1595.0	181.1	 25
471	  0	53.3	10.4	 20
472	  0	1620.0	230.2	 25
473	  0	51.0	8.0	 25
474	  0	1586.8	176.3	 20
475	  0	49.0	7.5	 20
476	  0	1630.5	186.9	 20
477	  0	44.0	5.2	 16
478	  0	1744.8	218.7	 20
479	  0	46.8	7.3	 16
480	  0	1711.8	311.7	 20
481	  0	49.0	8.2	 20
482	  0	1664.3	308.2	 20
483	  0	49.0	7.0	 25
484	  0	1539.0	298.3	 25
485	  0	53.0	13.8	 20
486	  0	1500.0	287.4	 25
487	  0	45.0	8.0	 25
488	  0	1478.5	207.7	 20
489	  0	49.0	7.7	 25
490	  0	1535.0	243.0	 25
491	  0	47.5	7.3	 20
492	  0	1577.0	216.5	 25
493	  0	44.0	7.8	 25
494	  0	1615.3	222.9	 20
495	  0	50.3	10.8	 20
496	  0	1641.5	290.6	 20
497	  0	48.5	8.1	 16
498	  0	1709.0	177.4	 20
499	  0	53.5	8.1	 20
500	  0	1744.3	104.6	 16
501	  0	57.0	14.3	 25
502	  0	1607.8	242.5	 20
503	  0	47.0	7.8	 25
504	  0	1544.0	255.9	 25
505	  0	51.0	8.4	 20
506	  0	1510.0	240.2	 25
507	  0	44.0	9.3	 25
508	  0	1519.5	159.8	 20
509	  0	46.0	8.1	 25
510	  0	1594.0	247.8	 25
511	  0	48.5	9.0	 20
512	  0	1474.0	210.4	 25
513	  0	43.0	7.5	 25
514	  0	1585.8	161.5	 16
515	  0	45.0	6.7	 20
516	  0	1508.3	229.3	 20
517	  0	45.5	6.5	 16
518	  0	1521.3	187.9	 20
519	  0	42.3	7.5	 20
520	  0	1572.0	285.6	 20
521	  0	50.0	9.2	 25
522	  0	1552.0	306.4	 25
523	  0	44.5	7.9	 20
524	  0	1537.0	207.1	 25
525	  0	50.0	9.5	 25
526	  0	1532.5	180.7	 20
527	  0	47.0	8.2	 25
528	  0	1498.5	145.8	 20
529	  0	49.0	19.1	 25
530	  0	1511.0	221.4	 25
531	  0	43.3	6.1	 20
532	  0	1543.0	202.0	 25
533	  0	44.0	7.0	 20
534	  0	1548.3	114.4	 16
535	  0	43.5	7.4	 20
536	  0	1553.8	290.1	 20
537	  0	45.5	5.4	 16
538	  0	1636.5	205.0	 20
539	  0	49.3	9.3	 20
540	  0	1616.8	271.3	 20
541	  0	46.0	5.9	 25
542	  0	1495.0	360.1	 25
543	  0	45.3	6.6	 20
544	  0	1425.0	263.7	 25
545	  0	56.0	9.7	 25
546	  0	1474.5	220.3	 20
547	  0	53.0	8.7	 25
548	  0	1421.0	319.2	 25
549	  0	49.8	8.8	 20
550	  0	1611.0	283.3	 25
551	  0	48.5	8.7	 20
552	  0	1417.0	228.7	 25
553	  0	45.0	10.1	 20
554	  0	1434.0	139.5	 16
555	  0	45.0	6.3	 20
556	  0	1472.5	230.2	 20
557	  0	48.3	6.1	 16
558	  0	1544.3	149.5	 20
559	  0	45.0	9.2	 25
560	  0	1468.0	232.6	 20
561	  0	44.0	7.1	 25
562	  0	1409.0	256.0	 25
563	  0	45.3	5.7	 20
564	  0	1457.0	237.2	 25
565	  0	47.0	7.1	 25
566	  0	1624.3	127.5	 20
567	  0	49.0	9.8	 25
568	  0	1497.0	219.4	 25
569	  0	48.8	8.1	 20
570	  0	1421.0	188.1	 25
571	  0	45.0	7.2	 25
572	  0	1488.5	135.8	 16
573	  0	44.5	7.0	 20
574	  0	1539.3	305.6	 20
575	  0	46.8	10.0	 16
576	  0	1474.5	218.9	 20
577	  0	46.3	6.9	 16
578	  0	1436.5	156.1	 20
579	  0	46.0	8.4	 25
580	  0	1549.5	239.9	 20
581	  0	48.0	9.2	 25
582	  0	1523.0	266.6	 25
583	  0	47.0	5.8	 20
584	  0	1458.0	189.6	 25
585	  0	53.0	6.1	 25
586	  0	1508.5	163.1	 20
587	  0	49.0	8.0	 25
588	  0	1516.0	263.5	 25
589	  0	46.0	8.6	 20
590	  0	1424.0	194.3	 25
591	  0	49.0	10.5	 25
592	  0	1519.3	146.9	 16
593	  0	47.5	8.0	 20
594	  0	1458.8	257.9	 20
595	  0	46.3	7.3	 16
596	  0	1473.8	175.7	 20
597	  0	51.5	9.6	 20
598	  0	1484.8	356.6	 20
599	  0	51.0	9.0	 25
600	  0	1570.0	369.2	 25
601	  0	48.3	8.4	 20
602	  0	1527.0	257.9	 25
603	  0	45.3	8.3	 20
604	  0	1545.0	255.6	 25
605	  0	47.0	7.4	 25
606	  0	1500.8	196.5	 20
607	  0	50.0	9.8	 25
608	  0	1574.0	247.5	 25
609	  0	45.5	6.6	 20
610	  0	1591.0	229.0	 25
611	  0	49.3	7.4	 20
612	  0	1576.8	152.7	 16
613	  0	50.0	8.9	 20
614	  0	1541.0	190.3	 20
615	  0	46.3	7.8	 16
616	  0	1652.3	200.7	 20
617	  0	46.0	7.5	 25
618	  0	1646.8	338.4	 20
619	  0	51.0	8.7	 25
620	  0	1642.0	366.4	 25
621	  0	46.5	8.5	 20
622	  0	1617.0	291.6	 25
623	  0	44.0	6.3	 25
624	  0	1545.5	255.8	 20
625	  0	45.0	6.5	 25
626	  0	1590.5	223.0	 20
627	  0	45.0	9.7	 25
628	  0	1492.0	260.0	 25
629	  0	46.0	7.3	 20
630	  0	1519.5	219.7	 20
631	  0	48.0	8.2	 20
632	  0	1529.8	151.3	 16
633	  0	46.3	6.7	 20
634	  0	1765.0	309.5	 20
635	  0	37.5	3.9	 16
636	  0	52.3	8.8	 20
637	  0	1666.0	403.6	 25
638	  0	45.5	8.7	 20
639	  0	1840.0	357.1	 25
  0	  1	1898.3	399.5	 20
  1	  1	51.3	8.4	 16
  2	  1	1733.8	226.4	 20
  3	  1	49.0	11.0	 25
  4	  1	34.0	6.6	 20
  5	  1	111.0	12.5	 25
  6	  1	104.8	16.2	 20
  7	  1	92.0	13.7	 25
  8	  1	47.0	7.4	 25
  9	  1	58.5	13.3	 20
 10	  1	40.0	6.5	 25
 11	  1	38.0	6.1	 25
 12	  1	50.3	8.6	 20
 13	  1	47.0	9.5	 25
 14	  1	55.0	10.4	 25
 15	  1	40.0	6.8	 20
 16	  1	41.5	8.3	 20
 17	  1	41.0	3.9	 20
 18	  1	277.0	16.8	 16
 19	  1	52.3	10.4	 20
 20	  1	35.3	7.4	 20
 21	  1	42.3	6.6	 16
 22	  1	41.5	8.4	 20
 23	  1	38.0	6.6	 25
 24	  1	60.5	10.2	 20
 25	  1	47.0	8.8	 25
 26	  1	60.0	10.6	 25
 27	  1	69.0	10.1	 20
 28	  1	138.0	19.7	 25
 29	  1	83.0	7.3	 25
 30	  1	65.0	9.2	 20
 31	  1	78.0	13.6	 25
 32	  1	474.5	45.8	 20
 33	  1	81.0	27.3	 25
 34	  1	72.0	12.4	 25
 35	  1	114.0	18.0	 20
 36	  1	51.3	14.8	 20
 37	  1	69.3	9.6	 20
 38	  1	62.5	10.9	 16
 39	  1	2089.5	180.4	 20
 40	  1	45.3	7.7	 20
 41	  1	42.3	8.1	 16
 42	  1	153.0	28.9	 25
 43	  1	38.0	7.1	 25
 44	  1	37.0	5.2	 20
 45	  1	41.0	7.1	 25
 46	  1	38.0	6.5	 25
 47	  1	36.3	5.4	 20
 48	  1	44.0	11.4	 25
 49	  1	41.0	6.6	 25
 50	  1	43.0	7.1	 20
 51	  1	40.0	7.0	 25
 52	  1	41.0	6.9	 25
 53	  1	99.5	17.7	 20
 54	  1	60.0	10.9	 25
 55	  1	83.8	15.1	 16
 56	  1	46.0	7.4	 20
 57	  1	43.3	9.4	 20
 58	  1	40.8	7.1	 16
 59	  1	37.3	6.0	 20
 60	  1	107.0	14.6	 20
 61	  1	37.3	6.7	 20
 62	  1	49.0	7.0	 25
 63	  1	1633.0	341.3	 25
 64	  1	1770.8	364.4	 20
 65	  1	1621.0	306.5	 25
 66	  1	50.0	8.7	 25
 67	  1	41.0	6.6	 20
 68	  1	40.0	7.1	 25
 69	  1	47.0	8.0	 25
 70	  1	43.3	5.4	 20
 71	  1	40.0	6.3	 25
 72	  1	43.0	7.9	 25
 73	  1	40.0	8.3	 20
 74	  1	42.3	8.4	 20
 75	  1	39.3	4.5	 20
 76	  1	42.3	7.7	 16
 77	  1	39.5	7.7	 20
 78	  1	41.0	7.9	 20
 79	  1	44.3	8.3	 16
 80	  1	48.0	9.1	 20
 81	  1	43.0	6.0	 20
 82	  1	47.0	7.3	 25
 83	  1	47.0	8.2	 25
 84	  1	43.3	7.2	 20
 85	  1	40.0	8.1	 25
 86	  1	52.0	9.1	 25
 87	  1	1668.8	259.2	 20
 88	  1	1765.0	281.6	 25
 89	  1	1692.0	390.4	 25
 90	  1	52.3	9.2	 20
 91	  1	40.0	5.7	 25
 92	  1	1716.0	399.8	 25
 93	  1	47.5	8.7	 20
 94	  1	49.3	10.5	 20
 95	  1	42.3	6.6	 20
 96	  1	42.8	9.0	 16
 97	  1	40.0	6.9	 20
 98	  1	43.5	8.3	 20
 99	  1	43.0	7.2	 16
100	  1	43.0	9.1	 25
101	  1	44.0	7.3	 25
102	  1	41.3	8.1	 20
103	  1	35.0	6.5	 25
104	  1	44.0	6.9	 25
105	  1	41.0	10.3	 20
106	  1	43.0	7.4	 25
107	  1	44.0	5.8	 20
108	  1	46.0	8.6	 25
109	  1	39.0	7.6	 25
110	  1	38.5	7.2	 20
111	  1	72.0	10.4	 25
112	  1	1789.0	284.1	 25
113	  1	57.5	11.3	 16
114	  1	56.3	8.6	 20
115	  1	39.8	7.5	 20
116	  1	1694.8	113.9	 16
117	  1	52.0	11.3	 20
118	  1	51.3	8.0	 20
119	  1	51.5	9.4	 16
120	  1	1949.0	216.7	 25
121	  1	43.0	7.6	 25
122	  1	51.5	7.6	 20
123	  1	1670.0	319.8	 25
124	  1	1887.0	323.9	 25
125	  1	1713.0	272.8	 20
126	  1	49.0	9.4	 25
127	  1	38.0	5.7	 25
128	  1	34.0	5.3	 20
129	  1	53.0	7.6	 25
130	  1	137.0	18.0	 20
131	  1	692.0	69.9	 25
132	  1	117.0	18.9	 25
133	  1	40.3	5.9	 16
134	  1	1733.3	204.3	 20
135	  1	54.3	12.0	 20
136	  1	47.8	7.8	 16
137	  1	57.3	11.4	 20
138	  1	1904.8	399.7	 20
139	  1	42.0	3.7	 20
140	  1	49.0	6.5	 25
141	  1	1686.0	272.3	 25
142	  1	1820.8	295.9	 20
143	  1	1735.0	317.5	 25
144	  1	51.0	9.1	 25
145	  1	44.5	8.5	 20
146	  1	1990.0	71.9	 25
147	  1	1788.0	173.3	 25
148	  1	1814.8	181.7	 20
149	  1	1788.0	190.3	 25
150	  1	1878.0	510.6	 25
151	  1	37.0	5.6	 20
152	  1	51.8	8.0	 20
153	  1	61.3	11.1	 20
154	  1	1789.0	188.1	 16
155	  1	51.0	8.6	 20
156	  1	47.3	8.6	 16
157	  1	36.3	6.5	 20
158	  1	36.0	5.8	 25
159	  1	43.5	7.6	 20
160	  1	45.0	6.6	 25
161	  1	118.0	13.4	 25
162	  1	222.3	27.8	 20
163	  1	122.0	21.9	 25
164	  1	56.0	10.3	 25
165	  1	71.0	11.8	 20
166	  1	87.0	16.3	 25
167	  1	63.0	8.0	 25
168	  1	42.0	6.4	 20
169	  1	43.0	7.2	 25
170	  1	43.0	7.6	 25
171	  1	42.3	7.7	 16
172	  1	40.0	8.2	 20
173	  1	41.0	6.5	 20
174	  1	43.3	7.6	 16
175	  1	225.0	29.0	 20
176	  1	93.5	13.4	 20
177	  1	242.5	18.4	 16
178	  1	89.0	14.6	 25
179	  1	43.0	6.9	 20
180	  1	45.0	8.0	 25
181	  1	43.0	8.1	 25
182	  1	49.8	8.2	 20
183	  1	53.0	7.6	 25
184	  1	45.0	8.9	 25
185	  1	40.0	6.8	 20
186	  1	44.0	7.8	 25
187	  1	105.0	14.6	 25
188	  1	232.8	24.3	 20
189	  1	351.0	38.9	 25
190	  1	55.0	10.5	 25
191	  1	90.8	14.5	 16
192	  1	104.3	15.6	 20
193	  1	427.0	47.8	 20
194	  1	224.3	18.1	 16
195	  1	304.0	24.5	 20
196	  1	75.3	13.5	 20
197	  1	299.3	29.0	 20
198	  1	87.0	13.0	 25
199	  1	109.0	14.1	 25
200	  1	160.8	33.4	 20
201	  1	103.0	12.0	 25
202	  1	53.0	9.2	 25
203	  1	42.3	6.8	 20
204	  1	61.0	8.9	 25
205	  1	53.5	7.1	 20
206	  1	78.0	14.8	 25
207	  1	74.0	7.8	 25
208	  1	80.5	9.8	 20
209	  1	905.0	109.1	 25
210	  1	199.0	19.2	 20
211	  1	38.3	5.9	 16
212	  1	586.8	58.1	 20
213	  1	32.5	7.0	 20
214	  1	39.0	5.5	 16
215	  1	38.3	7.4	 20
216	  1	132.0	18.1	 20
217	  1	179.5	18.0	 20
218	  1	214.0	19.2	 25
219	  1	99.0	14.4	 25
220	  1	61.5	8.8	 20
221	  1	58.0	8.7	 25
222	  1	88.0	7.6	 25
223	  1	57.3	6.6	 20
224	  1	170.0	20.8	 25
225	  1	47.0	8.5	 25
226	  1	46.0	8.4	 20
227	  1	49.0	9.0	 25
228	  1	47.0	8.1	 20
229	  1	45.0	9.8	 25
230	  1	81.3	15.5	 20
231	  1	76.3	16.9	 16
232	  1	500.8	55.7	 20
233	  1	628.8	79.8	 20
234	  1	55.3	9.6	 16
235	  1	75.0	15.4	 20
236	  1	83.0	17.2	 25
237	  1	62.3	11.7	 20
238	  1	67.0	11.5	 25
239	  1	41.0	15.9	 25
240	  1	45.0	6.0	 20
241	  1	45.0	8.1	 25
242	  1	59.0	10.7	 25
243	  1	55.0	8.3	 20
244	  1	331.0	36.0	 25
245	  1	50.0	6.3	 25
246	  1	57.5	9.8	 20
247	  1	51.0	7.5	 25
248	  1	42.0	7.6	 25
249	  1	46.0	6.9	 16
250	  1	39.3	6.8	 20
251	  1	38.3	9.2	 20
252	  1	40.0	5.5	 16
253	  1	38.3	5.1	 20
254	  1	43.0	7.2	 16
255	  1	45.0	7.8	 25
256	  1	51.0	11.0	 25
257	  1	49.5	6.4	 20
258	  1	56.0	9.5	 25
259	  1	42.0	8.4	 25
260	  1	68.3	10.1	 20
261	  1	57.0	13.4	 25
262	  1	53.0	7.9	 25
263	  1	91.0	13.5	 20
264	  1	215.0	22.3	 25
265	  1	393.0	49.4	 25
266	  1	46.0	6.6	 20
267	  1	44.0	6.5	 25
268	  1	97.0	13.7	 20
269	  1	44.5	5.8	 16
270	  1	48.3	5.8	 20
271	  1	48.5	7.1	 20
272	  1	50.5	8.7	 16
273	  1	79.3	8.9	 20
274	  1	76.0	8.0	 20
275	  1	95.5	15.9	 20
276	  1	40.0	6.5	 25
277	  1	40.3	10.7	 20
278	  1	50.0	7.8	 25
279	  1	56.0	9.8	 25
280	  1	46.3	8.3	 20
281	  1	42.0	6.9	 25
282	  1	47.0	7.9	 25
283	  1	91.0	13.6	 20
284	  1	75.0	9.2	 25
285	  1	253.0	26.4	 25
286	  1	79.3	12.0	 20
287	  1	42.0	9.0	 25
288	  1	124.5	21.4	 20
289	  1	54.3	9.2	 16
290	  1	46.5	7.1	 20
291	  1	39.5	5.1	 20
292	  1	44.0	7.9	 16
293	  1	37.5	5.5	 20
294	  1	73.0	12.8	 25
295	  1	54.5	9.6	 20
296	  1	165.0	17.2	 25
297	  1	58.0	7.5	 25
298	  1	56.0	8.3	 20
299	  1	47.0	7.2	 25
300	  1	51.0	11.0	 25
301	  1	428.8	46.6	 20
302	  1	78.0	9.9	 25
303	  1	42.0	5.7	 20
304	  1	1219.0	190.7	 25
305	  1	44.0	6.7	 25
306	  1	47.0	8.5	 20
307	  1	45.3	8.4	 20
308	  1	54.3	10.0	 20
309	  1	61.5	11.6	 16
310	  1	51.5	9.3	 20
311	  1	49.3	6.3	 20
312	  1	61.3	6.0	 16
313	  1	61.3	8.0	 20
314	  1	91.0	13.5	 25
315	  1	148.8	16.9	 20
316	  1	83.0	14.5	 25
317	  1	42.0	8.2	 25
318	  1	50.3	7.6	 20
319	  1	49.0	7.9	 25
320	  1	68.0	14.3	 25
321	  1	94.5	15.3	 20
322	  1	53.0	6.2	 25
323	  1	111.0	12.9	 25
324	  1	52.8	11.3	 20
325	  1	65.0	7.9	 25
326	  1	46.3	5.8	 16
327	  1	47.8	8.9	 20
328	  1	46.5	7.6	 20
329	  1	43.3	5.1	 16
330	  1	49.5	8.6	 20
331	  1	48.0	8.5	 20
332	  1	63.3	8.2	 16
333	  1	47.0	7.3	 25
334	  1	58.0	10.3	 25
335	  1	104.8	16.5	 20
336	  1	47.0	6.7	 25
337	  1	53.0	5.8	 25
338	  1	67.8	11.4	 20
339	  1	64.0	10.7	 25
340	  1	54.0	10.7	 25
341	  1	49.5	8.4	 20
342	  1	65.0	10.4	 25
343	  1	71.0	12.7	 25
344	  1	46.8	7.1	 20
345	  1	56.0	10.7	 25
346	  1	78.3	17.1	 20
347	  1	46.0	8.9	 16
348	  1	129.8	27.6	 20
349	  1	45.5	9.1	 20
350	  1	46.3	8.3	 16
351	  1	48.0	11.1	 20
352	  1	45.5	9.9	 20
353	  1	55.0	7.9	 25
354	  1	43.0	9.0	 25
355	  1	96.0	15.0	 20
356	  1	61.0	11.4	 25
357	  1	43.0	7.3	 25
358	  1	46.0	6.0	 20
359	  1	50.0	7.8	 25
360	  1	141.0	20.8	 25
361	  1	44.0	6.2	 20
362	  1	42.0	6.8	 25
363	  1	63.0	10.4	 25
364	  1	63.3	7.4	 20
365	  1	42.3	6.2	 20
366	  1	178.3	23.1	 20
367	  1	103.3	12.3	 16
368	  1	89.0	12.3	 20
369	  1	45.0	7.2	 20
370	  1	43.5	8.7	 16
371	  1	37.5	6.0	 20
372	  1	56.0	9.9	 25
373	  1	53.3	9.7	 20
374	  1	88.0	13.7	 25
375	  1	92.0	12.8	 20
376	  1	81.0	12.0	 25
377	  1	67.0	11.4	 25
378	  1	50.0	8.6	 20
379	  1	154.0	28.2	 25
380	  1	136.0	17.0	 25
381	  1	112.3	11.2	 20
382	  1	91.0	12.2	 25
383	  1	64.0	7.9	 25
384	  1	302.3	59.6	 20
385	  1	363.5	21.4	 20
386	  1	86.0	14.4	 20
387	  1	44.5	7.5	 16
388	  1	40.5	6.4	 20
389	  1	47.0	7.9	 20
390	  1	41.5	8.3	 16
391	  1	41.0	7.8	 25
392	  1	42.0	7.6	 25
393	  1	40.3	6.7	 20
394	  1	45.0	4.9	 25
395	  1	51.0	8.9	 25
396	  1	40.3	5.7	 20
397	  1	39.0	7.2	 25
398	  1	45.0	7.4	 25
399	  1	234.5	27.8	 20
400	  1	204.0	19.0	 25
401	  1	744.3	64.9	 20
402	  1	1304.0	181.3	 25
403	  1	52.0	7.8	 25
404	  1	549.0	37.7	 16
405	  1	63.3	12.0	 20
406	  1	49.3	7.6	 20
407	  1	40.0	6.4	 16
408	  1	45.3	8.8	 20
409	  1	43.3	7.2	 20
410	  1	41.0	7.6	 16
411	  1	78.0	12.6	 25
412	  1	59.0	8.2	 25
413	  1	62.5	10.0	 20
414	  1	46.0	8.0	 25
415	  1	55.0	8.7	 25
416	  1	58.3	7.1	 20
417	  1	58.0	8.3	 25
418	  1	44.0	7.1	 25
419	  1	42.0	7.3	 20
420	  1	44.0	7.5	 25
421	  1	43.0	6.6	 25
422	  1	325.0	62.8	 20
423	  1	41.0	7.1	 20
424	  1	36.0	6.7	 20
425	  1	504.0	54.6	 16
426	  1	34.3	6.7	 20
427	  1	44.3	7.7	 16
428	  1	35.3	6.3	 20
429	  1	46.5	8.2	 20
430	  1	45.0	8.1	 20
431	  1	43.0	6.1	 25
432	  1	40.0	6.8	 25
433	  1	47.0	22.9	 20
434	  1	197.0	25.5	 25
435	  1	177.0	37.2	 25
436	  1	56.3	8.1	 20
437	  1	45.0	7.8	 25
438	  1	41.0	6.6	 25
439	  1	45.8	10.7	 20
440	  1	63.0	8.6	 25
441	  1	126.0	22.0	 25
442	  1	122.5	17.3	 20
443	  1	37.3	6.0	 20
444	  1	55.0	13.2	 20
445	  1	348.0	21.0	 16
446	  1	116.0	14.6	 20
447	  1	1300.0	283.6	 20
448	  1	55.3	7.3	 16
449	  1	53.0	11.6	 25
450	  1	47.3	6.9	 20
451	  1	42.0	6.2	 25
452	  1	48.0	10.3	 25
453	  1	57.0	8.1	 20
454	  1	67.0	12.3	 25
455	  1	75.0	12.9	 25
456	  1	150.0	20.0	 20
457	  1	43.0	7.4	 25
458	  1	58.0	10.9	 25
459	  1	59.3	9.9	 20
460	  1	41.0	7.5	 25
461	  1	52.0	8.7	 25
462	  1	115.0	12.4	 16
463	  1	252.3	23.0	 20
464	  1	140.0	18.6	 20
465	  1	255.0	28.1	 16
466	  1	1608.0	145.1	 20
467	  1	61.3	9.4	 20
468	  1	49.3	7.0	 16
469	  1	41.0	6.7	 25
470	  1	44.0	7.1	 25
471	  1	69.0	10.4	 20
472	  1	43.0	8.3	 25
473	  1	45.0	7.5	 25
474	  1	81.3	10.7	 20
475	  1	52.0	9.0	 25
476	  1	39.0	5.9	 20
477	  1	40.0	7.6	 25
478	  1	37.0	7.4	 25
479	  1	43.0	8.3	 20
480	  1	52.0	10.6	 25
481	  1	56.0	9.5	 25
482	  1	45.3	5.8	 16
483	  1	77.3	12.7	 20
484	  1	888.0	77.9	 20
485	  1	70.0	8.4	 16
486	  1	283.0	26.1	 20
487	  1	184.3	18.0	 20
488	  1	139.3	19.2	 20
489	  1	45.0	7.7	 25
490	  1	49.0	8.3	 25
491	  1	105.3	14.0	 20
492	  1	140.0	19.5	 25
493	  1	41.0	5.7	 25
494	  1	44.3	7.1	 20
495	  1	57.0	9.8	 25
496	  1	89.0	16.3	 25
497	  1	55.3	8.6	 20
498	  1	60.0	11.9	 25
499	  1	90.8	16.9	 20
500	  1	83.0	13.9	 25
501	  1	50.8	7.6	 20
502	  1	47.8	10.5	 16
503	  1	52.0	8.5	 20
504	  1	682.0	73.9	 20
505	  1	88.8	10.6	 16
506	  1	190.8	23.6	 20
507	  1	49.0	8.1	 20
508	  1	44.3	8.6	 20
509	  1	41.0	6.7	 25
510	  1	50.0	7.6	 25
511	  1	42.5	8.0	 20
512	  1	64.0	11.6	 25
513	  1	40.0	6.7	 25
514	  1	41.3	4.5	 20
515	  1	39.0	6.4	 25
516	  1	41.0	7.4	 25
517	  1	36.3	6.2	 20
518	  1	42.0	7.8	 25
519	  1	42.0	7.2	 25
520	  1	36.3	6.6	 16
521	  1	60.0	9.2	 20
522	  1	143.8	23.8	 20
523	  1	40.5	5.9	 16
524	  1	40.3	6.0	 20
525	  1	40.8	8.1	 16
526	  1	44.0	10.4	 20
527	  1	82.0	12.2	 25
528	  1	47.0	7.3	 20
529	  1	40.0	6.8	 25
530	  1	43.0	8.9	 25
531	  1	41.3	6.9	 20
532	  1	43.0	8.9	 25
533	  1	38.0	6.7	 25
534	  1	39.3	7.1	 20
535	  1	49.0	7.7	 25
536	  1	40.0	7.1	 25
537	  1	86.3	10.5	 20
538	  1	65.0	7.7	 25
539	  1	64.0	10.2	 25
540	  1	44.3	7.8	 16
541	  1	42.0	7.7	 20
542	  1	42.8	5.9	 20
543	  1	45.5	7.8	 16
544	  1	52.3	9.2	 20
545	  1	53.5	8.2	 20
546	  1	109.3	15.7	 20
547	  1	1509.0	135.7	 25
548	  1	1491.8	136.7	 20
549	  1	973.0	91.5	 25
550	  1	49.0	9.3	 25
551	  1	66.3	10.1	 20
552	  1	62.0	11.0	 25
553	  1	45.0	7.4	 25
554	  1	46.8	9.8	 20
555	  1	43.0	5.6	 25
556	  1	40.0	6.8	 25
557	  1	38.8	7.5	 20
558	  1	40.0	5.5	 25
559	  1	51.3	10.0	 20
560	  1	83.3	10.4	 16
561	  1	42.0	6.4	 20
562	  1	80.0	15.5	 20
563	  1	43.5	6.4	 16
564	  1	58.8	9.9	 20
565	  1	64.8	11.5	 20
566	  1	116.3	14.2	 20
567	  1	265.0	27.2	 25
568	  1	67.0	11.3	 25
569	  1	102.0	9.8	 20
570	  1	326.0	26.5	 25
571	  1	871.0	123.2	 25
572	  1	49.3	7.7	 20
573	  1	90.0	10.4	 25
574	  1	49.5	9.5	 20
575	  1	41.0	6.3	 25
576	  1	46.0	7.4	 25
577	  1	51.3	8.1	 20
578	  1	105.0	16.8	 25
579	  1	63.3	9.0	 20
580	  1	241.0	22.1	 16
581	  1	67.5	11.8	 20
582	  1	130.5	16.5	 20
583	  1	126.0	18.5	 16
584	  1	45.0	9.5	 20
585	  1	272.0	54.0	 25
586	  1	177.3	20.7	 20
587	  1	88.0	9.4	 25
588	  1	41.0	7.1	 25
589	  1	42.5	6.3	 20
590	  1	40.0	5.9	 25
591	  1	57.0	9.0	 25
592	  1	235.0	23.5	 20
593	  1	101.0	15.4	 25
594	  1	72.0	9.9	 25
595	  1	78.5	28.1	 20
596	  1	45.0	5.8	 25
597	  1	110.8	14.9	 20
598	  1	57.3	7.6	 20
599	  1	57.0	7.0	 20
600	  1	56.3	8.2	 16
601	  1	48.3	10.1	 20
602	  1	87.0	12.0	 20
603	  1	64.3	8.4	 16
604	  1	50.0	7.7	 25
605	  1	42.0	7.7	 25
606	  1	168.3	16.9	 20
607	  1	111.0	12.2	 25
608	  1	78.0	13.6	 25
609	  1	73.5	9.6	 20
610	  1	107.0	16.5	 25
611	  1	41.0	7.4	 25
612	  1	49.3	8.7	 20
613	  1	53.0	9.3	 25
614	  1	45.0	10.0	 25
615	  1	52.0	5.6	 20
616	  1	58.0	8.8	 25
617	  1	107.8	10.4	 20
618	  1	102.3	12.3	 16
619	  1	160.8	19.4	 20
620	  1	981.0	78.0	 20
621	  1	313.0	32.7	 16
622	  1	131.3	14.3	 20
623	  1	82.3	13.2	 16
624	  1	597.0	70.2	 25
625	  1	609.0	80.3	 25
626	  1	56.3	8.0	 20
627	  1	39.0	6.2	 25
628	  1	38.0	6.0	 25
629	  1	88.5	9.7	 20
630	  1	93.0	12.3	 25
631	  1	46.0	9.8	 25
632	  1	42.8	7.0	 20
633	  1	54.0	9.4	 25
634	  1	87.0	17.6	 25
635	  1	37.3	6.8	 20
636	  1	1685.0	239.4	 25
637	  1	53.3	11.8	 20
638	  1	1622.0	178.4	 16
639	  1	46.3	6.3	 20
  0	  2	48.0	8.8	 25
  1	  2	1729.3	259.0	 20
  2	  2	51.0	8.7	 25
  3	  2	1784.5	235.5	 16
  4	  2	33.3	6.0	 20
  5	  2	180.8	32.6	 20
  6	  2	117.3	10.2	 16
  7	  2	175.0	22.8	 20
  8	  2	44.5	7.0	 20
  9	  2	80.8	9.7	 16
 10	  2	43.0	8.3	 25
 11	  2	40.0	6.6	 25
 12	  2	37.5	8.0	 20
 13	  2	46.0	6.2	 25
 14	  2	71.0	11.3	 25
 15	  2	38.3	7.8	 20
 16	  2	39.0	7.4	 25
 17	  2	45.0	7.6	 25
 18	  2	203.8	21.3	 20
 19	  2	51.0	8.9	 25
 20	  2	41.0	8.1	 25
 21	  2	46.0	8.1	 20
 22	  2	39.0	5.5	 25
 23	  2	35.8	8.2	 20
 24	  2	42.0	5.2	 16
 25	  2	42.0	7.7	 20
 26	  2	48.0	10.5	 20
 27	  2	88.3	14.4	 16
 28	  2	194.8	24.8	 20
 29	  2	63.0	7.9	 20
 30	  2	56.0	10.1	 25
 31	  2	58.0	15.4	 25
 32	  2	620.5	34.6	 20
 33	  2	77.0	18.5	 25
 34	  2	42.0	5.5	 25
 35	  2	60.3	9.6	 20
 36	  2	53.0	9.5	 25
 37	  2	115.0	15.4	 25
 38	  2	45.3	6.1	 20
 39	  2	1056.0	162.4	 25
 40	  2	41.0	6.3	 25
 41	  2	38.0	6.6	 20
 42	  2	48.0	8.6	 20
 43	  2	41.0	7.7	 20
 44	  2	40.3	6.5	 16
 45	  2	33.3	6.2	 20
 46	  2	34.8	8.8	 20
 47	  2	34.3	5.6	 16
 48	  2	40.5	7.2	 20
 49	  2	38.0	8.6	 25
 50	  2	40.0	8.1	 20
 51	  2	41.0	6.4	 25
 52	  2	37.0	6.1	 20
 53	  2	55.0	11.4	 25
 54	  2	52.0	8.8	 25
 55	  2	66.0	10.0	 20
 56	  2	41.0	6.6	 25
 57	  2	40.0	6.6	 25
 58	  2	38.3	6.8	 20
 59	  2	39.0	7.6	 25
 60	  2	63.0	11.7	 25
 61	  2	36.3	6.2	 16
 62	  2	1616.5	195.0	 20
 63	  2	47.0	8.1	 20
 64	  2	47.3	5.8	 16
 65	  2	46.0	7.2	 20
 66	  2	1621.3	312.9	 20
 67	  2	43.0	9.5	 16
 68	  2	44.0	6.0	 25
 69	  2	45.0	9.5	 25
 70	  2	52.0	9.7	 20
 71	  2	48.0	7.1	 25
 72	  2	45.0	7.8	 25
 73	  2	36.3	7.3	 20
 74	  2	51.0	8.8	 25
 75	  2	49.0	8.6	 25
 76	  2	48.3	6.9	 20
 77	  2	44.0	6.1	 25
 78	  2	43.3	6.9	 20
 79	  2	35.0	5.8	 25
 80	  2	43.0	6.3	 25
 81	  2	47.5	6.5	 16
 82	  2	46.0	6.8	 20
 83	  2	47.3	9.0	 20
 84	  2	45.3	6.4	 16
 85	  2	42.5	8.1	 20
 86	  2	1653.3	356.9	 20
 87	  2	47.0	8.1	 20
 88	  2	50.0	12.7	 25
 89	  2	46.0	7.4	 25
 90	  2	1641.5	387.5	 20
 91	  2	44.0	7.0	 25
 92	  2	1697.0	412.5	 25
 93	  2	53.3	9.3	 20
 94	  2	52.0	8.5	 25
 95	  2	50.0	9.8	 25
 96	  2	47.5	8.4	 20
 97	  2	37.0	5.4	 25
 98	  2	44.0	5.9	 25
 99	  2	42.3	7.2	 20
100	  2	45.0	6.0	 20
101	  2	45.8	6.9	 16
102	  2	46.0	6.8	 20
103	  2	36.5	6.3	 20
104	  2	48.5	8.7	 16
105	  2	47.3	8.4	 20
106	  2	46.3	7.8	 20
107	  2	46.0	8.6	 20
108	  2	45.0	7.3	 25
109	  2	33.0	5.0	 25
110	  2	35.8	7.8	 20
111	  2	53.0	6.9	 25
112	  2	375.0	96.2	 25
113	  2	58.0	7.2	 20
114	  2	97.0	23.1	 25
115	  2	40.0	7.7	 25
116	  2	1677.3	121.4	 20
117	  2	51.0	8.7	 25
118	  2	53.0	8.7	 25
119	  2	56.0	9.7	 20
120	  2	1905.0	230.0	 20
121	  2	46.0	5.4	 20
122	  2	1704.0	190.4	 16
123	  2	47.3	6.5	 20
124	  2	50.3	10.6	 20
125	  2	55.5	7.4	 16
126	  2	1771.0	445.3	 25
127	  2	44.3	12.6	 20
128	  2	38.0	7.1	 25
129	  2	60.0	7.2	 25
130	  2	140.0	14.8	 20
131	  2	288.0	48.1	 25
132	  2	183.0	28.3	 25
133	  2	40.0	10.8	 20
134	  2	1643.0	203.9	 25
135	  2	49.0	6.4	 25
136	  2	47.5	8.4	 20
137	  2	51.0	7.5	 25
138	  2	1917.0	387.6	 25
139	  2	41.3	5.7	 16
140	  2	1753.0	296.3	 20
141	  2	57.3	9.0	 20
142	  2	52.0	7.6	 16
143	  2	54.3	8.0	 20
144	  2	1862.8	498.8	 20
145	  2	47.3	7.8	 16
146	  2	1765.0	335.8	 25
147	  2	55.0	9.9	 25
148	  2	51.5	7.6	 20
149	  2	47.0	7.8	 25
150	  2	46.3	7.4	 20
151	  2	40.0	7.1	 25
152	  2	60.0	11.5	 25
153	  2	1919.3	112.6	 20
154	  2	1998.0	53.0	 25
155	  2	1804.0	381.7	 25
156	  2	50.0	6.5	 20
157	  2	38.0	7.2	 25
158	  2	40.3	10.4	 20
159	  2	40.0	7.8	 16
160	  2	47.5	6.5	 20
161	  2	126.8	25.2	 20
162	  2	268.8	22.7	 16
163	  2	56.0	7.6	 20
164	  2	58.0	8.4	 20
165	  2	63.5	7.5	 20
166	  2	66.0	13.1	 25
167	  2	45.0	7.8	 25
168	  2	43.0	8.0	 20
169	  2	42.0	7.1	 25
170	  2	40.0	7.7	 25
171	  2	49.0	10.3	 20
172	  2	36.0	5.7	 25
173	  2	38.0	7.3	 25
174	  2	38.8	8.2	 20
175	  2	105.0	12.0	 25
176	  2	61.3	10.4	 20
177	  2	75.0	11.7	 25
178	  2	61.0	7.6	 20
179	  2	43.5	7.7	 16
180	  2	39.3	7.4	 20
181	  2	39.3	4.7	 20
182	  2	42.0	5.6	 16
183	  2	46.0	6.9	 20
184	  2	37.0	5.3	 25
185	  2	44.3	7.8	 20
186	  2	40.0	6.9	 25
187	  2	80.0	10.2	 25
188	  2	129.5	19.8	 20
189	  2	269.0	26.8	 25
190	  2	55.0	8.7	 25
191	  2	88.3	13.8	 20
192	  2	59.0	7.3	 25
193	  2	216.0	76.9	 25
194	  2	570.3	53.0	 20
195	  2	123.0	16.9	 25
196	  2	86.0	12.5	 25
197	  2	313.3	20.6	 16
198	  2	64.3	9.5	 20
199	  2	105.3	13.3	 16
200	  2	99.3	11.1	 20
201	  2	101.3	13.7	 20
202	  2	45.5	6.9	 16
203	  2	45.0	7.4	 20
204	  2	55.0	8.1	 25
205	  2	46.0	7.4	 20
206	  2	67.0	10.1	 25
207	  2	61.0	10.1	 25
208	  2	72.0	11.2	 20
209	  2	299.0	34.8	 25
210	  2	312.0	32.1	 25
211	  2	37.5	7.3	 20
212	  2	356.0	56.8	 25
213	  2	31.0	4.2	 25
214	  2	44.5	10.2	 20
215	  2	35.0	5.4	 25
216	  2	154.0	19.4	 25
217	  2	151.3	16.1	 16
218	  2	230.8	29.7	 20
219	  2	120.0	15.9	 20
220	  2	68.5	12.1	 16
221	  2	65.0	13.1	 20
222	  2	115.5	15.5	 20
223	  2	56.3	10.3	 20
224	  2	159.0	34.0	 25
225	  2	46.3	10.0	 20
226	  2	40.0	6.0	 25
227	  2	43.0	8.0	 25
228	  2	40.5	7.1	 20
229	  2	42.0	8.0	 25
230	  2	48.0	7.5	 25
231	  2	57.0	9.7	 20
232	  2	171.0	23.5	 25
233	  2	152.0	21.6	 25
234	  2	36.3	4.9	 20
235	  2	42.0	7.9	 25
236	  2	48.3	8.9	 20
237	  2	42.0	7.9	 16
238	  2	42.0	7.6	 20
239	  2	43.3	7.5	 20
240	  2	39.5	6.3	 16
241	  2	39.5	6.4	 20
242	  2	54.0	8.9	 25
243	  2	45.5	6.5	 20
244	  2	70.0	11.7	 25
245	  2	50.0	10.4	 25
246	  2	67.0	18.4	 20
247	  2	39.0	6.6	 25
248	  2	41.3	8.5	 20
249	  2	37.0	5.9	 25
250	  2	37.0	6.6	 25
251	  2	40.3	7.7	 20
252	  2	36.0	6.4	 25
253	  2	43.0	7.2	 25
254	  2	41.0	7.5	 20
255	  2	38.0	5.9	 20
256	  2	47.3	7.5	 20
257	  2	45.0	6.2	 16
258	  2	48.3	9.6	 20
259	  2	45.3	8.5	 20
260	  2	45.0	9.7	 16
261	  2	43.0	7.3	 20
262	  2	52.0	9.0	 25
263	  2	87.3	12.2	 20
264	  2	358.0	55.3	 25
265	  2	269.0	45.2	 25
266	  2	40.5	7.1	 20
267	  2	43.0	8.4	 25
268	  2	65.0	10.8	 25
269	  2	37.8	5.9	 20
270	  2	37.0	7.6	 25
271	  2	44.0	9.9	 25
272	  2	38.0	7.4	 20
273	  2	58.0	10.6	 25
274	  2	92.0	15.7	 20
275	  2	77.3	11.9	 20
276	  2	41.3	6.1	 20
277	  2	37.3	5.7	 16
278	  2	56.3	7.9	 20
279	  2	65.3	11.2	 20
280	  2	44.3	9.1	 16
281	  2	39.0	8.9	 25
282	  2	48.0	6.3	 25
283	  2	104.8	16.5	 20
284	  2	88.0	11.0	 25
285	  2	127.0	20.6	 25
286	  2	89.5	17.4	 20
287	  2	46.0	6.3	 25
288	  2	79.0	8.9	 25
289	  2	55.3	9.6	 20
290	  2	58.0	11.1	 25
291	  2	39.0	7.0	 25
292	  2	45.3	7.6	 20
293	  2	37.0	6.0	 25
294	  2	50.3	13.5	 20
295	  2	80.5	14.6	 16
296	  2	338.0	34.4	 20
297	  2	62.0	10.7	 20
298	  2	45.3	7.2	 16
299	  2	50.0	8.7	 20
300	  2	41.8	5.5	 16
301	  2	217.0	33.8	 25
302	  2	136.0	19.5	 25
303	  2	44.3	8.8	 20
304	  2	151.0	27.0	 25
305	  2	38.0	6.7	 25
306	  2	46.5	10.3	 20
307	  2	44.0	8.3	 25
308	  2	40.0	5.9	 25
309	  2	40.0	6.0	 20
310	  2	51.0	9.1	 25
311	  2	43.0	8.2	 25
312	  2	57.3	8.4	 20
313	  2	59.0	11.2	 25
314	  2	76.3	10.0	 20
315	  2	62.5	9.3	 16
316	  2	57.3	8.9	 20
317	  2	36.8	6.2	 20
318	  2	37.0	5.3	 16
319	  2	77.3	15.9	 20
320	  2	49.0	6.3	 25
321	  2	110.0	14.3	 20
322	  2	56.0	9.7	 25
323	  2	127.3	18.8	 20
324	  2	66.0	11.7	 25
325	  2	70.0	9.3	 25
326	  2	64.3	10.5	 20
327	  2	42.0	6.2	 25
328	  2	39.0	7.6	 25
329	  2	53.0	9.2	 20
330	  2	43.0	7.0	 25
331	  2	41.0	6.2	 25
332	  2	38.0	6.0	 20
333	  2	50.0	9.2	 20
334	  2	37.3	5.1	 20
335	  2	40.0	5.5	 16
336	  2	47.0	7.5	 20
337	  2	40.5	5.8	 20
338	  2	43.0	7.9	 16
339	  2	47.0	7.5	 25
340	  2	51.0	8.4	 25
341	  2	51.8	8.5	 20
342	  2	40.0	5.1	 25
343	  2	51.0	10.6	 25
344	  2	46.0	8.0	 20
345	  2	43.0	7.5	 25
346	  2	52.0	9.8	 25
347	  2	43.0	7.9	 20
348	  2	53.0	10.1	 25
349	  2	47.3	6.9	 20
350	  2	44.0	8.2	 25
351	  2	43.0	7.7	 25
352	  2	41.3	7.7	 16
353	  2	42.3	7.0	 20
354	  2	43.5	8.9	 20
355	  2	55.3	7.6	 16
356	  2	42.3	7.2	 20
357	  2	40.0	6.7	 20
358	  2	48.0	6.6	 16
359	  2	58.0	9.4	 25
360	  2	80.0	14.4	 25
361	  2	41.5	8.4	 20
362	  2	37.0	6.8	 25
363	  2	58.0	9.2	 25
364	  2	63.3	7.8	 20
365	  2	46.0	7.3	 25
366	  2	103.0	13.1	 25
367	  2	48.3	8.7	 20
368	  2	65.0	12.1	 25
369	  2	43.0	8.6	 25
370	  2	43.5	6.2	 20
371	  2	39.0	7.3	 25
372	  2	46.0	8.3	 16
373	  2	64.5	9.6	 20
374	  2	101.3	11.5	 20
375	  2	113.3	18.2	 16
376	  2	57.3	10.7	 20
377	  2	66.0	7.6	 20
378	  2	66.0	12.6	 20
379	  2	69.0	9.7	 25
380	  2	178.0	19.5	 25
381	  2	143.3	25.0	 20
382	  2	95.0	16.5	 25
383	  2	60.0	10.3	 25
384	  2	283.3	30.4	 20
385	  2	123.0	18.6	 25
386	  2	43.0	6.9	 25
387	  2	38.3	7.4	 20
388	  2	42.0	5.9	 25
389	  2	44.0	7.4	 25
390	  2	46.3	9.8	 20
391	  2	40.5	7.0	 20
392	  2	37.3	5.6	 20
393	  2	45.5	9.4	 16
394	  2	41.3	9.4	 20
395	  2	42.3	6.0	 20
396	  2	37.3	7.9	 16
397	  2	39.0	6.8	 20
398	  2	45.3	7.5	 20
399	  2	117.0	18.9	 25
400	  2	428.0	63.1	 25
401	  2	956.0	69.7	 20
402	  2	221.0	28.3	 25
403	  2	67.0	7.6	 25
404	  2	122.8	16.8	 20
405	  2	42.0	7.2	 25
406	  2	50.0	7.7	 25
407	  2	48.5	8.2	 20
408	  2	59.0	9.0	 25
409	  2	39.0	4.7	 25
410	  2	36.0	5.2	 20
411	  2	45.5	6.7	 20
412	  2	47.0	7.8	 20
413	  2	67.0	9.5	 16
414	  2	39.3	7.5	 20
415	  2	45.0	9.0	 20
416	  2	62.3	10.0	 16
417	  2	47.0	7.7	 25
418	  2	41.0	7.2	 25
419	  2	38.3	6.7	 20
420	  2	42.0	6.9	 25
421	  2	41.0	6.0	 20
422	  2	62.0	10.7	 25
423	  2	38.0	5.5	 25
424	  2	36.3	5.7	 20
425	  2	305.0	43.1	 25
426	  2	34.0	5.5	 25
427	  2	39.8	8.5	 20
428	  2	38.0	7.6	 25
429	  2	49.0	7.9	 25
430	  2	44.0	7.9	 16
431	  2	41.0	6.9	 20
432	  2	40.8	7.6	 20
433	  2	47.5	9.3	 16
434	  2	56.0	10.3	 20
435	  2	41.3	6.2	 20
436	  2	51.3	7.3	 20
437	  2	39.0	4.4	 25
438	  2	39.0	7.6	 25
439	  2	51.5	16.4	 20
440	  2	58.0	10.0	 25
441	  2	68.0	12.9	 25
442	  2	64.3	10.3	 20
443	  2	45.0	7.0	 25
444	  2	58.0	9.6	 25
445	  2	190.0	17.6	 20
446	  2	55.0	9.9	 25
447	  2	289.5	31.2	 20
448	  2	64.0	11.3	 25
449	  2	55.0	9.7	 20
450	  2	46.3	9.1	 16
451	  2	38.3	7.9	 20
452	  2	43.5	6.8	 20
453	  2	46.0	6.7	 16
454	  2	58.8	10.0	 20
455	  2	89.5	12.5	 20
456	  2	42.3	6.2	 20
457	  2	42.0	5.8	 25
458	  2	38.0	7.8	 25
459	  2	34.3	5.7	 20
460	  2	42.0	6.8	 25
461	  2	43.0	5.8	 25
462	  2	181.3	22.1	 20
463	  2	66.0	10.4	 25
464	  2	57.0	11.4	 25
465	  2	137.5	19.6	 20
466	  2	492.0	73.4	 25
467	  2	45.0	7.2	 25
468	  2	48.0	9.6	 20
469	  2	41.0	8.4	 20
470	  2	55.0	8.8	 16
471	  2	49.3	6.5	 20
472	  2	42.0	8.1	 20
473	  2	46.5	10.6	 16
474	  2	49.0	10.4	 20
475	  2	43.0	8.3	 25
476	  2	38.5	5.5	 20
477	  2	36.0	5.1	 25
478	  2	38.0	5.4	 25
479	  2	41.5	6.2	 20
480	  2	44.0	7.3	 25
481	  2	41.0	6.0	 25
482	  2	44.5	8.7	 20
483	  2	49.0	7.2	 25
484	  2	142.0	21.3	 25
485	  2	59.5	10.3	 20
486	  2	294.0	29.9	 25
487	  2	381.0	32.6	 25
488	  2	124.8	16.2	 16
489	  2	42.5	9.6	 20
490	  2	52.3	8.6	 20
491	  2	44.3	7.9	 16
492	  2	56.3	8.5	 20
493	  2	39.8	8.4	 20
494	  2	42.0	9.2	 16
495	  2	59.0	10.4	 25
496	  2	42.5	6.4	 20
497	  2	47.0	8.5	 25
498	  2	50.0	8.1	 25
499	  2	61.0	10.8	 20
500	  2	61.0	10.7	 25
501	  2	44.0	9.5	 25
502	  2	44.3	27.2	 20
503	  2	54.0	9.3	 25
504	  2	169.0	25.7	 25
505	  2	47.3	5.1	 20
506	  2	99.0	15.5	 25
507	  2	41.0	5.9	 25
508	  2	50.3	11.4	 16
509	  2	41.0	6.2	 20
510	  2	47.0	8.3	 20
511	  2	39.0	4.7	 16
512	  2	46.0	6.1	 20
513	  2	37.5	6.9	 20
514	  2	37.0	6.0	 20
515	  2	40.0	7.6	 25
516	  2	38.0	5.4	 25
517	  2	38.5	8.2	 20
518	  2	43.0	11.0	 25
519	  2	44.5	8.2	 20
520	  2	40.0	7.6	 25
521	  2	40.0	6.4	 25
522	  2	53.3	10.1	 20
523	  2	40.0	7.1	 25
524	  2	47.0	8.4	 25
525	  2	38.3	5.8	 20
526	  2	42.0	6.3	 25
527	  2	136.5	21.8	 20
528	  2	39.3	6.9	 16
529	  2	38.0	4.9	 20
530	  2	42.0	7.4	 20
531	  2	40.5	4.0	 16
532	  2	35.3	5.1	 20
533	  2	39.0	7.4	 25
534	  2	40.3	8.7	 20
535	  2	42.0	7.1	 25
536	  2	48.0	8.0	 25
537	  2	106.0	14.7	 20
538	  2	46.0	6.9	 25
539	  2	52.0	7.7	 25
540	  2	44.8	8.6	 20
541	  2	51.0	10.5	 25
542	  2	47.0	18.0	 25
543	  2	44.0	7.0	 20
544	  2	51.0	8.3	 25
545	  2	45.0	10.6	 20
546	  2	54.5	9.7	 20
547	  2	281.0	23.9	 20
548	  2	780.5	45.9	 16
549	  2	276.5	21.2	 20
550	  2	52.5	7.2	 20
551	  2	60.8	8.5	 16
552	  2	45.0	7.6	 20
553	  2	42.0	6.4	 25
554	  2	43.8	7.8	 20
555	  2	42.0	8.1	 25
556	  2	38.0	7.9	 25
557	  2	42.3	8.9	 20
558	  2	44.0	8.7	 25
559	  2	42.0	6.5	 25
560	  2	98.5	20.2	 20
561	  2	40.0	5.9	 25
562	  2	43.0	7.9	 25
563	  2	40.5	7.5	 20
564	  2	77.0	9.1	 25
565	  2	73.0	10.0	 25
566	  2	68.3	7.8	 16
567	  2	163.5	15.6	 20
568	  2	87.5	8.5	 16
569	  2	56.3	9.5	 20
570	  2	167.3	15.4	 20
571	  2	346.0	24.2	 16
572	  2	45.0	8.4	 25
573	  2	48.0	6.9	 25
574	  2	48.3	8.2	 20
575	  2	43.0	8.4	 25
576	  2	43.0	5.8	 25
577	  2	45.5	8.3	 20
578	  2	159.0	20.5	 25
579	  2	62.0	9.4	 25
580	  2	128.3	18.9	 20
581	  2	54.0	7.6	 25
582	  2	55.0	7.8	 25
583	  2	230.0	711.3	 20
584	  2	80.0	15.9	 25
585	  2	577.3	36.7	 20
586	  2	102.3	11.2	 16
587	  2	59.5	10.6	 20
588	  2	38.5	8.3	 20
589	  2	43.5	6.4	 16
590	  2	39.3	6.0	 20
591	  2	69.0	10.7	 20
592	  2	186.3	23.5	 20
593	  2	120.0	12.9	 25
594	  2	149.0	14.0	 20
595	  2	180.0	36.8	 25
596	  2	41.0	8.5	 25
597	  2	78.5	15.8	 20
598	  2	55.0	8.7	 25
599	  2	91.0	11.6	 25
600	  2	66.3	7.6	 20
601	  2	38.0	7.4	 25
602	  2	48.0	10.7	 25
603	  2	63.0	9.3	 20
604	  2	40.5	6.0	 20
605	  2	43.0	7.3	 20
606	  2	97.0	10.8	 16
607	  2	61.3	9.1	 20
608	  2	43.3	7.9	 20
609	  2	47.3	7.8	 16
610	  2	44.3	7.5	 20
611	  2	35.0	5.9	 25
612	  2	40.0	6.0	 20
613	  2	40.0	7.0	 25
614	  2	42.0	7.3	 25
615	  2	50.5	7.9	 20
616	  2	53.0	11.0	 25
617	  2	67.0	10.5	 25
618	  2	66.5	10.8	 20
619	  2	120.0	22.8	 25
620	  2	954.5	89.5	 20
621	  2	799.0	70.5	 25
622	  2	163.0	19.2	 25
623	  2	95.0	12.3	 20
624	  2	160.0	20.4	 20
625	  2	142.3	22.4	 20
626	  2	48.3	8.2	 16
627	  2	36.5	5.5	 20
628	  2	36.8	7.3	 20
629	  2	52.0	6.6	 16
630	  2	65.0	10.5	 25
631	  2	46.0	9.0	 25
632	  2	41.0	7.4	 20
633	  2	48.0	8.3	 25
634	  2	51.0	8.3	 25
635	  2	32.0	6.0	 20
636	  2	48.0	9.1	 25
637	  2	1594.0	367.2	 25
638	  2	56.0	8.0	 20
639	  2	1754.0	256.4	 25
  0	  3	1853.5	458.1	 20
  1	  3	46.0	6.7	 25
  2	  3	1777.0	424.6	 25
  3	  3	38.3	7.6	 20
  4	  3	34.0	5.5	 25
  5	  3	138.0	17.2	 25
  6	  3	62.3	8.4	 20
  7	  3	55.0	10.4	 25
  8	  3	64.0	10.1	 25
  9	  3	90.0	16.3	 20
 10	  3	83.8	15.0	 20
 11	  3	184.5	46.9	 20
 12	  3	114.0	17.9	 16
 13	  3	133.8	17.9	 20
 14	  3	57.0	11.5	 20
 15	  3	48.0	9.5	 16
 16	  3	37.0	7.9	 25
 17	  3	52.0	6.5	 25
 18	  3	57.3	10.0	 20
 19	  3	54.0	8.8	 25
 20	  3	53.0	9.6	 25
 21	  3	41.3	7.2	 20
 22	  3	141.0	23.0	 25
 23	  3	44.0	7.5	 20
 24	  3	36.0	6.3	 25
 25	  3	37.0	6.3	 25
 26	  3	40.0	8.3	 20
 27	  3	41.0	8.9	 25
 28	  3	44.0	7.3	 25
 29	  3	121.3	17.4	 16
 30	  3	102.5	16.3	 20
 31	  3	85.5	10.1	 20
 32	  3	224.3	18.8	 16
 33	  3	76.3	12.2	 20
 34	  3	66.3	8.5	 20
 35	  3	45.5	9.1	 16
 36	  3	57.0	7.2	 25
 37	  3	160.0	16.4	 25
 38	  3	91.3	11.0	 20
 39	  3	171.0	19.1	 25
 40	  3	59.0	8.3	 25
 41	  3	83.3	12.6	 20
 42	  3	46.0	7.1	 25
 43	  3	50.0	9.6	 25
 44	  3	44.8	6.8	 20
 45	  3	39.0	6.5	 25
 46	  3	64.0	8.6	 25
 47	  3	54.8	10.2	 20
 48	  3	46.0	7.8	 25
 49	  3	33.3	6.5	 16
 50	  3	39.0	6.4	 20
 51	  3	38.3	7.2	 20
 52	  3	69.5	14.9	 16
 53	  3	38.5	8.7	 20
 54	  3	38.5	8.7	 20
 55	  3	66.3	8.6	 20
 56	  3	76.0	9.7	 25
 57	  3	41.0	7.8	 25
 58	  3	45.3	6.8	 20
 59	  3	51.0	9.9	 25
 60	  3	131.0	18.4	 25
 61	  3	40.3	7.9	 20
 62	  3	1602.0	190.1	 25
 63	  3	46.0	9.5	 25
 64	  3	47.0	7.8	 20
 65	  3	44.0	7.5	 25
 66	  3	53.0	8.4	 25
 67	  3	38.0	7.6	 20
 68	  3	52.3	7.9	 20
 69	  3	1605.5	114.2	 20
 70	  3	1628.3	82.0	 16
 71	  3	1612.5	278.4	 20
 72	  3	49.0	8.3	 16
 73	  3	41.5	7.7	 20
 74	  3	1747.0	349.0	 25
 75	  3	50.3	7.3	 20
 76	  3	1504.0	304.6	 25
 77	  3	1579.0	377.2	 25
 78	  3	49.0	6.6	 20
 79	  3	39.0	6.8	 25
 80	  3	53.0	6.2	 25
 81	  3	1537.0	191.0	 20
 82	  3	1607.0	191.5	 25
 83	  3	1598.0	360.6	 25
 84	  3	49.3	8.8	 20
 85	  3	38.0	6.9	 25
 86	  3	1597.0	365.4	 25
 87	  3	51.3	9.9	 16
 88	  3	46.5	8.1	 20
 89	  3	43.3	6.9	 20
 90	  3	44.0	7.8	 16
 91	  3	43.5	7.2	 20
 92	  3	1795.3	458.1	 20
 93	  3	54.3	10.7	 16
 94	  3	1482.0	404.1	 25
 95	  3	1526.0	492.6	 25
 96	  3	47.0	7.0	 20
 97	  3	36.0	6.7	 25
 98	  3	41.3	7.7	 20
 99	  3	42.0	5.6	 25
100	  3	1275.0	303.5	 25
101	  3	42.5	7.2	 20
102	  3	46.0	6.5	 25
103	  3	38.0	6.8	 25
104	  3	1847.3	167.4	 20
105	  3	1667.0	225.8	 25
106	  3	1476.0	290.7	 25
107	  3	46.5	5.5	 16
108	  3	43.0	7.1	 20
109	  3	31.0	6.2	 20
110	  3	36.3	6.3	 16
111	  3	57.3	9.9	 20
112	  3	146.0	12.0	 20
113	  3	77.3	10.9	 20
114	  3	688.0	57.5	 25
115	  3	50.0	14.6	 25
116	  3	1781.3	157.1	 20
117	  3	51.0	5.2	 25
118	  3	55.0	8.3	 25
119	  3	59.5	9.7	 20
120	  3	2026.0	274.4	 25
121	  3	46.0	7.2	 25
122	  3	1689.5	195.9	 20
123	  3	48.0	7.4	 25
124	  3	49.3	7.2	 20
125	  3	46.0	6.9	 25
126	  3	48.8	9.6	 20
127	  3	37.3	5.8	 16
128	  3	33.3	5.1	 20
129	  3	254.3	20.5	 20
130	  3	112.8	21.1	 16
131	  3	1236.8	96.7	 20
132	  3	161.5	26.8	 20
133	  3	40.0	6.9	 20
134	  3	1589.0	223.2	 25
135	  3	50.0	9.7	 25
136	  3	46.5	6.3	 20
137	  3	47.0	8.3	 25
138	  3	1951.0	467.0	 25
139	  3	42.0	6.6	 20
140	  3	1665.0	325.3	 25
141	  3	51.0	7.7	 25
142	  3	54.5	11.8	 20
143	  3	54.0	8.7	 25
144	  3	1847.0	502.1	 25
145	  3	45.0	6.4	 20
146	  3	1666.0	350.6	 20
147	  3	55.0	8.3	 16
148	  3	51.8	31.5	 20
149	  3	46.5	6.9	 20
150	  3	48.5	6.8	 16
151	  3	47.5	9.4	 20
152	  3	50.0	8.8	 25
153	  3	1976.5	85.5	 20
154	  3	2054.0	89.3	 25
155	  3	1916.0	423.0	 25
156	  3	50.0	5.4	 20
157	  3	37.0	5.8	 25
158	  3	36.0	7.5	 25
159	  3	39.8	7.9	 20
160	  3	44.0	6.7	 25
161	  3	114.0	14.4	 25
162	  3	79.3	10.6	 20
163	  3	44.0	7.6	 25
164	  3	44.0	7.9	 25
165	  3	42.3	6.1	 16
166	  3	40.0	6.7	 20
167	  3	120.0	20.8	 20
168	  3	41.3	6.1	 16
169	  3	42.5	7.7	 20
170	  3	51.0	8.5	 20
171	  3	97.8	16.0	 20
172	  3	43.0	7.1	 25
173	  3	43.3	6.0	 20
174	  3	40.0	7.6	 25
175	  3	50.0	9.4	 25
176	  3	52.8	8.1	 20
177	  3	95.0	15.5	 25
178	  3	949.0	37.8	 25
179	  3	908.3	79.3	 20
180	  3	101.0	17.5	 25
181	  3	51.0	9.7	 25
182	  3	36.0	5.7	 20
183	  3	38.0	6.7	 25
184	  3	47.5	10.4	 20
185	  3	44.3	8.3	 16
186	  3	44.3	8.3	 20
187	  3	241.5	28.7	 20
188	  3	151.8	13.8	 16
189	  3	226.3	17.5	 20
190	  3	80.3	11.6	 20
191	  3	48.0	7.7	 20
192	  3	65.0	12.2	 25
193	  3	658.0	126.3	 25
194	  3	1868.3	113.5	 20
195	  3	390.0	56.9	 25
196	  3	135.5	14.3	 20
197	  3	75.0	10.4	 25
198	  3	61.0	12.4	 25
199	  3	151.3	23.2	 20
200	  3	63.0	9.4	 25
201	  3	77.0	10.0	 25
202	  3	85.8	12.8	 20
203	  3	114.0	15.3	 25
204	  3	44.8	9.1	 20
205	  3	45.8	8.9	 16
206	  3	57.3	11.1	 20
207	  3	87.3	11.3	 20
208	  3	173.0	25.4	 16
209	  3	176.0	18.9	 20
210	  3	143.0	19.1	 25
211	  3	31.3	6.0	 20
212	  3	33.0	6.4	 25
213	  3	37.0	6.7	 25
214	  3	35.0	5.6	 20
215	  3	35.0	5.0	 25
216	  3	280.0	26.6	 25
217	  3	70.0	12.9	 20
218	  3	54.0	11.0	 25
219	  3	58.0	10.8	 25
220	  3	324.5	29.7	 20
221	  3	648.0	61.5	 25
222	  3	405.5	26.3	 20
223	  3	91.5	13.4	 20
224	  3	57.3	10.2	 20
225	  3	53.3	10.2	 16
226	  3	38.5	6.7	 20
227	  3	72.0	11.2	 20
228	  3	59.0	7.2	 16
229	  3	45.5	8.5	 20
230	  3	44.0	7.4	 25
231	  3	69.5	12.9	 20
232	  3	65.0	9.6	 25
233	  3	42.0	7.6	 25
234	  3	45.3	7.0	 20
235	  3	38.0	6.2	 25
236	  3	39.0	8.0	 25
237	  3	42.5	6.6	 20
238	  3	40.0	8.1	 25
239	  3	48.0	8.8	 25
240	  3	47.8	6.8	 20
241	  3	98.0	15.6	 25
242	  3	40.5	6.1	 20
243	  3	65.3	10.9	 16
244	  3	53.0	8.2	 20
245	  3	150.3	25.6	 16
246	  3	66.0	13.1	 20
247	  3	132.3	18.4	 20
248	  3	45.3	8.1	 16
249	  3	41.0	8.2	 25
250	  3	45.0	6.3	 25
251	  3	53.3	8.9	 20
252	  3	48.0	9.4	 25
253	  3	44.0	5.6	 25
254	  3	52.0	7.1	 20
255	  3	40.0	7.0	 25
256	  3	72.0	12.3	 25
257	  3	44.0	8.0	 20
258	  3	49.0	8.2	 25
259	  3	170.0	25.5	 25
260	  3	109.3	12.2	 20
261	  3	40.0	7.6	 25
262	  3	47.0	8.4	 20
263	  3	43.5	6.8	 16
264	  3	41.0	8.6	 20
265	  3	57.0	8.0	 20
266	  3	49.5	9.8	 16
267	  3	40.3	5.8	 20
268	  3	40.0	9.1	 25
269	  3	59.3	5.6	 20
270	  3	43.0	7.4	 25
271	  3	43.5	7.7	 20
272	  3	48.0	7.7	 25
273	  3	44.0	6.9	 25
274	  3	47.3	7.0	 20
275	  3	60.0	7.7	 25
276	  3	38.0	5.5	 25
277	  3	40.3	7.5	 20
278	  3	39.0	6.6	 25
279	  3	47.0	6.2	 25
280	  3	43.3	6.8	 20
281	  3	93.5	12.3	 20
282	  3	54.3	13.1	 20
283	  3	46.3	8.1	 16
284	  3	54.3	11.9	 20
285	  3	55.0	12.0	 20
286	  3	47.3	7.2	 16
287	  3	77.0	11.7	 20
288	  3	75.0	12.5	 25
289	  3	77.0	14.5	 20
290	  3	61.0	10.2	 25
291	  3	41.0	7.4	 25
292	  3	42.3	6.6	 20
293	  3	48.0	6.8	 25
294	  3	66.5	7.7	 20
295	  3	45.0	14.5	 25
296	  3	40.0	8.8	 25
297	  3	35.3	5.1	 20
298	  3	41.0	7.2	 25
299	  3	41.0	7.1	 25
300	  3	42.8	8.1	 20
301	  3	45.0	6.2	 20
302	  3	43.0	6.2	 20
303	  3	55.0	6.4	 16
304	  3	51.5	9.1	 20
305	  3	48.0	8.5	 20
306	  3	56.0	6.5	 16
307	  3	46.0	7.1	 25
308	  3	42.0	8.0	 25
309	  3	65.3	11.1	 20
310	  3	69.0	9.5	 25
311	  3	1282.0	143.8	 25
312	  3	271.5	24.2	 20
313	  3	51.0	8.7	 25
314	  3	43.0	7.8	 25
315	  3	48.5	7.0	 20
316	  3	50.0	7.2	 25
317	  3	89.0	10.0	 25
318	  3	94.3	12.2	 20
319	  3	54.0	8.2	 25
320	  3	71.8	13.3	 16
321	  3	52.3	9.8	 20
322	  3	71.0	12.1	 20
323	  3	506.3	33.1	 16
324	  3	669.5	37.2	 20
325	  3	100.3	19.0	 20
326	  3	50.5	10.2	 16
327	  3	42.0	6.4	 25
328	  3	162.0	31.2	 25
329	  3	45.5	7.1	 20
330	  3	39.0	7.3	 25
331	  3	47.0	6.5	 25
332	  3	50.3	8.6	 20
333	  3	44.0	6.6	 25
334	  3	43.0	7.9	 25
335	  3	42.0	7.1	 20
336	  3	45.0	8.6	 25
337	  3	44.0	7.0	 25
338	  3	63.0	9.5	 20
339	  3	41.8	6.4	 20
340	  3	95.3	14.3	 20
341	  3	95.8	11.8	 16
342	  3	40.5	7.3	 20
343	  3	39.0	5.7	 16
344	  3	52.5	9.8	 20
345	  3	43.0	7.2	 20
346	  3	43.3	7.5	 20
347	  3	37.0	5.2	 25
348	  3	37.0	4.3	 25
349	  3	44.5	7.8	 20
350	  3	376.0	53.3	 25
351	  3	310.0	71.6	 25
352	  3	39.5	6.6	 20
353	  3	57.0	11.0	 25
354	  3	40.0	8.3	 25
355	  3	37.8	6.4	 20
356	  3	36.0	7.0	 25
357	  3	40.0	7.1	 25
358	  3	44.5	7.7	 20
359	  3	93.3	13.9	 20
360	  3	41.3	7.8	 20
361	  3	42.5	7.8	 16
362	  3	52.3	7.3	 20
363	  3	139.8	14.8	 20
364	  3	100.8	13.3	 16
365	  3	149.0	21.5	 25
366	  3	405.0	46.9	 25
367	  3	138.0	15.6	 20
368	  3	98.0	12.7	 25
369	  3	67.0	9.1	 20
370	  3	45.0	8.9	 25
371	  3	41.0	6.5	 25
372	  3	41.3	4.2	 20
373	  3	76.0	14.2	 25
374	  3	51.0	8.1	 25
375	  3	127.3	19.2	 20
376	  3	361.0	50.8	 25
377	  3	131.0	14.3	 25
378	  3	85.5	12.5	 16
379	  3	98.5	11.5	 20
380	  3	61.3	10.3	 20
381	  3	48.3	11.7	 16
382	  3	41.8	7.0	 20
383	  3	41.5	6.9	 20
384	  3	53.0	8.2	 16
385	  3	34.0	6.9	 25
386	  3	60.0	14.6	 25
387	  3	59.0	10.9	 20
388	  3	53.0	6.9	 25
389	  3	45.0	6.8	 25
390	  3	37.3	5.6	 20
391	  3	81.0	12.5	 25
392	  3	37.0	5.2	 20
393	  3	41.0	6.8	 25
394	  3	279.0	47.4	 25
395	  3	389.5	58.9	 20
396	  3	44.0	8.0	 25
397	  3	38.0	7.5	 25
398	  3	44.5	7.1	 16
399	  3	43.5	7.9	 20
400	  3	53.3	6.5	 20
401	  3	577.3	39.4	 16
402	  3	288.0	25.2	 20
403	  3	92.3	12.1	 20
404	  3	899.8	61.1	 20
405	  3	216.0	31.5	 25
406	  3	64.0	9.9	 25
407	  3	80.3	10.7	 20
408	  3	44.0	9.4	 25
409	  3	42.0	6.8	 25
410	  3	38.8	8.0	 20
411	  3	44.0	10.2	 25
412	  3	40.0	5.8	 25
413	  3	40.3	6.2	 20
414	  3	76.0	9.6	 25
415	  3	44.0	8.0	 25
416	  3	38.3	7.2	 20
417	  3	37.8	7.0	 20
418	  3	40.8	5.7	 16
419	  3	96.5	15.9	 20
420	  3	130.5	17.5	 20
421	  3	89.3	14.0	 16
422	  3	60.3	8.8	 20
423	  3	182.0	29.0	 20
424	  3	39.0	7.1	 20
425	  3	35.0	7.3	 25
426	  3	34.0	7.0	 25
427	  3	35.3	6.4	 20
428	  3	36.0	6.7	 25
429	  3	44.0	10.3	 25
430	  3	37.5	7.0	 20
431	  3	54.0	9.1	 25
432	  3	36.0	5.4	 25
433	  3	39.0	7.2	 20
434	  3	40.0	7.8	 25
435	  3	39.0	5.6	 25
436	  3	44.3	8.0	 16
437	  3	193.0	33.8	 20
438	  3	301.5	32.4	 20
439	  3	271.8	39.6	 16
440	  3	102.3	11.6	 20
441	  3	55.8	10.1	 20
442	  3	65.0	13.9	 16
443	  3	40.0	6.7	 25
444	  3	37.5	5.1	 20
445	  3	127.0	15.2	 25
446	  3	84.0	9.0	 25
447	  3	88.0	14.3	 20
448	  3	43.0	7.8	 25
449	  3	50.0	10.7	 25
450	  3	110.0	17.8	 20
451	  3	65.0	8.5	 25
452	  3	36.0	7.3	 25
453	  3	57.5	10.2	 20
454	  3	45.0	8.4	 25
455	  3	40.0	7.9	 25
456	  3	39.3	7.9	 16
457	  3	38.5	6.5	 20
458	  3	45.3	7.7	 20
459	  3	99.5	11.5	 16
460	  3	143.0	20.4	 20
461	  3	161.3	27.0	 20
462	  3	274.5	29.3	 20
463	  3	91.0	14.0	 25
464	  3	521.0	88.7	 25
465	  3	46.0	6.6	 20
466	  3	42.0	7.5	 25
467	  3	44.0	8.6	 20
468	  3	45.0	7.4	 25
469	  3	37.0	7.6	 25
470	  3	41.0	6.4	 20
471	  3	39.0	6.1	 25
472	  3	43.0	5.3	 25
473	  3	37.3	7.6	 20
474	  3	42.0	8.2	 25
475	  3	218.0	34.8	 20
476	  3	38.5	11.4	 16
477	  3	41.0	8.3	 20
478	  3	36.0	5.4	 20
479	  3	39.0	6.6	 16
480	  3	35.8	5.6	 20
481	  3	38.3	6.6	 20
482	  3	53.0	10.4	 20
483	  3	63.0	8.5	 25
484	  3	66.0	9.1	 25
485	  3	42.8	8.0	 20
486	  3	39.0	5.9	 25
487	  3	56.0	10.0	 25
488	  3	42.5	6.0	 20
489	  3	66.0	11.5	 25
490	  3	48.0	7.5	 25
491	  3	37.0	6.2	 20
492	  3	55.0	8.6	 25
493	  3	39.8	6.9	 20
494	  3	79.0	12.8	 25
495	  3	42.0	7.9	 20
496	  3	44.3	6.9	 16
497	  3	68.3	10.5	 20
498	  3	267.3	49.3	 20
499	  3	694.0	66.4	 16
500	  3	387.3	43.2	 20
501	  3	56.0	9.8	 25
502	  3	967.3	94.1	 20
503	  3	45.0	5.8	 25
504	  3	66.0	16.7	 25
505	  3	389.5	38.5	 20
506	  3	577.0	64.5	 25
507	  3	221.0	21.8	 25
508	  3	206.3	28.3	 20
509	  3	471.0	66.2	 25
510	  3	646.0	94.5	 25
511	  3	59.3	9.2	 20
512	  3	51.0	9.3	 25
513	  3	41.0	9.1	 25
514	  3	40.0	9.3	 16
515	  3	43.0	9.4	 20
516	  3	37.5	5.7	 16
517	  3	49.8	9.0	 20
518	  3	42.8	7.1	 20
519	  3	63.3	11.2	 16
520	  3	317.0	30.8	 25
521	  3	138.0	21.1	 25
522	  3	248.5	28.5	 20
523	  3	52.0	10.4	 25
524	  3	71.0	10.9	 25
525	  3	56.5	8.7	 20
526	  3	65.0	11.1	 25
527	  3	147.0	16.2	 25
528	  3	186.3	19.3	 20
529	  3	44.0	10.2	 25
530	  3	39.0	8.5	 25
531	  3	58.5	10.4	 20
532	  3	40.0	6.0	 25
533	  3	65.0	18.6	 20
534	  3	42.3	8.4	 16
535	  3	36.3	5.3	 20
536	  3	38.0	5.4	 20
537	  3	81.0	14.0	 16
538	  3	79.3	11.0	 20
539	  3	52.8	9.9	 20
540	  3	51.3	10.5	 20
541	  3	69.0	9.2	 25
542	  3	42.0	8.2	 20
543	  3	43.0	7.4	 25
544	  3	49.0	8.0	 25
545	  3	44.3	8.7	 20
546	  3	51.0	9.5	 25
547	  3	55.0	9.9	 25
548	  3	53.8	9.7	 20
549	  3	86.0	15.2	 25
550	  3	128.0	18.1	 25
551	  3	770.8	110.3	 20
552	  3	42.0	8.0	 25
553	  3	58.3	9.9	 20
554	  3	43.5	9.4	 16
555	  3	40.3	7.2	 20
556	  3	47.8	8.3	 20
557	  3	38.5	7.8	 16
558	  3	37.5	5.6	 20
559	  3	45.0	7.7	 25
560	  3	310.3	30.2	 20
561	  3	50.0	8.7	 25
562	  3	93.0	13.2	 25
563	  3	75.8	12.5	 20
564	  3	39.0	6.1	 25
565	  3	40.5	7.2	 20
566	  3	44.0	7.6	 25
567	  3	52.0	41.5	 25
568	  3	212.0	18.6	 20
569	  3	186.0	18.0	 25
570	  3	71.0	10.4	 25
571	  3	41.3	8.1	 20
572	  3	39.3	6.0	 20
573	  3	39.3	7.0	 20
574	  3	67.0	11.0	 16
575	  3	45.0	6.8	 20
576	  3	46.3	6.5	 20
577	  3	54.0	10.1	 16
578	  3	65.8	8.8	 20
579	  3	42.0	7.8	 25
580	  3	84.5	10.4	 20
581	  3	633.0	55.0	 25
582	  3	282.0	53.8	 25
583	  3	82.0	14.2	 20
584	  3	180.0	18.8	 25
585	  3	83.0	11.5	 25
586	  3	62.8	6.8	 20
587	  3	44.0	7.5	 25
588	  3	40.0	8.3	 25
589	  3	37.3	7.2	 20
590	  3	40.0	6.9	 25
591	  3	72.0	10.0	 20
592	  3	43.0	7.2	 20
593	  3	42.0	6.8	 20
594	  3	64.0	11.1	 16
595	  3	734.3	50.1	 20
596	  3	103.3	11.7	 20
597	  3	122.3	18.0	 16
598	  3	95.0	17.6	 25
599	  3	234.0	26.7	 25
600	  3	61.3	7.9	 20
601	  3	228.0	25.0	 25
602	  3	48.0	6.3	 25
603	  3	44.0	7.8	 20
604	  3	50.0	10.0	 25
605	  3	46.0	8.4	 25
606	  3	65.3	8.6	 20
607	  3	138.0	20.0	 25
608	  3	52.0	10.6	 25
609	  3	47.0	9.6	 20
610	  3	56.0	7.1	 25
611	  3	37.5	5.7	 20
612	  3	38.3	4.6	 16
613	  3	134.5	18.5	 20
614	  3	55.0	7.4	 16
615	  3	52.8	8.3	 20
616	  3	71.0	8.8	 20
617	  3	48.0	8.7	 20
618	  3	44.0	7.5	 25
619	  3	49.0	7.7	 25
620	  3	63.0	13.0	 20
621	  3	282.0	20.3	 25
622	  3	360.0	44.4	 25
623	  3	43.3	6.9	 20
624	  3	117.0	14.7	 25
625	  3	81.0	11.0	 25
626	  3	170.5	18.7	 20
627	  3	45.0	7.2	 25
628	  3	59.0	6.5	 25
629	  3	50.3	6.6	 20
630	  3	177.0	17.6	 20
631	  3	141.0	27.9	 20
632	  3	40.3	5.1	 16
633	  3	44.3	7.5	 20
634	  3	44.0	8.4	 20
635	  3	37.5	6.7	 16
636	  3	1728.5	241.3	 20
637	  3	46.0	8.4	 25
638	  3	1658.5	329.5	 20
639	  3	43.0	8.3	 25
  0	  4	33.3	6.9	 16
  1	  4	34.3	6.9	 20
  2	  4	37.0	7.5	 20
  3	  4	34.0	6.7	 20
  4	  4	40.0	8.2	 25
  5	  4	263.0	69.3	 25
  6	  4	48.0	7.3	 20
  7	  4	48.0	8.5	 25
  8	  4	45.0	8.1	 25
  9	  4	47.3	9.1	 20
 10	  4	51.0	8.2	 25
 11	  4	105.0	17.2	 25
 12	  4	150.5	16.1	 20
 13	  4	117.0	19.2	 25
 14	  4	70.0	9.7	 25
 15	  4	71.0	12.1	 20
 16	  4	41.0	7.1	 20
 17	  4	47.5	17.4	 20
 18	  4	47.3	6.4	 16
 19	  4	48.3	8.4	 20
 20	  4	52.5	10.0	 16
 21	  4	45.5	9.7	 20
 22	  4	45.5	8.0	 20
 23	  4	75.0	14.6	 20
 24	  4	37.0	7.4	 25
 25	  4	42.0	8.4	 25
 26	  4	52.0	9.2	 20
 27	  4	43.0	7.4	 25
 28	  4	74.0	18.1	 25
 29	  4	285.3	45.7	 20
 30	  4	107.0	12.9	 25
 31	  4	71.0	9.5	 25
 32	  4	132.5	17.2	 20
 33	  4	71.0	13.4	 25
 34	  4	59.0	10.8	 25
 35	  4	51.5	7.4	 20
 36	  4	72.0	9.0	 20
 37	  4	233.5	28.2	 20
 38	  4	72.3	8.6	 16
 39	  4	50.5	7.6	 20
 40	  4	43.5	8.3	 20
 41	  4	51.0	6.4	 16
 42	  4	42.0	6.1	 25
 43	  4	78.0	10.2	 25
 44	  4	95.3	22.1	 20
 45	  4	53.0	10.6	 25
 46	  4	69.3	11.6	 20
 47	  4	49.0	8.9	 25
 48	  4	47.0	7.6	 25
 49	  4	45.0	9.7	 20
 50	  4	35.0	5.5	 25
 51	  4	35.0	6.4	 25
 52	  4	39.3	6.1	 20
 53	  4	37.0	6.1	 25
 54	  4	41.0	7.7	 25
 55	  4	46.3	8.2	 16
 56	  4	64.5	9.5	 20
 57	  4	39.8	6.5	 20
 58	  4	47.3	9.2	 16
 59	  4	59.3	10.5	 20
 60	  4	95.8	13.3	 20
 61	  4	37.5	6.4	 16
 62	  4	1643.0	233.4	 25
 63	  4	57.0	25.5	 25
 64	  4	44.3	6.5	 20
 65	  4	1678.0	359.2	 25
 66	  4	1955.0	457.7	 25
 67	  4	43.5	6.3	 20
 68	  4	1801.0	309.5	 25
 69	  4	57.8	13.5	 20
 70	  4	53.0	9.0	 25
 71	  4	54.0	7.7	 25
 72	  4	1697.0	186.8	 20
 73	  4	41.0	6.0	 25
 74	  4	1875.0	98.3	 20
 75	  4	1489.0	167.7	 16
 76	  4	49.8	8.8	 20
 77	  4	53.5	8.1	 20
 78	  4	1863.8	98.4	 16
 79	  4	44.3	8.2	 20
 80	  4	1778.3	401.3	 20
 81	  4	55.5	8.7	 20
 82	  4	56.0	8.2	 25
 83	  4	51.0	11.2	 25
 84	  4	1746.3	440.5	 20
 85	  4	42.0	6.4	 25
 86	  4	1628.0	416.0	 25
 87	  4	48.0	8.0	 20
 88	  4	46.0	6.5	 25
 89	  4	53.0	9.7	 25
 90	  4	48.0	8.2	 20
 91	  4	42.0	6.1	 25
 92	  4	1874.0	209.8	 25
 93	  4	1523.8	273.8	 20
 94	  4	49.5	6.7	 20
 95	  4	50.0	9.1	 16
 96	  4	1721.5	161.5	 20
 97	  4	38.3	6.8	 20
 98	  4	45.3	8.2	 16
 99	  4	47.5	9.8	 20
100	  4	45.0	8.6	 25
101	  4	46.0	6.8	 20
102	  4	48.0	8.5	 25
103	  4	46.0	7.9	 25
104	  4	1858.8	133.4	 20
105	  4	58.0	7.3	 25
106	  4	58.0	8.5	 25
107	  4	1479.0	322.0	 20
108	  4	45.0	6.7	 25
109	  4	31.0	4.3	 25
110	  4	35.3	5.8	 20
111	  4	85.0	14.8	 25
112	  4	175.0	26.1	 25
113	  4	59.3	8.2	 16
114	  4	143.0	17.2	 20
115	  4	45.5	10.0	 20
116	  4	1866.5	63.1	 16
117	  4	1646.5	128.2	 20
118	  4	1676.0	97.0	 16
119	  4	1870.0	148.8	 20
120	  4	2063.0	319.8	 25
121	  4	46.0	6.6	 20
122	  4	1610.0	201.2	 25
123	  4	50.0	9.5	 25
124	  4	46.5	7.3	 20
125	  4	1702.0	330.1	 25
126	  4	1982.0	367.5	 25
127	  4	38.0	8.2	 20
128	  4	38.0	5.8	 25
129	  4	121.0	14.7	 25
130	  4	90.0	12.7	 20
131	  4	444.0	44.6	 25
132	  4	216.0	36.7	 25
133	  4	41.0	5.2	 16
134	  4	1638.0	247.4	 20
135	  4	51.3	8.9	 20
136	  4	47.3	6.8	 16
137	  4	46.3	8.3	 20
138	  4	1878.8	483.8	 20
139	  4	42.0	7.5	 20
140	  4	49.0	9.3	 25
141	  4	1655.0	343.7	 25
142	  4	1701.3	305.0	 20
143	  4	1774.0	331.5	 25
144	  4	45.5	8.4	 20
145	  4	39.0	7.4	 25
146	  4	53.0	8.1	 25
147	  4	1554.5	172.4	 20
148	  4	1626.0	183.5	 25
149	  4	1648.0	366.4	 25
150	  4	48.5	7.3	 20
151	  4	37.0	5.1	 25
152	  4	52.3	8.3	 20
153	  4	1796.3	186.1	 16
154	  4	1923.0	163.5	 20
155	  4	1841.0	440.8	 20
156	  4	47.5	7.6	 16
157	  4	38.3	6.9	 20
158	  4	35.0	4.6	 25
159	  4	44.3	8.5	 20
160	  4	43.0	7.4	 25
161	  4	102.0	13.9	 25
162	  4	81.8	18.6	 20
163	  4	58.0	18.2	 25
164	  4	42.0	7.2	 25
165	  4	39.0	8.1	 20
166	  4	44.0	8.1	 25
167	  4	68.5	9.3	 20
168	  4	54.0	10.4	 25
169	  4	48.0	7.8	 25
170	  4	55.3	9.4	 20
171	  4	56.0	8.3	 20
172	  4	42.0	6.1	 20
173	  4	42.0	9.8	 16
174	  4	38.3	6.6	 20
175	  4	51.3	8.6	 20
176	  4	44.5	4.9	 16
177	  4	92.3	13.8	 20
178	  4	1024.0	146.2	 25
179	  4	835.8	90.7	 20
180	  4	128.0	20.9	 25
181	  4	47.0	7.5	 25
182	  4	39.0	5.3	 20
183	  4	39.0	5.9	 25
184	  4	36.0	6.6	 25
185	  4	44.3	7.5	 20
186	  4	49.0	9.6	 25
187	  4	329.0	39.0	 25
188	  4	188.8	18.7	 20
189	  4	130.0	15.1	 25
190	  4	62.0	8.3	 25
191	  4	55.3	9.3	 16
192	  4	61.3	7.7	 20
193	  4	258.3	24.5	 16
194	  4	1139.5	69.9	 20
195	  4	545.0	55.8	 20
196	  4	114.3	17.4	 16
197	  4	81.0	17.5	 25
198	  4	56.0	8.0	 25
199	  4	61.8	7.2	 20
200	  4	58.0	11.4	 25
201	  4	73.0	10.5	 25
202	  4	69.3	14.2	 20
203	  4	54.0	9.1	 25
204	  4	39.0	5.8	 25
205	  4	40.5	6.6	 20
206	  4	60.0	10.8	 25
207	  4	69.0	10.7	 25
208	  4	108.3	49.9	 20
209	  4	116.0	17.5	 25
210	  4	81.3	11.3	 20
211	  4	32.5	5.1	 16
212	  4	36.3	6.2	 20
213	  4	35.0	7.7	 20
214	  4	41.0	4.8	 16
215	  4	40.0	8.3	 20
216	  4	144.3	10.7	 16
217	  4	80.0	15.2	 25
218	  4	49.0	9.2	 25
219	  4	54.0	10.7	 20
220	  4	483.0	36.9	 25
221	  4	530.0	40.3	 25
222	  4	120.3	17.1	 20
223	  4	70.0	11.0	 25
224	  4	78.0	13.6	 25
225	  4	43.3	7.1	 20
226	  4	44.0	8.2	 25
227	  4	47.0	7.1	 25
228	  4	47.5	7.9	 20
229	  4	45.0	9.3	 25
230	  4	42.5	7.7	 20
231	  4	61.0	10.9	 16
232	  4	74.3	11.0	 20
233	  4	42.3	6.8	 20
234	  4	48.8	8.4	 16
235	  4	39.3	7.4	 20
236	  4	36.0	6.8	 25
237	  4	40.0	5.8	 20
238	  4	41.0	5.9	 25
239	  4	45.0	6.3	 25
240	  4	52.5	8.7	 20
241	  4	124.0	19.6	 25
242	  4	48.0	12.5	 20
243	  4	50.0	6.1	 25
244	  4	48.0	7.2	 25
245	  4	83.5	10.6	 20
246	  4	56.0	7.8	 25
247	  4	170.0	30.9	 25
248	  4	44.5	9.4	 20
249	  4	46.3	7.9	 20
250	  4	44.3	10.4	 20
251	  4	56.3	4.9	 16
252	  4	41.3	8.4	 20
253	  4	37.3	4.5	 20
254	  4	44.0	6.0	 16
255	  4	40.0	6.9	 25
256	  4	46.0	6.8	 25
257	  4	43.0	8.1	 20
258	  4	46.0	7.2	 25
259	  4	63.0	8.7	 25
260	  4	109.0	11.5	 20
261	  4	44.0	5.7	 25
262	  4	39.0	7.1	 25
263	  4	40.0	7.7	 20
264	  4	36.0	6.1	 25
265	  4	43.0	8.5	 20
266	  4	40.0	6.9	 25
267	  4	43.0	7.1	 25
268	  4	44.0	9.4	 16
269	  4	37.0	5.8	 20
270	  4	40.0	6.7	 20
271	  4	47.3	6.6	 16
272	  4	52.3	8.5	 20
273	  4	46.3	6.6	 20
274	  4	38.3	9.0	 16
275	  4	90.0	13.8	 25
276	  4	42.0	9.0	 25
277	  4	43.3	8.2	 20
278	  4	41.0	7.3	 25
279	  4	42.0	5.3	 25
280	  4	41.0	7.9	 20
281	  4	43.0	7.1	 25
282	  4	46.0	8.2	 25
283	  4	38.8	8.2	 20
284	  4	43.0	5.8	 25
285	  4	75.0	14.7	 25
286	  4	77.0	12.3	 20
287	  4	95.0	16.5	 25
288	  4	49.3	7.8	 20
289	  4	146.3	16.4	 16
290	  4	55.3	8.2	 20
291	  4	44.8	9.5	 16
292	  4	40.0	6.4	 20
293	  4	47.3	8.0	 20
294	  4	60.5	14.9	 20
295	  4	44.0	7.5	 25
296	  4	38.0	6.3	 25
297	  4	38.0	6.2	 20
298	  4	45.0	8.2	 25
299	  4	41.0	7.4	 25
300	  4	41.3	6.9	 20
301	  4	52.0	9.4	 25
302	  4	38.0	5.7	 25
303	  4	64.0	10.4	 20
304	  4	49.0	7.1	 25
305	  4	48.0	9.3	 25
306	  4	47.0	8.2	 20
307	  4	43.0	8.4	 20
308	  4	38.8	6.6	 20
309	  4	122.3	13.6	 16
310	  4	55.0	8.6	 20
311	  4	556.5	70.1	 20
312	  4	125.3	12.3	 16
313	  4	45.3	9.2	 20
314	  4	59.0	16.1	 25
315	  4	66.3	15.0	 20
316	  4	59.0	11.4	 25
317	  4	151.3	16.9	 20
318	  4	144.0	16.6	 25
319	  4	49.0	8.5	 25
320	  4	53.3	10.6	 20
321	  4	50.0	9.7	 25
322	  4	181.0	20.5	 25
323	  4	267.3	24.1	 20
324	  4	296.0	33.5	 25
325	  4	69.0	9.1	 25
326	  4	48.3	8.4	 20
327	  4	43.0	8.1	 20
328	  4	52.3	8.3	 20
329	  4	44.0	8.2	 16
330	  4	45.3	7.4	 20
331	  4	44.3	8.1	 20
332	  4	60.0	10.2	 16
333	  4	40.0	6.3	 25
334	  4	40.0	6.9	 25
335	  4	37.3	6.1	 20
336	  4	42.0	9.5	 25
337	  4	42.0	7.0	 25
338	  4	68.8	7.1	 20
339	  4	45.0	8.0	 25
340	  4	125.3	13.9	 20
341	  4	121.0	16.8	 25
342	  4	47.0	8.5	 25
343	  4	38.0	5.8	 20
344	  4	45.0	6.2	 25
345	  4	41.0	6.7	 25
346	  4	43.3	5.4	 16
347	  4	40.5	6.3	 20
348	  4	40.0	7.1	 20
349	  4	41.5	6.7	 16
350	  4	56.3	9.1	 20
351	  4	49.3	8.8	 20
352	  4	38.5	7.6	 20
353	  4	44.0	8.1	 25
354	  4	41.0	7.3	 25
355	  4	39.3	6.4	 20
356	  4	39.0	8.2	 25
357	  4	43.0	8.1	 25
358	  4	39.3	7.4	 20
359	  4	44.0	9.2	 25
360	  4	47.0	8.0	 25
361	  4	42.3	5.7	 20
362	  4	46.0	6.9	 25
363	  4	157.0	19.0	 25
364	  4	123.3	16.5	 20
365	  4	245.0	16.9	 20
366	  4	266.5	25.8	 16
367	  4	86.5	12.9	 20
368	  4	66.0	11.4	 20
369	  4	46.3	7.6	 16
370	  4	51.8	54.8	 20
371	  4	44.5	7.4	 20
372	  4	44.5	8.1	 20
373	  4	56.0	9.2	 25
374	  4	48.0	8.9	 25
375	  4	64.3	9.8	 20
376	  4	454.0	75.8	 25
377	  4	59.0	7.9	 25
378	  4	73.0	11.1	 20
379	  4	76.0	15.9	 25
380	  4	71.0	10.2	 25
381	  4	46.5	7.7	 20
382	  4	43.0	8.5	 25
383	  4	41.0	6.5	 25
384	  4	38.5	5.5	 20
385	  4	39.0	5.9	 20
386	  4	83.3	10.3	 20
387	  4	54.3	8.8	 16
388	  4	42.3	6.6	 20
389	  4	44.5	8.1	 16
390	  4	47.5	14.5	 20
391	  4	45.0	8.0	 25
392	  4	42.3	7.2	 20
393	  4	41.0	9.9	 25
394	  4	75.0	12.1	 25
395	  4	73.0	7.8	 20
396	  4	40.0	6.4	 25
397	  4	36.0	6.6	 25
398	  4	39.3	7.8	 20
399	  4	37.0	8.1	 25
400	  4	45.0	7.5	 25
401	  4	326.8	37.9	 20
402	  4	230.0	30.1	 25
403	  4	74.0	8.8	 25
404	  4	220.5	25.3	 16
405	  4	61.5	11.6	 20
406	  4	42.3	8.1	 20
407	  4	43.0	6.0	 16
408	  4	41.3	8.3	 20
409	  4	43.3	8.3	 20
410	  4	40.5	6.0	 16
411	  4	41.0	7.0	 25
412	  4	40.0	6.0	 25
413	  4	48.0	7.8	 20
414	  4	46.0	6.9	 25
415	  4	39.3	5.1	 20
416	  4	44.0	10.7	 25
417	  4	55.0	12.0	 25
418	  4	48.3	9.2	 20
419	  4	73.0	19.5	 25
420	  4	89.0	12.3	 25
421	  4	67.3	10.3	 20
422	  4	45.0	7.2	 25
423	  4	66.0	11.0	 25
424	  4	33.3	4.9	 16
425	  4	36.0	6.7	 20
426	  4	32.3	5.5	 20
427	  4	38.3	6.9	 16
428	  4	39.0	6.6	 20
429	  4	42.0	9.3	 20
430	  4	41.0	7.0	 20
431	  4	43.0	10.1	 25
432	  4	40.0	6.8	 25
433	  4	40.3	5.4	 20
434	  4	43.0	8.0	 25
435	  4	39.0	5.6	 25
436	  4	39.0	6.6	 20
437	  4	69.0	13.8	 25
438	  4	66.8	8.4	 20
439	  4	50.0	7.4	 25
440	  4	94.0	15.0	 25
441	  4	63.5	8.5	 20
442	  4	63.0	9.2	 25
443	  4	41.8	7.1	 20
444	  4	40.3	7.2	 16
445	  4	54.3	6.8	 20
446	  4	70.3	9.6	 20
447	  4	56.3	12.3	 16
448	  4	37.3	6.2	 20
449	  4	55.0	10.4	 25
450	  4	67.0	11.3	 20
451	  4	47.0	7.0	 25
452	  4	40.0	6.2	 25
453	  4	41.5	7.7	 20
454	  4	43.0	7.7	 25
455	  4	42.0	7.5	 25
456	  4	40.0	8.8	 20
457	  4	43.0	8.3	 25
458	  4	41.0	8.2	 25
459	  4	63.3	7.2	 20
460	  4	594.0	72.7	 25
461	  4	41.0	7.1	 25
462	  4	108.0	12.1	 16
463	  4	56.5	9.3	 20
464	  4	191.8	26.5	 16
465	  4	48.0	9.7	 20
466	  4	47.0	7.1	 20
467	  4	39.5	5.9	 16
468	  4	43.0	6.5	 20
469	  4	38.0	6.5	 25
470	  4	35.3	8.3	 20
471	  4	37.0	7.1	 25
472	  4	38.0	4.5	 25
473	  4	36.3	6.8	 20
474	  4	37.0	6.5	 25
475	  4	43.0	7.8	 25
476	  4	41.5	9.6	 20
477	  4	39.0	8.4	 25
478	  4	44.0	6.6	 25
479	  4	41.3	7.8	 20
480	  4	38.0	7.0	 25
481	  4	48.0	8.9	 25
482	  4	75.8	12.2	 16
483	  4	59.3	9.9	 20
484	  4	55.8	9.2	 20
485	  4	39.8	6.9	 16
486	  4	37.3	9.0	 20
487	  4	40.3	7.5	 16
488	  4	44.0	24.0	 25
489	  4	43.0	6.5	 25
490	  4	41.5	7.1	 20
491	  4	41.0	7.8	 25
492	  4	51.0	6.9	 25
493	  4	39.0	6.0	 20
494	  4	46.0	7.3	 25
495	  4	43.0	9.8	 25
496	  4	43.0	7.5	 20
497	  4	74.0	10.1	 25
498	  4	183.0	31.0	 25
499	  4	612.0	55.1	 20
500	  4	297.0	42.7	 25
501	  4	44.3	6.4	 20
502	  4	176.8	30.0	 16
503	  4	56.0	9.8	 20
504	  4	70.5	21.5	 20
505	  4	727.5	55.8	 16
506	  4	881.8	46.7	 20
507	  4	112.0	14.0	 20
508	  4	112.3	12.9	 20
509	  4	450.0	56.1	 25
510	  4	1029.0	154.7	 25
511	  4	66.5	8.1	 20
512	  4	54.0	10.9	 25
513	  4	45.0	8.3	 20
514	  4	40.0	6.6	 25
515	  4	35.0	5.4	 25
516	  4	35.5	12.3	 20
517	  4	52.0	9.1	 25
518	  4	45.0	7.3	 25
519	  4	93.3	31.9	 20
520	  4	226.0	18.6	 20
521	  4	57.0	7.8	 20
522	  4	118.3	15.3	 16
523	  4	41.3	8.4	 20
524	  4	44.3	8.1	 20
525	  4	44.3	9.3	 16
526	  4	49.3	7.8	 20
527	  4	75.0	11.1	 25
528	  4	82.8	11.9	 20
529	  4	42.0	7.7	 25
530	  4	43.0	5.6	 25
531	  4	57.3	7.9	 20
532	  4	45.0	7.6	 25
533	  4	40.0	6.4	 25
534	  4	42.5	7.4	 20
535	  4	37.0	5.6	 25
536	  4	38.3	5.3	 20
537	  4	68.0	12.4	 25
538	  4	56.0	6.2	 25
539	  4	55.3	9.1	 20
540	  4	43.3	10.7	 20
541	  4	59.3	7.1	 20
542	  4	35.8	6.6	 16
543	  4	43.0	7.6	 20
544	  4	40.3	7.6	 20
545	  4	39.0	8.1	 16
546	  4	122.0	64.6	 25
547	  4	63.0	12.2	 25
548	  4	81.0	13.9	 20
549	  4	78.0	12.0	 25
550	  4	103.0	15.7	 25
551	  4	232.3	57.7	 20
552	  4	42.0	8.5	 25
553	  4	46.0	6.5	 25
554	  4	38.0	6.8	 20
555	  4	52.0	8.1	 25
556	  4	54.0	11.2	 25
557	  4	45.3	7.3	 20
558	  4	41.0	7.4	 25
559	  4	54.3	9.1	 20
560	  4	214.5	18.6	 16
561	  4	48.0	8.1	 20
562	  4	70.3	12.3	 16
563	  4	57.5	8.8	 20
564	  4	39.5	7.5	 20
565	  4	39.3	5.3	 16
566	  4	42.0	9.3	 25
567	  4	46.0	8.5	 25
568	  4	334.3	28.4	 20
569	  4	497.0	36.8	 25
570	  4	83.0	12.6	 25
571	  4	44.3	9.2	 20
572	  4	39.0	6.6	 25
573	  4	47.0	9.0	 25
574	  4	48.5	7.8	 20
575	  4	48.0	8.2	 25
576	  4	40.0	9.6	 25
577	  4	46.3	6.4	 20
578	  4	54.0	9.1	 25
579	  4	40.8	6.2	 20
580	  4	127.0	10.8	 16
581	  4	662.8	57.7	 20
582	  4	89.0	17.8	 20
583	  4	91.3	16.0	 16
584	  4	213.5	18.2	 20
585	  4	106.5	20.3	 20
586	  4	64.0	9.3	 25
587	  4	71.0	9.3	 25
588	  4	39.5	4.6	 20
589	  4	40.0	6.3	 25
590	  4	33.0	7.2	 25
591	  4	42.3	8.6	 20
592	  4	41.0	8.4	 25
593	  4	40.0	5.1	 25
594	  4	68.0	12.7	 20
595	  4	175.0	20.4	 25
596	  4	70.0	9.5	 25
597	  4	122.5	20.2	 20
598	  4	129.0	14.8	 20
599	  4	106.5	16.1	 20
600	  4	77.5	9.0	 16
601	  4	109.8	13.9	 20
602	  4	46.3	8.1	 20
603	  4	41.3	9.3	 16
604	  4	40.0	5.9	 20
605	  4	42.0	7.3	 25
606	  4	141.3	16.3	 20
607	  4	354.0	309.5	 25
608	  4	153.0	27.7	 25
609	  4	43.0	7.7	 20
610	  4	47.0	9.1	 25
611	  4	39.0	6.2	 20
612	  4	45.0	8.9	 25
613	  4	55.0	11.0	 25
614	  4	59.3	9.6	 20
615	  4	55.0	9.4	 25
616	  4	44.0	6.1	 25
617	  4	42.3	7.9	 16
618	  4	60.3	8.0	 20
619	  4	50.0	9.2	 20
620	  4	54.0	8.7	 16
621	  4	281.8	24.6	 20
622	  4	427.5	64.0	 20
623	  4	43.5	6.7	 16
624	  4	88.0	13.3	 25
625	  4	67.0	31.2	 25
626	  4	155.5	45.1	 20
627	  4	47.0	8.9	 25
628	  4	41.0	6.6	 25
629	  4	44.3	7.6	 20
630	  4	59.0	10.4	 25
631	  4	45.0	7.5	 25
632	  4	42.5	6.7	 20
633	  4	42.0	9.0	 25
634	  4	41.0	8.2	 25
635	  4	33.3	5.2	 20
636	  4	35.0	8.5	 25
637	  4	31.3	4.7	 16
638	  4	32.3	5.7	 20
639	  4	33.5	5.3	 20
  0	  5	47.0	6.8	 20
  1	  5	55.0	10.1	 25
  2	  5	41.0	6.7	 25
  3	  5	264.0	25.4	 16
  4	  5	596.3	90.4	 20
  5	  5	40.3	6.0	 20
  6	  5	48.5	7.8	 16
  7	  5	46.0	9.1	 20
  8	  5	37.5	6.8	 20
  9	  5	35.0	7.2	 16
 10	  5	53.0	10.2	 25
 11	  5	42.0	5.5	 25
 12	  5	39.3	6.2	 20
 13	  5	40.0	6.5	 25
 14	  5	76.0	11.7	 25
 15	  5	49.0	9.5	 20
 16	  5	40.0	6.9	 25
 17	  5	34.0	5.5	 20
 18	  5	42.0	6.5	 25
 19	  5	58.0	8.6	 25
 20	  5	43.3	8.9	 20
 21	  5	60.0	45.9	 25
 22	  5	138.0	19.7	 25
 23	  5	134.8	13.5	 16
 24	  5	95.8	16.7	 20
 25	  5	127.5	18.5	 20
 26	  5	235.8	23.6	 16
 27	  5	75.8	11.6	 20
 28	  5	866.5	47.8	 20
 29	  5	89.0	11.8	 20
 30	  5	49.0	8.1	 25
 31	  5	133.0	18.8	 25
 32	  5	258.5	39.1	 20
 33	  5	182.0	33.1	 25
 34	  5	44.0	5.6	 25
 35	  5	107.8	11.6	 20
 36	  5	61.0	11.2	 25
 37	  5	231.0	30.5	 25
 38	  5	340.5	35.6	 20
 39	  5	53.0	13.2	 25
 40	  5	50.3	9.1	 20
 41	  5	65.0	9.4	 25
 42	  5	99.5	15.3	 20
 43	  5	156.5	19.4	 16
 44	  5	42.0	7.6	 20
 45	  5	251.8	36.6	 20
 46	  5	50.3	10.4	 16
 47	  5	44.5	7.9	 20
 48	  5	42.8	7.2	 20
 49	  5	42.0	5.5	 20
 50	  5	43.0	7.3	 25
 51	  5	43.0	7.3	 25
 52	  5	56.0	8.2	 20
 53	  5	37.0	6.2	 25
 54	  5	46.0	8.7	 25
 55	  5	45.8	8.6	 20
 56	  5	51.0	8.2	 25
 57	  5	37.0	6.5	 25
 58	  5	55.5	9.7	 20
 59	  5	51.0	6.5	 25
 60	  5	48.0	8.1	 25
 61	  5	36.0	5.3	 20
 62	  5	1583.8	224.4	 20
 63	  5	49.0	6.7	 20
 64	  5	48.5	7.3	 16
 65	  5	50.3	8.1	 20
 66	  5	1929.5	64.2	 16
 67	  5	45.0	6.3	 20
 68	  5	1897.0	78.3	 25
 69	  5	1752.8	465.0	 20
 70	  5	1701.0	417.5	 25
 71	  5	1627.0	454.7	 25
 72	  5	49.3	6.9	 20
 73	  5	44.0	9.3	 25
 74	  5	1665.0	374.1	 25
 75	  5	47.3	7.3	 20
 76	  5	45.0	7.1	 25
 77	  5	54.0	9.6	 25
 78	  5	1911.8	116.4	 20
 79	  5	47.0	7.6	 25
 80	  5	1903.0	58.1	 25
 81	  5	1724.3	198.6	 16
 82	  5	1654.3	159.9	 20
 83	  5	1662.0	426.2	 20
 84	  5	49.8	9.3	 16
 85	  5	42.3	8.0	 20
 86	  5	1690.0	420.9	 20
 87	  5	46.3	9.0	 20
 88	  5	48.0	8.9	 25
 89	  5	45.5	7.7	 20
 90	  5	52.0	9.7	 25
 91	  5	42.0	7.2	 25
 92	  5	1765.5	147.6	 20
 93	  5	52.0	10.0	 25
 94	  5	51.0	10.0	 25
 95	  5	48.3	9.4	 20
 96	  5	1746.0	185.9	 25
 97	  5	40.0	8.4	 25
 98	  5	52.3	8.6	 20
 99	  5	46.0	6.5	 25
100	  5	1453.3	295.1	 20
101	  5	50.8	10.8	 16
102	  5	48.0	7.8	 20
103	  5	41.3	8.9	 20
104	  5	1907.0	68.9	 16
105	  5	1652.0	116.6	 20
106	  5	1461.5	301.7	 20
107	  5	44.3	7.4	 20
108	  5	46.0	6.2	 25
109	  5	37.0	8.3	 25
110	  5	35.3	6.4	 20
111	  5	180.0	28.0	 25
112	  5	448.0	43.7	 25
113	  5	120.8	16.3	 20
114	  5	43.0	6.8	 25
115	  5	36.8	6.5	 20
116	  5	1709.0	187.2	 25
117	  5	49.0	8.0	 25
118	  5	53.3	7.7	 20
119	  5	53.0	8.4	 25
120	  5	2010.5	335.8	 20
121	  5	46.5	9.0	 16
122	  5	1716.0	230.1	 20
123	  5	50.0	6.4	 20
124	  5	50.0	5.8	 16
125	  5	53.0	7.7	 20
126	  5	1966.0	387.1	 25
127	  5	39.0	7.2	 20
128	  5	39.0	5.4	 25
129	  5	47.0	8.8	 25
130	  5	48.0	7.6	 20
131	  5	207.0	19.0	 25
132	  5	285.0	56.6	 25
133	  5	38.0	6.4	 20
134	  5	1668.0	273.9	 25
135	  5	51.0	8.9	 25
136	  5	55.3	8.3	 20
137	  5	52.0	9.3	 25
138	  5	1857.0	493.8	 25
139	  5	40.0	7.5	 16
140	  5	47.3	6.3	 20
141	  5	47.5	8.6	 16
142	  5	55.3	10.0	 20
143	  5	1634.5	339.8	 20
144	  5	46.3	7.8	 16
145	  5	39.3	7.1	 20
146	  5	55.0	11.1	 25
147	  5	48.5	6.8	 20
148	  5	48.0	6.6	 25
149	  5	51.0	9.4	 25
150	  5	1954.0	140.4	 20
151	  5	42.0	7.7	 25
152	  5	1705.0	421.5	 25
153	  5	51.0	10.7	 20
154	  5	54.0	9.0	 25
155	  5	55.0	11.0	 25
156	  5	1974.5	151.3	 20
157	  5	44.0	8.3	 25
158	  5	34.5	6.1	 20
159	  5	40.5	6.8	 16
160	  5	109.0	14.3	 20
161	  5	77.5	13.8	 20
162	  5	757.3	58.2	 16
163	  5	146.8	15.4	 20
164	  5	167.8	17.8	 16
165	  5	344.0	45.6	 25
166	  5	309.0	33.0	 25
167	  5	190.0	29.5	 20
168	  5	162.0	22.1	 25
169	  5	112.0	13.6	 25
170	  5	125.5	21.9	 20
171	  5	84.0	11.9	 25
172	  5	69.0	10.7	 25
173	  5	47.3	8.7	 20
174	  5	133.0	18.8	 25
175	  5	67.0	12.4	 25
176	  5	99.0	15.3	 20
177	  5	126.0	15.0	 25
178	  5	168.0	18.7	 20
179	  5	64.8	9.6	 16
180	  5	62.5	10.7	 20
181	  5	55.5	11.2	 20
182	  5	41.0	7.7	 16
183	  5	40.5	7.0	 20
184	  5	46.0	6.4	 25
185	  5	40.0	8.9	 20
186	  5	43.0	8.4	 25
187	  5	40.0	6.8	 25
188	  5	44.0	5.4	 20
189	  5	131.0	30.3	 25
190	  5	45.3	6.7	 20
191	  5	47.0	8.3	 25
192	  5	61.0	13.6	 25
193	  5	770.0	53.8	 20
194	  5	1285.0	59.5	 25
195	  5	232.0	18.6	 25
196	  5	235.3	17.1	 20
197	  5	133.0	24.1	 20
198	  5	239.0	24.9	 20
199	  5	515.3	35.2	 16
200	  5	57.3	10.0	 20
201	  5	55.0	11.3	 20
202	  5	278.3	22.2	 16
203	  5	160.0	20.7	 20
204	  5	157.0	21.0	 25
205	  5	42.0	7.5	 20
206	  5	50.0	6.5	 25
207	  5	103.0	11.6	 25
208	  5	53.3	12.0	 20
209	  5	42.0	5.7	 25
210	  5	43.0	9.1	 25
211	  5	48.0	7.1	 20
212	  5	38.0	5.2	 25
213	  5	45.5	8.6	 20
214	  5	78.0	13.2	 25
215	  5	65.0	11.7	 25
216	  5	59.5	8.9	 20
217	  5	1008.0	83.8	 20
218	  5	108.3	11.0	 20
219	  5	70.3	12.6	 16
220	  5	1472.0	93.1	 20
221	  5	728.3	40.5	 20
222	  5	455.0	38.2	 16
223	  5	275.0	30.0	 25
224	  5	626.0	47.5	 25
225	  5	313.3	38.3	 20
226	  5	241.0	44.3	 25
227	  5	95.0	48.0	 25
228	  5	52.5	7.1	 20
229	  5	51.0	7.9	 25
230	  5	50.0	10.8	 25
231	  5	37.0	7.1	 20
232	  5	42.0	7.0	 25
233	  5	43.0	6.9	 25
234	  5	47.3	8.5	 20
235	  5	44.0	7.4	 25
236	  5	40.0	6.2	 20
237	  5	53.0	8.1	 16
238	  5	54.3	8.1	 20
239	  5	55.0	8.6	 16
240	  5	43.3	7.1	 20
241	  5	70.5	11.4	 20
242	  5	67.0	10.0	 16
243	  5	241.0	25.2	 25
244	  5	86.0	13.7	 25
245	  5	80.8	10.4	 20
246	  5	86.0	10.9	 25
247	  5	91.0	13.9	 25
248	  5	57.5	9.2	 20
249	  5	90.0	16.1	 25
250	  5	117.0	18.1	 25
251	  5	197.3	21.3	 20
252	  5	44.0	8.5	 25
253	  5	55.0	9.3	 25
254	  5	46.3	4.6	 20
255	  5	216.3	36.0	 20
256	  5	404.0	35.2	 20
257	  5	78.5	11.3	 16
258	  5	50.0	9.2	 20
259	  5	48.5	5.3	 20
260	  5	47.8	9.6	 16
261	  5	272.5	32.3	 20
262	  5	53.0	7.8	 20
263	  5	44.0	8.7	 25
264	  5	44.0	7.7	 25
265	  5	51.0	6.7	 20
266	  5	49.0	8.3	 25
267	  5	91.0	16.3	 25
268	  5	56.0	7.9	 20
269	  5	62.0	10.1	 25
270	  5	58.0	8.8	 25
271	  5	94.8	13.4	 20
272	  5	90.0	17.4	 25
273	  5	86.0	14.1	 25
274	  5	71.5	14.7	 20
275	  5	143.3	20.9	 20
276	  5	55.0	11.5	 20
277	  5	74.3	10.4	 16
278	  5	221.3	30.3	 20
279	  5	46.3	8.9	 20
280	  5	44.5	8.1	 16
281	  5	40.0	7.3	 25
282	  5	42.0	6.7	 25
283	  5	48.3	10.6	 20
284	  5	45.0	7.5	 25
285	  5	1065.0	113.7	 25
286	  5	333.8	33.2	 20
287	  5	268.0	26.2	 25
288	  5	137.3	11.4	 20
289	  5	53.0	8.5	 25
290	  5	62.0	8.3	 25
291	  5	56.3	15.2	 20
292	  5	88.0	12.4	 25
293	  5	73.0	12.5	 25
294	  5	81.8	11.3	 16
295	  5	50.0	8.8	 20
296	  5	41.0	7.0	 20
297	  5	41.3	5.8	 16
298	  5	38.8	7.0	 20
299	  5	44.3	8.8	 20
300	  5	214.5	21.9	 16
301	  5	58.0	10.0	 25
302	  5	39.0	4.7	 25
303	  5	365.0	41.7	 20
304	  5	43.0	7.0	 25
305	  5	55.0	8.1	 25
306	  5	51.3	9.2	 20
307	  5	69.0	10.0	 25
308	  5	67.0	11.8	 25
309	  5	43.5	6.6	 20
310	  5	42.0	4.5	 25
311	  5	42.8	8.3	 20
312	  5	65.0	8.5	 25
313	  5	124.0	17.4	 25
314	  5	169.5	16.8	 16
315	  5	135.0	19.1	 20
316	  5	49.5	8.8	 20
317	  5	45.3	8.3	 16
318	  5	44.3	9.3	 20
319	  5	65.0	9.6	 20
320	  5	43.3	5.9	 20
321	  5	350.0	66.5	 25
322	  5	154.0	27.8	 25
323	  5	287.0	23.3	 20
324	  5	90.0	12.6	 25
325	  5	1127.0	154.3	 25
326	  5	50.3	7.1	 20
327	  5	43.0	7.6	 25
328	  5	42.0	7.6	 25
329	  5	49.8	7.0	 20
330	  5	42.0	8.8	 25
331	  5	39.0	6.5	 25
332	  5	46.8	8.2	 20
333	  5	49.5	8.1	 20
334	  5	38.5	9.5	 20
335	  5	40.3	7.5	 16
336	  5	44.5	5.4	 20
337	  5	41.8	7.8	 16
338	  5	38.5	5.7	 20
339	  5	40.5	8.2	 20
340	  5	53.0	8.0	 20
341	  5	50.0	9.1	 25
342	  5	41.0	7.2	 25
343	  5	42.5	8.1	 20
344	  5	41.0	5.0	 25
345	  5	43.0	6.1	 25
346	  5	44.0	8.1	 20
347	  5	44.0	6.6	 25
348	  5	40.0	6.0	 25
349	  5	40.0	8.4	 20
350	  5	362.0	58.0	 25
351	  5	41.0	9.8	 25
352	  5	45.8	7.4	 16
353	  5	38.0	6.7	 20
354	  5	46.3	8.5	 20
355	  5	58.0	9.8	 16
356	  5	44.8	8.2	 20
357	  5	47.0	6.8	 20
358	  5	49.3	9.3	 16
359	  5	44.0	8.3	 25
360	  5	50.0	7.2	 20
361	  5	102.0	16.5	 25
362	  5	109.0	15.1	 25
363	  5	39.0	6.8	 20
364	  5	42.0	7.8	 25
365	  5	51.0	6.4	 25
366	  5	48.0	8.3	 20
367	  5	63.0	14.4	 25
368	  5	460.0	42.6	 25
369	  5	66.0	8.5	 20
370	  5	83.0	13.6	 25
371	  5	131.0	20.5	 25
372	  5	224.5	19.2	 16
373	  5	96.0	18.0	 20
374	  5	88.0	11.1	 20
375	  5	67.3	9.9	 16
376	  5	67.3	9.2	 20
377	  5	48.3	8.1	 20
378	  5	57.0	6.8	 20
379	  5	47.0	9.1	 25
380	  5	53.0	9.1	 25
381	  5	61.3	8.9	 20
382	  5	68.0	9.4	 25
383	  5	69.0	9.6	 25
384	  5	46.3	7.0	 20
385	  5	34.0	6.5	 25
386	  5	45.5	7.3	 20
387	  5	43.0	7.8	 25
388	  5	43.0	6.0	 25
389	  5	61.5	10.3	 20
390	  5	56.0	9.4	 25
391	  5	61.0	8.7	 20
392	  5	63.5	11.2	 16
393	  5	359.0	45.7	 20
394	  5	51.3	8.1	 20
395	  5	311.3	17.5	 16
396	  5	58.0	9.2	 20
397	  5	55.3	11.8	 20
398	  5	42.0	6.3	 20
399	  5	41.0	7.3	 25
400	  5	44.0	9.3	 25
401	  5	50.3	8.5	 20
402	  5	63.0	9.4	 25
403	  5	357.0	38.4	 25
404	  5	78.3	12.4	 20
405	  5	86.0	10.9	 25
406	  5	43.0	8.4	 25
407	  5	39.5	7.2	 20
408	  5	56.0	11.9	 25
409	  5	41.0	7.1	 20
410	  5	57.0	9.9	 25
411	  5	86.3	12.5	 20
412	  5	77.3	10.3	 16
413	  5	43.3	8.1	 20
414	  5	45.8	7.3	 20
415	  5	128.5	14.2	 16
416	  5	293.3	30.6	 20
417	  5	391.0	30.6	 25
418	  5	1671.5	84.5	 20
419	  5	858.0	75.8	 25
420	  5	129.0	16.7	 25
421	  5	151.3	20.0	 20
422	  5	54.0	7.2	 25
423	  5	97.0	13.6	 25
424	  5	77.3	11.7	 20
425	  5	55.0	8.9	 25
426	  5	39.0	5.5	 25
427	  5	48.0	8.8	 20
428	  5	925.0	59.2	 25
429	  5	103.0	13.9	 25
430	  5	72.5	12.4	 16
431	  5	38.5	6.6	 20
432	  5	46.0	7.8	 20
433	  5	38.5	5.5	 16
434	  5	41.0	7.6	 20
435	  5	40.3	6.5	 16
436	  5	37.0	7.2	 25
437	  5	39.0	6.6	 25
438	  5	44.3	8.7	 20
439	  5	39.0	5.7	 25
440	  5	41.0	5.9	 25
441	  5	40.8	8.3	 20
442	  5	150.0	18.4	 25
443	  5	93.0	83.5	 25
444	  5	99.3	14.7	 20
445	  5	67.0	9.8	 25
446	  5	68.0	12.2	 25
447	  5	200.3	20.9	 20
448	  5	378.0	50.0	 25
449	  5	2208.0	351.3	 20
450	  5	264.3	15.8	 16
451	  5	66.0	10.7	 20
452	  5	232.5	29.9	 20
453	  5	56.8	9.1	 16
454	  5	71.0	9.9	 20
455	  5	45.3	9.1	 20
456	  5	42.0	6.9	 20
457	  5	74.0	9.5	 25
458	  5	48.0	9.8	 25
459	  5	44.3	7.3	 20
460	  5	43.0	6.2	 25
461	  5	42.0	8.9	 20
462	  5	45.0	12.2	 25
463	  5	54.0	8.0	 25
464	  5	59.5	5.5	 20
465	  5	157.0	22.1	 25
466	  5	112.0	14.1	 25
467	  5	99.3	12.6	 20
468	  5	67.0	11.2	 25
469	  5	39.3	6.9	 20
470	  5	43.0	5.5	 16
471	  5	46.3	8.4	 20
472	  5	35.8	7.0	 20
473	  5	43.3	8.3	 16
474	  5	39.3	6.9	 20
475	  5	43.0	6.8	 25
476	  5	417.5	44.7	 20
477	  5	42.0	7.5	 25
478	  5	49.0	8.6	 25
479	  5	62.3	10.6	 20
480	  5	50.0	9.4	 25
481	  5	49.0	8.6	 25
482	  5	112.0	12.3	 20
483	  5	69.0	11.9	 25
484	  5	73.8	12.8	 20
485	  5	49.0	8.2	 25
486	  5	40.0	6.8	 25
487	  5	194.3	22.6	 20
488	  5	71.3	12.4	 20
489	  5	184.3	23.6	 20
490	  5	66.3	8.8	 16
491	  5	257.3	19.7	 20
492	  5	48.8	7.2	 20
493	  5	104.0	12.6	 16
494	  5	181.0	15.3	 20
495	  5	46.0	8.8	 25
496	  5	43.3	6.3	 20
497	  5	53.0	9.9	 25
498	  5	48.0	8.3	 25
499	  5	111.3	12.6	 20
500	  5	140.0	11.0	 25
501	  5	55.0	8.9	 25
502	  5	255.0	25.7	 20
503	  5	123.0	15.3	 25
504	  5	135.0	21.0	 25
505	  5	400.3	34.4	 20
506	  5	338.0	34.3	 25
507	  5	153.0	23.7	 25
508	  5	141.0	15.7	 16
509	  5	53.5	10.1	 20
510	  5	81.5	17.9	 16
511	  5	41.0	8.3	 20
512	  5	57.3	10.3	 20
513	  5	39.3	7.0	 16
514	  5	35.0	6.1	 25
515	  5	39.0	7.9	 25
516	  5	56.3	8.7	 20
517	  5	53.0	7.8	 25
518	  5	91.0	12.5	 25
519	  5	83.8	23.4	 20
520	  5	165.0	20.0	 25
521	  5	54.0	7.5	 25
522	  5	53.5	8.3	 20
523	  5	157.0	20.2	 25
524	  5	87.0	10.6	 25
525	  5	39.8	6.6	 20
526	  5	99.0	16.5	 25
527	  5	46.0	8.9	 20
528	  5	39.5	6.5	 16
529	  5	79.3	12.8	 20
530	  5	52.5	7.2	 20
531	  5	45.5	5.2	 16
532	  5	38.5	6.4	 20
533	  5	42.3	7.1	 20
534	  5	324.0	39.0	 25
535	  5	190.0	21.6	 25
536	  5	59.3	7.7	 20
537	  5	51.0	8.2	 25
538	  5	38.0	7.3	 25
539	  5	44.5	9.6	 20
540	  5	40.0	7.5	 25
541	  5	79.0	15.9	 25
542	  5	75.5	12.6	 20
543	  5	79.0	12.4	 25
544	  5	46.0	6.6	 25
545	  5	42.0	7.8	 20
546	  5	47.0	13.9	 20
547	  5	39.3	7.0	 20
548	  5	166.5	17.0	 16
549	  5	363.3	38.4	 20
550	  5	175.3	17.7	 20
551	  5	309.0	21.7	 16
552	  5	83.0	8.6	 20
553	  5	67.0	8.7	 25
554	  5	76.0	13.2	 20
555	  5	70.0	11.2	 25
556	  5	1076.0	129.5	 25
557	  5	100.5	11.7	 20
558	  5	512.0	54.7	 25
559	  5	559.0	53.7	 20
560	  5	110.0	22.2	 25
561	  5	113.0	14.1	 25
562	  5	48.3	7.0	 20
563	  5	40.0	5.9	 25
564	  5	40.0	5.6	 25
565	  5	59.0	8.0	 20
566	  5	138.5	16.1	 20
567	  5	58.3	8.6	 20
568	  5	70.0	12.4	 16
569	  5	132.5	14.9	 20
570	  5	180.5	18.4	 20
571	  5	119.3	15.1	 16
572	  5	359.0	34.4	 25
573	  5	211.0	23.0	 25
574	  5	52.5	9.5	 20
575	  5	48.0	8.6	 25
576	  5	39.0	7.6	 25
577	  5	39.0	5.4	 20
578	  5	42.0	8.0	 25
579	  5	42.0	9.5	 25
580	  5	45.5	7.2	 20
581	  5	61.0	8.0	 25
582	  5	94.0	15.5	 20
583	  5	81.0	14.8	 25
584	  5	138.0	16.1	 25
585	  5	76.3	15.1	 16
586	  5	65.0	9.8	 20
587	  5	62.0	12.5	 20
588	  5	53.0	8.3	 16
589	  5	45.3	8.5	 20
590	  5	44.0	8.6	 20
591	  5	73.3	11.3	 16
592	  5	51.0	7.6	 25
593	  5	61.0	11.9	 25
594	  5	58.5	14.4	 20
595	  5	55.0	7.1	 25
596	  5	49.0	8.3	 25
597	  5	76.8	12.3	 20
598	  5	44.0	6.6	 25
599	  5	49.0	7.9	 25
600	  5	114.3	18.5	 20
601	  5	68.0	9.3	 25
602	  5	49.0	7.6	 25
603	  5	41.3	9.9	 20
604	  5	49.0	6.8	 25
605	  5	40.5	4.4	 20
606	  5	64.3	6.6	 16
607	  5	587.0	47.4	 20
608	  5	92.3	12.7	 16
609	  5	55.3	10.2	 20
610	  5	94.0	12.3	 20
611	  5	714.5	91.4	 20
612	  5	156.0	17.9	 25
613	  5	247.0	30.1	 25
614	  5	56.8	9.9	 20
615	  5	74.0	12.5	 25
616	  5	61.0	12.7	 25
617	  5	130.3	21.4	 20
618	  5	40.0	6.6	 25
619	  5	48.0	11.2	 25
620	  5	42.3	6.6	 20
621	  5	77.0	10.6	 25
622	  5	58.0	11.8	 25
623	  5	39.3	5.0	 20
624	  5	42.0	5.6	 20
625	  5	123.8	16.8	 20
626	  5	140.3	11.8	 16
627	  5	47.3	9.1	 20
628	  5	252.0	35.0	 20
629	  5	59.8	10.8	 16
630	  5	83.0	14.6	 25
631	  5	53.8	6.5	 20
632	  5	41.0	7.1	 25
633	  5	50.0	8.7	 25
634	  5	68.0	11.3	 20
635	  5	351.0	38.7	 25
636	  5	650.0	98.2	 25
637	  5	64.0	11.5	 20
638	  5	202.0	20.5	 25
639	  5	50.0	9.0	 25
  0	  6	1669.5	471.2	 20
  1	  6	50.0	8.9	 25
  2	  6	48.0	8.9	 25
  3	  6	92.5	22.1	 20
  4	  6	289.0	65.2	 25
  5	  6	42.0	6.9	 25
  6	  6	44.5	5.7	 20
  7	  6	44.0	7.1	 25
  8	  6	40.0	5.6	 25
  9	  6	39.3	8.9	 20
 10	  6	38.5	7.7	 20
 11	  6	55.3	8.4	 20
 12	  6	38.0	7.4	 16
 13	  6	41.0	7.5	 20
 14	  6	65.3	9.4	 16
 15	  6	46.0	6.7	 20
 16	  6	36.0	7.0	 25
 17	  6	32.3	5.1	 20
 18	  6	41.0	10.2	 25
 19	  6	44.0	7.4	 25
 20	  6	55.8	9.9	 20
 21	  6	55.0	11.2	 25
 22	  6	54.0	8.5	 25
 23	  6	95.0	17.8	 20
 24	  6	76.0	11.0	 25
 25	  6	271.0	39.6	 25
 26	  6	104.3	12.8	 20
 27	  6	87.0	15.3	 25
 28	  6	599.0	67.1	 25
 29	  6	77.0	12.9	 16
 30	  6	46.5	7.6	 20
 31	  6	128.5	16.3	 20
 32	  6	331.3	24.9	 16
 33	  6	264.5	23.6	 20
 34	  6	54.5	8.8	 20
 35	  6	141.5	19.1	 16
 36	  6	59.0	8.4	 25
 37	  6	57.5	11.0	 20
 38	  6	84.0	14.6	 25
 39	  6	41.0	5.6	 25
 40	  6	46.8	7.7	 20
 41	  6	51.0	9.6	 25
 42	  6	133.0	18.3	 25
 43	  6	105.5	17.6	 20
 44	  6	41.0	7.8	 25
 45	  6	56.0	9.4	 25
 46	  6	45.5	6.9	 20
 47	  6	46.0	8.6	 25
 48	  6	39.0	4.8	 25
 49	  6	39.5	9.8	 16
 50	  6	45.5	8.4	 20
 51	  6	37.5	7.5	 20
 52	  6	57.8	8.6	 16
 53	  6	70.5	10.3	 20
 54	  6	67.5	10.3	 20
 55	  6	43.0	6.5	 20
 56	  6	50.0	9.1	 25
 57	  6	44.0	6.5	 25
 58	  6	89.0	14.6	 20
 59	  6	46.0	8.1	 25
 60	  6	45.0	7.7	 25
 61	  6	34.8	6.6	 20
 62	  6	1602.0	339.4	 25
 63	  6	54.5	9.1	 20
 64	  6	47.0	6.0	 25
 65	  6	50.0	7.9	 25
 66	  6	1830.5	189.2	 20
 67	  6	46.0	9.0	 25
 68	  6	1740.8	347.5	 20
 69	  6	56.5	8.5	 16
 70	  6	49.3	6.9	 20
 71	  6	49.3	8.3	 20
 72	  6	41.3	5.3	 16
 73	  6	41.3	8.1	 20
 74	  6	1670.0	411.5	 25
 75	  6	52.3	10.1	 20
 76	  6	46.0	6.5	 25
 77	  6	48.0	10.9	 25
 78	  6	1914.5	153.5	 20
 79	  6	47.0	8.6	 25
 80	  6	1777.0	508.5	 25
 81	  6	51.3	7.0	 20
 82	  6	50.0	14.8	 25
 83	  6	54.0	7.5	 25
 84	  6	49.3	10.1	 20
 85	  6	39.0	7.3	 25
 86	  6	1636.3	202.4	 20
 87	  6	51.8	7.5	 20
 88	  6	60.5	38.3	 20
 89	  6	45.0	6.1	 16
 90	  6	1786.3	197.2	 20
 91	  6	44.5	13.0	 20
 92	  6	1662.5	139.4	 16
 93	  6	48.5	8.5	 20
 94	  6	46.0	8.1	 25
 95	  6	49.0	8.6	 20
 96	  6	1753.0	239.3	 25
 97	  6	37.0	7.2	 25
 98	  6	43.5	8.3	 20
 99	  6	46.0	8.2	 25
100	  6	1550.0	318.3	 25
101	  6	45.0	8.3	 20
102	  6	46.0	7.6	 25
103	  6	42.0	8.1	 25
104	  6	1773.8	146.4	 20
105	  6	48.0	6.3	 25
106	  6	46.0	8.5	 25
107	  6	46.5	7.9	 16
108	  6	42.3	7.4	 20
109	  6	31.3	7.4	 20
110	  6	34.3	5.6	 16
111	  6	111.3	15.8	 20
112	  6	248.5	27.0	 16
113	  6	98.0	21.0	 25
114	  6	45.0	7.4	 25
115	  6	39.3	7.6	 20
116	  6	1686.0	189.6	 25
117	  6	52.0	15.4	 25
118	  6	47.8	9.4	 20
119	  6	50.0	8.6	 25
120	  6	1969.0	351.8	 25
121	  6	41.0	7.9	 20
122	  6	1735.0	334.6	 25
123	  6	57.0	9.5	 25
124	  6	56.3	9.2	 20
125	  6	51.0	7.5	 25
126	  6	1897.3	437.1	 20
127	  6	40.3	5.0	 16
128	  6	42.3	8.8	 20
129	  6	44.5	8.8	 20
130	  6	55.3	24.1	 16
131	  6	333.8	39.3	 20
132	  6	564.3	120.2	 20
133	  6	37.5	5.2	 20
134	  6	1660.0	397.5	 25
135	  6	50.5	7.2	 20
136	  6	51.0	8.4	 25
137	  6	48.0	7.5	 25
138	  6	1765.8	259.3	 20
139	  6	40.0	7.6	 25
140	  6	50.0	8.9	 25
141	  6	51.8	7.0	 20
142	  6	1468.0	214.6	 25
143	  6	42.0	7.2	 25
144	  6	42.0	5.3	 20
145	  6	38.0	7.0	 25
146	  6	1630.0	394.3	 20
147	  6	50.5	8.4	 16
148	  6	55.0	10.0	 20
149	  6	54.3	8.0	 20
150	  6	1931.0	169.7	 16
151	  6	42.3	6.0	 20
152	  6	1806.0	470.2	 25
153	  6	44.5	7.9	 20
154	  6	46.0	10.0	 25
155	  6	50.0	12.5	 25
156	  6	2099.0	191.2	 20
157	  6	42.0	6.1	 25
158	  6	38.0	5.5	 25
159	  6	39.0	6.1	 20
160	  6	69.0	10.7	 25
161	  6	49.8	12.4	 20
162	  6	257.0	32.0	 25
163	  6	52.0	8.3	 25
164	  6	108.0	13.5	 20
165	  6	432.8	52.0	 20
166	  6	112.8	14.2	 20
167	  6	78.0	8.7	 16
168	  6	68.8	11.7	 20
169	  6	67.3	14.6	 20
170	  6	152.3	21.6	 16
171	  6	113.0	21.5	 25
172	  6	62.0	9.8	 25
173	  6	40.0	4.3	 20
174	  6	87.0	17.2	 25
175	  6	52.0	14.2	 25
176	  6	215.3	20.4	 20
177	  6	155.0	14.8	 25
178	  6	218.0	21.7	 25
179	  6	72.5	10.7	 20
180	  6	65.0	8.5	 25
181	  6	74.0	11.3	 25
182	  6	44.0	8.6	 20
183	  6	42.0	8.8	 25
184	  6	95.8	15.1	 16
185	  6	42.3	7.4	 20
186	  6	39.3	5.9	 20
187	  6	43.8	7.1	 16
188	  6	46.5	8.9	 20
189	  6	77.5	15.6	 20
190	  6	41.3	10.9	 16
191	  6	41.0	4.9	 25
192	  6	49.0	9.4	 25
193	  6	370.5	40.3	 20
194	  6	616.0	36.1	 25
195	  6	347.0	45.4	 25
196	  6	418.0	37.7	 20
197	  6	341.0	29.8	 25
198	  6	282.0	32.2	 25
199	  6	451.5	38.5	 20
200	  6	86.0	14.2	 25
201	  6	57.0	8.8	 25
202	  6	412.8	37.8	 20
203	  6	679.0	89.0	 25
204	  6	256.3	36.5	 20
205	  6	43.3	6.2	 16
206	  6	46.3	5.8	 20
207	  6	88.8	11.6	 20
208	  6	42.3	7.9	 16
209	  6	38.3	5.4	 20
210	  6	43.8	7.0	 20
211	  6	53.0	7.8	 25
212	  6	40.0	8.0	 25
213	  6	50.0	7.7	 20
214	  6	59.0	9.8	 25
215	  6	54.0	6.8	 25
216	  6	81.3	15.2	 20
217	  6	388.0	69.7	 25
218	  6	169.0	19.5	 25
219	  6	53.5	10.2	 20
220	  6	1157.0	124.4	 25
221	  6	833.0	91.3	 25
222	  6	555.8	42.3	 20
223	  6	290.3	30.9	 20
224	  6	598.0	49.3	 20
225	  6	544.5	39.1	 16
226	  6	356.0	31.0	 20
227	  6	143.5	17.3	 20
228	  6	74.5	11.3	 16
229	  6	43.3	8.5	 20
230	  6	47.0	9.2	 25
231	  6	40.3	6.9	 20
232	  6	41.0	8.7	 25
233	  6	40.5	7.2	 20
234	  6	44.0	5.9	 25
235	  6	53.0	8.6	 25
236	  6	41.3	6.9	 20
237	  6	47.0	9.2	 25
238	  6	47.0	7.5	 25
239	  6	78.3	12.6	 20
240	  6	47.0	9.6	 25
241	  6	70.0	9.9	 25
242	  6	58.0	13.1	 20
243	  6	215.5	22.0	 20
244	  6	61.5	9.0	 20
245	  6	121.0	19.4	 16
246	  6	54.0	8.5	 20
247	  6	61.8	11.9	 20
248	  6	57.5	10.1	 16
249	  6	212.0	27.2	 25
250	  6	93.0	18.3	 25
251	  6	59.0	8.7	 20
252	  6	46.0	8.7	 25
253	  6	64.0	15.0	 25
254	  6	49.5	10.5	 20
255	  6	65.0	10.4	 25
256	  6	76.0	10.5	 25
257	  6	62.0	10.3	 20
258	  6	39.0	4.9	 25
259	  6	46.3	7.8	 20
260	  6	52.0	9.0	 25
261	  6	80.0	15.4	 25
262	  6	55.3	9.5	 16
263	  6	37.0	6.7	 20
264	  6	39.5	7.4	 20
265	  6	40.0	7.2	 16
266	  6	39.0	7.2	 20
267	  6	55.3	8.6	 20
268	  6	64.3	12.4	 20
269	  6	57.0	12.3	 25
270	  6	70.0	11.6	 25
271	  6	125.3	19.6	 20
272	  6	125.0	14.1	 25
273	  6	111.0	13.2	 25
274	  6	49.0	9.8	 20
275	  6	550.0	73.1	 25
276	  6	51.0	8.3	 25
277	  6	81.3	15.0	 20
278	  6	166.0	31.3	 25
279	  6	56.0	9.2	 25
280	  6	45.3	9.5	 20
281	  6	44.3	8.7	 20
282	  6	42.0	8.4	 16
283	  6	41.0	5.8	 20
284	  6	42.0	8.1	 20
285	  6	138.0	15.8	 16
286	  6	168.8	16.9	 20
287	  6	123.3	17.8	 20
288	  6	71.8	10.5	 20
289	  6	54.0	7.4	 25
290	  6	64.0	24.3	 25
291	  6	59.0	10.4	 20
292	  6	119.0	14.7	 25
293	  6	91.0	11.3	 25
294	  6	47.5	7.5	 20
295	  6	42.0	7.3	 25
296	  6	42.0	8.0	 25
297	  6	38.0	7.4	 20
298	  6	36.0	7.2	 25
299	  6	39.0	6.3	 25
300	  6	39.3	7.2	 20
301	  6	47.3	9.7	 20
302	  6	43.0	6.7	 20
303	  6	104.0	14.2	 16
304	  6	41.5	9.0	 20
305	  6	44.0	6.2	 20
306	  6	48.5	8.9	 16
307	  6	64.0	12.6	 25
308	  6	50.0	7.3	 20
309	  6	32.0	6.7	 25
310	  6	37.0	7.1	 25
311	  6	42.3	8.1	 20
312	  6	89.0	14.0	 25
313	  6	263.0	26.6	 25
314	  6	240.8	23.8	 20
315	  6	85.0	16.5	 25
316	  6	49.0	7.1	 25
317	  6	69.3	11.2	 20
318	  6	45.0	7.4	 25
319	  6	60.0	10.6	 25
320	  6	47.0	8.0	 16
321	  6	648.3	70.1	 20
322	  6	151.0	23.4	 20
323	  6	160.8	15.5	 16
324	  6	68.8	12.0	 20
325	  6	179.0	28.2	 20
326	  6	52.0	6.6	 16
327	  6	43.0	7.7	 25
328	  6	40.0	6.1	 25
329	  6	48.3	9.9	 20
330	  6	42.0	9.2	 25
331	  6	40.0	6.7	 25
332	  6	45.3	7.9	 20
333	  6	40.0	6.0	 25
334	  6	34.3	6.5	 20
335	  6	37.0	7.6	 25
336	  6	42.0	7.3	 25
337	  6	44.0	8.3	 20
338	  6	42.0	6.5	 25
339	  6	41.0	6.7	 25
340	  6	46.0	5.2	 16
341	  6	67.5	12.8	 20
342	  6	49.0	7.4	 20
343	  6	43.0	6.2	 16
344	  6	42.5	6.7	 20
345	  6	39.3	5.9	 20
346	  6	40.8	8.4	 20
347	  6	41.0	8.3	 25
348	  6	41.0	7.5	 25
349	  6	41.5	6.7	 20
350	  6	44.0	7.6	 25
351	  6	40.0	6.2	 25
352	  6	39.3	7.1	 20
353	  6	43.0	7.2	 25
354	  6	48.0	7.1	 25
355	  6	48.5	8.5	 20
356	  6	40.0	6.4	 25
357	  6	42.3	6.2	 20
358	  6	45.0	7.1	 25
359	  6	42.3	6.2	 20
360	  6	40.0	6.7	 16
361	  6	46.5	9.7	 20
362	  6	43.0	7.0	 20
363	  6	42.3	7.7	 16
364	  6	43.5	6.9	 20
365	  6	49.0	9.1	 25
366	  6	43.3	7.9	 20
367	  6	55.0	8.5	 25
368	  6	249.0	20.7	 25
369	  6	53.3	10.0	 20
370	  6	61.0	9.5	 25
371	  6	59.0	8.2	 25
372	  6	137.0	13.4	 20
373	  6	60.0	10.7	 25
374	  6	47.0	7.6	 25
375	  6	54.5	18.9	 20
376	  6	48.0	8.3	 25
377	  6	44.0	7.2	 25
378	  6	54.3	10.2	 16
379	  6	57.0	11.9	 20
380	  6	42.0	7.6	 20
381	  6	69.8	11.6	 16
382	  6	64.8	10.3	 20
383	  6	63.3	9.4	 16
384	  6	66.5	29.2	 20
385	  6	40.0	5.7	 25
386	  6	50.0	9.4	 20
387	  6	49.0	7.9	 25
388	  6	46.0	8.5	 25
389	  6	51.0	7.6	 20
390	  6	48.0	9.4	 25
391	  6	82.0	10.2	 25
392	  6	58.5	12.2	 20
393	  6	148.0	21.9	 25
394	  6	80.0	10.7	 25
395	  6	121.5	15.2	 20
396	  6	42.0	4.4	 25
397	  6	50.0	8.3	 25
398	  6	32.3	5.6	 16
399	  6	39.0	7.0	 20
400	  6	39.0	8.5	 20
401	  6	42.0	7.9	 16
402	  6	72.3	9.3	 20
403	  6	813.0	62.4	 20
404	  6	130.5	17.5	 20
405	  6	53.0	8.8	 25
406	  6	41.8	6.9	 20
407	  6	40.0	6.7	 25
408	  6	39.0	7.4	 25
409	  6	43.0	7.0	 20
410	  6	43.0	6.2	 25
411	  6	112.0	18.2	 25
412	  6	46.3	8.0	 20
413	  6	43.0	6.5	 25
414	  6	45.0	7.6	 25
415	  6	58.3	7.4	 20
416	  6	120.0	18.2	 25
417	  6	98.0	13.0	 20
418	  6	329.0	43.5	 16
419	  6	1796.8	98.7	 20
420	  6	164.8	33.8	 20
421	  6	108.3	15.3	 16
422	  6	60.3	9.0	 20
423	  6	146.3	14.0	 20
424	  6	120.0	11.5	 20
425	  6	76.0	14.0	 25
426	  6	43.0	7.5	 25
427	  6	47.0	5.0	 20
428	  6	648.0	32.5	 25
429	  6	72.0	15.0	 25
430	  6	51.0	9.0	 20
431	  6	40.0	7.3	 25
432	  6	39.3	6.1	 20
433	  6	38.0	6.3	 25
434	  6	44.0	57.1	 25
435	  6	40.3	5.0	 20
436	  6	38.0	5.8	 20
437	  6	40.0	6.4	 20
438	  6	40.3	6.9	 16
439	  6	39.3	7.9	 20
440	  6	42.0	6.6	 20
441	  6	39.3	7.1	 16
442	  6	140.8	15.6	 20
443	  6	87.0	11.6	 25
444	  6	79.3	7.9	 20
445	  6	45.0	8.3	 25
446	  6	62.0	9.2	 25
447	  6	183.0	25.2	 20
448	  6	169.0	27.5	 25
449	  6	284.0	62.2	 25
450	  6	105.8	26.6	 20
451	  6	49.0	10.2	 25
452	  6	70.0	10.9	 25
453	  6	45.5	7.6	 20
454	  6	80.0	12.6	 25
455	  6	49.0	8.8	 20
456	  6	41.3	7.5	 20
457	  6	66.8	11.3	 20
458	  6	39.3	5.9	 16
459	  6	39.5	7.8	 20
460	  6	44.0	6.4	 20
461	  6	37.5	6.9	 16
462	  6	42.0	7.4	 25
463	  6	71.0	9.5	 25
464	  6	60.3	8.6	 20
465	  6	69.0	10.8	 25
466	  6	172.0	20.7	 25
467	  6	335.0	29.8	 20
468	  6	137.0	19.8	 25
469	  6	43.0	9.0	 25
470	  6	43.0	7.2	 20
471	  6	40.0	6.9	 25
472	  6	41.0	7.0	 25
473	  6	47.0	11.1	 20
474	  6	39.0	7.2	 25
475	  6	38.3	6.7	 20
476	  6	49.5	5.5	 16
477	  6	37.5	6.7	 20
478	  6	39.3	6.7	 20
479	  6	79.0	9.6	 16
480	  6	45.8	6.8	 20
481	  6	46.5	9.1	 16
482	  6	81.0	10.6	 25
483	  6	121.0	16.7	 25
484	  6	126.3	24.0	 20
485	  6	64.0	13.4	 25
486	  6	47.0	17.4	 25
487	  6	78.3	15.2	 20
488	  6	50.0	7.4	 25
489	  6	218.0	42.6	 25
490	  6	58.0	13.4	 20
491	  6	131.0	15.4	 25
492	  6	43.0	7.8	 25
493	  6	71.3	11.4	 20
494	  6	292.0	18.7	 25
495	  6	40.5	4.8	 20
496	  6	48.3	7.1	 16
497	  6	64.5	8.1	 20
498	  6	50.5	7.4	 20
499	  6	76.0	9.1	 16
500	  6	89.3	11.3	 20
501	  6	53.0	11.0	 25
502	  6	89.5	15.8	 20
503	  6	160.0	22.0	 25
504	  6	131.5	18.4	 20
505	  6	123.0	16.5	 25
506	  6	201.0	17.7	 25
507	  6	296.3	36.5	 20
508	  6	71.0	8.6	 25
509	  6	46.0	7.2	 25
510	  6	60.0	10.0	 20
511	  6	39.0	4.9	 25
512	  6	44.0	12.3	 25
513	  6	38.0	7.2	 20
514	  6	38.5	6.8	 20
515	  6	38.0	5.3	 20
516	  6	47.5	10.8	 16
517	  6	49.8	8.1	 20
518	  6	71.5	12.8	 20
519	  6	53.0	8.4	 16
520	  6	58.0	10.4	 20
521	  6	44.0	7.4	 25
522	  6	42.5	5.6	 20
523	  6	60.0	15.6	 25
524	  6	70.0	16.1	 25
525	  6	42.0	5.9	 20
526	  6	58.0	7.8	 25
527	  6	40.0	8.5	 25
528	  6	40.3	6.3	 20
529	  6	46.0	7.6	 25
530	  6	46.8	7.5	 20
531	  6	39.0	6.3	 25
532	  6	40.0	7.1	 25
533	  6	41.5	8.4	 16
534	  6	114.3	11.5	 20
535	  6	135.0	19.7	 20
536	  6	43.5	8.4	 16
537	  6	41.5	6.9	 20
538	  6	37.0	6.8	 20
539	  6	36.0	4.1	 16
540	  6	42.0	6.8	 25
541	  6	47.0	7.5	 25
542	  6	111.3	15.6	 20
543	  6	64.0	11.9	 25
544	  6	44.0	7.7	 25
545	  6	65.8	11.6	 20
546	  6	41.0	5.6	 25
547	  6	42.0	8.4	 25
548	  6	105.8	14.6	 20
549	  6	145.0	23.2	 25
550	  6	83.0	12.4	 25
551	  6	104.3	12.3	 20
552	  6	62.0	7.8	 25
553	  6	59.3	11.6	 16
554	  6	83.3	10.4	 20
555	  6	69.3	10.2	 20
556	  6	509.5	35.7	 16
557	  6	84.0	13.4	 20
558	  6	257.8	18.3	 20
559	  6	225.0	16.6	 20
560	  6	62.0	10.4	 25
561	  6	100.0	11.8	 25
562	  6	48.3	7.1	 20
563	  6	35.0	4.8	 25
564	  6	41.0	8.0	 25
565	  6	46.3	6.7	 20
566	  6	54.0	8.0	 25
567	  6	64.0	8.9	 25
568	  6	91.3	10.3	 20
569	  6	63.0	10.4	 25
570	  6	385.0	80.0	 25
571	  6	181.3	23.4	 20
572	  6	151.3	13.7	 20
573	  6	194.8	19.4	 20
574	  6	58.5	9.6	 16
575	  6	149.5	20.0	 20
576	  6	40.0	5.1	 20
577	  6	39.5	7.0	 16
578	  6	38.8	7.7	 20
579	  6	39.0	4.3	 20
580	  6	40.0	6.0	 25
581	  6	50.0	7.1	 25
582	  6	48.3	6.1	 20
583	  6	45.0	6.9	 25
584	  6	83.0	12.3	 25
585	  6	53.0	8.0	 20
586	  6	43.0	7.8	 25
587	  6	60.0	9.2	 25
588	  6	48.0	7.5	 20
589	  6	39.0	8.0	 25
590	  6	44.0	7.9	 25
591	  6	84.3	15.3	 20
592	  6	84.3	14.2	 20
593	  6	50.3	8.6	 20
594	  6	44.5	6.0	 16
595	  6	57.3	8.5	 20
596	  6	66.0	8.8	 20
597	  6	55.8	7.8	 16
598	  6	43.0	5.9	 25
599	  6	48.0	10.3	 25
600	  6	185.8	27.6	 20
601	  6	60.0	7.6	 25
602	  6	65.3	11.0	 20
603	  6	40.0	7.5	 25
604	  6	38.0	7.5	 25
605	  6	39.8	5.2	 20
606	  6	40.0	6.8	 25
607	  6	112.0	14.1	 25
608	  6	227.8	17.7	 20
609	  6	61.0	9.5	 25
610	  6	129.0	26.2	 25
611	  6	1400.0	72.1	 16
612	  6	246.5	22.3	 20
613	  6	225.3	19.1	 20
614	  6	69.3	11.9	 16
615	  6	54.8	5.2	 20
616	  6	44.3	7.0	 20
617	  6	61.0	12.7	 16
618	  6	41.0	7.3	 25
619	  6	41.0	7.1	 25
620	  6	48.0	7.7	 20
621	  6	59.0	10.4	 25
622	  6	56.0	7.4	 25
623	  6	40.3	5.8	 20
624	  6	39.0	6.2	 25
625	  6	74.0	10.4	 25
626	  6	112.3	17.7	 20
627	  6	62.0	14.7	 25
628	  6	1879.5	196.7	 20
629	  6	66.0	12.3	 25
630	  6	58.5	9.0	 20
631	  6	54.3	8.3	 16
632	  6	46.0	9.2	 20
633	  6	44.0	6.4	 20
634	  6	66.0	8.9	 16
635	  6	93.0	10.8	 20
636	  6	235.3	42.6	 20
637	  6	92.5	13.1	 20
638	  6	161.0	22.5	 25
639	  6	1704.0	335.5	 25
  0	  7	41.8	7.1	 16
  1	  7	41.5	6.7	 20
  2	  7	47.0	7.0	 20
  3	  7	40.0	9.4	 20
  4	  7	44.0	7.5	 25
  5	  7	40.0	6.6	 25
  6	  7	38.0	7.4	 20
  7	  7	40.0	7.5	 25
  8	  7	35.3	6.5	 20
  9	  7	35.0	7.2	 25
 10	  7	39.0	7.8	 25
 11	  7	48.3	7.6	 20
 12	  7	35.0	6.9	 25
 13	  7	39.0	5.5	 25
 14	  7	42.5	7.6	 20
 15	  7	36.0	6.6	 25
 16	  7	39.5	6.9	 20
 17	  7	41.5	7.9	 16
 18	  7	301.3	36.6	 20
 19	  7	39.3	7.6	 20
 20	  7	1515.0	76.4	 16
 21	  7	48.3	7.1	 20
 22	  7	43.0	8.1	 20
 23	  7	48.5	12.2	 20
 24	  7	88.0	12.1	 25
 25	  7	46.0	6.1	 25
 26	  7	53.3	8.1	 20
 27	  7	209.0	26.9	 25
 28	  7	73.0	11.4	 25
 29	  7	401.8	27.7	 20
 30	  7	629.0	68.2	 25
 31	  7	354.0	32.4	 25
 32	  7	68.0	10.5	 20
 33	  7	82.0	12.9	 25
 34	  7	75.3	12.9	 20
 35	  7	79.0	12.8	 25
 36	  7	41.5	9.9	 20
 37	  7	137.8	15.6	 16
 38	  7	98.5	13.9	 20
 39	  7	49.0	10.6	 20
 40	  7	124.0	16.2	 16
 41	  7	163.0	18.6	 20
 42	  7	116.0	16.0	 25
 43	  7	63.0	10.0	 20
 44	  7	45.0	6.9	 25
 45	  7	38.0	6.6	 25
 46	  7	40.3	6.0	 20
 47	  7	48.0	9.5	 25
 48	  7	40.0	6.6	 25
 49	  7	55.0	9.1	 20
 50	  7	40.0	8.0	 25
 51	  7	37.0	9.8	 25
 52	  7	38.0	6.9	 20
 53	  7	37.0	6.7	 25
 54	  7	39.0	7.8	 25
 55	  7	46.3	7.4	 16
 56	  7	46.0	5.1	 20
 57	  7	35.8	4.9	 16
 58	  7	51.3	6.3	 20
 59	  7	56.3	8.4	 20
 60	  7	55.5	11.3	 16
 61	  7	35.0	7.2	 20
 62	  7	48.0	6.4	 25
 63	  7	1690.0	432.9	 20
 64	  7	1840.0	429.6	 25
 65	  7	1734.0	459.3	 25
 66	  7	45.3	6.5	 20
 67	  7	36.0	6.2	 25
 68	  7	48.0	8.5	 25
 69	  7	1764.3	275.7	 20
 70	  7	1743.0	239.5	 25
 71	  7	1659.0	422.7	 25
 72	  7	50.0	8.5	 20
 73	  7	36.0	5.4	 25
 74	  7	1601.0	413.0	 20
 75	  7	44.0	5.7	 16
 76	  7	41.3	6.7	 20
 77	  7	48.0	7.5	 20
 78	  7	1869.3	170.5	 16
 79	  7	41.5	6.8	 20
 80	  7	53.3	9.5	 20
 81	  7	1760.3	518.7	 20
 82	  7	1746.0	496.5	 25
 83	  7	1713.0	465.9	 20
 84	  7	47.0	9.1	 25
 85	  7	38.0	7.8	 25
 86	  7	48.3	7.3	 20
 87	  7	1733.0	370.2	 25
 88	  7	1812.0	351.7	 25
 89	  7	1751.0	287.0	 20
 90	  7	44.0	6.5	 25
 91	  7	37.0	7.0	 25
 92	  7	1657.8	259.1	 20
 93	  7	47.0	8.0	 25
 94	  7	43.0	8.4	 20
 95	  7	51.3	7.1	 16
 96	  7	1793.5	257.8	 20
 97	  7	38.3	8.4	 20
 98	  7	45.3	7.9	 16
 99	  7	46.5	8.6	 20
100	  7	1589.0	504.9	 25
101	  7	41.0	7.5	 20
102	  7	45.0	7.4	 25
103	  7	36.0	6.4	 25
104	  7	1743.3	416.3	 20
105	  7	44.0	5.7	 25
106	  7	45.0	7.4	 20
107	  7	43.0	5.8	 25
108	  7	43.0	9.6	 25
109	  7	32.0	5.5	 20
110	  7	34.0	7.3	 25
111	  7	78.0	11.4	 25
112	  7	73.8	12.5	 20
113	  7	66.0	10.0	 20
114	  7	96.3	19.1	 20
115	  7	36.0	7.0	 16
116	  7	1670.0	209.7	 20
117	  7	44.0	5.9	 20
118	  7	45.5	9.4	 16
119	  7	43.3	6.9	 20
120	  7	1892.0	580.6	 25
121	  7	37.3	6.3	 20
122	  7	51.0	9.8	 25
123	  7	1757.0	410.9	 25
124	  7	1876.5	388.8	 20
125	  7	1840.0	411.9	 25
126	  7	47.0	8.3	 25
127	  7	39.0	5.3	 20
128	  7	33.0	5.3	 25
129	  7	39.0	8.2	 25
130	  7	52.8	8.4	 20
131	  7	49.0	8.4	 25
132	  7	49.3	7.4	 20
133	  7	40.3	9.3	 20
134	  7	49.0	10.6	 20
135	  7	1766.0	124.0	 16
136	  7	1779.8	71.1	 20
137	  7	1746.0	344.1	 20
138	  7	48.0	6.8	 16
139	  7	37.0	5.7	 25
140	  7	48.0	7.4	 25
141	  7	1538.0	282.6	 20
142	  7	44.0	5.6	 25
143	  7	46.0	8.5	 25
144	  7	42.0	6.7	 20
145	  7	36.0	7.3	 25
146	  7	47.0	10.3	 25
147	  7	1848.3	177.4	 20
148	  7	1900.0	165.7	 25
149	  7	1845.0	465.0	 25
150	  7	49.0	8.5	 20
151	  7	39.0	5.3	 25
152	  7	1704.0	470.3	 20
153	  7	43.0	7.3	 16
154	  7	46.3	6.0	 20
155	  7	52.8	11.9	 20
156	  7	2029.8	239.4	 16
157	  7	41.0	7.0	 20
158	  7	34.3	6.2	 16
159	  7	42.0	5.5	 25
160	  7	38.0	6.5	 25
161	  7	43.5	8.7	 20
162	  7	38.0	4.7	 25
163	  7	38.0	7.4	 25
164	  7	47.3	7.3	 20
165	  7	42.0	8.7	 25
166	  7	70.0	15.7	 25
167	  7	1450.0	86.2	 20
168	  7	1153.0	177.5	 25
169	  7	55.0	8.6	 25
170	  7	45.3	6.5	 20
171	  7	34.0	5.4	 20
172	  7	38.3	5.4	 20
173	  7	54.0	7.7	 16
174	  7	63.0	9.7	 20
175	  7	200.5	22.5	 20
176	  7	209.5	21.3	 16
177	  7	145.0	16.8	 20
178	  7	157.0	29.6	 25
179	  7	60.0	10.5	 20
180	  7	60.0	10.2	 25
181	  7	86.3	12.3	 20
182	  7	45.0	8.7	 25
183	  7	705.0	43.3	 25
184	  7	758.0	75.8	 20
185	  7	93.0	9.8	 25
186	  7	48.0	8.6	 25
187	  7	80.5	12.7	 20
188	  7	39.0	6.8	 25
189	  7	39.0	6.4	 25
190	  7	36.5	5.5	 20
191	  7	42.0	5.2	 20
192	  7	52.0	8.6	 20
193	  7	102.0	13.7	 16
194	  7	160.5	32.1	 20
195	  7	66.3	9.5	 20
196	  7	124.0	16.6	 16
197	  7	384.0	29.2	 25
198	  7	160.0	17.6	 25
199	  7	154.5	25.0	 20
200	  7	46.0	10.3	 25
201	  7	51.0	9.5	 25
202	  7	214.5	21.6	 20
203	  7	43.0	7.8	 25
204	  7	39.0	7.0	 25
205	  7	44.3	7.8	 20
206	  7	56.0	7.9	 25
207	  7	55.0	11.8	 20
208	  7	43.0	8.9	 25
209	  7	44.0	8.8	 25
210	  7	44.3	8.7	 16
211	  7	41.3	9.3	 20
212	  7	42.3	8.7	 20
213	  7	42.0	10.4	 16
214	  7	73.5	10.6	 20
215	  7	91.8	11.6	 20
216	  7	58.0	8.8	 16
217	  7	158.0	23.9	 25
218	  7	137.0	17.3	 25
219	  7	120.5	12.6	 20
220	  7	56.0	9.0	 25
221	  7	77.0	12.0	 25
222	  7	237.8	33.0	 20
223	  7	424.0	66.5	 25
224	  7	640.0	50.8	 25
225	  7	122.3	18.9	 20
226	  7	102.0	14.5	 25
227	  7	107.0	12.1	 25
228	  7	179.0	20.7	 20
229	  7	62.0	8.8	 25
230	  7	51.5	7.0	 16
231	  7	90.3	11.9	 20
232	  7	74.5	11.7	 20
233	  7	91.0	13.0	 16
234	  7	41.0	6.5	 20
235	  7	102.0	13.4	 20
236	  7	46.0	5.6	 20
237	  7	84.0	11.1	 25
238	  7	42.0	8.1	 25
239	  7	36.5	5.6	 20
240	  7	41.0	5.4	 25
241	  7	38.0	5.1	 25
242	  7	64.0	7.9	 20
243	  7	45.0	7.8	 25
244	  7	114.0	17.1	 25
245	  7	95.5	11.7	 20
246	  7	140.0	15.3	 25
247	  7	136.0	14.6	 25
248	  7	442.3	30.5	 20
249	  7	358.8	29.5	 20
250	  7	228.5	15.9	 20
251	  7	55.0	10.1	 16
252	  7	46.0	8.9	 20
253	  7	163.0	30.9	 20
254	  7	69.3	8.9	 16
255	  7	54.3	7.3	 20
256	  7	76.3	8.1	 20
257	  7	66.0	10.1	 25
258	  7	48.0	8.1	 25
259	  7	45.0	8.6	 20
260	  7	88.0	15.4	 25
261	  7	46.0	9.5	 25
262	  7	50.3	7.0	 20
263	  7	141.0	21.7	 25
264	  7	39.0	7.0	 25
265	  7	46.3	6.5	 20
266	  7	42.0	7.1	 25
267	  7	53.0	9.4	 25
268	  7	321.0	27.0	 16
269	  7	411.3	26.6	 20
270	  7	98.0	11.2	 20
271	  7	106.0	16.3	 16
272	  7	421.3	45.2	 20
273	  7	134.3	19.4	 20
274	  7	119.0	16.5	 16
275	  7	115.0	17.5	 25
276	  7	49.0	8.1	 25
277	  7	197.5	20.2	 20
278	  7	1044.0	64.7	 25
279	  7	947.0	64.2	 20
280	  7	942.0	59.1	 25
281	  7	182.0	20.7	 25
282	  7	251.8	25.7	 20
283	  7	95.0	12.6	 25
284	  7	42.0	7.2	 25
285	  7	56.3	9.9	 20
286	  7	39.0	4.6	 25
287	  7	52.0	9.2	 25
288	  7	83.0	13.9	 16
289	  7	699.8	83.5	 20
290	  7	571.0	42.8	 20
291	  7	103.3	14.4	 16
292	  7	49.3	8.4	 20
293	  7	37.0	4.9	 20
294	  7	56.0	8.4	 20
295	  7	160.0	19.3	 25
296	  7	157.0	25.6	 25
297	  7	205.0	18.9	 20
298	  7	136.0	20.2	 25
299	  7	78.0	13.1	 25
300	  7	73.3	14.3	 20
301	  7	41.0	7.6	 25
302	  7	47.0	8.6	 25
303	  7	45.3	10.6	 20
304	  7	49.0	7.2	 25
305	  7	83.0	12.0	 20
306	  7	45.0	8.3	 25
307	  7	108.8	20.3	 20
308	  7	89.0	9.2	 16
309	  7	49.5	8.6	 20
310	  7	56.3	7.2	 20
311	  7	46.3	4.3	 16
312	  7	140.0	20.2	 20
313	  7	62.3	10.7	 20
314	  7	96.3	19.3	 20
315	  7	137.0	14.2	 25
316	  7	55.0	10.5	 25
317	  7	47.8	7.9	 20
318	  7	39.0	5.0	 25
319	  7	39.0	8.3	 25
320	  7	43.3	6.8	 20
321	  7	160.0	20.8	 25
322	  7	44.0	7.6	 25
323	  7	58.3	9.1	 20
324	  7	86.0	11.0	 25
325	  7	51.0	9.9	 25
326	  7	94.3	9.7	 20
327	  7	47.3	8.7	 20
328	  7	54.3	9.8	 16
329	  7	40.3	5.4	 20
330	  7	49.0	8.9	 20
331	  7	40.5	5.6	 16
332	  7	42.3	7.7	 20
333	  7	48.0	9.0	 25
334	  7	43.8	7.3	 20
335	  7	38.0	6.9	 25
336	  7	44.0	8.0	 25
337	  7	287.3	34.1	 20
338	  7	474.0	77.9	 25
339	  7	91.0	17.4	 25
340	  7	75.0	11.7	 20
341	  7	41.0	8.5	 25
342	  7	40.0	7.5	 25
343	  7	45.3	8.4	 20
344	  7	42.0	7.4	 25
345	  7	41.0	5.4	 25
346	  7	40.0	6.3	 16
347	  7	41.3	9.2	 20
348	  7	218.5	21.8	 20
349	  7	94.3	12.5	 16
350	  7	232.3	20.4	 20
351	  7	68.3	8.4	 20
352	  7	81.3	9.6	 20
353	  7	51.0	7.2	 25
354	  7	113.0	17.1	 20
355	  7	87.0	13.9	 25
356	  7	37.0	5.9	 25
357	  7	36.3	6.9	 20
358	  7	40.0	5.9	 25
359	  7	84.0	14.2	 25
360	  7	55.3	8.5	 20
361	  7	42.0	6.6	 25
362	  7	41.0	7.7	 25
363	  7	41.3	7.4	 20
364	  7	42.0	8.3	 25
365	  7	84.5	15.2	 20
366	  7	58.8	10.9	 16
367	  7	76.0	11.2	 20
368	  7	76.3	11.1	 20
369	  7	380.0	32.1	 16
370	  7	1070.5	50.5	 20
371	  7	371.8	24.3	 20
372	  7	638.3	52.5	 20
373	  7	102.0	13.3	 25
374	  7	53.0	7.7	 25
375	  7	55.3	9.6	 20
376	  7	55.0	8.3	 25
377	  7	37.0	6.6	 20
378	  7	40.0	5.4	 25
379	  7	74.0	9.6	 25
380	  7	39.3	5.8	 20
381	  7	52.0	10.5	 25
382	  7	43.0	7.6	 25
383	  7	41.3	6.8	 20
384	  7	47.0	9.7	 25
385	  7	75.8	12.0	 20
386	  7	42.5	7.9	 16
387	  7	41.0	6.4	 20
388	  7	41.3	6.1	 20
389	  7	51.5	9.3	 16
390	  7	48.3	10.8	 20
391	  7	44.0	7.2	 25
392	  7	47.0	13.7	 20
393	  7	45.0	9.1	 25
394	  7	46.0	8.3	 25
395	  7	42.5	8.0	 20
396	  7	41.0	6.2	 25
397	  7	237.0	28.9	 25
398	  7	42.8	5.5	 20
399	  7	47.0	6.9	 25
400	  7	78.0	9.7	 25
401	  7	116.5	16.4	 20
402	  7	70.0	9.9	 25
403	  7	170.5	27.5	 20
404	  7	85.8	13.5	 20
405	  7	109.0	16.5	 20
406	  7	45.0	9.1	 16
407	  7	42.5	9.9	 20
408	  7	38.3	6.9	 20
409	  7	59.0	9.7	 16
410	  7	65.3	11.5	 20
411	  7	73.0	12.7	 25
412	  7	59.0	9.0	 20
413	  7	164.0	20.3	 25
414	  7	84.0	10.6	 25
415	  7	71.3	10.6	 20
416	  7	48.0	9.2	 25
417	  7	77.0	11.3	 25
418	  7	358.5	26.5	 20
419	  7	806.0	104.2	 25
420	  7	325.0	17.4	 25
421	  7	83.3	13.2	 20
422	  7	69.0	9.8	 25
423	  7	86.0	12.1	 25
424	  7	149.5	16.2	 16
425	  7	155.8	16.8	 20
426	  7	49.5	7.4	 16
427	  7	63.3	9.5	 20
428	  7	124.3	14.2	 20
429	  7	166.0	19.5	 16
430	  7	48.0	7.9	 25
431	  7	65.0	9.8	 25
432	  7	72.0	9.4	 20
433	  7	41.0	6.7	 25
434	  7	35.0	5.6	 25
435	  7	51.0	7.8	 20
436	  7	50.0	9.0	 25
437	  7	39.0	6.1	 25
438	  7	37.5	7.4	 20
439	  7	44.0	8.5	 25
440	  7	47.0	7.7	 25
441	  7	44.3	8.1	 20
442	  7	42.0	7.6	 25
443	  7	107.3	23.0	 20
444	  7	37.3	7.0	 16
445	  7	42.3	7.2	 20
446	  7	60.8	10.6	 20
447	  7	38.3	7.2	 16
448	  7	82.3	13.4	 20
449	  7	145.0	17.2	 25
450	  7	580.0	58.7	 20
451	  7	463.0	37.4	 25
452	  7	97.3	12.0	 20
453	  7	47.0	7.8	 25
454	  7	43.0	8.2	 25
455	  7	47.0	8.2	 20
456	  7	202.0	28.7	 25
457	  7	52.0	8.9	 25
458	  7	42.0	6.5	 20
459	  7	40.0	6.1	 25
460	  7	38.0	7.1	 25
461	  7	44.0	6.6	 20
462	  7	42.3	7.3	 20
463	  7	902.3	89.8	 20
464	  7	778.8	85.7	 16
465	  7	52.0	5.3	 20
466	  7	638.0	54.6	 20
467	  7	665.0	31.4	 16
468	  7	215.8	25.5	 20
469	  7	44.0	7.5	 25
470	  7	38.3	6.7	 20
471	  7	41.0	7.5	 25
472	  7	38.0	6.5	 25
473	  7	55.3	7.5	 20
474	  7	561.0	96.4	 25
475	  7	57.0	9.0	 25
476	  7	66.8	10.6	 20
477	  7	48.0	8.0	 25
478	  7	80.0	12.7	 20
479	  7	44.0	8.6	 25
480	  7	35.0	5.1	 25
481	  7	35.0	6.6	 20
482	  7	71.8	12.6	 20
483	  7	54.0	7.2	 20
484	  7	233.3	26.9	 16
485	  7	209.0	26.1	 20
486	  7	43.5	8.5	 20
487	  7	337.5	31.6	 16
488	  7	76.0	12.1	 25
489	  7	175.0	22.7	 25
490	  7	68.8	11.5	 20
491	  7	102.0	17.0	 25
492	  7	126.0	21.4	 25
493	  7	477.0	41.3	 20
494	  7	233.0	19.5	 25
495	  7	86.0	13.4	 25
496	  7	104.8	14.8	 20
497	  7	107.0	14.4	 25
498	  7	89.0	12.8	 25
499	  7	75.3	14.6	 20
500	  7	125.0	17.7	 25
501	  7	375.8	23.1	 16
502	  7	288.8	26.4	 20
503	  7	100.0	13.0	 20
504	  7	61.0	11.9	 16
505	  7	46.3	8.7	 20
506	  7	117.8	15.2	 20
507	  7	495.5	47.0	 16
508	  7	79.0	15.8	 25
509	  7	175.0	23.6	 25
510	  7	141.0	18.8	 20
511	  7	64.0	9.6	 25
512	  7	40.0	5.5	 25
513	  7	37.3	5.1	 20
514	  7	136.0	19.8	 25
515	  7	42.0	7.0	 25
516	  7	51.3	9.5	 20
517	  7	43.0	6.5	 25
518	  7	158.0	35.9	 25
519	  7	51.5	6.1	 20
520	  7	77.0	10.5	 25
521	  7	185.5	21.4	 20
522	  7	105.3	18.3	 16
523	  7	667.3	45.0	 20
524	  7	2955.5	420.4	 20
525	  7	60.3	7.4	 16
526	  7	49.5	8.1	 20
527	  7	110.8	12.9	 20
528	  7	737.0	74.2	 25
529	  7	50.0	9.1	 25
530	  7	46.3	6.6	 20
531	  7	38.0	6.8	 25
532	  7	160.0	20.2	 25
533	  7	487.0	38.6	 20
534	  7	158.0	15.3	 25
535	  7	97.0	15.5	 25
536	  7	55.3	10.2	 20
537	  7	39.0	6.6	 25
538	  7	42.0	6.9	 25
539	  7	40.3	5.5	 20
540	  7	57.5	8.9	 20
541	  7	43.3	7.4	 20
542	  7	254.0	23.7	 16
543	  7	504.5	71.9	 20
544	  7	110.0	22.9	 20
545	  7	82.3	11.9	 16
546	  7	40.0	6.7	 25
547	  7	43.0	6.4	 25
548	  7	89.8	9.8	 20
549	  7	47.0	9.2	 25
550	  7	485.0	29.7	 20
551	  7	45.0	5.7	 25
552	  7	83.0	12.2	 25
553	  7	49.8	7.3	 20
554	  7	317.0	33.3	 25
555	  7	79.0	14.4	 25
556	  7	52.8	10.8	 20
557	  7	87.0	11.9	 25
558	  7	1686.0	245.0	 25
559	  7	104.5	12.3	 16
560	  7	79.8	9.0	 20
561	  7	243.0	28.7	 20
562	  7	52.8	9.1	 16
563	  7	81.5	19.1	 20
564	  7	40.5	8.8	 20
565	  7	47.5	12.2	 16
566	  7	37.0	5.4	 25
567	  7	70.0	12.7	 25
568	  7	70.3	18.7	 20
569	  7	60.0	7.0	 25
570	  7	45.0	7.0	 25
571	  7	59.0	8.7	 20
572	  7	42.0	7.1	 25
573	  7	38.0	6.4	 25
574	  7	43.0	8.3	 20
575	  7	43.0	7.2	 25
576	  7	38.5	8.1	 20
577	  7	41.0	7.9	 25
578	  7	34.0	5.6	 25
579	  7	36.5	8.9	 16
580	  7	38.3	6.2	 20
581	  7	39.5	7.7	 20
582	  7	51.3	7.8	 16
583	  7	38.0	5.3	 20
584	  7	53.3	9.2	 20
585	  7	45.8	8.5	 20
586	  7	34.0	5.1	 25
587	  7	42.0	7.4	 25
588	  7	69.3	10.4	 20
589	  7	121.0	15.0	 25
590	  7	78.0	11.1	 25
591	  7	56.8	12.1	 20
592	  7	304.0	32.5	 25
593	  7	697.0	78.2	 25
594	  7	82.3	13.0	 20
595	  7	51.0	9.3	 25
596	  7	62.0	11.0	 25
597	  7	187.0	17.4	 20
598	  7	62.0	7.1	 20
599	  7	45.0	6.8	 16
600	  7	41.8	7.8	 20
601	  7	60.0	8.0	 20
602	  7	57.5	9.0	 16
603	  7	40.3	6.4	 20
604	  7	43.3	8.4	 20
605	  7	49.3	9.4	 20
606	  7	61.0	8.6	 25
607	  7	53.0	6.9	 25
608	  7	78.5	11.1	 20
609	  7	92.0	13.1	 25
610	  7	106.0	22.9	 25
611	  7	1284.3	52.2	 20
612	  7	1434.0	85.8	 25
613	  7	150.0	19.3	 25
614	  7	67.8	10.2	 20
615	  7	321.0	26.3	 25
616	  7	78.0	12.3	 25
617	  7	45.3	6.9	 20
618	  7	39.3	5.6	 20
619	  7	58.8	8.0	 20
620	  7	242.3	26.6	 16
621	  7	44.0	6.1	 20
622	  7	181.3	37.5	 20
623	  7	60.8	8.1	 16
624	  7	101.0	18.6	 25
625	  7	88.0	11.8	 20
626	  7	43.0	8.6	 25
627	  7	45.0	8.9	 25
628	  7	47.0	8.9	 20
629	  7	49.0	7.7	 25
630	  7	136.0	21.0	 25
631	  7	253.0	30.0	 20
632	  7	45.0	10.0	 25
633	  7	37.0	9.3	 25
634	  7	42.3	6.2	 20
635	  7	36.0	7.8	 25
636	  7	40.0	6.8	 25
637	  7	48.3	8.1	 16
638	  7	71.0	11.9	 20
639	  7	46.3	10.8	 20
  0	  8	1622.5	342.2	 20
  1	  8	40.0	5.6	 25
  2	  8	39.0	5.9	 25
  3	  8	40.0	9.8	 16
  4	  8	41.0	6.7	 20
  5	  8	33.3	7.2	 16
  6	  8	37.0	6.1	 20
  7	  8	41.3	6.7	 20
  8	  8	40.8	8.6	 16
  9	  8	34.3	7.1	 20
 10	  8	36.0	6.5	 25
 11	  8	40.3	7.1	 20
 12	  8	37.0	6.2	 25
 13	  8	37.0	5.5	 25
 14	  8	49.3	8.0	 20
 15	  8	37.0	6.0	 25
 16	  8	33.0	5.4	 25
 17	  8	33.8	5.6	 20
 18	  8	54.0	10.5	 25
 19	  8	35.0	5.8	 25
 20	  8	442.0	74.1	 20
 21	  8	53.0	8.1	 25
 22	  8	35.0	6.0	 25
 23	  8	44.5	7.6	 16
 24	  8	55.0	7.4	 20
 25	  8	37.0	5.6	 20
 26	  8	42.8	8.0	 16
 27	  8	106.0	13.1	 20
 28	  8	47.0	9.3	 20
 29	  8	374.0	78.6	 20
 30	  8	121.0	14.5	 25
 31	  8	317.0	38.8	 20
 32	  8	51.0	7.7	 25
 33	  8	48.0	7.2	 25
 34	  8	62.0	12.4	 20
 35	  8	70.0	10.9	 25
 36	  8	36.0	5.0	 25
 37	  8	71.5	11.2	 20
 38	  8	51.0	10.1	 25
 39	  8	61.0	12.7	 25
 40	  8	297.5	28.4	 20
 41	  8	128.0	19.1	 25
 42	  8	102.3	14.2	 20
 43	  8	60.0	10.2	 16
 44	  8	40.5	5.6	 20
 45	  8	38.3	6.6	 20
 46	  8	41.5	6.2	 16
 47	  8	38.3	8.5	 20
 48	  8	37.3	5.6	 20
 49	  8	38.0	8.5	 20
 50	  8	35.0	6.2	 25
 51	  8	44.0	7.9	 25
 52	  8	37.0	5.6	 20
 53	  8	38.0	7.5	 25
 54	  8	40.3	6.6	 20
 55	  8	37.0	8.3	 25
 56	  8	44.0	7.4	 25
 57	  8	40.3	7.7	 20
 58	  8	45.0	6.6	 25
 59	  8	66.0	10.2	 25
 60	  8	74.0	13.0	 20
 61	  8	34.0	7.2	 25
 62	  8	35.0	6.3	 20
 63	  8	34.0	5.6	 16
 64	  8	36.3	4.6	 20
 65	  8	37.3	5.6	 20
 66	  8	35.3	6.7	 16
 67	  8	37.3	8.5	 20
 68	  8	36.0	6.9	 25
 69	  8	37.3	6.0	 20
 70	  8	37.0	7.1	 25
 71	  8	38.0	7.5	 25
 72	  8	35.3	7.1	 20
 73	  8	32.0	5.6	 25
 74	  8	36.0	5.8	 25
 75	  8	37.0	7.8	 20
 76	  8	34.0	7.0	 25
 77	  8	36.0	5.0	 25
 78	  8	39.0	6.5	 20
 79	  8	37.0	6.6	 25
 80	  8	35.0	5.5	 20
 81	  8	39.3	6.7	 20
 82	  8	37.5	12.4	 20
 83	  8	39.3	7.1	 16
 84	  8	36.3	5.9	 20
 85	  8	36.3	6.9	 20
 86	  8	34.0	5.8	 16
 87	  8	39.0	7.8	 25
 88	  8	38.0	6.1	 25
 89	  8	36.0	6.1	 20
 90	  8	34.0	5.7	 25
 91	  8	36.0	7.0	 25
 92	  8	33.0	6.2	 20
 93	  8	37.0	7.8	 25
 94	  8	31.0	5.8	 25
 95	  8	34.0	5.6	 20
 96	  8	31.0	6.1	 25
 97	  8	34.0	6.0	 25
 98	  8	36.3	5.8	 20
 99	  8	35.0	5.8	 25
100	  8	36.0	7.2	 20
101	  8	34.5	6.5	 16
102	  8	34.8	7.7	 20
103	  8	34.0	5.6	 16
104	  8	35.0	7.0	 20
105	  8	34.0	5.8	 20
106	  8	33.0	6.0	 16
107	  8	31.0	5.9	 25
108	  8	34.0	5.9	 25
109	  8	31.5	6.8	 20
110	  8	34.0	6.1	 25
111	  8	65.0	11.6	 25
112	  8	60.0	8.8	 20
113	  8	110.0	14.6	 25
114	  8	313.0	53.3	 25
115	  8	33.3	4.6	 20
116	  8	35.0	3.7	 25
117	  8	34.0	5.9	 25
118	  8	35.0	5.3	 20
119	  8	34.0	7.8	 25
120	  8	36.0	7.3	 20
121	  8	34.3	4.4	 16
122	  8	34.8	6.4	 20
123	  8	37.0	6.7	 20
124	  8	40.3	6.6	 16
125	  8	34.0	6.4	 20
126	  8	34.0	6.4	 25
127	  8	38.5	7.9	 20
128	  8	38.0	6.5	 25
129	  8	48.0	8.2	 20
130	  8	48.0	8.4	 25
131	  8	43.0	5.8	 25
132	  8	45.0	7.0	 20
133	  8	39.0	6.8	 25
134	  8	37.0	6.5	 25
135	  8	35.3	5.9	 20
136	  8	39.0	5.8	 25
137	  8	36.0	5.9	 25
138	  8	34.3	5.8	 20
139	  8	37.0	8.7	 20
140	  8	36.0	6.2	 20
141	  8	37.5	10.1	 16
142	  8	35.0	4.3	 20
143	  8	35.3	6.8	 20
144	  8	35.3	6.3	 16
145	  8	33.0	3.8	 20
146	  8	40.0	6.8	 25
147	  8	40.3	8.4	 20
148	  8	37.0	7.5	 25
149	  8	41.0	6.5	 25
150	  8	37.0	6.7	 20
151	  8	34.0	5.4	 25
152	  8	32.5	4.8	 20
153	  8	35.0	6.5	 25
154	  8	32.0	4.4	 25
155	  8	36.3	6.6	 20
156	  8	36.0	6.5	 25
157	  8	35.0	9.2	 25
158	  8	35.0	4.9	 20
159	  8	38.8	6.4	 20
160	  8	39.8	6.2	 20
161	  8	39.3	6.2	 16
162	  8	42.0	9.9	 20
163	  8	43.5	7.7	 20
164	  8	47.3	6.7	 16
165	  8	38.0	7.2	 25
166	  8	131.0	39.1	 25
167	  8	541.3	133.6	 20
168	  8	193.0	52.0	 25
169	  8	48.0	9.8	 25
170	  8	39.8	7.3	 20
171	  8	42.0	6.3	 25
172	  8	40.0	8.4	 25
173	  8	54.3	11.3	 20
174	  8	65.0	14.4	 25
175	  8	164.0	19.5	 25
176	  8	78.0	16.4	 20
177	  8	105.0	86.7	 25
178	  8	67.5	10.7	 16
179	  8	55.0	8.4	 20
180	  8	64.5	8.3	 20
181	  8	71.5	11.2	 16
182	  8	45.3	8.4	 20
183	  8	436.0	32.0	 20
184	  8	341.0	71.5	 20
185	  8	71.0	6.2	 25
186	  8	48.0	10.1	 25
187	  8	45.3	8.5	 20
188	  8	38.0	8.1	 25
189	  8	41.0	7.8	 25
190	  8	39.3	6.7	 20
191	  8	44.0	8.9	 25
192	  8	43.0	7.1	 25
193	  8	71.0	14.4	 20
194	  8	104.0	18.0	 25
195	  8	65.0	8.2	 25
196	  8	170.0	20.8	 20
197	  8	231.0	35.1	 20
198	  8	66.8	11.7	 20
199	  8	64.0	4.5	 16
200	  8	39.3	6.4	 20
201	  8	41.5	7.5	 16
202	  8	112.0	8.3	 20
203	  8	53.5	10.2	 20
204	  8	39.3	6.5	 20
205	  8	34.0	6.6	 25
206	  8	52.0	11.4	 25
207	  8	43.0	7.4	 20
208	  8	43.0	7.1	 25
209	  8	39.0	6.8	 25
210	  8	40.0	7.0	 20
211	  8	37.0	7.7	 25
212	  8	42.0	7.1	 25
213	  8	48.3	9.7	 20
214	  8	87.0	15.1	 25
215	  8	97.0	11.3	 25
216	  8	54.3	8.0	 20
217	  8	225.8	21.6	 20
218	  8	192.0	24.8	 20
219	  8	244.5	26.9	 16
220	  8	86.5	12.7	 20
221	  8	64.8	17.0	 20
222	  8	456.5	35.1	 16
223	  8	876.0	121.0	 25
224	  8	421.0	46.5	 25
225	  8	67.3	37.7	 20
226	  8	65.0	13.2	 25
227	  8	72.0	11.0	 20
228	  8	95.0	17.5	 25
229	  8	48.0	9.8	 25
230	  8	42.0	4.3	 20
231	  8	61.0	9.2	 25
232	  8	51.0	9.7	 25
233	  8	43.3	4.9	 20
234	  8	42.0	7.6	 25
235	  8	57.0	11.9	 25
236	  8	45.3	7.6	 16
237	  8	72.5	12.7	 20
238	  8	43.3	6.6	 20
239	  8	38.8	5.0	 16
240	  8	44.0	6.7	 20
241	  8	42.0	7.5	 20
242	  8	51.3	8.1	 16
243	  8	42.0	6.3	 25
244	  8	74.0	13.5	 25
245	  8	65.3	9.9	 20
246	  8	69.0	10.3	 25
247	  8	73.0	11.6	 25
248	  8	166.3	24.4	 20
249	  8	99.0	15.7	 25
250	  8	175.0	27.3	 20
251	  8	48.0	7.6	 25
252	  8	46.0	7.6	 25
253	  8	131.8	22.9	 20
254	  8	65.0	9.3	 25
255	  8	54.0	9.2	 25
256	  8	79.0	12.4	 16
257	  8	62.3	9.9	 20
258	  8	41.0	10.2	 20
259	  8	48.0	9.1	 16
260	  8	60.8	10.1	 20
261	  8	48.5	9.4	 20
262	  8	40.3	5.6	 20
263	  8	44.0	9.1	 25
264	  8	42.0	7.0	 25
265	  8	36.3	8.1	 20
266	  8	38.0	6.0	 25
267	  8	43.0	5.9	 25
268	  8	109.5	18.8	 20
269	  8	102.0	19.1	 25
270	  8	105.0	15.6	 25
271	  8	66.0	9.6	 20
272	  8	205.0	29.2	 25
273	  8	68.0	13.3	 25
274	  8	251.8	23.6	 20
275	  8	119.0	12.8	 20
276	  8	55.5	9.3	 16
277	  8	183.0	30.4	 20
278	  8	561.3	45.8	 20
279	  8	318.8	32.7	 16
280	  8	399.5	25.2	 20
281	  8	158.0	14.6	 25
282	  8	140.0	18.9	 20
283	  8	89.0	13.2	 25
284	  8	38.0	6.6	 25
285	  8	46.0	9.1	 20
286	  8	39.0	7.4	 25
287	  8	47.0	8.4	 25
288	  8	62.0	9.8	 20
289	  8	232.0	38.3	 25
290	  8	343.0	31.9	 25
291	  8	54.3	10.6	 20
292	  8	48.0	7.5	 25
293	  8	40.0	8.3	 25
294	  8	54.8	9.4	 16
295	  8	277.8	22.7	 20
296	  8	368.0	38.3	 20
297	  8	52.0	9.6	 16
298	  8	100.3	12.3	 20
299	  8	53.3	9.1	 16
300	  8	40.0	5.6	 20
301	  8	40.0	6.7	 25
302	  8	39.3	7.0	 20
303	  8	41.0	8.6	 25
304	  8	41.0	6.9	 25
305	  8	76.8	13.7	 20
306	  8	48.0	6.3	 25
307	  8	57.0	9.2	 25
308	  8	64.5	11.2	 20
309	  8	45.0	6.7	 25
310	  8	61.0	10.3	 25
311	  8	42.0	8.0	 20
312	  8	82.0	12.5	 25
313	  8	47.0	8.2	 25
314	  8	56.0	7.7	 16
315	  8	62.5	8.1	 20
316	  8	44.0	7.1	 20
317	  8	40.5	8.3	 16
318	  8	38.3	6.9	 20
319	  8	39.3	7.4	 20
320	  8	40.0	6.4	 20
321	  8	93.0	14.2	 25
322	  8	52.0	7.0	 25
323	  8	43.3	6.1	 20
324	  8	43.0	8.1	 25
325	  8	70.3	12.5	 20
326	  8	64.0	10.5	 25
327	  8	37.0	4.8	 25
328	  8	53.3	9.6	 20
329	  8	44.0	7.8	 25
330	  8	45.0	6.7	 25
331	  8	40.5	7.0	 20
332	  8	41.0	6.5	 25
333	  8	40.3	7.2	 20
334	  8	39.0	8.6	 16
335	  8	39.5	7.5	 20
336	  8	38.3	7.2	 20
337	  8	47.3	5.8	 16
338	  8	98.0	24.2	 20
339	  8	41.3	5.8	 20
340	  8	43.3	8.5	 20
341	  8	38.0	5.3	 25
342	  8	38.0	5.6	 25
343	  8	41.0	7.1	 20
344	  8	42.0	5.8	 25
345	  8	43.0	7.5	 25
346	  8	44.3	10.2	 20
347	  8	39.0	6.4	 25
348	  8	126.0	29.2	 25
349	  8	130.0	20.7	 20
350	  8	177.0	21.4	 25
351	  8	57.3	8.2	 20
352	  8	107.0	14.5	 20
353	  8	60.3	8.7	 20
354	  8	194.5	24.2	 16
355	  8	52.0	9.6	 20
356	  8	41.3	6.4	 20
357	  8	38.5	6.1	 16
358	  8	40.3	6.7	 20
359	  8	76.0	13.5	 25
360	  8	61.0	8.6	 20
361	  8	44.0	10.0	 25
362	  8	41.0	6.8	 25
363	  8	43.8	9.2	 20
364	  8	38.0	6.3	 25
365	  8	51.0	9.5	 25
366	  8	50.3	9.9	 20
367	  8	89.0	10.0	 25
368	  8	54.0	9.3	 25
369	  8	253.8	22.0	 20
370	  8	638.0	60.0	 25
371	  8	459.0	36.1	 25
372	  8	174.5	20.3	 16
373	  8	94.8	11.3	 20
374	  8	56.3	7.8	 16
375	  8	65.8	9.5	 20
376	  8	42.0	5.8	 20
377	  8	45.0	8.4	 16
378	  8	42.0	6.8	 25
379	  8	64.0	10.0	 25
380	  8	42.0	7.1	 20
381	  8	55.0	8.4	 25
382	  8	42.0	9.4	 25
383	  8	44.3	7.0	 20
384	  8	54.0	9.0	 25
385	  8	56.0	8.7	 25
386	  8	40.0	6.4	 20
387	  8	38.0	5.7	 25
388	  8	37.0	6.7	 25
389	  8	41.3	7.8	 20
390	  8	46.0	6.6	 25
391	  8	46.5	6.0	 20
392	  8	40.0	8.1	 16
393	  8	39.3	6.0	 20
394	  8	38.0	7.0	 20
395	  8	42.0	10.3	 16
396	  8	42.0	7.8	 20
397	  8	1031.0	148.2	 20
398	  8	52.0	9.1	 20
399	  8	39.0	6.8	 25
400	  8	54.5	6.8	 20
401	  8	76.0	12.5	 25
402	  8	46.0	6.3	 25
403	  8	56.0	10.7	 20
404	  8	62.0	8.5	 25
405	  8	71.0	8.8	 25
406	  8	45.3	8.1	 20
407	  8	43.0	5.6	 25
408	  8	40.0	7.2	 25
409	  8	48.5	8.6	 20
410	  8	57.0	11.8	 25
411	  8	99.0	12.6	 20
412	  8	96.0	15.0	 16
413	  8	229.5	27.1	 20
414	  8	111.3	12.4	 20
415	  8	55.3	9.4	 16
416	  8	56.3	8.6	 20
417	  8	133.0	14.8	 25
418	  8	194.8	27.3	 20
419	  8	630.0	62.0	 25
420	  8	147.0	13.9	 25
421	  8	56.3	10.2	 20
422	  8	88.0	12.1	 25
423	  8	177.5	21.7	 20
424	  8	231.0	23.9	 25
425	  8	202.0	24.9	 25
426	  8	53.8	12.5	 20
427	  8	57.0	12.0	 25
428	  8	99.0	17.4	 25
429	  8	48.3	12.5	 20
430	  8	46.0	8.6	 20
431	  8	53.8	10.3	 20
432	  8	77.0	14.0	 16
433	  8	36.8	7.3	 20
434	  8	39.5	6.7	 20
435	  8	45.5	5.7	 16
436	  8	52.3	9.1	 20
437	  8	37.0	7.5	 25
438	  8	34.5	6.9	 20
439	  8	38.0	9.4	 25
440	  8	39.0	5.5	 25
441	  8	48.3	9.6	 20
442	  8	38.0	7.3	 25
443	  8	71.0	12.6	 25
444	  8	38.5	6.1	 20
445	  8	40.0	5.1	 25
446	  8	42.0	5.4	 25
447	  8	41.3	5.8	 20
448	  8	44.0	8.4	 25
449	  8	105.0	14.9	 16
450	  8	232.0	25.1	 20
451	  8	260.3	32.0	 20
452	  8	78.5	11.1	 16
453	  8	43.0	6.4	 20
454	  8	44.8	8.7	 20
455	  8	52.5	6.0	 16
456	  8	54.0	7.1	 25
457	  8	45.0	8.1	 25
458	  8	43.3	8.2	 20
459	  8	38.0	5.8	 25
460	  8	40.0	7.1	 25
461	  8	47.0	8.1	 20
462	  8	41.0	7.2	 25
463	  8	161.0	24.9	 25
464	  8	127.3	15.7	 20
465	  8	209.0	25.2	 25
466	  8	247.0	26.6	 25
467	  8	404.5	33.0	 20
468	  8	212.0	21.9	 25
469	  8	56.3	8.8	 20
470	  8	41.3	6.4	 16
471	  8	34.8	6.2	 20
472	  8	37.0	6.9	 16
473	  8	52.3	8.5	 20
474	  8	98.5	14.7	 20
475	  8	44.3	6.8	 20
476	  8	65.0	11.4	 25
477	  8	59.0	10.7	 25
478	  8	41.5	6.5	 20
479	  8	42.0	7.8	 25
480	  8	37.0	5.4	 25
481	  8	36.0	5.8	 20
482	  8	49.0	9.3	 25
483	  8	45.0	7.1	 25
484	  8	91.0	8.4	 20
485	  8	72.0	12.9	 25
486	  8	48.0	8.2	 25
487	  8	144.0	21.0	 20
488	  8	103.0	17.1	 20
489	  8	71.0	10.2	 20
490	  8	71.5	10.1	 16
491	  8	92.5	12.8	 20
492	  8	50.8	8.9	 20
493	  8	255.5	24.6	 16
494	  8	212.3	17.9	 20
495	  8	126.0	20.0	 25
496	  8	132.5	14.8	 20
497	  8	293.0	35.8	 25
498	  8	90.5	11.3	 20
499	  8	66.0	11.0	 25
500	  8	54.0	7.4	 25
501	  8	328.0	31.7	 20
502	  8	174.0	24.4	 25
503	  8	67.0	10.9	 25
504	  8	63.3	12.4	 20
505	  8	49.0	7.4	 25
506	  8	81.0	14.9	 25
507	  8	503.0	45.4	 20
508	  8	90.0	11.5	 20
509	  8	109.3	10.6	 20
510	  8	116.5	11.9	 16
511	  8	48.5	7.5	 20
512	  8	39.8	6.3	 20
513	  8	38.5	6.7	 16
514	  8	43.0	6.1	 25
515	  8	44.0	6.5	 25
516	  8	40.8	7.4	 20
517	  8	53.0	52.1	 25
518	  8	68.0	13.4	 25
519	  8	59.3	11.8	 20
520	  8	111.0	17.2	 25
521	  8	300.3	33.6	 20
522	  8	147.0	16.5	 25
523	  8	485.0	65.6	 25
524	  8	1444.5	152.7	 20
525	  8	80.0	14.7	 25
526	  8	61.0	11.3	 25
527	  8	65.3	12.3	 16
528	  8	253.0	26.5	 20
529	  8	43.0	5.2	 20
530	  8	41.3	7.3	 16
531	  8	57.8	20.0	 20
532	  8	98.0	17.0	 20
533	  8	231.5	15.3	 16
534	  8	214.0	23.0	 25
535	  8	67.0	10.8	 25
536	  8	53.3	7.0	 20
537	  8	40.0	6.6	 25
538	  8	43.0	11.1	 25
539	  8	40.8	7.8	 20
540	  8	46.0	5.7	 25
541	  8	43.0	6.9	 25
542	  8	122.5	20.4	 20
543	  8	150.0	21.8	 25
544	  8	44.0	6.5	 25
545	  8	41.0	6.6	 20
546	  8	53.3	8.8	 20
547	  8	42.0	7.1	 16
548	  8	171.5	23.7	 20
549	  8	48.3	7.4	 20
550	  8	257.0	29.0	 16
551	  8	46.3	7.8	 20
552	  8	107.3	14.7	 20
553	  8	66.3	16.3	 20
554	  8	290.0	31.0	 25
555	  8	54.0	10.2	 25
556	  8	50.0	7.5	 20
557	  8	81.0	18.7	 25
558	  8	786.0	92.3	 25
559	  8	115.3	17.6	 20
560	  8	61.0	9.5	 25
561	  8	298.0	32.0	 25
562	  8	47.8	7.8	 20
563	  8	54.0	8.5	 25
564	  8	44.0	7.5	 25
565	  8	44.0	6.9	 20
566	  8	51.3	5.7	 20
567	  8	51.3	6.1	 20
568	  8	47.0	7.0	 16
569	  8	44.0	6.0	 20
570	  8	42.3	6.9	 16
571	  8	80.3	13.8	 20
572	  8	47.0	8.8	 25
573	  8	41.0	8.0	 20
574	  8	49.0	30.9	 25
575	  8	38.0	7.5	 25
576	  8	45.5	7.8	 20
577	  8	36.0	6.2	 25
578	  8	39.0	6.3	 25
579	  8	37.8	7.5	 20
580	  8	35.0	4.8	 25
581	  8	40.0	7.5	 25
582	  8	39.0	8.1	 20
583	  8	39.0	6.4	 25
584	  8	45.0	7.2	 25
585	  8	45.3	5.9	 16
586	  8	41.5	8.0	 20
587	  8	44.8	19.4	 20
588	  8	45.5	7.9	 16
589	  8	82.0	14.4	 20
590	  8	55.3	8.4	 20
591	  8	77.5	12.4	 16
592	  8	297.0	41.1	 25
593	  8	261.0	38.9	 25
594	  8	56.5	8.7	 20
595	  8	48.0	8.5	 25
596	  8	49.0	7.3	 20
597	  8	116.0	15.9	 25
598	  8	68.0	7.0	 25
599	  8	45.5	6.9	 20
600	  8	40.0	7.9	 25
601	  8	56.0	8.4	 25
602	  8	90.3	13.4	 20
603	  8	41.0	6.5	 25
604	  8	47.0	19.3	 25
605	  8	43.8	10.1	 16
606	  8	47.5	7.2	 20
607	  8	57.5	10.1	 20
608	  8	50.0	9.4	 16
609	  8	63.5	9.0	 20
610	  8	72.0	12.2	 20
611	  8	532.3	63.1	 20
612	  8	598.0	51.1	 25
613	  8	64.0	9.5	 25
614	  8	40.5	6.7	 20
615	  8	86.0	12.6	 25
616	  8	83.0	17.9	 25
617	  8	53.0	8.3	 20
618	  8	42.0	7.5	 25
619	  8	54.8	10.4	 20
620	  8	158.0	20.9	 25
621	  8	42.0	6.6	 25
622	  8	52.3	7.3	 20
623	  8	42.0	5.9	 25
624	  8	52.5	6.5	 20
625	  8	53.0	8.7	 16
626	  8	44.0	5.9	 20
627	  8	41.8	6.8	 20
628	  8	47.5	8.6	 16
629	  8	59.0	11.8	 20
630	  8	158.0	30.5	 25
631	  8	378.0	37.1	 20
632	  8	41.0	6.3	 25
633	  8	38.0	5.9	 25
634	  8	41.0	5.0	 20
635	  8	48.0	7.5	 25
636	  8	39.0	6.8	 25
637	  8	44.5	7.2	 20
638	  8	45.0	8.0	 25
639	  8	1715.0	360.2	 25
  0	  9	47.3	10.5	 20
  1	  9	107.0	19.4	 25
  2	  9	36.3	4.0	 20
  3	  9	40.0	6.0	 25
  4	  9	43.0	8.5	 25
  5	  9	106.0	16.8	 20
  6	  9	53.0	9.2	 25
  7	  9	41.0	8.4	 25
  8	  9	40.5	6.7	 20
  9	  9	41.0	9.2	 25
 10	  9	39.3	9.1	 20
 11	  9	41.8	7.1	 16
 12	  9	39.0	8.2	 20
 13	  9	40.3	7.4	 20
 14	  9	38.0	6.8	 16
 15	  9	39.3	6.0	 20
 16	  9	49.0	7.4	 25
 17	  9	33.8	5.8	 20
 18	  9	37.0	8.7	 25
 19	  9	33.0	5.6	 25
 20	  9	54.3	10.0	 20
 21	  9	50.0	8.9	 25
 22	  9	38.0	6.2	 25
 23	  9	37.3	6.3	 20
 24	  9	37.0	6.5	 25
 25	  9	36.3	6.6	 20
 26	  9	42.0	8.0	 25
 27	  9	56.0	10.3	 25
 28	  9	39.8	8.5	 20
 29	  9	930.3	112.5	 20
 30	  9	157.8	18.7	 20
 31	  9	104.5	11.5	 16
 32	  9	41.3	6.9	 20
 33	  9	44.3	7.1	 20
 34	  9	36.5	9.5	 16
 35	  9	43.5	5.6	 20
 36	  9	38.0	5.1	 25
 37	  9	158.3	17.3	 20
 38	  9	45.0	6.0	 25
 39	  9	45.0	8.6	 25
 40	  9	100.5	20.1	 20
 41	  9	46.0	7.7	 25
 42	  9	38.0	5.5	 25
 43	  9	40.8	5.9	 20
 44	  9	42.0	7.8	 25
 45	  9	38.0	4.7	 25
 46	  9	50.3	7.1	 20
 47	  9	45.0	7.5	 25
 48	  9	38.0	6.0	 25
 49	  9	39.3	6.7	 16
 50	  9	34.5	7.5	 20
 51	  9	40.0	6.2	 16
 52	  9	87.5	13.2	 20
 53	  9	103.5	14.4	 20
 54	  9	77.5	9.3	 16
 55	  9	125.0	17.8	 25
 56	  9	48.0	6.7	 25
 57	  9	135.3	14.0	 20
 58	  9	126.0	20.8	 25
 59	  9	77.0	15.6	 25
 60	  9	65.3	9.9	 20
 61	  9	50.0	10.7	 25
 62	  9	210.0	31.6	 25
 63	  9	75.8	10.6	 20
 64	  9	41.0	5.3	 25
 65	  9	43.0	6.5	 25
 66	  9	44.0	10.3	 20
 67	  9	62.0	9.0	 25
 68	  9	43.3	6.4	 20
 69	  9	91.0	13.8	 16
 70	  9	44.5	8.7	 20
 71	  9	206.0	44.7	 20
 72	  9	43.5	7.8	 16
 73	  9	43.0	8.2	 20
 74	  9	108.3	12.7	 16
 75	  9	58.0	10.6	 25
 76	  9	38.0	7.6	 25
 77	  9	41.5	10.4	 20
 78	  9	93.0	14.2	 25
 79	  9	68.0	11.6	 25
 80	  9	65.5	14.0	 20
 81	  9	74.0	12.7	 25
 82	  9	162.0	18.5	 25
 83	  9	306.3	30.0	 20
 84	  9	58.0	6.6	 25
 85	  9	1586.0	209.8	 25
 86	  9	1015.8	88.9	 20
 87	  9	194.0	20.7	 20
 88	  9	173.3	35.2	 20
 89	  9	43.3	5.9	 16
 90	  9	39.3	7.6	 20
 91	  9	38.8	6.8	 20
 92	  9	34.3	7.0	 16
 93	  9	37.3	5.9	 20
 94	  9	39.0	6.2	 25
 95	  9	36.5	6.4	 20
 96	  9	47.0	8.3	 25
 97	  9	60.0	10.9	 25
 98	  9	70.0	20.5	 20
 99	  9	70.0	14.7	 25
100	  9	80.5	11.8	 20
101	  9	75.0	7.9	 25
102	  9	57.0	10.9	 25
103	  9	158.8	18.1	 20
104	  9	535.0	46.2	 25
105	  9	209.0	29.7	 25
106	  9	48.3	7.8	 20
107	  9	41.8	7.8	 20
108	  9	47.0	7.6	 20
109	  9	110.5	19.1	 16
110	  9	75.5	12.1	 20
111	  9	82.0	13.5	 20
112	  9	41.3	10.2	 16
113	  9	38.0	5.3	 25
114	  9	39.0	6.3	 25
115	  9	77.0	9.5	 20
116	  9	66.0	8.9	 25
117	  9	60.0	9.3	 25
118	  9	113.0	15.6	 20
119	  9	80.0	9.5	 25
120	  9	56.0	10.7	 25
121	  9	59.3	10.7	 20
122	  9	358.0	57.2	 25
123	  9	144.5	16.3	 20
124	  9	151.0	17.0	 25
125	  9	110.0	18.6	 25
126	  9	92.8	13.2	 16
127	  9	91.0	10.0	 20
128	  9	104.5	13.1	 20
129	  9	60.0	10.4	 16
130	  9	42.3	6.8	 20
131	  9	50.0	5.7	 20
132	  9	50.0	6.6	 16
133	  9	47.0	7.9	 25
134	  9	42.0	7.3	 25
135	  9	42.0	6.1	 20
136	  9	40.0	6.0	 25
137	  9	45.0	7.9	 25
138	  9	74.3	14.0	 20
139	  9	41.0	8.4	 25
140	  9	1259.0	325.8	 25
141	  9	40.0	5.4	 20
142	  9	44.0	7.0	 25
143	  9	42.0	7.9	 25
144	  9	319.3	34.3	 20
145	  9	54.0	9.3	 25
146	  9	44.8	13.4	 20
147	  9	46.0	9.5	 16
148	  9	43.0	6.7	 20
149	  9	37.5	7.6	 16
150	  9	46.0	7.6	 20
151	  9	50.5	9.9	 20
152	  9	45.3	10.6	 20
153	  9	42.0	6.8	 25
154	  9	39.0	6.3	 25
155	  9	45.3	5.9	 20
156	  9	41.0	6.3	 25
157	  9	44.0	8.5	 25
158	  9	38.3	5.2	 20
159	  9	172.0	24.2	 25
160	  9	272.0	68.3	 25
161	  9	1398.0	149.9	 20
162	  9	242.0	60.6	 25
163	  9	61.0	7.5	 25
164	  9	55.0	12.6	 20
165	  9	70.5	10.6	 20
166	  9	38.0	5.9	 20
167	  9	36.3	4.9	 16
168	  9	40.3	6.5	 20
169	  9	54.0	8.1	 20
170	  9	52.3	9.0	 16
171	  9	493.0	41.6	 20
172	  9	480.0	48.4	 25
173	  9	193.3	19.4	 20
174	  9	283.0	37.0	 25
175	  9	59.0	8.2	 20
176	  9	506.0	48.5	 25
177	  9	74.0	10.5	 25
178	  9	620.3	54.7	 20
179	  9	55.0	9.7	 25
180	  9	137.0	20.3	 25
181	  9	200.5	19.6	 20
182	  9	422.0	46.7	 25
183	  9	305.0	34.1	 25
184	  9	461.8	44.6	 16
185	  9	209.8	21.1	 20
186	  9	132.5	18.8	 20
187	  9	99.0	15.0	 16
188	  9	57.3	8.3	 20
189	  9	40.3	5.7	 20
190	  9	43.3	9.5	 16
191	  9	38.0	7.1	 25
192	  9	42.0	6.4	 25
193	  9	62.5	9.0	 20
194	  9	38.0	5.9	 25
195	  9	40.0	8.8	 25
196	  9	37.0	5.4	 20
197	  9	42.0	7.1	 25
198	  9	97.0	11.9	 20
199	  9	98.0	15.9	 25
200	  9	53.0	8.1	 25
201	  9	46.8	8.6	 20
202	  9	52.0	8.2	 25
203	  9	156.0	10.8	 25
204	  9	44.8	5.8	 16
205	  9	86.8	12.2	 20
206	  9	43.0	7.0	 20
207	  9	40.0	7.5	 16
208	  9	39.3	8.9	 20
209	  9	35.3	5.3	 20
210	  9	39.0	5.8	 20
211	  9	44.0	8.6	 25
212	  9	100.0	10.9	 25
213	  9	39.8	6.6	 20
214	  9	68.0	10.7	 25
215	  9	44.0	9.1	 25
216	  9	86.3	12.3	 20
217	  9	61.0	10.2	 25
218	  9	602.0	39.4	 25
219	  9	131.3	16.5	 20
220	  9	110.0	11.8	 25
221	  9	59.0	13.2	 25
222	  9	48.3	6.6	 20
223	  9	160.5	46.5	 20
224	  9	340.0	18.9	 16
225	  9	345.0	22.3	 20
226	  9	138.5	21.4	 20
227	  9	66.3	9.7	 16
228	  9	66.8	10.3	 20
229	  9	59.0	7.7	 20
230	  9	78.8	11.2	 20
231	  9	55.0	7.9	 25
232	  9	50.0	8.8	 25
233	  9	51.3	8.5	 20
234	  9	47.0	8.4	 25
235	  9	46.0	7.2	 25
236	  9	44.5	7.2	 20
237	  9	50.0	8.5	 25
238	  9	57.0	7.0	 25
239	  9	55.0	8.0	 20
240	  9	41.0	6.6	 25
241	  9	55.0	10.7	 25
242	  9	40.5	7.6	 20
243	  9	41.3	6.4	 20
244	  9	42.3	8.1	 20
245	  9	42.0	6.7	 16
246	  9	51.3	9.3	 20
247	  9	60.3	7.8	 16
248	  9	89.8	12.2	 20
249	  9	49.0	10.1	 25
250	  9	45.0	6.9	 20
251	  9	42.0	7.2	 25
252	  9	44.0	8.4	 25
253	  9	40.0	6.7	 20
254	  9	81.0	13.5	 25
255	  9	50.0	9.6	 25
256	  9	39.3	7.0	 20
257	  9	48.0	7.4	 25
258	  9	47.0	7.9	 25
259	  9	56.8	8.4	 20
260	  9	49.0	9.4	 25
261	  9	47.0	7.0	 25
262	  9	74.5	10.6	 16
263	  9	77.3	10.9	 20
264	  9	48.8	9.0	 20
265	  9	39.5	8.0	 16
266	  9	39.8	6.8	 20
267	  9	40.0	8.5	 20
268	  9	42.0	6.8	 20
269	  9	52.0	6.8	 25
270	  9	42.0	6.1	 25
271	  9	56.3	9.5	 20
272	  9	62.0	7.3	 25
273	  9	118.3	11.1	 20
274	  9	275.0	29.7	 25
275	  9	48.0	8.1	 25
276	  9	168.3	20.6	 20
277	  9	185.0	23.9	 25
278	  9	160.0	21.9	 25
279	  9	84.3	9.8	 20
280	  9	82.0	12.3	 25
281	  9	48.0	9.0	 20
282	  9	48.0	7.8	 16
283	  9	50.8	7.7	 20
284	  9	105.3	15.8	 20
285	  9	76.0	13.2	 16
286	  9	39.5	5.8	 20
287	  9	52.0	7.9	 20
288	  9	101.5	14.8	 20
289	  9	45.0	8.0	 25
290	  9	41.0	5.0	 25
291	  9	44.3	8.7	 20
292	  9	46.0	7.2	 25
293	  9	49.0	9.9	 25
294	  9	46.3	7.4	 20
295	  9	100.0	14.8	 25
296	  9	64.3	9.6	 20
297	  9	196.0	22.0	 25
298	  9	733.0	76.7	 25
299	  9	43.5	8.4	 20
300	  9	51.0	8.5	 25
301	  9	40.3	7.5	 20
302	  9	40.0	6.6	 16
303	  9	44.3	6.4	 20
304	  9	80.3	10.6	 20
305	  9	59.5	6.8	 16
306	  9	68.3	11.0	 20
307	  9	48.0	8.5	 25
308	  9	155.8	17.9	 20
309	  9	763.0	108.5	 25
310	  9	70.0	11.7	 25
311	  9	47.0	7.2	 20
312	  9	48.0	8.1	 25
313	  9	43.0	7.2	 25
314	  9	45.3	5.8	 20
315	  9	36.0	8.9	 25
316	  9	56.0	7.9	 25
317	  9	42.5	6.0	 20
318	  9	46.0	7.4	 25
319	  9	108.0	16.8	 25
320	  9	39.3	5.3	 16
321	  9	81.3	11.9	 20
322	  9	201.0	21.1	 16
323	  9	45.3	11.0	 20
324	  9	67.0	8.7	 20
325	  9	44.3	7.7	 16
326	  9	119.8	20.3	 20
327	  9	102.0	16.9	 25
328	  9	38.5	8.2	 20
329	  9	42.0	6.5	 25
330	  9	42.0	7.8	 25
331	  9	44.8	6.8	 20
332	  9	41.0	7.4	 25
333	  9	54.0	11.0	 25
334	  9	38.0	4.8	 20
335	  9	41.0	7.6	 25
336	  9	44.0	6.9	 25
337	  9	39.3	7.2	 20
338	  9	40.0	6.6	 25
339	  9	41.0	8.1	 25
340	  9	44.5	7.2	 16
341	  9	59.3	39.6	 20
342	  9	41.0	6.6	 20
343	  9	42.5	7.9	 16
344	  9	38.5	6.3	 20
345	  9	106.3	19.3	 16
346	  9	45.0	6.4	 25
347	  9	63.0	19.0	 25
348	  9	314.5	25.2	 20
349	  9	101.0	15.9	 25
350	  9	243.0	17.7	 25
351	  9	47.0	8.3	 20
352	  9	163.0	18.5	 25
353	  9	69.0	9.3	 25
354	  9	270.0	18.8	 20
355	  9	48.0	7.3	 25
356	  9	44.0	8.1	 25
357	  9	37.3	6.4	 20
358	  9	40.0	6.2	 25
359	  9	39.0	5.5	 20
360	  9	37.3	6.3	 16
361	  9	44.3	8.2	 20
362	  9	46.8	9.8	 20
363	  9	42.0	8.3	 16
364	  9	43.5	8.3	 20
365	  9	37.0	6.2	 25
366	  9	47.3	7.7	 20
367	  9	46.0	8.4	 25
368	  9	40.0	7.6	 25
369	  9	42.0	7.5	 20
370	  9	226.0	38.7	 25
371	  9	38.3	6.2	 20
372	  9	48.0	7.6	 25
373	  9	101.0	16.6	 25
374	  9	43.0	6.6	 20
375	  9	45.0	7.2	 25
376	  9	68.0	11.1	 25
377	  9	258.8	35.8	 20
378	  9	44.3	7.4	 20
379	  9	64.3	9.3	 20
380	  9	47.0	9.6	 16
381	  9	75.5	12.6	 20
382	  9	55.0	9.7	 20
383	  9	53.5	9.5	 16
384	  9	788.0	112.6	 20
385	  9	45.0	7.5	 25
386	  9	240.0	36.2	 20
387	  9	42.0	6.9	 25
388	  9	43.0	7.4	 25
389	  9	72.3	13.5	 20
390	  9	42.0	5.6	 25
391	  9	50.0	9.8	 25
392	  9	41.3	9.2	 20
393	  9	37.0	8.3	 25
394	  9	65.5	14.2	 20
395	  9	88.0	18.1	 25
396	  9	42.0	6.8	 25
397	  9	73.8	13.4	 20
398	  9	37.3	5.5	 20
399	  9	40.3	5.3	 20
400	  9	45.3	8.1	 16
401	  9	41.5	6.6	 20
402	  9	36.0	5.4	 20
403	  9	40.0	8.8	 16
404	  9	44.0	9.2	 25
405	  9	103.0	9.6	 25
406	  9	83.0	13.3	 20
407	  9	84.0	14.8	 25
408	  9	50.0	9.5	 25
409	  9	73.3	13.0	 20
410	  9	52.0	7.5	 25
411	  9	45.0	10.7	 25
412	  9	183.5	14.0	 20
413	  9	121.0	10.2	 25
414	  9	54.0	7.2	 25
415	  9	40.3	8.7	 20
416	  9	48.0	8.5	 25
417	  9	106.5	13.5	 20
418	  9	248.5	16.2	 16
419	  9	238.3	30.6	 20
420	  9	143.3	13.3	 16
421	  9	97.3	12.2	 20
422	  9	123.3	13.7	 20
423	  9	125.3	15.6	 16
424	  9	85.0	15.7	 25
425	  9	165.0	21.5	 25
426	  9	82.5	12.3	 20
427	  9	61.0	7.8	 25
428	  9	50.0	8.1	 25
429	  9	37.3	6.4	 20
430	  9	60.0	9.9	 25
431	  9	320.0	53.7	 25
432	  9	134.0	15.3	 20
433	  9	290.0	27.9	 25
434	  9	160.0	15.9	 25
435	  9	42.3	6.5	 20
436	  9	48.0	7.9	 25
437	  9	807.5	169.8	 20
438	  9	44.3	5.9	 16
439	  9	40.0	5.8	 20
440	  9	42.0	7.8	 20
441	  9	49.5	7.8	 16
442	  9	41.3	6.0	 20
443	  9	38.5	5.7	 20
444	  9	40.0	5.4	 25
445	  9	42.0	7.8	 25
446	  9	40.8	8.3	 20
447	  9	42.0	7.5	 25
448	  9	40.0	7.1	 25
449	  9	47.5	7.2	 20
450	  9	862.0	121.6	 25
451	  9	43.0	6.4	 25
452	  9	60.3	10.5	 20
453	  9	161.0	19.7	 25
454	  9	386.0	45.0	 25
455	  9	732.0	54.7	 20
456	  9	80.3	12.8	 20
457	  9	79.8	10.7	 20
458	  9	41.3	6.8	 16
459	  9	38.3	7.8	 20
460	  9	44.3	7.1	 20
461	  9	38.0	5.9	 16
462	  9	38.0	6.1	 25
463	  9	51.0	9.0	 25
464	  9	52.3	8.8	 20
465	  9	233.0	20.9	 25
466	  9	224.0	23.4	 25
467	  9	123.3	20.6	 20
468	  9	86.0	14.0	 25
469	  9	105.8	17.6	 20
470	  9	41.0	6.8	 25
471	  9	47.0	8.6	 25
472	  9	74.0	13.0	 20
473	  9	47.0	6.6	 25
474	  9	48.0	7.8	 25
475	  9	53.0	9.4	 16
476	  9	49.3	8.7	 20
477	  9	46.0	8.4	 20
478	  9	69.3	8.9	 16
479	  9	44.3	6.2	 20
480	  9	41.3	4.5	 20
481	  9	41.0	8.4	 16
482	  9	52.0	9.1	 25
483	  9	48.0	10.4	 25
484	  9	37.0	6.9	 20
485	  9	54.0	9.7	 25
486	  9	44.0	7.6	 25
487	  9	78.0	10.4	 20
488	  9	56.0	11.0	 25
489	  9	223.0	19.0	 25
490	  9	168.3	17.7	 20
491	  9	205.0	19.2	 25
492	  9	55.0	10.2	 25
493	  9	94.8	12.7	 20
494	  9	363.0	36.9	 25
495	  9	135.0	18.1	 16
496	  9	47.5	7.6	 20
497	  9	277.0	30.9	 20
498	  9	169.0	29.3	 16
499	  9	43.3	5.3	 20
500	  9	56.8	12.3	 20
501	  9	49.3	7.4	 20
502	  9	53.0	9.2	 25
503	  9	67.0	10.1	 25
504	  9	76.5	10.6	 20
505	  9	72.0	9.0	 25
506	  9	334.0	38.6	 25
507	  9	296.5	23.2	 20
508	  9	252.0	26.6	 25
509	  9	1279.0	132.1	 25
510	  9	74.8	12.6	 20
511	  9	77.0	11.3	 25
512	  9	67.0	10.5	 25
513	  9	43.3	8.0	 20
514	  9	50.5	8.2	 20
515	  9	557.3	69.1	 20
516	  9	130.8	20.3	 16
517	  9	43.0	8.5	 20
518	  9	39.8	5.0	 16
519	  9	216.8	34.2	 20
520	  9	42.3	6.4	 20
521	  9	273.8	23.7	 20
522	  9	292.0	30.9	 25
523	  9	755.0	87.1	 25
524	  9	116.3	12.5	 20
525	  9	157.0	23.8	 25
526	  9	107.0	16.0	 25
527	  9	47.5	8.0	 20
528	  9	43.0	8.2	 25
529	  9	75.0	14.2	 25
530	  9	47.3	7.9	 20
531	  9	672.0	94.7	 25
532	  9	405.0	69.8	 25
533	  9	52.0	6.0	 20
534	  9	48.3	10.0	 20
535	  9	70.0	13.6	 20
536	  9	37.3	6.2	 16
537	  9	35.3	5.3	 20
538	  9	40.3	8.0	 20
539	  9	59.8	7.7	 16
540	  9	42.0	9.1	 25
541	  9	37.0	6.1	 25
542	  9	54.0	7.2	 20
543	  9	97.0	14.2	 25
544	  9	84.0	11.2	 20
545	  9	139.0	14.2	 25
546	  9	323.0	43.0	 25
547	  9	148.3	24.0	 20
548	  9	99.0	13.3	 25
549	  9	52.0	9.6	 25
550	  9	131.3	17.7	 20
551	  9	56.0	9.3	 25
552	  9	58.0	9.2	 25
553	  9	131.0	18.5	 16
554	  9	47.5	8.4	 20
555	  9	44.3	9.0	 20
556	  9	376.0	34.0	 16
557	  9	598.8	49.7	 20
558	  9	400.3	35.4	 20
559	  9	264.5	18.1	 20
560	  9	432.0	33.9	 25
561	  9	102.0	17.2	 25
562	  9	170.0	21.5	 20
563	  9	58.0	8.0	 25
564	  9	45.0	7.7	 25
565	  9	437.5	35.6	 20
566	  9	86.0	14.9	 25
567	  9	50.5	6.6	 20
568	  9	60.0	10.8	 25
569	  9	49.0	8.7	 25
570	  9	267.0	37.5	 20
571	  9	52.0	7.5	 25
572	  9	178.5	19.5	 20
573	  9	78.3	7.8	 16
574	  9	152.3	15.7	 20
575	  9	103.3	15.6	 20
576	  9	37.0	6.0	 16
577	  9	36.3	5.7	 20
578	  9	35.3	5.2	 20
579	  9	35.0	7.3	 20
580	  9	39.0	5.7	 25
581	  9	57.0	9.6	 25
582	  9	40.0	6.7	 20
583	  9	47.0	13.6	 25
584	  9	106.0	17.5	 25
585	  9	160.0	16.6	 20
586	  9	520.0	46.3	 25
587	  9	90.0	11.5	 25
588	  9	70.0	18.5	 20
589	  9	53.0	8.7	 25
590	  9	51.0	10.0	 25
591	  9	161.0	21.2	 20
592	  9	266.3	21.7	 20
593	  9	694.3	37.7	 16
594	  9	56.5	14.4	 20
595	  9	46.0	6.5	 20
596	  9	58.5	8.6	 16
597	  9	58.3	8.3	 20
598	  9	176.0	19.4	 25
599	  9	93.5	10.2	 20
600	  9	57.0	9.6	 25
601	  9	85.0	12.7	 25
602	  9	87.0	12.4	 20
603	  9	40.0	6.0	 25
604	  9	43.0	6.8	 25
605	  9	647.3	115.2	 20
606	  9	65.0	8.1	 25
607	  9	58.0	9.1	 25
608	  9	40.3	10.4	 20
609	  9	45.0	6.4	 25
610	  9	47.0	9.2	 25
611	  9	52.0	4.4	 16
612	  9	54.3	11.3	 20
613	  9	46.0	4.6	 20
614	  9	45.0	6.9	 16
615	  9	51.5	10.0	 20
616	  9	41.5	7.6	 16
617	  9	71.5	12.1	 20
618	  9	80.0	12.2	 25
619	  9	804.3	64.7	 20
620	  9	89.0	15.1	 25
621	  9	45.0	5.2	 25
622	  9	42.0	6.3	 20
623	  9	56.0	7.3	 25
624	  9	42.0	6.9	 25
625	  9	59.3	10.9	 20
626	  9	43.0	8.3	 25
627	  9	51.0	9.6	 25
628	  9	46.8	7.2	 20
629	  9	39.0	8.9	 25
630	  9	123.0	22.6	 20
631	  9	112.3	12.7	 16
632	  9	159.5	25.3	 20
633	  9	51.3	9.7	 20
634	  9	39.0	7.2	 16
635	  9	46.3	7.9	 20
636	  9	40.5	6.5	 20
637	  9	37.3	6.0	 20
638	  9	37.0	6.0	 25
639	  9	52.0	10.0	 25
  0	 10	1741.3	283.5	 20
  1	 10	37.0	6.0	 20
  2	 10	39.5	5.8	 16
  3	 10	38.0	7.4	 25
  4	 10	39.0	6.5	 25
  5	 10	53.3	10.4	 20
  6	 10	46.0	7.3	 25
  7	 10	43.0	7.2	 25
  8	 10	36.5	7.6	 20
  9	 10	32.0	6.2	 25
 10	 10	39.0	6.9	 25
 11	 10	36.8	7.2	 20
 12	 10	37.0	7.1	 25
 13	 10	39.0	7.4	 25
 14	 10	40.0	7.4	 20
 15	 10	37.0	7.2	 25
 16	 10	51.3	7.0	 20
 17	 10	36.3	8.0	 16
 18	 10	37.8	8.5	 20
 19	 10	40.3	7.3	 20
 20	 10	43.0	7.5	 16
 21	 10	43.0	8.5	 20
 22	 10	41.3	6.2	 16
 23	 10	37.0	7.2	 25
 24	 10	38.0	7.4	 25
 25	 10	38.5	6.4	 20
 26	 10	44.0	8.0	 25
 27	 10	47.0	6.7	 25
 28	 10	45.5	7.7	 20
 29	 10	267.0	57.6	 25
 30	 10	68.0	12.7	 25
 31	 10	67.8	10.0	 20
 32	 10	59.0	12.4	 25
 33	 10	59.0	11.4	 25
 34	 10	34.0	6.6	 20
 35	 10	41.0	6.5	 25
 36	 10	44.3	8.7	 20
 37	 10	85.5	10.2	 16
 38	 10	40.0	6.4	 20
 39	 10	40.3	5.2	 20
 40	 10	47.0	7.7	 16
 41	 10	44.5	7.6	 20
 42	 10	37.0	8.3	 25
 43	 10	38.3	7.8	 20
 44	 10	37.0	8.1	 25
 45	 10	39.0	6.4	 25
 46	 10	33.3	5.6	 20
 47	 10	41.0	7.6	 25
 48	 10	39.5	8.5	 20
 49	 10	33.0	6.8	 25
 50	 10	40.0	8.3	 25
 51	 10	37.3	7.0	 20
 52	 10	49.0	10.9	 25
 53	 10	48.0	7.3	 25
 54	 10	75.3	11.0	 20
 55	 10	81.5	11.2	 20
 56	 10	65.5	9.4	 20
 57	 10	54.3	8.1	 16
 58	 10	48.3	7.5	 20
 59	 10	115.0	17.2	 20
 60	 10	43.0	6.5	 16
 61	 10	98.0	10.3	 20
 62	 10	315.0	87.8	 25
 63	 10	44.3	9.7	 20
 64	 10	37.0	5.9	 25
 65	 10	40.0	6.6	 25
 66	 10	39.3	5.5	 20
 67	 10	46.0	8.2	 25
 68	 10	51.0	10.3	 25
 69	 10	39.3	6.9	 20
 70	 10	40.0	5.7	 25
 71	 10	66.0	12.3	 20
 72	 10	41.0	6.6	 25
 73	 10	39.0	7.1	 25
 74	 10	51.0	7.8	 20
 75	 10	46.0	8.2	 20
 76	 10	39.8	6.9	 20
 77	 10	43.5	9.3	 16
 78	 10	93.3	19.8	 20
 79	 10	53.3	7.8	 20
 80	 10	54.8	9.9	 16
 81	 10	46.0	8.6	 25
 82	 10	95.0	17.4	 25
 83	 10	197.0	38.6	 20
 84	 10	58.0	10.8	 25
 85	 10	764.0	185.2	 25
 86	 10	309.3	43.3	 20
 87	 10	92.0	16.1	 25
 88	 10	52.0	8.6	 25
 89	 10	45.0	6.8	 20
 90	 10	42.0	7.1	 25
 91	 10	36.0	6.2	 25
 92	 10	40.3	7.0	 20
 93	 10	38.0	7.0	 25
 94	 10	40.0	6.6	 20
 95	 10	45.3	7.0	 16
 96	 10	57.3	21.3	 20
 97	 10	88.5	10.5	 16
 98	 10	154.3	16.3	 20
 99	 10	171.0	20.9	 20
100	 10	67.5	11.0	 20
101	 10	61.0	10.6	 25
102	 10	52.0	10.7	 25
103	 10	72.5	12.1	 20
104	 10	240.0	40.8	 25
105	 10	64.0	12.3	 25
106	 10	41.5	8.6	 20
107	 10	39.0	6.6	 25
108	 10	44.0	6.0	 25
109	 10	75.3	11.2	 20
110	 10	77.0	13.8	 25
111	 10	40.0	6.7	 25
112	 10	39.3	7.6	 20
113	 10	39.0	5.9	 20
114	 10	40.0	6.8	 20
115	 10	46.3	9.8	 16
116	 10	46.5	5.8	 20
117	 10	53.0	9.4	 20
118	 10	51.5	7.7	 16
119	 10	77.3	8.7	 20
120	 10	59.0	9.0	 20
121	 10	53.0	8.1	 25
122	 10	241.0	32.7	 25
123	 10	86.3	13.0	 20
124	 10	62.0	10.2	 25
125	 10	1437.0	261.1	 25
126	 10	59.8	9.7	 20
127	 10	346.0	23.4	 25
128	 10	224.0	29.2	 25
129	 10	51.5	8.9	 20
130	 10	41.0	5.3	 25
131	 10	43.0	6.6	 25
132	 10	52.3	10.8	 20
133	 10	46.0	5.4	 20
134	 10	41.3	7.3	 20
135	 10	40.0	6.7	 16
136	 10	38.3	7.3	 20
137	 10	45.8	9.2	 20
138	 10	71.5	12.5	 16
139	 10	44.0	7.2	 25
140	 10	461.0	137.1	 25
141	 10	39.3	7.9	 20
142	 10	43.0	8.4	 25
143	 10	41.0	8.4	 25
144	 10	74.0	11.2	 20
145	 10	60.0	11.5	 25
146	 10	45.8	11.5	 20
147	 10	41.0	5.8	 25
148	 10	45.0	7.4	 25
149	 10	37.0	5.0	 20
150	 10	46.0	7.4	 25
151	 10	43.0	7.6	 25
152	 10	43.3	8.6	 16
153	 10	42.3	6.6	 20
154	 10	43.3	8.3	 20
155	 10	44.0	7.2	 16
156	 10	41.0	5.2	 20
157	 10	41.3	6.5	 20
158	 10	43.5	9.1	 16
159	 10	59.0	12.3	 25
160	 10	398.0	84.6	 25
161	 10	1123.5	64.0	 20
162	 10	433.0	52.0	 25
163	 10	86.0	15.6	 25
164	 10	42.0	5.8	 20
165	 10	61.0	9.5	 25
166	 10	42.0	4.8	 25
167	 10	42.5	7.7	 20
168	 10	41.0	8.3	 25
169	 10	45.0	8.2	 20
170	 10	48.0	9.7	 25
171	 10	113.0	17.2	 25
172	 10	480.8	33.8	 16
173	 10	172.3	20.5	 20
174	 10	479.5	68.0	 20
175	 10	41.5	7.0	 16
176	 10	489.3	56.5	 20
177	 10	63.5	10.8	 20
178	 10	223.0	38.1	 20
179	 10	56.0	30.3	 25
180	 10	153.0	28.6	 25
181	 10	594.8	45.6	 20
182	 10	934.0	107.0	 25
183	 10	138.0	22.6	 25
184	 10	178.0	16.5	 20
185	 10	123.0	16.4	 25
186	 10	90.0	17.2	 25
187	 10	65.5	15.2	 20
188	 10	40.0	5.4	 25
189	 10	39.0	8.7	 25
190	 10	36.3	6.8	 20
191	 10	33.8	6.2	 20
192	 10	35.8	5.4	 20
193	 10	49.3	8.5	 16
194	 10	41.5	7.3	 20
195	 10	36.8	8.5	 16
196	 10	38.5	6.4	 20
197	 10	43.0	7.3	 25
198	 10	47.0	5.6	 20
199	 10	60.0	11.7	 25
200	 10	42.0	8.1	 25
201	 10	41.5	8.2	 20
202	 10	43.0	6.7	 25
203	 10	223.0	26.6	 25
204	 10	43.0	9.3	 20
205	 10	41.0	6.4	 25
206	 10	39.0	7.7	 25
207	 10	39.0	6.8	 20
208	 10	41.0	9.3	 25
209	 10	39.0	8.2	 25
210	 10	42.5	7.9	 16
211	 10	40.3	8.4	 20
212	 10	67.5	10.6	 20
213	 10	48.0	8.6	 16
214	 10	67.5	12.6	 20
215	 10	40.5	6.9	 20
216	 10	65.5	8.3	 16
217	 10	67.0	10.7	 25
218	 10	153.0	15.3	 20
219	 10	196.0	20.4	 25
220	 10	65.0	15.7	 25
221	 10	81.5	13.6	 20
222	 10	54.0	9.3	 25
223	 10	314.0	28.7	 25
224	 10	326.3	29.8	 20
225	 10	132.0	16.3	 25
226	 10	74.0	9.2	 25
227	 10	73.8	10.2	 20
228	 10	94.0	15.3	 25
229	 10	80.0	10.1	 25
230	 10	66.5	11.3	 16
231	 10	41.0	7.3	 20
232	 10	55.0	8.1	 20
233	 10	73.0	12.7	 16
234	 10	51.8	9.0	 20
235	 10	43.3	6.4	 20
236	 10	42.5	5.6	 20
237	 10	45.0	7.4	 25
238	 10	43.0	6.9	 25
239	 10	42.5	9.8	 20
240	 10	44.0	6.6	 25
241	 10	49.0	8.4	 25
242	 10	46.8	8.4	 20
243	 10	38.0	6.4	 25
244	 10	40.0	7.6	 20
245	 10	39.0	8.1	 25
246	 10	41.0	7.5	 25
247	 10	46.8	7.4	 20
248	 10	62.0	9.6	 25
249	 10	47.3	6.8	 20
250	 10	46.5	9.5	 16
251	 10	43.5	8.1	 20
252	 10	42.3	6.1	 20
253	 10	38.5	5.8	 16
254	 10	39.3	5.2	 20
255	 10	38.3	6.9	 20
256	 10	35.8	6.1	 20
257	 10	43.0	8.1	 25
258	 10	50.0	7.1	 25
259	 10	54.5	9.1	 20
260	 10	47.0	8.8	 25
261	 10	52.0	11.9	 25
262	 10	84.3	11.1	 20
263	 10	54.0	6.6	 25
264	 10	39.0	6.3	 25
265	 10	41.0	7.9	 20
266	 10	43.0	8.4	 25
267	 10	39.0	7.1	 20
268	 10	39.8	7.0	 20
269	 10	45.8	7.8	 20
270	 10	41.5	9.2	 16
271	 10	55.8	9.1	 20
272	 10	54.8	10.7	 20
273	 10	214.3	21.6	 16
274	 10	288.0	17.5	 20
275	 10	57.0	5.8	 25
276	 10	60.5	9.1	 20
277	 10	75.0	14.7	 25
278	 10	56.0	8.6	 25
279	 10	67.5	14.9	 20
280	 10	59.0	6.2	 25
281	 10	49.0	8.5	 25
282	 10	48.8	9.2	 20
283	 10	46.0	8.7	 25
284	 10	72.0	11.2	 25
285	 10	46.5	6.5	 20
286	 10	44.0	7.4	 25
287	 10	43.0	9.4	 25
288	 10	67.3	11.3	 16
289	 10	40.5	6.2	 20
290	 10	36.0	7.1	 20
291	 10	38.5	6.4	 16
292	 10	46.0	6.7	 20
293	 10	44.3	6.0	 16
294	 10	43.0	5.7	 25
295	 10	99.0	17.9	 25
296	 10	67.8	9.3	 20
297	 10	318.0	30.2	 25
298	 10	278.0	48.9	 25
299	 10	48.3	10.1	 20
300	 10	46.0	15.1	 25
301	 10	43.0	7.0	 25
302	 10	48.5	8.8	 20
303	 10	42.0	8.3	 25
304	 10	81.0	12.5	 25
305	 10	52.5	8.8	 20
306	 10	48.0	7.7	 25
307	 10	47.5	7.1	 20
308	 10	106.5	18.2	 16
309	 10	367.5	43.9	 20
310	 10	74.3	12.8	 20
311	 10	47.0	9.2	 16
312	 10	51.0	7.2	 20
313	 10	54.0	9.3	 20
314	 10	44.3	6.2	 20
315	 10	42.0	8.1	 25
316	 10	67.0	16.2	 20
317	 10	43.0	7.7	 25
318	 10	44.0	7.8	 25
319	 10	144.5	17.5	 20
320	 10	36.0	7.3	 25
321	 10	40.0	6.2	 25
322	 10	80.0	10.3	 20
323	 10	43.0	8.2	 25
324	 10	51.0	6.7	 25
325	 10	40.3	6.3	 20
326	 10	58.0	8.8	 25
327	 10	52.8	9.7	 20
328	 10	39.0	4.5	 16
329	 10	39.3	5.2	 20
330	 10	34.5	6.1	 20
331	 10	49.0	10.5	 16
332	 10	40.0	6.7	 20
333	 10	59.0	8.2	 25
334	 10	43.3	6.7	 20
335	 10	43.0	6.5	 25
336	 10	51.0	9.0	 25
337	 10	41.3	7.1	 20
338	 10	44.0	8.1	 25
339	 10	39.0	4.5	 25
340	 10	38.0	6.5	 20
341	 10	37.0	6.8	 25
342	 10	37.3	6.2	 20
343	 10	38.0	5.7	 25
344	 10	42.0	7.1	 25
345	 10	56.3	8.5	 20
346	 10	39.3	9.9	 20
347	 10	63.0	12.8	 20
348	 10	188.3	20.0	 16
349	 10	59.8	9.0	 20
350	 10	145.0	17.4	 20
351	 10	44.3	4.0	 16
352	 10	138.8	17.5	 20
353	 10	50.0	9.5	 25
354	 10	286.3	42.9	 20
355	 10	45.0	7.2	 25
356	 10	47.0	8.2	 25
357	 10	39.5	6.1	 20
358	 10	44.0	7.8	 25
359	 10	42.0	5.7	 25
360	 10	37.3	8.2	 20
361	 10	45.0	8.4	 25
362	 10	41.0	7.1	 25
363	 10	41.3	6.3	 20
364	 10	40.0	7.8	 25
365	 10	40.0	5.8	 20
366	 10	65.3	13.1	 16
367	 10	41.5	8.0	 20
368	 10	40.3	4.9	 16
369	 10	40.3	8.2	 20
370	 10	69.3	11.2	 20
371	 10	46.3	10.0	 16
372	 10	41.0	8.4	 25
373	 10	55.0	9.7	 25
374	 10	37.0	6.4	 20
375	 10	54.0	9.0	 25
376	 10	52.0	7.8	 25
377	 10	50.0	7.0	 20
378	 10	48.0	9.7	 25
379	 10	57.0	8.3	 25
380	 10	44.0	6.4	 20
381	 10	53.0	9.5	 25
382	 10	43.0	8.6	 25
383	 10	49.0	7.3	 20
384	 10	302.0	46.9	 25
385	 10	37.0	5.8	 20
386	 10	61.3	10.7	 16
387	 10	46.3	6.3	 20
388	 10	45.0	6.6	 20
389	 10	52.8	9.6	 16
390	 10	45.8	7.5	 20
391	 10	53.0	7.6	 20
392	 10	39.0	5.9	 25
393	 10	35.0	4.3	 25
394	 10	41.3	6.1	 20
395	 10	47.0	6.9	 25
396	 10	42.0	6.3	 25
397	 10	92.3	13.3	 20
398	 10	44.0	6.6	 25
399	 10	41.0	7.2	 25
400	 10	46.0	8.1	 20
401	 10	37.0	6.6	 25
402	 10	38.0	5.6	 25
403	 10	37.3	6.0	 20
404	 10	57.3	8.0	 20
405	 10	60.0	6.8	 20
406	 10	85.3	10.5	 16
407	 10	68.0	7.5	 20
408	 10	54.8	7.3	 20
409	 10	80.5	11.5	 16
410	 10	45.8	7.2	 20
411	 10	49.0	11.3	 25
412	 10	260.3	26.1	 20
413	 10	178.0	22.3	 25
414	 10	68.0	13.9	 25
415	 10	38.0	5.9	 20
416	 10	41.0	6.8	 25
417	 10	53.0	8.2	 20
418	 10	108.0	15.7	 25
419	 10	128.0	19.2	 25
420	 10	205.3	17.1	 20
421	 10	73.0	12.6	 25
422	 10	71.0	8.9	 25
423	 10	99.8	17.2	 20
424	 10	67.8	9.3	 20
425	 10	121.0	18.6	 20
426	 10	62.3	9.4	 16
427	 10	79.0	13.7	 20
428	 10	41.5	6.9	 20
429	 10	39.3	9.5	 16
430	 10	127.0	24.8	 25
431	 10	179.0	45.1	 25
432	 10	99.3	11.8	 20
433	 10	91.0	10.7	 25
434	 10	67.0	10.7	 25
435	 10	39.3	7.2	 20
436	 10	38.0	4.8	 25
437	 10	522.0	104.4	 25
438	 10	44.5	7.9	 20
439	 10	45.0	7.6	 25
440	 10	44.3	4.5	 20
441	 10	46.0	8.1	 25
442	 10	44.0	8.4	 25
443	 10	37.5	7.8	 16
444	 10	35.5	5.8	 20
445	 10	35.5	4.6	 20
446	 10	41.0	6.8	 16
447	 10	38.0	7.3	 20
448	 10	42.3	7.6	 20
449	 10	39.5	6.9	 16
450	 10	96.0	17.2	 25
451	 10	39.0	7.3	 25
452	 10	50.3	10.3	 20
453	 10	106.0	16.8	 25
454	 10	185.0	32.4	 25
455	 10	406.5	37.4	 20
456	 10	81.0	10.6	 25
457	 10	44.0	8.5	 25
458	 10	36.3	6.3	 20
459	 10	44.0	8.3	 25
460	 10	47.0	8.6	 25
461	 10	38.0	4.5	 20
462	 10	45.3	8.6	 20
463	 10	74.3	8.7	 20
464	 10	80.3	10.1	 16
465	 10	219.8	27.0	 20
466	 10	942.5	58.4	 16
467	 10	115.8	31.4	 20
468	 10	99.3	9.8	 20
469	 10	51.0	8.5	 20
470	 10	39.0	7.2	 25
471	 10	48.0	7.9	 25
472	 10	51.0	9.0	 20
473	 10	38.0	6.8	 25
474	 10	50.0	10.0	 25
475	 10	40.0	7.4	 20
476	 10	62.0	8.0	 25
477	 10	42.0	7.6	 25
478	 10	45.0	6.7	 20
479	 10	39.0	4.7	 25
480	 10	40.0	6.3	 25
481	 10	36.0	4.9	 20
482	 10	68.0	10.7	 20
483	 10	42.5	6.3	 20
484	 10	34.3	5.7	 16
485	 10	45.3	10.1	 20
486	 10	42.0	6.5	 20
487	 10	54.5	9.7	 16
488	 10	53.0	9.6	 25
489	 10	395.0	23.5	 20
490	 10	264.0	27.0	 25
491	 10	147.0	22.4	 25
492	 10	45.3	8.5	 20
493	 10	63.0	11.3	 25
494	 10	140.0	15.3	 25
495	 10	54.3	10.8	 20
496	 10	49.0	8.2	 25
497	 10	242.0	26.9	 25
498	 10	611.0	47.4	 20
499	 10	65.0	11.2	 25
500	 10	63.0	11.9	 25
501	 10	46.5	6.9	 16
502	 10	45.5	9.2	 20
503	 10	115.3	13.0	 20
504	 10	47.8	7.6	 16
505	 10	57.5	10.8	 20
506	 10	540.0	33.1	 20
507	 10	440.3	27.0	 16
508	 10	195.0	26.3	 25
509	 10	939.0	171.4	 25
510	 10	52.0	6.8	 20
511	 10	64.0	9.0	 25
512	 10	40.0	5.5	 25
513	 10	45.3	9.3	 20
514	 10	42.0	8.0	 25
515	 10	292.5	52.2	 20
516	 10	69.0	10.2	 25
517	 10	38.0	5.8	 25
518	 10	39.8	7.1	 20
519	 10	56.0	6.8	 25
520	 10	38.0	6.8	 25
521	 10	310.8	27.7	 16
522	 10	119.5	11.2	 20
523	 10	210.3	24.5	 20
524	 10	67.0	9.4	 16
525	 10	93.3	12.5	 20
526	 10	52.3	9.2	 20
527	 10	40.5	7.6	 20
528	 10	42.0	7.0	 25
529	 10	57.0	13.5	 25
530	 10	43.0	7.4	 20
531	 10	168.0	23.8	 25
532	 10	244.0	32.8	 25
533	 10	53.3	8.3	 20
534	 10	50.0	7.4	 25
535	 10	44.0	7.4	 25
536	 10	38.8	9.3	 20
537	 10	39.0	8.2	 25
538	 10	40.3	8.4	 20
539	 10	39.0	8.3	 25
540	 10	39.3	7.7	 20
541	 10	36.3	7.3	 16
542	 10	81.5	13.6	 20
543	 10	60.3	10.9	 20
544	 10	70.3	11.9	 16
545	 10	109.5	15.1	 20
546	 10	230.0	29.0	 25
547	 10	82.0	11.7	 20
548	 10	55.0	9.3	 25
549	 10	58.0	8.7	 25
550	 10	158.0	16.4	 20
551	 10	52.0	6.2	 25
552	 10	67.0	13.5	 25
553	 10	158.5	16.8	 20
554	 10	40.0	5.7	 25
555	 10	41.0	6.7	 25
556	 10	195.5	19.3	 20
557	 10	207.0	22.3	 25
558	 10	120.0	17.3	 25
559	 10	173.3	27.9	 16
560	 10	211.0	23.3	 20
561	 10	213.5	22.4	 20
562	 10	78.3	12.5	 16
563	 10	47.3	5.6	 20
564	 10	49.3	7.7	 16
565	 10	346.3	39.3	 20
566	 10	81.0	14.5	 25
567	 10	55.5	11.1	 20
568	 10	88.0	13.5	 25
569	 10	44.0	5.6	 25
570	 10	76.0	11.2	 20
571	 10	50.0	10.7	 25
572	 10	61.0	8.1	 25
573	 10	54.5	10.1	 20
574	 10	97.0	15.4	 25
575	 10	162.0	23.4	 25
576	 10	43.3	8.2	 20
577	 10	37.0	6.3	 25
578	 10	40.0	8.9	 25
579	 10	38.0	6.8	 16
580	 10	41.5	7.2	 20
581	 10	52.0	8.5	 20
582	 10	38.5	7.7	 16
583	 10	39.3	6.6	 20
584	 10	58.0	10.5	 20
585	 10	73.0	13.9	 20
586	 10	364.0	49.9	 25
587	 10	83.0	9.1	 20
588	 10	41.0	6.6	 25
589	 10	45.0	8.5	 25
590	 10	46.5	10.0	 20
591	 10	186.0	23.1	 25
592	 10	877.0	70.6	 25
593	 10	2138.0	158.0	 20
594	 10	65.0	19.7	 25
595	 10	41.0	5.8	 25
596	 10	65.3	9.3	 20
597	 10	80.0	13.2	 25
598	 10	112.3	17.9	 20
599	 10	115.0	18.1	 16
600	 10	63.8	12.6	 20
601	 10	131.3	15.6	 20
602	 10	66.8	11.1	 16
603	 10	41.3	6.6	 20
604	 10	37.3	6.5	 20
605	 10	151.0	21.1	 20
606	 10	65.0	9.1	 25
607	 10	38.0	7.0	 25
608	 10	47.5	8.8	 20
609	 10	42.0	6.7	 25
610	 10	42.0	6.8	 25
611	 10	48.3	10.4	 20
612	 10	45.0	9.8	 25
613	 10	41.3	4.8	 20
614	 10	42.0	9.1	 25
615	 10	43.0	7.5	 25
616	 10	46.0	7.2	 20
617	 10	88.0	11.0	 25
618	 10	61.3	9.0	 20
619	 10	126.0	15.7	 16
620	 10	68.5	44.4	 20
621	 10	42.5	7.2	 20
622	 10	42.0	9.3	 16
623	 10	47.5	8.9	 20
624	 10	41.0	7.6	 25
625	 10	49.0	7.4	 20
626	 10	44.0	7.1	 25
627	 10	44.0	8.7	 25
628	 10	51.3	8.2	 20
629	 10	46.0	7.1	 25
630	 10	52.0	10.4	 25
631	 10	62.0	10.5	 20
632	 10	65.0	11.4	 25
633	 10	61.0	10.4	 25
634	 10	40.5	7.7	 20
635	 10	47.0	7.2	 25
636	 10	52.5	10.1	 20
637	 10	38.3	7.7	 20
638	 10	43.5	8.6	 20
639	 10	1729.5	94.1	 16
  0	 11	41.0	5.3	 25
  1	 11	37.0	7.4	 25
  2	 11	31.3	6.5	 20
  3	 11	32.5	6.9	 20
  4	 11	31.0	6.9	 20
  5	 11	32.5	5.0	 16
  6	 11	33.5	6.7	 20
  7	 11	34.0	6.6	 20
  8	 11	35.0	8.3	 16
  9	 11	32.3	7.0	 20
 10	 11	34.0	7.5	 25
 11	 11	31.5	6.1	 20
 12	 11	34.0	7.2	 25
 13	 11	34.0	5.7	 25
 14	 11	30.3	2.9	 20
 15	 11	31.0	4.4	 25
 16	 11	32.0	6.2	 25
 17	 11	39.0	8.2	 20
 18	 11	36.0	6.8	 25
 19	 11	32.5	7.8	 20
 20	 11	33.0	5.7	 25
 21	 11	29.0	4.9	 25
 22	 11	29.3	6.9	 20
 23	 11	36.3	7.1	 20
 24	 11	32.3	5.8	 20
 25	 11	31.3	5.6	 16
 26	 11	33.3	6.0	 20
 27	 11	32.3	6.2	 20
 28	 11	33.3	5.8	 16
 29	 11	32.0	7.0	 25
 30	 11	31.0	5.4	 25
 31	 11	33.0	5.4	 20
 32	 11	32.0	5.0	 25
 33	 11	33.0	6.4	 25
 34	 11	31.0	6.0	 20
 35	 11	33.0	8.0	 25
 36	 11	30.0	5.5	 25
 37	 11	38.0	7.7	 20
 38	 11	33.0	6.0	 25
 39	 11	34.0	6.9	 25
 40	 11	31.5	4.6	 20
 41	 11	34.0	7.8	 25
 42	 11	32.8	5.6	 16
 43	 11	32.3	6.8	 20
 44	 11	31.5	6.6	 20
 45	 11	32.0	6.0	 16
 46	 11	33.3	6.1	 20
 47	 11	31.3	5.6	 20
 48	 11	30.8	5.9	 16
 49	 11	34.0	5.9	 25
 50	 11	33.0	6.7	 25
 51	 11	31.8	6.5	 20
 52	 11	31.0	6.9	 25
 53	 11	33.0	9.1	 25
 54	 11	33.3	6.0	 20
 55	 11	34.0	5.7	 25
 56	 11	34.0	7.8	 25
 57	 11	33.5	7.7	 20
 58	 11	35.0	5.0	 25
 59	 11	36.0	8.7	 25
 60	 11	36.3	7.6	 20
 61	 11	39.0	8.1	 25
 62	 11	33.3	6.2	 20
 63	 11	28.0	3.7	 16
 64	 11	32.0	4.6	 20
 65	 11	34.3	6.1	 20
 66	 11	31.3	6.9	 16
 67	 11	35.0	5.9	 20
 68	 11	42.3	11.0	 20
 69	 11	36.0	6.7	 25
 70	 11	33.0	5.7	 25
 71	 11	36.0	7.3	 20
 72	 11	36.0	6.4	 25
 73	 11	37.0	7.0	 25
 74	 11	35.5	6.4	 20
 75	 11	36.0	6.4	 25
 76	 11	31.0	4.4	 25
 77	 11	31.0	6.2	 20
 78	 11	33.0	4.6	 25
 79	 11	34.0	4.7	 25
 80	 11	37.0	8.4	 20
 81	 11	36.5	6.6	 20
 82	 11	31.3	6.0	 20
 83	 11	34.0	5.2	 16
 84	 11	34.8	5.9	 20
 85	 11	36.8	8.3	 20
 86	 11	32.8	7.3	 16
 87	 11	36.5	5.8	 20
 88	 11	35.0	4.9	 25
 89	 11	35.0	7.6	 20
 90	 11	36.0	7.2	 25
 91	 11	33.0	6.8	 20
 92	 11	33.0	4.8	 25
 93	 11	31.0	6.6	 25
 94	 11	33.3	7.1	 20
 95	 11	36.0	6.3	 25
 96	 11	32.0	7.3	 25
 97	 11	33.0	5.7	 20
 98	 11	37.0	5.7	 25
 99	 11	35.0	7.0	 25
100	 11	35.0	4.8	 16
101	 11	33.5	6.3	 20
102	 11	34.3	6.0	 20
103	 11	35.5	7.7	 16
104	 11	37.3	5.5	 20
105	 11	32.3	7.5	 20
106	 11	31.3	5.3	 16
107	 11	36.0	8.3	 25
108	 11	33.0	6.9	 25
109	 11	32.3	5.5	 20
110	 11	33.0	7.7	 25
111	 11	31.0	7.7	 25
112	 11	32.0	5.3	 20
113	 11	35.0	5.8	 25
114	 11	34.0	5.7	 25
115	 11	33.0	5.2	 20
116	 11	32.0	4.7	 25
117	 11	34.3	6.1	 20
118	 11	33.0	4.9	 25
119	 11	34.0	7.1	 25
120	 11	32.3	6.2	 16
121	 11	37.3	6.8	 20
122	 11	33.5	5.9	 20
123	 11	34.0	6.7	 16
124	 11	34.3	9.1	 20
125	 11	36.0	8.2	 20
126	 11	34.0	5.6	 20
127	 11	38.0	6.6	 25
128	 11	33.0	5.6	 25
129	 11	36.0	5.2	 20
130	 11	37.0	6.9	 25
131	 11	40.0	8.9	 25
132	 11	38.3	6.8	 20
133	 11	42.0	7.8	 25
134	 11	39.0	8.1	 25
135	 11	44.5	11.7	 20
136	 11	41.0	7.7	 25
137	 11	44.0	9.5	 25
138	 11	37.3	5.6	 20
139	 11	38.0	5.9	 20
140	 11	41.3	7.9	 16
141	 11	43.3	8.8	 20
142	 11	35.0	5.2	 20
143	 11	37.5	7.6	 16
144	 11	36.5	5.0	 20
145	 11	39.0	7.4	 20
146	 11	34.3	5.5	 20
147	 11	36.0	5.9	 25
148	 11	34.0	5.0	 25
149	 11	36.0	5.6	 20
150	 11	39.0	6.2	 25
151	 11	38.0	9.2	 25
152	 11	36.0	6.4	 20
153	 11	37.0	5.8	 25
154	 11	35.0	7.1	 25
155	 11	38.8	7.6	 20
156	 11	33.0	6.1	 25
157	 11	34.0	5.9	 25
158	 11	35.0	6.3	 20
159	 11	35.0	6.8	 20
160	 11	34.3	6.1	 20
161	 11	38.0	7.1	 16
162	 11	45.0	8.3	 20
163	 11	39.3	7.9	 20
164	 11	40.3	7.0	 16
165	 11	42.0	7.2	 25
166	 11	40.0	4.1	 20
167	 11	44.0	7.9	 25
168	 11	40.0	8.4	 25
169	 11	34.5	5.7	 20
170	 11	34.0	6.4	 25
171	 11	35.0	7.0	 25
172	 11	36.5	7.0	 20
173	 11	38.0	8.9	 25
174	 11	39.0	6.5	 25
175	 11	39.3	8.4	 20
176	 11	38.0	7.4	 25
177	 11	39.0	7.3	 25
178	 11	32.8	8.2	 16
179	 11	35.0	6.5	 20
180	 11	33.0	5.7	 20
181	 11	37.8	7.4	 16
182	 11	36.3	6.9	 20
183	 11	34.0	6.5	 20
184	 11	34.0	5.9	 20
185	 11	32.0	6.6	 25
186	 11	32.0	6.4	 25
187	 11	33.3	4.9	 20
188	 11	29.0	5.6	 25
189	 11	35.0	6.0	 25
190	 11	31.0	6.5	 20
191	 11	31.0	4.6	 25
192	 11	31.3	5.8	 20
193	 11	33.0	7.1	 25
194	 11	34.0	7.1	 25
195	 11	32.3	7.5	 20
196	 11	34.0	7.0	 25
197	 11	32.3	4.7	 20
198	 11	37.3	8.2	 16
199	 11	31.5	6.5	 20
200	 11	34.0	5.6	 20
201	 11	33.8	7.9	 16
202	 11	37.0	6.9	 20
203	 11	34.3	6.6	 20
204	 11	36.3	6.8	 20
205	 11	35.0	8.4	 25
206	 11	32.0	4.8	 25
207	 11	32.3	6.1	 20
208	 11	34.0	4.2	 25
209	 11	39.0	7.2	 25
210	 11	34.5	5.9	 20
211	 11	34.0	6.7	 25
212	 11	31.0	6.2	 25
213	 11	33.0	6.2	 20
214	 11	30.0	4.9	 25
215	 11	33.0	4.6	 20
216	 11	33.0	7.5	 25
217	 11	33.0	5.4	 20
218	 11	36.5	8.3	 16
219	 11	39.3	8.5	 20
220	 11	33.0	6.5	 20
221	 11	40.0	7.8	 16
222	 11	36.3	8.0	 20
223	 11	33.0	4.8	 25
224	 11	36.3	5.5	 20
225	 11	39.0	7.4	 25
226	 11	34.0	8.1	 25
227	 11	32.5	6.8	 20
228	 11	35.0	5.9	 25
229	 11	30.0	6.5	 25
230	 11	31.0	7.6	 20
231	 11	33.0	6.3	 25
232	 11	35.0	6.0	 25
233	 11	42.5	8.9	 20
234	 11	39.0	5.9	 25
235	 11	32.0	5.9	 25
236	 11	34.0	6.0	 16
237	 11	34.3	7.1	 20
238	 11	32.0	6.0	 20
239	 11	32.8	7.4	 16
240	 11	33.3	6.6	 20
241	 11	32.0	6.5	 16
242	 11	35.3	4.9	 20
243	 11	39.0	5.8	 25
244	 11	34.8	6.0	 20
245	 11	35.0	6.0	 25
246	 11	32.0	4.4	 25
247	 11	33.0	5.2	 20
248	 11	33.0	6.6	 25
249	 11	37.0	6.8	 25
250	 11	38.0	8.3	 20
251	 11	39.0	5.6	 25
252	 11	37.0	6.7	 25
253	 11	38.0	5.9	 20
254	 11	31.0	5.7	 25
255	 11	37.0	6.7	 25
256	 11	35.0	6.1	 16
257	 11	31.3	4.5	 20
258	 11	37.3	6.4	 20
259	 11	34.5	4.8	 16
260	 11	36.3	7.0	 20
261	 11	35.0	6.1	 20
262	 11	34.3	6.8	 20
263	 11	35.0	7.1	 25
264	 11	36.8	6.9	 20
265	 11	33.0	5.6	 25
266	 11	34.0	5.6	 25
267	 11	35.3	5.9	 20
268	 11	36.0	6.5	 25
269	 11	35.0	6.4	 25
270	 11	37.0	5.9	 20
271	 11	36.0	6.0	 25
272	 11	38.0	8.3	 25
273	 11	36.3	6.9	 20
274	 11	39.0	7.6	 25
275	 11	35.0	7.4	 20
276	 11	34.3	8.4	 16
277	 11	34.3	6.7	 20
278	 11	34.0	8.1	 20
279	 11	32.3	4.6	 16
280	 11	33.5	5.8	 20
281	 11	32.0	5.4	 25
282	 11	35.3	6.0	 20
283	 11	37.0	5.5	 25
284	 11	35.0	7.3	 25
285	 11	33.0	7.1	 20
286	 11	33.0	6.0	 25
287	 11	34.0	5.5	 25
288	 11	33.3	5.9	 20
289	 11	33.0	4.7	 25
290	 11	34.8	5.9	 20
291	 11	37.0	6.4	 25
292	 11	35.0	7.5	 25
293	 11	35.0	5.5	 20
294	 11	36.0	8.9	 20
295	 11	31.5	5.2	 20
296	 11	34.3	6.0	 16
297	 11	33.5	6.2	 20
298	 11	32.0	6.0	 20
299	 11	33.5	6.9	 16
300	 11	34.0	4.4	 20
301	 11	30.0	4.6	 25
302	 11	32.5	6.3	 20
303	 11	35.0	6.1	 25
304	 11	35.0	6.7	 25
305	 11	34.0	5.2	 20
306	 11	38.0	7.2	 25
307	 11	33.0	5.5	 25
308	 11	48.0	8.8	 20
309	 11	60.0	10.3	 25
310	 11	48.0	9.6	 25
311	 11	43.0	9.2	 20
312	 11	35.0	5.0	 25
313	 11	35.3	6.2	 20
314	 11	32.5	6.4	 20
315	 11	35.0	6.7	 20
316	 11	38.0	6.9	 16
317	 11	32.5	6.6	 20
318	 11	36.3	6.2	 20
319	 11	36.0	4.5	 16
320	 11	33.0	5.3	 25
321	 11	36.0	7.7	 25
322	 11	34.3	6.1	 20
323	 11	36.0	6.8	 25
324	 11	32.0	8.6	 25
325	 11	32.3	6.4	 20
326	 11	36.0	6.1	 25
327	 11	34.0	6.2	 25
328	 11	35.3	5.9	 20
329	 11	33.0	5.1	 25
330	 11	36.0	6.8	 25
331	 11	34.5	5.7	 20
332	 11	34.0	5.7	 25
333	 11	35.0	7.5	 20
334	 11	38.5	7.2	 16
335	 11	33.5	5.9	 20
336	 11	33.0	6.2	 20
337	 11	35.0	6.2	 16
338	 11	32.0	5.8	 20
339	 11	33.0	7.2	 16
340	 11	32.0	5.3	 25
341	 11	31.0	5.1	 25
342	 11	34.5	6.6	 20
343	 11	34.0	6.6	 25
344	 11	36.0	5.3	 25
345	 11	35.0	4.7	 20
346	 11	31.0	5.8	 25
347	 11	35.0	7.6	 25
348	 11	36.5	7.1	 20
349	 11	34.0	5.5	 25
350	 11	36.0	6.8	 25
351	 11	36.0	7.9	 20
352	 11	36.0	7.2	 25
353	 11	35.0	8.7	 20
354	 11	37.3	6.8	 16
355	 11	36.0	7.5	 20
356	 11	35.3	7.1	 20
357	 11	34.5	5.9	 16
358	 11	36.3	6.5	 20
359	 11	38.0	7.6	 25
360	 11	35.5	8.6	 20
361	 11	34.0	6.4	 25
362	 11	33.0	4.6	 20
363	 11	32.0	6.4	 25
364	 11	36.0	6.5	 25
365	 11	35.0	5.9	 20
366	 11	31.0	4.7	 25
367	 11	36.0	6.1	 25
368	 11	34.0	5.1	 20
369	 11	35.0	6.4	 25
370	 11	35.0	6.5	 25
371	 11	32.0	7.8	 20
372	 11	30.3	6.6	 20
373	 11	37.3	6.8	 20
374	 11	32.3	4.5	 16
375	 11	34.0	4.1	 20
376	 11	36.3	7.8	 20
377	 11	32.3	5.3	 16
378	 11	36.0	6.6	 25
379	 11	38.0	8.4	 25
380	 11	36.5	7.2	 20
381	 11	38.0	6.7	 25
382	 11	33.0	6.8	 25
383	 11	37.3	6.5	 20
384	 11	36.0	6.1	 25
385	 11	34.0	9.9	 25
386	 11	32.3	5.3	 20
387	 11	34.0	6.6	 25
388	 11	34.0	5.7	 20
389	 11	32.0	5.8	 25
390	 11	34.0	8.6	 25
391	 11	32.3	7.0	 16
392	 11	31.0	4.9	 20
393	 11	33.0	5.2	 20
394	 11	29.3	3.7	 16
395	 11	32.3	6.0	 20
396	 11	31.0	6.0	 20
397	 11	33.0	5.7	 16
398	 11	32.0	5.6	 25
399	 11	30.0	5.6	 25
400	 11	39.3	8.2	 20
401	 11	36.0	6.0	 25
402	 11	35.0	5.8	 25
403	 11	35.3	5.9	 20
404	 11	36.0	6.2	 25
405	 11	40.0	8.1	 25
406	 11	30.8	5.2	 20
407	 11	34.0	6.4	 25
408	 11	36.0	6.5	 25
409	 11	36.0	4.1	 20
410	 11	34.0	6.4	 25
411	 11	33.8	6.8	 16
412	 11	35.3	7.3	 20
413	 11	36.0	6.5	 20
414	 11	33.5	6.0	 16
415	 11	32.5	7.6	 20
416	 11	34.3	4.1	 20
417	 11	39.3	6.2	 20
418	 11	40.0	7.1	 25
419	 11	38.0	9.1	 25
420	 11	32.0	5.0	 20
421	 11	36.0	7.2	 25
422	 11	36.0	5.4	 25
423	 11	38.0	7.4	 20
424	 11	33.0	5.4	 25
425	 11	35.0	7.5	 25
426	 11	35.0	6.8	 20
427	 11	32.0	6.5	 25
428	 11	32.0	6.0	 25
429	 11	37.3	7.6	 20
430	 11	34.3	6.0	 20
431	 11	35.5	7.3	 20
432	 11	33.3	4.4	 16
433	 11	35.3	6.4	 20
434	 11	34.5	8.3	 20
435	 11	34.5	5.6	 16
436	 11	36.5	6.7	 20
437	 11	35.5	7.4	 20
438	 11	34.0	6.5	 25
439	 11	32.0	6.8	 25
440	 11	33.0	7.0	 20
441	 11	32.0	6.2	 25
442	 11	33.0	7.4	 25
443	 11	34.5	6.6	 20
444	 11	33.0	6.3	 25
445	 11	33.0	6.6	 25
446	 11	31.3	6.7	 20
447	 11	33.0	6.6	 25
448	 11	34.0	6.2	 25
449	 11	33.3	8.3	 20
450	 11	36.0	6.5	 20
451	 11	36.0	7.1	 20
452	 11	30.0	4.0	 16
453	 11	37.0	8.1	 20
454	 11	32.5	6.6	 20
455	 11	35.0	8.2	 16
456	 11	34.0	5.9	 25
457	 11	32.0	7.5	 25
458	 11	35.3	7.2	 20
459	 11	41.0	7.0	 25
460	 11	31.0	7.3	 20
461	 11	32.0	5.6	 25
462	 11	34.0	6.3	 25
463	 11	33.0	6.6	 20
464	 11	34.0	5.9	 25
465	 11	36.0	6.4	 25
466	 11	33.0	6.6	 20
467	 11	34.0	6.7	 25
468	 11	31.0	5.4	 25
469	 11	35.3	5.7	 16
470	 11	35.0	5.7	 20
471	 11	33.5	6.5	 20
472	 11	37.5	6.9	 16
473	 11	37.3	6.3	 20
474	 11	37.0	4.8	 20
475	 11	37.3	6.1	 20
476	 11	36.0	6.0	 25
477	 11	34.0	6.3	 25
478	 11	35.3	6.6	 20
479	 11	36.0	7.1	 25
480	 11	35.0	6.6	 25
481	 11	34.5	6.7	 20
482	 11	30.0	6.6	 25
483	 11	35.0	6.6	 25
484	 11	32.3	5.7	 20
485	 11	33.0	5.6	 25
486	 11	33.3	7.5	 20
487	 11	36.0	5.9	 25
488	 11	36.3	6.5	 20
489	 11	36.0	5.7	 16
490	 11	36.3	5.6	 20
491	 11	36.0	5.3	 20
492	 11	30.3	5.0	 16
493	 11	36.3	6.2	 20
494	 11	32.0	5.4	 20
495	 11	39.0	7.0	 20
496	 11	37.0	6.4	 25
497	 11	34.0	5.6	 25
498	 11	36.3	6.5	 20
499	 11	34.0	6.7	 25
500	 11	33.0	8.0	 25
501	 11	34.3	4.9	 20
502	 11	34.0	6.4	 25
503	 11	37.0	7.1	 25
504	 11	36.0	4.4	 20
505	 11	37.0	6.1	 25
506	 11	36.0	6.7	 25
507	 11	34.8	6.0	 20
508	 11	35.0	5.8	 20
509	 11	39.3	6.3	 20
510	 11	34.3	6.8	 16
511	 11	33.0	5.5	 20
512	 11	36.0	5.5	 16
513	 11	34.3	7.6	 20
514	 11	35.0	7.9	 25
515	 11	34.0	5.5	 20
516	 11	38.0	6.7	 25
517	 11	36.0	7.1	 25
518	 11	31.3	6.3	 20
519	 11	32.0	5.8	 25
520	 11	34.0	6.0	 25
521	 11	32.0	3.6	 20
522	 11	33.0	3.9	 25
523	 11	37.0	9.7	 25
524	 11	33.5	6.7	 20
525	 11	36.0	6.4	 25
526	 11	35.0	6.0	 25
527	 11	31.3	6.2	 16
528	 11	37.3	6.8	 20
529	 11	32.3	5.2	 20
530	 11	34.0	6.3	 16
531	 11	33.0	5.9	 20
532	 11	35.3	7.4	 20
533	 11	32.0	6.6	 16
534	 11	35.0	7.5	 25
535	 11	33.3	6.9	 20
536	 11	31.0	7.2	 25
537	 11	33.0	6.6	 25
538	 11	31.3	6.2	 20
539	 11	34.0	5.8	 25
540	 11	31.0	5.7	 25
541	 11	36.3	6.6	 20
542	 11	37.0	8.3	 25
543	 11	33.0	7.2	 25
544	 11	34.3	5.2	 20
545	 11	35.0	6.3	 25
546	 11	32.3	5.4	 20
547	 11	35.0	5.6	 16
548	 11	38.5	8.4	 20
549	 11	34.8	6.5	 20
550	 11	30.0	5.5	 16
551	 11	34.3	8.2	 20
552	 11	35.5	7.3	 20
553	 11	33.5	5.5	 20
554	 11	39.0	7.4	 25
555	 11	31.0	5.8	 25
556	 11	37.0	7.6	 20
557	 11	30.0	4.0	 25
558	 11	33.0	6.7	 25
559	 11	34.8	5.7	 20
560	 11	35.0	5.2	 25
561	 11	39.3	8.5	 20
562	 11	34.0	4.6	 25
563	 11	31.0	6.1	 25
564	 11	32.0	4.2	 20
565	 11	36.0	7.3	 25
566	 11	35.8	16.6	 20
567	 11	34.0	2.9	 16
568	 11	33.0	4.0	 20
569	 11	35.0	5.6	 20
570	 11	35.5	8.9	 16
571	 11	37.3	6.0	 20
572	 11	34.0	6.8	 25
573	 11	33.8	7.0	 20
574	 11	36.0	6.9	 25
575	 11	31.0	5.1	 25
576	 11	32.0	6.2	 20
577	 11	31.0	4.5	 25
578	 11	34.0	7.5	 25
579	 11	34.3	6.2	 20
580	 11	31.0	5.4	 25
581	 11	32.0	5.7	 25
582	 11	33.0	6.1	 20
583	 11	34.0	5.9	 25
584	 11	34.8	6.1	 20
585	 11	31.5	6.0	 20
586	 11	30.8	5.0	 20
587	 11	31.0	6.5	 16
588	 11	33.3	6.7	 20
589	 11	32.0	6.5	 20
590	 11	32.3	6.2	 16
591	 11	35.3	6.1	 20
592	 11	37.0	8.2	 25
593	 11	33.3	6.2	 20
594	 11	36.0	5.2	 25
595	 11	33.0	6.2	 25
596	 11	36.3	10.7	 20
597	 11	31.0	6.1	 25
598	 11	37.0	8.5	 25
599	 11	35.0	8.5	 20
600	 11	36.0	7.5	 25
601	 11	33.0	4.9	 25
602	 11	33.5	8.0	 20
603	 11	31.0	4.7	 25
604	 11	35.0	8.2	 25
605	 11	36.8	8.1	 16
606	 11	37.3	8.5	 20
607	 11	30.8	5.0	 20
608	 11	35.0	6.2	 16
609	 11	34.3	6.2	 20
610	 11	34.0	5.7	 16
611	 11	35.0	6.5	 25
612	 11	32.0	6.0	 25
613	 11	29.0	4.8	 20
614	 11	31.0	7.7	 25
615	 11	38.0	7.3	 25
616	 11	30.8	6.0	 20
617	 11	35.0	6.4	 25
618	 11	34.0	6.2	 25
619	 11	35.3	7.9	 20
620	 11	35.0	5.9	 25
621	 11	35.0	5.0	 25
622	 11	31.0	4.8	 20
623	 11	36.0	5.0	 25
624	 11	35.0	6.7	 20
625	 11	35.0	5.9	 16
626	 11	31.3	6.1	 20
627	 11	36.8	8.0	 20
628	 11	31.3	6.6	 16
629	 11	34.3	7.4	 20
630	 11	33.3	6.0	 20
631	 11	35.8	7.2	 20
632	 11	31.0	5.7	 25
633	 11	34.5	5.4	 20
634	 11	35.0	6.7	 25
635	 11	30.0	6.0	 25
636	 11	31.0	5.6	 20
637	 11	37.0	7.2	 25
638	 11	37.0	5.9	 25
639	 11	52.0	9.5	 20
  0	 12	1466.0	381.2	 25
  1	 12	56.0	8.8	 25
  2	 12	55.3	12.7	 20
  3	 12	149.0	19.4	 25
  4	 12	42.0	7.1	 25
  5	 12	53.5	8.3	 20
  6	 12	61.0	8.5	 25
  7	 12	140.0	23.0	 25
  8	 12	82.8	11.1	 20
  9	 12	61.0	19.3	 25
 10	 12	40.3	6.6	 20
 11	 12	45.5	5.3	 16
 12	 12	41.5	6.6	 20
 13	 12	44.5	6.7	 16
 14	 12	38.3	4.4	 20
 15	 12	105.0	11.0	 20
 16	 12	85.8	14.0	 20
 17	 12	79.0	12.7	 25
 18	 12	58.0	10.8	 25
 19	 12	36.0	5.7	 20
 20	 12	94.0	17.6	 25
 21	 12	42.0	6.2	 25
 22	 12	75.0	12.3	 20
 23	 12	230.0	31.4	 25
 24	 12	142.0	22.5	 25
 25	 12	134.0	19.9	 20
 26	 12	40.0	6.8	 25
 27	 12	46.0	7.5	 25
 28	 12	73.8	12.9	 20
 29	 12	141.8	22.3	 20
 30	 12	99.0	12.8	 20
 31	 12	102.8	15.2	 16
 32	 12	88.8	20.4	 20
 33	 12	84.0	17.2	 20
 34	 12	44.3	5.6	 16
 35	 12	67.5	10.3	 20
 36	 12	46.0	7.3	 25
 37	 12	52.3	7.8	 20
 38	 12	172.0	28.8	 25
 39	 12	115.0	16.0	 20
 40	 12	138.0	25.5	 25
 41	 12	69.0	10.6	 25
 42	 12	138.3	23.5	 20
 43	 12	126.0	16.6	 25
 44	 12	86.0	10.1	 25
 45	 12	47.3	8.3	 20
 46	 12	45.0	8.8	 25
 47	 12	46.0	6.5	 25
 48	 12	44.8	7.1	 20
 49	 12	53.5	10.3	 20
 50	 12	45.8	7.7	 20
 51	 12	51.5	9.4	 16
 52	 12	89.8	15.0	 20
 53	 12	254.8	39.9	 20
 54	 12	276.3	24.6	 16
 55	 12	74.0	15.6	 25
 56	 12	72.0	11.8	 25
 57	 12	41.0	7.2	 20
 58	 12	50.0	10.5	 25
 59	 12	158.0	27.8	 25
 60	 12	35.3	7.5	 20
 61	 12	59.0	10.9	 25
 62	 12	97.0	17.5	 25
 63	 12	159.5	30.4	 20
 64	 12	101.0	21.2	 25
 65	 12	60.3	8.3	 20
 66	 12	152.0	23.9	 25
 67	 12	232.0	40.3	 25
 68	 12	246.5	29.0	 16
 69	 12	67.8	11.5	 20
 70	 12	90.5	14.8	 20
 71	 12	850.5	54.1	 16
 72	 12	264.8	58.1	 20
 73	 12	74.5	14.7	 20
 74	 12	109.5	20.3	 16
 75	 12	57.0	8.9	 25
 76	 12	117.0	24.9	 25
 77	 12	114.5	20.0	 20
 78	 12	48.0	5.6	 25
 79	 12	62.0	9.9	 25
 80	 12	128.3	16.5	 20
 81	 12	42.0	6.6	 25
 82	 12	113.0	18.1	 25
 83	 12	304.0	41.3	 20
 84	 12	83.0	18.9	 25
 85	 12	82.0	18.3	 25
 86	 12	84.8	15.7	 20
 87	 12	419.0	81.0	 25
 88	 12	220.0	27.8	 16
 89	 12	79.5	11.1	 20
 90	 12	212.3	36.2	 20
 91	 12	353.8	37.0	 16
 92	 12	298.3	39.5	 20
 93	 12	65.3	8.7	 20
 94	 12	130.0	17.7	 20
 95	 12	243.0	33.5	 25
 96	 12	66.0	14.0	 25
 97	 12	55.3	11.5	 20
 98	 12	60.0	12.0	 25
 99	 12	57.0	13.4	 25
100	 12	57.5	11.0	 20
101	 12	281.0	54.7	 25
102	 12	330.0	76.7	 25
103	 12	55.0	8.8	 20
104	 12	62.0	13.7	 25
105	 12	77.0	12.8	 25
106	 12	86.0	11.3	 20
107	 12	133.3	22.6	 20
108	 12	71.0	13.3	 20
109	 12	43.0	9.9	 16
110	 12	63.3	10.7	 20
111	 12	44.0	10.9	 20
112	 12	54.5	9.5	 16
113	 12	119.0	32.5	 25
114	 12	61.0	10.2	 20
115	 12	65.0	11.5	 25
116	 12	218.0	48.0	 25
117	 12	66.5	11.7	 20
118	 12	187.0	31.5	 25
119	 12	108.0	25.4	 25
120	 12	61.5	9.0	 20
121	 12	237.0	33.8	 25
122	 12	495.0	110.6	 25
123	 12	375.3	56.8	 20
124	 12	207.0	46.9	 25
125	 12	127.0	26.5	 25
126	 12	239.3	39.3	 16
127	 12	519.8	89.6	 20
128	 12	452.8	105.1	 20
129	 12	480.8	43.9	 16
130	 12	610.8	58.1	 20
131	 12	1482.8	215.9	 20
132	 12	1039.0	57.9	 16
133	 12	709.0	142.3	 25
134	 12	444.0	88.8	 25
135	 12	510.3	59.0	 20
136	 12	547.0	52.6	 25
137	 12	633.3	38.6	 20
138	 12	539.0	67.7	 25
139	 12	597.0	114.1	 25
140	 12	413.3	39.1	 20
141	 12	2388.0	409.1	 25
142	 12	644.0	168.9	 25
143	 12	119.3	20.4	 20
144	 12	288.0	63.2	 25
145	 12	883.0	242.1	 25
146	 12	1176.3	179.2	 16
147	 12	420.5	77.4	 20
148	 12	347.0	93.5	 20
149	 12	1140.8	127.4	 16
150	 12	111.3	22.5	 20
151	 12	1661.5	451.1	 20
152	 12	473.8	81.1	 20
153	 12	91.0	19.2	 25
154	 12	1288.0	350.6	 25
155	 12	979.8	205.5	 20
156	 12	1100.0	270.7	 25
157	 12	239.0	64.0	 25
158	 12	506.3	101.2	 20
159	 12	417.0	73.5	 25
160	 12	400.0	118.5	 25
161	 12	96.3	18.8	 20
162	 12	66.0	11.9	 25
163	 12	2303.8	225.3	 20
164	 12	2810.0	429.3	 25
165	 12	3005.0	540.3	 20
166	 12	939.8	140.3	 16
167	 12	2394.0	336.1	 20
168	 12	1003.5	207.6	 20
169	 12	457.8	57.3	 16
170	 12	324.3	48.8	 20
171	 12	805.8	153.1	 20
172	 12	852.8	75.3	 20
173	 12	864.0	140.0	 25
174	 12	821.0	189.5	 25
175	 12	1243.3	200.6	 20
176	 12	1361.0	239.4	 25
177	 12	896.0	237.7	 25
178	 12	71.3	10.6	 20
179	 12	923.0	181.9	 25
180	 12	132.0	25.4	 25
181	 12	43.3	5.6	 20
182	 12	54.0	9.2	 25
183	 12	50.0	8.1	 25
184	 12	39.0	8.6	 16
185	 12	44.0	13.8	 20
186	 12	45.8	6.6	 16
187	 12	49.3	7.3	 20
188	 12	37.3	7.4	 20
189	 12	52.3	7.3	 16
190	 12	65.5	10.4	 20
191	 12	39.0	5.9	 25
192	 12	57.0	6.2	 20
193	 12	49.0	8.2	 25
194	 12	36.0	5.6	 25
195	 12	36.3	5.9	 20
196	 12	33.0	6.1	 25
197	 12	41.0	6.3	 25
198	 12	39.3	7.4	 20
199	 12	39.0	7.3	 25
200	 12	38.0	5.0	 25
201	 12	38.5	8.1	 20
202	 12	39.0	9.4	 25
203	 12	43.0	9.3	 25
204	 12	31.5	4.3	 16
205	 12	56.3	6.6	 20
206	 12	41.0	7.1	 20
207	 12	38.5	4.7	 16
208	 12	46.3	7.8	 20
209	 12	90.3	12.5	 20
210	 12	59.3	9.5	 20
211	 12	149.0	56.6	 25
212	 12	49.0	6.2	 20
213	 12	34.0	5.5	 25
214	 12	112.0	17.2	 25
215	 12	43.3	8.1	 20
216	 12	41.0	8.4	 25
217	 12	42.0	7.9	 25
218	 12	51.3	7.4	 20
219	 12	53.0	10.7	 25
220	 12	38.0	5.7	 25
221	 12	50.5	8.7	 20
222	 12	57.0	9.3	 25
223	 12	45.0	7.5	 20
224	 12	38.3	8.4	 16
225	 12	49.0	10.6	 20
226	 12	45.3	7.4	 20
227	 12	39.0	6.5	 16
228	 12	38.3	5.0	 20
229	 12	41.0	8.3	 20
230	 12	44.0	8.8	 20
231	 12	41.0	6.7	 25
232	 12	48.0	7.6	 25
233	 12	45.0	6.6	 20
234	 12	122.0	15.2	 25
235	 12	54.5	9.3	 20
236	 12	38.0	6.3	 25
237	 12	38.0	6.0	 25
238	 12	37.8	4.8	 20
239	 12	59.0	8.4	 25
240	 12	40.0	16.9	 25
241	 12	39.5	6.4	 20
242	 12	52.0	8.6	 25
243	 12	64.3	10.4	 20
244	 12	43.3	8.2	 16
245	 12	46.0	8.2	 20
246	 12	41.5	8.8	 20
247	 12	42.3	7.7	 16
248	 12	35.3	5.6	 20
249	 12	51.0	8.4	 25
250	 12	41.5	5.5	 20
251	 12	71.0	21.6	 25
252	 12	45.0	8.3	 25
253	 12	42.3	6.0	 20
254	 12	43.0	6.1	 25
255	 12	42.0	6.4	 25
256	 12	43.3	7.0	 20
257	 12	39.0	7.2	 25
258	 12	41.0	6.8	 25
259	 12	42.3	7.9	 20
260	 12	42.0	7.5	 25
261	 12	62.3	8.9	 20
262	 12	64.5	11.1	 20
263	 12	56.0	8.5	 20
264	 12	94.0	15.1	 16
265	 12	38.5	6.1	 20
266	 12	42.8	5.6	 20
267	 12	44.5	7.3	 16
268	 12	53.0	9.3	 20
269	 12	68.0	11.9	 25
270	 12	53.0	7.3	 20
271	 12	49.0	6.3	 25
272	 12	42.0	8.8	 25
273	 12	40.0	5.1	 20
274	 12	41.0	7.8	 25
275	 12	40.0	5.9	 25
276	 12	37.3	6.1	 20
277	 12	42.0	6.6	 25
278	 12	88.0	13.0	 25
279	 12	126.8	12.6	 20
280	 12	203.0	20.8	 25
281	 12	38.3	6.4	 20
282	 12	38.3	6.4	 16
283	 12	39.3	7.4	 20
284	 12	43.3	9.2	 16
285	 12	40.3	9.0	 20
286	 12	43.5	7.3	 20
287	 12	36.3	4.1	 16
288	 12	54.0	8.1	 25
289	 12	74.0	10.3	 25
290	 12	83.0	14.7	 20
291	 12	78.0	13.1	 25
292	 12	71.0	11.6	 25
293	 12	52.5	7.7	 20
294	 12	41.0	9.3	 25
295	 12	40.0	8.0	 25
296	 12	44.0	7.6	 20
297	 12	40.0	6.3	 25
298	 12	41.0	6.2	 25
299	 12	39.5	6.6	 20
300	 12	44.0	8.2	 25
301	 12	44.0	7.0	 20
302	 12	43.8	7.4	 16
303	 12	45.3	7.8	 20
304	 12	40.0	4.8	 20
305	 12	41.0	6.1	 16
306	 12	48.3	9.3	 20
307	 12	57.0	7.3	 25
308	 12	59.0	8.8	 20
309	 12	53.0	7.8	 25
310	 12	55.3	10.1	 20
311	 12	54.0	10.2	 25
312	 12	45.0	8.4	 25
313	 12	42.8	6.9	 20
314	 12	38.0	6.5	 25
315	 12	60.0	10.1	 25
316	 12	60.0	11.2	 20
317	 12	40.0	8.3	 25
318	 12	40.0	6.5	 25
319	 12	39.3	7.3	 20
320	 12	39.0	3.9	 20
321	 12	41.3	6.5	 20
322	 12	43.8	10.0	 16
323	 12	42.8	6.3	 20
324	 12	40.3	6.2	 20
325	 12	43.0	6.4	 16
326	 12	41.0	6.3	 20
327	 12	59.0	9.6	 25
328	 12	48.3	5.5	 20
329	 12	39.0	6.3	 25
330	 12	39.0	6.1	 25
331	 12	39.3	5.4	 20
332	 12	58.0	9.8	 25
333	 12	49.3	6.0	 20
334	 12	57.0	10.3	 25
335	 12	316.0	48.1	 25
336	 12	43.3	9.6	 20
337	 12	41.0	6.2	 25
338	 12	43.0	8.6	 25
339	 12	42.5	7.8	 20
340	 12	43.3	6.5	 20
341	 12	64.3	7.6	 20
342	 12	82.0	11.2	 16
343	 12	64.0	11.3	 20
344	 12	69.0	8.6	 20
345	 12	60.5	10.8	 16
346	 12	47.0	8.4	 25
347	 12	46.0	7.4	 25
348	 12	175.3	32.5	 20
349	 12	41.0	5.7	 25
350	 12	49.0	10.6	 25
351	 12	41.0	8.3	 20
352	 12	80.0	13.3	 25
353	 12	72.0	8.8	 25
354	 12	72.3	8.5	 20
355	 12	78.0	8.8	 25
356	 12	50.0	7.4	 25
357	 12	71.8	14.1	 20
358	 12	88.0	12.9	 25
359	 12	130.5	13.9	 16
360	 12	49.5	9.2	 20
361	 12	44.0	7.1	 20
362	 12	165.3	14.9	 16
363	 12	40.0	7.0	 20
364	 12	41.3	6.4	 20
365	 12	36.8	8.0	 16
366	 12	38.0	4.7	 25
367	 12	51.0	8.5	 25
368	 12	52.0	9.3	 20
369	 12	62.0	11.8	 25
370	 12	53.0	7.0	 25
371	 12	59.5	8.0	 20
372	 12	43.0	7.0	 25
373	 12	88.0	16.0	 25
374	 12	51.3	9.3	 20
375	 12	80.0	12.3	 25
376	 12	70.0	11.9	 25
377	 12	48.0	7.7	 20
378	 12	44.3	7.3	 20
379	 12	46.5	9.0	 20
380	 12	37.0	6.3	 16
381	 12	44.0	8.6	 20
382	 12	39.0	4.7	 20
383	 12	46.3	7.8	 16
384	 12	78.3	11.6	 20
385	 12	45.3	7.9	 20
386	 12	37.0	6.3	 25
387	 12	45.0	7.5	 25
388	 12	39.0	5.7	 20
389	 12	40.0	6.7	 25
390	 12	43.0	6.9	 25
391	 12	59.3	9.0	 20
392	 12	41.0	8.5	 25
393	 12	54.0	11.4	 25
394	 12	232.3	27.1	 20
395	 12	39.0	6.1	 25
396	 12	42.0	7.6	 25
397	 12	48.8	7.1	 20
398	 12	39.0	6.8	 20
399	 12	42.3	7.1	 20
400	 12	58.5	8.9	 16
401	 12	52.3	9.1	 20
402	 12	65.0	11.3	 20
403	 12	55.0	10.0	 16
404	 12	48.0	8.2	 25
405	 12	144.0	20.5	 25
406	 12	39.3	6.1	 20
407	 12	38.0	7.0	 25
408	 12	35.3	6.0	 20
409	 12	49.0	8.6	 25
410	 12	42.0	6.8	 25
411	 12	41.3	5.2	 20
412	 12	49.0	7.8	 25
413	 12	48.0	8.2	 25
414	 12	53.5	8.6	 20
415	 12	61.0	10.6	 25
416	 12	72.0	10.2	 25
417	 12	45.8	7.0	 16
418	 12	40.0	7.1	 20
419	 12	61.3	13.3	 20
420	 12	226.3	17.2	 16
421	 12	39.0	8.1	 20
422	 12	36.8	7.9	 20
423	 12	43.0	6.5	 16
424	 12	101.0	14.9	 25
425	 12	61.0	8.3	 25
426	 12	75.0	11.7	 20
427	 12	39.0	8.6	 25
428	 12	39.0	9.4	 25
429	 12	44.8	9.6	 20
430	 12	43.0	7.7	 25
431	 12	41.0	7.0	 25
432	 12	44.5	7.0	 20
433	 12	44.0	7.4	 25
434	 12	41.8	7.2	 20
435	 12	65.0	29.3	 25
436	 12	56.0	11.2	 25
437	 12	56.8	8.9	 16
438	 12	106.3	15.3	 20
439	 12	41.0	7.5	 20
440	 12	80.5	11.0	 16
441	 12	39.3	7.5	 20
442	 12	36.5	6.2	 20
443	 12	40.3	5.7	 20
444	 12	49.0	7.2	 25
445	 12	49.0	7.6	 25
446	 12	62.3	9.5	 20
447	 12	52.0	9.3	 25
448	 12	44.0	7.0	 25
449	 12	41.3	8.6	 20
450	 12	39.0	5.5	 25
451	 12	44.0	8.4	 25
452	 12	43.8	7.5	 20
453	 12	40.0	6.2	 25
454	 12	42.0	7.2	 25
455	 12	57.0	13.2	 20
456	 12	47.3	6.2	 20
457	 12	51.0	10.6	 16
458	 12	35.5	6.4	 20
459	 12	42.0	8.1	 20
460	 12	40.3	7.1	 16
461	 12	43.8	8.9	 20
462	 12	41.0	6.3	 25
463	 12	37.5	7.7	 20
464	 12	39.0	7.2	 25
465	 12	36.0	6.5	 25
466	 12	42.0	6.7	 20
467	 12	45.0	8.3	 25
468	 12	39.0	6.0	 25
469	 12	41.5	7.2	 20
470	 12	37.0	6.8	 25
471	 12	42.0	6.3	 25
472	 12	42.3	8.5	 20
473	 12	38.0	6.2	 25
474	 12	187.0	24.9	 25
475	 12	43.5	7.0	 16
476	 12	48.5	6.2	 20
477	 12	45.0	6.7	 20
478	 12	37.0	6.5	 16
479	 12	48.5	7.2	 20
480	 12	42.5	7.7	 20
481	 12	120.3	8.6	 16
482	 12	84.0	12.3	 25
483	 12	58.0	8.1	 20
484	 12	100.0	13.2	 25
485	 12	73.0	8.6	 25
486	 12	126.3	24.8	 20
487	 12	49.0	8.0	 25
488	 12	48.0	8.5	 25
489	 12	87.3	10.5	 20
490	 12	67.0	10.4	 25
491	 12	37.0	5.5	 25
492	 12	40.0	8.1	 20
493	 12	39.0	6.8	 25
494	 12	41.0	6.9	 25
495	 12	40.5	6.8	 16
496	 12	40.5	7.1	 20
497	 12	47.3	7.7	 20
498	 12	46.0	7.1	 16
499	 12	38.0	6.9	 20
500	 12	52.0	8.5	 20
501	 12	64.3	12.0	 20
502	 12	41.0	5.7	 25
503	 12	67.0	10.3	 25
504	 12	72.0	11.0	 20
505	 12	78.0	12.7	 25
506	 12	56.3	9.1	 20
507	 12	75.0	25.8	 25
508	 12	44.0	6.7	 25
509	 12	41.0	6.0	 20
510	 12	45.0	8.9	 25
511	 12	45.0	9.6	 25
512	 12	61.5	10.5	 20
513	 12	64.0	10.9	 25
514	 12	43.0	7.8	 20
515	 12	44.3	8.9	 16
516	 12	51.0	8.0	 20
517	 12	52.5	9.9	 20
518	 12	40.0	7.1	 16
519	 12	42.0	7.3	 20
520	 12	40.0	5.7	 20
521	 12	40.0	7.8	 20
522	 12	40.0	7.2	 25
523	 12	38.0	8.1	 25
524	 12	40.0	7.1	 20
525	 12	36.0	5.8	 25
526	 12	44.0	8.0	 25
527	 12	69.0	8.0	 20
528	 12	41.0	7.1	 25
529	 12	42.0	8.1	 25
530	 12	62.0	8.0	 20
531	 12	41.0	7.0	 25
532	 12	42.5	8.5	 20
533	 12	40.0	8.1	 25
534	 12	45.5	7.7	 20
535	 12	42.5	6.6	 16
536	 12	40.3	6.1	 20
537	 12	49.0	7.5	 20
538	 12	54.5	10.1	 16
539	 12	40.8	7.3	 20
540	 12	48.0	9.8	 25
541	 12	40.3	6.6	 20
542	 12	54.0	7.6	 25
543	 12	40.0	6.6	 25
544	 12	303.3	40.1	 20
545	 12	43.0	6.9	 25
546	 12	49.0	10.9	 25
547	 12	169.3	12.7	 20
548	 12	80.0	12.3	 25
549	 12	41.0	5.8	 25
550	 12	44.0	8.4	 20
551	 12	42.0	6.6	 25
552	 12	43.0	8.5	 25
553	 12	65.8	11.4	 16
554	 12	38.0	5.9	 20
555	 12	39.5	5.5	 16
556	 12	37.3	5.2	 20
557	 12	44.5	7.3	 20
558	 12	67.0	56.8	 16
559	 12	38.0	4.5	 25
560	 12	38.0	5.3	 25
561	 12	39.8	7.8	 20
562	 12	45.0	7.9	 25
563	 12	45.0	7.7	 25
564	 12	46.3	7.3	 20
565	 12	43.0	6.5	 25
566	 12	42.0	7.4	 25
567	 12	41.3	8.4	 20
568	 12	102.0	14.0	 25
569	 12	40.0	7.6	 25
570	 12	43.5	8.1	 20
571	 12	40.0	6.8	 25
572	 12	37.3	7.8	 20
573	 12	36.3	7.9	 16
574	 12	43.5	9.1	 20
575	 12	37.0	5.8	 20
576	 12	58.0	7.7	 16
577	 12	44.0	7.6	 20
578	 12	42.0	7.9	 20
579	 12	57.3	8.3	 20
580	 12	49.0	9.8	 25
581	 12	37.3	6.3	 20
582	 12	34.0	6.9	 25
583	 12	40.0	6.2	 25
584	 12	46.0	8.0	 20
585	 12	55.0	7.4	 25
586	 12	43.0	8.2	 25
587	 12	39.3	6.3	 20
588	 12	43.0	8.5	 25
589	 12	37.0	6.9	 25
590	 12	40.5	9.4	 20
591	 12	65.0	10.8	 25
592	 12	61.3	9.7	 20
593	 12	43.5	6.2	 16
594	 12	39.3	6.8	 20
595	 12	48.8	10.2	 20
596	 12	43.5	10.0	 16
597	 12	37.5	6.3	 20
598	 12	36.0	6.7	 25
599	 12	35.8	6.8	 20
600	 12	39.0	5.4	 25
601	 12	74.0	12.0	 25
602	 12	39.3	6.2	 20
603	 12	43.0	8.5	 25
604	 12	45.0	7.7	 20
605	 12	46.0	9.6	 25
606	 12	56.0	9.4	 25
607	 12	70.5	12.7	 20
608	 12	126.0	16.3	 25
609	 12	39.0	6.8	 25
610	 12	40.5	6.8	 20
611	 12	53.3	18.3	 20
612	 12	49.8	7.8	 20
613	 12	38.8	7.1	 16
614	 12	38.5	7.1	 20
615	 12	43.0	9.7	 20
616	 12	70.5	10.6	 16
617	 12	217.0	19.6	 20
618	 12	93.0	15.7	 25
619	 12	35.0	5.2	 20
620	 12	40.0	6.6	 25
621	 12	145.0	16.2	 25
622	 12	127.0	15.7	 20
623	 12	106.0	14.4	 25
624	 12	42.0	9.3	 25
625	 12	43.0	8.7	 20
626	 12	35.0	6.1	 25
627	 12	36.0	6.8	 25
628	 12	47.5	8.1	 20
629	 12	41.0	7.6	 25
630	 12	45.3	8.8	 20
631	 12	35.3	6.3	 20
632	 12	42.3	6.2	 20
633	 12	99.8	14.8	 16
634	 12	36.3	5.3	 20
635	 12	42.0	6.8	 20
636	 12	40.3	6.7	 16
637	 12	38.0	7.3	 25
638	 12	49.0	8.7	 25
639	 12	1735.8	269.5	 20
  0	 13	46.5	8.8	 20
  1	 13	41.0	5.9	 20
  2	 13	45.3	9.4	 16
  3	 13	174.3	22.0	 20
  4	 13	34.0	5.7	 25
  5	 13	46.3	8.0	 20
  6	 13	41.0	8.3	 25
  7	 13	71.0	10.1	 25
  8	 13	43.3	6.9	 20
  9	 13	48.0	7.7	 25
 10	 13	41.5	6.2	 20
 11	 13	69.0	11.1	 25
 12	 13	50.0	8.3	 25
 13	 13	43.3	7.2	 20
 14	 13	39.0	6.8	 25
 15	 13	48.0	7.7	 25
 16	 13	255.8	23.3	 16
 17	 13	49.0	9.3	 20
 18	 13	44.0	7.8	 20
 19	 13	42.3	7.8	 16
 20	 13	81.3	15.1	 20
 21	 13	39.0	6.0	 20
 22	 13	42.5	8.5	 16
 23	 13	67.0	13.2	 25
 24	 13	65.0	10.3	 25
 25	 13	60.5	9.3	 20
 26	 13	38.0	7.2	 25
 27	 13	48.0	7.7	 25
 28	 13	70.3	12.4	 20
 29	 13	58.0	7.6	 25
 30	 13	88.0	11.4	 25
 31	 13	54.3	10.9	 20
 32	 13	42.0	6.8	 25
 33	 13	57.0	10.3	 25
 34	 13	42.3	9.0	 20
 35	 13	41.0	7.0	 25
 36	 13	40.8	8.0	 16
 37	 13	46.8	8.0	 20
 38	 13	184.0	30.5	 20
 39	 13	49.8	11.1	 16
 40	 13	66.5	10.3	 20
 41	 13	49.5	9.5	 20
 42	 13	51.0	8.0	 20
 43	 13	95.0	12.8	 25
 44	 13	51.0	7.4	 25
 45	 13	42.0	7.2	 20
 46	 13	40.0	7.3	 25
 47	 13	43.0	8.8	 25
 48	 13	73.5	11.3	 20
 49	 13	42.0	6.8	 25
 50	 13	50.0	9.5	 25
 51	 13	44.5	7.4	 20
 52	 13	62.0	8.2	 25
 53	 13	63.0	11.4	 25
 54	 13	114.5	23.5	 20
 55	 13	48.3	8.6	 20
 56	 13	62.0	10.3	 20
 57	 13	36.3	7.5	 16
 58	 13	68.3	11.9	 20
 59	 13	164.5	19.2	 16
 60	 13	41.0	6.7	 20
 61	 13	55.0	8.4	 20
 62	 13	49.0	7.4	 20
 63	 13	48.0	8.3	 25
 64	 13	50.0	8.6	 25
 65	 13	58.3	8.0	 20
 66	 13	63.0	9.3	 25
 67	 13	61.0	11.1	 25
 68	 13	63.0	8.5	 20
 69	 13	64.0	13.0	 25
 70	 13	117.0	22.4	 25
 71	 13	385.8	56.2	 20
 72	 13	76.0	18.5	 25
 73	 13	54.0	17.5	 25
 74	 13	42.3	8.0	 20
 75	 13	45.3	9.3	 20
 76	 13	50.5	11.5	 20
 77	 13	38.3	7.8	 16
 78	 13	39.0	7.4	 20
 79	 13	47.3	7.1	 20
 80	 13	54.5	8.4	 16
 81	 13	45.0	8.5	 25
 82	 13	151.0	28.2	 25
 83	 13	112.0	19.2	 20
 84	 13	41.0	7.7	 25
 85	 13	38.8	7.8	 20
 86	 13	54.0	10.3	 25
 87	 13	316.0	66.7	 25
 88	 13	77.3	14.6	 20
 89	 13	43.0	5.6	 25
 90	 13	87.0	20.3	 25
 91	 13	157.3	20.2	 20
 92	 13	89.0	15.5	 25
 93	 13	45.0	8.6	 25
 94	 13	69.0	10.8	 16
 95	 13	226.5	29.5	 20
 96	 13	40.5	9.1	 20
 97	 13	47.5	10.7	 16
 98	 13	59.3	9.3	 20
 99	 13	42.0	8.6	 20
100	 13	44.3	8.7	 20
101	 13	99.0	18.5	 25
102	 13	89.0	18.6	 25
103	 13	39.3	7.2	 20
104	 13	41.0	6.0	 25
105	 13	51.0	12.4	 25
106	 13	47.3	8.4	 20
107	 13	88.0	18.9	 25
108	 13	75.8	12.6	 20
109	 13	40.0	7.0	 25
110	 13	44.0	7.5	 25
111	 13	71.0	9.8	 20
112	 13	238.0	36.4	 25
113	 13	36.5	5.1	 20
114	 13	47.0	8.2	 16
115	 13	55.0	9.4	 20
116	 13	55.5	9.6	 20
117	 13	40.3	9.5	 16
118	 13	55.3	9.0	 20
119	 13	56.0	8.2	 20
120	 13	48.8	11.1	 20
121	 13	74.0	9.8	 25
122	 13	75.0	17.4	 25
123	 13	72.3	13.5	 20
124	 13	44.0	8.7	 25
125	 13	42.0	6.7	 25
126	 13	50.0	10.0	 20
127	 13	203.0	55.3	 25
128	 13	101.0	24.1	 25
129	 13	95.0	16.1	 20
130	 13	383.0	60.7	 25
131	 13	402.0	75.0	 25
132	 13	1470.3	140.1	 20
133	 13	780.5	130.9	 20
134	 13	153.8	22.6	 16
135	 13	297.5	35.1	 20
136	 13	561.0	55.1	 20
137	 13	374.3	23.0	 16
138	 13	114.5	18.6	 20
139	 13	198.0	35.2	 25
140	 13	360.5	57.1	 20
141	 13	897.0	216.3	 25
142	 13	83.0	20.1	 25
143	 13	41.5	8.0	 20
144	 13	51.0	8.6	 25
145	 13	72.0	11.6	 25
146	 13	145.8	36.9	 20
147	 13	85.0	15.9	 25
148	 13	60.0	9.7	 25
149	 13	126.8	37.0	 20
150	 13	65.0	9.3	 25
151	 13	179.0	41.8	 25
152	 13	184.0	32.6	 16
153	 13	52.3	9.9	 20
154	 13	159.0	40.7	 20
155	 13	63.0	8.2	 16
156	 13	64.3	11.2	 20
157	 13	149.3	17.5	 16
158	 13	47.0	7.5	 20
159	 13	100.0	27.0	 25
160	 13	74.8	13.7	 20
161	 13	43.0	5.5	 25
162	 13	49.0	9.6	 25
163	 13	298.0	69.5	 20
164	 13	635.0	150.6	 25
165	 13	693.0	185.2	 25
166	 13	81.5	14.6	 20
167	 13	713.0	128.3	 25
168	 13	192.0	48.7	 25
169	 13	49.3	7.4	 20
170	 13	46.0	9.6	 25
171	 13	224.0	33.5	 25
172	 13	237.8	38.4	 16
173	 13	251.0	38.0	 20
174	 13	108.3	18.2	 20
175	 13	120.5	25.2	 16
176	 13	523.3	95.5	 20
177	 13	107.0	22.4	 20
178	 13	39.3	5.6	 20
179	 13	181.0	46.0	 25
180	 13	41.0	8.2	 25
181	 13	35.3	8.2	 20
182	 13	44.0	14.1	 25
183	 13	56.3	8.3	 20
184	 13	39.0	7.1	 25
185	 13	38.0	6.7	 25
186	 13	42.5	9.9	 20
187	 13	42.0	7.0	 25
188	 13	39.0	7.9	 25
189	 13	39.3	5.0	 20
190	 13	57.0	16.7	 25
191	 13	40.0	7.8	 20
192	 13	55.3	7.0	 16
193	 13	50.3	13.3	 20
194	 13	36.0	6.9	 20
195	 13	37.0	6.1	 16
196	 13	38.5	11.7	 20
197	 13	44.0	18.5	 25
198	 13	48.3	10.4	 20
199	 13	43.0	7.0	 25
200	 13	38.0	6.4	 25
201	 13	36.5	6.6	 20
202	 13	43.0	8.0	 25
203	 13	36.0	7.2	 25
204	 13	37.3	7.2	 20
205	 13	47.0	11.0	 25
206	 13	39.0	12.4	 25
207	 13	43.0	5.7	 20
208	 13	51.0	10.7	 25
209	 13	74.5	14.7	 20
210	 13	44.3	9.3	 20
211	 13	1316.3	156.9	 20
212	 13	42.3	6.3	 16
213	 13	42.0	8.0	 20
214	 13	66.5	10.1	 20
215	 13	36.0	4.9	 16
216	 13	70.0	10.0	 20
217	 13	40.0	7.5	 25
218	 13	44.0	7.2	 20
219	 13	43.0	5.6	 25
220	 13	38.0	7.1	 25
221	 13	125.5	19.3	 20
222	 13	70.0	9.3	 25
223	 13	38.0	7.2	 25
224	 13	34.5	7.9	 20
225	 13	53.0	11.2	 25
226	 13	43.0	7.0	 25
227	 13	40.3	6.2	 20
228	 13	49.0	8.4	 25
229	 13	42.0	8.5	 25
230	 13	45.3	8.2	 16
231	 13	38.3	5.6	 20
232	 13	46.5	8.2	 16
233	 13	49.5	10.3	 20
234	 13	91.5	12.1	 20
235	 13	69.8	13.0	 16
236	 13	43.0	5.9	 25
237	 13	38.0	7.1	 25
238	 13	36.3	6.2	 20
239	 13	48.0	7.5	 25
240	 13	43.0	7.8	 25
241	 13	43.3	8.7	 20
242	 13	58.0	8.9	 25
243	 13	56.0	7.6	 25
244	 13	45.3	8.7	 20
245	 13	48.0	7.6	 25
246	 13	44.0	8.9	 25
247	 13	44.0	6.2	 20
248	 13	40.0	6.8	 25
249	 13	43.8	6.9	 20
250	 13	42.5	6.8	 16
251	 13	57.0	8.1	 20
252	 13	41.3	7.6	 20
253	 13	39.5	7.3	 16
254	 13	42.3	8.7	 20
255	 13	39.0	8.0	 20
256	 13	38.3	7.5	 20
257	 13	65.0	11.8	 25
258	 13	49.3	8.9	 20
259	 13	40.0	6.2	 25
260	 13	42.0	7.0	 25
261	 13	79.8	9.6	 20
262	 13	210.0	28.2	 25
263	 13	46.0	8.5	 25
264	 13	62.0	9.4	 20
265	 13	40.0	7.5	 25
266	 13	44.0	9.3	 25
267	 13	118.8	12.9	 20
268	 13	48.0	5.9	 25
269	 13	72.8	10.8	 20
270	 13	37.3	4.0	 16
271	 13	49.3	6.8	 20
272	 13	38.3	6.8	 20
273	 13	35.3	7.6	 16
274	 13	41.3	7.7	 20
275	 13	39.0	6.2	 25
276	 13	36.3	7.2	 20
277	 13	44.0	8.0	 25
278	 13	46.0	8.4	 25
279	 13	236.0	33.3	 20
280	 13	161.0	20.7	 25
281	 13	43.3	8.4	 20
282	 13	41.0	6.1	 25
283	 13	38.0	6.8	 25
284	 13	49.0	8.7	 20
285	 13	40.0	6.2	 25
286	 13	40.0	4.8	 25
287	 13	37.5	7.2	 20
288	 13	47.0	6.5	 20
289	 13	59.5	9.9	 20
290	 13	72.5	12.9	 16
291	 13	45.0	7.5	 20
292	 13	72.8	10.4	 20
293	 13	48.3	6.8	 16
294	 13	42.0	8.2	 25
295	 13	43.0	6.4	 25
296	 13	47.3	8.6	 20
297	 13	41.0	7.0	 25
298	 13	43.0	6.2	 25
299	 13	45.3	9.6	 20
300	 13	49.0	8.6	 25
301	 13	41.0	8.4	 25
302	 13	41.3	7.6	 20
303	 13	43.0	9.0	 25
304	 13	51.0	8.4	 25
305	 13	41.5	6.3	 20
306	 13	43.0	8.8	 25
307	 13	57.5	6.6	 16
308	 13	90.0	12.0	 20
309	 13	80.3	12.0	 20
310	 13	49.3	9.3	 16
311	 13	68.3	9.6	 20
312	 13	56.0	44.2	 20
313	 13	41.0	6.4	 16
314	 13	45.0	7.9	 25
315	 13	50.0	9.9	 25
316	 13	45.0	9.5	 20
317	 13	44.0	7.0	 25
318	 13	40.0	8.5	 25
319	 13	37.5	5.2	 20
320	 13	44.0	7.7	 25
321	 13	38.0	5.2	 25
322	 13	52.3	11.0	 20
323	 13	57.0	9.3	 25
324	 13	36.0	5.3	 25
325	 13	41.3	5.3	 20
326	 13	41.0	7.7	 25
327	 13	51.3	6.7	 20
328	 13	126.0	17.2	 16
329	 13	55.0	10.3	 20
330	 13	49.0	33.8	 16
331	 13	38.3	5.5	 20
332	 13	50.5	8.8	 20
333	 13	63.5	11.8	 20
334	 13	52.0	9.5	 25
335	 13	95.0	13.9	 25
336	 13	40.3	7.7	 20
337	 13	42.0	7.4	 25
338	 13	57.0	11.4	 25
339	 13	74.0	11.2	 20
340	 13	40.0	6.3	 25
341	 13	94.0	16.4	 25
342	 13	56.5	8.9	 20
343	 13	68.0	7.5	 25
344	 13	52.0	9.4	 25
345	 13	58.5	12.0	 20
346	 13	52.5	9.2	 20
347	 13	49.0	10.6	 20
348	 13	193.0	31.6	 16
349	 13	43.5	7.2	 20
350	 13	53.0	6.2	 20
351	 13	51.0	5.0	 16
352	 13	92.0	16.1	 20
353	 13	71.0	11.4	 25
354	 13	58.0	5.8	 20
355	 13	102.0	18.4	 25
356	 13	58.0	7.9	 20
357	 13	50.0	8.8	 25
358	 13	83.0	17.6	 25
359	 13	73.5	9.9	 20
360	 13	45.0	7.7	 25
361	 13	41.0	6.9	 25
362	 13	101.5	16.6	 20
363	 13	38.0	7.1	 25
364	 13	41.0	6.7	 25
365	 13	42.0	6.4	 20
366	 13	40.3	6.6	 20
367	 13	54.8	7.7	 20
368	 13	46.0	8.1	 16
369	 13	66.3	10.5	 20
370	 13	64.0	12.5	 20
371	 13	97.0	9.0	 16
372	 13	43.0	9.1	 25
373	 13	78.0	9.9	 25
374	 13	40.0	6.4	 20
375	 13	63.0	11.2	 25
376	 13	97.0	14.4	 25
377	 13	49.3	8.6	 20
378	 13	48.0	9.3	 25
379	 13	47.3	9.0	 20
380	 13	36.0	5.4	 25
381	 13	44.0	6.2	 25
382	 13	42.8	7.1	 20
383	 13	39.0	7.7	 25
384	 13	346.0	37.0	 25
385	 13	50.0	7.8	 16
386	 13	56.3	12.4	 20
387	 13	40.8	7.1	 20
388	 13	41.3	8.0	 16
389	 13	39.5	8.3	 20
390	 13	39.3	3.7	 20
391	 13	40.3	6.6	 20
392	 13	46.0	7.1	 25
393	 13	46.0	7.3	 25
394	 13	104.3	14.0	 20
395	 13	41.0	7.3	 25
396	 13	42.0	7.1	 25
397	 13	58.0	10.6	 20
398	 13	39.0	5.1	 25
399	 13	41.0	7.1	 25
400	 13	48.0	8.1	 20
401	 13	76.0	8.2	 25
402	 13	82.0	13.7	 25
403	 13	67.3	13.8	 20
404	 13	42.3	7.0	 20
405	 13	60.3	11.0	 16
406	 13	41.3	7.9	 20
407	 13	43.5	8.5	 20
408	 13	43.0	7.6	 16
409	 13	45.3	8.5	 20
410	 13	62.5	10.7	 20
411	 13	41.5	8.0	 20
412	 13	42.0	7.3	 25
413	 13	122.0	21.8	 25
414	 13	46.0	6.4	 20
415	 13	88.0	10.6	 25
416	 13	102.0	15.1	 25
417	 13	55.3	9.3	 20
418	 13	40.0	7.4	 25
419	 13	69.0	10.6	 25
420	 13	150.8	15.4	 20
421	 13	38.0	6.3	 25
422	 13	38.0	5.3	 25
423	 13	49.8	9.1	 20
424	 13	88.3	11.9	 20
425	 13	50.3	7.0	 20
426	 13	43.3	5.5	 16
427	 13	40.3	8.3	 20
428	 13	35.0	4.8	 16
429	 13	74.0	12.7	 20
430	 13	44.0	6.1	 25
431	 13	35.5	6.9	 20
432	 13	41.0	6.2	 25
433	 13	63.0	9.9	 25
434	 13	51.0	9.2	 20
435	 13	42.0	6.7	 25
436	 13	38.0	6.9	 25
437	 13	56.0	9.8	 20
438	 13	131.0	17.1	 25
439	 13	47.0	7.7	 25
440	 13	68.0	10.1	 20
441	 13	43.0	7.6	 25
442	 13	38.0	6.5	 25
443	 13	39.3	7.1	 16
444	 13	115.0	13.9	 20
445	 13	58.5	9.7	 20
446	 13	50.3	8.5	 16
447	 13	50.5	7.1	 20
448	 13	41.3	8.0	 20
449	 13	41.8	7.0	 16
450	 13	45.0	8.4	 25
451	 13	54.0	7.2	 25
452	 13	41.0	7.6	 20
453	 13	40.0	7.6	 25
454	 13	57.5	10.2	 20
455	 13	89.0	14.3	 25
456	 13	50.0	9.0	 25
457	 13	78.3	14.5	 20
458	 13	34.0	6.8	 25
459	 13	39.0	6.3	 25
460	 13	48.5	9.6	 20
461	 13	43.0	9.3	 25
462	 13	43.0	6.7	 20
463	 13	32.3	4.9	 16
464	 13	41.0	5.9	 20
465	 13	37.5	6.8	 20
466	 13	40.0	5.6	 16
467	 13	41.0	7.6	 20
468	 13	34.8	6.4	 20
469	 13	41.0	5.9	 20
470	 13	41.0	6.8	 25
471	 13	44.0	8.9	 25
472	 13	41.3	8.6	 20
473	 13	45.0	8.3	 25
474	 13	63.0	9.3	 25
475	 13	43.5	7.9	 20
476	 13	44.0	9.0	 25
477	 13	40.0	6.8	 20
478	 13	45.0	8.6	 25
479	 13	54.0	9.1	 25
480	 13	44.0	7.6	 20
481	 13	62.0	11.0	 25
482	 13	107.3	9.6	 20
483	 13	67.0	8.4	 16
484	 13	169.3	15.8	 20
485	 13	92.8	14.1	 20
486	 13	135.8	18.7	 16
487	 13	61.0	11.2	 20
488	 13	45.0	9.1	 25
489	 13	49.0	7.4	 20
490	 13	75.0	8.7	 25
491	 13	40.0	5.6	 25
492	 13	37.8	9.1	 20
493	 13	36.0	5.9	 25
494	 13	39.0	6.7	 25
495	 13	36.0	5.8	 20
496	 13	40.0	7.3	 25
497	 13	38.0	5.1	 25
498	 13	45.5	7.4	 20
499	 13	43.0	6.7	 25
500	 13	50.0	9.0	 25
501	 13	51.0	7.8	 16
502	 13	45.5	8.6	 20
503	 13	44.3	7.1	 16
504	 13	53.0	5.9	 20
505	 13	61.3	7.2	 20
506	 13	70.3	11.5	 16
507	 13	169.5	14.4	 20
508	 13	50.0	8.9	 25
509	 13	50.5	6.3	 20
510	 13	41.0	7.7	 25
511	 13	42.0	6.8	 25
512	 13	53.8	7.9	 20
513	 13	62.0	11.7	 25
514	 13	37.0	6.9	 25
515	 13	50.0	7.0	 20
516	 13	56.0	8.7	 25
517	 13	91.0	14.5	 25
518	 13	37.3	6.5	 20
519	 13	44.0	7.6	 25
520	 13	38.0	5.7	 25
521	 13	38.5	5.7	 16
522	 13	44.0	22.7	 20
523	 13	39.3	8.5	 20
524	 13	40.3	7.7	 16
525	 13	40.5	7.7	 20
526	 13	44.3	8.0	 20
527	 13	318.0	32.0	 20
528	 13	39.0	8.1	 25
529	 13	43.0	6.9	 20
530	 13	49.0	7.1	 25
531	 13	45.0	9.0	 25
532	 13	43.5	5.7	 20
533	 13	44.0	8.5	 25
534	 13	41.0	7.1	 25
535	 13	43.0	7.2	 20
536	 13	44.0	9.1	 25
537	 13	41.0	6.2	 25
538	 13	45.5	6.4	 20
539	 13	51.0	9.3	 25
540	 13	46.0	16.1	 20
541	 13	39.8	7.2	 16
542	 13	39.0	7.2	 20
543	 13	45.3	7.0	 20
544	 13	1072.8	60.4	 16
545	 13	43.5	6.3	 20
546	 13	49.3	10.4	 20
547	 13	135.8	20.7	 20
548	 13	122.0	21.7	 25
549	 13	40.0	6.0	 25
550	 13	43.5	7.6	 20
551	 13	37.0	5.9	 25
552	 13	36.3	5.7	 20
553	 13	48.0	7.4	 25
554	 13	39.0	5.5	 25
555	 13	44.5	7.2	 20
556	 13	39.0	5.0	 25
557	 13	51.0	10.5	 25
558	 13	36.0	7.8	 20
559	 13	41.3	7.3	 20
560	 13	41.0	7.9	 20
561	 13	36.3	6.5	 16
562	 13	44.5	8.5	 20
563	 13	40.3	6.4	 20
564	 13	62.5	11.9	 16
565	 13	36.5	5.5	 20
566	 13	47.0	6.5	 25
567	 13	38.8	8.8	 20
568	 13	44.0	8.7	 25
569	 13	49.0	7.1	 25
570	 13	44.3	11.5	 20
571	 13	40.0	8.1	 25
572	 13	35.0	5.8	 25
573	 13	36.0	5.8	 20
574	 13	45.0	6.1	 25
575	 13	39.0	6.0	 25
576	 13	44.3	5.8	 20
577	 13	41.0	7.1	 25
578	 13	40.0	6.5	 20
579	 13	57.3	13.9	 20
580	 13	43.5	7.4	 20
581	 13	37.3	6.5	 16
582	 13	39.3	6.4	 20
583	 13	38.5	8.0	 20
584	 13	40.5	5.8	 16
585	 13	203.0	33.0	 25
586	 13	40.0	6.8	 25
587	 13	55.3	12.6	 20
588	 13	46.0	7.0	 25
589	 13	40.0	7.0	 25
590	 13	37.3	5.4	 20
591	 13	46.0	9.7	 25
592	 13	52.0	8.1	 25
593	 13	40.3	5.7	 20
594	 13	66.0	8.7	 25
595	 13	47.0	8.1	 25
596	 13	39.8	6.3	 20
597	 13	37.0	5.7	 25
598	 13	43.3	7.7	 20
599	 13	42.0	7.5	 16
600	 13	38.3	5.3	 20
601	 13	45.3	7.2	 16
602	 13	35.5	5.1	 20
603	 13	42.0	9.0	 20
604	 13	44.5	9.0	 16
605	 13	44.0	8.6	 25
606	 13	42.0	7.3	 25
607	 13	63.3	10.8	 20
608	 13	71.0	11.1	 25
609	 13	43.0	6.1	 25
610	 13	38.3	6.6	 20
611	 13	40.0	7.6	 25
612	 13	51.0	9.2	 25
613	 13	42.0	9.3	 20
614	 13	41.0	7.5	 25
615	 13	47.0	6.2	 25
616	 13	42.5	10.3	 20
617	 13	108.0	10.4	 25
618	 13	45.3	6.7	 20
619	 13	38.0	8.0	 16
620	 13	39.3	6.4	 20
621	 13	90.0	15.0	 20
622	 13	75.0	13.6	 16
623	 13	54.0	11.5	 20
624	 13	45.0	8.0	 25
625	 13	42.3	6.5	 20
626	 13	38.0	6.1	 25
627	 13	36.3	4.9	 20
628	 13	40.0	5.6	 25
629	 13	40.0	7.4	 25
630	 13	44.3	7.4	 20
631	 13	37.0	5.8	 25
632	 13	43.0	6.4	 25
633	 13	45.3	6.6	 20
634	 13	42.0	7.8	 25
635	 13	38.0	9.0	 25
636	 13	41.5	8.1	 20
637	 13	39.0	7.6	 20
638	 13	51.0	8.2	 20
639	 13	40.3	5.9	 16
  0	 14	1397.0	304.7	 25
  1	 14	56.0	7.5	 25
  2	 14	55.8	8.2	 20
  3	 14	44.0	8.3	 25
  4	 14	41.0	6.0	 20
  5	 14	35.0	5.1	 16
  6	 14	40.5	7.9	 20
  7	 14	78.0	12.3	 16
  8	 14	54.3	11.0	 20
  9	 14	42.0	8.9	 20
 10	 14	62.3	9.4	 20
 11	 14	337.0	27.6	 25
 12	 14	575.0	64.5	 25
 13	 14	418.3	40.3	 20
 14	 14	53.0	8.4	 25
 15	 14	53.0	8.5	 25
 16	 14	45.0	8.6	 20
 17	 14	39.0	5.9	 25
 18	 14	49.0	8.3	 25
 19	 14	195.8	25.3	 20
 20	 14	121.0	23.6	 25
 21	 14	292.0	40.5	 25
 22	 14	91.0	11.8	 20
 23	 14	44.5	8.4	 20
 24	 14	41.0	9.0	 20
 25	 14	58.0	9.1	 16
 26	 14	58.5	7.7	 20
 27	 14	49.0	7.6	 20
 28	 14	63.0	14.6	 16
 29	 14	119.0	23.3	 25
 30	 14	90.0	16.8	 20
 31	 14	49.0	9.0	 25
 32	 14	83.0	18.3	 25
 33	 14	34.0	6.0	 20
 34	 14	38.0	6.6	 25
 35	 14	42.0	7.0	 25
 36	 14	94.5	14.5	 20
 37	 14	40.0	7.5	 25
 38	 14	63.0	10.5	 25
 39	 14	176.0	19.8	 20
 40	 14	38.0	8.5	 25
 41	 14	40.0	6.3	 25
 42	 14	41.5	6.0	 16
 43	 14	49.0	9.2	 20
 44	 14	42.3	8.7	 20
 45	 14	45.0	6.1	 16
 46	 14	55.5	10.6	 20
 47	 14	112.5	17.7	 20
 48	 14	96.0	14.0	 16
 49	 14	85.0	12.8	 25
 50	 14	73.0	15.1	 25
 51	 14	62.3	11.7	 20
 52	 14	83.0	14.2	 25
 53	 14	77.0	11.7	 25
 54	 14	39.5	8.0	 20
 55	 14	47.0	9.3	 25
 56	 14	41.0	5.4	 20
 57	 14	45.0	7.1	 25
 58	 14	47.0	5.9	 25
 59	 14	42.5	7.6	 20
 60	 14	66.0	10.5	 25
 61	 14	101.0	18.5	 25
 62	 14	54.0	7.0	 16
 63	 14	160.0	18.5	 20
 64	 14	168.0	57.1	 20
 65	 14	44.8	7.5	 16
 66	 14	49.3	10.1	 20
 67	 14	44.5	7.9	 20
 68	 14	37.3	5.8	 20
 69	 14	44.0	8.8	 25
 70	 14	124.0	34.1	 25
 71	 14	91.3	15.6	 20
 72	 14	74.0	13.0	 25
 73	 14	43.0	6.7	 25
 74	 14	38.3	4.9	 20
 75	 14	105.0	15.6	 25
 76	 14	69.0	14.2	 25
 77	 14	66.5	11.2	 20
 78	 14	41.0	7.9	 25
 79	 14	37.0	7.2	 25
 80	 14	42.0	7.1	 20
 81	 14	417.8	69.2	 20
 82	 14	65.0	11.1	 16
 83	 14	72.8	10.8	 20
 84	 14	60.0	7.9	 20
 85	 14	36.5	7.2	 16
 86	 14	46.0	8.4	 20
 87	 14	46.5	6.6	 20
 88	 14	54.3	10.1	 20
 89	 14	46.0	6.3	 25
 90	 14	42.0	8.2	 25
 91	 14	41.0	7.0	 20
 92	 14	51.0	7.6	 25
 93	 14	48.0	10.1	 25
 94	 14	40.0	7.2	 20
 95	 14	46.0	8.1	 25
 96	 14	88.0	16.0	 25
 97	 14	52.3	8.6	 20
 98	 14	47.0	7.1	 25
 99	 14	148.0	21.8	 25
100	 14	45.5	7.7	 16
101	 14	43.3	5.9	 20
102	 14	49.0	8.9	 20
103	 14	49.5	5.5	 16
104	 14	36.0	5.1	 20
105	 14	59.3	10.6	 16
106	 14	162.8	18.6	 20
107	 14	362.0	43.3	 25
108	 14	43.3	6.5	 20
109	 14	44.0	7.4	 25
110	 14	58.0	7.7	 25
111	 14	55.0	9.0	 20
112	 14	126.0	14.0	 25
113	 14	110.0	17.7	 25
114	 14	129.0	38.8	 20
115	 14	40.0	6.6	 25
116	 14	317.0	35.1	 25
117	 14	415.5	37.9	 20
118	 14	129.0	18.6	 25
119	 14	40.0	6.1	 25
120	 14	134.3	17.9	 16
121	 14	196.3	33.3	 20
122	 14	60.3	11.1	 20
123	 14	80.8	12.2	 16
124	 14	37.3	6.2	 20
125	 14	37.3	4.0	 20
126	 14	255.3	36.7	 20
127	 14	45.0	8.0	 25
128	 14	43.0	8.5	 25
129	 14	44.0	8.0	 20
130	 14	50.0	7.7	 25
131	 14	73.8	12.9	 20
132	 14	83.0	10.9	 25
133	 14	52.0	10.1	 25
134	 14	46.5	6.1	 20
135	 14	58.0	11.8	 25
136	 14	115.0	15.7	 25
137	 14	154.3	18.4	 20
138	 14	154.0	20.0	 25
139	 14	151.5	26.5	 20
140	 14	82.5	16.0	 16
141	 14	69.3	9.2	 20
142	 14	56.3	9.1	 20
143	 14	44.3	9.3	 16
144	 14	59.0	8.5	 20
145	 14	55.3	9.6	 20
146	 14	46.3	6.6	 20
147	 14	151.0	26.8	 25
148	 14	50.0	9.3	 25
149	 14	67.0	14.2	 20
150	 14	40.0	5.9	 25
151	 14	71.0	11.8	 25
152	 14	116.0	17.9	 20
153	 14	41.0	5.8	 25
154	 14	77.3	11.6	 20
155	 14	43.0	10.4	 25
156	 14	42.0	7.0	 25
157	 14	137.3	22.6	 20
158	 14	72.0	9.5	 25
159	 14	35.0	5.7	 20
160	 14	41.3	10.4	 16
161	 14	66.0	11.4	 20
162	 14	45.3	7.5	 20
163	 14	148.0	26.4	 16
164	 14	216.3	27.7	 20
165	 14	57.0	8.9	 25
166	 14	48.0	10.3	 20
167	 14	51.0	8.7	 25
168	 14	47.0	8.8	 25
169	 14	54.5	9.3	 20
170	 14	48.0	7.8	 25
171	 14	130.0	25.7	 25
172	 14	58.0	9.1	 20
173	 14	49.0	7.4	 25
174	 14	62.0	12.0	 25
175	 14	72.5	12.7	 20
176	 14	55.0	7.1	 25
177	 14	50.0	10.4	 25
178	 14	72.0	11.6	 16
179	 14	52.0	8.3	 20
180	 14	37.0	6.8	 16
181	 14	41.0	8.7	 20
182	 14	592.0	70.3	 20
183	 14	36.5	6.4	 16
184	 14	32.0	6.1	 20
185	 14	31.0	6.0	 25
186	 14	33.0	4.5	 20
187	 14	31.0	5.6	 25
188	 14	35.0	6.8	 25
189	 14	39.5	6.5	 20
190	 14	34.0	5.6	 25
191	 14	36.0	8.5	 25
192	 14	33.3	8.0	 20
193	 14	33.0	6.7	 25
194	 14	30.0	5.4	 25
195	 14	33.3	6.6	 20
196	 14	34.0	6.1	 25
197	 14	32.3	8.1	 20
198	 14	31.0	5.6	 16
199	 14	31.0	7.9	 20
200	 14	29.5	4.6	 20
201	 14	36.0	8.6	 16
202	 14	33.0	5.4	 20
203	 14	31.3	4.4	 16
204	 14	32.0	5.8	 25
205	 14	33.0	5.1	 25
206	 14	33.3	5.5	 20
207	 14	37.0	6.6	 25
208	 14	35.0	6.5	 25
209	 14	37.0	5.8	 20
210	 14	36.0	5.9	 25
211	 14	36.0	6.4	 25
212	 14	34.8	7.7	 20
213	 14	34.0	7.2	 25
214	 14	31.0	4.4	 25
215	 14	32.3	5.5	 20
216	 14	35.0	6.9	 25
217	 14	29.8	6.8	 20
218	 14	33.3	5.9	 16
219	 14	37.0	6.8	 20
220	 14	37.8	9.0	 20
221	 14	35.3	6.0	 16
222	 14	35.0	5.6	 20
223	 14	40.0	8.7	 25
224	 14	41.0	6.8	 20
225	 14	70.0	20.1	 25
226	 14	57.0	10.6	 25
227	 14	47.3	10.4	 20
228	 14	49.0	10.2	 25
229	 14	37.0	6.5	 20
230	 14	36.0	5.6	 25
231	 14	37.0	8.0	 25
232	 14	38.0	4.7	 20
233	 14	37.0	5.9	 25
234	 14	36.0	5.1	 25
235	 14	39.3	7.4	 20
236	 14	34.0	5.6	 20
237	 14	37.3	8.1	 20
238	 14	38.3	7.1	 16
239	 14	38.8	6.0	 20
240	 14	30.3	5.2	 20
241	 14	37.0	6.9	 16
242	 14	35.3	9.0	 20
243	 14	39.0	7.9	 25
244	 14	37.0	7.0	 20
245	 14	31.0	5.5	 25
246	 14	34.0	5.9	 25
247	 14	30.3	6.3	 20
248	 14	33.0	5.7	 25
249	 14	37.0	5.0	 25
250	 14	35.3	6.0	 20
251	 14	39.0	6.6	 25
252	 14	35.0	4.8	 20
253	 14	33.0	5.8	 25
254	 14	35.0	7.5	 25
255	 14	35.3	5.7	 20
256	 14	34.3	5.9	 20
257	 14	35.0	8.3	 20
258	 14	34.5	7.2	 16
259	 14	33.3	5.5	 20
260	 14	38.0	5.4	 20
261	 14	31.3	7.5	 16
262	 14	36.0	5.6	 25
263	 14	34.0	6.9	 25
264	 14	33.0	6.1	 20
265	 14	30.0	5.8	 25
266	 14	33.0	7.3	 25
267	 14	33.0	5.2	 20
268	 14	40.0	5.7	 25
269	 14	39.0	7.1	 25
270	 14	35.0	6.6	 20
271	 14	34.0	6.4	 25
272	 14	32.0	6.5	 25
273	 14	33.0	5.4	 20
274	 14	35.0	6.9	 25
275	 14	36.0	6.9	 20
276	 14	35.3	5.7	 16
277	 14	36.0	5.9	 20
278	 14	36.5	6.7	 16
279	 14	34.0	6.0	 20
280	 14	32.0	5.5	 20
281	 14	32.3	7.9	 16
282	 14	35.0	6.8	 25
283	 14	33.0	7.6	 25
284	 14	33.3	6.8	 20
285	 14	40.0	7.1	 25
286	 14	37.0	6.0	 25
287	 14	33.3	6.6	 20
288	 14	35.0	10.1	 25
289	 14	36.0	7.1	 25
290	 14	35.3	6.2	 20
291	 14	34.0	5.2	 25
292	 14	32.0	7.5	 25
293	 14	38.3	5.5	 20
294	 14	37.3	7.1	 20
295	 14	30.0	7.0	 20
296	 14	37.8	7.2	 16
297	 14	36.3	5.4	 20
298	 14	40.3	7.9	 20
299	 14	35.0	4.8	 16
300	 14	35.0	6.3	 20
301	 14	32.5	5.5	 20
302	 14	37.0	8.4	 25
303	 14	34.0	5.3	 25
304	 14	33.5	6.2	 20
305	 14	33.0	6.0	 25
306	 14	36.0	5.1	 25
307	 14	35.3	6.6	 20
308	 14	38.0	7.0	 25
309	 14	35.0	5.5	 25
310	 14	37.5	7.1	 20
311	 14	40.0	7.2	 25
312	 14	36.0	6.7	 25
313	 14	33.3	6.5	 20
314	 14	36.3	7.4	 20
315	 14	37.0	7.5	 20
316	 14	33.3	5.4	 16
317	 14	37.3	6.2	 20
318	 14	31.5	6.1	 20
319	 14	33.3	6.0	 16
320	 14	36.0	6.9	 25
321	 14	34.0	7.9	 25
322	 14	39.8	7.7	 20
323	 14	34.0	5.4	 25
324	 14	38.0	7.3	 25
325	 14	32.0	4.9	 20
326	 14	33.0	7.0	 25
327	 14	36.5	9.9	 20
328	 14	36.0	6.8	 25
329	 14	36.0	7.2	 25
330	 14	35.3	5.0	 20
331	 14	35.0	7.0	 25
332	 14	36.0	6.0	 25
333	 14	36.3	7.2	 16
334	 14	36.5	5.2	 20
335	 14	30.3	5.0	 20
336	 14	33.5	5.9	 16
337	 14	33.3	6.3	 20
338	 14	34.0	6.1	 20
339	 14	29.8	5.3	 16
340	 14	36.0	6.8	 25
341	 14	32.0	5.8	 25
342	 14	34.0	5.0	 20
343	 14	34.0	7.7	 25
344	 14	39.0	6.0	 25
345	 14	36.3	8.3	 20
346	 14	36.0	6.4	 25
347	 14	36.0	6.2	 25
348	 14	37.0	5.0	 20
349	 14	37.0	6.5	 25
350	 14	39.8	6.9	 20
351	 14	37.0	5.1	 25
352	 14	39.0	6.0	 25
353	 14	41.5	7.8	 16
354	 14	36.0	6.9	 20
355	 14	34.0	4.5	 20
356	 14	34.0	4.8	 16
357	 14	34.3	6.4	 20
358	 14	34.3	7.8	 20
359	 14	32.0	4.5	 20
360	 14	34.0	5.6	 25
361	 14	34.0	6.5	 25
362	 14	30.0	7.5	 20
363	 14	35.0	6.6	 25
364	 14	38.0	7.3	 25
365	 14	33.5	6.9	 20
366	 14	38.0	6.8	 25
367	 14	36.0	5.9	 25
368	 14	35.3	7.1	 20
369	 14	33.0	5.9	 25
370	 14	32.0	5.2	 25
371	 14	34.3	7.6	 20
372	 14	33.0	5.5	 20
373	 14	34.5	6.1	 20
374	 14	34.8	6.1	 16
375	 14	36.3	6.2	 20
376	 14	34.5	7.1	 16
377	 14	33.3	5.6	 20
378	 14	32.0	5.4	 25
379	 14	33.0	7.5	 20
380	 14	38.0	7.1	 25
381	 14	38.0	7.5	 25
382	 14	31.0	5.4	 20
383	 14	32.0	5.0	 25
384	 14	38.0	7.1	 25
385	 14	38.5	7.1	 20
386	 14	38.0	5.7	 25
387	 14	40.0	8.8	 25
388	 14	36.0	7.9	 20
389	 14	35.0	5.8	 25
390	 14	34.0	7.8	 25
391	 14	33.5	6.4	 16
392	 14	34.0	4.6	 20
393	 14	38.5	6.9	 20
394	 14	33.0	3.6	 16
395	 14	38.0	6.6	 20
396	 14	35.3	6.7	 20
397	 14	37.0	6.1	 16
398	 14	35.0	6.5	 25
399	 14	37.0	7.1	 25
400	 14	36.0	8.9	 20
401	 14	33.0	6.0	 25
402	 14	37.5	7.6	 20
403	 14	39.0	5.6	 25
404	 14	37.0	6.6	 25
405	 14	35.3	7.2	 20
406	 14	38.0	6.4	 25
407	 14	39.0	7.0	 25
408	 14	39.3	5.9	 20
409	 14	36.0	5.1	 25
410	 14	36.0	7.9	 25
411	 14	31.3	3.5	 16
412	 14	32.3	4.2	 20
413	 14	32.3	6.2	 20
414	 14	33.3	4.4	 16
415	 14	38.0	5.0	 20
416	 14	35.3	5.9	 20
417	 14	35.0	4.8	 20
418	 14	32.0	5.1	 25
419	 14	34.0	6.9	 25
420	 14	34.3	4.8	 20
421	 14	34.0	6.3	 25
422	 14	34.0	6.2	 25
423	 14	35.5	5.7	 20
424	 14	36.0	7.0	 25
425	 14	34.5	6.9	 20
426	 14	44.0	38.1	 25
427	 14	37.0	6.4	 25
428	 14	33.3	6.2	 20
429	 14	33.0	5.4	 25
430	 14	32.3	5.1	 20
431	 14	34.0	6.1	 16
432	 14	33.3	6.9	 20
433	 14	38.3	8.0	 20
434	 14	36.0	6.5	 16
435	 14	32.5	5.0	 20
436	 14	33.3	5.9	 20
437	 14	34.8	8.7	 20
438	 14	34.0	7.4	 25
439	 14	32.0	4.3	 25
440	 14	33.3	7.5	 20
441	 14	35.0	5.3	 25
442	 14	32.0	5.4	 25
443	 14	32.3	5.5	 20
444	 14	37.0	7.5	 25
445	 14	35.0	7.4	 25
446	 14	33.0	5.7	 20
447	 14	37.0	6.5	 25
448	 14	38.0	6.7	 25
449	 14	36.0	5.6	 20
450	 14	38.0	7.4	 20
451	 14	36.5	8.0	 16
452	 14	36.3	7.1	 20
453	 14	34.5	6.7	 20
454	 14	34.3	4.8	 16
455	 14	33.0	7.0	 20
456	 14	32.0	5.1	 25
457	 14	30.0	6.3	 20
458	 14	32.0	6.3	 25
459	 14	37.0	7.5	 25
460	 14	35.5	9.3	 20
461	 14	32.0	7.8	 25
462	 14	32.0	5.6	 25
463	 14	31.3	8.7	 20
464	 14	33.0	6.5	 25
465	 14	34.0	6.9	 25
466	 14	34.3	5.3	 20
467	 14	37.0	6.7	 25
468	 14	37.0	5.9	 25
469	 14	39.8	7.5	 16
470	 14	40.3	7.0	 20
471	 14	39.0	5.3	 20
472	 14	39.5	9.1	 16
473	 14	40.5	7.2	 20
474	 14	36.3	7.6	 16
475	 14	36.0	6.2	 25
476	 14	34.0	7.4	 25
477	 14	43.3	8.6	 20
478	 14	42.0	7.9	 25
479	 14	42.0	8.8	 25
480	 14	40.0	8.5	 20
481	 14	35.0	5.6	 25
482	 14	37.0	6.4	 25
483	 14	36.0	7.2	 20
484	 14	36.0	5.3	 25
485	 14	32.0	7.0	 25
486	 14	36.5	9.2	 20
487	 14	38.0	8.3	 25
488	 14	33.0	5.7	 20
489	 14	36.3	7.2	 16
490	 14	35.0	5.6	 20
491	 14	33.0	3.9	 20
492	 14	37.5	7.3	 16
493	 14	34.0	7.7	 20
494	 14	29.3	4.6	 20
495	 14	34.0	5.6	 20
496	 14	34.0	5.4	 25
497	 14	31.0	4.5	 25
498	 14	34.3	5.4	 20
499	 14	37.0	5.5	 25
500	 14	37.5	8.0	 20
501	 14	38.0	9.5	 25
502	 14	46.0	17.6	 25
503	 14	38.3	6.3	 20
504	 14	40.0	8.5	 25
505	 14	46.0	6.5	 25
506	 14	47.0	6.9	 20
507	 14	48.0	9.3	 25
508	 14	39.5	9.1	 20
509	 14	38.0	7.0	 16
510	 14	39.0	8.7	 20
511	 14	31.3	6.1	 20
512	 14	44.3	13.8	 16
513	 14	37.3	6.5	 20
514	 14	42.0	9.2	 25
515	 14	37.0	5.6	 20
516	 14	36.0	6.4	 25
517	 14	38.0	7.1	 25
518	 14	34.3	5.4	 20
519	 14	42.0	7.3	 25
520	 14	52.0	14.2	 25
521	 14	40.3	6.3	 20
522	 14	41.0	9.0	 25
523	 14	36.0	6.1	 20
524	 14	37.0	6.8	 25
525	 14	40.0	7.5	 25
526	 14	42.3	7.6	 20
527	 14	37.5	7.4	 20
528	 14	34.3	5.4	 20
529	 14	34.3	4.8	 16
530	 14	33.0	5.9	 20
531	 14	34.5	7.7	 20
532	 14	38.5	8.7	 16
533	 14	33.0	7.9	 20
534	 14	29.0	4.2	 25
535	 14	31.5	5.3	 20
536	 14	35.0	6.0	 25
537	 14	35.0	7.7	 25
538	 14	33.0	5.2	 20
539	 14	37.0	7.7	 25
540	 14	35.0	6.9	 25
541	 14	35.3	8.1	 20
542	 14	30.0	6.4	 25
543	 14	34.0	7.8	 25
544	 14	31.5	5.8	 20
545	 14	34.0	5.9	 25
546	 14	36.0	6.2	 25
547	 14	31.0	4.8	 16
548	 14	36.0	9.0	 20
549	 14	32.5	5.3	 16
550	 14	37.0	6.6	 20
551	 14	32.5	4.5	 20
552	 14	31.5	6.3	 16
553	 14	33.0	4.6	 25
554	 14	37.0	6.9	 25
555	 14	36.8	7.1	 20
556	 14	32.0	7.2	 25
557	 14	34.0	6.1	 25
558	 14	32.0	5.7	 20
559	 14	34.0	5.9	 25
560	 14	33.0	5.5	 25
561	 14	28.3	5.4	 20
562	 14	30.0	11.4	 25
563	 14	35.0	7.9	 25
564	 14	36.0	5.1	 20
565	 14	37.0	6.3	 25
566	 14	42.0	7.7	 20
567	 14	37.5	6.4	 16
568	 14	33.8	7.2	 20
569	 14	35.0	6.0	 20
570	 14	34.5	6.9	 16
571	 14	32.0	6.4	 20
572	 14	32.3	5.9	 20
573	 14	33.0	5.4	 25
574	 14	35.0	6.1	 25
575	 14	31.0	5.5	 20
576	 14	34.0	6.4	 25
577	 14	38.0	6.9	 25
578	 14	35.0	6.9	 20
579	 14	35.0	7.0	 25
580	 14	35.0	5.1	 25
581	 14	35.0	4.7	 20
582	 14	34.0	5.6	 25
583	 14	36.0	6.4	 25
584	 14	33.5	9.5	 20
585	 14	34.5	5.9	 20
586	 14	58.5	45.4	 20
587	 14	31.0	5.4	 16
588	 14	34.0	5.0	 20
589	 14	32.0	6.7	 20
590	 14	39.0	7.3	 16
591	 14	34.5	6.2	 20
592	 14	35.0	5.3	 25
593	 14	29.5	7.6	 20
594	 14	33.0	5.6	 25
595	 14	31.0	5.9	 25
596	 14	39.3	6.7	 20
597	 14	40.0	9.8	 25
598	 14	37.8	9.2	 20
599	 14	39.0	9.3	 25
600	 14	42.0	9.1	 25
601	 14	37.3	5.6	 20
602	 14	35.0	6.0	 25
603	 14	33.0	5.9	 25
604	 14	36.0	4.5	 20
605	 14	31.5	4.3	 20
606	 14	32.8	6.7	 20
607	 14	35.5	7.6	 16
608	 14	35.3	6.6	 20
609	 14	33.3	4.6	 20
610	 14	33.3	6.3	 16
611	 14	36.0	6.9	 25
612	 14	38.0	8.3	 25
613	 14	34.0	5.8	 20
614	 14	36.0	7.5	 25
615	 14	36.0	6.5	 25
616	 14	30.0	4.2	 20
617	 14	35.0	6.5	 25
618	 14	38.0	5.6	 25
619	 14	40.0	6.4	 20
620	 14	38.0	7.5	 25
621	 14	38.3	6.6	 20
622	 14	36.0	7.3	 25
623	 14	32.0	6.7	 25
624	 14	35.0	6.5	 16
625	 14	34.3	5.3	 20
626	 14	40.5	8.8	 20
627	 14	35.0	6.1	 16
628	 14	35.0	7.0	 20
629	 14	35.0	6.4	 20
630	 14	33.0	4.4	 16
631	 14	32.0	4.9	 25
632	 14	32.0	6.0	 25
633	 14	30.0	5.3	 20
634	 14	34.0	5.8	 25
635	 14	33.0	6.7	 25
636	 14	41.3	7.8	 20
637	 14	36.0	7.4	 25
638	 14	39.0	6.9	 25
639	 14	1801.3	186.4	 20
  0	 15	49.0	8.3	 25
  1	 15	48.0	6.6	 25
  2	 15	53.0	9.9	 20
  3	 15	36.0	7.6	 25
  4	 15	45.5	8.1	 20
  5	 15	38.0	7.8	 25
  6	 15	40.0	6.4	 25
  7	 15	151.3	15.9	 20
  8	 15	76.0	21.3	 25
  9	 15	41.0	7.0	 25
 10	 15	116.8	21.9	 16
 11	 15	268.5	39.7	 20
 12	 15	153.3	20.6	 20
 13	 15	118.5	19.0	 16
 14	 15	73.8	10.8	 20
 15	 15	47.5	6.9	 20
 16	 15	38.5	7.2	 20
 17	 15	43.0	6.5	 25
 18	 15	88.0	13.7	 25
 19	 15	87.0	12.7	 20
 20	 15	275.0	39.9	 25
 21	 15	120.0	15.7	 25
 22	 15	81.0	12.7	 20
 23	 15	53.0	8.4	 25
 24	 15	45.0	8.8	 25
 25	 15	58.0	10.1	 20
 26	 15	48.0	7.2	 25
 27	 15	40.0	8.4	 20
 28	 15	51.0	7.6	 25
 29	 15	323.3	26.6	 20
 30	 15	142.3	20.5	 16
 31	 15	46.5	7.9	 20
 32	 15	39.0	8.2	 20
 33	 15	34.3	5.1	 16
 34	 15	41.3	7.2	 20
 35	 15	40.0	7.9	 20
 36	 15	110.3	20.4	 20
 37	 15	42.0	7.9	 25
 38	 15	88.0	14.8	 25
 39	 15	179.3	23.7	 20
 40	 15	39.0	6.5	 25
 41	 15	38.0	6.3	 25
 42	 15	35.0	5.5	 20
 43	 15	55.0	6.6	 25
 44	 15	36.0	5.9	 25
 45	 15	37.3	5.1	 20
 46	 15	98.0	15.8	 25
 47	 15	283.0	32.7	 25
 48	 15	243.8	26.9	 20
 49	 15	60.3	8.6	 20
 50	 15	111.5	14.9	 20
 51	 15	93.5	16.3	 16
 52	 15	43.3	6.6	 20
 53	 15	63.3	8.1	 16
 54	 15	41.3	9.5	 20
 55	 15	43.0	8.0	 25
 56	 15	39.5	5.9	 20
 57	 15	47.0	8.4	 25
 58	 15	65.0	6.9	 25
 59	 15	49.0	7.7	 20
 60	 15	47.0	12.1	 25
 61	 15	75.0	11.5	 25
 62	 15	39.0	7.2	 20
 63	 15	71.0	12.1	 25
 64	 15	245.0	42.6	 25
 65	 15	53.0	8.2	 20
 66	 15	64.0	10.9	 25
 67	 15	40.0	5.4	 25
 68	 15	36.0	6.3	 16
 69	 15	45.5	7.7	 20
 70	 15	318.3	26.9	 20
 71	 15	55.3	11.1	 16
 72	 15	49.8	9.0	 20
 73	 15	49.3	6.9	 20
 74	 15	45.5	8.5	 16
 75	 15	307.0	43.5	 25
 76	 15	97.5	15.3	 20
 77	 15	67.0	11.3	 25
 78	 15	49.0	8.3	 25
 79	 15	38.8	6.5	 20
 80	 15	41.0	6.2	 25
 81	 15	74.0	9.7	 25
 82	 15	57.3	8.0	 20
 83	 15	59.0	9.8	 25
 84	 15	101.0	17.1	 25
 85	 15	36.0	7.1	 20
 86	 15	55.0	11.7	 25
 87	 15	46.0	9.0	 25
 88	 15	42.0	8.9	 16
 89	 15	72.5	13.2	 20
 90	 15	48.0	7.2	 20
 91	 15	42.0	7.9	 16
 92	 15	104.3	13.6	 20
 93	 15	39.0	5.3	 20
 94	 15	45.5	7.9	 20
 95	 15	42.0	8.5	 25
 96	 15	59.0	8.5	 25
 97	 15	45.3	6.7	 20
 98	 15	53.0	8.6	 25
 99	 15	57.0	6.0	 25
100	 15	46.0	9.1	 20
101	 15	36.0	7.3	 25
102	 15	45.0	7.2	 20
103	 15	65.0	9.7	 25
104	 15	36.0	6.3	 25
105	 15	118.8	16.7	 20
106	 15	121.0	56.0	 25
107	 15	129.5	13.2	 20
108	 15	46.3	9.6	 16
109	 15	50.3	9.2	 20
110	 15	101.5	19.0	 20
111	 15	61.0	10.0	 16
112	 15	84.0	13.5	 20
113	 15	65.0	9.3	 25
114	 15	300.8	65.7	 20
115	 15	44.0	7.1	 25
116	 15	237.0	37.6	 25
117	 15	296.5	43.4	 20
118	 15	88.0	15.5	 25
119	 15	40.0	7.1	 25
120	 15	57.3	8.2	 20
121	 15	89.0	11.6	 25
122	 15	50.0	10.5	 25
123	 15	236.5	25.2	 20
124	 15	36.0	5.9	 25
125	 15	36.3	4.6	 20
126	 15	84.3	12.9	 20
127	 15	44.3	8.4	 20
128	 15	40.3	6.0	 16
129	 15	42.0	5.3	 20
130	 15	45.3	8.4	 20
131	 15	39.0	5.0	 16
132	 15	52.5	9.0	 20
133	 15	44.0	8.2	 25
134	 15	59.8	16.9	 20
135	 15	68.0	10.6	 25
136	 15	67.0	6.5	 25
137	 15	417.8	61.2	 20
138	 15	114.0	16.7	 25
139	 15	225.0	26.7	 25
140	 15	103.0	12.8	 20
141	 15	79.0	12.7	 25
142	 15	53.0	10.2	 25
143	 15	43.0	5.3	 20
144	 15	67.0	15.4	 25
145	 15	68.0	13.0	 25
146	 15	45.0	6.7	 16
147	 15	72.0	11.8	 20
148	 15	53.0	8.1	 20
149	 15	58.5	9.7	 16
150	 15	37.5	6.2	 20
151	 15	49.0	10.5	 16
152	 15	111.0	21.5	 25
153	 15	38.0	7.5	 25
154	 15	111.0	18.6	 20
155	 15	44.0	5.1	 25
156	 15	39.0	5.4	 25
157	 15	57.5	11.4	 20
158	 15	40.0	8.3	 25
159	 15	38.0	7.1	 25
160	 15	35.3	5.8	 20
161	 15	51.0	8.4	 25
162	 15	41.0	7.9	 25
163	 15	80.5	13.5	 20
164	 15	141.0	16.7	 25
165	 15	43.5	6.8	 20
166	 15	47.0	6.9	 16
167	 15	40.3	7.4	 20
168	 15	44.3	8.2	 20
169	 15	63.3	8.8	 16
170	 15	39.3	6.0	 20
171	 15	47.3	9.5	 20
172	 15	69.3	6.9	 20
173	 15	74.0	25.3	 25
174	 15	81.5	17.3	 20
175	 15	49.0	6.6	 25
176	 15	72.0	8.1	 25
177	 15	53.3	7.8	 20
178	 15	58.0	7.7	 25
179	 15	69.0	11.1	 25
180	 15	42.0	11.8	 20
181	 15	35.0	5.8	 25
182	 15	106.0	15.8	 25
183	 15	349.5	28.1	 20
184	 15	83.0	27.2	 25
185	 15	55.0	9.6	 20
186	 15	46.8	10.9	 16
187	 15	43.3	8.3	 20
188	 15	58.3	9.3	 20
189	 15	70.5	11.2	 16
190	 15	63.3	10.0	 20
191	 15	100.0	17.6	 25
192	 15	59.3	12.0	 20
193	 15	72.0	11.6	 25
194	 15	44.0	6.6	 25
195	 15	40.5	10.4	 20
196	 15	42.0	7.2	 25
197	 15	42.0	7.9	 25
198	 15	35.3	6.9	 20
199	 15	43.0	7.2	 25
200	 15	36.3	4.5	 20
201	 15	36.0	5.1	 25
202	 15	40.0	7.3	 25
203	 15	152.3	16.5	 20
204	 15	42.3	7.6	 20
205	 15	59.0	9.7	 20
206	 15	39.5	7.3	 16
207	 15	47.3	7.8	 20
208	 15	90.5	12.7	 20
209	 15	47.3	7.1	 16
210	 15	136.0	20.3	 25
211	 15	45.0	6.4	 25
212	 15	43.3	8.2	 20
213	 15	65.0	11.1	 25
214	 15	38.0	7.0	 25
215	 15	44.3	6.6	 20
216	 15	36.0	7.2	 25
217	 15	33.0	4.8	 25
218	 15	42.0	8.2	 20
219	 15	36.0	5.8	 25
220	 15	39.0	6.3	 25
221	 15	38.3	6.4	 20
222	 15	40.0	6.6	 25
223	 15	107.0	13.0	 20
224	 15	127.3	19.4	 16
225	 15	519.8	56.9	 20
226	 15	57.8	9.6	 16
227	 15	71.3	10.0	 20
228	 15	342.3	32.9	 20
229	 15	74.5	14.5	 16
230	 15	46.0	8.3	 25
231	 15	51.0	7.9	 25
232	 15	52.0	9.8	 20
233	 15	52.0	7.9	 25
234	 15	55.0	13.0	 25
235	 15	78.3	12.7	 20
236	 15	58.0	8.8	 25
237	 15	97.0	14.4	 25
238	 15	67.0	10.4	 20
239	 15	81.0	10.2	 25
240	 15	94.0	22.9	 25
241	 15	266.0	36.7	 20
242	 15	63.0	9.8	 25
243	 15	44.5	15.5	 20
244	 15	74.0	11.3	 16
245	 15	40.0	8.2	 20
246	 15	161.3	30.2	 20
247	 15	46.0	8.6	 16
248	 15	42.0	5.9	 20
249	 15	40.0	7.5	 20
250	 15	41.0	6.3	 25
251	 15	41.0	6.3	 25
252	 15	40.3	6.9	 20
253	 15	40.0	7.1	 25
254	 15	47.0	8.9	 25
255	 15	195.0	25.2	 20
256	 15	49.0	12.8	 25
257	 15	44.0	7.5	 25
258	 15	46.8	8.8	 20
259	 15	51.0	9.7	 25
260	 15	159.0	28.5	 25
261	 15	49.0	7.7	 20
262	 15	39.3	6.2	 20
263	 15	54.3	10.3	 20
264	 15	44.0	9.4	 16
265	 15	43.0	8.4	 20
266	 15	41.5	7.7	 20
267	 15	248.0	24.9	 16
268	 15	46.3	7.1	 20
269	 15	40.0	6.5	 25
270	 15	44.0	7.7	 20
271	 15	42.0	8.8	 25
272	 15	44.0	48.4	 25
273	 15	37.3	7.4	 20
274	 15	57.0	9.6	 25
275	 15	34.0	5.5	 20
276	 15	40.0	8.7	 25
277	 15	47.0	8.7	 25
278	 15	53.8	8.7	 20
279	 15	41.0	8.1	 25
280	 15	38.0	5.5	 25
281	 15	62.3	9.5	 20
282	 15	141.0	22.4	 20
283	 15	43.0	8.1	 20
284	 15	64.8	8.2	 16
285	 15	68.5	8.2	 20
286	 15	45.3	5.6	 20
287	 15	282.5	21.1	 16
288	 15	393.0	26.7	 25
289	 15	164.0	14.3	 25
290	 15	52.3	8.8	 20
291	 15	82.0	10.3	 25
292	 15	52.0	8.9	 25
293	 15	70.5	8.1	 20
294	 15	73.0	12.4	 25
295	 15	68.0	9.3	 25
296	 15	121.8	17.7	 20
297	 15	78.0	11.3	 25
298	 15	84.5	9.8	 20
299	 15	132.0	28.0	 25
300	 15	134.0	17.4	 25
301	 15	188.8	26.0	 16
302	 15	78.3	12.7	 20
303	 15	42.5	6.6	 20
304	 15	95.5	10.6	 16
305	 15	79.0	12.5	 20
306	 15	279.5	29.7	 20
307	 15	356.5	76.6	 20
308	 15	144.0	17.2	 25
309	 15	202.0	29.0	 25
310	 15	73.5	14.4	 20
311	 15	78.0	10.7	 25
312	 15	81.0	10.4	 25
313	 15	112.0	14.4	 20
314	 15	439.0	28.1	 25
315	 15	589.0	36.9	 25
316	 15	772.5	50.7	 20
317	 15	183.0	35.0	 25
318	 15	68.0	9.4	 25
319	 15	106.3	13.9	 20
320	 15	56.0	8.7	 20
321	 15	52.3	8.7	 20
322	 15	66.0	10.1	 16
323	 15	61.3	11.5	 20
324	 15	138.8	19.2	 16
325	 15	207.0	31.1	 20
326	 15	79.0	10.3	 20
327	 15	110.0	16.3	 20
328	 15	268.0	33.6	 25
329	 15	253.0	27.3	 25
330	 15	405.3	35.5	 20
331	 15	71.0	11.7	 25
332	 15	300.0	48.6	 25
333	 15	115.0	19.8	 20
334	 15	89.0	10.6	 25
335	 15	175.0	21.2	 25
336	 15	44.3	7.1	 20
337	 15	73.0	12.3	 25
338	 15	280.0	28.5	 25
339	 15	105.3	13.2	 20
340	 15	53.3	7.9	 20
341	 15	49.3	9.2	 20
342	 15	69.5	11.5	 16
343	 15	82.5	11.3	 20
344	 15	76.0	10.2	 20
345	 15	220.0	35.6	 16
346	 15	1347.0	148.5	 25
347	 15	145.3	24.1	 20
348	 15	195.0	33.2	 25
349	 15	315.0	42.7	 25
350	 15	276.0	27.5	 20
351	 15	663.0	54.2	 25
352	 15	784.0	88.1	 25
353	 15	199.0	20.3	 20
354	 15	120.0	24.9	 25
355	 15	962.0	59.5	 25
356	 15	203.3	17.9	 20
357	 15	79.0	11.4	 25
358	 15	40.0	8.5	 25
359	 15	39.5	5.5	 16
360	 15	57.8	9.0	 20
361	 15	45.0	7.5	 20
362	 15	42.5	6.9	 16
363	 15	70.8	13.1	 20
364	 15	80.0	11.4	 20
365	 15	278.3	26.8	 16
366	 15	160.0	20.9	 25
367	 15	48.0	7.3	 25
368	 15	49.3	7.9	 20
369	 15	45.0	6.0	 25
370	 15	43.0	9.0	 25
371	 15	59.0	10.4	 20
372	 15	43.0	8.5	 25
373	 15	40.3	6.6	 20
374	 15	49.0	9.7	 25
375	 15	44.0	7.4	 25
376	 15	38.0	8.4	 20
377	 15	43.0	8.4	 25
378	 15	43.3	5.8	 20
379	 15	45.8	7.0	 16
380	 15	44.0	7.5	 20
381	 15	52.5	9.9	 20
382	 15	53.5	26.8	 16
383	 15	42.0	7.9	 20
384	 15	44.5	8.5	 20
385	 15	98.3	14.1	 20
386	 15	226.0	27.6	 25
387	 15	736.0	68.4	 25
388	 15	282.5	27.1	 20
389	 15	491.0	48.3	 25
390	 15	60.0	9.2	 25
391	 15	48.3	9.2	 20
392	 15	48.0	7.8	 25
393	 15	55.0	8.3	 25
394	 15	64.5	11.5	 20
395	 15	60.0	11.4	 25
396	 15	55.5	7.8	 20
397	 15	120.0	25.8	 25
398	 15	87.3	13.1	 20
399	 15	63.0	9.6	 16
400	 15	96.0	42.8	 20
401	 15	43.5	6.5	 20
402	 15	72.3	12.9	 16
403	 15	215.5	23.3	 20
404	 15	41.0	6.2	 25
405	 15	37.5	6.5	 20
406	 15	44.0	7.3	 25
407	 15	71.0	11.3	 25
408	 15	57.3	10.2	 20
409	 15	49.0	10.8	 25
410	 15	49.0	7.4	 25
411	 15	412.0	30.5	 20
412	 15	118.0	15.3	 25
413	 15	121.0	17.2	 25
414	 15	84.3	12.8	 20
415	 15	211.0	22.0	 25
416	 15	88.0	14.7	 25
417	 15	46.8	8.0	 16
418	 15	41.0	6.7	 20
419	 15	49.8	10.2	 20
420	 15	130.8	19.4	 16
421	 15	107.3	21.0	 20
422	 15	40.3	6.4	 16
423	 15	42.0	7.4	 20
424	 15	43.0	7.3	 25
425	 15	39.5	7.1	 20
426	 15	50.0	7.5	 25
427	 15	76.0	11.8	 25
428	 15	42.5	8.1	 20
429	 15	85.0	15.0	 25
430	 15	42.0	7.1	 25
431	 15	43.5	6.7	 20
432	 15	45.0	5.1	 25
433	 15	39.0	6.6	 25
434	 15	40.0	8.8	 20
435	 15	45.0	8.6	 25
436	 15	96.0	10.8	 25
437	 15	52.8	10.2	 16
438	 15	68.5	9.4	 20
439	 15	47.3	8.8	 20
440	 15	39.3	8.5	 16
441	 15	37.3	6.7	 20
442	 15	47.0	8.9	 20
443	 15	167.5	72.6	 20
444	 15	75.0	16.8	 25
445	 15	89.5	21.9	 20
446	 15	186.0	15.2	 25
447	 15	55.0	8.1	 25
448	 15	362.3	30.0	 20
449	 15	201.0	16.0	 25
450	 15	83.0	12.0	 25
451	 15	187.5	20.5	 20
452	 15	202.0	24.4	 25
453	 15	126.0	12.8	 25
454	 15	52.8	11.7	 20
455	 15	48.0	7.4	 25
456	 15	37.8	8.0	 20
457	 15	41.0	7.0	 16
458	 15	43.5	6.7	 20
459	 15	64.8	11.1	 20
460	 15	142.3	16.5	 16
461	 15	315.3	26.2	 20
462	 15	49.0	5.1	 20
463	 15	66.3	8.4	 20
464	 15	222.0	27.8	 25
465	 15	66.0	10.2	 25
466	 15	44.0	6.8	 20
467	 15	52.0	8.6	 25
468	 15	38.0	9.3	 25
469	 15	63.3	6.7	 20
470	 15	137.0	17.4	 25
471	 15	223.0	16.8	 20
472	 15	473.0	43.9	 25
473	 15	138.0	34.4	 25
474	 15	1862.3	114.9	 20
475	 15	117.5	29.1	 20
476	 15	90.3	10.6	 20
477	 15	53.5	9.9	 16
478	 15	143.0	13.1	 20
479	 15	342.0	35.7	 20
480	 15	887.8	51.3	 16
481	 15	368.0	25.9	 20
482	 15	95.0	9.0	 25
483	 15	252.0	36.6	 20
484	 15	61.0	6.4	 25
485	 15	70.0	11.7	 25
486	 15	39.8	7.2	 20
487	 15	42.0	6.5	 25
488	 15	97.0	13.1	 25
489	 15	49.5	10.3	 20
490	 15	287.0	36.5	 25
491	 15	52.0	11.0	 25
492	 15	46.5	5.7	 20
493	 15	39.0	7.7	 25
494	 15	37.5	6.1	 20
495	 15	52.0	9.5	 20
496	 15	41.3	6.8	 20
497	 15	44.3	7.0	 16
498	 15	48.0	7.1	 20
499	 15	44.3	7.5	 20
500	 15	49.0	8.6	 16
501	 15	60.0	10.3	 25
502	 15	84.0	12.5	 25
503	 15	135.3	15.5	 20
504	 15	168.0	26.1	 25
505	 15	3408.0	282.3	 25
506	 15	3362.0	141.8	 20
507	 15	3242.0	161.2	 25
508	 15	151.0	28.2	 25
509	 15	115.0	15.7	 20
510	 15	103.0	15.5	 25
511	 15	83.0	14.7	 25
512	 15	129.3	16.3	 20
513	 15	648.0	36.9	 25
514	 15	140.8	17.0	 20
515	 15	71.0	6.1	 16
516	 15	68.0	9.1	 20
517	 15	218.3	26.4	 20
518	 15	70.3	11.5	 16
519	 15	250.3	38.6	 20
520	 15	2576.0	142.0	 16
521	 15	1501.0	169.2	 25
522	 15	477.0	40.4	 25
523	 15	80.0	12.9	 20
524	 15	640.0	58.9	 25
525	 15	107.0	10.9	 25
526	 15	235.5	19.5	 20
527	 15	242.0	21.0	 25
528	 15	115.0	21.2	 25
529	 15	106.0	19.4	 20
530	 15	42.0	9.0	 25
531	 15	39.0	6.0	 25
532	 15	95.3	13.3	 20
533	 15	53.0	8.6	 25
534	 15	38.3	5.6	 20
535	 15	42.0	8.3	 16
536	 15	50.5	7.6	 20
537	 15	43.3	5.9	 20
538	 15	51.3	8.8	 16
539	 15	41.5	6.6	 20
540	 15	38.0	6.9	 25
541	 15	37.5	6.2	 20
542	 15	51.0	8.9	 25
543	 15	39.0	7.1	 25
544	 15	62.3	11.0	 20
545	 15	45.0	8.0	 25
546	 15	43.0	6.9	 20
547	 15	43.0	7.2	 25
548	 15	46.0	6.2	 25
549	 15	56.0	9.7	 20
550	 15	38.0	7.4	 25
551	 15	45.0	36.4	 25
552	 15	40.3	8.0	 20
553	 15	36.3	6.7	 20
554	 15	83.5	10.2	 20
555	 15	155.5	22.3	 16
556	 15	91.0	11.2	 20
557	 15	107.3	9.7	 20
558	 15	48.3	5.2	 16
559	 15	40.5	6.8	 20
560	 15	44.0	5.9	 25
561	 15	42.0	6.4	 20
562	 15	43.0	7.5	 25
563	 15	41.0	6.1	 25
564	 15	110.3	13.5	 20
565	 15	560.0	37.9	 25
566	 15	99.0	10.7	 25
567	 15	411.8	63.9	 20
568	 15	78.0	11.2	 25
569	 15	200.3	22.2	 20
570	 15	170.0	18.6	 25
571	 15	131.0	10.8	 25
572	 15	49.3	6.7	 16
573	 15	46.3	8.5	 20
574	 15	73.5	13.8	 20
575	 15	57.3	7.9	 16
576	 15	57.5	10.4	 20
577	 15	223.5	27.8	 20
578	 15	105.0	12.0	 16
579	 15	133.0	18.7	 25
580	 15	88.0	13.6	 25
581	 15	64.0	8.6	 20
582	 15	132.0	17.6	 25
583	 15	162.0	25.1	 25
584	 15	39.3	5.9	 20
585	 15	48.0	9.0	 25
586	 15	83.0	11.3	 25
587	 15	55.3	11.1	 20
588	 15	174.0	21.8	 25
589	 15	293.0	39.2	 25
590	 15	51.0	7.7	 20
591	 15	44.0	7.3	 25
592	 15	45.0	7.4	 20
593	 15	139.0	14.2	 16
594	 15	65.5	10.5	 20
595	 15	44.0	6.0	 16
596	 15	64.5	9.1	 20
597	 15	514.3	31.8	 20
598	 15	1401.3	134.5	 20
599	 15	1671.0	103.5	 25
600	 15	210.0	23.0	 25
601	 15	92.8	12.4	 20
602	 15	73.0	20.0	 25
603	 15	73.0	11.0	 25
604	 15	43.5	8.9	 20
605	 15	41.0	7.9	 25
606	 15	39.0	8.0	 25
607	 15	42.0	5.3	 20
608	 15	37.0	7.4	 25
609	 15	41.0	5.6	 25
610	 15	42.0	7.6	 20
611	 15	39.8	7.0	 20
612	 15	68.3	22.6	 20
613	 15	42.3	8.5	 16
614	 15	46.3	7.0	 20
615	 15	56.3	67.7	 20
616	 15	57.3	10.1	 16
617	 15	219.3	31.5	 20
618	 15	132.3	17.1	 20
619	 15	126.0	14.5	 25
620	 15	1491.0	99.1	 25
621	 15	947.5	59.8	 20
622	 15	137.0	21.2	 25
623	 15	55.0	8.2	 25
624	 15	53.3	8.2	 20
625	 15	47.0	8.2	 25
626	 15	208.0	31.7	 25
627	 15	117.0	15.5	 20
628	 15	77.0	12.5	 25
629	 15	50.0	10.5	 25
630	 15	95.3	14.8	 20
631	 15	41.0	6.9	 20
632	 15	38.0	5.3	 20
633	 15	64.0	12.9	 16
634	 15	69.3	11.5	 20
635	 15	63.3	13.0	 20
636	 15	1710.0	127.6	 16
637	 15	328.0	33.4	 25
638	 15	120.0	23.5	 25
639	 15	47.3	9.7	 20
  0	 16	1705.0	237.6	 20
  1	 16	36.3	7.6	 16
  2	 16	32.3	6.1	 20
  3	 16	37.3	5.2	 20
  4	 16	33.3	6.7	 20
  5	 16	32.0	5.8	 25
  6	 16	31.0	4.6	 25
  7	 16	31.3	4.6	 20
  8	 16	36.0	4.9	 25
  9	 16	31.0	7.0	 25
 10	 16	32.3	4.6	 20
 11	 16	31.0	6.2	 25
 12	 16	30.0	5.8	 25
 13	 16	34.0	7.9	 20
 14	 16	32.0	6.4	 25
 15	 16	32.0	6.2	 25
 16	 16	33.3	7.2	 16
 17	 16	31.0	5.0	 20
 18	 16	35.0	6.7	 20
 19	 16	32.0	4.6	 16
 20	 16	32.3	6.6	 20
 21	 16	33.0	5.1	 20
 22	 16	32.3	5.5	 16
 23	 16	34.0	6.5	 25
 24	 16	33.3	6.1	 20
 25	 16	33.0	7.0	 25
 26	 16	34.0	5.8	 25
 27	 16	34.0	6.8	 20
 28	 16	33.0	6.1	 25
 29	 16	34.0	8.0	 25
 30	 16	31.0	6.1	 20
 31	 16	33.0	5.2	 25
 32	 16	28.0	6.1	 25
 33	 16	32.5	6.7	 20
 34	 16	32.0	5.8	 25
 35	 16	33.0	7.4	 25
 36	 16	34.5	7.0	 16
 37	 16	33.3	5.5	 20
 38	 16	33.0	5.2	 20
 39	 16	30.5	5.5	 16
 40	 16	28.5	5.5	 20
 41	 16	33.5	7.0	 20
 42	 16	32.5	5.1	 20
 43	 16	34.0	6.9	 25
 44	 16	32.0	5.6	 25
 45	 16	32.5	7.4	 20
 46	 16	31.0	5.1	 25
 47	 16	33.3	8.6	 20
 48	 16	33.0	6.8	 25
 49	 16	31.0	5.4	 25
 50	 16	33.5	7.2	 20
 51	 16	31.0	6.1	 25
 52	 16	28.0	4.0	 25
 53	 16	31.0	4.8	 20
 54	 16	34.0	5.6	 25
 55	 16	35.5	8.0	 20
 56	 16	35.5	6.9	 16
 57	 16	32.5	6.4	 20
 58	 16	33.5	7.6	 20
 59	 16	35.0	5.5	 16
 60	 16	34.0	5.8	 20
 61	 16	32.0	5.5	 20
 62	 16	38.3	7.4	 20
 63	 16	30.0	4.6	 25
 64	 16	33.0	6.9	 25
 65	 16	32.3	5.6	 20
 66	 16	30.0	5.7	 25
 67	 16	33.0	6.2	 25
 68	 16	31.0	4.0	 20
 69	 16	33.0	6.2	 25
 70	 16	31.0	4.2	 25
 71	 16	35.0	6.1	 20
 72	 16	34.0	5.6	 25
 73	 16	34.0	5.6	 20
 74	 16	34.0	6.1	 25
 75	 16	29.0	4.3	 20
 76	 16	34.3	8.1	 16
 77	 16	34.0	5.8	 20
 78	 16	30.5	7.2	 20
 79	 16	32.5	4.8	 16
 80	 16	32.0	6.3	 20
 81	 16	34.0	6.0	 25
 82	 16	34.0	8.8	 20
 83	 16	34.0	7.0	 25
 84	 16	33.0	7.6	 25
 85	 16	31.0	6.1	 20
 86	 16	31.0	6.1	 25
 87	 16	36.0	5.6	 25
 88	 16	32.0	5.1	 20
 89	 16	35.0	7.0	 25
 90	 16	36.0	5.3	 25
 91	 16	33.3	6.7	 20
 92	 16	36.0	6.4	 25
 93	 16	38.0	6.4	 25
 94	 16	36.3	6.8	 16
 95	 16	31.3	5.0	 20
 96	 16	35.0	6.0	 20
 97	 16	33.3	7.4	 16
 98	 16	30.0	9.1	 20
 99	 16	31.0	2.8	 16
100	 16	30.0	6.4	 20
101	 16	31.0	6.0	 25
102	 16	31.3	4.7	 20
103	 16	34.0	7.6	 25
104	 16	37.0	7.2	 25
105	 16	32.3	6.6	 20
106	 16	36.0	7.2	 25
107	 16	32.0	3.6	 25
108	 16	35.8	7.8	 20
109	 16	34.0	5.6	 25
110	 16	35.0	6.4	 25
111	 16	37.3	7.0	 20
112	 16	38.0	11.0	 25
113	 16	33.3	6.4	 20
114	 16	32.8	7.8	 16
115	 16	37.3	7.3	 20
116	 16	34.3	7.5	 20
117	 16	33.0	5.1	 16
118	 16	36.0	5.8	 20
119	 16	35.3	6.7	 20
120	 16	38.3	6.7	 20
121	 16	34.0	4.6	 25
122	 16	34.3	4.5	 20
123	 16	35.0	6.6	 25
124	 16	33.0	5.3	 25
125	 16	31.0	4.0	 20
126	 16	33.0	5.2	 25
127	 16	31.0	6.2	 25
128	 16	33.3	5.6	 20
129	 16	36.0	9.2	 25
130	 16	35.0	7.8	 25
131	 16	35.3	5.5	 20
132	 16	33.0	5.7	 25
133	 16	33.0	5.7	 20
134	 16	30.5	5.9	 16
135	 16	37.5	6.1	 20
136	 16	34.0	5.9	 20
137	 16	33.3	6.3	 16
138	 16	37.0	6.4	 20
139	 16	33.0	5.5	 25
140	 16	38.0	7.5	 20
141	 16	34.0	5.2	 25
142	 16	35.0	6.3	 25
143	 16	33.3	6.3	 20
144	 16	34.0	5.7	 25
145	 16	31.0	6.2	 25
146	 16	35.0	7.1	 20
147	 16	34.0	7.1	 25
148	 16	34.3	6.0	 20
149	 16	35.0	6.0	 25
150	 16	35.0	5.7	 25
151	 16	36.3	7.5	 20
152	 16	30.5	8.6	 20
153	 16	31.0	4.7	 20
154	 16	34.0	8.3	 16
155	 16	31.3	5.0	 20
156	 16	36.5	8.6	 20
157	 16	32.3	5.8	 16
158	 16	33.3	4.1	 20
159	 16	35.0	7.8	 25
160	 16	34.0	5.2	 20
161	 16	35.0	4.8	 25
162	 16	37.0	7.5	 25
163	 16	38.0	7.0	 20
164	 16	37.0	6.6	 25
165	 16	39.0	7.1	 25
166	 16	35.0	6.7	 20
167	 16	34.0	6.1	 25
168	 16	34.0	6.5	 25
169	 16	32.5	4.7	 20
170	 16	34.0	6.9	 25
171	 16	32.3	6.9	 20
172	 16	30.5	6.5	 20
173	 16	30.3	7.1	 20
174	 16	31.0	6.3	 16
175	 16	35.0	6.4	 20
176	 16	32.3	5.5	 20
177	 16	32.5	6.0	 16
178	 16	32.0	5.0	 25
179	 16	32.0	7.0	 25
180	 16	32.0	7.2	 20
181	 16	39.0	8.8	 25
182	 16	35.0	8.3	 25
183	 16	617.3	84.5	 20
184	 16	112.0	21.5	 25
185	 16	108.0	13.6	 25
186	 16	60.5	8.7	 20
187	 16	57.0	27.3	 25
188	 16	56.0	10.0	 25
189	 16	64.5	8.5	 20
190	 16	72.0	14.1	 25
191	 16	123.5	24.2	 20
192	 16	47.0	5.9	 16
193	 16	52.3	7.2	 20
194	 16	35.3	6.9	 20
195	 16	36.5	5.7	 16
196	 16	52.0	9.4	 20
197	 16	51.0	7.9	 16
198	 16	36.0	4.8	 25
199	 16	42.0	5.5	 25
200	 16	37.5	7.5	 20
201	 16	40.0	6.4	 25
202	 16	39.0	10.0	 25
203	 16	60.5	11.3	 20
204	 16	40.0	6.7	 25
205	 16	35.0	6.3	 25
206	 16	36.5	6.4	 20
207	 16	41.0	7.4	 25
208	 16	41.0	7.5	 25
209	 16	42.3	9.8	 20
210	 16	61.3	11.9	 20
211	 16	40.0	4.8	 20
212	 16	38.3	8.4	 16
213	 16	38.0	8.3	 20
214	 16	36.3	6.1	 20
215	 16	40.0	7.2	 16
216	 16	39.0	7.7	 20
217	 16	40.0	7.7	 25
218	 16	43.3	8.2	 20
219	 16	40.0	7.1	 25
220	 16	38.5	8.7	 20
221	 16	35.0	6.5	 25
222	 16	41.0	7.8	 25
223	 16	176.5	20.3	 20
224	 16	145.0	26.2	 25
225	 16	376.0	62.6	 25
226	 16	54.5	8.9	 20
227	 16	81.0	11.5	 25
228	 16	603.0	100.1	 25
229	 16	60.0	11.1	 20
230	 16	49.3	8.6	 20
231	 16	49.0	5.0	 20
232	 16	51.8	8.3	 16
233	 16	49.0	8.9	 20
234	 16	53.0	7.9	 20
235	 16	75.0	12.2	 16
236	 16	56.0	10.0	 25
237	 16	84.0	11.6	 25
238	 16	129.0	17.3	 20
239	 16	152.0	23.6	 25
240	 16	161.0	54.3	 25
241	 16	866.8	125.4	 20
242	 16	50.0	8.8	 25
243	 16	42.0	6.8	 25
244	 16	53.5	7.0	 20
245	 16	43.0	5.7	 25
246	 16	81.8	13.9	 20
247	 16	40.0	5.3	 25
248	 16	45.0	9.2	 25
249	 16	37.3	5.1	 16
250	 16	38.8	6.9	 20
251	 16	37.3	6.5	 20
252	 16	43.5	10.3	 16
253	 16	41.3	7.4	 20
254	 16	44.0	5.8	 20
255	 16	251.3	26.0	 16
256	 16	44.0	7.6	 25
257	 16	50.0	9.1	 25
258	 16	39.5	6.4	 20
259	 16	42.0	7.9	 25
260	 16	59.0	8.9	 25
261	 16	38.3	5.7	 20
262	 16	41.0	5.6	 25
263	 16	38.0	6.2	 25
264	 16	41.5	7.9	 20
265	 16	37.0	7.1	 25
266	 16	38.0	6.9	 25
267	 16	67.3	12.4	 20
268	 16	42.0	7.5	 25
269	 16	39.3	7.3	 16
270	 16	39.0	9.4	 20
271	 16	42.0	6.3	 20
272	 16	41.8	6.1	 16
273	 16	41.0	5.7	 20
274	 16	43.0	9.0	 20
275	 16	37.0	7.0	 20
276	 16	43.0	7.1	 25
277	 16	40.0	6.7	 25
278	 16	40.8	7.9	 20
279	 16	39.0	8.0	 25
280	 16	43.0	8.7	 25
281	 16	81.3	12.2	 20
282	 16	72.0	15.9	 25
283	 16	45.0	7.5	 25
284	 16	47.3	9.0	 20
285	 16	46.0	9.2	 25
286	 16	47.0	8.4	 25
287	 16	197.5	24.4	 20
288	 16	162.5	19.4	 20
289	 16	77.3	7.7	 20
290	 16	73.3	14.2	 16
291	 16	76.0	14.0	 20
292	 16	126.3	16.0	 20
293	 16	111.0	15.3	 16
294	 16	166.0	24.1	 25
295	 16	98.0	14.9	 20
296	 16	114.0	19.3	 25
297	 16	79.0	19.8	 25
298	 16	222.5	76.9	 20
299	 16	91.0	17.3	 25
300	 16	116.0	33.5	 25
301	 16	134.3	18.0	 20
302	 16	68.0	21.4	 25
303	 16	43.0	8.9	 25
304	 16	75.5	11.2	 20
305	 16	73.0	10.5	 25
306	 16	269.0	40.9	 25
307	 16	554.5	40.5	 16
308	 16	68.0	10.6	 20
309	 16	102.5	16.6	 20
310	 16	65.8	10.5	 16
311	 16	58.5	9.1	 20
312	 16	67.0	8.4	 20
313	 16	65.0	9.6	 16
314	 16	226.0	28.6	 25
315	 16	838.0	103.9	 25
316	 16	266.5	29.5	 20
317	 16	120.0	18.0	 25
318	 16	48.0	8.6	 20
319	 16	67.0	10.2	 25
320	 16	45.0	7.6	 25
321	 16	60.5	11.2	 20
322	 16	74.0	8.3	 25
323	 16	57.0	8.1	 25
324	 16	190.0	21.7	 20
325	 16	70.0	11.1	 25
326	 16	61.0	10.0	 25
327	 16	56.3	7.1	 16
328	 16	87.0	12.8	 20
329	 16	72.5	11.8	 20
330	 16	84.3	11.9	 16
331	 16	45.8	6.5	 20
332	 16	98.5	16.1	 20
333	 16	116.8	25.8	 20
334	 16	117.0	18.9	 25
335	 16	89.0	13.7	 25
336	 16	45.3	6.5	 20
337	 16	54.0	9.9	 25
338	 16	64.0	9.9	 25
339	 16	88.8	20.8	 20
340	 16	83.0	34.1	 25
341	 16	69.0	12.9	 25
342	 16	92.8	11.2	 20
343	 16	53.0	8.6	 25
344	 16	62.0	6.9	 20
345	 16	124.0	17.6	 25
346	 16	295.8	55.3	 20
347	 16	59.3	9.5	 16
348	 16	59.0	14.9	 20
349	 16	51.3	8.4	 20
350	 16	341.8	26.9	 16
351	 16	399.5	50.6	 20
352	 16	155.0	26.3	 20
353	 16	88.0	16.7	 20
354	 16	59.0	10.5	 25
355	 16	623.0	150.0	 25
356	 16	236.0	51.5	 20
357	 16	65.0	13.0	 25
358	 16	44.0	7.3	 25
359	 16	43.3	8.0	 20
360	 16	47.0	7.2	 25
361	 16	41.0	6.9	 25
362	 16	43.5	8.8	 20
363	 16	43.0	7.1	 25
364	 16	53.0	10.2	 25
365	 16	434.8	43.0	 20
366	 16	165.0	17.4	 20
367	 16	48.3	6.5	 16
368	 16	49.5	9.4	 20
369	 16	53.5	9.8	 20
370	 16	41.0	5.8	 16
371	 16	43.0	6.5	 20
372	 16	42.0	7.0	 25
373	 16	38.0	6.3	 20
374	 16	41.0	6.3	 25
375	 16	43.0	6.8	 25
376	 16	43.3	6.0	 20
377	 16	42.0	7.3	 25
378	 16	49.0	8.8	 25
379	 16	42.3	6.2	 20
380	 16	56.0	9.6	 25
381	 16	49.0	9.2	 25
382	 16	44.3	6.3	 20
383	 16	40.0	5.8	 25
384	 16	48.0	7.8	 25
385	 16	95.8	16.0	 16
386	 16	134.5	11.6	 20
387	 16	1866.0	104.4	 20
388	 16	428.0	36.1	 16
389	 16	554.8	49.2	 20
390	 16	65.3	13.3	 20
391	 16	51.0	8.7	 20
392	 16	52.0	7.4	 25
393	 16	100.3	12.1	 20
394	 16	65.0	11.0	 25
395	 16	62.0	11.1	 25
396	 16	57.3	8.6	 20
397	 16	70.0	11.2	 25
398	 16	61.0	8.6	 25
399	 16	46.0	6.2	 20
400	 16	59.0	11.2	 25
401	 16	42.0	6.3	 25
402	 16	50.3	8.7	 20
403	 16	86.0	13.3	 25
404	 16	41.8	7.2	 20
405	 16	39.3	5.7	 16
406	 16	38.3	4.3	 20
407	 16	64.3	7.9	 20
408	 16	45.8	8.4	 16
409	 16	54.8	9.6	 20
410	 16	51.0	7.6	 20
411	 16	229.5	32.0	 20
412	 16	66.0	15.2	 25
413	 16	180.0	24.4	 25
414	 16	55.3	7.9	 20
415	 16	84.0	14.5	 25
416	 16	72.0	13.6	 25
417	 16	42.3	7.7	 20
418	 16	47.0	9.1	 25
419	 16	42.3	5.8	 20
420	 16	48.0	9.2	 25
421	 16	73.0	11.4	 25
422	 16	39.0	7.5	 20
423	 16	43.0	7.4	 25
424	 16	43.3	7.8	 20
425	 16	40.0	7.7	 16
426	 16	46.3	7.6	 20
427	 16	89.8	12.9	 20
428	 16	40.3	8.7	 16
429	 16	45.3	9.5	 20
430	 16	37.0	5.2	 25
431	 16	37.0	6.7	 20
432	 16	37.0	5.1	 25
433	 16	40.0	6.9	 25
434	 16	37.0	8.4	 20
435	 16	46.0	6.7	 25
436	 16	126.0	17.5	 25
437	 16	60.0	6.6	 20
438	 16	91.0	12.9	 25
439	 16	44.0	5.4	 25
440	 16	42.3	8.3	 20
441	 16	37.0	6.5	 25
442	 16	51.5	9.0	 20
443	 16	1424.0	151.4	 20
444	 16	111.3	16.0	 20
445	 16	107.8	11.8	 16
446	 16	377.3	31.2	 20
447	 16	69.0	10.6	 20
448	 16	327.3	37.1	 16
449	 16	260.3	29.7	 20
450	 16	60.0	12.0	 25
451	 16	152.3	20.9	 20
452	 16	91.0	15.3	 25
453	 16	81.0	11.7	 25
454	 16	69.0	10.5	 20
455	 16	51.0	8.8	 25
456	 16	40.0	6.2	 25
457	 16	40.8	8.9	 20
458	 16	46.0	8.8	 25
459	 16	61.0	7.4	 25
460	 16	77.3	12.2	 20
461	 16	150.0	17.9	 25
462	 16	45.0	7.8	 25
463	 16	43.3	7.5	 16
464	 16	70.0	7.2	 20
465	 16	119.3	22.1	 20
466	 16	41.3	7.3	 16
467	 16	46.5	8.1	 20
468	 16	43.5	6.7	 16
469	 16	43.0	6.9	 25
470	 16	79.0	10.8	 25
471	 16	139.0	17.1	 20
472	 16	827.0	83.3	 25
473	 16	136.0	68.3	 25
474	 16	2476.8	191.6	 20
475	 16	102.0	22.9	 25
476	 16	83.0	10.6	 25
477	 16	314.5	25.8	 20
478	 16	186.0	53.5	 25
479	 16	437.0	37.4	 25
480	 16	721.8	41.8	 20
481	 16	157.0	22.4	 25
482	 16	79.0	12.2	 20
483	 16	86.8	11.9	 16
484	 16	43.3	6.8	 20
485	 16	54.3	7.7	 20
486	 16	42.0	9.1	 16
487	 16	39.0	7.7	 20
488	 16	54.0	9.7	 25
489	 16	41.3	6.0	 20
490	 16	69.0	12.4	 25
491	 16	45.0	7.4	 20
492	 16	54.0	8.8	 25
493	 16	40.0	5.8	 25
494	 16	37.5	5.8	 20
495	 16	46.0	7.1	 25
496	 16	48.0	6.5	 25
497	 16	94.5	14.8	 20
498	 16	41.0	8.4	 25
499	 16	44.0	8.8	 25
500	 16	43.0	6.7	 20
501	 16	45.3	6.8	 20
502	 16	55.3	10.7	 20
503	 16	171.0	15.2	 16
504	 16	204.3	30.7	 20
505	 16	3227.0	116.9	 20
506	 16	2595.5	160.7	 16
507	 16	3381.8	228.1	 20
508	 16	221.0	31.4	 25
509	 16	74.3	10.9	 20
510	 16	179.0	20.8	 25
511	 16	162.0	21.3	 25
512	 16	125.0	14.1	 20
513	 16	337.0	25.7	 25
514	 16	119.0	27.1	 25
515	 16	71.5	10.7	 20
516	 16	149.0	16.9	 25
517	 16	203.0	41.4	 20
518	 16	61.0	8.0	 25
519	 16	350.0	47.5	 25
520	 16	939.8	67.3	 20
521	 16	814.3	103.3	 20
522	 16	362.5	34.6	 20
523	 16	61.0	7.7	 16
524	 16	472.3	50.0	 20
525	 16	108.8	10.8	 20
526	 16	129.8	11.8	 16
527	 16	118.0	16.6	 25
528	 16	76.0	11.0	 25
529	 16	55.3	10.5	 20
530	 16	39.0	5.8	 25
531	 16	41.0	6.8	 25
532	 16	39.3	6.9	 20
533	 16	42.0	8.0	 25
534	 16	42.0	6.1	 25
535	 16	43.3	6.4	 20
536	 16	45.0	7.7	 25
537	 16	41.0	8.0	 25
538	 16	44.3	9.1	 20
539	 16	47.0	7.6	 25
540	 16	40.0	7.3	 16
541	 16	40.3	9.0	 20
542	 16	40.3	6.9	 20
543	 16	41.3	8.3	 16
544	 16	563.3	74.5	 20
545	 16	46.0	7.7	 20
546	 16	57.0	6.8	 16
547	 16	46.0	10.0	 25
548	 16	43.0	8.0	 25
549	 16	47.0	7.6	 20
550	 16	40.0	7.6	 25
551	 16	39.0	5.6	 25
552	 16	38.3	6.6	 20
553	 16	40.0	6.6	 25
554	 16	99.0	16.2	 25
555	 16	185.3	21.3	 20
556	 16	90.0	18.5	 25
557	 16	123.0	17.3	 25
558	 16	80.5	8.5	 20
559	 16	45.0	11.4	 25
560	 16	41.5	7.1	 20
561	 16	45.5	7.5	 16
562	 16	42.3	6.5	 20
563	 16	44.5	6.5	 20
564	 16	54.5	9.9	 16
565	 16	288.0	42.1	 20
566	 16	138.3	19.6	 20
567	 16	243.0	23.7	 25
568	 16	69.0	10.1	 25
569	 16	116.8	21.2	 20
570	 16	75.0	14.0	 25
571	 16	69.0	11.1	 25
572	 16	50.0	11.2	 20
573	 16	50.0	8.6	 25
574	 16	73.0	9.9	 25
575	 16	128.3	17.5	 20
576	 16	147.0	16.8	 25
577	 16	101.0	11.3	 25
578	 16	71.3	8.0	 20
579	 16	75.5	11.0	 20
580	 16	100.8	15.7	 20
581	 16	61.8	10.0	 16
582	 16	180.3	19.2	 20
583	 16	127.3	22.1	 20
584	 16	44.0	8.1	 16
585	 16	53.0	7.1	 25
586	 16	77.0	9.5	 25
587	 16	53.3	9.7	 20
588	 16	103.0	18.3	 25
589	 16	194.0	23.3	 20
590	 16	66.0	11.5	 25
591	 16	46.0	7.2	 25
592	 16	42.3	7.1	 20
593	 16	94.0	12.8	 25
594	 16	108.0	15.7	 25
595	 16	49.5	9.6	 20
596	 16	49.0	6.8	 25
597	 16	213.0	24.8	 25
598	 16	1076.8	78.8	 16
599	 16	337.0	51.2	 20
600	 16	168.3	14.7	 20
601	 16	90.5	13.5	 16
602	 16	67.5	10.9	 20
603	 16	55.0	10.1	 20
604	 16	45.3	7.5	 16
605	 16	46.0	7.5	 25
606	 16	42.0	8.8	 25
607	 16	38.0	6.9	 20
608	 16	38.0	6.0	 25
609	 16	43.0	7.7	 25
610	 16	38.3	6.6	 20
611	 16	42.0	6.3	 25
612	 16	61.0	11.3	 25
613	 16	44.0	6.3	 20
614	 16	50.0	7.1	 25
615	 16	43.5	7.7	 20
616	 16	54.0	10.5	 25
617	 16	189.0	26.0	 25
618	 16	82.0	8.0	 16
619	 16	79.3	11.1	 20
620	 16	245.5	31.7	 20
621	 16	385.8	47.9	 16
622	 16	119.3	19.7	 20
623	 16	52.0	7.6	 20
624	 16	93.0	16.6	 20
625	 16	55.0	5.9	 25
626	 16	180.0	19.4	 25
627	 16	92.3	14.2	 20
628	 16	69.0	9.8	 25
629	 16	43.0	6.9	 25
630	 16	45.0	8.4	 20
631	 16	38.0	6.7	 25
632	 16	40.0	5.8	 25
633	 16	41.3	7.0	 20
634	 16	55.0	5.3	 25
635	 16	65.0	10.8	 25
636	 16	499.0	66.9	 20
637	 16	175.8	28.0	 20
638	 16	80.0	11.4	 16
639	 16	1756.5	239.1	 20
  0	 17	43.0	6.2	 25
  1	 17	49.5	9.9	 20
  2	 17	46.0	9.2	 25
  3	 17	70.0	10.8	 25
  4	 17	406.8	38.3	 16
  5	 17	41.3	7.0	 20
  6	 17	38.0	5.3	 20
  7	 17	44.3	8.2	 16
  8	 17	41.3	3.6	 20
  9	 17	40.5	7.0	 20
 10	 17	145.8	20.3	 20
 11	 17	45.0	7.6	 25
 12	 17	40.0	7.5	 25
 13	 17	44.0	7.4	 20
 14	 17	40.0	6.9	 25
 15	 17	333.0	40.8	 25
 16	 17	334.0	29.2	 20
 17	 17	415.0	35.3	 25
 18	 17	126.0	15.5	 25
 19	 17	58.3	8.2	 20
 20	 17	77.0	12.9	 25
 21	 17	123.0	15.0	 20
 22	 17	96.0	14.2	 25
 23	 17	55.5	8.6	 20
 24	 17	39.3	8.0	 16
 25	 17	43.8	9.7	 20
 26	 17	49.0	12.6	 20
 27	 17	67.3	11.8	 16
 28	 17	43.0	5.4	 20
 29	 17	43.0	6.4	 25
 30	 17	33.3	5.0	 20
 31	 17	37.0	10.0	 25
 32	 17	38.0	7.2	 25
 33	 17	62.5	13.3	 20
 34	 17	42.0	5.6	 25
 35	 17	52.0	8.1	 25
 36	 17	51.3	8.6	 20
 37	 17	39.0	7.7	 25
 38	 17	39.0	6.3	 25
 39	 17	40.5	7.9	 20
 40	 17	44.0	7.4	 25
 41	 17	39.0	7.1	 25
 42	 17	42.0	5.9	 16
 43	 17	42.0	7.1	 20
 44	 17	70.3	8.5	 16
 45	 17	36.5	6.2	 20
 46	 17	40.3	7.3	 20
 47	 17	50.3	9.8	 16
 48	 17	41.5	5.1	 20
 49	 17	43.0	7.1	 25
 50	 17	40.0	6.5	 20
 51	 17	44.0	9.4	 25
 52	 17	53.0	11.2	 25
 53	 17	77.8	9.3	 20
 54	 17	52.0	10.2	 25
 55	 17	52.0	8.2	 25
 56	 17	38.5	7.5	 20
 57	 17	38.0	6.0	 25
 58	 17	40.0	6.6	 25
 59	 17	51.0	7.9	 20
 60	 17	37.0	5.8	 25
 61	 17	91.0	13.0	 25
 62	 17	69.3	7.6	 16
 63	 17	62.0	6.9	 20
 64	 17	42.3	6.4	 20
 65	 17	43.8	8.7	 16
 66	 17	49.3	8.7	 20
 67	 17	62.0	8.7	 20
 68	 17	40.8	6.3	 20
 69	 17	42.0	11.5	 25
 70	 17	42.3	6.9	 20
 71	 17	41.0	7.5	 25
 72	 17	37.0	6.9	 25
 73	 17	54.0	10.5	 20
 74	 17	62.0	8.0	 25
 75	 17	56.0	8.3	 25
 76	 17	43.3	6.7	 20
 77	 17	84.0	14.0	 25
 78	 17	56.0	11.4	 25
 79	 17	42.8	8.9	 20
 80	 17	42.0	6.9	 25
 81	 17	39.3	7.1	 20
 82	 17	39.5	7.8	 16
 83	 17	71.3	11.3	 20
 84	 17	213.3	42.6	 20
 85	 17	146.8	15.2	 16
 86	 17	43.0	10.8	 20
 87	 17	39.0	5.1	 20
 88	 17	42.3	5.8	 20
 89	 17	134.0	19.6	 25
 90	 17	83.0	14.8	 25
 91	 17	575.8	47.0	 20
 92	 17	467.0	43.7	 25
 93	 17	103.3	15.2	 20
 94	 17	123.0	23.5	 25
 95	 17	147.0	15.3	 25
 96	 17	71.3	5.9	 20
 97	 17	43.0	7.4	 25
 98	 17	36.0	6.1	 25
 99	 17	44.8	7.7	 20
100	 17	65.0	11.9	 25
101	 17	36.5	6.6	 20
102	 17	77.3	11.3	 16
103	 17	68.3	8.2	 20
104	 17	64.3	8.4	 20
105	 17	147.3	17.5	 16
106	 17	100.8	17.5	 20
107	 17	99.0	23.5	 25
108	 17	291.5	34.6	 20
109	 17	113.0	17.0	 25
110	 17	634.0	126.5	 25
111	 17	56.8	11.5	 20
112	 17	46.0	7.7	 25
113	 17	53.0	8.6	 25
114	 17	75.3	11.4	 20
115	 17	46.0	8.8	 25
116	 17	44.0	7.1	 25
117	 17	39.3	5.6	 20
118	 17	64.0	199.5	 25
119	 17	167.0	17.1	 20
120	 17	1520.5	129.7	 20
121	 17	1068.5	178.0	 20
122	 17	95.0	9.9	 16
123	 17	47.8	8.0	 20
124	 17	42.3	7.0	 20
125	 17	149.0	18.6	 16
126	 17	108.0	19.3	 25
127	 17	41.0	7.4	 25
128	 17	150.3	29.1	 20
129	 17	41.0	7.8	 25
130	 17	109.0	19.3	 25
131	 17	42.3	8.8	 20
132	 17	88.0	11.3	 25
133	 17	56.0	8.5	 25
134	 17	39.3	6.5	 20
135	 17	105.0	16.1	 25
136	 17	77.0	13.4	 25
137	 17	49.3	7.9	 20
138	 17	48.0	7.5	 25
139	 17	46.5	8.7	 20
140	 17	178.8	24.6	 16
141	 17	661.0	67.3	 20
142	 17	126.0	13.9	 16
143	 17	301.5	30.6	 20
144	 17	44.5	8.1	 20
145	 17	36.5	4.9	 16
146	 17	39.0	7.9	 25
147	 17	41.0	7.8	 25
148	 17	48.0	7.1	 20
149	 17	53.0	7.5	 25
150	 17	47.0	7.5	 25
151	 17	48.5	6.5	 20
152	 17	42.0	8.6	 25
153	 17	39.0	6.9	 25
154	 17	42.5	7.5	 20
155	 17	48.0	7.8	 25
156	 17	77.0	13.2	 25
157	 17	82.5	10.7	 20
158	 17	57.0	10.3	 25
159	 17	106.3	14.4	 20
160	 17	150.8	13.6	 16
161	 17	175.3	14.7	 20
162	 17	113.0	17.3	 20
163	 17	69.5	12.0	 16
164	 17	153.3	15.5	 20
165	 17	161.0	18.8	 25
166	 17	269.0	30.0	 20
167	 17	140.0	20.9	 25
168	 17	120.3	14.7	 20
169	 17	61.0	10.2	 25
170	 17	41.0	7.1	 25
171	 17	38.0	5.4	 20
172	 17	46.0	8.0	 25
173	 17	35.0	7.0	 25
174	 17	37.3	6.0	 20
175	 17	39.0	5.4	 25
176	 17	41.0	7.1	 25
177	 17	127.0	15.9	 20
178	 17	51.5	8.0	 20
179	 17	60.5	11.5	 20
180	 17	41.0	11.0	 16
181	 17	40.8	7.6	 20
182	 17	71.0	11.7	 20
183	 17	112.0	15.6	 16
184	 17	49.0	9.6	 20
185	 17	49.0	8.1	 25
186	 17	79.5	11.6	 20
187	 17	104.0	34.2	 25
188	 17	81.0	13.7	 25
189	 17	49.3	8.2	 20
190	 17	40.0	10.4	 25
191	 17	69.0	12.8	 20
192	 17	41.0	7.0	 25
193	 17	43.0	6.9	 25
194	 17	59.0	11.2	 20
195	 17	99.0	15.8	 25
196	 17	95.0	13.3	 25
197	 17	304.0	26.8	 20
198	 17	47.3	7.4	 20
199	 17	48.3	8.4	 20
200	 17	39.3	6.9	 16
201	 17	37.0	5.7	 20
202	 17	42.0	6.5	 20
203	 17	62.8	7.8	 16
204	 17	42.0	8.4	 25
205	 17	182.0	31.0	 25
206	 17	39.0	5.4	 20
207	 17	44.0	8.5	 25
208	 17	38.0	5.9	 25
209	 17	45.5	8.9	 20
210	 17	81.0	12.4	 25
211	 17	42.0	7.9	 25
212	 17	42.5	8.3	 20
213	 17	48.0	8.4	 25
214	 17	49.0	8.6	 25
215	 17	39.0	7.6	 20
216	 17	43.0	8.0	 25
217	 17	50.3	9.4	 16
218	 17	39.0	6.2	 20
219	 17	54.3	9.6	 20
220	 17	41.8	7.1	 16
221	 17	42.3	7.0	 20
222	 17	43.8	9.9	 20
223	 17	39.3	5.7	 20
224	 17	167.0	26.6	 25
225	 17	58.0	8.8	 25
226	 17	53.0	8.2	 20
227	 17	54.0	8.7	 25
228	 17	65.0	8.1	 25
229	 17	60.0	8.9	 20
230	 17	77.0	9.3	 25
231	 17	56.0	9.3	 25
232	 17	38.0	6.7	 20
233	 17	59.0	7.7	 25
234	 17	63.0	11.2	 25
235	 17	39.8	6.8	 20
236	 17	49.3	7.7	 20
237	 17	72.0	12.3	 20
238	 17	102.3	14.4	 16
239	 17	137.8	22.2	 20
240	 17	148.5	25.6	 20
241	 17	60.0	7.6	 16
242	 17	108.3	20.2	 20
243	 17	349.0	30.7	 20
244	 17	74.0	11.3	 25
245	 17	46.0	5.2	 25
246	 17	82.3	15.1	 20
247	 17	64.0	12.3	 25
248	 17	99.0	21.2	 25
249	 17	57.3	7.2	 20
250	 17	39.0	6.0	 25
251	 17	40.0	4.9	 25
252	 17	37.3	7.5	 20
253	 17	40.0	7.3	 25
254	 17	44.0	7.2	 25
255	 17	43.8	7.3	 20
256	 17	39.3	6.0	 20
257	 17	45.3	9.2	 20
258	 17	48.3	7.0	 16
259	 17	48.3	10.4	 20
260	 17	54.3	7.5	 20
261	 17	49.3	9.9	 16
262	 17	111.0	17.6	 25
263	 17	48.0	10.5	 25
264	 17	53.5	8.5	 20
265	 17	45.0	8.9	 25
266	 17	70.0	8.1	 20
267	 17	44.0	8.5	 25
268	 17	42.0	6.7	 25
269	 17	46.0	9.3	 20
270	 17	41.0	7.9	 25
271	 17	62.0	11.2	 25
272	 17	42.3	7.7	 20
273	 17	39.0	7.2	 25
274	 17	46.0	9.0	 25
275	 17	39.0	6.8	 16
276	 17	41.3	6.4	 20
277	 17	38.0	6.2	 20
278	 17	41.5	7.4	 16
279	 17	38.8	7.3	 20
280	 17	44.3	10.4	 20
281	 17	47.3	7.6	 16
282	 17	46.0	9.5	 25
283	 17	52.0	8.5	 25
284	 17	64.0	10.3	 20
285	 17	43.0	5.6	 25
286	 17	42.0	5.8	 25
287	 17	42.0	5.4	 20
288	 17	47.0	9.2	 25
289	 17	198.0	19.6	 25
290	 17	73.0	12.9	 20
291	 17	57.0	10.0	 25
292	 17	47.5	7.3	 20
293	 17	57.0	8.3	 25
294	 17	162.0	20.6	 20
295	 17	78.3	13.9	 16
296	 17	367.8	26.1	 20
297	 17	200.0	21.5	 20
298	 17	1210.0	74.3	 16
299	 17	115.5	22.4	 20
300	 17	242.5	38.6	 20
301	 17	128.5	17.6	 20
302	 17	1142.0	82.4	 25
303	 17	85.0	16.8	 25
304	 17	81.3	13.8	 20
305	 17	46.0	7.8	 25
306	 17	151.0	21.7	 25
307	 17	97.3	12.4	 20
308	 17	63.0	12.8	 25
309	 17	226.0	42.6	 25
310	 17	395.5	43.2	 20
311	 17	164.0	20.1	 25
312	 17	534.0	48.7	 25
313	 17	69.5	10.0	 20
314	 17	69.5	17.1	 20
315	 17	247.5	17.9	 16
316	 17	165.3	17.3	 20
317	 17	97.3	12.6	 20
318	 17	71.8	10.4	 16
319	 17	61.0	8.5	 20
320	 17	66.0	10.3	 25
321	 17	112.3	15.5	 20
322	 17	1152.0	106.4	 25
323	 17	73.0	16.6	 25
324	 17	92.8	16.2	 20
325	 17	172.0	18.8	 25
326	 17	166.0	18.0	 25
327	 17	80.8	10.2	 20
328	 17	144.0	14.5	 25
329	 17	373.0	39.3	 25
330	 17	100.8	10.3	 20
331	 17	61.0	9.9	 25
332	 17	69.0	8.3	 25
333	 17	63.3	11.2	 16
334	 17	257.8	38.7	 20
335	 17	413.0	55.2	 20
336	 17	193.0	19.1	 16
337	 17	43.5	8.4	 20
338	 17	172.5	24.3	 20
339	 17	2629.3	111.0	 16
340	 17	878.0	70.2	 25
341	 17	98.3	17.9	 20
342	 17	2592.0	164.2	 25
343	 17	370.0	35.9	 25
344	 17	288.5	22.8	 20
345	 17	281.0	36.9	 25
346	 17	100.0	12.6	 25
347	 17	80.5	9.6	 20
348	 17	42.0	7.4	 25
349	 17	47.0	8.3	 25
350	 17	70.3	8.7	 20
351	 17	47.0	6.0	 25
352	 17	40.0	6.4	 25
353	 17	40.8	7.1	 16
354	 17	47.8	8.2	 20
355	 17	40.3	6.3	 20
356	 17	42.0	8.3	 16
357	 17	37.3	6.0	 20
358	 17	65.3	10.8	 20
359	 17	42.3	7.3	 20
360	 17	66.0	13.1	 25
361	 17	40.0	5.5	 25
362	 17	42.0	7.6	 20
363	 17	594.0	81.7	 25
364	 17	39.0	6.6	 20
365	 17	171.0	26.2	 25
366	 17	48.0	36.3	 25
367	 17	35.8	5.9	 20
368	 17	39.0	8.1	 25
369	 17	44.0	6.7	 25
370	 17	40.8	5.4	 20
371	 17	484.0	95.4	 25
372	 17	491.3	54.4	 20
373	 17	42.3	6.2	 16
374	 17	491.3	83.1	 20
375	 17	84.0	10.3	 20
376	 17	44.0	5.0	 16
377	 17	46.0	8.9	 20
378	 17	51.5	8.3	 20
379	 17	42.0	6.5	 20
380	 17	57.0	7.6	 25
381	 17	41.0	6.6	 25
382	 17	41.3	5.9	 20
383	 17	46.0	7.5	 25
384	 17	65.0	11.3	 25
385	 17	73.3	15.0	 20
386	 17	97.0	17.9	 25
387	 17	98.0	14.1	 25
388	 17	267.5	16.5	 20
389	 17	153.0	22.6	 25
390	 17	103.5	15.3	 20
391	 17	150.0	21.2	 20
392	 17	308.5	35.8	 20
393	 17	40.0	7.6	 16
394	 17	67.5	10.6	 20
395	 17	59.3	10.9	 20
396	 17	41.0	6.8	 16
397	 17	42.3	9.1	 20
398	 17	47.0	8.2	 25
399	 17	65.5	9.9	 20
400	 17	101.0	10.3	 25
401	 17	47.0	8.2	 25
402	 17	45.3	8.1	 20
403	 17	45.0	7.4	 25
404	 17	59.0	9.4	 25
405	 17	74.3	9.5	 20
406	 17	201.0	20.0	 25
407	 17	95.0	13.9	 25
408	 17	101.3	14.4	 20
409	 17	122.0	15.9	 25
410	 17	53.0	8.4	 25
411	 17	56.3	11.0	 16
412	 17	269.8	26.5	 20
413	 17	46.3	6.3	 16
414	 17	47.3	8.6	 20
415	 17	36.3	6.0	 20
416	 17	188.8	11.7	 16
417	 17	163.0	24.1	 25
418	 17	43.0	6.9	 25
419	 17	40.0	8.2	 20
420	 17	38.0	7.0	 25
421	 17	39.0	5.7	 25
422	 17	45.3	8.3	 20
423	 17	37.0	6.3	 25
424	 17	42.0	6.6	 25
425	 17	79.0	14.1	 20
426	 17	41.0	6.2	 25
427	 17	40.0	6.7	 25
428	 17	56.5	8.2	 20
429	 17	40.0	7.9	 25
430	 17	42.0	7.9	 20
431	 17	53.3	6.6	 16
432	 17	43.0	5.4	 20
433	 17	38.0	6.4	 20
434	 17	49.8	8.1	 16
435	 17	50.3	8.7	 20
436	 17	53.3	10.7	 20
437	 17	40.8	7.1	 20
438	 17	129.0	20.9	 25
439	 17	44.3	6.5	 20
440	 17	41.0	7.4	 25
441	 17	40.0	6.4	 25
442	 17	47.0	8.8	 20
443	 17	49.0	7.5	 25
444	 17	56.0	6.4	 25
445	 17	69.8	11.6	 20
446	 17	75.0	15.7	 25
447	 17	70.0	10.7	 25
448	 17	46.0	8.4	 20
449	 17	46.0	8.9	 25
450	 17	593.8	107.0	 20
451	 17	45.3	8.3	 16
452	 17	59.0	8.3	 20
453	 17	49.8	9.8	 20
454	 17	75.5	11.5	 16
455	 17	130.8	16.0	 20
456	 17	132.0	20.3	 25
457	 17	58.0	7.5	 20
458	 17	55.0	8.1	 25
459	 17	67.0	8.3	 25
460	 17	44.0	8.1	 20
461	 17	41.0	7.1	 25
462	 17	105.3	16.6	 20
463	 17	49.0	8.1	 25
464	 17	115.0	12.9	 25
465	 17	66.3	9.4	 20
466	 17	51.0	8.4	 25
467	 17	56.0	7.1	 25
468	 17	41.3	6.2	 20
469	 17	48.5	7.7	 20
470	 17	72.3	12.9	 20
471	 17	79.5	9.3	 16
472	 17	104.5	13.9	 20
473	 17	98.5	8.8	 20
474	 17	186.0	22.5	 16
475	 17	124.8	20.8	 20
476	 17	84.0	12.4	 25
477	 17	207.5	21.4	 20
478	 17	61.0	11.9	 25
479	 17	168.0	23.5	 25
480	 17	348.3	45.8	 20
481	 17	72.0	9.7	 25
482	 17	155.0	19.2	 25
483	 17	237.0	32.7	 20
484	 17	44.0	7.4	 25
485	 17	39.0	5.2	 25
486	 17	42.0	7.0	 20
487	 17	42.0	8.3	 25
488	 17	45.3	6.9	 16
489	 17	41.8	7.2	 20
490	 17	39.8	8.9	 20
491	 17	41.3	6.0	 16
492	 17	46.3	7.4	 20
493	 17	48.0	6.4	 20
494	 17	58.0	9.2	 16
495	 17	81.0	12.9	 25
496	 17	111.0	12.5	 25
497	 17	196.5	15.1	 20
498	 17	157.0	18.0	 25
499	 17	92.0	11.4	 25
500	 17	213.8	19.8	 20
501	 17	53.0	9.4	 25
502	 17	171.0	21.3	 25
503	 17	55.3	8.4	 20
504	 17	437.0	37.2	 25
505	 17	415.0	48.2	 25
506	 17	289.3	22.9	 20
507	 17	208.0	23.2	 25
508	 17	152.3	17.3	 20
509	 17	113.5	13.8	 16
510	 17	802.3	81.7	 20
511	 17	1073.8	71.2	 16
512	 17	143.3	25.0	 20
513	 17	50.3	8.0	 20
514	 17	100.5	11.0	 20
515	 17	122.0	13.9	 25
516	 17	109.0	17.5	 25
517	 17	83.8	16.3	 20
518	 17	99.0	15.6	 25
519	 17	456.0	38.8	 25
520	 17	1076.3	69.6	 20
521	 17	107.0	17.5	 25
522	 17	63.0	9.6	 25
523	 17	67.5	11.8	 20
524	 17	58.0	8.3	 25
525	 17	65.0	12.3	 25
526	 17	85.3	8.6	 20
527	 17	232.0	24.0	 20
528	 17	114.5	13.4	 20
529	 17	137.8	21.5	 16
530	 17	62.0	9.0	 20
531	 17	65.3	8.8	 20
532	 17	87.0	13.8	 16
533	 17	41.3	6.7	 20
534	 17	37.0	6.9	 25
535	 17	47.0	9.0	 20
536	 17	49.0	8.6	 25
537	 17	42.3	6.2	 20
538	 17	39.0	6.5	 25
539	 17	40.0	7.6	 25
540	 17	45.8	11.0	 20
541	 17	74.0	10.0	 25
542	 17	37.0	4.5	 25
543	 17	38.5	8.2	 20
544	 17	311.0	37.0	 25
545	 17	55.0	9.7	 25
546	 17	49.0	8.7	 20
547	 17	39.8	7.2	 20
548	 17	39.3	6.0	 20
549	 17	36.0	5.7	 16
550	 17	41.5	8.2	 20
551	 17	48.3	7.9	 20
552	 17	50.8	9.2	 16
553	 17	46.0	8.1	 25
554	 17	60.0	7.8	 25
555	 17	80.3	10.4	 20
556	 17	111.0	15.4	 25
557	 17	62.0	9.8	 25
558	 17	42.3	6.5	 20
559	 17	85.0	14.2	 25
560	 17	96.0	15.3	 25
561	 17	425.5	29.0	 20
562	 17	54.0	12.8	 25
563	 17	562.8	63.3	 20
564	 17	96.0	21.9	 25
565	 17	109.0	18.8	 25
566	 17	813.0	45.0	 16
567	 17	57.0	9.0	 20
568	 17	89.0	15.9	 20
569	 17	39.5	8.3	 16
570	 17	149.3	18.9	 20
571	 17	49.8	8.5	 20
572	 17	176.5	15.3	 20
573	 17	120.0	14.3	 25
574	 17	277.0	31.2	 25
575	 17	97.5	13.9	 20
576	 17	54.0	11.0	 25
577	 17	87.0	11.8	 25
578	 17	52.8	10.3	 20
579	 17	50.0	6.9	 25
580	 17	56.0	9.5	 25
581	 17	42.0	7.8	 20
582	 17	618.0	41.9	 25
583	 17	329.0	57.0	 25
584	 17	80.0	11.3	 20
585	 17	46.8	6.7	 20
586	 17	40.0	8.0	 16
587	 17	56.0	7.6	 20
588	 17	124.8	18.3	 20
589	 17	39.0	7.6	 16
590	 17	64.3	8.2	 20
591	 17	42.5	7.9	 20
592	 17	45.3	9.6	 20
593	 17	41.0	6.0	 25
594	 17	91.0	9.6	 25
595	 17	49.3	7.4	 20
596	 17	102.0	15.1	 25
597	 17	47.0	8.0	 25
598	 17	54.5	10.1	 20
599	 17	197.0	25.5	 25
600	 17	302.0	31.0	 25
601	 17	290.3	30.4	 20
602	 17	45.0	8.2	 25
603	 17	40.0	8.8	 25
604	 17	41.0	8.5	 20
605	 17	116.3	9.5	 20
606	 17	112.8	21.1	 20
607	 17	42.3	8.8	 16
608	 17	46.0	8.0	 20
609	 17	133.3	14.7	 20
610	 17	60.0	7.2	 16
611	 17	81.0	10.4	 25
612	 17	269.5	22.8	 20
613	 17	52.0	9.6	 25
614	 17	43.0	10.1	 25
615	 17	43.3	6.4	 20
616	 17	45.0	19.2	 25
617	 17	47.0	5.2	 25
618	 17	43.5	8.3	 20
619	 17	103.0	15.6	 25
620	 17	171.0	46.3	 25
621	 17	1821.0	81.1	 20
622	 17	874.0	69.6	 25
623	 17	447.0	40.1	 25
624	 17	372.8	23.0	 16
625	 17	58.0	10.6	 20
626	 17	57.5	9.8	 20
627	 17	76.5	10.9	 16
628	 17	49.0	6.6	 20
629	 17	49.3	10.2	 20
630	 17	64.3	11.4	 16
631	 17	124.0	22.3	 25
632	 17	45.0	7.2	 25
633	 17	38.5	8.0	 20
634	 17	46.0	7.1	 25
635	 17	43.0	7.7	 20
636	 17	719.0	103.2	 25
637	 17	653.0	117.9	 25
638	 17	48.0	10.4	 20
639	 17	45.0	6.5	 25
  0	 18	1608.0	519.5	 25
  1	 18	39.3	6.5	 20
  2	 18	51.0	10.3	 25
  3	 18	49.0	9.3	 25
  4	 18	52.3	10.7	 20
  5	 18	35.0	7.2	 25
  6	 18	35.0	6.2	 25
  7	 18	41.3	5.6	 20
  8	 18	42.0	8.1	 25
  9	 18	41.0	8.0	 25
 10	 18	43.5	7.6	 16
 11	 18	40.0	8.9	 20
 12	 18	40.0	7.3	 20
 13	 18	40.5	6.8	 16
 14	 18	39.0	6.0	 20
 15	 18	59.3	8.3	 16
 16	 18	83.8	8.2	 20
 17	 18	108.0	15.6	 25
 18	 18	162.8	35.0	 20
 19	 18	66.0	8.2	 25
 20	 18	125.0	20.5	 25
 21	 18	141.0	18.1	 20
 22	 18	45.0	6.2	 25
 23	 18	142.0	16.7	 25
 24	 18	42.3	7.5	 20
 25	 18	42.0	7.5	 25
 26	 18	45.0	8.3	 25
 27	 18	49.0	7.2	 20
 28	 18	39.0	8.6	 25
 29	 18	43.3	5.2	 20
 30	 18	37.5	6.9	 16
 31	 18	41.5	6.4	 20
 32	 18	38.0	6.7	 20
 33	 18	43.8	9.8	 16
 34	 18	45.3	7.1	 20
 35	 18	48.0	8.3	 20
 36	 18	47.0	7.9	 20
 37	 18	39.0	8.6	 25
 38	 18	39.0	6.9	 25
 39	 18	40.0	8.3	 20
 40	 18	42.0	9.1	 25
 41	 18	38.3	11.5	 20
 42	 18	42.0	6.7	 25
 43	 18	45.0	7.4	 25
 44	 18	67.0	9.1	 20
 45	 18	36.0	5.8	 25
 46	 18	36.0	6.6	 25
 47	 18	42.5	6.9	 20
 48	 18	36.0	4.6	 25
 49	 18	39.3	7.3	 20
 50	 18	34.0	7.3	 16
 51	 18	35.3	5.3	 20
 52	 18	37.5	8.6	 20
 53	 18	51.3	8.3	 16
 54	 18	42.5	7.1	 20
 55	 18	40.0	6.2	 25
 56	 18	39.3	7.3	 20
 57	 18	36.0	6.5	 25
 58	 18	35.0	6.4	 25
 59	 18	43.0	7.3	 20
 60	 18	37.0	7.1	 25
 61	 18	46.0	9.2	 25
 62	 18	85.3	11.0	 20
 63	 18	37.0	6.7	 25
 64	 18	41.3	8.7	 20
 65	 18	39.0	6.0	 25
 66	 18	40.0	8.3	 25
 67	 18	66.0	11.4	 20
 68	 18	42.5	7.0	 20
 69	 18	39.0	7.1	 20
 70	 18	41.3	8.2	 16
 71	 18	36.8	6.5	 20
 72	 18	41.5	8.4	 20
 73	 18	41.3	7.3	 16
 74	 18	48.0	8.9	 20
 75	 18	49.0	8.8	 25
 76	 18	42.5	9.0	 20
 77	 18	57.0	8.7	 25
 78	 18	52.0	9.1	 25
 79	 18	44.3	8.0	 20
 80	 18	47.0	7.1	 25
 81	 18	38.0	5.8	 25
 82	 18	39.0	6.6	 20
 83	 18	70.0	11.1	 25
 84	 18	77.0	10.4	 25
 85	 18	50.5	8.7	 20
 86	 18	45.0	8.5	 25
 87	 18	44.0	8.6	 25
 88	 18	37.0	5.3	 16
 89	 18	73.3	11.1	 20
 90	 18	205.5	34.1	 16
 91	 18	346.0	29.9	 20
 92	 18	264.5	21.1	 20
 93	 18	121.8	20.5	 16
 94	 18	346.0	243.8	 25
 95	 18	141.0	77.9	 25
 96	 18	62.0	19.7	 20
 97	 18	44.0	5.6	 25
 98	 18	74.0	12.9	 25
 99	 18	38.3	7.5	 20
100	 18	44.0	6.7	 25
101	 18	40.0	6.5	 25
102	 18	57.0	10.9	 20
103	 18	98.0	14.4	 25
104	 18	62.0	7.0	 25
105	 18	71.0	11.5	 20
106	 18	66.0	12.1	 25
107	 18	115.3	14.0	 20
108	 18	179.5	26.2	 16
109	 18	70.3	9.4	 20
110	 18	179.3	21.8	 20
111	 18	75.5	8.9	 16
112	 18	46.0	7.7	 20
113	 18	43.0	6.7	 20
114	 18	44.0	7.3	 20
115	 18	41.0	6.6	 25
116	 18	39.3	5.1	 20
117	 18	40.0	9.8	 25
118	 18	54.0	8.4	 25
119	 18	107.5	15.5	 20
120	 18	478.0	112.3	 25
121	 18	119.0	27.1	 25
122	 18	71.3	14.6	 20
123	 18	41.0	7.0	 25
124	 18	42.0	8.6	 25
125	 18	41.3	8.4	 20
126	 18	47.3	7.2	 20
127	 18	40.0	6.2	 20
128	 18	38.5	5.5	 16
129	 18	41.0	9.4	 20
130	 18	51.3	10.9	 20
131	 18	39.8	6.0	 16
132	 18	55.3	8.0	 20
133	 18	44.0	8.4	 25
134	 18	37.3	6.7	 20
135	 18	47.0	6.4	 25
136	 18	65.0	10.5	 25
137	 18	38.0	6.3	 20
138	 18	44.0	8.4	 25
139	 18	48.3	10.0	 20
140	 18	152.0	20.5	 25
141	 18	856.0	93.1	 25
142	 18	219.0	23.8	 20
143	 18	585.0	80.1	 25
144	 18	44.0	7.5	 25
145	 18	43.5	6.6	 20
146	 18	42.5	6.8	 20
147	 18	37.0	6.1	 20
148	 18	44.8	8.4	 16
149	 18	40.5	8.0	 20
150	 18	45.0	7.8	 20
151	 18	37.0	6.2	 16
152	 18	41.0	6.5	 25
153	 18	36.0	7.7	 25
154	 18	48.0	8.1	 20
155	 18	46.0	9.3	 25
156	 18	66.0	9.5	 25
157	 18	66.0	10.2	 20
158	 18	78.0	17.7	 25
159	 18	164.0	17.3	 25
160	 18	200.3	20.2	 20
161	 18	310.0	35.3	 25
162	 18	157.0	21.3	 25
163	 18	105.3	11.0	 20
164	 18	140.0	20.7	 25
165	 18	161.3	18.0	 16
166	 18	118.0	21.3	 20
167	 18	58.5	9.7	 20
168	 18	53.3	7.8	 16
169	 18	47.3	7.6	 20
170	 18	41.3	7.8	 20
171	 18	36.3	7.7	 16
172	 18	39.0	7.5	 25
173	 18	40.0	6.2	 25
174	 18	40.3	7.8	 20
175	 18	43.0	8.0	 25
176	 18	40.0	6.2	 25
177	 18	55.5	10.3	 20
178	 18	41.0	7.4	 25
179	 18	39.0	6.5	 25
180	 18	44.5	8.8	 20
181	 18	40.0	6.7	 25
182	 18	42.0	7.0	 25
183	 18	40.3	6.0	 20
184	 18	45.0	7.4	 25
185	 18	42.5	9.3	 20
186	 18	59.3	10.3	 16
187	 18	149.8	55.0	 20
188	 18	196.8	15.6	 16
189	 18	50.3	8.3	 20
190	 18	36.3	7.7	 20
191	 18	51.0	10.1	 20
192	 18	40.0	6.4	 25
193	 18	46.0	9.3	 25
194	 18	52.3	11.2	 20
195	 18	55.0	9.7	 25
196	 18	64.0	9.2	 25
197	 18	182.8	25.1	 20
198	 18	54.0	9.5	 25
199	 18	37.0	6.7	 25
200	 18	40.8	6.2	 20
201	 18	36.0	7.1	 25
202	 18	54.0	10.8	 25
203	 18	54.3	7.4	 20
204	 18	33.3	7.7	 20
205	 18	41.3	7.9	 20
206	 18	38.0	6.8	 16
207	 18	37.0	5.7	 20
208	 18	33.5	6.1	 20
209	 18	44.0	8.5	 16
210	 18	88.0	14.4	 25
211	 18	40.0	6.2	 25
212	 18	41.3	7.8	 20
213	 18	46.0	7.2	 25
214	 18	39.3	6.7	 20
215	 18	38.0	7.3	 25
216	 18	38.0	6.2	 25
217	 18	44.5	7.2	 20
218	 18	38.0	6.1	 25
219	 18	41.0	6.5	 25
220	 18	38.8	6.7	 20
221	 18	39.0	6.8	 25
222	 18	40.0	7.0	 25
223	 18	38.8	7.3	 16
224	 18	56.3	13.8	 20
225	 18	46.0	7.8	 20
226	 18	49.0	8.4	 16
227	 18	42.0	8.5	 20
228	 18	51.3	11.3	 20
229	 18	60.5	11.3	 16
230	 18	73.0	12.2	 25
231	 18	56.0	9.8	 25
232	 18	39.3	6.9	 20
233	 18	44.0	8.3	 25
234	 18	51.0	7.9	 25
235	 18	41.5	13.7	 20
236	 18	59.0	10.3	 25
237	 18	53.8	9.7	 20
238	 18	77.0	12.4	 25
239	 18	57.0	8.3	 25
240	 18	80.3	12.0	 20
241	 18	93.0	13.7	 25
242	 18	236.0	43.3	 25
243	 18	199.3	26.7	 16
244	 18	52.0	6.8	 20
245	 18	41.3	7.3	 20
246	 18	54.3	9.2	 16
247	 18	59.3	8.0	 20
248	 18	49.5	6.8	 20
249	 18	56.0	12.6	 20
250	 18	38.0	6.6	 25
251	 18	58.0	9.4	 25
252	 18	41.3	7.8	 20
253	 18	49.0	7.5	 25
254	 18	46.0	9.1	 25
255	 18	49.3	8.9	 20
256	 18	41.0	5.7	 25
257	 18	43.0	6.3	 25
258	 18	52.3	9.6	 20
259	 18	51.0	8.1	 25
260	 18	50.0	8.4	 25
261	 18	118.0	14.8	 20
262	 18	162.3	15.4	 20
263	 18	38.3	5.7	 16
264	 18	44.3	6.1	 20
265	 18	49.3	6.1	 20
266	 18	88.0	16.3	 16
267	 18	46.5	8.0	 20
268	 18	42.3	7.5	 20
269	 18	43.3	8.9	 20
270	 18	41.0	7.3	 25
271	 18	85.0	25.9	 25
272	 18	49.0	7.2	 20
273	 18	39.0	7.1	 25
274	 18	37.0	8.2	 25
275	 18	38.0	6.3	 20
276	 18	42.0	7.9	 25
277	 18	41.0	6.5	 25
278	 18	39.3	6.1	 20
279	 18	46.0	8.0	 25
280	 18	42.0	7.5	 25
281	 18	42.3	6.0	 20
282	 18	44.3	6.8	 20
283	 18	42.5	8.1	 20
284	 18	38.0	6.5	 16
285	 18	43.5	6.5	 20
286	 18	44.0	6.2	 16
287	 18	48.0	7.7	 20
288	 18	49.0	8.2	 25
289	 18	77.3	12.3	 20
290	 18	55.0	8.1	 25
291	 18	49.0	9.1	 25
292	 18	54.5	9.8	 20
293	 18	47.0	7.6	 25
294	 18	104.0	16.2	 25
295	 18	95.0	9.6	 20
296	 18	724.0	64.0	 25
297	 18	189.0	23.2	 25
298	 18	317.5	24.6	 20
299	 18	177.0	18.9	 25
300	 18	85.0	14.8	 25
301	 18	86.5	11.3	 16
302	 18	328.5	25.1	 20
303	 18	50.3	7.0	 20
304	 18	50.0	26.9	 16
305	 18	40.5	9.7	 20
306	 18	55.3	9.8	 20
307	 18	75.0	10.0	 20
308	 18	42.0	7.7	 25
309	 18	246.0	48.1	 25
310	 18	390.5	54.0	 20
311	 18	134.0	18.5	 25
312	 18	94.0	13.9	 20
313	 18	162.0	26.0	 25
314	 18	103.0	17.2	 25
315	 18	137.0	19.0	 20
316	 18	133.0	16.5	 25
317	 18	91.0	13.7	 25
318	 18	155.3	13.0	 20
319	 18	59.0	9.2	 25
320	 18	68.0	11.9	 20
321	 18	50.0	7.9	 16
322	 18	259.0	42.3	 20
323	 18	566.3	37.7	 20
324	 18	220.5	15.5	 16
325	 18	211.8	29.0	 20
326	 18	99.5	15.5	 20
327	 18	73.5	13.4	 20
328	 18	268.0	36.2	 25
329	 18	834.0	102.9	 25
330	 18	97.5	12.5	 20
331	 18	49.0	7.9	 25
332	 18	47.0	8.5	 25
333	 18	48.3	7.2	 20
334	 18	107.0	12.1	 25
335	 18	114.8	14.6	 20
336	 18	94.0	11.7	 25
337	 18	43.0	8.6	 25
338	 18	67.3	15.4	 20
339	 18	1564.0	210.8	 25
340	 18	529.5	81.4	 20
341	 18	69.0	10.4	 16
342	 18	1494.0	171.9	 20
343	 18	211.0	21.5	 20
344	 18	111.0	13.2	 16
345	 18	112.0	15.0	 20
346	 18	193.0	318.2	 25
347	 18	50.5	27.2	 20
348	 18	43.0	7.7	 25
349	 18	52.0	7.4	 25
350	 18	78.5	11.9	 20
351	 18	40.0	5.8	 25
352	 18	41.0	6.1	 25
353	 18	41.0	7.2	 20
354	 18	41.0	6.2	 25
355	 18	39.0	5.7	 25
356	 18	39.5	7.4	 20
357	 18	43.0	7.2	 25
358	 18	46.0	10.4	 25
359	 18	37.0	4.6	 16
360	 18	43.5	9.0	 20
361	 18	44.0	5.1	 16
362	 18	43.5	5.8	 20
363	 18	143.8	30.6	 20
364	 18	36.3	3.9	 16
365	 18	104.3	16.7	 20
366	 18	58.0	10.1	 25
367	 18	38.3	5.4	 20
368	 18	38.0	7.3	 25
369	 18	38.0	6.0	 25
370	 18	39.8	6.9	 20
371	 18	137.0	28.0	 25
372	 18	145.0	24.3	 25
373	 18	43.3	7.9	 20
374	 18	61.0	9.7	 25
375	 18	61.0	9.5	 25
376	 18	49.3	11.1	 20
377	 18	43.0	6.1	 25
378	 18	58.0	9.3	 25
379	 18	39.5	6.8	 16
380	 18	45.3	6.6	 20
381	 18	38.3	6.8	 20
382	 18	41.5	7.2	 16
383	 18	38.3	6.2	 20
384	 18	61.3	12.8	 16
385	 18	63.0	9.4	 25
386	 18	77.0	11.9	 25
387	 18	58.5	8.5	 20
388	 18	142.0	32.0	 25
389	 18	61.0	13.0	 25
390	 18	60.0	14.3	 20
391	 18	109.0	15.0	 25
392	 18	170.0	20.6	 25
393	 18	42.5	8.0	 20
394	 18	72.0	12.6	 25
395	 18	69.0	24.4	 25
396	 18	38.3	7.0	 20
397	 18	47.0	7.1	 25
398	 18	50.0	7.4	 20
399	 18	59.3	9.8	 16
400	 18	90.8	13.3	 20
401	 18	48.5	11.3	 20
402	 18	47.3	7.3	 16
403	 18	40.3	6.2	 20
404	 18	57.0	9.4	 25
405	 18	55.3	8.5	 20
406	 18	342.0	48.5	 25
407	 18	109.0	12.6	 25
408	 18	169.3	19.6	 20
409	 18	129.0	17.5	 25
410	 18	65.0	8.5	 20
411	 18	57.0	11.0	 25
412	 18	254.0	28.3	 25
413	 18	47.0	7.9	 20
414	 18	43.0	7.7	 25
415	 18	42.0	7.4	 25
416	 18	133.0	14.0	 20
417	 18	80.0	11.6	 20
418	 18	39.3	6.5	 20
419	 18	40.8	7.1	 16
420	 18	41.3	7.0	 20
421	 18	38.5	7.0	 20
422	 18	39.5	7.3	 16
423	 18	39.3	6.4	 20
424	 18	41.0	8.9	 25
425	 18	104.5	14.1	 20
426	 18	41.0	6.2	 25
427	 18	37.0	6.8	 25
428	 18	45.8	6.4	 20
429	 18	41.0	6.9	 25
430	 18	39.0	6.6	 25
431	 18	44.3	8.9	 20
432	 18	40.0	6.8	 25
433	 18	45.0	6.7	 25
434	 18	48.0	7.8	 20
435	 18	48.0	8.2	 25
436	 18	58.0	7.0	 20
437	 18	45.5	6.5	 20
438	 18	51.3	8.9	 20
439	 18	44.3	9.9	 16
440	 18	44.0	6.3	 20
441	 18	42.3	7.1	 20
442	 18	47.5	6.6	 16
443	 18	48.0	7.6	 25
444	 18	63.0	9.7	 25
445	 18	48.5	7.4	 20
446	 18	164.0	25.2	 25
447	 18	89.0	17.2	 25
448	 18	44.3	6.3	 20
449	 18	43.0	5.8	 25
450	 18	52.0	11.1	 25
451	 18	37.5	6.2	 20
452	 18	48.0	7.8	 25
453	 18	41.0	7.2	 25
454	 18	43.0	3.7	 20
455	 18	85.0	12.4	 25
456	 18	55.0	8.0	 20
457	 18	48.5	7.0	 16
458	 18	63.3	8.3	 20
459	 18	84.0	10.5	 16
460	 18	53.5	8.1	 20
461	 18	45.5	6.7	 20
462	 18	359.5	39.5	 16
463	 18	56.0	9.9	 25
464	 18	184.0	23.9	 25
465	 18	116.5	12.3	 20
466	 18	48.0	7.9	 25
467	 18	65.0	10.3	 25
468	 18	41.0	8.9	 20
469	 18	63.0	8.8	 25
470	 18	85.0	11.2	 25
471	 18	51.3	8.0	 20
472	 18	66.0	7.7	 25
473	 18	58.0	6.3	 25
474	 18	117.0	15.0	 20
475	 18	77.0	11.6	 25
476	 18	69.5	8.2	 20
477	 18	92.3	11.2	 16
478	 18	50.5	7.5	 20
479	 18	71.5	10.1	 20
480	 18	80.3	12.7	 16
481	 18	62.0	8.7	 20
482	 18	77.0	14.5	 25
483	 18	1248.8	232.5	 20
484	 18	44.0	8.0	 25
485	 18	40.0	5.7	 20
486	 18	40.0	6.5	 25
487	 18	40.0	8.0	 25
488	 18	41.3	5.9	 20
489	 18	38.0	5.7	 25
490	 18	41.0	7.9	 25
491	 18	41.3	7.8	 20
492	 18	37.0	5.4	 25
493	 18	44.0	7.8	 25
494	 18	65.5	10.6	 20
495	 18	42.3	6.5	 20
496	 18	64.8	9.9	 20
497	 18	96.5	11.2	 16
498	 18	66.3	11.3	 20
499	 18	47.3	6.8	 20
500	 18	85.3	14.0	 16
501	 18	64.0	7.9	 25
502	 18	121.0	23.4	 25
503	 18	43.5	9.6	 20
504	 18	206.0	22.6	 25
505	 18	150.0	17.2	 25
506	 18	78.3	12.5	 20
507	 18	101.0	13.3	 25
508	 18	77.0	11.6	 20
509	 18	74.0	9.5	 25
510	 18	215.0	21.9	 25
511	 18	317.5	26.7	 20
512	 18	87.0	16.0	 25
513	 18	43.0	7.3	 25
514	 18	77.8	11.4	 16
515	 18	95.8	15.2	 20
516	 18	79.0	11.5	 20
517	 18	71.8	12.5	 16
518	 18	64.0	9.1	 20
519	 18	218.3	23.1	 20
520	 18	284.3	24.8	 16
521	 18	89.0	17.8	 25
522	 18	54.0	10.5	 25
523	 18	71.5	14.1	 20
524	 18	60.0	10.2	 25
525	 18	64.0	10.5	 25
526	 18	60.3	7.3	 20
527	 18	206.0	23.6	 25
528	 18	55.0	6.7	 25
529	 18	50.0	9.0	 20
530	 18	97.0	20.0	 25
531	 18	97.0	15.3	 25
532	 18	48.3	7.4	 20
533	 18	41.0	7.2	 25
534	 18	42.0	9.4	 16
535	 18	49.3	7.2	 20
536	 18	41.0	8.7	 20
537	 18	42.0	10.3	 16
538	 18	42.3	6.3	 20
539	 18	43.3	7.3	 20
540	 18	56.3	7.1	 20
541	 18	158.0	20.0	 25
542	 18	49.0	7.4	 25
543	 18	40.5	6.5	 20
544	 18	76.0	16.6	 25
545	 18	43.0	6.8	 25
546	 18	41.0	5.5	 20
547	 18	39.0	7.0	 25
548	 18	40.0	6.7	 25
549	 18	40.5	7.3	 20
550	 18	38.0	8.2	 25
551	 18	48.0	9.6	 25
552	 18	51.3	9.6	 20
553	 18	36.5	6.2	 20
554	 18	56.8	11.9	 20
555	 18	91.8	11.8	 16
556	 18	236.3	24.7	 20
557	 18	56.5	11.0	 16
558	 18	51.5	15.6	 20
559	 18	59.0	9.6	 20
560	 18	81.3	14.9	 20
561	 18	443.0	30.3	 25
562	 18	70.0	14.4	 25
563	 18	1049.0	96.3	 20
564	 18	162.0	50.6	 25
565	 18	160.0	18.8	 25
566	 18	512.8	35.2	 20
567	 18	55.0	8.8	 25
568	 18	117.0	11.8	 25
569	 18	40.3	7.0	 20
570	 18	81.0	13.6	 25
571	 18	49.0	9.3	 25
572	 18	141.5	15.4	 16
573	 18	228.5	24.5	 20
574	 18	544.5	70.2	 20
575	 18	66.5	12.5	 16
576	 18	73.8	11.5	 20
577	 18	74.3	11.2	 20
578	 18	41.3	5.9	 16
579	 18	54.0	6.9	 25
580	 18	44.0	8.0	 25
581	 18	47.0	6.9	 20
582	 18	645.0	58.6	 25
583	 18	391.5	34.9	 20
584	 18	143.0	20.6	 25
585	 18	42.0	8.1	 25
586	 18	41.5	6.3	 20
587	 18	55.0	8.3	 25
588	 18	68.0	10.3	 25
589	 18	41.0	5.1	 20
590	 18	106.0	13.5	 25
591	 18	43.0	6.5	 25
592	 18	41.3	7.5	 16
593	 18	40.0	6.6	 20
594	 18	50.0	9.9	 20
595	 18	45.3	8.0	 16
596	 18	75.0	11.9	 20
597	 18	43.5	9.3	 20
598	 18	61.0	6.0	 20
599	 18	125.0	14.2	 25
600	 18	176.0	18.8	 25
601	 18	142.8	16.0	 20
602	 18	43.0	6.7	 25
603	 18	44.0	7.6	 25
604	 18	43.5	9.0	 20
605	 18	47.0	5.7	 25
606	 18	95.3	15.9	 20
607	 18	52.0	8.4	 25
608	 18	40.0	5.2	 25
609	 18	46.3	7.8	 20
610	 18	66.0	8.4	 25
611	 18	127.5	14.4	 20
612	 18	118.3	11.8	 16
613	 18	51.3	9.7	 20
614	 18	36.5	4.7	 20
615	 18	38.3	9.1	 16
616	 18	36.8	6.8	 20
617	 18	44.0	6.7	 20
618	 18	42.0	5.0	 20
619	 18	51.0	8.3	 25
620	 18	236.0	39.5	 25
621	 18	1317.5	102.0	 20
622	 18	682.0	93.1	 25
623	 18	91.0	10.7	 25
624	 18	177.0	11.7	 20
625	 18	45.0	8.0	 25
626	 18	45.0	7.6	 25
627	 18	101.3	15.8	 20
628	 18	45.0	8.7	 25
629	 18	47.0	6.9	 25
630	 18	39.5	5.2	 20
631	 18	54.3	8.0	 20
632	 18	38.8	6.5	 16
633	 18	39.0	7.7	 20
634	 18	41.0	7.6	 20
635	 18	37.3	5.6	 16
636	 18	94.5	19.8	 20
637	 18	52.0	9.6	 25
638	 18	39.3	6.4	 20
639	 18	1715.0	249.7	 25
  0	 19	42.0	7.1	 20
  1	 19	206.8	21.0	 16
  2	 19	46.3	8.5	 20
  3	 19	44.8	7.6	 20
  4	 19	72.5	10.2	 20
  5	 19	41.0	6.0	 25
  6	 19	40.0	7.9	 25
  7	 19	35.3	7.1	 20
  8	 19	41.0	6.5	 25
  9	 19	55.0	9.6	 25
 10	 19	35.3	4.9	 20
 11	 19	46.0	8.4	 25
 12	 19	45.5	7.6	 20
 13	 19	499.0	80.6	 25
 14	 19	40.0	7.8	 25
 15	 19	38.0	7.8	 20
 16	 19	46.0	6.7	 25
 17	 19	50.0	11.0	 20
 18	 19	154.3	23.7	 16
 19	 19	42.3	8.2	 20
 20	 19	52.0	7.3	 20
 21	 19	206.0	16.7	 16
 22	 19	136.0	12.8	 20
 23	 19	110.0	16.3	 25
 24	 19	63.0	11.4	 20
 25	 19	84.0	62.4	 25
 26	 19	304.0	53.7	 25
 27	 19	64.3	8.0	 20
 28	 19	63.0	9.0	 25
 29	 19	59.0	10.5	 25
 30	 19	55.5	8.7	 20
 31	 19	38.0	6.5	 25
 32	 19	40.0	6.9	 25
 33	 19	127.5	20.2	 20
 34	 19	122.0	13.7	 25
 35	 19	222.0	35.0	 25
 36	 19	38.0	8.6	 16
 37	 19	37.3	5.7	 20
 38	 19	60.5	11.9	 16
 39	 19	36.3	6.5	 20
 40	 19	44.0	6.3	 20
 41	 19	38.0	6.8	 16
 42	 19	42.0	9.2	 25
 43	 19	42.0	6.7	 25
 44	 19	36.0	5.2	 20
 45	 19	59.0	7.8	 25
 46	 19	37.0	7.3	 25
 47	 19	50.8	11.2	 20
 48	 19	46.0	4.8	 25
 49	 19	51.0	7.3	 25
 50	 19	43.3	6.3	 20
 51	 19	39.0	7.8	 25
 52	 19	103.0	18.6	 25
 53	 19	41.5	7.7	 20
 54	 19	53.0	9.1	 25
 55	 19	38.5	8.0	 20
 56	 19	44.0	6.6	 16
 57	 19	38.5	5.7	 20
 58	 19	40.0	7.2	 20
 59	 19	89.3	11.0	 16
 60	 19	41.8	9.1	 20
 61	 19	53.0	10.0	 16
 62	 19	52.0	9.5	 25
 63	 19	43.0	6.7	 25
 64	 19	34.3	7.4	 20
 65	 19	46.0	7.0	 25
 66	 19	37.0	7.2	 25
 67	 19	40.3	10.0	 20
 68	 19	106.0	15.6	 25
 69	 19	69.0	10.2	 25
 70	 19	47.3	5.9	 20
 71	 19	106.0	16.3	 25
 72	 19	37.0	7.6	 25
 73	 19	37.0	4.8	 20
 74	 19	41.0	7.0	 25
 75	 19	263.3	55.7	 20
 76	 19	41.8	6.9	 16
 77	 19	44.5	7.7	 20
 78	 19	149.5	17.5	 20
 79	 19	164.3	16.6	 16
 80	 19	122.3	14.6	 20
 81	 19	98.0	17.5	 25
 82	 19	43.5	6.4	 20
 83	 19	93.0	12.2	 25
 84	 19	94.0	16.6	 25
 85	 19	48.0	7.0	 20
 86	 19	72.0	13.9	 25
 87	 19	56.0	9.8	 20
 88	 19	71.0	11.3	 25
 89	 19	119.0	21.7	 25
 90	 19	486.3	40.6	 20
 91	 19	404.0	32.9	 25
 92	 19	526.0	35.9	 25
 93	 19	381.5	22.3	 20
 94	 19	1155.8	95.4	 20
 95	 19	561.3	45.5	 20
 96	 19	127.0	16.6	 16
 97	 19	53.5	8.6	 20
 98	 19	45.8	10.6	 20
 99	 19	41.3	7.5	 16
100	 19	40.0	7.2	 20
101	 19	37.0	5.9	 25
102	 19	430.3	61.7	 20
103	 19	47.0	6.5	 25
104	 19	53.0	9.3	 25
105	 19	41.3	6.6	 20
106	 19	38.0	5.8	 25
107	 19	39.0	6.2	 25
108	 19	38.5	6.5	 20
109	 19	41.0	7.7	 25
110	 19	43.0	8.4	 20
111	 19	44.0	8.0	 25
112	 19	86.0	18.1	 25
113	 19	54.0	9.7	 20
114	 19	67.0	15.4	 20
115	 19	39.3	7.3	 20
116	 19	45.3	6.9	 16
117	 19	93.3	12.3	 20
118	 19	300.5	38.9	 20
119	 19	246.3	14.9	 16
120	 19	133.0	19.1	 25
121	 19	45.0	9.1	 25
122	 19	45.3	9.5	 20
123	 19	40.0	7.5	 25
124	 19	48.0	8.4	 25
125	 19	41.3	6.1	 20
126	 19	42.0	6.4	 25
127	 19	157.0	31.2	 25
128	 19	41.5	7.5	 20
129	 19	41.0	7.6	 25
130	 19	41.0	8.0	 25
131	 19	46.3	8.1	 20
132	 19	126.0	16.3	 25
133	 19	43.0	6.6	 20
134	 19	38.8	6.9	 16
135	 19	111.3	17.5	 20
136	 19	122.0	14.4	 16
137	 19	39.3	9.7	 20
138	 19	41.5	6.9	 20
139	 19	37.8	5.9	 20
140	 19	119.0	20.5	 25
141	 19	678.0	65.2	 25
142	 19	189.8	17.7	 20
143	 19	663.0	39.0	 25
144	 19	456.0	39.6	 25
145	 19	781.0	55.5	 20
146	 19	59.0	7.7	 25
147	 19	43.0	8.5	 25
148	 19	50.3	7.5	 20
149	 19	42.0	8.4	 25
150	 19	50.0	8.4	 25
151	 19	68.0	10.9	 20
152	 19	178.0	20.6	 20
153	 19	61.0	10.4	 20
154	 19	38.5	5.4	 16
155	 19	40.5	8.0	 20
156	 19	94.3	15.3	 20
157	 19	92.8	12.8	 16
158	 19	83.5	13.9	 20
159	 19	43.8	6.6	 20
160	 19	170.0	22.3	 25
161	 19	205.0	16.0	 25
162	 19	250.3	19.1	 20
163	 19	300.0	27.2	 25
164	 19	280.0	25.1	 25
165	 19	123.3	11.6	 20
166	 19	137.0	17.6	 25
167	 19	198.0	26.7	 25
168	 19	168.5	19.0	 20
169	 19	331.0	41.8	 25
170	 19	61.0	9.3	 25
171	 19	47.3	7.3	 20
172	 19	47.3	9.7	 20
173	 19	54.3	11.3	 20
174	 19	37.3	5.5	 16
175	 19	228.3	31.3	 20
176	 19	256.8	36.7	 20
177	 19	60.5	10.9	 16
178	 19	62.0	12.9	 25
179	 19	38.0	6.6	 25
180	 19	49.0	5.9	 20
181	 19	52.0	5.8	 25
182	 19	40.0	8.4	 25
183	 19	47.3	6.5	 20
184	 19	104.0	15.3	 25
185	 19	51.5	9.8	 20
186	 19	50.0	9.2	 25
187	 19	45.0	10.2	 25
188	 19	99.3	15.6	 20
189	 19	45.0	7.4	 25
190	 19	54.0	9.3	 25
191	 19	50.3	7.2	 16
192	 19	188.0	31.9	 20
193	 19	703.3	87.5	 20
194	 19	61.8	21.0	 16
195	 19	41.8	5.7	 20
196	 19	42.3	5.0	 20
197	 19	676.0	36.0	 16
198	 19	59.0	12.2	 25
199	 19	46.0	8.3	 25
200	 19	41.3	6.4	 20
201	 19	38.0	6.8	 25
202	 19	42.0	7.4	 25
203	 19	34.8	6.7	 20
204	 19	37.0	6.1	 25
205	 19	55.0	10.6	 25
206	 19	35.3	6.2	 20
207	 19	61.0	10.1	 25
208	 19	61.8	9.9	 20
209	 19	55.0	11.5	 25
210	 19	37.5	7.4	 20
211	 19	36.8	4.7	 16
212	 19	43.0	7.4	 20
213	 19	43.3	8.0	 20
214	 19	198.3	17.1	 16
215	 19	618.5	69.8	 20
216	 19	71.3	8.7	 20
217	 19	54.0	10.0	 20
218	 19	54.0	9.6	 25
219	 19	65.0	10.0	 25
220	 19	47.3	24.8	 20
221	 19	39.0	6.9	 25
222	 19	41.0	7.1	 25
223	 19	46.3	7.5	 20
224	 19	70.0	11.0	 25
225	 19	49.0	8.6	 25
226	 19	46.3	8.4	 20
227	 19	54.0	9.8	 25
228	 19	48.0	8.3	 25
229	 19	56.0	8.5	 20
230	 19	69.5	10.2	 20
231	 19	51.8	7.3	 20
232	 19	37.3	6.8	 16
233	 19	53.5	10.3	 20
234	 19	51.8	10.2	 16
235	 19	45.0	6.6	 20
236	 19	52.0	9.3	 25
237	 19	67.8	9.8	 20
238	 19	53.0	6.9	 25
239	 19	79.0	13.3	 25
240	 19	50.0	7.0	 20
241	 19	61.0	9.6	 25
242	 19	68.0	11.4	 25
243	 19	94.0	15.9	 20
244	 19	76.0	12.6	 25
245	 19	84.0	13.8	 25
246	 19	93.0	10.4	 20
247	 19	97.0	13.2	 25
248	 19	55.0	9.1	 25
249	 19	40.0	4.2	 16
250	 19	54.0	10.8	 20
251	 19	187.3	21.8	 20
252	 19	169.3	15.1	 16
253	 19	101.3	14.7	 20
254	 19	45.3	7.7	 20
255	 19	49.5	9.8	 16
256	 19	38.0	5.6	 25
257	 19	48.0	8.0	 25
258	 19	71.0	12.2	 20
259	 19	42.0	7.1	 25
260	 19	42.0	8.3	 20
261	 19	66.0	10.2	 25
262	 19	103.0	52.6	 25
263	 19	80.8	14.5	 20
264	 19	201.0	21.4	 25
265	 19	45.0	6.7	 25
266	 19	284.0	21.2	 20
267	 19	75.0	11.0	 25
268	 19	162.0	17.0	 25
269	 19	168.5	19.2	 16
270	 19	47.5	11.2	 20
271	 19	73.5	11.4	 20
272	 19	51.3	5.7	 16
273	 19	49.0	8.9	 20
274	 19	41.0	7.5	 20
275	 19	75.3	9.1	 20
276	 19	51.0	7.8	 25
277	 19	59.0	10.5	 25
278	 19	54.0	9.8	 20
279	 19	172.0	17.3	 25
280	 19	52.0	7.2	 25
281	 19	48.5	7.1	 20
282	 19	44.0	7.7	 25
283	 19	507.5	35.6	 20
284	 19	61.0	9.6	 25
285	 19	53.0	6.5	 25
286	 19	51.0	5.6	 20
287	 19	162.0	25.6	 25
288	 19	48.3	7.8	 20
289	 19	255.3	20.6	 16
290	 19	337.3	41.3	 20
291	 19	177.8	24.6	 20
292	 19	76.8	14.2	 16
293	 19	57.3	8.9	 20
294	 19	100.5	17.5	 20
295	 19	58.3	10.2	 20
296	 19	113.0	15.0	 25
297	 19	60.0	7.3	 25
298	 19	110.3	12.0	 20
299	 19	76.0	14.3	 25
300	 19	203.0	21.2	 25
301	 19	77.5	11.8	 20
302	 19	81.0	9.2	 25
303	 19	54.0	8.0	 25
304	 19	45.0	7.0	 20
305	 19	51.0	14.8	 25
306	 19	40.0	4.7	 25
307	 19	47.3	7.4	 16
308	 19	56.3	9.8	 20
309	 19	51.8	10.9	 16
310	 19	54.3	8.8	 20
311	 19	225.8	24.3	 20
312	 19	97.5	18.0	 16
313	 19	44.5	9.1	 20
314	 19	45.0	7.3	 25
315	 19	60.5	10.3	 20
316	 19	55.0	7.4	 25
317	 19	82.0	13.3	 25
318	 19	51.3	7.2	 20
319	 19	43.0	6.6	 25
320	 19	38.0	6.7	 25
321	 19	43.0	8.8	 20
322	 19	40.0	5.6	 25
323	 19	118.0	17.5	 25
324	 19	80.5	11.8	 20
325	 19	130.0	14.6	 25
326	 19	47.0	7.6	 25
327	 19	45.3	8.0	 16
328	 19	518.5	57.4	 20
329	 19	312.0	33.9	 20
330	 19	156.3	16.6	 16
331	 19	84.3	13.3	 20
332	 19	43.3	7.2	 16
333	 19	92.0	10.3	 25
334	 19	121.0	19.6	 25
335	 19	51.0	7.0	 20
336	 19	74.0	10.7	 25
337	 19	46.0	6.6	 25
338	 19	46.3	5.5	 20
339	 19	42.0	7.1	 25
340	 19	77.0	14.1	 25
341	 19	40.3	4.3	 20
342	 19	44.0	5.4	 25
343	 19	50.0	9.3	 25
344	 19	46.3	7.0	 20
345	 19	260.0	52.8	 25
346	 19	1426.0	103.0	 20
347	 19	333.5	39.9	 16
348	 19	74.8	11.9	 20
349	 19	57.3	10.8	 20
350	 19	73.0	10.7	 16
351	 19	45.0	7.9	 20
352	 19	37.3	6.5	 20
353	 19	76.8	12.2	 20
354	 19	39.0	7.4	 25
355	 19	72.0	14.3	 25
356	 19	43.5	19.5	 20
357	 19	44.0	7.4	 25
358	 19	42.3	6.5	 20
359	 19	43.0	5.9	 25
360	 19	42.0	5.6	 25
361	 19	49.3	8.5	 20
362	 19	43.0	8.0	 25
363	 19	66.0	8.5	 25
364	 19	45.3	10.7	 20
365	 19	41.0	7.1	 25
366	 19	37.3	5.8	 20
367	 19	34.3	5.2	 16
368	 19	37.5	5.4	 20
369	 19	45.3	6.7	 20
370	 19	41.0	5.9	 16
371	 19	41.0	6.4	 20
372	 19	91.0	14.5	 25
373	 19	55.3	9.0	 20
374	 19	49.0	5.8	 25
375	 19	363.0	36.3	 25
376	 19	99.5	12.3	 20
377	 19	41.0	7.9	 25
378	 19	42.0	6.9	 25
379	 19	61.5	8.3	 20
380	 19	71.0	12.0	 25
381	 19	43.5	6.9	 20
382	 19	55.0	8.7	 25
383	 19	41.0	8.5	 25
384	 19	45.0	6.8	 20
385	 19	42.3	6.1	 20
386	 19	66.3	10.1	 20
387	 19	59.3	9.1	 16
388	 19	70.0	11.1	 20
389	 19	95.5	10.8	 20
390	 19	69.3	9.7	 16
391	 19	47.0	8.9	 20
392	 19	55.0	8.9	 25
393	 19	53.8	10.9	 20
394	 19	51.0	9.0	 25
395	 19	151.0	20.3	 25
396	 19	286.8	22.9	 20
397	 19	89.0	18.5	 25
398	 19	90.0	13.2	 25
399	 19	110.0	12.6	 20
400	 19	72.0	14.2	 25
401	 19	215.0	20.3	 25
402	 19	75.3	13.1	 20
403	 19	45.0	7.5	 25
404	 19	50.8	9.0	 20
405	 19	57.0	9.7	 16
406	 19	52.0	7.8	 20
407	 19	129.8	19.9	 16
408	 19	50.0	8.8	 20
409	 19	48.3	10.9	 20
410	 19	163.5	17.3	 16
411	 19	1032.0	122.4	 25
412	 19	229.0	24.4	 25
413	 19	285.5	36.4	 20
414	 19	53.0	6.4	 25
415	 19	40.0	6.3	 25
416	 19	37.0	6.0	 20
417	 19	59.0	9.6	 25
418	 19	57.0	9.3	 25
419	 19	53.3	8.4	 20
420	 19	42.0	7.7	 25
421	 19	37.0	7.0	 25
422	 19	43.5	9.7	 20
423	 19	38.0	6.3	 25
424	 19	44.5	7.6	 20
425	 19	72.5	10.7	 16
426	 19	199.0	24.2	 20
427	 19	39.8	7.3	 20
428	 19	38.0	7.2	 16
429	 19	47.5	7.6	 20
430	 19	42.5	6.4	 20
431	 19	150.0	22.9	 25
432	 19	103.0	23.4	 25
433	 19	358.5	40.5	 20
434	 19	46.0	7.6	 25
435	 19	45.0	7.8	 25
436	 19	50.3	6.9	 20
437	 19	39.0	7.1	 25
438	 19	47.0	6.4	 25
439	 19	42.3	8.7	 20
440	 19	45.0	9.8	 25
441	 19	37.0	8.2	 25
442	 19	40.5	8.3	 20
443	 19	47.3	5.8	 20
444	 19	49.5	8.9	 20
445	 19	57.5	8.1	 16
446	 19	370.3	39.5	 20
447	 19	55.0	11.0	 20
448	 19	58.3	9.7	 16
449	 19	57.5	8.1	 20
450	 19	67.0	12.3	 25
451	 19	40.3	5.8	 20
452	 19	42.0	8.1	 25
453	 19	35.0	5.5	 25
454	 19	36.3	7.1	 20
455	 19	43.0	7.2	 25
456	 19	49.0	9.4	 20
457	 19	37.0	6.0	 25
458	 19	37.0	7.0	 25
459	 19	38.0	6.8	 20
460	 19	43.0	8.5	 25
461	 19	205.0	19.8	 25
462	 19	93.3	12.3	 20
463	 19	1448.8	213.2	 20
464	 19	112.3	14.9	 20
465	 19	67.0	9.5	 16
466	 19	1379.5	187.2	 20
467	 19	77.0	11.4	 20
468	 19	76.0	12.9	 16
469	 19	85.0	12.7	 25
470	 19	116.0	13.8	 25
471	 19	150.0	12.3	 20
472	 19	60.0	10.5	 25
473	 19	100.0	17.0	 25
474	 19	47.3	7.5	 20
475	 19	42.0	6.1	 25
476	 19	70.0	14.5	 25
477	 19	50.8	7.7	 20
478	 19	63.0	8.7	 25
479	 19	72.5	7.4	 20
480	 19	427.0	76.1	 25
481	 19	43.0	7.3	 25
482	 19	60.0	8.6	 16
483	 19	51.5	6.2	 20
484	 19	59.0	9.4	 20
485	 19	45.5	7.1	 16
486	 19	40.0	7.2	 20
487	 19	40.3	6.7	 20
488	 19	40.0	7.5	 20
489	 19	44.0	6.9	 25
490	 19	49.0	7.9	 25
491	 19	48.5	8.6	 20
492	 19	41.0	6.2	 25
493	 19	37.0	6.7	 25
494	 19	50.8	9.6	 20
495	 19	45.0	8.2	 25
496	 19	42.0	8.6	 25
497	 19	43.3	6.9	 20
498	 19	100.0	14.4	 25
499	 19	57.0	8.9	 25
500	 19	49.0	8.8	 20
501	 19	47.0	6.9	 20
502	 19	47.3	8.0	 20
503	 19	84.8	13.5	 16
504	 19	48.5	8.4	 20
505	 19	122.0	12.9	 16
506	 19	70.3	10.3	 20
507	 19	69.8	15.3	 20
508	 19	45.3	8.2	 20
509	 19	92.0	13.2	 25
510	 19	92.0	12.8	 25
511	 19	58.0	7.6	 20
512	 19	78.0	9.2	 25
513	 19	81.0	14.8	 25
514	 19	132.3	18.2	 20
515	 19	41.0	6.8	 25
516	 19	89.0	14.5	 25
517	 19	113.3	14.4	 20
518	 19	80.0	13.5	 25
519	 19	147.0	17.4	 25
520	 19	83.3	11.9	 20
521	 19	395.8	27.8	 20
522	 19	223.5	22.6	 20
523	 19	65.3	10.1	 16
524	 19	109.3	14.7	 20
525	 19	129.3	17.2	 20
526	 19	77.3	14.0	 16
527	 19	1056.0	73.6	 25
528	 19	337.8	28.4	 20
529	 19	51.0	11.1	 25
530	 19	50.0	7.1	 25
531	 19	54.0	8.1	 20
532	 19	93.0	14.2	 25
533	 19	57.0	7.1	 25
534	 19	43.0	8.7	 20
535	 19	42.0	7.5	 25
536	 19	97.0	19.0	 25
537	 19	44.0	8.3	 20
538	 19	198.0	46.6	 25
539	 19	62.0	11.4	 25
540	 19	40.3	7.3	 16
541	 19	48.0	8.8	 20
542	 19	43.3	10.4	 20
543	 19	46.0	6.6	 16
544	 19	47.3	6.7	 20
545	 19	39.3	4.6	 20
546	 19	41.3	5.6	 16
547	 19	190.0	15.3	 25
548	 19	123.0	20.3	 25
549	 19	38.0	6.9	 20
550	 19	41.0	6.8	 25
551	 19	37.0	5.3	 25
552	 19	55.3	13.0	 20
553	 19	49.0	7.8	 25
554	 19	46.5	7.8	 20
555	 19	132.0	16.5	 25
556	 19	437.0	54.1	 25
557	 19	202.3	21.5	 20
558	 19	78.0	15.8	 25
559	 19	49.0	8.6	 25
560	 19	51.3	7.3	 16
561	 19	93.8	12.6	 20
562	 19	501.5	45.1	 20
563	 19	827.3	74.3	 16
564	 19	145.3	14.5	 20
565	 19	74.8	11.5	 20
566	 19	109.5	14.9	 20
567	 19	85.0	15.7	 25
568	 19	62.0	8.0	 25
569	 19	252.0	32.3	 20
570	 19	46.0	7.7	 25
571	 19	71.0	14.5	 25
572	 19	153.0	19.6	 20
573	 19	966.0	64.6	 25
574	 19	536.0	38.4	 25
575	 19	313.8	31.4	 20
576	 19	112.0	16.3	 25
577	 19	124.0	21.2	 25
578	 19	378.3	60.9	 20
579	 19	212.8	32.0	 20
580	 19	675.8	43.9	 16
581	 19	131.3	17.3	 20
582	 19	59.0	7.5	 20
583	 19	47.5	6.9	 16
584	 19	42.8	7.5	 20
585	 19	36.0	5.5	 25
586	 19	60.8	10.3	 20
587	 19	44.0	5.2	 25
588	 19	669.0	112.0	 25
589	 19	171.3	23.4	 20
590	 19	101.0	10.7	 25
591	 19	48.0	6.4	 25
592	 19	61.3	9.0	 20
593	 19	241.0	52.9	 25
594	 19	291.0	74.6	 25
595	 19	40.3	7.0	 20
596	 19	40.0	6.3	 25
597	 19	72.0	15.7	 25
598	 19	124.5	13.0	 16
599	 19	51.0	6.7	 20
600	 19	43.3	6.2	 20
601	 19	50.0	5.9	 16
602	 19	276.5	48.3	 20
603	 19	451.5	37.4	 16
604	 19	69.5	17.9	 20
605	 19	36.0	6.3	 25
606	 19	36.5	6.9	 20
607	 19	48.0	8.4	 25
608	 19	70.0	13.4	 25
609	 19	35.0	5.3	 20
610	 19	38.0	6.6	 25
611	 19	39.0	5.8	 25
612	 19	46.5	8.0	 20
613	 19	80.0	12.7	 25
614	 19	51.0	9.0	 25
615	 19	99.5	15.0	 20
616	 19	123.0	22.7	 25
617	 19	49.0	10.3	 25
618	 19	75.3	11.6	 16
619	 19	110.8	16.4	 20
620	 19	85.3	12.0	 20
621	 19	272.0	28.0	 16
622	 19	153.3	23.9	 20
623	 19	200.8	15.7	 20
624	 19	118.3	10.5	 20
625	 19	77.0	11.6	 25
626	 19	49.0	28.9	 25
627	 19	48.0	8.2	 20
628	 19	44.0	8.8	 25
629	 19	48.3	8.1	 20
630	 19	59.0	11.3	 25
631	 19	104.0	13.2	 25
632	 19	73.5	13.1	 20
633	 19	60.0	11.1	 25
634	 19	62.0	7.7	 25
635	 19	51.8	11.2	 20
636	 19	37.0	6.2	 25
637	 19	36.5	5.4	 20
638	 19	55.0	10.6	 16
639	 19	48.0	8.3	 20
  0	 20	1645.0	386.4	 25
  1	 20	93.5	14.7	 20
  2	 20	43.0	7.9	 25
  3	 20	55.0	8.2	 25
  4	 20	49.8	9.7	 16
  5	 20	35.3	6.5	 20
  6	 20	42.5	8.8	 20
  7	 20	34.8	7.1	 16
  8	 20	42.5	8.1	 20
  9	 20	36.0	6.6	 16
 10	 20	38.0	6.0	 25
 11	 20	39.0	8.8	 25
 12	 20	43.3	6.4	 20
 13	 20	77.0	16.1	 25
 14	 20	41.0	6.1	 25
 15	 20	42.0	5.6	 20
 16	 20	78.0	11.8	 25
 17	 20	44.0	7.1	 25
 18	 20	61.3	10.2	 20
 19	 20	39.0	6.4	 25
 20	 20	50.0	10.2	 25
 21	 20	57.3	9.5	 20
 22	 20	59.0	7.9	 25
 23	 20	89.3	12.4	 20
 24	 20	65.3	11.7	 16
 25	 20	813.5	96.7	 20
 26	 20	628.3	52.8	 20
 27	 20	51.3	6.3	 16
 28	 20	54.8	8.9	 20
 29	 20	52.0	9.7	 20
 30	 20	46.3	9.0	 20
 31	 20	39.0	7.3	 25
 32	 20	42.0	8.0	 20
 33	 20	37.0	5.7	 25
 34	 20	77.0	12.1	 25
 35	 20	54.3	8.2	 20
 36	 20	39.0	6.6	 25
 37	 20	35.0	7.6	 25
 38	 20	37.0	8.5	 20
 39	 20	38.0	7.8	 25
 40	 20	35.0	5.7	 25
 41	 20	38.0	5.9	 20
 42	 20	40.5	9.1	 20
 43	 20	43.5	8.3	 20
 44	 20	35.5	7.5	 16
 45	 20	63.0	8.4	 20
 46	 20	34.0	5.6	 20
 47	 20	46.0	6.2	 16
 48	 20	39.5	8.5	 20
 49	 20	50.0	7.1	 25
 50	 20	44.3	7.6	 20
 51	 20	40.0	6.6	 25
 52	 20	72.0	12.9	 25
 53	 20	48.5	8.1	 20
 54	 20	43.0	7.5	 25
 55	 20	40.0	6.8	 25
 56	 20	44.3	7.1	 20
 57	 20	45.0	8.8	 25
 58	 20	40.5	9.0	 20
 59	 20	52.0	7.4	 25
 60	 20	34.0	6.4	 25
 61	 20	39.3	8.1	 20
 62	 20	38.3	6.1	 20
 63	 20	42.3	9.3	 20
 64	 20	37.3	5.1	 16
 65	 20	36.5	7.1	 20
 66	 20	34.5	7.3	 20
 67	 20	34.3	5.6	 16
 68	 20	53.0	10.1	 25
 69	 20	45.0	10.3	 25
 70	 20	37.8	10.6	 20
 71	 20	40.0	8.4	 25
 72	 20	40.0	6.9	 25
 73	 20	40.0	5.8	 20
 74	 20	39.0	6.9	 25
 75	 20	55.0	9.5	 25
 76	 20	50.3	15.7	 20
 77	 20	48.0	8.2	 25
 78	 20	227.0	27.1	 25
 79	 20	132.8	16.4	 20
 80	 20	97.0	15.1	 25
 81	 20	64.0	12.3	 16
 82	 20	38.0	5.7	 20
 83	 20	137.0	17.8	 20
 84	 20	47.5	9.4	 16
 85	 20	61.0	9.0	 20
 86	 20	47.3	6.3	 20
 87	 20	47.5	15.1	 16
 88	 20	67.0	16.0	 25
 89	 20	71.0	9.4	 25
 90	 20	216.8	36.3	 20
 91	 20	264.0	62.6	 25
 92	 20	414.0	61.2	 25
 93	 20	161.8	39.9	 20
 94	 20	227.0	22.5	 25
 95	 20	318.0	41.3	 25
 96	 20	128.0	17.5	 20
 97	 20	52.0	8.8	 25
 98	 20	52.0	10.5	 25
 99	 20	44.0	8.8	 20
100	 20	39.0	6.6	 25
101	 20	37.3	5.6	 20
102	 20	61.5	12.5	 16
103	 20	39.0	8.3	 20
104	 20	41.3	7.7	 20
105	 20	36.3	8.6	 16
106	 20	39.3	6.8	 20
107	 20	37.3	5.7	 20
108	 20	38.0	6.6	 25
109	 20	39.0	7.4	 25
110	 20	43.8	7.6	 20
111	 20	41.0	5.3	 25
112	 20	97.0	28.4	 25
113	 20	66.8	9.6	 20
114	 20	74.0	8.6	 25
115	 20	42.0	7.6	 25
116	 20	40.0	5.3	 20
117	 20	189.0	21.0	 25
118	 20	382.0	57.3	 25
119	 20	155.0	27.2	 20
120	 20	86.5	32.5	 20
121	 20	40.3	6.8	 20
122	 20	47.3	8.4	 16
123	 20	46.3	9.5	 20
124	 20	43.8	7.7	 20
125	 20	50.5	7.7	 16
126	 20	39.0	6.5	 25
127	 20	54.0	11.8	 25
128	 20	38.3	7.1	 20
129	 20	34.0	6.1	 25
130	 20	42.0	7.7	 25
131	 20	43.0	7.2	 20
132	 20	88.0	13.9	 25
133	 20	39.0	7.3	 20
134	 20	40.0	7.1	 25
135	 20	50.0	5.5	 25
136	 20	49.0	9.6	 20
137	 20	40.0	6.1	 25
138	 20	43.0	7.8	 25
139	 20	42.3	6.0	 16
140	 20	140.3	22.6	 20
141	 20	794.0	90.5	 20
142	 20	174.3	14.4	 16
143	 20	340.3	28.0	 20
144	 20	146.3	19.3	 20
145	 20	459.0	28.5	 16
146	 20	53.0	9.2	 25
147	 20	44.0	6.4	 25
148	 20	45.0	6.7	 20
149	 20	44.0	9.4	 25
150	 20	60.0	11.7	 25
151	 20	77.0	10.7	 20
152	 20	97.0	19.5	 25
153	 20	43.0	7.1	 25
154	 20	39.3	5.8	 20
155	 20	38.0	6.7	 25
156	 20	53.0	10.6	 20
157	 20	55.0	8.6	 25
158	 20	50.0	8.9	 25
159	 20	38.3	6.6	 16
160	 20	127.0	17.9	 20
161	 20	279.5	38.6	 20
162	 20	183.0	15.8	 16
163	 20	428.0	33.8	 20
164	 20	188.3	18.7	 20
165	 20	113.8	14.7	 20
166	 20	316.0	35.7	 25
167	 20	240.0	46.1	 25
168	 20	324.3	103.8	 20
169	 20	207.0	31.8	 25
170	 20	78.0	13.6	 25
171	 20	42.3	5.9	 20
172	 20	42.0	7.0	 25
173	 20	41.0	5.5	 25
174	 20	34.5	4.2	 20
175	 20	105.0	11.6	 25
176	 20	76.0	10.7	 25
177	 20	49.5	7.7	 20
178	 20	45.3	8.0	 20
179	 20	38.3	6.6	 20
180	 20	38.3	7.7	 16
181	 20	43.3	7.3	 20
182	 20	44.0	8.3	 16
183	 20	52.0	8.8	 20
184	 20	59.3	10.1	 20
185	 20	63.8	11.1	 20
186	 20	53.0	9.8	 25
187	 20	57.0	10.6	 25
188	 20	80.3	12.1	 20
189	 20	40.0	5.0	 25
190	 20	52.0	8.1	 25
191	 20	48.8	10.8	 20
192	 20	70.0	13.0	 25
193	 20	68.0	13.8	 25
194	 20	46.3	8.8	 20
195	 20	40.0	6.6	 25
196	 20	38.0	5.3	 25
197	 20	448.0	27.2	 20
198	 20	49.3	7.9	 20
199	 20	56.3	7.8	 20
200	 20	37.8	7.0	 16
201	 20	41.0	8.5	 20
202	 20	37.3	5.9	 20
203	 20	38.8	6.5	 16
204	 20	43.0	7.3	 25
205	 20	38.5	6.3	 20
206	 20	38.0	6.5	 25
207	 20	38.0	6.4	 25
208	 20	37.3	5.5	 20
209	 20	40.0	6.2	 25
210	 20	43.0	7.2	 25
211	 20	37.8	6.7	 20
212	 20	40.0	6.4	 25
213	 20	54.0	10.7	 25
214	 20	46.5	7.1	 20
215	 20	130.0	23.0	 25
216	 20	68.0	12.4	 25
217	 20	52.5	11.7	 16
218	 20	41.3	7.3	 20
219	 20	47.3	8.8	 20
220	 20	43.0	7.5	 16
221	 20	38.8	7.9	 20
222	 20	41.3	6.8	 20
223	 20	46.0	8.5	 20
224	 20	70.0	13.4	 25
225	 20	43.0	9.8	 25
226	 20	43.0	8.8	 20
227	 20	59.0	10.5	 25
228	 20	55.0	7.2	 25
229	 20	50.5	7.4	 20
230	 20	56.0	9.5	 25
231	 20	68.3	9.8	 20
232	 20	55.0	9.2	 25
233	 20	53.0	10.1	 25
234	 20	47.3	7.9	 20
235	 20	64.0	11.1	 25
236	 20	66.8	11.2	 20
237	 20	135.3	20.1	 16
238	 20	63.3	12.2	 20
239	 20	184.3	30.3	 20
240	 20	72.0	11.5	 16
241	 20	80.3	14.1	 20
242	 20	78.0	9.0	 20
243	 20	88.0	10.5	 20
244	 20	74.0	13.7	 25
245	 20	123.0	16.7	 25
246	 20	160.3	17.5	 20
247	 20	64.0	10.2	 25
248	 20	58.0	9.9	 25
249	 20	47.3	9.0	 20
250	 20	56.0	8.6	 25
251	 20	158.0	21.9	 25
252	 20	260.5	21.3	 20
253	 20	89.0	16.6	 25
254	 20	43.3	5.8	 20
255	 20	40.0	6.6	 25
256	 20	42.3	6.7	 20
257	 20	49.3	7.8	 16
258	 20	50.0	7.9	 20
259	 20	42.0	7.3	 20
260	 20	43.3	8.3	 16
261	 20	53.3	8.5	 20
262	 20	54.0	9.6	 25
263	 20	54.3	9.1	 20
264	 20	63.0	7.7	 25
265	 20	45.0	6.5	 25
266	 20	168.5	19.0	 20
267	 20	69.0	11.0	 25
268	 20	148.0	24.6	 25
269	 20	451.5	51.3	 20
270	 20	46.0	9.3	 25
271	 20	52.0	7.8	 25
272	 20	41.3	7.2	 20
273	 20	47.0	8.0	 25
274	 20	42.0	7.9	 25
275	 20	55.0	10.3	 16
276	 20	43.5	7.5	 20
277	 20	52.0	10.2	 20
278	 20	50.0	10.4	 16
279	 20	56.8	8.5	 20
280	 20	48.3	5.1	 16
281	 20	48.3	10.6	 20
282	 20	51.0	7.6	 25
283	 20	253.0	39.6	 20
284	 20	55.0	9.7	 25
285	 20	84.0	15.1	 25
286	 20	76.5	11.3	 20
287	 20	66.0	9.5	 25
288	 20	41.0	8.5	 25
289	 20	87.5	10.3	 20
290	 20	77.0	11.6	 25
291	 20	241.0	25.0	 25
292	 20	133.0	15.4	 20
293	 20	56.0	7.0	 25
294	 20	49.0	7.9	 25
295	 20	97.3	11.8	 16
296	 20	221.3	16.5	 20
297	 20	56.5	10.7	 20
298	 20	63.3	10.9	 16
299	 20	89.8	12.0	 20
300	 20	109.0	19.9	 20
301	 20	144.8	20.8	 20
302	 20	73.0	9.3	 25
303	 20	50.8	9.7	 20
304	 20	49.0	9.7	 25
305	 20	45.0	8.0	 25
306	 20	41.0	8.0	 20
307	 20	49.0	7.5	 25
308	 20	56.0	8.4	 25
309	 20	42.3	6.5	 20
310	 20	51.0	7.2	 25
311	 20	101.0	33.0	 25
312	 20	133.0	25.9	 20
313	 20	44.0	7.3	 25
314	 20	43.3	7.6	 20
315	 20	46.5	9.7	 16
316	 20	44.0	5.1	 20
317	 20	105.3	13.7	 20
318	 20	54.3	8.2	 16
319	 20	45.0	8.6	 20
320	 20	52.0	9.8	 25
321	 20	42.0	8.8	 20
322	 20	37.0	6.8	 25
323	 20	67.0	8.9	 25
324	 20	114.3	13.3	 20
325	 20	182.0	30.6	 25
326	 20	40.0	6.9	 25
327	 20	42.0	5.6	 20
328	 20	128.0	20.8	 25
329	 20	140.5	17.0	 20
330	 20	91.0	13.6	 25
331	 20	70.0	15.3	 25
332	 20	41.8	8.1	 20
333	 20	51.0	8.1	 20
334	 20	71.5	13.2	 20
335	 20	44.8	8.7	 16
336	 20	51.3	9.0	 20
337	 20	45.0	6.2	 20
338	 20	41.3	5.8	 16
339	 20	37.0	5.4	 20
340	 20	42.0	6.6	 25
341	 20	38.3	7.6	 20
342	 20	42.0	6.4	 25
343	 20	45.0	8.8	 25
344	 20	46.5	9.5	 20
345	 20	161.0	34.5	 25
346	 20	942.0	92.2	 25
347	 20	410.3	32.4	 20
348	 20	98.0	15.5	 25
349	 20	70.0	12.9	 25
350	 20	49.3	9.1	 20
351	 20	39.0	6.0	 25
352	 20	40.3	6.3	 20
353	 20	56.3	10.2	 20
354	 20	37.8	6.6	 20
355	 20	42.0	6.7	 16
356	 20	42.0	6.9	 20
357	 20	36.5	8.1	 20
358	 20	39.8	7.8	 16
359	 20	37.0	8.3	 25
360	 20	41.0	5.7	 25
361	 20	39.5	7.5	 20
362	 20	53.0	7.6	 25
363	 20	66.0	8.8	 25
364	 20	50.3	7.3	 20
365	 20	41.0	8.2	 25
366	 20	41.0	7.6	 25
367	 20	36.0	5.3	 20
368	 20	37.0	5.9	 25
369	 20	87.0	13.6	 25
370	 20	42.0	9.4	 20
371	 20	39.0	6.2	 25
372	 20	52.0	10.1	 20
373	 20	48.5	9.5	 16
374	 20	55.0	7.1	 20
375	 20	376.8	25.6	 20
376	 20	75.8	11.5	 16
377	 20	41.3	7.6	 20
378	 20	41.3	6.0	 16
379	 20	49.0	7.9	 25
380	 20	51.0	11.7	 25
381	 20	36.0	4.5	 20
382	 20	38.0	6.4	 25
383	 20	43.0	7.9	 25
384	 20	46.5	6.5	 20
385	 20	54.0	7.9	 25
386	 20	50.0	9.5	 25
387	 20	59.5	8.9	 20
388	 20	50.0	8.9	 25
389	 20	67.0	10.4	 25
390	 20	53.3	9.8	 20
391	 20	57.0	6.3	 25
392	 20	52.3	8.4	 20
393	 20	47.3	8.1	 16
394	 20	48.0	6.4	 20
395	 20	168.8	20.8	 20
396	 20	207.0	20.0	 16
397	 20	61.5	11.2	 20
398	 20	58.0	10.2	 25
399	 20	73.0	7.0	 20
400	 20	60.0	8.7	 25
401	 20	60.0	8.6	 20
402	 20	58.0	9.0	 25
403	 20	48.0	8.8	 25
404	 20	94.3	16.0	 20
405	 20	53.0	11.4	 25
406	 20	38.0	4.5	 25
407	 20	61.3	7.4	 20
408	 20	44.0	6.9	 25
409	 20	43.0	6.0	 25
410	 20	62.3	12.1	 20
411	 20	757.3	76.1	 20
412	 20	126.8	13.3	 20
413	 20	127.8	16.5	 16
414	 20	51.3	8.7	 20
415	 20	50.3	7.7	 20
416	 20	48.3	10.0	 16
417	 20	51.0	7.4	 25
418	 20	81.0	15.9	 25
419	 20	62.3	6.7	 20
420	 20	40.0	5.8	 25
421	 20	41.0	7.4	 25
422	 20	38.3	6.3	 20
423	 20	39.0	7.7	 25
424	 20	40.0	6.9	 25
425	 20	44.3	6.2	 20
426	 20	96.0	13.1	 25
427	 20	41.3	6.9	 20
428	 20	37.0	5.1	 25
429	 20	39.0	7.6	 25
430	 20	37.5	5.3	 16
431	 20	93.3	11.9	 20
432	 20	74.5	12.5	 20
433	 20	177.3	19.2	 16
434	 20	42.3	8.6	 20
435	 20	51.3	8.6	 20
436	 20	41.0	8.2	 16
437	 20	43.0	11.4	 25
438	 20	44.0	8.2	 25
439	 20	41.0	7.0	 20
440	 20	43.0	8.3	 25
441	 20	41.0	7.2	 25
442	 20	36.0	6.7	 20
443	 20	44.0	8.9	 25
444	 20	42.0	7.5	 25
445	 20	47.3	7.8	 20
446	 20	102.0	18.9	 25
447	 20	106.0	15.4	 25
448	 20	53.0	8.8	 20
449	 20	54.0	8.4	 25
450	 20	83.0	12.3	 20
451	 20	38.3	9.2	 16
452	 20	41.0	8.0	 20
453	 20	40.8	7.1	 16
454	 20	49.3	9.5	 20
455	 20	45.0	7.3	 20
456	 20	42.8	8.6	 20
457	 20	43.0	7.6	 25
458	 20	38.0	7.8	 25
459	 20	44.3	15.0	 20
460	 20	38.0	5.2	 25
461	 20	110.0	13.2	 25
462	 20	88.5	16.9	 20
463	 20	413.0	65.8	 25
464	 20	103.0	12.8	 25
465	 20	59.3	11.0	 20
466	 20	460.0	70.9	 25
467	 20	203.0	18.1	 25
468	 20	162.3	16.0	 20
469	 20	142.3	21.3	 20
470	 20	196.5	18.4	 20
471	 20	103.5	15.4	 16
472	 20	79.0	11.7	 20
473	 20	82.3	12.5	 20
474	 20	51.5	10.4	 16
475	 20	46.5	7.3	 20
476	 20	47.3	7.2	 20
477	 20	47.0	8.6	 25
478	 20	49.0	8.3	 25
479	 20	55.0	6.9	 20
480	 20	108.0	18.5	 25
481	 20	40.0	7.3	 25
482	 20	46.3	7.5	 20
483	 20	49.0	6.9	 25
484	 20	47.0	7.0	 25
485	 20	38.3	7.0	 20
486	 20	37.0	7.4	 25
487	 20	39.0	6.7	 25
488	 20	38.8	5.5	 16
489	 20	43.0	8.6	 20
490	 20	43.5	5.7	 20
491	 20	41.3	6.6	 16
492	 20	35.8	5.5	 20
493	 20	36.3	4.4	 20
494	 20	39.3	8.3	 16
495	 20	46.0	8.1	 25
496	 20	41.0	6.8	 25
497	 20	57.0	10.3	 20
498	 20	144.0	22.7	 25
499	 20	77.0	12.3	 25
500	 20	98.0	14.3	 20
501	 20	49.0	8.4	 25
502	 20	50.3	8.7	 20
503	 20	58.0	9.9	 25
504	 20	39.0	6.7	 25
505	 20	152.0	16.8	 20
506	 20	69.0	13.3	 25
507	 20	60.0	9.3	 25
508	 20	49.0	7.9	 16
509	 20	167.3	17.6	 20
510	 20	64.8	9.0	 20
511	 20	67.3	6.8	 16
512	 20	83.8	14.5	 20
513	 20	79.8	11.9	 20
514	 20	131.5	14.2	 20
515	 20	43.0	7.7	 25
516	 20	48.0	8.8	 25
517	 20	227.8	24.4	 20
518	 20	103.0	20.9	 25
519	 20	163.0	19.3	 25
520	 20	61.3	9.0	 20
521	 20	248.0	19.2	 25
522	 20	135.0	21.8	 25
523	 20	58.3	8.1	 20
524	 20	69.0	11.6	 25
525	 20	162.8	16.4	 20
526	 20	85.0	11.5	 25
527	 20	1253.3	140.1	 20
528	 20	97.0	14.9	 16
529	 20	54.0	9.5	 20
530	 20	50.5	7.5	 20
531	 20	60.3	9.1	 16
532	 20	48.3	8.0	 20
533	 20	51.5	9.2	 20
534	 20	42.3	7.1	 20
535	 20	42.0	6.7	 25
536	 20	50.0	7.4	 25
537	 20	42.3	7.3	 20
538	 20	60.0	8.0	 25
539	 20	47.0	7.9	 25
540	 20	44.3	8.3	 20
541	 20	46.0	7.7	 25
542	 20	40.0	7.6	 25
543	 20	47.3	9.2	 20
544	 20	51.0	7.9	 25
545	 20	39.0	6.4	 25
546	 20	48.3	9.1	 20
547	 20	56.0	9.4	 20
548	 20	71.3	14.7	 20
549	 20	41.3	18.1	 16
550	 20	35.3	5.6	 20
551	 20	34.3	5.7	 16
552	 20	37.5	6.7	 20
553	 20	41.0	7.2	 25
554	 20	46.5	8.5	 20
555	 20	177.0	17.9	 25
556	 20	110.0	14.2	 25
557	 20	261.3	30.8	 20
558	 20	110.0	18.1	 25
559	 20	40.0	7.1	 25
560	 20	57.3	7.9	 20
561	 20	470.0	71.0	 25
562	 20	266.0	29.5	 25
563	 20	306.0	28.0	 20
564	 20	71.0	7.8	 25
565	 20	75.0	10.8	 25
566	 20	90.3	12.8	 16
567	 20	58.0	10.9	 20
568	 20	65.3	12.1	 20
569	 20	73.3	8.9	 16
570	 20	44.3	8.4	 20
571	 20	47.0	6.5	 20
572	 20	115.3	13.6	 16
573	 20	318.0	29.6	 25
574	 20	320.3	32.9	 20
575	 20	193.0	24.5	 25
576	 20	63.0	9.4	 25
577	 20	130.8	18.5	 20
578	 20	984.0	58.1	 25
579	 20	340.0	34.0	 25
580	 20	227.0	23.3	 20
581	 20	79.0	11.7	 25
582	 20	70.0	7.7	 25
583	 20	47.5	7.6	 20
584	 20	40.0	7.1	 25
585	 20	39.3	7.9	 20
586	 20	39.3	6.9	 16
587	 20	43.3	6.5	 20
588	 20	325.0	55.6	 20
589	 20	162.8	19.5	 16
590	 20	57.5	7.9	 20
591	 20	69.3	13.9	 20
592	 20	90.5	14.4	 20
593	 20	45.0	8.1	 25
594	 20	53.0	8.0	 25
595	 20	39.3	7.0	 20
596	 20	42.0	8.4	 25
597	 20	49.0	8.7	 25
598	 20	53.5	10.2	 20
599	 20	53.0	8.2	 25
600	 20	44.3	8.5	 20
601	 20	49.0	8.7	 25
602	 20	598.0	51.8	 25
603	 20	1034.3	55.8	 20
604	 20	57.0	11.9	 25
605	 20	39.0	8.2	 20
606	 20	38.5	6.4	 16
607	 20	43.0	6.0	 20
608	 20	39.8	8.1	 20
609	 20	37.3	5.5	 16
610	 20	36.0	5.9	 20
611	 20	36.0	6.8	 25
612	 20	45.3	7.6	 20
613	 20	74.0	12.4	 25
614	 20	46.0	7.5	 25
615	 20	90.0	13.7	 20
616	 20	142.0	18.4	 25
617	 20	58.0	10.8	 25
618	 20	65.0	12.6	 20
619	 20	92.0	13.3	 25
620	 20	91.0	11.6	 25
621	 20	169.8	23.4	 20
622	 20	120.0	14.9	 25
623	 20	103.8	15.1	 20
624	 20	116.3	19.2	 20
625	 20	85.5	12.9	 20
626	 20	43.3	6.7	 16
627	 20	48.3	43.6	 20
628	 20	42.5	7.7	 20
629	 20	60.3	9.5	 16
630	 20	50.5	10.6	 20
631	 20	58.0	10.7	 25
632	 20	58.8	9.4	 20
633	 20	45.0	6.6	 25
634	 20	73.0	11.1	 25
635	 20	49.3	9.4	 20
636	 20	41.0	7.9	 25
637	 20	36.0	6.5	 25
638	 20	61.3	7.6	 20
639	 20	1768.0	222.0	 25
  0	 21	55.0	11.3	 25
  1	 21	48.0	9.1	 20
  2	 21	40.0	5.9	 25
  3	 21	40.0	5.7	 25
  4	 21	46.0	8.5	 20
  5	 21	92.0	14.7	 25
  6	 21	43.0	7.8	 20
  7	 21	39.0	7.2	 25
  8	 21	37.0	5.5	 25
  9	 21	39.0	7.3	 20
 10	 21	35.3	6.3	 20
 11	 21	36.0	6.5	 20
 12	 21	39.0	6.9	 16
 13	 21	43.3	9.9	 20
 14	 21	42.3	7.0	 20
 15	 21	84.5	14.4	 16
 16	 21	60.0	10.9	 20
 17	 21	68.0	10.0	 25
 18	 21	154.5	21.5	 20
 19	 21	47.0	7.7	 25
 20	 21	43.0	9.5	 25
 21	 21	38.0	6.1	 20
 22	 21	81.0	13.8	 25
 23	 21	47.0	7.2	 25
 24	 21	47.3	9.7	 20
 25	 21	61.0	8.3	 25
 26	 21	85.0	11.4	 25
 27	 21	47.3	8.7	 20
 28	 21	68.0	9.1	 25
 29	 21	54.0	7.4	 20
 30	 21	40.0	6.0	 20
 31	 21	141.3	24.2	 20
 32	 21	51.5	8.9	 16
 33	 21	42.3	7.8	 20
 34	 21	81.3	9.8	 20
 35	 21	38.5	4.8	 16
 36	 21	40.0	7.4	 25
 37	 21	38.0	7.9	 25
 38	 21	38.5	6.9	 20
 39	 21	39.0	6.5	 25
 40	 21	40.0	8.7	 25
 41	 21	37.8	6.2	 20
 42	 21	37.0	6.2	 25
 43	 21	41.0	6.4	 25
 44	 21	35.3	5.1	 20
 45	 21	42.0	6.1	 25
 46	 21	31.0	5.0	 25
 47	 21	37.5	7.6	 20
 48	 21	36.0	5.9	 25
 49	 21	46.0	9.1	 20
 50	 21	48.3	6.6	 16
 51	 21	55.5	11.5	 20
 52	 21	105.5	17.0	 20
 53	 21	146.3	19.2	 16
 54	 21	72.0	9.9	 20
 55	 21	54.0	11.2	 20
 56	 21	47.0	6.8	 25
 57	 21	82.0	8.7	 25
 58	 21	38.8	7.3	 20
 59	 21	121.0	13.3	 25
 60	 21	126.0	25.8	 25
 61	 21	45.0	6.5	 20
 62	 21	41.0	7.1	 25
 63	 21	39.0	5.5	 25
 64	 21	43.5	8.2	 20
 65	 21	37.0	6.0	 25
 66	 21	40.0	7.1	 25
 67	 21	45.5	8.4	 20
 68	 21	50.3	8.4	 20
 69	 21	44.0	6.6	 20
 70	 21	42.0	6.7	 16
 71	 21	40.3	6.9	 20
 72	 21	41.0	6.7	 20
 73	 21	45.3	7.6	 16
 74	 21	76.3	14.1	 20
 75	 21	46.0	6.7	 25
 76	 21	92.5	21.9	 20
 77	 21	36.0	6.2	 25
 78	 21	47.0	6.0	 20
 79	 21	52.0	8.1	 25
 80	 21	109.0	14.2	 25
 81	 21	37.5	7.8	 20
 82	 21	41.0	6.2	 25
 83	 21	58.0	10.7	 25
 84	 21	38.3	5.4	 20
 85	 21	40.0	7.1	 25
 86	 21	62.0	10.0	 25
 87	 21	43.5	7.8	 20
 88	 21	266.3	34.0	 20
 89	 21	255.0	21.5	 20
 90	 21	154.0	18.8	 16
 91	 21	611.3	43.1	 20
 92	 21	319.5	46.4	 20
 93	 21	212.3	23.0	 16
 94	 21	116.0	16.5	 25
 95	 21	239.0	39.3	 25
 96	 21	51.3	9.7	 20
 97	 21	75.0	13.2	 25
 98	 21	48.0	8.6	 25
 99	 21	38.3	5.5	 20
100	 21	42.0	7.7	 25
101	 21	46.0	8.4	 25
102	 21	49.5	9.9	 20
103	 21	37.0	6.5	 25
104	 21	141.5	11.9	 20
105	 21	53.0	8.3	 25
106	 21	60.0	10.0	 25
107	 21	50.0	8.6	 16
108	 21	37.3	6.0	 20
109	 21	39.3	7.3	 20
110	 21	38.8	7.4	 16
111	 21	40.0	8.9	 20
112	 21	42.3	5.3	 20
113	 21	213.3	23.9	 16
114	 21	47.0	9.6	 25
115	 21	52.0	6.6	 25
116	 21	42.3	5.4	 20
117	 21	53.0	8.0	 25
118	 21	72.0	11.0	 25
119	 21	47.0	8.8	 20
120	 21	43.0	5.5	 25
121	 21	54.0	7.0	 25
122	 21	68.3	11.5	 20
123	 21	49.0	8.6	 25
124	 21	41.0	6.7	 25
125	 21	44.3	8.2	 20
126	 21	41.5	5.6	 20
127	 21	35.3	6.4	 16
128	 21	39.0	4.9	 20
129	 21	37.3	7.3	 20
130	 21	40.0	6.8	 16
131	 21	39.0	7.9	 20
132	 21	78.0	13.3	 20
133	 21	55.3	11.8	 20
134	 21	43.0	5.6	 25
135	 21	45.0	8.6	 25
136	 21	54.3	7.5	 20
137	 21	94.0	14.9	 25
138	 21	48.0	9.2	 25
139	 21	44.0	7.5	 20
140	 21	83.0	11.9	 25
141	 21	143.0	11.8	 25
142	 21	306.5	19.0	 20
143	 21	101.0	25.2	 25
144	 21	700.0	42.9	 25
145	 21	268.5	30.2	 20
146	 21	57.0	8.8	 20
147	 21	52.0	7.4	 20
148	 21	329.8	53.8	 16
149	 21	46.3	9.7	 20
150	 21	663.3	180.8	 20
151	 21	41.3	7.7	 16
152	 21	46.0	8.1	 25
153	 21	223.8	22.2	 20
154	 21	39.0	6.3	 25
155	 21	54.0	6.6	 25
156	 21	49.5	9.1	 20
157	 21	57.0	8.2	 25
158	 21	50.0	6.9	 25
159	 21	49.5	7.9	 20
160	 21	149.0	17.9	 25
161	 21	185.0	42.7	 25
162	 21	1416.3	66.7	 20
163	 21	1330.0	131.5	 25
164	 21	91.0	12.1	 25
165	 21	99.8	12.5	 16
166	 21	221.0	21.0	 20
167	 21	196.8	34.4	 20
168	 21	380.3	26.6	 16
169	 21	253.0	32.2	 20
170	 21	185.3	25.8	 20
171	 21	178.5	16.4	 16
172	 21	691.0	43.3	 25
173	 21	193.0	21.8	 25
174	 21	88.0	10.7	 20
175	 21	130.0	15.9	 25
176	 21	54.5	7.9	 20
177	 21	47.0	10.3	 25
178	 21	35.0	5.2	 25
179	 21	46.0	8.4	 20
180	 21	109.0	13.3	 25
181	 21	65.0	11.1	 25
182	 21	64.3	9.4	 20
183	 21	44.0	9.8	 25
184	 21	44.0	10.2	 25
185	 21	84.5	9.7	 16
186	 21	316.3	23.7	 20
187	 21	205.8	22.9	 20
188	 21	197.3	16.4	 16
189	 21	136.8	19.0	 20
190	 21	67.8	11.8	 20
191	 21	2236.5	118.0	 20
192	 21	586.0	38.5	 25
193	 21	236.0	20.9	 25
194	 21	84.3	16.0	 20
195	 21	55.0	10.4	 25
196	 21	65.0	12.1	 25
197	 21	184.8	16.8	 20
198	 21	545.0	42.6	 25
199	 21	246.0	26.0	 25
200	 21	197.3	17.4	 20
201	 21	139.0	15.6	 25
202	 21	75.0	9.0	 20
203	 21	62.0	9.9	 25
204	 21	182.0	25.7	 20
205	 21	62.0	8.7	 16
206	 21	49.0	6.5	 20
207	 21	42.3	6.4	 20
208	 21	37.3	7.5	 16
209	 21	38.0	6.5	 20
210	 21	41.0	5.2	 20
211	 21	47.3	8.1	 20
212	 21	42.0	5.9	 25
213	 21	47.0	8.4	 25
214	 21	40.8	8.8	 20
215	 21	38.0	6.6	 25
216	 21	56.0	11.4	 25
217	 21	38.8	6.4	 20
218	 21	42.0	8.1	 25
219	 21	34.0	6.8	 25
220	 21	40.0	8.7	 20
221	 21	52.0	8.4	 25
222	 21	48.0	6.9	 25
223	 21	47.3	8.8	 16
224	 21	38.5	6.0	 20
225	 21	76.3	11.8	 16
226	 21	70.5	9.1	 20
227	 21	37.3	7.1	 20
228	 21	40.0	6.1	 16
229	 21	43.0	6.6	 20
230	 21	98.0	15.6	 25
231	 21	43.0	8.6	 20
232	 21	48.0	7.0	 25
233	 21	44.0	6.6	 25
234	 21	100.5	12.0	 20
235	 21	159.0	27.5	 25
236	 21	328.0	35.4	 25
237	 21	128.3	12.4	 20
238	 21	85.0	12.3	 25
239	 21	93.0	12.6	 25
240	 21	97.3	13.3	 20
241	 21	105.0	16.2	 25
242	 21	141.0	15.0	 25
243	 21	155.5	23.0	 16
244	 21	129.5	18.2	 20
245	 21	395.8	56.2	 20
246	 21	148.3	10.6	 16
247	 21	170.3	18.2	 20
248	 21	318.0	25.9	 20
249	 21	64.3	10.0	 20
250	 21	45.0	7.3	 25
251	 21	278.8	21.7	 20
252	 21	43.0	8.2	 25
253	 21	44.0	6.3	 25
254	 21	68.8	10.9	 20
255	 21	82.0	9.7	 25
256	 21	136.0	26.0	 25
257	 21	460.8	55.6	 20
258	 21	41.0	7.5	 25
259	 21	40.0	6.9	 25
260	 21	40.0	6.6	 20
261	 21	45.0	8.5	 25
262	 21	173.5	18.6	 20
263	 21	55.8	8.1	 16
264	 21	130.0	15.8	 20
265	 21	43.3	5.6	 20
266	 21	39.3	7.4	 16
267	 21	41.3	5.8	 20
268	 21	41.0	5.4	 20
269	 21	47.5	7.0	 20
270	 21	45.0	6.1	 25
271	 21	43.0	4.9	 25
272	 21	37.5	5.6	 20
273	 21	127.0	17.6	 25
274	 21	132.0	43.0	 25
275	 21	53.3	8.2	 20
276	 21	240.0	21.8	 25
277	 21	65.3	8.3	 20
278	 21	43.0	9.4	 25
279	 21	53.0	11.4	 25
280	 21	251.0	21.2	 20
281	 21	1527.0	188.5	 25
282	 21	415.5	56.1	 20
283	 21	91.0	11.5	 16
284	 21	82.3	14.3	 20
285	 21	281.5	25.1	 20
286	 21	697.3	50.5	 16
287	 21	61.5	7.2	 20
288	 21	51.0	9.7	 25
289	 21	51.0	7.4	 20
290	 21	103.0	15.1	 25
291	 21	48.0	6.1	 25
292	 21	42.5	6.5	 20
293	 21	42.0	8.7	 25
294	 21	275.0	29.1	 25
295	 21	101.0	12.5	 20
296	 21	508.0	35.7	 25
297	 21	67.0	8.5	 25
298	 21	45.0	7.3	 20
299	 21	48.0	7.8	 25
300	 21	45.0	7.0	 20
301	 21	77.8	12.9	 20
302	 21	51.3	8.4	 20
303	 21	44.3	10.4	 16
304	 21	54.5	9.8	 20
305	 21	61.3	10.7	 20
306	 21	79.8	10.6	 16
307	 21	113.5	19.6	 20
308	 21	195.0	27.2	 25
309	 21	39.0	5.9	 20
310	 21	43.0	8.5	 25
311	 21	44.0	6.6	 25
312	 21	37.8	10.6	 20
313	 21	41.0	6.9	 25
314	 21	41.0	5.9	 25
315	 21	44.5	8.4	 20
316	 21	75.0	9.0	 25
317	 21	53.0	9.2	 25
318	 21	46.5	8.1	 20
319	 21	149.0	17.8	 25
320	 21	41.0	8.7	 20
321	 21	54.3	5.0	 16
322	 21	37.3	7.4	 20
323	 21	43.3	5.7	 20
324	 21	40.3	5.7	 16
325	 21	40.3	7.7	 20
326	 21	49.0	11.1	 16
327	 21	71.0	9.6	 25
328	 21	43.0	7.3	 25
329	 21	50.3	9.7	 20
330	 21	70.0	9.0	 25
331	 21	48.0	7.0	 25
332	 21	60.3	8.6	 20
333	 21	147.0	20.9	 25
334	 21	76.0	13.5	 25
335	 21	97.0	15.9	 20
336	 21	415.0	50.0	 25
337	 21	493.0	77.7	 25
338	 21	70.5	9.2	 20
339	 21	54.0	10.6	 25
340	 21	67.0	9.9	 20
341	 21	48.3	10.9	 16
342	 21	47.8	8.8	 20
343	 21	40.3	11.0	 20
344	 21	49.5	8.7	 16
345	 21	161.5	18.7	 20
346	 21	191.0	24.1	 25
347	 21	160.3	24.5	 20
348	 21	56.0	5.9	 25
349	 21	75.3	10.9	 20
350	 21	55.0	9.4	 25
351	 21	51.0	11.5	 25
352	 21	40.0	5.8	 20
353	 21	42.0	8.6	 25
354	 21	42.0	8.3	 25
355	 21	73.3	9.6	 20
356	 21	45.0	8.8	 25
357	 21	41.0	6.9	 25
358	 21	38.3	6.6	 20
359	 21	39.0	7.0	 20
360	 21	36.5	6.0	 20
361	 21	59.8	7.3	 16
362	 21	79.8	10.1	 20
363	 21	59.3	9.7	 20
364	 21	48.3	8.7	 16
365	 21	39.0	8.5	 20
366	 21	40.0	6.2	 25
367	 21	39.5	6.2	 20
368	 21	39.0	5.9	 25
369	 21	41.0	6.0	 25
370	 21	71.0	9.7	 20
371	 21	38.0	6.0	 25
372	 21	39.0	6.5	 25
373	 21	40.5	7.3	 20
374	 21	135.0	23.6	 25
375	 21	349.0	30.6	 20
376	 21	327.0	46.9	 25
377	 21	328.0	55.9	 25
378	 21	68.3	9.8	 20
379	 21	40.3	8.2	 20
380	 21	132.0	19.6	 20
381	 21	50.8	8.7	 16
382	 21	40.0	5.4	 20
383	 21	62.0	8.5	 20
384	 21	42.0	6.7	 16
385	 21	40.0	6.2	 25
386	 21	45.0	6.8	 25
387	 21	48.0	10.4	 20
388	 21	44.0	9.3	 25
389	 21	44.0	5.1	 25
390	 21	88.0	14.1	 20
391	 21	45.0	8.3	 25
392	 21	60.0	8.9	 25
393	 21	54.3	10.8	 20
394	 21	48.0	10.8	 25
395	 21	41.0	5.3	 25
396	 21	44.0	5.3	 20
397	 21	238.0	41.7	 25
398	 21	189.3	17.2	 16
399	 21	63.3	10.7	 20
400	 21	162.5	20.2	 20
401	 21	329.5	29.5	 16
402	 21	83.3	11.8	 20
403	 21	49.5	8.0	 20
404	 21	184.5	25.4	 20
405	 21	137.0	19.3	 25
406	 21	345.0	31.1	 25
407	 21	101.0	11.0	 20
408	 21	86.0	15.5	 25
409	 21	186.0	25.7	 25
410	 21	200.0	31.0	 20
411	 21	106.0	13.0	 25
412	 21	200.0	30.1	 25
413	 21	47.3	7.7	 20
414	 21	40.0	9.4	 25
415	 21	45.0	7.3	 25
416	 21	44.8	9.4	 20
417	 21	53.3	8.9	 20
418	 21	48.3	10.8	 20
419	 21	217.3	16.8	 16
420	 21	104.3	11.0	 20
421	 21	99.5	16.7	 20
422	 21	46.3	6.6	 16
423	 21	39.5	8.7	 20
424	 21	41.3	7.3	 20
425	 21	47.0	7.2	 25
426	 21	50.0	8.3	 25
427	 21	45.0	7.4	 20
428	 21	38.0	6.4	 25
429	 21	56.0	9.4	 25
430	 21	304.3	23.1	 20
431	 21	189.0	28.6	 25
432	 21	39.0	6.3	 25
433	 21	238.5	29.9	 20
434	 21	41.0	7.6	 25
435	 21	56.0	9.3	 25
436	 21	145.8	26.2	 20
437	 21	512.5	69.1	 20
438	 21	42.5	6.7	 20
439	 21	41.3	9.0	 16
440	 21	40.3	8.0	 20
441	 21	39.0	6.8	 20
442	 21	42.5	8.1	 16
443	 21	42.0	7.7	 25
444	 21	50.0	9.4	 25
445	 21	60.0	12.0	 20
446	 21	64.0	10.7	 25
447	 21	40.5	6.5	 20
448	 21	50.0	8.2	 25
449	 21	65.0	11.9	 25
450	 21	143.3	20.3	 20
451	 21	67.0	10.6	 25
452	 21	114.0	19.3	 25
453	 21	294.3	33.2	 20
454	 21	318.0	39.0	 25
455	 21	66.0	10.6	 25
456	 21	80.8	11.6	 16
457	 21	41.3	6.9	 20
458	 21	41.3	8.8	 20
459	 21	40.3	8.1	 16
460	 21	41.5	8.1	 20
461	 21	42.0	5.4	 20
462	 21	41.8	8.0	 16
463	 21	44.0	7.2	 25
464	 21	58.0	8.5	 25
465	 21	45.0	7.6	 20
466	 21	40.0	7.9	 25
467	 21	39.0	7.1	 25
468	 21	60.3	7.3	 20
469	 21	186.0	17.2	 25
470	 21	186.0	26.8	 25
471	 21	137.3	19.9	 20
472	 21	206.0	38.4	 25
473	 21	38.3	5.7	 20
474	 21	65.0	12.1	 25
475	 21	47.0	8.3	 25
476	 21	39.3	8.3	 16
477	 21	47.0	10.6	 20
478	 21	42.5	9.2	 20
479	 21	41.0	7.0	 16
480	 21	44.0	7.4	 20
481	 21	87.3	12.8	 20
482	 21	46.3	8.7	 20
483	 21	50.0	8.4	 25
484	 21	39.0	6.1	 25
485	 21	58.3	6.9	 20
486	 21	140.0	22.0	 25
487	 21	47.0	6.8	 25
488	 21	37.8	5.7	 20
489	 21	47.0	6.1	 25
490	 21	42.0	6.6	 25
491	 21	81.0	13.3	 20
492	 21	111.0	21.3	 25
493	 21	62.0	11.4	 25
494	 21	43.0	7.6	 20
495	 21	70.0	17.1	 20
496	 21	120.5	11.0	 16
497	 21	80.5	9.8	 20
498	 21	280.0	21.1	 20
499	 21	110.3	16.3	 16
500	 21	142.3	19.3	 20
501	 21	57.0	8.1	 25
502	 21	59.3	11.8	 20
503	 21	41.0	5.0	 25
504	 21	44.0	8.0	 25
505	 21	60.5	9.9	 20
506	 21	47.0	9.8	 25
507	 21	55.0	9.4	 25
508	 21	74.8	12.7	 20
509	 21	51.0	8.1	 25
510	 21	125.0	17.3	 25
511	 21	379.8	62.8	 20
512	 21	47.0	8.5	 25
513	 21	54.0	7.7	 25
514	 21	43.3	9.0	 16
515	 21	48.0	8.5	 20
516	 21	42.5	7.1	 20
517	 21	45.5	11.1	 16
518	 21	128.5	16.1	 20
519	 21	57.3	10.2	 20
520	 21	171.5	17.9	 16
521	 21	339.0	27.0	 25
522	 21	97.0	13.4	 20
523	 21	275.0	37.0	 25
524	 21	119.0	22.5	 25
525	 21	491.8	33.0	 20
526	 21	560.0	56.1	 25
527	 21	86.0	11.5	 25
528	 21	80.3	12.1	 20
529	 21	95.0	12.3	 25
530	 21	172.0	16.7	 25
531	 21	57.0	9.2	 20
532	 21	60.0	7.9	 25
533	 21	66.0	11.2	 25
534	 21	211.3	16.9	 16
535	 21	67.3	9.7	 20
536	 21	41.0	8.9	 20
537	 21	50.3	8.6	 16
538	 21	533.8	36.1	 20
539	 21	148.3	17.9	 20
540	 21	78.5	9.3	 20
541	 21	105.0	13.2	 25
542	 21	41.0	5.5	 25
543	 21	44.3	6.8	 20
544	 21	42.0	7.5	 25
545	 21	39.5	9.4	 20
546	 21	40.0	6.7	 25
547	 21	37.0	7.6	 25
548	 21	36.0	5.7	 20
549	 21	44.0	8.5	 25
550	 21	40.0	8.0	 25
551	 21	35.3	5.4	 20
552	 21	34.0	6.9	 25
553	 21	37.3	7.9	 20
554	 21	73.5	147.0	 16
555	 21	64.0	9.8	 20
556	 21	40.0	5.4	 20
557	 21	69.3	12.8	 16
558	 21	45.3	7.4	 20
559	 21	49.0	8.2	 20
560	 21	61.5	10.3	 20
561	 21	65.0	10.1	 25
562	 21	53.0	7.3	 25
563	 21	63.8	11.8	 20
564	 21	106.0	13.3	 25
565	 21	53.0	7.4	 25
566	 21	47.8	7.6	 20
567	 21	47.0	6.7	 25
568	 21	77.0	12.6	 25
569	 21	44.0	6.6	 20
570	 21	75.0	14.0	 25
571	 21	106.5	17.6	 20
572	 21	76.0	13.5	 25
573	 21	88.0	13.9	 20
574	 21	40.3	6.8	 16
575	 21	137.8	14.0	 20
576	 21	77.0	12.2	 20
577	 21	644.0	50.8	 16
578	 21	64.3	11.2	 20
579	 21	85.0	15.7	 25
580	 21	110.8	11.6	 20
581	 21	57.0	9.5	 25
582	 21	70.0	9.5	 25
583	 21	120.3	13.5	 20
584	 21	56.0	10.1	 25
585	 21	48.0	6.7	 25
586	 21	41.0	7.2	 20
587	 21	44.0	8.1	 25
588	 21	37.0	7.0	 25
589	 21	52.8	8.5	 20
590	 21	69.0	8.6	 25
591	 21	51.0	8.5	 25
592	 21	62.3	12.1	 16
593	 21	47.0	7.9	 20
594	 21	43.3	7.2	 20
595	 21	45.3	6.8	 16
596	 21	40.5	5.5	 20
597	 21	44.5	7.5	 16
598	 21	36.0	7.0	 25
599	 21	56.0	9.2	 25
600	 21	41.3	7.0	 20
601	 21	59.0	10.1	 25
602	 21	77.0	16.7	 25
603	 21	102.5	12.1	 20
604	 21	40.0	7.6	 25
605	 21	38.0	6.7	 25
606	 21	42.3	7.8	 20
607	 21	41.0	9.2	 25
608	 21	52.0	12.8	 25
609	 21	34.3	6.5	 20
610	 21	41.0	7.7	 25
611	 21	50.5	7.4	 20
612	 21	39.3	5.5	 16
613	 21	327.8	36.7	 20
614	 21	141.5	17.5	 20
615	 21	80.0	14.8	 16
616	 21	113.0	15.7	 20
617	 21	64.3	8.6	 20
618	 21	51.8	10.2	 20
619	 21	573.0	51.2	 25
620	 21	441.3	39.8	 20
621	 21	59.0	15.1	 25
622	 21	63.0	9.3	 25
623	 21	76.8	14.7	 20
624	 21	251.0	37.0	 25
625	 21	202.0	21.6	 25
626	 21	87.5	15.3	 20
627	 21	46.0	7.9	 25
628	 21	108.0	19.4	 25
629	 21	411.0	53.6	 20
630	 21	75.0	12.1	 25
631	 21	153.0	17.1	 20
632	 21	133.3	13.5	 16
633	 21	268.0	23.6	 20
634	 21	62.3	9.3	 20
635	 21	63.8	9.8	 16
636	 21	57.3	9.8	 20
637	 21	85.0	13.7	 25
638	 21	42.3	6.4	 20
639	 21	42.0	9.0	 25
  0	 22	1632.3	162.4	 16
  1	 22	46.0	8.5	 20
  2	 22	41.5	7.7	 20
  3	 22	41.3	5.0	 16
  4	 22	53.0	8.2	 25
  5	 22	44.0	7.4	 25
  6	 22	39.0	7.0	 20
  7	 22	40.0	7.5	 25
  8	 22	38.0	7.5	 25
  9	 22	37.0	7.9	 20
 10	 22	37.0	10.2	 25
 11	 22	37.0	7.1	 25
 12	 22	36.3	5.0	 20
 13	 22	40.0	7.3	 25
 14	 22	40.0	7.1	 25
 15	 22	96.0	14.9	 20
 16	 22	57.0	8.9	 25
 17	 22	62.5	8.3	 20
 18	 22	57.5	6.5	 16
 19	 22	40.3	9.3	 20
 20	 22	42.0	6.0	 20
 21	 22	41.0	8.2	 16
 22	 22	43.0	7.1	 20
 23	 22	54.0	8.3	 25
 24	 22	50.3	8.9	 20
 25	 22	48.0	8.6	 25
 26	 22	54.0	7.5	 20
 27	 22	46.0	9.7	 25
 28	 22	57.0	10.2	 25
 29	 22	57.0	9.2	 20
 30	 22	44.0	6.8	 25
 31	 22	66.0	11.3	 25
 32	 22	46.0	6.8	 20
 33	 22	43.0	9.3	 25
 34	 22	51.0	8.6	 25
 35	 22	44.3	7.2	 20
 36	 22	40.5	7.9	 20
 37	 22	38.3	6.8	 20
 38	 22	32.0	5.4	 16
 39	 22	34.8	5.9	 20
 40	 22	38.0	6.3	 20
 41	 22	36.0	4.3	 16
 42	 22	39.0	6.9	 25
 43	 22	37.0	6.9	 25
 44	 22	38.0	6.1	 20
 45	 22	33.0	5.4	 25
 46	 22	36.0	7.4	 25
 47	 22	33.3	6.0	 20
 48	 22	40.0	6.0	 25
 49	 22	44.3	6.2	 20
 50	 22	38.0	8.9	 25
 51	 22	44.0	6.3	 25
 52	 22	120.3	16.3	 20
 53	 22	117.0	12.1	 25
 54	 22	171.0	20.1	 25
 55	 22	47.3	8.5	 16
 56	 22	41.3	7.8	 20
 57	 22	83.3	8.6	 20
 58	 22	41.5	6.7	 16
 59	 22	64.5	11.0	 20
 60	 22	379.0	71.7	 20
 61	 22	42.0	8.1	 16
 62	 22	42.0	6.0	 25
 63	 22	34.0	5.1	 25
 64	 22	34.3	4.8	 20
 65	 22	39.0	7.9	 25
 66	 22	43.0	8.1	 25
 67	 22	44.3	8.5	 20
 68	 22	58.0	10.2	 25
 69	 22	44.0	6.9	 25
 70	 22	47.5	7.4	 20
 71	 22	42.0	6.5	 25
 72	 22	39.0	5.8	 25
 73	 22	49.0	8.1	 20
 74	 22	73.0	10.1	 25
 75	 22	64.3	6.3	 16
 76	 22	42.0	5.9	 20
 77	 22	38.8	7.5	 20
 78	 22	38.3	5.3	 16
 79	 22	58.0	11.5	 20
 80	 22	78.5	12.3	 20
 81	 22	41.5	9.2	 20
 82	 22	38.0	6.9	 25
 83	 22	65.0	10.2	 25
 84	 22	44.0	8.9	 20
 85	 22	48.0	8.4	 25
 86	 22	44.0	8.2	 25
 87	 22	47.3	7.3	 20
 88	 22	258.0	26.8	 25
 89	 22	189.0	22.0	 25
 90	 22	107.0	14.1	 20
 91	 22	1580.0	105.1	 25
 92	 22	676.0	54.9	 25
 93	 22	413.0	32.9	 20
 94	 22	176.3	17.9	 20
 95	 22	212.5	36.4	 20
 96	 22	62.0	10.6	 16
 97	 22	64.3	10.5	 20
 98	 22	43.3	9.4	 16
 99	 22	45.3	6.9	 20
100	 22	42.0	6.5	 20
101	 22	42.3	7.2	 20
102	 22	45.0	8.5	 25
103	 22	37.0	6.0	 25
104	 22	57.8	7.9	 20
105	 22	38.0	6.9	 25
106	 22	38.0	6.0	 25
107	 22	36.0	5.6	 20
108	 22	39.0	7.9	 25
109	 22	38.0	6.0	 25
110	 22	40.3	6.5	 20
111	 22	39.0	6.4	 25
112	 22	46.0	7.4	 25
113	 22	113.5	62.0	 20
114	 22	44.5	7.3	 20
115	 22	39.0	5.9	 20
116	 22	40.5	7.8	 16
117	 22	38.0	6.7	 20
118	 22	49.0	6.1	 20
119	 22	42.5	8.0	 16
120	 22	44.0	45.9	 25
121	 22	64.0	9.7	 25
122	 22	70.0	10.3	 20
123	 22	46.0	8.5	 25
124	 22	39.0	7.0	 20
125	 22	40.0	9.1	 25
126	 22	46.0	10.8	 25
127	 22	43.5	8.6	 20
128	 22	40.0	6.0	 25
129	 22	39.0	6.3	 25
130	 22	41.0	7.8	 20
131	 22	40.0	7.0	 25
132	 22	109.0	15.5	 25
133	 22	44.5	7.1	 16
134	 22	43.0	7.0	 20
135	 22	41.0	7.5	 20
136	 22	43.3	6.3	 16
137	 22	84.3	8.0	 20
138	 22	46.0	8.7	 20
139	 22	38.3	5.8	 20
140	 22	84.0	12.1	 25
141	 22	102.0	12.4	 25
142	 22	483.8	73.7	 20
143	 22	167.0	36.2	 25
144	 22	300.0	35.1	 25
145	 22	242.3	21.3	 20
146	 22	72.0	10.7	 25
147	 22	76.0	12.6	 25
148	 22	70.0	13.6	 20
149	 22	55.0	8.2	 25
150	 22	105.0	22.2	 20
151	 22	40.0	7.5	 25
152	 22	43.3	7.1	 20
153	 22	53.0	6.3	 16
154	 22	40.3	6.5	 20
155	 22	66.3	5.9	 20
156	 22	60.8	9.9	 16
157	 22	70.0	8.6	 20
158	 22	121.3	14.3	 20
159	 22	47.3	10.7	 20
160	 22	83.0	13.4	 25
161	 22	101.0	12.0	 25
162	 22	178.5	26.3	 20
163	 22	556.0	99.8	 25
164	 22	58.0	7.7	 25
165	 22	64.3	10.4	 20
166	 22	203.0	20.8	 25
167	 22	72.0	11.5	 25
168	 22	115.3	14.2	 20
169	 22	298.0	29.4	 25
170	 22	84.0	11.4	 25
171	 22	100.3	11.0	 20
172	 22	448.3	22.9	 20
173	 22	158.8	15.8	 16
174	 22	84.5	11.8	 20
175	 22	92.5	13.2	 20
176	 22	47.0	8.0	 16
177	 22	43.0	6.1	 20
178	 22	45.0	33.7	 25
179	 22	40.3	7.1	 20
180	 22	53.0	8.1	 25
181	 22	44.0	7.3	 25
182	 22	48.3	6.9	 20
183	 22	41.0	7.9	 25
184	 22	46.0	7.5	 25
185	 22	105.5	13.3	 20
186	 22	222.0	18.6	 25
187	 22	240.0	16.9	 25
188	 22	98.3	12.6	 20
189	 22	115.0	15.5	 25
190	 22	128.0	12.5	 25
191	 22	1161.0	60.4	 16
192	 22	262.3	31.6	 20
193	 22	78.5	14.9	 20
194	 22	269.3	22.2	 16
195	 22	121.8	15.2	 20
196	 22	96.3	14.9	 20
197	 22	290.0	20.7	 16
198	 22	427.0	52.3	 25
199	 22	144.0	17.5	 20
200	 22	99.0	15.3	 25
201	 22	87.0	13.9	 25
202	 22	63.3	12.0	 20
203	 22	47.0	7.9	 25
204	 22	51.0	9.8	 25
205	 22	43.3	6.7	 20
206	 22	42.0	7.6	 25
207	 22	41.0	5.9	 25
208	 22	37.0	7.0	 20
209	 22	40.0	8.4	 25
210	 22	40.0	7.0	 25
211	 22	39.0	5.0	 16
212	 22	39.5	6.0	 20
213	 22	42.5	7.2	 20
214	 22	39.0	6.4	 16
215	 22	33.0	6.1	 20
216	 22	44.5	7.9	 20
217	 22	37.8	7.5	 20
218	 22	39.0	6.2	 25
219	 22	40.0	7.6	 25
220	 22	34.0	6.0	 20
221	 22	40.0	7.2	 25
222	 22	44.3	6.5	 20
223	 22	44.0	8.3	 25
224	 22	40.0	7.7	 25
225	 22	69.3	11.3	 20
226	 22	44.0	8.0	 25
227	 22	38.0	7.9	 25
228	 22	37.5	6.5	 20
229	 22	43.0	8.0	 25
230	 22	42.3	8.0	 20
231	 22	43.3	7.1	 16
232	 22	48.0	5.4	 20
233	 22	50.3	7.3	 20
234	 22	77.3	12.5	 16
235	 22	313.8	32.4	 20
236	 22	268.0	51.9	 25
237	 22	146.0	16.0	 20
238	 22	120.0	10.6	 25
239	 22	135.0	15.5	 25
240	 22	120.3	13.7	 20
241	 22	167.0	31.5	 25
242	 22	123.0	13.3	 25
243	 22	80.8	15.8	 20
244	 22	65.0	11.0	 25
245	 22	181.0	34.9	 25
246	 22	89.0	15.3	 20
247	 22	104.0	15.1	 25
248	 22	223.8	25.0	 20
249	 22	53.3	9.1	 20
250	 22	45.5	8.4	 20
251	 22	97.0	11.4	 16
252	 22	43.3	7.1	 20
253	 22	44.0	8.2	 20
254	 22	81.8	8.3	 16
255	 22	93.8	9.4	 20
256	 22	60.0	8.5	 25
257	 22	92.3	20.5	 20
258	 22	44.0	7.4	 25
259	 22	43.0	6.2	 25
260	 22	42.0	7.7	 20
261	 22	52.0	9.6	 25
262	 22	74.0	12.8	 25
263	 22	61.0	7.9	 20
264	 22	42.0	6.4	 25
265	 22	39.0	6.2	 25
266	 22	42.3	5.5	 20
267	 22	42.0	6.6	 25
268	 22	38.0	5.8	 25
269	 22	39.5	4.5	 16
270	 22	40.3	6.9	 20
271	 22	42.5	7.9	 16
272	 22	40.5	9.1	 20
273	 22	94.5	15.5	 20
274	 22	80.0	10.8	 16
275	 22	62.0	11.0	 25
276	 22	124.0	22.4	 25
277	 22	67.0	13.9	 20
278	 22	42.0	5.7	 25
279	 22	48.0	8.8	 25
280	 22	109.8	18.7	 20
281	 22	544.0	85.2	 25
282	 22	203.0	39.7	 25
283	 22	53.3	12.0	 20
284	 22	170.0	20.7	 25
285	 22	150.0	16.1	 25
286	 22	375.5	18.0	 20
287	 22	54.0	9.6	 25
288	 22	40.3	5.8	 20
289	 22	37.3	7.1	 16
290	 22	96.0	15.7	 20
291	 22	41.3	7.2	 20
292	 22	42.3	6.8	 16
293	 22	40.5	5.9	 20
294	 22	249.3	21.4	 20
295	 22	82.0	13.1	 20
296	 22	250.0	25.7	 25
297	 22	93.5	16.5	 20
298	 22	53.0	7.5	 25
299	 22	51.0	9.0	 25
300	 22	46.3	8.2	 20
301	 22	56.0	9.8	 25
302	 22	48.0	7.9	 25
303	 22	43.3	6.3	 20
304	 22	73.0	11.2	 25
305	 22	98.0	13.6	 25
306	 22	68.3	10.8	 20
307	 22	93.0	12.8	 25
308	 22	119.3	17.7	 20
309	 22	44.0	7.1	 16
310	 22	42.3	6.6	 20
311	 22	40.3	6.1	 20
312	 22	40.0	7.0	 16
313	 22	43.5	8.0	 20
314	 22	41.0	8.2	 25
315	 22	53.3	10.3	 20
316	 22	47.0	7.2	 25
317	 22	44.0	7.0	 25
318	 22	41.8	7.8	 20
319	 22	55.0	11.2	 25
320	 22	39.0	6.3	 20
321	 22	68.0	13.0	 25
322	 22	47.0	8.0	 25
323	 22	41.3	6.0	 20
324	 22	40.0	8.1	 25
325	 22	41.0	7.4	 25
326	 22	43.0	7.9	 20
327	 22	63.5	8.7	 20
328	 22	37.3	6.6	 20
329	 22	43.8	7.8	 16
330	 22	55.3	9.4	 20
331	 22	53.3	7.8	 20
332	 22	93.8	15.3	 16
333	 22	551.0	59.2	 25
334	 22	312.0	26.5	 25
335	 22	183.5	25.1	 20
336	 22	245.0	56.4	 25
337	 22	516.0	124.3	 25
338	 22	57.8	13.3	 20
339	 22	52.0	10.7	 25
340	 22	79.0	11.6	 25
341	 22	44.0	5.3	 20
342	 22	65.0	13.0	 25
343	 22	51.0	9.5	 25
344	 22	47.3	9.1	 20
345	 22	94.0	14.1	 25
346	 22	104.0	17.1	 16
347	 22	112.3	16.7	 20
348	 22	61.3	5.7	 20
349	 22	53.8	12.5	 16
350	 22	61.8	9.7	 20
351	 22	44.0	8.6	 20
352	 22	38.8	6.7	 16
353	 22	45.0	6.7	 25
354	 22	43.0	8.0	 25
355	 22	151.0	128.4	 20
356	 22	43.0	7.1	 25
357	 22	39.0	6.5	 25
358	 22	37.0	5.0	 20
359	 22	43.0	8.1	 25
360	 22	41.0	6.2	 25
361	 22	45.0	5.6	 20
362	 22	89.0	16.3	 25
363	 22	47.0	8.1	 25
364	 22	38.5	7.1	 20
365	 22	42.0	6.2	 25
366	 22	37.3	5.5	 20
367	 22	41.8	7.9	 16
368	 22	42.0	7.1	 20
369	 22	46.0	5.5	 16
370	 22	96.3	13.3	 20
371	 22	41.3	6.5	 20
372	 22	41.3	7.6	 20
373	 22	43.0	7.9	 25
374	 22	49.0	9.3	 25
375	 22	128.3	17.2	 20
376	 22	139.0	19.0	 25
377	 22	180.0	23.5	 25
378	 22	60.0	9.6	 20
379	 22	45.0	8.7	 25
380	 22	128.0	19.6	 25
381	 22	50.3	8.6	 20
382	 22	43.0	8.3	 25
383	 22	79.0	9.4	 25
384	 22	42.3	10.0	 20
385	 22	45.3	8.6	 20
386	 22	42.0	6.8	 20
387	 22	41.8	6.5	 16
388	 22	42.0	7.5	 20
389	 22	41.3	7.5	 20
390	 22	47.5	9.7	 16
391	 22	44.3	6.8	 20
392	 22	55.0	5.9	 25
393	 22	54.5	6.8	 20
394	 22	42.0	7.9	 25
395	 22	43.3	7.8	 20
396	 22	46.0	8.9	 25
397	 22	79.0	13.3	 25
398	 22	181.5	18.4	 20
399	 22	72.0	12.2	 25
400	 22	92.0	11.4	 25
401	 22	223.0	31.2	 20
402	 22	54.0	8.2	 25
403	 22	48.0	12.0	 25
404	 22	488.8	44.4	 16
405	 22	374.5	40.4	 20
406	 22	273.0	24.1	 20
407	 22	130.0	15.6	 16
408	 22	53.3	8.0	 20
409	 22	80.5	12.4	 20
410	 22	61.0	7.6	 16
411	 22	53.0	7.0	 25
412	 22	56.0	9.0	 25
413	 22	47.5	8.9	 20
414	 22	42.0	5.9	 25
415	 22	43.0	8.0	 25
416	 22	36.5	7.7	 20
417	 22	51.0	7.1	 25
418	 22	120.0	12.0	 20
419	 22	143.0	19.2	 25
420	 22	71.0	9.6	 25
421	 22	74.3	11.5	 20
422	 22	59.0	8.7	 25
423	 22	37.0	7.7	 25
424	 22	37.5	7.0	 16
425	 22	42.8	7.1	 20
426	 22	42.8	8.3	 20
427	 22	63.8	9.2	 16
428	 22	40.0	5.6	 20
429	 22	48.0	6.1	 20
430	 22	64.3	9.0	 20
431	 22	379.0	31.9	 25
432	 22	40.0	8.2	 25
433	 22	54.0	8.4	 20
434	 22	42.0	7.3	 25
435	 22	72.0	11.2	 25
436	 22	94.3	20.8	 20
437	 22	384.0	57.8	 25
438	 22	38.0	5.9	 25
439	 22	40.5	7.2	 20
440	 22	37.0	7.0	 25
441	 22	46.0	10.2	 25
442	 22	39.0	7.8	 20
443	 22	44.5	8.6	 20
444	 22	40.0	5.7	 16
445	 22	45.0	7.4	 20
446	 22	44.0	6.8	 20
447	 22	43.3	7.2	 16
448	 22	49.0	8.0	 20
449	 22	44.0	7.9	 20
450	 22	113.3	17.3	 20
451	 22	95.0	9.8	 25
452	 22	121.0	22.4	 25
453	 22	413.0	35.5	 20
454	 22	212.0	22.7	 25
455	 22	53.0	8.3	 25
456	 22	47.3	7.4	 20
457	 22	44.0	6.8	 25
458	 22	37.0	5.3	 25
459	 22	42.3	8.0	 20
460	 22	40.0	6.8	 25
461	 22	43.0	9.5	 25
462	 22	40.5	7.3	 20
463	 22	42.0	6.9	 20
464	 22	40.3	7.2	 20
465	 22	40.5	5.5	 16
466	 22	40.3	7.2	 20
467	 22	37.3	5.1	 20
468	 22	48.0	8.5	 16
469	 22	243.0	38.2	 25
470	 22	63.5	9.3	 20
471	 22	50.0	8.1	 25
472	 22	67.0	12.5	 25
473	 22	41.0	9.9	 20
474	 22	44.0	6.2	 25
475	 22	43.0	6.9	 25
476	 22	38.0	7.2	 20
477	 22	40.0	5.8	 25
478	 22	46.0	6.0	 25
479	 22	45.3	7.5	 20
480	 22	40.0	8.1	 25
481	 22	59.0	8.6	 25
482	 22	43.0	9.3	 16
483	 22	47.0	10.4	 20
484	 22	42.3	7.0	 20
485	 22	49.0	8.6	 16
486	 22	243.0	25.0	 20
487	 22	60.3	12.7	 20
488	 22	39.0	7.5	 16
489	 22	39.0	7.0	 25
490	 22	41.0	6.0	 25
491	 22	48.3	6.9	 20
492	 22	49.0	7.0	 25
493	 22	59.5	7.8	 20
494	 22	45.0	9.4	 25
495	 22	43.0	8.1	 25
496	 22	185.3	17.4	 20
497	 22	87.0	11.2	 25
498	 22	182.0	25.1	 25
499	 22	173.3	24.2	 20
500	 22	79.0	11.9	 25
501	 22	57.0	8.5	 20
502	 22	43.0	6.5	 16
503	 22	41.0	7.5	 20
504	 22	42.5	8.4	 20
505	 22	52.3	7.6	 16
506	 22	53.0	9.2	 20
507	 22	46.0	7.4	 20
508	 22	218.8	19.7	 20
509	 22	62.0	7.7	 25
510	 22	91.0	9.7	 25
511	 22	109.3	20.9	 20
512	 22	65.0	11.3	 25
513	 22	45.0	6.6	 25
514	 22	42.3	6.9	 20
515	 22	47.0	6.2	 25
516	 22	42.0	7.1	 25
517	 22	49.5	10.2	 20
518	 22	61.0	11.5	 25
519	 22	47.3	7.7	 20
520	 22	162.0	20.2	 25
521	 22	720.8	50.0	 20
522	 22	61.0	9.2	 16
523	 22	75.0	10.4	 20
524	 22	266.3	23.6	 20
525	 22	647.3	38.4	 16
526	 22	843.3	44.1	 20
527	 22	94.0	15.4	 25
528	 22	56.5	10.5	 20
529	 22	95.0	20.3	 25
530	 22	133.0	20.7	 25
531	 22	49.3	8.5	 20
532	 22	62.0	11.0	 25
533	 22	85.0	19.5	 25
534	 22	329.5	30.8	 20
535	 22	71.0	10.7	 25
536	 22	44.0	8.2	 25
537	 22	50.5	9.7	 20
538	 22	328.0	27.7	 25
539	 22	164.0	20.4	 25
540	 22	81.5	12.6	 16
541	 22	112.0	11.8	 20
542	 22	41.0	10.1	 16
543	 22	47.0	9.0	 20
544	 22	44.0	7.6	 20
545	 22	39.3	4.4	 16
546	 22	42.8	6.9	 20
547	 22	38.0	7.7	 25
548	 22	36.8	8.0	 20
549	 22	46.0	6.9	 25
550	 22	34.0	7.0	 25
551	 22	36.3	5.8	 20
552	 22	39.0	5.0	 25
553	 22	43.0	8.5	 25
554	 22	39.3	7.5	 20
555	 22	55.0	9.2	 25
556	 22	40.0	6.0	 25
557	 22	46.5	8.8	 20
558	 22	47.0	6.9	 25
559	 22	47.0	7.5	 25
560	 22	58.0	9.0	 16
561	 22	71.3	11.3	 20
562	 22	69.0	10.6	 20
563	 22	71.8	10.6	 16
564	 22	82.3	7.5	 20
565	 22	52.0	9.0	 20
566	 22	44.0	5.6	 20
567	 22	42.0	7.5	 25
568	 22	93.0	11.6	 20
569	 22	42.0	6.9	 25
570	 22	38.0	7.8	 25
571	 22	40.3	6.4	 20
572	 22	46.0	8.8	 25
573	 22	57.0	7.1	 25
574	 22	38.5	6.8	 20
575	 22	53.0	7.9	 25
576	 22	45.0	6.6	 25
577	 22	120.0	21.6	 20
578	 22	68.0	9.1	 25
579	 22	47.0	6.9	 20
580	 22	171.8	20.5	 16
581	 22	62.0	7.0	 20
582	 22	76.5	11.7	 20
583	 22	84.8	14.3	 16
584	 22	57.3	8.9	 20
585	 22	46.3	6.0	 20
586	 22	56.3	9.2	 20
587	 22	41.0	6.9	 25
588	 22	37.0	5.7	 25
589	 22	45.3	7.4	 20
590	 22	52.0	11.0	 25
591	 22	41.3	4.7	 20
592	 22	61.0	8.5	 25
593	 22	41.0	6.8	 25
594	 22	39.3	6.4	 20
595	 22	38.0	5.4	 25
596	 22	47.0	7.3	 25
597	 22	40.0	6.4	 20
598	 22	42.5	6.9	 20
599	 22	64.5	11.2	 20
600	 22	36.0	5.5	 16
601	 22	38.3	7.3	 20
602	 22	73.0	15.1	 20
603	 22	92.5	13.0	 16
604	 22	46.5	8.6	 20
605	 22	46.0	24.9	 25
606	 22	43.3	8.0	 20
607	 22	45.0	9.0	 25
608	 22	46.0	6.8	 25
609	 22	40.3	8.0	 20
610	 22	41.0	7.3	 25
611	 22	45.0	6.9	 25
612	 22	42.3	4.9	 20
613	 22	203.0	27.1	 25
614	 22	111.0	12.5	 25
615	 22	68.5	11.2	 20
616	 22	92.0	17.7	 25
617	 22	45.3	7.2	 20
618	 22	44.3	7.4	 20
619	 22	322.3	28.8	 20
620	 22	125.8	21.2	 16
621	 22	55.0	7.5	 20
622	 22	45.0	10.0	 20
623	 22	45.3	7.6	 16
624	 22	506.0	68.3	 25
625	 22	123.0	13.4	 25
626	 22	75.0	12.5	 20
627	 22	44.0	7.2	 25
628	 22	126.0	19.6	 25
629	 22	236.5	24.4	 20
630	 22	118.0	15.6	 25
631	 22	178.0	18.9	 25
632	 22	98.3	9.3	 20
633	 22	184.0	24.7	 25
634	 22	69.0	9.9	 25
635	 22	58.5	9.0	 20
636	 22	58.0	9.0	 25
637	 22	86.5	14.9	 20
638	 22	45.0	6.7	 16
639	 22	1758.3	225.9	 20
  0	 23	43.3	8.0	 20
  1	 23	51.0	8.8	 25
  2	 23	76.0	12.9	 25
  3	 23	59.0	10.2	 20
  4	 23	37.3	6.9	 20
  5	 23	90.0	19.9	 20
  6	 23	58.0	12.0	 16
  7	 23	58.3	11.1	 20
  8	 23	39.3	5.0	 20
  9	 23	42.5	6.9	 16
 10	 23	36.0	5.4	 25
 11	 23	57.0	8.6	 25
 12	 23	48.3	6.5	 20
 13	 23	36.0	5.2	 25
 14	 23	66.0	10.3	 25
 15	 23	64.3	10.2	 20
 16	 23	84.0	20.6	 25
 17	 23	79.0	12.6	 25
 18	 23	83.3	11.0	 20
 19	 23	128.0	15.3	 25
 20	 23	49.0	11.8	 25
 21	 23	43.5	6.6	 20
 22	 23	39.0	6.8	 25
 23	 23	59.5	9.5	 16
 24	 23	54.3	9.2	 20
 25	 23	93.8	19.3	 20
 26	 23	209.3	28.2	 16
 27	 23	108.3	9.5	 20
 28	 23	332.3	31.6	 20
 29	 23	68.3	10.8	 16
 30	 23	695.0	68.7	 25
 31	 23	184.0	21.7	 25
 32	 23	219.0	17.6	 20
 33	 23	96.0	12.8	 25
 34	 23	67.0	10.1	 25
 35	 23	44.3	9.0	 20
 36	 23	59.0	6.0	 25
 37	 23	199.0	24.9	 25
 38	 23	55.3	8.3	 20
 39	 23	73.0	11.8	 25
 40	 23	48.0	9.5	 25
 41	 23	40.3	7.9	 20
 42	 23	36.3	7.3	 20
 43	 23	79.5	16.0	 20
 44	 23	36.0	3.9	 16
 45	 23	50.0	9.0	 20
 46	 23	49.0	9.2	 16
 47	 23	48.3	10.9	 20
 48	 23	430.5	61.0	 20
 49	 23	35.0	5.4	 20
 50	 23	39.0	8.5	 25
 51	 23	57.0	9.0	 25
 52	 23	69.0	12.6	 20
 53	 23	111.0	11.3	 25
 54	 23	77.0	13.9	 25
 55	 23	62.3	9.7	 20
 56	 23	39.0	6.9	 25
 57	 23	48.0	9.6	 25
 58	 23	43.3	7.7	 20
 59	 23	36.0	7.7	 25
 60	 23	55.0	8.0	 25
 61	 23	43.3	7.8	 20
 62	 23	45.0	8.7	 20
 63	 23	37.5	7.3	 20
 64	 23	49.3	8.5	 16
 65	 23	41.0	8.3	 20
 66	 23	84.3	15.6	 20
 67	 23	43.5	5.3	 16
 68	 23	173.0	22.7	 25
 69	 23	219.0	40.0	 25
 70	 23	559.0	75.7	 20
 71	 23	62.0	10.3	 25
 72	 23	53.3	7.9	 20
 73	 23	54.0	10.3	 25
 74	 23	62.0	9.2	 25
 75	 23	61.8	11.3	 20
 76	 23	305.0	42.6	 25
 77	 23	43.0	6.5	 25
 78	 23	59.5	9.1	 20
 79	 23	63.0	12.4	 25
 80	 23	56.0	9.7	 25
 81	 23	40.3	7.8	 16
 82	 23	39.3	7.7	 20
 83	 23	42.3	7.0	 20
 84	 23	78.5	11.4	 16
 85	 23	67.0	8.0	 20
 86	 23	96.5	14.5	 20
 87	 23	95.0	10.0	 16
 88	 23	48.0	9.6	 25
 89	 23	85.0	15.7	 25
 90	 23	137.0	25.6	 20
 91	 23	120.0	36.5	 25
 92	 23	484.0	66.1	 25
 93	 23	673.3	94.4	 20
 94	 23	39.0	6.1	 25
 95	 23	42.3	7.6	 20
 96	 23	62.0	9.3	 25
 97	 23	189.0	20.9	 25
 98	 23	72.5	11.3	 20
 99	 23	46.0	9.3	 25
100	 23	74.0	10.2	 25
101	 23	55.8	10.0	 16
102	 23	57.5	10.9	 20
103	 23	68.5	8.7	 20
104	 23	61.3	12.0	 16
105	 23	190.3	29.7	 20
106	 23	38.3	5.3	 20
107	 23	191.3	29.3	 20
108	 23	276.0	38.5	 25
109	 23	63.0	10.4	 25
110	 23	71.5	13.3	 20
111	 23	57.0	8.0	 25
112	 23	71.0	10.8	 25
113	 23	37.5	7.3	 20
114	 23	51.0	9.0	 25
115	 23	54.0	9.1	 25
116	 23	76.0	8.8	 20
117	 23	38.0	5.4	 25
118	 23	56.0	10.7	 25
119	 23	110.3	22.5	 20
120	 23	46.3	8.8	 20
121	 23	122.5	14.7	 16
122	 23	60.3	7.4	 20
123	 23	389.3	36.3	 20
124	 23	242.3	21.7	 16
125	 23	299.5	21.9	 20
126	 23	214.3	19.8	 20
127	 23	202.3	17.8	 20
128	 23	347.0	38.7	 25
129	 23	56.0	10.1	 25
130	 23	47.3	9.3	 20
131	 23	44.0	8.1	 25
132	 23	197.0	31.0	 25
133	 23	56.3	9.9	 20
134	 23	80.0	14.0	 25
135	 23	72.0	12.3	 25
136	 23	49.8	6.5	 20
137	 23	39.0	5.9	 25
138	 23	114.0	20.3	 25
139	 23	47.3	6.6	 16
140	 23	49.0	7.2	 20
141	 23	48.3	7.9	 20
142	 23	322.0	34.1	 16
143	 23	159.5	33.1	 20
144	 23	898.8	51.8	 16
145	 23	147.3	18.8	 20
146	 23	614.0	63.5	 25
147	 23	1086.3	57.8	 20
148	 23	1407.0	102.8	 25
149	 23	145.0	16.4	 25
150	 23	165.5	27.3	 20
151	 23	92.0	15.6	 25
152	 23	87.0	12.8	 25
153	 23	69.0	12.5	 20
154	 23	45.0	8.1	 25
155	 23	52.0	9.7	 25
156	 23	87.0	12.3	 20
157	 23	78.0	11.6	 25
158	 23	46.0	8.0	 25
159	 23	47.0	8.4	 16
160	 23	62.3	10.4	 20
161	 23	56.3	9.4	 20
162	 23	175.5	20.3	 16
163	 23	48.0	7.3	 20
164	 23	46.3	10.8	 20
165	 23	43.3	7.3	 20
166	 23	45.0	6.3	 25
167	 23	47.0	7.3	 25
168	 23	48.3	8.7	 20
169	 23	284.0	33.3	 25
170	 23	123.8	15.9	 20
171	 23	182.0	17.6	 25
172	 23	146.0	16.0	 25
173	 23	71.5	11.9	 20
174	 23	266.0	19.9	 25
175	 23	75.0	9.2	 25
176	 23	132.3	11.4	 20
177	 23	62.0	7.4	 25
178	 23	76.5	10.7	 20
179	 23	88.3	13.8	 16
180	 23	39.3	6.4	 20
181	 23	37.3	5.2	 20
182	 23	44.3	10.2	 16
183	 23	41.3	7.5	 20
184	 23	74.3	13.2	 20
185	 23	63.3	8.6	 20
186	 23	143.0	19.1	 25
187	 23	224.0	30.1	 25
188	 23	111.3	14.1	 20
189	 23	99.0	16.2	 25
190	 23	51.0	7.5	 25
191	 23	76.5	11.7	 20
192	 23	63.0	8.5	 25
193	 23	80.3	14.0	 20
194	 23	52.0	10.0	 25
195	 23	57.0	10.1	 25
196	 23	44.0	8.2	 20
197	 23	515.0	40.2	 25
198	 23	595.3	43.5	 20
199	 23	78.0	8.5	 16
200	 23	42.3	8.0	 20
201	 23	61.0	13.8	 20
202	 23	88.3	15.9	 16
203	 23	39.0	5.2	 20
204	 23	36.0	5.0	 25
205	 23	46.0	8.6	 20
206	 23	44.0	10.1	 25
207	 23	45.0	8.0	 25
208	 23	40.0	7.7	 20
209	 23	42.0	8.4	 25
210	 23	40.0	8.2	 25
211	 23	39.3	5.6	 20
212	 23	43.0	8.2	 25
213	 23	37.0	6.3	 25
214	 23	39.8	6.5	 20
215	 23	35.0	6.9	 25
216	 23	48.0	8.6	 25
217	 23	42.3	7.0	 16
218	 23	1259.3	131.5	 20
219	 23	63.0	8.2	 16
220	 23	39.5	7.9	 20
221	 23	37.0	7.0	 20
222	 23	39.0	4.8	 16
223	 23	42.0	5.9	 20
224	 23	61.0	9.8	 25
225	 23	41.3	8.2	 20
226	 23	63.0	8.4	 25
227	 23	44.0	8.8	 25
228	 23	51.8	9.0	 20
229	 23	51.0	9.7	 25
230	 23	1110.0	160.5	 25
231	 23	65.0	10.7	 20
232	 23	80.0	14.7	 25
233	 23	90.0	14.2	 25
234	 23	81.8	12.8	 20
235	 23	304.0	25.2	 25
236	 23	126.5	17.7	 20
237	 23	136.3	20.7	 16
238	 23	138.8	14.3	 20
239	 23	152.5	15.9	 20
240	 23	148.3	18.8	 16
241	 23	545.5	60.7	 20
242	 23	122.8	23.7	 16
243	 23	80.0	15.3	 25
244	 23	55.0	8.7	 25
245	 23	45.0	6.4	 20
246	 23	52.0	7.6	 25
247	 23	67.0	9.8	 25
248	 23	236.5	29.0	 20
249	 23	127.0	17.7	 25
250	 23	218.0	22.0	 25
251	 23	221.0	20.2	 20
252	 23	75.0	11.7	 25
253	 23	81.0	10.3	 25
254	 23	129.8	14.9	 20
255	 23	817.0	87.5	 25
256	 23	844.5	139.5	 20
257	 23	58.0	9.8	 16
258	 23	57.5	8.9	 20
259	 23	159.0	29.7	 20
260	 23	40.5	7.4	 16
261	 23	43.3	7.9	 20
262	 23	40.0	6.3	 25
263	 23	54.3	7.0	 20
264	 23	99.0	13.7	 25
265	 23	75.0	14.4	 25
266	 23	47.0	6.5	 20
267	 23	43.0	8.6	 25
268	 23	49.3	10.7	 20
269	 23	41.0	5.7	 25
270	 23	59.0	10.6	 25
271	 23	54.3	8.8	 20
272	 23	39.0	6.6	 25
273	 23	39.0	6.3	 25
274	 23	36.3	4.7	 20
275	 23	39.0	8.5	 20
276	 23	52.3	9.3	 20
277	 23	40.3	7.1	 16
278	 23	46.0	9.1	 20
279	 23	57.5	9.1	 20
280	 23	108.5	12.6	 16
281	 23	55.8	7.6	 20
282	 23	39.0	7.7	 25
283	 23	42.3	5.7	 20
284	 23	170.0	20.8	 25
285	 23	96.0	11.5	 25
286	 23	82.0	12.0	 20
287	 23	39.0	7.2	 25
288	 23	39.0	6.3	 25
289	 23	38.5	6.1	 20
290	 23	102.0	11.5	 25
291	 23	45.0	7.0	 25
292	 23	333.5	27.6	 20
293	 23	67.0	9.8	 25
294	 23	110.3	23.1	 20
295	 23	239.3	22.3	 20
296	 23	129.0	16.2	 20
297	 23	72.3	8.4	 16
298	 23	195.0	21.9	 20
299	 23	338.0	34.9	 20
300	 23	53.3	5.9	 16
301	 23	221.0	30.1	 25
302	 23	51.0	7.9	 25
303	 23	49.3	6.3	 20
304	 23	61.0	12.4	 25
305	 23	94.0	13.0	 25
306	 23	52.5	11.3	 20
307	 23	69.0	17.2	 25
308	 23	100.0	14.7	 25
309	 23	62.3	8.5	 20
310	 23	172.0	22.5	 25
311	 23	126.0	20.4	 25
312	 23	61.0	12.5	 20
313	 23	56.0	8.6	 25
314	 23	45.8	9.0	 20
315	 23	308.8	41.7	 16
316	 23	46.5	7.0	 20
317	 23	2617.8	1524.6	 16
318	 23	1564.5	1182.3	 20
319	 23	36.8	6.2	 20
320	 23	46.0	8.7	 20
321	 23	39.0	6.1	 25
322	 23	180.0	25.0	 25
323	 23	82.8	12.6	 20
324	 23	54.0	17.3	 25
325	 23	37.0	4.7	 25
326	 23	47.0	6.2	 20
327	 23	52.0	8.8	 25
328	 23	47.0	7.6	 25
329	 23	48.3	8.6	 20
330	 23	121.0	18.7	 25
331	 23	59.0	10.0	 25
332	 23	246.5	102.1	 20
333	 23	199.0	18.1	 20
334	 23	194.0	26.9	 20
335	 23	449.3	34.5	 16
336	 23	993.8	45.4	 20
337	 23	598.5	145.4	 20
338	 23	749.8	42.8	 16
339	 23	93.8	12.4	 20
340	 23	201.0	22.8	 25
341	 23	106.8	15.9	 20
342	 23	108.0	15.4	 25
343	 23	98.8	14.2	 20
344	 23	80.0	13.9	 25
345	 23	96.0	12.9	 25
346	 23	65.0	8.9	 20
347	 23	58.0	7.7	 25
348	 23	111.0	17.5	 25
349	 23	390.5	53.7	 20
350	 23	650.0	52.9	 25
351	 23	157.0	25.5	 25
352	 23	46.5	10.5	 20
353	 23	63.3	9.9	 20
354	 23	71.0	13.2	 20
355	 23	44.0	6.7	 16
356	 23	46.3	7.1	 20
357	 23	37.5	7.7	 20
358	 23	38.5	8.9	 16
359	 23	39.0	7.9	 25
360	 23	48.0	9.0	 25
361	 23	50.5	7.8	 20
362	 23	651.0	70.3	 25
363	 23	757.0	93.5	 25
364	 23	66.8	10.7	 20
365	 23	39.0	7.1	 25
366	 23	38.3	6.3	 20
367	 23	41.0	6.0	 25
368	 23	60.0	9.2	 25
369	 23	182.0	28.5	 20
370	 23	146.0	16.7	 25
371	 23	67.0	11.7	 25
372	 23	68.3	11.2	 16
373	 23	75.0	13.1	 20
374	 23	58.0	10.1	 20
375	 23	122.8	17.6	 16
376	 23	113.0	16.8	 20
377	 23	71.3	12.8	 20
378	 23	90.5	9.0	 16
379	 23	52.0	9.0	 25
380	 23	48.0	8.1	 25
381	 23	41.3	6.4	 20
382	 23	76.0	31.0	 25
383	 23	200.0	23.6	 25
384	 23	57.0	7.9	 20
385	 23	43.0	7.9	 25
386	 23	41.0	7.1	 25
387	 23	39.0	7.9	 20
388	 23	65.0	11.6	 25
389	 23	89.0	10.9	 25
390	 23	44.0	7.4	 20
391	 23	78.0	11.5	 25
392	 23	41.5	7.5	 16
393	 23	118.3	18.9	 20
394	 23	51.0	7.1	 20
395	 23	46.5	9.0	 16
396	 23	61.5	6.9	 20
397	 23	242.5	28.7	 20
398	 23	182.5	20.8	 20
399	 23	95.0	12.9	 25
400	 23	73.0	9.7	 25
401	 23	51.3	9.5	 20
402	 23	51.0	6.3	 25
403	 23	62.0	10.3	 25
404	 23	675.0	52.0	 20
405	 23	229.0	18.4	 25
406	 23	373.0	39.4	 25
407	 23	242.3	18.9	 20
408	 23	203.0	24.7	 25
409	 23	47.0	8.7	 25
410	 23	45.0	7.7	 20
411	 23	72.8	10.7	 20
412	 23	227.5	21.4	 20
413	 23	213.3	19.9	 16
414	 23	408.3	42.2	 20
415	 23	154.5	13.6	 16
416	 23	102.0	16.2	 20
417	 23	64.0	9.4	 25
418	 23	50.3	7.7	 20
419	 23	51.0	8.1	 25
420	 23	39.0	5.8	 25
421	 23	42.8	8.0	 20
422	 23	46.0	8.2	 25
423	 23	44.0	5.7	 25
424	 23	52.0	9.6	 20
425	 23	45.0	8.6	 25
426	 23	40.0	6.3	 25
427	 23	38.0	7.5	 20
428	 23	42.0	7.5	 25
429	 23	62.0	9.5	 25
430	 23	47.3	11.2	 16
431	 23	43.5	7.0	 20
432	 23	97.5	17.4	 20
433	 23	63.3	10.7	 16
434	 23	101.0	14.0	 20
435	 23	63.8	38.6	 20
436	 23	541.0	40.8	 16
437	 23	58.0	7.6	 25
438	 23	59.0	11.1	 25
439	 23	77.3	10.8	 20
440	 23	54.0	6.7	 25
441	 23	151.8	16.0	 20
442	 23	75.0	13.2	 25
443	 23	65.0	13.2	 25
444	 23	41.3	9.5	 20
445	 23	56.0	7.5	 25
446	 23	170.0	25.9	 25
447	 23	211.5	29.6	 20
448	 23	225.0	27.9	 25
449	 23	97.0	20.2	 25
450	 23	155.8	17.3	 16
451	 23	40.5	7.7	 20
452	 23	243.8	52.1	 20
453	 23	79.3	12.0	 16
454	 23	100.0	11.2	 20
455	 23	91.3	16.2	 20
456	 23	337.0	33.9	 20
457	 23	41.0	7.7	 25
458	 23	50.0	8.1	 25
459	 23	48.3	6.9	 20
460	 23	41.0	6.6	 25
461	 23	41.0	6.8	 25
462	 23	43.0	7.5	 20
463	 23	49.0	7.9	 25
464	 23	49.3	7.8	 20
465	 23	45.0	6.0	 25
466	 23	70.0	12.6	 25
467	 23	79.3	20.2	 20
468	 23	60.0	12.7	 25
469	 23	133.3	10.0	 20
470	 23	84.3	12.4	 16
471	 23	50.3	7.0	 20
472	 23	54.0	9.2	 20
473	 23	52.5	9.0	 16
474	 23	58.8	11.7	 20
475	 23	48.3	7.7	 20
476	 23	43.0	6.2	 20
477	 23	73.0	15.0	 25
478	 23	36.0	8.4	 25
479	 23	43.5	6.6	 20
480	 23	39.0	6.6	 25
481	 23	45.0	9.9	 25
482	 23	53.3	9.6	 20
483	 23	43.0	6.8	 25
484	 23	52.0	7.7	 25
485	 23	50.3	8.7	 20
486	 23	130.0	18.4	 25
487	 23	81.0	12.5	 25
488	 23	44.5	5.9	 20
489	 23	58.5	9.0	 20
490	 23	58.5	8.8	 16
491	 23	46.3	7.3	 20
492	 23	106.0	15.5	 20
493	 23	38.3	7.7	 16
494	 23	41.3	7.2	 20
495	 23	63.0	16.8	 25
496	 23	51.0	8.2	 20
497	 23	43.0	6.9	 25
498	 23	74.0	9.3	 25
499	 23	141.5	14.3	 20
500	 23	157.0	20.3	 25
501	 23	75.0	9.8	 25
502	 23	49.5	7.1	 20
503	 23	66.0	16.0	 25
504	 23	90.0	37.0	 25
505	 23	1098.3	123.3	 20
506	 23	497.0	65.3	 25
507	 23	147.0	24.8	 25
508	 23	336.8	30.4	 16
509	 23	68.3	13.9	 20
510	 23	130.5	17.9	 20
511	 23	77.8	11.1	 16
512	 23	75.5	12.6	 20
513	 23	43.3	7.4	 16
514	 23	895.0	96.1	 25
515	 23	276.0	31.4	 25
516	 23	60.5	8.2	 20
517	 23	40.0	6.0	 25
518	 23	308.0	34.6	 25
519	 23	201.3	18.8	 20
520	 23	180.0	22.0	 25
521	 23	1244.0	132.5	 25
522	 23	150.3	16.7	 20
523	 23	60.0	10.2	 25
524	 23	57.0	10.7	 25
525	 23	191.0	21.9	 20
526	 23	139.0	26.6	 25
527	 23	98.5	27.3	 20
528	 23	648.8	42.9	 16
529	 23	273.0	33.6	 20
530	 23	663.3	75.1	 20
531	 23	395.5	29.7	 16
532	 23	514.5	44.8	 20
533	 23	2344.5	167.6	 20
534	 23	1402.3	101.8	 20
535	 23	386.0	44.3	 25
536	 23	104.0	15.4	 25
537	 23	328.8	29.7	 20
538	 23	192.0	24.7	 25
539	 23	141.0	21.5	 20
540	 23	100.0	11.2	 25
541	 23	83.0	11.9	 25
542	 23	127.3	14.8	 20
543	 23	41.0	4.7	 25
544	 23	71.0	10.8	 25
545	 23	120.5	20.9	 20
546	 23	44.0	9.3	 25
547	 23	38.5	7.9	 20
548	 23	40.3	8.3	 16
549	 23	73.5	11.2	 20
550	 23	43.0	7.3	 20
551	 23	41.5	7.0	 16
552	 23	40.0	6.5	 20
553	 23	38.0	6.6	 25
554	 23	80.8	12.0	 20
555	 23	51.0	7.7	 25
556	 23	49.0	7.2	 25
557	 23	53.5	9.3	 20
558	 23	78.0	8.7	 25
559	 23	53.0	10.4	 25
560	 23	224.0	29.5	 20
561	 23	2776.0	295.8	 25
562	 23	1232.3	62.5	 20
563	 23	102.0	15.3	 25
564	 23	533.0	44.9	 25
565	 23	97.8	10.3	 20
566	 23	148.3	12.6	 20
567	 23	87.3	9.4	 20
568	 23	49.8	8.0	 16
569	 23	59.0	12.0	 20
570	 23	48.8	7.8	 20
571	 23	47.3	5.5	 16
572	 23	44.0	4.3	 20
573	 23	80.0	11.8	 25
574	 23	103.0	14.4	 20
575	 23	562.0	70.3	 25
576	 23	85.0	14.9	 25
577	 23	44.0	8.9	 20
578	 23	38.0	6.5	 25
579	 23	40.0	6.5	 25
580	 23	50.3	9.0	 20
581	 23	57.0	9.3	 25
582	 23	47.0	9.1	 25
583	 23	63.0	7.9	 20
584	 23	786.0	99.9	 25
585	 23	462.0	61.8	 25
586	 23	339.5	31.7	 16
587	 23	319.0	37.0	 20
588	 23	45.0	7.6	 16
589	 23	86.0	19.5	 20
590	 23	201.5	20.4	 20
591	 23	41.5	6.4	 16
592	 23	313.0	30.5	 25
593	 23	124.0	14.0	 25
594	 23	39.5	6.7	 20
595	 23	40.0	7.3	 25
596	 23	44.0	9.0	 25
597	 23	43.3	8.1	 20
598	 23	125.0	21.3	 25
599	 23	43.0	7.4	 25
600	 23	41.3	6.3	 20
601	 23	50.0	26.1	 25
602	 23	39.0	7.0	 25
603	 23	79.0	17.2	 20
604	 23	90.0	12.6	 25
605	 23	2416.0	268.6	 20
606	 23	338.0	26.0	 16
607	 23	199.0	22.6	 20
608	 23	44.3	10.4	 20
609	 23	33.0	6.6	 16
610	 23	45.3	7.5	 20
611	 23	39.0	6.6	 25
612	 23	41.3	6.8	 20
613	 23	61.0	10.5	 25
614	 23	61.5	10.5	 20
615	 23	38.0	7.3	 25
616	 23	41.0	5.7	 25
617	 23	50.5	9.2	 20
618	 23	41.0	7.0	 25
619	 23	46.0	8.5	 25
620	 23	70.5	11.1	 20
621	 23	81.0	15.0	 25
622	 23	55.0	9.7	 25
623	 23	307.8	128.5	 20
624	 23	343.5	32.5	 20
625	 23	208.3	21.7	 20
626	 23	561.3	28.0	 16
627	 23	269.8	17.6	 20
628	 23	77.3	12.5	 20
629	 23	142.0	18.1	 16
630	 23	296.5	22.4	 20
631	 23	117.0	15.7	 25
632	 23	373.8	40.1	 20
633	 23	90.0	12.9	 25
634	 23	56.0	8.9	 25
635	 23	57.3	8.2	 20
636	 23	50.0	10.9	 25
637	 23	781.3	83.2	 20
638	 23	271.0	34.5	 25
639	 23	48.0	9.0	 25
  0	 24	1616.0	387.7	 20
  1	 24	43.0	6.4	 25
  2	 24	68.0	10.4	 25
  3	 24	51.3	9.0	 20
  4	 24	38.0	6.9	 25
  5	 24	44.0	7.2	 25
  6	 24	45.5	8.2	 20
  7	 24	50.0	10.2	 25
  8	 24	38.0	6.0	 25
  9	 24	40.0	7.1	 20
 10	 24	36.5	7.1	 20
 11	 24	44.3	9.8	 20
 12	 24	44.5	8.9	 16
 13	 24	36.0	5.7	 20
 14	 24	45.5	7.9	 20
 15	 24	52.0	6.5	 16
 16	 24	69.0	9.5	 20
 17	 24	42.5	6.0	 20
 18	 24	47.0	7.8	 25
 19	 24	65.0	9.2	 25
 20	 24	38.0	6.4	 20
 21	 24	37.0	5.2	 25
 22	 24	36.0	7.3	 25
 23	 24	44.3	5.7	 20
 24	 24	50.0	9.3	 25
 25	 24	57.0	8.9	 25
 26	 24	106.0	12.1	 20
 27	 24	185.0	25.6	 25
 28	 24	607.0	80.2	 25
 29	 24	102.3	17.4	 20
 30	 24	360.0	37.2	 20
 31	 24	84.3	14.4	 20
 32	 24	77.5	10.4	 16
 33	 24	79.3	11.1	 20
 34	 24	145.3	14.8	 20
 35	 24	45.5	6.6	 16
 36	 24	138.0	17.4	 25
 37	 24	138.0	24.3	 25
 38	 24	64.8	12.5	 20
 39	 24	52.0	9.7	 25
 40	 24	44.0	6.9	 25
 41	 24	36.3	7.3	 20
 42	 24	36.0	6.2	 25
 43	 24	44.0	8.6	 20
 44	 24	36.0	7.5	 25
 45	 24	40.0	30.3	 25
 46	 24	40.5	8.7	 20
 47	 24	38.0	5.3	 25
 48	 24	95.0	17.3	 25
 49	 24	35.3	4.9	 16
 50	 24	36.0	6.3	 20
 51	 24	58.5	11.8	 20
 52	 24	58.5	10.0	 16
 53	 24	96.3	13.6	 20
 54	 24	57.5	10.5	 20
 55	 24	43.3	6.8	 20
 56	 24	41.0	7.5	 25
 57	 24	41.0	6.7	 25
 58	 24	38.0	5.8	 20
 59	 24	36.0	5.3	 25
 60	 24	44.0	6.0	 25
 61	 24	42.3	6.4	 20
 62	 24	40.0	6.5	 25
 63	 24	39.0	8.1	 25
 64	 24	45.3	5.8	 20
 65	 24	50.0	8.0	 25
 66	 24	51.0	8.5	 20
 67	 24	38.0	7.2	 25
 68	 24	99.3	12.0	 20
 69	 24	512.0	52.4	 16
 70	 24	150.3	22.8	 20
 71	 24	56.3	9.9	 20
 72	 24	105.8	107.9	 16
 73	 24	49.3	6.7	 20
 74	 24	56.8	10.2	 20
 75	 24	47.0	9.2	 20
 76	 24	57.0	9.1	 25
 77	 24	45.0	7.3	 25
 78	 24	45.3	6.3	 20
 79	 24	132.0	17.7	 25
 80	 24	61.0	9.5	 25
 81	 24	36.5	5.9	 20
 82	 24	35.0	5.7	 25
 83	 24	42.0	8.2	 25
 84	 24	53.3	8.3	 20
 85	 24	81.0	11.4	 25
 86	 24	87.0	13.8	 25
 87	 24	73.5	12.7	 20
 88	 24	56.0	8.0	 20
 89	 24	141.3	18.7	 20
 90	 24	247.0	23.4	 16
 91	 24	326.8	44.6	 20
 92	 24	489.0	29.4	 16
 93	 24	164.0	24.8	 20
 94	 24	46.0	8.1	 25
 95	 24	46.3	9.0	 20
 96	 24	78.0	27.2	 25
 97	 24	424.0	65.8	 25
 98	 24	54.5	12.4	 20
 99	 24	55.0	7.9	 25
100	 24	74.0	11.9	 25
101	 24	56.5	9.5	 20
102	 24	41.0	6.7	 25
103	 24	45.0	10.1	 25
104	 24	47.5	7.3	 20
105	 24	84.0	10.9	 25
106	 24	47.0	9.8	 25
107	 24	55.3	9.9	 16
108	 24	59.3	11.1	 20
109	 24	44.8	6.4	 20
110	 24	44.0	6.3	 16
111	 24	50.5	8.1	 20
112	 24	62.0	10.5	 20
113	 24	39.0	9.3	 16
114	 24	95.0	15.1	 25
115	 24	38.5	6.3	 20
116	 24	64.0	9.8	 25
117	 24	41.0	6.9	 25
118	 24	53.3	6.5	 20
119	 24	82.0	15.5	 25
120	 24	57.0	10.4	 25
121	 24	111.8	16.7	 20
122	 24	62.0	8.5	 25
123	 24	224.0	18.7	 25
124	 24	180.0	22.1	 20
125	 24	214.0	16.0	 25
126	 24	331.0	23.7	 25
127	 24	149.3	21.3	 16
128	 24	249.0	36.1	 20
129	 24	49.5	8.0	 20
130	 24	37.0	5.6	 16
131	 24	47.0	8.0	 20
132	 24	81.0	14.8	 20
133	 24	45.0	7.8	 20
134	 24	45.0	10.6	 25
135	 24	45.0	6.4	 25
136	 24	43.3	6.8	 20
137	 24	39.0	6.8	 25
138	 24	61.0	9.5	 25
139	 24	45.3	9.0	 20
140	 24	53.0	7.4	 25
141	 24	47.0	8.6	 20
142	 24	331.0	45.1	 25
143	 24	175.0	26.2	 25
144	 24	289.5	40.1	 20
145	 24	236.0	26.4	 25
146	 24	752.0	59.5	 20
147	 24	383.8	41.3	 16
148	 24	1056.5	106.5	 20
149	 24	209.0	18.5	 20
150	 24	215.3	18.1	 16
151	 24	118.8	16.5	 20
152	 24	85.0	17.1	 25
153	 24	134.3	15.7	 20
154	 24	42.0	5.7	 25
155	 24	56.0	8.5	 25
156	 24	90.8	12.5	 20
157	 24	134.0	19.1	 25
158	 24	45.0	6.7	 25
159	 24	44.0	9.5	 20
160	 24	62.0	10.7	 25
161	 24	46.0	7.3	 25
162	 24	120.0	13.6	 20
163	 24	46.0	7.7	 25
164	 24	43.0	5.6	 25
165	 24	44.5	7.9	 16
166	 24	89.3	12.8	 20
167	 24	45.5	5.2	 16
168	 24	42.5	6.4	 20
169	 24	79.0	15.2	 20
170	 24	237.5	20.5	 16
171	 24	328.0	27.0	 20
172	 24	84.0	13.4	 25
173	 24	84.8	11.0	 20
174	 24	122.0	13.3	 25
175	 24	178.0	26.9	 25
176	 24	114.0	13.0	 20
177	 24	48.0	6.9	 25
178	 24	50.0	9.1	 25
179	 24	69.0	11.0	 20
180	 24	38.0	6.4	 25
181	 24	39.0	6.9	 25
182	 24	43.3	8.6	 20
183	 24	43.0	8.5	 25
184	 24	94.0	14.2	 25
185	 24	78.5	12.3	 16
186	 24	229.3	26.9	 20
187	 24	214.0	153.0	 20
188	 24	105.0	13.3	 16
189	 24	84.5	14.0	 20
190	 24	51.0	7.6	 16
191	 24	72.0	12.5	 25
192	 24	58.0	8.6	 25
193	 24	76.0	11.2	 20
194	 24	45.0	8.3	 25
195	 24	43.0	6.9	 25
196	 24	41.3	8.9	 20
197	 24	323.0	35.3	 25
198	 24	320.0	35.6	 25
199	 24	60.3	10.1	 20
200	 24	45.0	8.9	 25
201	 24	42.0	5.8	 25
202	 24	75.3	14.6	 20
203	 24	43.0	8.6	 25
204	 24	37.0	5.1	 20
205	 24	45.5	8.3	 16
206	 24	40.0	5.7	 20
207	 24	39.3	8.8	 20
208	 24	38.3	5.0	 16
209	 24	40.3	6.6	 20
210	 24	35.0	4.3	 20
211	 24	39.5	8.5	 20
212	 24	38.0	7.6	 25
213	 24	35.0	6.0	 25
214	 24	38.0	6.7	 20
215	 24	35.0	5.4	 25
216	 24	37.3	7.0	 20
217	 24	44.0	8.3	 25
218	 24	176.0	35.1	 25
219	 24	46.5	9.0	 20
220	 24	41.0	7.8	 25
221	 24	41.0	7.1	 25
222	 24	39.0	8.2	 20
223	 24	39.0	7.1	 25
224	 24	36.5	7.3	 20
225	 24	36.8	5.5	 16
226	 24	44.0	11.3	 20
227	 24	49.3	11.3	 20
228	 24	57.3	5.6	 16
229	 24	40.0	6.3	 20
230	 24	168.0	40.1	 25
231	 24	52.8	12.4	 20
232	 24	255.0	30.0	 25
233	 24	147.0	20.3	 25
234	 24	97.3	11.3	 20
235	 24	589.0	55.5	 25
236	 24	153.0	22.7	 25
237	 24	100.5	11.7	 20
238	 24	82.0	13.4	 25
239	 24	127.0	16.7	 20
240	 24	101.0	14.6	 25
241	 24	229.0	31.0	 25
242	 24	80.3	9.1	 20
243	 24	57.0	8.8	 20
244	 24	44.3	6.8	 20
245	 24	50.5	8.3	 16
246	 24	46.0	7.7	 20
247	 24	52.5	8.7	 20
248	 24	228.3	21.4	 16
249	 24	153.0	26.9	 25
250	 24	140.0	16.8	 25
251	 24	346.5	66.7	 20
252	 24	54.0	5.5	 25
253	 24	146.0	29.0	 25
254	 24	292.3	30.3	 20
255	 24	416.0	58.9	 25
256	 24	610.0	104.4	 25
257	 24	72.3	12.1	 20
258	 24	55.0	9.9	 25
259	 24	52.0	8.6	 25
260	 24	42.5	8.2	 20
261	 24	42.0	7.4	 25
262	 24	45.3	8.7	 20
263	 24	53.3	8.0	 16
264	 24	61.3	10.1	 20
265	 24	78.3	10.4	 16
266	 24	44.3	9.9	 20
267	 24	41.5	8.1	 20
268	 24	49.5	7.4	 16
269	 24	46.0	9.1	 25
270	 24	64.0	12.3	 25
271	 24	47.8	8.9	 20
272	 24	40.0	7.6	 25
273	 24	40.0	7.4	 25
274	 24	38.8	8.9	 20
275	 24	37.0	5.0	 25
276	 24	45.0	7.3	 25
277	 24	89.3	68.9	 20
278	 24	40.0	6.4	 25
279	 24	89.0	11.6	 25
280	 24	65.0	12.0	 20
281	 24	37.0	6.1	 25
282	 24	38.3	7.6	 20
283	 24	44.3	4.6	 16
284	 24	61.5	8.8	 20
285	 24	50.0	8.9	 20
286	 24	50.3	5.7	 16
287	 24	40.3	9.0	 20
288	 24	40.5	7.9	 20
289	 24	39.0	8.9	 25
290	 24	84.0	13.2	 25
291	 24	41.0	6.8	 20
292	 24	120.0	21.0	 25
293	 24	48.0	10.3	 25
294	 24	86.0	13.3	 20
295	 24	314.0	38.9	 25
296	 24	236.0	18.4	 25
297	 24	174.5	19.3	 20
298	 24	271.0	24.4	 25
299	 24	328.0	42.8	 25
300	 24	53.5	7.0	 20
301	 24	104.5	14.5	 20
302	 24	64.8	8.7	 20
303	 24	49.0	8.4	 16
304	 24	52.3	10.9	 20
305	 24	53.5	8.4	 20
306	 24	50.3	7.1	 16
307	 24	62.8	12.2	 20
308	 24	86.0	11.0	 25
309	 24	60.3	11.2	 20
310	 24	60.0	6.7	 25
311	 24	67.0	8.5	 25
312	 24	70.3	12.4	 20
313	 24	55.0	8.4	 25
314	 24	47.5	8.4	 20
315	 24	43.0	6.5	 25
316	 24	48.0	7.6	 25
317	 24	43.3	19.3	 20
318	 24	44.0	12.0	 25
319	 24	40.0	7.8	 25
320	 24	39.3	7.2	 16
321	 24	39.0	6.2	 20
322	 24	78.0	9.7	 20
323	 24	52.3	8.7	 16
324	 24	43.3	6.8	 20
325	 24	38.0	10.2	 20
326	 24	39.3	6.1	 16
327	 24	50.0	5.9	 25
328	 24	47.0	7.9	 25
329	 24	42.0	7.5	 20
330	 24	45.0	9.8	 25
331	 24	48.0	8.9	 25
332	 24	134.0	17.8	 20
333	 24	86.0	11.7	 25
334	 24	59.0	11.2	 25
335	 24	146.5	17.0	 20
336	 24	214.0	26.3	 25
337	 24	356.0	34.6	 20
338	 24	1538.0	63.5	 25
339	 24	193.0	24.0	 25
340	 24	95.3	8.7	 16
341	 24	133.5	16.4	 20
342	 24	72.3	11.1	 20
343	 24	74.3	11.0	 16
344	 24	113.0	12.4	 20
345	 24	182.8	21.2	 20
346	 24	61.3	12.6	 20
347	 24	68.0	10.4	 25
348	 24	84.0	13.6	 25
349	 24	516.5	57.2	 20
350	 24	278.0	35.6	 25
351	 24	137.0	16.9	 25
352	 24	68.3	10.7	 20
353	 24	62.0	10.7	 25
354	 24	65.0	11.6	 25
355	 24	47.5	8.8	 20
356	 24	49.0	8.0	 25
357	 24	36.0	5.5	 25
358	 24	37.3	7.1	 20
359	 24	36.3	6.6	 20
360	 24	46.0	9.5	 20
361	 24	41.3	9.1	 16
362	 24	343.8	43.3	 20
363	 24	524.3	39.4	 16
364	 24	77.3	19.0	 20
365	 24	41.3	7.6	 20
366	 24	37.5	7.0	 20
367	 24	42.0	8.1	 25
368	 24	59.0	17.4	 25
369	 24	320.3	27.9	 20
370	 24	118.0	23.0	 25
371	 24	48.0	8.9	 25
372	 24	53.0	8.7	 20
373	 24	74.0	8.8	 25
374	 24	45.0	7.8	 25
375	 24	52.8	10.0	 20
376	 24	58.0	12.7	 25
377	 24	58.0	9.3	 25
378	 24	69.5	8.2	 20
379	 24	48.0	7.9	 20
380	 24	50.3	9.1	 20
381	 24	38.5	7.2	 16
382	 24	65.3	9.6	 20
383	 24	132.0	17.7	 20
384	 24	59.0	11.2	 16
385	 24	42.0	5.8	 25
386	 24	37.0	5.8	 20
387	 24	37.0	5.9	 25
388	 24	45.0	7.2	 25
389	 24	46.0	8.1	 20
390	 24	40.0	7.4	 25
391	 24	54.0	10.1	 25
392	 24	43.5	7.1	 20
393	 24	71.0	7.4	 25
394	 24	78.0	10.9	 25
395	 24	48.0	7.9	 20
396	 24	92.0	12.4	 25
397	 24	180.0	20.9	 25
398	 24	80.0	8.8	 16
399	 24	72.3	13.1	 20
400	 24	115.5	17.6	 20
401	 24	41.5	7.0	 16
402	 24	51.8	10.6	 20
403	 24	46.3	8.6	 20
404	 24	555.3	42.3	 16
405	 24	129.0	19.5	 25
406	 24	225.0	29.7	 25
407	 24	167.8	17.5	 20
408	 24	126.0	22.4	 25
409	 24	53.0	10.0	 25
410	 24	37.5	6.9	 20
411	 24	58.0	11.0	 25
412	 24	168.0	15.8	 20
413	 24	132.0	18.8	 25
414	 24	540.0	35.0	 25
415	 24	107.3	15.8	 20
416	 24	102.0	16.1	 25
417	 24	102.0	21.8	 20
418	 24	62.8	9.2	 16
419	 24	45.0	7.1	 20
420	 24	40.0	8.3	 20
421	 24	47.0	6.3	 16
422	 24	40.8	8.4	 20
423	 24	50.0	10.1	 20
424	 24	44.3	5.1	 20
425	 24	41.0	8.7	 25
426	 24	41.0	7.0	 25
427	 24	52.3	10.5	 20
428	 24	46.0	9.0	 25
429	 24	50.0	8.1	 25
430	 24	55.3	8.7	 20
431	 24	46.0	9.0	 25
432	 24	44.0	6.9	 25
433	 24	56.0	7.8	 20
434	 24	70.0	9.6	 25
435	 24	60.3	11.2	 20
436	 24	820.0	66.4	 25
437	 24	55.8	9.2	 20
438	 24	42.0	10.7	 16
439	 24	108.3	16.5	 20
440	 24	118.5	22.6	 20
441	 24	113.0	13.9	 16
442	 24	46.3	6.3	 20
443	 24	42.0	6.2	 25
444	 24	39.3	5.9	 20
445	 24	51.0	8.9	 25
446	 24	195.0	31.6	 25
447	 24	128.0	13.5	 20
448	 24	149.0	18.6	 25
449	 24	67.0	12.3	 25
450	 24	65.8	8.8	 20
451	 24	41.0	9.8	 25
452	 24	48.0	6.8	 25
453	 24	64.5	10.8	 20
454	 24	197.0	19.5	 25
455	 24	72.0	15.5	 25
456	 24	255.0	24.3	 16
457	 24	38.5	7.4	 20
458	 24	39.3	6.5	 20
459	 24	41.8	5.0	 16
460	 24	39.3	5.0	 20
461	 24	48.3	8.0	 16
462	 24	34.5	5.7	 20
463	 24	41.0	6.5	 25
464	 24	61.5	11.9	 20
465	 24	41.0	4.8	 25
466	 24	61.0	8.8	 25
467	 24	42.3	4.8	 20
468	 24	73.0	12.5	 25
469	 24	183.0	19.6	 25
470	 24	66.3	13.8	 20
471	 24	92.0	13.0	 25
472	 24	54.0	10.7	 25
473	 24	45.5	8.1	 20
474	 24	44.0	6.7	 25
475	 24	44.0	8.3	 25
476	 24	50.3	8.3	 16
477	 24	64.3	7.4	 20
478	 24	37.3	5.6	 20
479	 24	41.0	8.3	 16
480	 24	39.3	7.8	 20
481	 24	72.5	14.0	 20
482	 24	51.3	9.4	 20
483	 24	49.0	7.3	 25
484	 24	59.0	8.9	 25
485	 24	43.0	6.2	 20
486	 24	52.0	6.4	 25
487	 24	71.8	12.3	 20
488	 24	39.0	5.7	 25
489	 24	57.0	9.3	 25
490	 24	46.0	8.0	 20
491	 24	40.0	9.3	 25
492	 24	43.0	8.0	 25
493	 24	40.3	8.2	 20
494	 24	42.0	6.6	 25
495	 24	39.3	7.9	 20
496	 24	38.5	7.6	 16
497	 24	45.5	6.3	 20
498	 24	51.3	8.8	 20
499	 24	89.3	10.8	 16
500	 24	144.8	13.2	 20
501	 24	82.0	10.2	 20
502	 24	61.3	12.6	 20
503	 24	56.0	10.8	 25
504	 24	261.0	20.7	 25
505	 24	609.5	61.3	 20
506	 24	1127.0	76.4	 25
507	 24	343.0	39.8	 25
508	 24	996.5	64.3	 20
509	 24	72.0	10.5	 25
510	 24	181.0	22.0	 20
511	 24	82.0	13.4	 25
512	 24	69.0	10.5	 25
513	 24	44.5	9.7	 20
514	 24	879.3	82.8	 20
515	 24	211.5	20.1	 20
516	 24	57.0	11.1	 16
517	 24	45.0	7.4	 20
518	 24	63.3	6.6	 20
519	 24	91.8	10.4	 16
520	 24	641.5	44.3	 20
521	 24	176.0	20.9	 25
522	 24	275.8	41.2	 20
523	 24	65.0	8.8	 25
524	 24	45.0	7.7	 25
525	 24	78.0	13.0	 20
526	 24	154.0	22.2	 25
527	 24	74.0	14.9	 25
528	 24	104.3	9.6	 20
529	 24	157.0	17.8	 25
530	 24	403.0	42.0	 25
531	 24	549.5	43.9	 20
532	 24	280.0	23.4	 25
533	 24	1177.0	129.1	 25
534	 24	473.0	43.8	 16
535	 24	134.8	17.6	 20
536	 24	131.8	16.5	 16
537	 24	347.0	31.5	 20
538	 24	131.3	15.3	 20
539	 24	92.0	14.2	 16
540	 24	96.0	14.3	 25
541	 24	89.0	13.1	 25
542	 24	73.8	12.1	 20
543	 24	45.0	7.9	 25
544	 24	64.0	10.0	 25
545	 24	66.3	8.8	 20
546	 24	42.0	10.3	 25
547	 24	38.0	8.1	 25
548	 24	36.3	6.2	 20
549	 24	37.0	5.4	 25
550	 24	39.0	7.3	 25
551	 24	40.3	5.4	 20
552	 24	43.0	8.8	 25
553	 24	44.3	7.2	 20
554	 24	96.3	13.2	 16
555	 24	48.8	8.3	 20
556	 24	44.3	8.9	 20
557	 24	88.5	11.6	 16
558	 24	48.5	6.1	 20
559	 24	47.5	6.0	 16
560	 24	135.0	19.8	 25
561	 24	756.0	98.8	 25
562	 24	2713.8	83.6	 20
563	 24	218.0	24.4	 25
564	 24	771.0	54.3	 25
565	 24	136.0	19.7	 20
566	 24	162.0	21.2	 25
567	 24	67.0	9.8	 25
568	 24	48.3	8.1	 20
569	 24	60.0	9.6	 25
570	 24	49.0	11.9	 25
571	 24	59.0	9.3	 20
572	 24	48.0	8.8	 25
573	 24	54.5	8.9	 20
574	 24	48.8	7.2	 16
575	 24	120.5	20.8	 20
576	 24	124.3	19.6	 20
577	 24	43.0	6.8	 16
578	 24	45.3	7.9	 20
579	 24	38.0	8.6	 25
580	 24	39.3	6.1	 20
581	 24	46.0	7.5	 25
582	 24	44.0	5.9	 25
583	 24	49.0	6.6	 20
584	 24	395.0	38.9	 25
585	 24	461.3	35.8	 20
586	 24	106.0	30.0	 25
587	 24	130.0	16.5	 25
588	 24	44.5	7.7	 20
589	 24	60.0	10.7	 25
590	 24	103.0	14.9	 25
591	 24	48.5	6.8	 20
592	 24	190.0	21.4	 20
593	 24	75.3	10.2	 20
594	 24	39.0	7.1	 16
595	 24	40.3	7.0	 20
596	 24	42.3	7.3	 20
597	 24	38.3	6.2	 16
598	 24	38.0	8.8	 25
599	 24	41.0	6.6	 25
600	 24	43.3	7.7	 20
601	 24	49.0	8.8	 25
602	 24	42.0	7.7	 25
603	 24	81.5	14.6	 20
604	 24	61.0	9.8	 25
605	 24	2552.0	314.5	 25
606	 24	89.5	11.3	 20
607	 24	87.0	14.4	 25
608	 24	41.3	9.3	 20
609	 24	40.0	7.1	 25
610	 24	40.0	6.9	 25
611	 24	41.0	7.8	 16
612	 24	36.3	6.1	 20
613	 24	37.3	5.7	 20
614	 24	38.0	6.2	 16
615	 24	38.3	6.6	 20
616	 24	40.0	5.7	 20
617	 24	40.3	5.9	 16
618	 24	38.0	5.5	 25
619	 24	41.0	7.3	 25
620	 24	60.3	9.3	 20
621	 24	52.0	11.6	 25
622	 24	54.0	7.9	 25
623	 24	393.0	42.0	 20
624	 24	464.0	49.0	 25
625	 24	230.0	25.7	 25
626	 24	202.0	26.7	 20
627	 24	224.0	29.9	 25
628	 24	103.0	17.1	 25
629	 24	145.3	18.6	 20
630	 24	110.0	12.6	 25
631	 24	110.3	19.7	 20
632	 24	568.3	45.6	 16
633	 24	100.3	9.1	 20
634	 24	51.5	5.6	 16
635	 24	47.3	9.1	 20
636	 24	52.3	16.2	 20
637	 24	1108.5	173.8	 20
638	 24	119.0	17.6	 25
639	 24	1677.0	362.4	 25
  0	 25	45.5	7.9	 16
  1	 25	39.3	5.5	 20
  2	 25	39.0	5.6	 20
  3	 25	42.0	9.1	 16
  4	 25	38.0	5.3	 25
  5	 25	37.0	9.3	 25
  6	 25	74.3	10.5	 20
  7	 25	60.0	7.9	 25
  8	 25	36.0	6.4	 25
  9	 25	36.0	6.7	 20
 10	 25	38.0	7.5	 25
 11	 25	37.0	7.0	 25
 12	 25	36.0	6.8	 20
 13	 25	50.0	7.6	 25
 14	 25	37.3	5.3	 20
 15	 25	40.0	7.1	 25
 16	 25	40.0	6.1	 25
 17	 25	43.8	5.8	 16
 18	 25	109.3	21.6	 20
 19	 25	54.0	8.4	 20
 20	 25	53.3	8.8	 16
 21	 25	38.3	6.5	 20
 22	 25	40.5	6.4	 20
 23	 25	39.3	7.5	 20
 24	 25	40.0	5.7	 25
 25	 25	150.0	21.6	 25
 26	 25	134.3	18.0	 20
 27	 25	118.0	12.7	 25
 28	 25	1870.0	92.9	 25
 29	 25	305.5	27.1	 20
 30	 25	70.0	8.0	 25
 31	 25	253.0	31.9	 25
 32	 25	120.3	12.0	 20
 33	 25	146.0	24.0	 25
 34	 25	127.0	16.4	 25
 35	 25	88.3	11.5	 20
 36	 25	176.8	17.9	 20
 37	 25	97.5	12.5	 20
 38	 25	69.3	11.4	 16
 39	 25	67.3	11.0	 20
 40	 25	38.5	7.2	 16
 41	 25	46.0	8.3	 20
 42	 25	51.3	8.9	 20
 43	 25	51.5	9.6	 20
 44	 25	39.0	7.0	 25
 45	 25	48.0	8.7	 25
 46	 25	81.0	10.9	 20
 47	 25	39.0	5.9	 25
 48	 25	51.0	9.4	 25
 49	 25	73.0	9.9	 20
 50	 25	58.0	15.5	 25
 51	 25	45.0	10.8	 25
 52	 25	242.3	25.5	 20
 53	 25	136.0	27.2	 25
 54	 25	615.0	87.7	 25
 55	 25	42.5	6.6	 16
 56	 25	41.5	5.5	 20
 57	 25	39.5	5.9	 20
 58	 25	43.0	6.8	 16
 59	 25	36.3	7.4	 20
 60	 25	40.3	6.9	 20
 61	 25	42.5	8.6	 16
 62	 25	42.0	6.0	 25
 63	 25	38.3	6.9	 20
 64	 25	40.0	7.1	 25
 65	 25	57.0	7.7	 25
 66	 25	75.0	10.6	 20
 67	 25	52.0	8.8	 25
 68	 25	40.0	6.9	 25
 69	 25	67.0	10.5	 20
 70	 25	43.0	7.6	 25
 71	 25	58.0	12.0	 25
 72	 25	67.8	10.1	 20
 73	 25	88.0	11.0	 25
 74	 25	592.0	49.6	 25
 75	 25	552.5	33.3	 16
 76	 25	282.5	25.9	 20
 77	 25	296.3	39.4	 20
 78	 25	69.8	14.3	 16
 79	 25	81.3	11.5	 20
 80	 25	86.3	13.4	 20
 81	 25	44.5	9.7	 20
 82	 25	37.0	5.0	 25
 83	 25	45.0	7.9	 25
 84	 25	39.3	7.2	 20
 85	 25	77.0	12.2	 25
 86	 25	512.0	113.8	 25
 87	 25	47.5	7.6	 20
 88	 25	57.0	8.3	 25
 89	 25	100.5	13.2	 20
 90	 25	1712.0	128.6	 25
 91	 25	1043.0	55.6	 25
 92	 25	201.5	23.8	 20
 93	 25	152.0	17.9	 25
 94	 25	207.8	26.2	 20
 95	 25	119.3	15.4	 16
 96	 25	632.5	38.9	 20
 97	 25	240.5	21.3	 20
 98	 25	112.3	15.0	 16
 99	 25	92.0	11.5	 20
100	 25	61.0	10.6	 20
101	 25	46.3	5.9	 20
102	 25	75.0	13.4	 25
103	 25	62.0	12.6	 25
104	 25	322.0	33.3	 20
105	 25	41.0	6.7	 25
106	 25	171.0	33.5	 25
107	 25	55.0	10.0	 20
108	 25	197.0	21.8	 25
109	 25	106.0	16.6	 25
110	 25	42.3	7.6	 20
111	 25	38.0	7.7	 25
112	 25	91.3	12.4	 20
113	 25	73.0	11.5	 25
114	 25	138.8	20.0	 20
115	 25	42.3	6.1	 16
116	 25	92.3	11.1	 20
117	 25	619.0	94.6	 20
118	 25	169.3	22.8	 16
119	 25	1547.3	109.7	 20
120	 25	521.0	42.7	 25
121	 25	571.5	43.1	 20
122	 25	296.0	30.2	 25
123	 25	284.0	23.9	 25
124	 25	188.5	21.7	 20
125	 25	198.0	17.0	 25
126	 25	132.0	14.6	 25
127	 25	113.8	12.0	 20
128	 25	115.0	16.0	 25
129	 25	126.0	16.2	 25
130	 25	355.8	41.1	 20
131	 25	43.0	7.3	 25
132	 25	52.0	9.2	 25
133	 25	35.3	5.9	 16
134	 25	49.0	8.3	 20
135	 25	36.8	6.0	 20
136	 25	79.3	15.5	 16
137	 25	58.8	8.3	 20
138	 25	486.0	37.0	 16
139	 25	163.0	18.0	 20
140	 25	47.0	9.9	 25
141	 25	51.8	8.5	 20
142	 25	41.0	6.0	 25
143	 25	60.0	11.5	 25
144	 25	39.8	6.8	 20
145	 25	55.0	12.3	 25
146	 25	44.0	8.4	 25
147	 25	38.3	5.8	 20
148	 25	38.0	5.9	 25
149	 25	36.0	7.0	 25
150	 25	41.3	7.5	 20
151	 25	90.0	12.8	 25
152	 25	73.0	13.1	 20
153	 25	48.5	10.8	 16
154	 25	55.3	6.3	 20
155	 25	77.5	10.8	 20
156	 25	69.3	11.0	 16
157	 25	135.8	18.2	 20
158	 25	51.0	6.9	 20
159	 25	131.0	13.1	 20
160	 25	368.0	46.1	 25
161	 25	60.3	9.4	 20
162	 25	58.0	8.1	 25
163	 25	43.0	5.6	 25
164	 25	55.0	6.3	 20
165	 25	76.0	11.1	 25
166	 25	55.0	8.7	 25
167	 25	76.5	10.6	 20
168	 25	44.0	8.2	 25
169	 25	118.0	25.6	 25
170	 25	116.0	13.3	 20
171	 25	777.0	51.7	 25
172	 25	71.3	10.8	 20
173	 25	58.5	10.5	 16
174	 25	53.0	7.3	 20
175	 25	625.0	147.0	 20
176	 25	48.3	9.7	 16
177	 25	41.3	8.2	 20
178	 25	58.0	8.7	 25
179	 25	52.0	9.3	 20
180	 25	39.0	6.8	 25
181	 25	40.0	6.8	 25
182	 25	44.8	7.2	 20
183	 25	62.0	11.1	 25
184	 25	852.0	70.6	 25
185	 25	556.5	59.6	 20
186	 25	1240.0	156.5	 25
187	 25	60.3	9.3	 20
188	 25	57.0	12.6	 25
189	 25	45.0	6.7	 25
190	 25	67.8	8.6	 20
191	 25	70.5	11.1	 20
192	 25	49.3	8.8	 20
193	 25	51.8	7.6	 16
194	 25	48.3	7.9	 20
195	 25	39.5	8.1	 20
196	 25	110.0	19.5	 16
197	 25	76.0	8.2	 20
198	 25	97.0	12.3	 25
199	 25	116.8	13.1	 20
200	 25	47.0	8.6	 25
201	 25	95.0	15.1	 25
202	 25	43.3	8.5	 20
203	 25	46.0	8.7	 25
204	 25	73.0	11.9	 25
205	 25	39.0	5.7	 20
206	 25	44.0	7.6	 25
207	 25	39.0	7.4	 25
208	 25	39.0	7.4	 20
209	 25	41.0	7.9	 25
210	 25	40.3	7.2	 20
211	 25	36.3	7.8	 20
212	 25	39.0	7.0	 20
213	 25	46.0	8.2	 16
214	 25	63.0	12.9	 20
215	 25	53.5	8.7	 20
216	 25	46.0	5.9	 16
217	 25	38.0	6.9	 25
218	 25	38.0	5.8	 25
219	 25	39.8	7.7	 20
220	 25	43.0	5.9	 25
221	 25	39.0	5.8	 25
222	 25	42.5	8.5	 20
223	 25	40.0	10.2	 25
224	 25	36.0	6.6	 25
225	 25	37.0	7.2	 20
226	 25	34.0	6.6	 25
227	 25	42.0	6.9	 25
228	 25	42.3	5.6	 20
229	 25	45.0	7.5	 25
230	 25	41.0	7.2	 20
231	 25	36.0	7.6	 16
232	 25	42.8	6.5	 20
233	 25	131.3	25.8	 20
234	 25	110.5	12.5	 16
235	 25	109.0	19.1	 20
236	 25	83.5	13.0	 20
237	 25	64.0	9.5	 25
238	 25	64.0	14.0	 25
239	 25	144.3	15.9	 20
240	 25	118.0	14.8	 25
241	 25	67.0	8.5	 25
242	 25	41.5	4.9	 20
243	 25	64.0	13.0	 25
244	 25	149.0	14.8	 25
245	 25	113.0	13.6	 20
246	 25	80.0	12.0	 25
247	 25	218.0	28.8	 25
248	 25	356.0	40.9	 20
249	 25	78.5	10.1	 20
250	 25	51.3	8.5	 20
251	 25	53.3	5.9	 16
252	 25	44.3	10.7	 20
253	 25	68.0	10.8	 20
254	 25	285.3	22.0	 16
255	 25	54.0	7.4	 20
256	 25	62.0	9.4	 25
257	 25	739.5	41.1	 20
258	 25	1157.0	74.6	 25
259	 25	1030.8	104.0	 20
260	 25	52.0	9.2	 25
261	 25	39.0	6.1	 25
262	 25	44.3	7.7	 20
263	 25	45.0	6.5	 25
264	 25	56.0	13.3	 25
265	 25	74.0	9.7	 20
266	 25	85.0	10.9	 25
267	 25	40.0	6.9	 25
268	 25	186.0	16.0	 20
269	 25	283.0	26.5	 20
270	 25	172.0	23.9	 20
271	 25	42.3	7.1	 16
272	 25	38.3	8.3	 20
273	 25	40.3	6.2	 20
274	 25	121.8	18.2	 16
275	 25	39.0	5.0	 25
276	 25	42.0	8.2	 25
277	 25	48.3	7.0	 20
278	 25	39.0	7.2	 25
279	 25	70.0	11.5	 25
280	 25	43.0	8.9	 20
281	 25	108.0	27.2	 25
282	 25	87.0	17.7	 25
283	 25	44.8	8.1	 20
284	 25	89.0	11.3	 25
285	 25	130.0	21.7	 20
286	 25	42.0	6.6	 25
287	 25	185.0	26.5	 25
288	 25	39.8	5.9	 16
289	 25	48.0	7.2	 20
290	 25	40.0	6.0	 20
291	 25	40.3	7.5	 16
292	 25	40.0	6.6	 20
293	 25	41.0	9.3	 20
294	 25	49.3	6.8	 16
295	 25	43.0	5.7	 25
296	 25	52.0	8.4	 25
297	 25	42.5	7.4	 20
298	 25	60.0	7.8	 25
299	 25	57.0	9.7	 25
300	 25	47.0	6.9	 20
301	 25	44.0	8.3	 25
302	 25	47.0	9.6	 25
303	 25	72.5	11.2	 20
304	 25	56.0	7.2	 25
305	 25	49.0	7.6	 25
306	 25	48.3	7.2	 20
307	 25	40.0	7.0	 25
308	 25	52.5	9.4	 20
309	 25	55.5	9.4	 16
310	 25	68.8	11.2	 20
311	 25	164.5	21.8	 16
312	 25	540.0	60.7	 20
313	 25	92.5	12.1	 20
314	 25	1110.3	126.2	 20
315	 25	75.0	12.9	 25
316	 25	189.0	25.0	 25
317	 25	66.3	15.2	 20
318	 25	40.0	6.0	 25
319	 25	42.0	7.5	 25
320	 25	48.3	5.7	 20
321	 25	192.0	27.5	 25
322	 25	45.0	23.3	 25
323	 25	40.3	7.7	 20
324	 25	68.0	11.4	 25
325	 25	44.0	8.0	 25
326	 25	64.3	10.9	 20
327	 25	68.0	11.3	 20
328	 25	42.0	6.6	 20
329	 25	38.3	6.6	 16
330	 25	37.3	5.8	 20
331	 25	46.0	7.7	 20
332	 25	559.8	47.2	 16
333	 25	122.0	17.2	 25
334	 25	88.5	11.3	 20
335	 25	67.0	9.3	 25
336	 25	104.0	18.5	 25
337	 25	58.0	8.9	 20
338	 25	160.0	18.1	 25
339	 25	70.0	10.2	 25
340	 25	66.3	9.6	 20
341	 25	64.0	11.4	 25
342	 25	51.0	6.8	 25
343	 25	41.3	7.1	 20
344	 25	45.0	6.5	 25
345	 25	75.0	11.2	 25
346	 25	70.5	11.4	 16
347	 25	82.8	13.9	 20
348	 25	55.0	9.0	 20
349	 25	1915.8	132.5	 16
350	 25	164.5	22.4	 20
351	 25	94.5	15.1	 20
352	 25	131.3	16.8	 16
353	 25	126.0	13.4	 25
354	 25	171.0	21.6	 25
355	 25	72.3	11.7	 20
356	 25	42.0	5.7	 25
357	 25	39.0	8.7	 25
358	 25	58.3	10.3	 20
359	 25	42.0	6.3	 25
360	 25	43.8	9.2	 20
361	 25	43.0	7.6	 25
362	 25	40.0	6.5	 25
363	 25	40.3	6.3	 20
364	 25	61.0	8.4	 25
365	 25	194.0	24.2	 25
366	 25	43.8	7.6	 16
367	 25	43.0	7.6	 20
368	 25	268.5	27.7	 20
369	 25	220.3	17.7	 16
370	 25	200.5	30.4	 20
371	 25	72.3	11.0	 20
372	 25	56.0	9.9	 20
373	 25	42.0	8.0	 25
374	 25	40.0	5.9	 25
375	 25	50.0	6.9	 20
376	 25	51.0	8.2	 25
377	 25	63.0	11.1	 25
378	 25	91.3	14.0	 20
379	 25	187.0	30.2	 25
380	 25	72.0	10.3	 25
381	 25	74.3	13.5	 20
382	 25	52.0	7.6	 25
383	 25	122.5	13.9	 20
384	 25	185.0	30.0	 25
385	 25	47.3	6.6	 20
386	 25	51.5	10.0	 16
387	 25	44.3	10.5	 20
388	 25	49.5	8.8	 20
389	 25	41.3	7.7	 16
390	 25	48.3	8.1	 20
391	 25	45.5	20.7	 20
392	 25	45.5	9.3	 20
393	 25	59.0	8.2	 25
394	 25	48.0	9.1	 25
395	 25	191.5	21.4	 20
396	 25	251.0	32.3	 25
397	 25	123.0	19.8	 25
398	 25	113.3	12.6	 20
399	 25	489.0	41.0	 25
400	 25	60.0	9.3	 25
401	 25	67.5	11.3	 20
402	 25	78.0	13.7	 25
403	 25	140.0	23.6	 25
404	 25	44.5	9.0	 20
405	 25	45.3	9.8	 20
406	 25	41.0	9.2	 20
407	 25	43.3	7.1	 16
408	 25	43.0	7.7	 20
409	 25	377.3	35.9	 16
410	 25	70.0	8.1	 20
411	 25	57.0	9.2	 25
412	 25	133.8	14.4	 20
413	 25	401.0	46.7	 25
414	 25	962.0	51.6	 25
415	 25	347.3	26.8	 20
416	 25	1150.0	65.1	 25
417	 25	1515.0	90.3	 25
418	 25	473.8	28.0	 20
419	 25	231.0	31.4	 25
420	 25	62.0	8.9	 25
421	 25	81.0	14.7	 20
422	 25	75.0	11.8	 25
423	 25	71.0	12.0	 25
424	 25	74.5	14.4	 16
425	 25	236.5	22.5	 20
426	 25	191.5	41.9	 20
427	 25	46.3	9.9	 16
428	 25	47.3	6.8	 20
429	 25	42.5	7.6	 20
430	 25	43.3	8.3	 20
431	 25	40.0	7.7	 25
432	 25	39.0	8.6	 20
433	 25	56.0	8.8	 25
434	 25	70.0	8.8	 25
435	 25	131.0	23.9	 20
436	 25	200.0	27.8	 25
437	 25	42.0	9.5	 25
438	 25	101.5	19.7	 20
439	 25	91.0	14.1	 25
440	 25	49.0	10.6	 25
441	 25	54.8	9.1	 20
442	 25	46.0	9.1	 25
443	 25	38.5	6.0	 20
444	 25	38.5	8.5	 16
445	 25	38.0	5.3	 20
446	 25	48.3	6.8	 20
447	 25	215.5	21.7	 16
448	 25	40.5	7.4	 20
449	 25	45.3	6.8	 20
450	 25	44.5	8.4	 20
451	 25	39.0	6.6	 25
452	 25	49.0	6.6	 25
453	 25	56.0	9.5	 20
454	 25	53.0	8.2	 25
455	 25	89.0	14.0	 25
456	 25	62.0	7.6	 20
457	 25	117.0	16.5	 25
458	 25	62.3	9.7	 20
459	 25	44.0	8.4	 25
460	 25	50.0	7.2	 25
461	 25	55.0	7.9	 20
462	 25	44.0	8.4	 25
463	 25	52.5	8.8	 20
464	 25	48.5	8.7	 16
465	 25	83.0	10.6	 20
466	 25	157.3	27.6	 20
467	 25	48.3	8.6	 16
468	 25	58.5	8.5	 20
469	 25	298.0	32.0	 25
470	 25	72.5	11.4	 20
471	 25	1070.0	114.1	 25
472	 25	226.0	22.6	 25
473	 25	61.5	10.6	 20
474	 25	40.0	6.3	 25
475	 25	64.0	8.1	 25
476	 25	41.3	7.0	 20
477	 25	38.0	6.4	 25
478	 25	58.0	10.0	 25
479	 25	38.0	7.3	 20
480	 25	38.0	6.4	 25
481	 25	38.0	4.4	 20
482	 25	47.0	8.8	 20
483	 25	323.0	43.8	 20
484	 25	50.5	5.4	 16
485	 25	70.3	10.5	 20
486	 25	44.3	6.1	 20
487	 25	259.8	29.2	 16
488	 25	40.5	7.9	 20
489	 25	41.0	7.8	 25
490	 25	37.3	9.9	 20
491	 25	35.0	6.6	 25
492	 25	53.0	10.0	 25
493	 25	94.0	12.5	 20
494	 25	40.0	8.2	 25
495	 25	40.0	7.5	 25
496	 25	43.3	6.3	 20
497	 25	41.0	9.0	 25
498	 25	40.0	7.6	 25
499	 25	40.8	6.6	 20
500	 25	45.0	7.1	 25
501	 25	82.0	13.7	 25
502	 25	72.5	12.5	 16
503	 25	93.0	12.7	 20
504	 25	146.3	17.4	 20
505	 25	83.5	10.9	 16
506	 25	571.8	76.6	 20
507	 25	1130.3	50.2	 16
508	 25	1175.0	112.3	 25
509	 25	83.0	17.1	 25
510	 25	127.3	22.2	 20
511	 25	466.0	47.0	 25
512	 25	56.0	10.4	 25
513	 25	230.0	19.7	 20
514	 25	56.0	10.6	 25
515	 25	48.0	8.0	 25
516	 25	800.0	80.3	 20
517	 25	48.0	7.2	 25
518	 25	53.0	8.4	 25
519	 25	458.3	20.6	 20
520	 25	523.0	41.4	 25
521	 25	111.0	19.0	 20
522	 25	65.5	12.1	 16
523	 25	57.3	7.9	 20
524	 25	67.3	12.2	 20
525	 25	68.8	15.4	 16
526	 25	54.5	10.9	 20
527	 25	53.0	17.9	 25
528	 25	71.0	11.7	 20
529	 25	390.0	35.3	 25
530	 25	394.5	25.8	 20
531	 25	65.0	9.7	 25
532	 25	95.0	15.4	 25
533	 25	215.8	26.2	 20
534	 25	126.0	17.2	 25
535	 25	97.0	38.9	 25
536	 25	905.3	79.6	 20
537	 25	71.0	12.8	 25
538	 25	82.0	11.3	 25
539	 25	41.5	6.7	 20
540	 25	118.5	18.9	 20
541	 25	458.0	61.8	 20
542	 25	103.0	13.4	 16
543	 25	114.5	16.1	 20
544	 25	195.0	24.0	 20
545	 25	149.3	18.2	 16
546	 25	129.5	25.2	 20
547	 25	42.0	6.9	 25
548	 25	43.3	6.6	 20
549	 25	38.0	6.5	 25
550	 25	38.0	7.5	 25
551	 25	106.8	17.6	 20
552	 25	47.0	8.3	 25
553	 25	130.0	15.2	 25
554	 25	59.0	6.7	 20
555	 25	54.0	6.6	 25
556	 25	61.0	26.6	 20
557	 25	48.0	6.9	 25
558	 25	37.0	5.9	 25
559	 25	43.0	5.8	 20
560	 25	111.8	14.3	 20
561	 25	104.0	9.7	 20
562	 25	555.3	24.2	 16
563	 25	867.5	40.9	 20
564	 25	128.5	18.4	 20
565	 25	85.8	14.2	 16
566	 25	99.0	14.7	 25
567	 25	72.0	9.6	 25
568	 25	50.3	8.2	 20
569	 25	67.0	10.4	 25
570	 25	136.0	25.6	 25
571	 25	69.3	19.6	 20
572	 25	52.0	8.9	 25
573	 25	76.0	12.1	 25
574	 25	115.0	17.6	 20
575	 25	69.0	9.6	 25
576	 25	168.0	24.3	 25
577	 25	40.0	9.2	 20
578	 25	45.0	7.8	 25
579	 25	40.3	5.0	 16
580	 25	44.5	9.1	 20
581	 25	39.0	7.6	 20
582	 25	41.0	7.9	 16
583	 25	44.0	5.0	 20
584	 25	64.0	9.7	 20
585	 25	98.8	13.8	 16
586	 25	1416.0	73.5	 25
587	 25	69.0	9.1	 25
588	 25	71.0	10.9	 20
589	 25	68.0	9.7	 25
590	 25	434.0	61.4	 25
591	 25	132.3	8.2	 20
592	 25	121.0	15.5	 25
593	 25	110.0	15.7	 25
594	 25	45.8	6.9	 20
595	 25	49.0	9.1	 25
596	 25	48.0	6.3	 25
597	 25	46.3	5.8	 20
598	 25	108.5	13.9	 20
599	 25	60.3	8.5	 20
600	 25	351.5	30.7	 16
601	 25	399.0	44.4	 20
602	 25	43.0	6.4	 20
603	 25	47.5	6.7	 16
604	 25	54.3	8.0	 20
605	 25	76.0	14.7	 20
606	 25	53.0	8.2	 25
607	 25	62.0	12.0	 25
608	 25	57.0	10.7	 20
609	 25	57.0	8.3	 25
610	 25	40.0	7.2	 25
611	 25	67.3	11.1	 20
612	 25	44.0	8.4	 25
613	 25	45.0	7.9	 25
614	 25	39.0	7.2	 20
615	 25	41.0	6.5	 25
616	 25	37.0	8.7	 25
617	 25	53.8	8.1	 20
618	 25	72.5	10.2	 20
619	 25	48.3	9.7	 20
620	 25	40.3	6.7	 16
621	 25	46.5	8.1	 20
622	 25	43.0	6.2	 20
623	 25	222.3	27.5	 16
624	 25	58.0	8.5	 25
625	 25	94.0	14.6	 25
626	 25	49.5	8.0	 20
627	 25	51.0	8.5	 25
628	 25	92.0	14.2	 25
629	 25	49.3	6.4	 20
630	 25	51.0	9.5	 25
631	 25	60.5	8.8	 20
632	 25	43.0	6.5	 25
633	 25	43.0	10.1	 25
634	 25	58.5	10.0	 20
635	 25	151.0	19.1	 25
636	 25	72.0	12.2	 25
637	 25	244.3	24.9	 16
638	 25	104.0	17.5	 20
639	 25	44.3	6.7	 20
  0	 26	1622.3	266.1	 20
  1	 26	96.0	22.9	 25
  2	 26	44.0	7.1	 25
  3	 26	35.3	6.3	 20
  4	 26	39.0	8.7	 20
  5	 26	41.0	7.2	 20
  6	 26	49.8	6.7	 16
  7	 26	47.3	8.6	 20
  8	 26	36.0	6.6	 20
  9	 26	33.0	3.6	 16
 10	 26	34.0	5.4	 25
 11	 26	37.3	6.2	 20
 12	 26	48.0	9.9	 25
 13	 26	40.0	9.6	 25
 14	 26	40.8	10.6	 20
 15	 26	39.0	6.8	 25
 16	 26	39.0	4.4	 25
 17	 26	41.0	6.3	 20
 18	 26	49.0	9.8	 25
 19	 26	76.0	9.8	 25
 20	 26	62.5	24.1	 20
 21	 26	41.0	7.1	 25
 22	 26	40.0	6.7	 25
 23	 26	40.8	7.5	 16
 24	 26	43.5	8.2	 20
 25	 26	262.0	29.7	 20
 26	 26	185.8	17.0	 16
 27	 26	163.3	11.6	 20
 28	 26	1351.8	133.7	 20
 29	 26	116.5	15.7	 16
 30	 26	62.0	9.7	 25
 31	 26	200.0	19.6	 25
 32	 26	98.3	14.9	 20
 33	 26	107.0	17.2	 25
 34	 26	98.0	16.6	 20
 35	 26	102.0	13.0	 25
 36	 26	130.0	18.9	 25
 37	 26	111.5	16.3	 20
 38	 26	107.0	11.4	 25
 39	 26	80.0	11.4	 25
 40	 26	36.3	6.5	 20
 41	 26	39.0	8.2	 25
 42	 26	42.0	26.0	 25
 43	 26	40.5	7.8	 16
 44	 26	36.3	6.6	 20
 45	 26	40.3	6.4	 20
 46	 26	36.5	7.8	 16
 47	 26	53.0	8.2	 20
 48	 26	52.3	7.8	 20
 49	 26	42.0	9.0	 20
 50	 26	85.0	15.6	 25
 51	 26	39.0	7.4	 25
 52	 26	77.0	13.7	 20
 53	 26	82.0	14.3	 25
 54	 26	187.0	33.5	 25
 55	 26	50.3	9.0	 20
 56	 26	39.0	6.1	 25
 57	 26	40.0	8.5	 25
 58	 26	36.8	7.3	 20
 59	 26	35.0	7.2	 25
 60	 26	39.8	5.0	 20
 61	 26	39.0	5.1	 25
 62	 26	39.0	7.7	 20
 63	 26	39.5	5.3	 16
 64	 26	44.3	5.3	 20
 65	 26	46.0	7.2	 20
 66	 26	44.5	7.1	 16
 67	 26	42.8	7.5	 20
 68	 26	46.0	8.0	 25
 69	 26	60.3	10.6	 20
 70	 26	48.0	8.3	 25
 71	 26	47.0	7.7	 25
 72	 26	50.3	7.8	 20
 73	 26	137.0	20.0	 25
 74	 26	249.0	36.8	 25
 75	 26	197.3	23.9	 20
 76	 26	146.0	15.4	 25
 77	 26	152.0	19.2	 25
 78	 26	128.5	11.6	 20
 79	 26	112.0	16.4	 25
 80	 26	89.0	16.8	 25
 81	 26	41.3	7.7	 16
 82	 26	38.3	4.7	 20
 83	 26	41.3	6.1	 16
 84	 26	50.3	9.3	 20
 85	 26	102.5	13.8	 20
 86	 26	118.5	12.6	 16
 87	 26	92.8	13.8	 20
 88	 26	61.0	8.2	 25
 89	 26	69.3	12.2	 20
 90	 26	384.0	87.2	 25
 91	 26	1369.0	102.9	 25
 92	 26	461.3	36.6	 20
 93	 26	86.0	12.9	 25
 94	 26	146.0	35.0	 25
 95	 26	64.0	12.9	 20
 96	 26	256.0	48.9	 25
 97	 26	126.0	17.1	 25
 98	 26	52.3	10.5	 20
 99	 26	66.0	11.5	 25
100	 26	99.0	17.0	 25
101	 26	47.5	6.6	 16
102	 26	45.8	7.1	 20
103	 26	66.3	14.5	 20
104	 26	410.3	54.5	 16
105	 26	42.3	7.7	 20
106	 26	74.0	12.4	 20
107	 26	51.8	11.2	 20
108	 26	59.0	8.5	 25
109	 26	79.0	13.0	 20
110	 26	42.0	7.7	 25
111	 26	40.0	6.9	 25
112	 26	54.3	8.7	 20
113	 26	46.0	8.9	 25
114	 26	77.0	15.9	 25
115	 26	38.3	8.3	 20
116	 26	45.0	8.3	 25
117	 26	77.0	13.2	 25
118	 26	195.0	17.8	 20
119	 26	637.0	81.9	 25
120	 26	628.5	51.3	 20
121	 26	994.5	40.7	 16
122	 26	170.8	30.3	 20
123	 26	232.3	14.1	 20
124	 26	176.3	13.5	 16
125	 26	86.0	10.1	 20
126	 26	70.3	10.1	 20
127	 26	68.3	12.4	 20
128	 26	45.0	8.9	 25
129	 26	74.0	15.0	 25
130	 26	88.0	20.5	 20
131	 26	38.0	6.3	 25
132	 26	60.5	9.5	 20
133	 26	40.0	6.6	 25
134	 26	41.0	5.8	 25
135	 26	40.5	7.4	 20
136	 26	41.0	9.1	 25
137	 26	42.0	7.0	 25
138	 26	193.5	23.6	 20
139	 26	73.0	8.6	 25
140	 26	45.0	8.2	 20
141	 26	46.8	9.8	 16
142	 26	43.0	7.1	 20
143	 26	61.3	8.3	 20
144	 26	39.3	7.1	 16
145	 26	44.0	7.3	 20
146	 26	41.0	8.2	 25
147	 26	41.3	7.3	 20
148	 26	39.0	5.3	 25
149	 26	37.0	6.2	 25
150	 26	38.5	6.4	 20
151	 26	70.0	11.8	 25
152	 26	65.0	13.7	 25
153	 26	48.3	9.8	 20
154	 26	46.0	8.7	 25
155	 26	107.0	15.0	 25
156	 26	72.5	13.0	 20
157	 26	65.0	11.2	 25
158	 26	42.0	7.2	 20
159	 26	107.8	13.8	 20
160	 26	179.8	26.0	 20
161	 26	53.3	7.6	 16
162	 26	49.3	7.2	 20
163	 26	38.0	7.5	 20
164	 26	45.5	7.6	 16
165	 26	111.0	19.4	 25
166	 26	70.0	10.4	 25
167	 26	72.0	11.1	 20
168	 26	44.0	6.0	 25
169	 26	75.0	10.8	 25
170	 26	226.0	22.9	 20
171	 26	437.0	31.1	 25
172	 26	114.0	18.3	 25
173	 26	60.3	8.6	 20
174	 26	63.0	9.9	 25
175	 26	227.0	51.3	 25
176	 26	43.3	7.1	 20
177	 26	37.0	7.8	 25
178	 26	36.0	6.8	 20
179	 26	39.5	6.1	 16
180	 26	38.5	8.0	 20
181	 26	47.5	33.2	 20
182	 26	42.5	7.5	 16
183	 26	41.5	7.0	 20
184	 26	515.5	60.4	 16
185	 26	324.0	70.4	 25
186	 26	583.0	144.5	 25
187	 26	48.5	8.6	 20
188	 26	51.0	8.0	 25
189	 26	46.0	7.4	 25
190	 26	73.8	12.6	 20
191	 26	48.0	7.8	 25
192	 26	41.0	6.7	 25
193	 26	50.0	8.5	 20
194	 26	49.0	8.3	 25
195	 26	46.0	7.4	 25
196	 26	187.3	16.7	 20
197	 26	246.0	26.9	 25
198	 26	54.0	8.5	 20
199	 26	64.3	8.0	 16
200	 26	50.0	7.3	 20
201	 26	84.0	13.1	 20
202	 26	45.8	8.1	 16
203	 26	48.0	7.3	 20
204	 26	64.0	11.9	 25
205	 26	38.8	6.9	 20
206	 26	41.0	7.2	 25
207	 26	37.3	6.2	 20
208	 26	42.0	7.1	 25
209	 26	38.0	7.3	 25
210	 26	37.0	7.2	 20
211	 26	37.0	4.8	 25
212	 26	38.0	6.7	 25
213	 26	36.0	5.0	 20
214	 26	39.0	5.9	 25
215	 26	39.0	6.3	 25
216	 26	51.0	8.5	 20
217	 26	36.3	4.9	 20
218	 26	37.5	8.1	 20
219	 26	38.0	7.5	 16
220	 26	41.0	7.1	 20
221	 26	41.8	9.3	 20
222	 26	41.8	7.4	 16
223	 26	38.3	7.3	 20
224	 26	37.0	6.3	 25
225	 26	36.0	6.1	 20
226	 26	35.0	4.8	 25
227	 26	42.0	7.3	 25
228	 26	37.5	7.0	 20
229	 26	39.0	6.9	 25
230	 26	40.0	7.1	 25
231	 26	39.0	4.8	 20
232	 26	40.0	7.8	 25
233	 26	80.3	12.1	 20
234	 26	81.0	9.9	 25
235	 26	59.0	10.8	 25
236	 26	49.5	7.9	 16
237	 26	100.0	13.9	 20
238	 26	65.3	8.5	 20
239	 26	86.0	14.5	 16
240	 26	245.8	28.0	 20
241	 26	103.0	14.2	 20
242	 26	52.8	9.3	 16
243	 26	87.0	19.6	 25
244	 26	228.0	77.3	 25
245	 26	214.5	21.1	 20
246	 26	96.0	16.4	 25
247	 26	88.0	12.1	 25
248	 26	106.8	13.9	 20
249	 26	48.0	9.3	 25
250	 26	41.0	6.5	 25
251	 26	46.5	9.5	 20
252	 26	47.0	6.0	 25
253	 26	70.0	10.2	 25
254	 26	131.5	20.9	 20
255	 26	45.0	6.0	 25
256	 26	51.8	11.0	 16
257	 26	417.3	62.1	 20
258	 26	434.8	35.0	 20
259	 26	262.8	38.2	 16
260	 26	40.3	6.7	 20
261	 26	42.0	5.9	 20
262	 26	45.3	7.1	 20
263	 26	54.0	11.9	 25
264	 26	106.0	15.9	 25
265	 26	102.3	17.5	 20
266	 26	77.0	12.0	 25
267	 26	44.0	8.0	 25
268	 26	91.3	15.2	 20
269	 26	196.0	22.0	 25
270	 26	224.0	28.5	 25
271	 26	45.3	8.6	 20
272	 26	41.0	6.3	 25
273	 26	41.0	8.8	 25
274	 26	41.3	5.1	 20
275	 26	40.3	7.1	 20
276	 26	41.3	6.8	 20
277	 26	39.3	8.1	 16
278	 26	38.3	7.5	 20
279	 26	38.0	7.2	 20
280	 26	42.3	9.2	 16
281	 26	37.5	7.9	 20
282	 26	37.3	5.7	 20
283	 26	42.0	7.5	 25
284	 26	52.0	9.2	 25
285	 26	44.3	8.0	 20
286	 26	53.0	9.0	 25
287	 26	48.0	8.4	 25
288	 26	36.5	7.0	 20
289	 26	42.0	7.6	 25
290	 26	45.0	7.2	 25
291	 26	36.5	6.6	 20
292	 26	37.0	6.2	 25
293	 26	42.0	7.2	 25
294	 26	63.8	9.6	 20
295	 26	55.0	7.8	 20
296	 26	48.0	6.6	 20
297	 26	47.3	9.4	 16
298	 26	54.0	5.9	 20
299	 26	67.3	11.7	 20
300	 26	48.0	6.9	 16
301	 26	41.0	7.9	 25
302	 26	44.0	6.5	 25
303	 26	55.3	6.5	 20
304	 26	76.0	12.0	 25
305	 26	50.5	9.9	 20
306	 26	49.0	7.0	 25
307	 26	44.0	10.0	 25
308	 26	46.5	8.6	 20
309	 26	46.0	7.6	 25
310	 26	74.0	10.7	 25
311	 26	111.8	16.9	 20
312	 26	200.0	23.6	 25
313	 26	57.0	9.2	 25
314	 26	96.3	10.2	 16
315	 26	63.3	12.2	 20
316	 26	126.8	11.9	 20
317	 26	73.3	9.7	 16
318	 26	41.3	6.1	 20
319	 26	40.3	6.4	 20
320	 26	43.3	8.9	 16
321	 26	60.0	9.9	 25
322	 26	41.0	7.3	 25
323	 26	47.0	7.7	 20
324	 26	83.0	14.2	 25
325	 26	45.0	7.9	 25
326	 26	55.3	7.2	 20
327	 26	55.0	9.1	 25
328	 26	41.0	6.7	 25
329	 26	41.5	5.4	 20
330	 26	43.0	8.8	 25
331	 26	43.3	7.5	 20
332	 26	80.0	14.6	 25
333	 26	53.0	8.9	 20
334	 26	44.5	7.0	 16
335	 26	50.5	9.5	 20
336	 26	42.3	6.3	 20
337	 26	50.3	6.6	 16
338	 26	89.0	11.8	 20
339	 26	70.0	7.7	 20
340	 26	61.5	11.2	 20
341	 26	52.0	7.2	 25
342	 26	42.0	7.6	 25
343	 26	43.8	7.2	 20
344	 26	47.0	7.7	 25
345	 26	73.0	10.5	 25
346	 26	47.5	6.5	 20
347	 26	75.0	13.2	 25
348	 26	69.0	10.8	 25
349	 26	740.0	97.3	 20
350	 26	288.0	34.0	 25
351	 26	62.0	8.5	 25
352	 26	46.0	6.7	 20
353	 26	83.3	12.1	 20
354	 26	93.5	14.3	 16
355	 26	40.3	5.5	 20
356	 26	41.3	8.0	 20
357	 26	39.8	9.1	 16
358	 26	45.3	7.9	 20
359	 26	44.0	7.0	 25
360	 26	44.0	7.0	 20
361	 26	43.0	9.2	 25
362	 26	38.0	5.4	 25
363	 26	38.0	6.1	 20
364	 26	79.0	14.3	 25
365	 26	84.0	14.1	 25
366	 26	49.3	7.1	 20
367	 26	41.0	5.6	 25
368	 26	186.0	19.2	 25
369	 26	93.3	14.4	 20
370	 26	720.0	90.4	 25
371	 26	171.0	24.1	 25
372	 26	70.5	8.2	 16
373	 26	60.5	7.1	 20
374	 26	39.5	8.0	 20
375	 26	39.3	6.4	 16
376	 26	52.8	10.0	 20
377	 26	79.8	10.0	 20
378	 26	237.3	24.9	 16
379	 26	71.0	12.5	 25
380	 26	115.5	15.6	 20
381	 26	50.0	8.7	 25
382	 26	43.0	6.9	 25
383	 26	61.5	10.5	 20
384	 26	58.0	11.4	 25
385	 26	44.0	9.0	 25
386	 26	40.3	7.1	 20
387	 26	44.0	7.6	 25
388	 26	57.0	12.2	 25
389	 26	43.5	9.3	 20
390	 26	41.0	5.7	 25
391	 26	40.0	7.5	 25
392	 26	42.8	7.7	 16
393	 26	62.3	9.6	 20
394	 26	48.0	7.6	 20
395	 26	73.0	11.5	 16
396	 26	98.3	12.5	 20
397	 26	89.0	13.3	 20
398	 26	78.3	10.8	 20
399	 26	274.0	42.5	 25
400	 26	50.0	9.4	 25
401	 26	51.3	7.6	 20
402	 26	49.0	6.9	 25
403	 26	88.5	12.1	 20
404	 26	46.0	6.6	 25
405	 26	48.0	8.7	 25
406	 26	42.3	4.4	 20
407	 26	53.0	8.9	 25
408	 26	47.0	6.9	 25
409	 26	179.8	22.8	 20
410	 26	51.0	9.2	 25
411	 26	46.3	8.9	 20
412	 26	63.3	7.8	 16
413	 26	231.8	20.2	 20
414	 26	621.0	47.9	 20
415	 26	226.0	25.0	 16
416	 26	666.0	43.6	 20
417	 26	489.3	37.7	 20
418	 26	379.5	39.0	 20
419	 26	896.0	73.1	 25
420	 26	87.0	17.8	 25
421	 26	68.3	8.1	 20
422	 26	145.0	20.8	 25
423	 26	48.0	7.2	 25
424	 26	58.3	7.8	 20
425	 26	149.0	17.0	 25
426	 26	76.0	15.0	 25
427	 26	48.5	7.7	 20
428	 26	44.0	7.3	 25
429	 26	43.3	7.1	 20
430	 26	44.0	9.6	 20
431	 26	41.3	9.0	 20
432	 26	60.0	33.0	 16
433	 26	66.5	10.2	 20
434	 26	88.5	13.7	 20
435	 26	269.8	25.0	 16
436	 26	69.5	13.3	 20
437	 26	38.0	7.7	 25
438	 26	83.0	163.5	 20
439	 26	37.0	5.7	 25
440	 26	37.0	4.9	 25
441	 26	36.5	7.3	 20
442	 26	43.0	7.8	 25
443	 26	35.0	7.4	 25
444	 26	41.0	7.3	 20
445	 26	41.0	6.8	 25
446	 26	41.0	6.8	 25
447	 26	63.8	14.4	 20
448	 26	44.0	6.7	 25
449	 26	48.0	8.0	 25
450	 26	44.8	8.6	 16
451	 26	39.0	6.8	 20
452	 26	40.3	5.1	 16
453	 26	40.0	7.6	 20
454	 26	42.5	6.7	 20
455	 26	61.3	7.6	 16
456	 26	55.0	10.4	 25
457	 26	71.0	17.9	 25
458	 26	47.0	7.6	 20
459	 26	45.0	8.8	 25
460	 26	40.0	6.4	 25
461	 26	72.5	12.3	 20
462	 26	69.0	13.4	 25
463	 26	40.0	6.9	 25
464	 26	48.0	7.6	 20
465	 26	43.0	8.6	 25
466	 26	414.0	64.9	 25
467	 26	51.0	9.8	 20
468	 26	82.0	10.0	 25
469	 26	156.0	15.8	 20
470	 26	60.8	10.0	 16
471	 26	400.0	42.2	 20
472	 26	268.8	39.7	 20
473	 26	102.8	16.2	 16
474	 26	42.8	7.3	 20
475	 26	52.0	9.4	 20
476	 26	42.0	8.7	 20
477	 26	38.0	6.7	 25
478	 26	41.0	6.0	 20
479	 26	37.0	7.8	 25
480	 26	36.0	5.3	 25
481	 26	45.5	6.9	 20
482	 26	52.0	10.6	 25
483	 26	109.0	18.5	 25
484	 26	44.0	6.7	 20
485	 26	50.0	8.8	 25
486	 26	67.0	9.8	 25
487	 26	808.5	68.6	 20
488	 26	44.0	7.0	 25
489	 26	54.5	8.8	 20
490	 26	35.0	4.9	 16
491	 26	40.3	5.9	 20
492	 26	42.3	6.8	 20
493	 26	100.5	14.3	 16
494	 26	37.5	8.4	 20
495	 26	38.0	5.9	 25
496	 26	41.0	7.9	 20
497	 26	44.0	7.1	 25
498	 26	38.0	7.6	 25
499	 26	40.0	6.6	 20
500	 26	40.0	6.4	 25
501	 26	52.0	9.9	 25
502	 26	53.8	6.2	 20
503	 26	80.0	10.0	 25
504	 26	81.3	9.3	 20
505	 26	63.0	10.8	 25
506	 26	160.0	23.0	 25
507	 26	775.5	58.0	 20
508	 26	1117.5	93.3	 20
509	 26	67.0	12.6	 20
510	 26	72.5	13.2	 16
511	 26	360.8	33.7	 20
512	 26	50.0	7.8	 20
513	 26	81.0	11.5	 16
514	 26	50.0	7.4	 25
515	 26	42.0	6.2	 25
516	 26	203.8	30.0	 20
517	 26	45.0	9.3	 25
518	 26	201.0	27.2	 25
519	 26	187.5	16.3	 20
520	 26	177.0	29.8	 25
521	 26	54.0	7.3	 25
522	 26	52.0	8.5	 20
523	 26	63.0	9.8	 25
524	 26	54.0	6.7	 25
525	 26	66.0	7.7	 20
526	 26	59.0	10.1	 25
527	 26	47.5	8.7	 16
528	 26	62.5	9.1	 20
529	 26	186.8	28.4	 20
530	 26	193.8	22.2	 16
531	 26	56.3	8.5	 20
532	 26	98.0	15.6	 20
533	 26	153.5	25.8	 16
534	 26	156.0	20.9	 25
535	 26	123.0	74.7	 25
536	 26	2097.5	107.1	 20
537	 26	56.0	9.6	 25
538	 26	121.0	17.9	 25
539	 26	43.3	6.2	 20
540	 26	71.0	12.3	 25
541	 26	117.0	26.3	 25
542	 26	62.0	13.1	 20
543	 26	116.0	20.2	 25
544	 26	139.0	21.4	 25
545	 26	210.8	32.5	 20
546	 26	74.0	12.6	 25
547	 26	35.3	4.5	 20
548	 26	37.8	5.3	 16
549	 26	38.3	5.7	 20
550	 26	39.3	10.0	 20
551	 26	46.3	6.4	 16
552	 26	75.8	11.4	 20
553	 26	88.5	10.8	 20
554	 26	43.0	6.8	 25
555	 26	48.0	6.2	 25
556	 26	46.8	8.4	 20
557	 26	49.0	5.9	 25
558	 26	39.0	7.6	 25
559	 26	42.3	6.0	 20
560	 26	118.0	18.4	 25
561	 26	71.0	10.9	 25
562	 26	349.5	31.7	 20
563	 26	138.0	22.2	 25
564	 26	72.0	11.5	 25
565	 26	49.0	7.7	 20
566	 26	61.3	8.7	 20
567	 26	68.5	7.5	 20
568	 26	45.3	6.5	 16
569	 26	46.3	7.2	 20
570	 26	57.0	9.7	 20
571	 26	47.5	7.4	 16
572	 26	39.0	6.6	 20
573	 26	43.0	6.9	 25
574	 26	92.3	13.5	 20
575	 26	86.0	12.9	 25
576	 26	120.0	19.1	 20
577	 26	46.0	9.5	 25
578	 26	37.0	6.9	 25
579	 26	37.0	6.8	 20
580	 26	42.0	6.9	 25
581	 26	39.0	6.3	 25
582	 26	41.0	7.2	 20
583	 26	56.0	10.8	 25
584	 26	140.0	14.1	 25
585	 26	76.0	10.2	 20
586	 26	323.0	33.1	 20
587	 26	57.5	8.2	 20
588	 26	67.3	11.1	 16
589	 26	59.3	8.9	 20
590	 26	170.3	35.2	 20
591	 26	64.0	9.2	 16
592	 26	63.0	13.2	 25
593	 26	51.0	8.6	 25
594	 26	40.5	7.3	 20
595	 26	47.0	8.5	 25
596	 26	42.0	6.3	 25
597	 26	50.8	8.0	 20
598	 26	41.0	7.0	 25
599	 26	44.0	8.2	 25
600	 26	112.0	14.9	 20
601	 26	90.0	15.1	 25
602	 26	41.0	7.0	 20
603	 26	53.0	7.6	 25
604	 26	49.0	6.5	 25
605	 26	145.0	464.7	 16
606	 26	43.3	5.9	 20
607	 26	56.0	10.4	 20
608	 26	47.8	7.1	 16
609	 26	58.0	9.7	 20
610	 26	45.5	8.4	 20
611	 26	58.3	10.3	 20
612	 26	43.0	8.5	 25
613	 26	42.0	7.5	 25
614	 26	40.3	7.2	 20
615	 26	37.0	7.4	 25
616	 26	40.0	8.8	 25
617	 26	44.0	6.2	 20
618	 26	70.0	10.4	 25
619	 26	39.0	6.3	 25
620	 26	41.3	8.5	 20
621	 26	41.0	6.3	 25
622	 26	44.0	7.1	 25
623	 26	63.3	11.8	 20
624	 26	47.5	6.1	 20
625	 26	59.0	9.6	 16
626	 26	46.0	8.2	 20
627	 26	43.0	8.2	 20
628	 26	107.3	15.9	 16
629	 26	51.0	8.3	 20
630	 26	47.3	9.3	 20
631	 26	72.3	15.1	 20
632	 26	51.0	8.7	 25
633	 26	42.0	5.0	 25
634	 26	112.0	12.4	 20
635	 26	183.0	23.8	 25
636	 26	62.0	9.1	 25
637	 26	180.3	24.1	 20
638	 26	59.0	8.4	 25
639	 26	1711.0	332.6	 25
  0	 27	44.3	8.3	 20
  1	 27	85.0	13.0	 25
  2	 27	44.0	7.2	 25
  3	 27	38.5	6.5	 20
  4	 27	51.0	6.7	 25
  5	 27	51.0	9.1	 25
  6	 27	42.0	7.2	 20
  7	 27	59.0	9.7	 25
  8	 27	50.3	7.9	 20
  9	 27	43.0	5.7	 25
 10	 27	49.0	6.7	 20
 11	 27	36.3	8.2	 16
 12	 27	73.0	11.7	 20
 13	 27	557.3	61.5	 20
 14	 27	54.3	7.3	 16
 15	 27	374.0	58.0	 20
 16	 27	60.3	7.9	 20
 17	 27	61.3	8.1	 20
 18	 27	44.0	9.8	 25
 19	 27	43.0	8.1	 25
 20	 27	48.5	9.4	 20
 21	 27	43.0	7.0	 25
 22	 27	42.0	7.0	 25
 23	 27	36.5	7.5	 20
 24	 27	44.0	8.2	 25
 25	 27	37.0	6.8	 25
 26	 27	42.3	6.7	 20
 27	 27	85.0	10.7	 25
 28	 27	99.0	12.4	 25
 29	 27	44.3	7.1	 20
 30	 27	46.3	9.8	 20
 31	 27	161.5	19.7	 16
 32	 27	129.0	16.4	 20
 33	 27	67.5	7.7	 20
 34	 27	60.3	8.8	 16
 35	 27	88.8	12.3	 20
 36	 27	89.0	10.7	 25
 37	 27	85.3	14.9	 20
 38	 27	66.0	10.5	 25
 39	 27	52.0	8.5	 25
 40	 27	249.3	24.7	 20
 41	 27	179.0	17.5	 25
 42	 27	519.0	51.6	 25
 43	 27	43.5	10.8	 20
 44	 27	35.0	8.5	 25
 45	 27	40.0	7.3	 25
 46	 27	46.0	8.7	 20
 47	 27	48.0	8.1	 25
 48	 27	37.0	5.0	 25
 49	 27	35.5	6.2	 16
 50	 27	37.3	5.4	 20
 51	 27	38.3	6.0	 20
 52	 27	55.3	11.4	 16
 53	 27	92.0	16.8	 20
 54	 27	54.0	8.9	 20
 55	 27	38.3	5.4	 16
 56	 27	41.0	7.9	 25
 57	 27	37.3	6.0	 20
 58	 27	38.0	7.0	 25
 59	 27	41.0	6.6	 25
 60	 27	35.0	5.8	 20
 61	 27	36.0	5.6	 25
 62	 27	39.0	7.3	 25
 63	 27	42.0	8.7	 20
 64	 27	47.0	7.7	 25
 65	 27	52.0	8.8	 25
 66	 27	60.3	7.9	 20
 67	 27	37.0	8.1	 25
 68	 27	41.3	6.3	 20
 69	 27	38.8	7.2	 16
 70	 27	36.8	6.1	 20
 71	 27	56.0	7.9	 20
 72	 27	77.3	12.6	 16
 73	 27	62.5	24.4	 20
 74	 27	258.8	26.5	 20
 75	 27	53.3	7.1	 20
 76	 27	60.0	15.1	 25
 77	 27	493.0	79.4	 25
 78	 27	99.3	16.0	 20
 79	 27	224.0	25.5	 25
 80	 27	157.3	19.9	 20
 81	 27	129.0	15.7	 25
 82	 27	78.0	13.6	 25
 83	 27	52.3	6.7	 20
 84	 27	58.0	7.6	 25
 85	 27	49.0	7.0	 25
 86	 27	51.5	8.4	 20
 87	 27	57.0	11.1	 25
 88	 27	56.0	9.7	 20
 89	 27	49.3	9.9	 16
 90	 27	44.0	7.6	 20
 91	 27	419.8	64.5	 20
 92	 27	54.0	7.5	 16
 93	 27	131.5	13.9	 20
 94	 27	199.0	34.2	 25
 95	 27	410.5	31.3	 20
 96	 27	433.0	42.3	 25
 97	 27	137.0	17.9	 25
 98	 27	47.3	7.5	 20
 99	 27	130.0	14.2	 25
100	 27	547.0	65.6	 25
101	 27	86.5	13.3	 20
102	 27	110.0	52.5	 25
103	 27	487.0	47.4	 25
104	 27	297.3	28.2	 20
105	 27	69.0	12.8	 25
106	 27	67.8	9.9	 20
107	 27	78.0	12.1	 20
108	 27	43.0	9.4	 20
109	 27	45.0	9.2	 16
110	 27	35.0	7.0	 20
111	 27	36.5	6.2	 20
112	 27	39.5	8.1	 16
113	 27	36.5	4.6	 20
114	 27	37.0	6.0	 25
115	 27	39.3	7.7	 20
116	 27	67.0	11.5	 25
117	 27	39.0	6.2	 25
118	 27	44.0	7.9	 20
119	 27	403.0	65.3	 25
120	 27	164.0	18.6	 25
121	 27	74.8	17.1	 20
122	 27	48.0	9.2	 25
123	 27	48.0	9.4	 25
124	 27	60.0	8.3	 20
125	 27	64.0	8.5	 25
126	 27	68.0	11.1	 25
127	 27	55.3	7.4	 16
128	 27	38.5	6.8	 20
129	 27	35.3	8.5	 16
130	 27	46.0	7.2	 20
131	 27	47.0	6.7	 20
132	 27	79.5	11.7	 16
133	 27	43.0	6.7	 25
134	 27	75.0	12.0	 25
135	 27	53.0	8.4	 20
136	 27	49.0	7.7	 25
137	 27	209.0	25.0	 25
138	 27	196.0	14.9	 20
139	 27	198.0	21.3	 25
140	 27	268.0	61.1	 25
141	 27	44.0	9.3	 20
142	 27	40.0	6.3	 25
143	 27	213.0	42.2	 25
144	 27	315.8	39.4	 20
145	 27	95.0	12.8	 25
146	 27	143.5	28.7	 20
147	 27	43.8	7.4	 16
148	 27	45.0	8.6	 20
149	 27	43.3	7.5	 20
150	 27	35.5	5.5	 16
151	 27	40.0	7.3	 20
152	 27	101.0	22.5	 25
153	 27	237.3	23.7	 20
154	 27	96.0	11.7	 25
155	 27	161.8	21.1	 20
156	 27	833.0	161.6	 25
157	 27	502.0	44.7	 25
158	 27	138.5	18.8	 20
159	 27	43.0	6.1	 25
160	 27	139.0	24.9	 25
161	 27	44.5	6.9	 20
162	 27	45.0	8.6	 25
163	 27	49.0	8.9	 25
164	 27	45.3	7.6	 20
165	 27	67.0	10.7	 20
166	 27	68.3	10.8	 20
167	 27	62.3	8.8	 16
168	 27	68.0	11.0	 20
169	 27	100.3	12.3	 20
170	 27	103.8	13.8	 16
171	 27	45.0	6.1	 20
172	 27	53.0	8.6	 25
173	 27	50.5	11.3	 20
174	 27	39.0	6.1	 25
175	 27	51.0	10.6	 25
176	 27	67.3	8.6	 20
177	 27	90.0	14.2	 25
178	 27	39.5	6.6	 20
179	 27	50.0	8.5	 25
180	 27	52.0	10.4	 25
181	 27	91.3	12.7	 20
182	 27	86.0	12.5	 25
183	 27	48.0	9.1	 25
184	 27	35.5	7.2	 20
185	 27	37.3	5.7	 20
186	 27	43.3	8.2	 20
187	 27	71.3	123.0	 16
188	 27	60.3	10.7	 20
189	 27	44.0	8.6	 20
190	 27	82.0	7.9	 16
191	 27	109.0	16.2	 25
192	 27	148.0	37.3	 25
193	 27	95.5	18.3	 20
194	 27	87.0	15.7	 25
195	 27	475.0	94.7	 25
196	 27	43.3	6.2	 20
197	 27	46.0	7.5	 25
198	 27	70.0	11.7	 25
199	 27	63.3	9.8	 20
200	 27	75.0	14.4	 25
201	 27	145.0	15.0	 25
202	 27	62.3	7.1	 20
203	 27	77.0	12.0	 25
204	 27	45.3	9.4	 16
205	 27	46.0	7.0	 20
206	 27	40.0	8.5	 20
207	 27	42.5	6.7	 16
208	 27	47.5	8.0	 20
209	 27	38.3	5.7	 20
210	 27	40.3	6.8	 16
211	 27	40.0	6.3	 25
212	 27	43.0	8.8	 25
213	 27	67.3	10.1	 20
214	 27	44.0	8.7	 25
215	 27	39.0	6.8	 25
216	 27	55.8	8.3	 20
217	 27	74.0	9.3	 25
218	 27	44.0	8.2	 25
219	 27	41.3	5.4	 20
220	 27	42.0	8.0	 25
221	 27	46.0	9.0	 25
222	 27	72.0	12.8	 20
223	 27	54.0	9.3	 25
224	 27	91.8	18.7	 20
225	 27	81.8	10.4	 16
226	 27	57.5	11.0	 20
227	 27	39.3	5.7	 16
228	 27	41.3	6.5	 20
229	 27	36.3	6.3	 20
230	 27	47.0	8.8	 20
231	 27	39.0	6.2	 25
232	 27	42.0	6.1	 25
233	 27	51.3	8.1	 20
234	 27	49.0	8.5	 25
235	 27	55.0	7.5	 25
236	 27	51.0	10.1	 20
237	 27	77.0	12.5	 25
238	 27	160.0	18.2	 25
239	 27	371.5	43.8	 20
240	 27	211.0	34.8	 25
241	 27	180.0	24.2	 25
242	 27	100.0	16.4	 20
243	 27	1048.5	64.8	 20
244	 27	731.3	46.4	 20
245	 27	345.8	18.7	 16
246	 27	1141.3	48.1	 20
247	 27	219.3	22.5	 20
248	 27	69.3	10.2	 16
249	 27	65.0	11.5	 25
250	 27	56.0	9.7	 25
251	 27	139.8	17.6	 20
252	 27	51.0	8.9	 25
253	 27	43.8	9.4	 20
254	 27	46.0	7.4	 25
255	 27	47.0	10.0	 25
256	 27	41.3	8.6	 20
257	 27	48.0	8.7	 25
258	 27	51.0	7.6	 25
259	 27	69.0	8.6	 20
260	 27	74.0	16.1	 25
261	 27	41.0	7.4	 25
262	 27	49.3	8.4	 16
263	 27	47.8	10.9	 20
264	 27	51.0	6.8	 20
265	 27	44.5	8.7	 16
266	 27	42.3	8.2	 20
267	 27	108.0	13.3	 20
268	 27	53.0	8.5	 16
269	 27	77.0	13.8	 25
270	 27	54.0	7.7	 25
271	 27	82.5	12.7	 20
272	 27	46.0	7.5	 25
273	 27	42.0	6.2	 25
274	 27	45.5	5.7	 20
275	 27	54.0	8.3	 25
276	 27	79.3	11.1	 20
277	 27	61.0	11.1	 25
278	 27	57.0	10.7	 25
279	 27	41.0	9.0	 20
280	 27	39.0	6.0	 25
281	 27	40.0	8.6	 25
282	 27	44.3	9.2	 16
283	 27	37.5	5.3	 20
284	 27	39.5	7.0	 20
285	 27	38.3	7.6	 16
286	 27	37.0	7.9	 20
287	 27	36.3	5.4	 20
288	 27	89.0	11.1	 20
289	 27	49.0	7.7	 25
290	 27	63.0	10.0	 25
291	 27	47.3	6.0	 20
292	 27	37.0	6.1	 25
293	 27	41.0	6.3	 25
294	 27	42.3	7.7	 20
295	 27	59.0	9.7	 25
296	 27	43.0	7.0	 25
297	 27	49.0	4.9	 20
298	 27	56.0	9.8	 25
299	 27	104.0	16.3	 25
300	 27	67.5	10.7	 20
301	 27	48.5	7.5	 20
302	 27	46.8	8.5	 16
303	 27	75.5	10.6	 20
304	 27	80.0	10.5	 20
305	 27	60.3	7.8	 16
306	 27	40.3	8.1	 20
307	 27	45.3	7.3	 20
308	 27	42.3	8.2	 20
309	 27	85.0	9.3	 25
310	 27	84.0	15.6	 25
311	 27	55.8	12.2	 20
312	 27	56.0	10.5	 25
313	 27	56.0	11.0	 25
314	 27	194.3	20.3	 20
315	 27	128.0	15.0	 25
316	 27	1654.0	206.6	 25
317	 27	130.3	17.5	 20
318	 27	49.0	8.5	 25
319	 27	76.0	12.7	 25
320	 27	47.8	7.4	 20
321	 27	42.5	7.9	 20
322	 27	36.3	5.4	 20
323	 27	39.0	4.4	 16
324	 27	61.0	12.9	 20
325	 27	44.0	8.3	 20
326	 27	110.0	19.2	 16
327	 27	46.0	7.1	 25
328	 27	51.0	9.8	 20
329	 27	49.0	10.2	 25
330	 27	44.0	7.2	 25
331	 27	42.3	7.9	 20
332	 27	46.0	10.7	 25
333	 27	79.0	9.7	 25
334	 27	106.0	13.6	 20
335	 27	69.0	7.8	 25
336	 27	85.0	16.0	 25
337	 27	95.0	16.4	 20
338	 27	68.0	14.4	 25
339	 27	129.0	16.1	 25
340	 27	166.8	22.7	 16
341	 27	169.0	17.5	 20
342	 27	109.3	18.3	 20
343	 27	157.3	20.2	 16
344	 27	102.0	13.9	 20
345	 27	48.0	10.2	 20
346	 27	55.0	8.8	 20
347	 27	53.0	9.0	 25
348	 27	50.0	8.1	 25
349	 27	41.8	8.3	 20
350	 27	41.0	9.9	 25
351	 27	39.0	6.1	 20
352	 27	141.0	25.6	 25
353	 27	53.0	9.4	 25
354	 27	78.8	12.4	 20
355	 27	68.0	50.0	 25
356	 27	43.0	7.0	 25
357	 27	40.0	7.2	 20
358	 27	138.0	23.1	 25
359	 27	72.3	9.9	 20
360	 27	50.3	8.4	 16
361	 27	64.5	13.0	 20
362	 27	47.3	9.7	 20
363	 27	50.0	7.4	 16
364	 27	62.0	9.4	 20
365	 27	39.0	10.6	 20
366	 27	35.8	6.6	 20
367	 27	291.0	48.6	 25
368	 27	43.0	10.9	 25
369	 27	43.3	6.5	 20
370	 27	124.0	18.4	 25
371	 27	257.0	24.0	 25
372	 27	282.8	21.1	 20
373	 27	101.0	18.1	 25
374	 27	48.0	8.5	 25
375	 27	44.3	9.5	 20
376	 27	397.0	61.7	 25
377	 27	84.3	15.0	 20
378	 27	138.0	18.6	 25
379	 27	51.5	8.4	 20
380	 27	94.0	16.1	 16
381	 27	65.0	9.5	 20
382	 27	175.0	22.1	 20
383	 27	68.5	10.5	 16
384	 27	74.5	13.3	 20
385	 27	531.0	51.2	 25
386	 27	176.5	17.2	 20
387	 27	62.0	8.8	 25
388	 27	111.0	14.0	 25
389	 27	61.5	9.7	 20
390	 27	46.0	7.5	 25
391	 27	44.0	5.7	 25
392	 27	51.0	8.8	 20
393	 27	44.0	24.8	 25
394	 27	50.0	7.7	 25
395	 27	65.0	10.2	 20
396	 27	56.0	10.2	 25
397	 27	46.0	7.6	 25
398	 27	45.5	7.9	 16
399	 27	114.5	15.7	 20
400	 27	87.3	12.9	 16
401	 27	41.3	6.4	 20
402	 27	63.3	8.2	 20
403	 27	82.0	12.7	 16
404	 27	55.5	11.4	 20
405	 27	95.0	15.1	 25
406	 27	76.3	11.0	 20
407	 27	40.0	6.4	 25
408	 27	42.0	7.2	 25
409	 27	38.5	5.7	 20
410	 27	41.0	8.2	 25
411	 27	86.0	9.2	 25
412	 27	51.3	8.2	 20
413	 27	1046.0	101.0	 25
414	 27	440.0	37.0	 25
415	 27	227.3	17.7	 20
416	 27	163.0	15.6	 25
417	 27	225.0	19.0	 25
418	 27	207.5	19.7	 16
419	 27	272.8	28.6	 20
420	 27	118.3	15.9	 20
421	 27	57.0	7.5	 16
422	 27	86.0	16.8	 20
423	 27	40.0	7.2	 20
424	 27	40.0	7.2	 20
425	 27	40.0	6.7	 25
426	 27	105.8	95.0	 20
427	 27	81.0	8.7	 25
428	 27	39.0	6.7	 25
429	 27	45.3	8.2	 20
430	 27	86.0	14.2	 25
431	 27	53.0	8.2	 25
432	 27	43.0	10.0	 20
433	 27	109.0	23.1	 25
434	 27	130.0	24.0	 25
435	 27	65.3	12.9	 20
436	 27	254.0	24.2	 25
437	 27	119.3	17.7	 20
438	 27	61.5	10.4	 16
439	 27	44.3	7.6	 20
440	 27	45.0	8.4	 20
441	 27	52.8	10.5	 16
442	 27	46.3	9.3	 20
443	 27	91.0	12.0	 25
444	 27	158.3	18.8	 20
445	 27	45.0	7.8	 25
446	 27	43.0	7.2	 25
447	 27	93.0	108.2	 20
448	 27	50.0	8.1	 25
449	 27	46.3	6.9	 20
450	 27	53.0	9.7	 25
451	 27	54.0	8.8	 25
452	 27	64.0	8.8	 20
453	 27	137.0	16.0	 25
454	 27	44.0	8.7	 25
455	 27	39.3	5.4	 20
456	 27	46.3	7.0	 20
457	 27	93.0	10.1	 20
458	 27	231.5	21.0	 16
459	 27	101.0	14.1	 20
460	 27	189.3	20.9	 20
461	 27	132.8	19.1	 16
462	 27	46.0	9.0	 20
463	 27	41.0	7.7	 25
464	 27	103.8	14.8	 20
465	 27	48.0	7.4	 25
466	 27	43.0	7.4	 25
467	 27	35.5	8.1	 20
468	 27	47.0	7.3	 25
469	 27	52.0	7.7	 25
470	 27	52.0	12.9	 20
471	 27	41.0	7.4	 25
472	 27	41.0	7.2	 25
473	 27	40.5	6.4	 20
474	 27	37.0	7.2	 25
475	 27	39.8	8.9	 20
476	 27	44.0	9.1	 20
477	 27	325.3	28.4	 20
478	 27	280.3	28.0	 16
479	 27	42.3	8.3	 20
480	 27	40.8	8.1	 20
481	 27	54.5	9.4	 16
482	 27	77.0	13.2	 25
483	 27	57.0	12.1	 25
484	 27	67.5	11.7	 20
485	 27	46.0	8.3	 25
486	 27	45.0	7.0	 25
487	 27	60.3	10.3	 20
488	 27	60.0	9.3	 25
489	 27	100.0	11.2	 25
490	 27	55.8	9.6	 20
491	 27	45.0	6.9	 25
492	 27	582.0	95.6	 25
493	 27	42.0	7.5	 20
494	 27	45.0	8.7	 25
495	 27	43.3	6.4	 20
496	 27	154.3	16.4	 16
497	 27	351.0	45.2	 20
498	 27	139.3	16.0	 16
499	 27	99.3	21.7	 20
500	 27	59.5	14.4	 20
501	 27	42.0	5.7	 16
502	 27	57.0	9.3	 25
503	 27	104.0	11.0	 25
504	 27	54.8	7.8	 20
505	 27	47.0	6.9	 25
506	 27	57.0	10.1	 25
507	 27	52.5	8.4	 20
508	 27	64.0	8.1	 25
509	 27	40.0	6.0	 25
510	 27	43.0	7.7	 20
511	 27	53.0	8.2	 25
512	 27	68.0	9.8	 25
513	 27	105.5	13.4	 20
514	 27	175.5	19.0	 20
515	 27	134.0	17.9	 20
516	 27	376.3	30.1	 16
517	 27	104.3	10.9	 20
518	 27	70.5	8.7	 20
519	 27	99.8	12.8	 16
520	 27	43.5	8.3	 20
521	 27	45.0	6.9	 25
522	 27	56.0	8.4	 20
523	 27	44.0	6.4	 25
524	 27	48.8	8.6	 20
525	 27	45.0	9.1	 25
526	 27	58.0	7.3	 25
527	 27	195.8	21.3	 20
528	 27	40.0	7.6	 25
529	 27	40.0	7.8	 25
530	 27	69.5	9.4	 20
531	 27	55.0	9.9	 25
532	 27	91.0	26.4	 25
533	 27	2514.3	144.8	 20
534	 27	68.8	11.5	 20
535	 27	62.0	9.0	 20
536	 27	67.3	9.1	 16
537	 27	45.5	7.3	 20
538	 27	45.8	9.8	 20
539	 27	37.8	6.0	 16
540	 27	43.0	9.9	 25
541	 27	47.0	9.0	 25
542	 27	47.3	10.5	 20
543	 27	69.0	11.1	 25
544	 27	53.0	10.2	 25
545	 27	39.0	6.2	 20
546	 27	48.0	8.3	 25
547	 27	40.5	9.6	 20
548	 27	38.0	5.3	 25
549	 27	77.0	12.7	 25
550	 27	102.5	18.4	 20
551	 27	42.0	9.3	 25
552	 27	112.0	14.4	 25
553	 27	98.5	9.1	 16
554	 27	51.3	7.9	 20
555	 27	48.3	10.2	 20
556	 27	46.5	8.3	 16
557	 27	57.0	8.2	 20
558	 27	45.0	8.2	 20
559	 27	86.0	13.3	 16
560	 27	75.0	13.7	 25
561	 27	72.0	9.1	 25
562	 27	69.3	9.8	 20
563	 27	74.0	11.0	 25
564	 27	71.0	9.6	 25
565	 27	49.8	6.8	 20
566	 27	49.0	6.0	 25
567	 27	43.0	6.2	 25
568	 27	46.0	8.1	 20
569	 27	128.0	17.3	 25
570	 27	66.0	53.1	 25
571	 27	77.0	13.3	 20
572	 27	54.0	8.6	 25
573	 27	37.0	4.6	 16
574	 27	47.3	9.8	 20
575	 27	46.8	8.5	 20
576	 27	68.8	9.9	 16
577	 27	44.8	7.8	 20
578	 27	42.0	7.3	 20
579	 27	38.8	9.3	 20
580	 27	58.0	9.8	 25
581	 27	43.0	7.1	 25
582	 27	39.0	7.2	 20
583	 27	179.0	23.5	 25
584	 27	58.0	10.1	 25
585	 27	147.5	15.4	 20
586	 27	112.0	13.0	 25
587	 27	79.0	12.6	 25
588	 27	58.8	10.1	 20
589	 27	80.0	11.1	 25
590	 27	73.0	15.5	 25
591	 27	51.3	7.6	 20
592	 27	73.3	10.8	 20
593	 27	49.3	7.1	 20
594	 27	47.5	7.9	 16
595	 27	72.0	8.0	 20
596	 27	53.3	9.5	 16
597	 27	155.3	17.5	 20
598	 27	38.3	6.4	 20
599	 27	39.5	6.8	 20
600	 27	53.0	9.9	 25
601	 27	49.0	9.7	 25
602	 27	36.3	5.2	 20
603	 27	38.0	5.8	 25
604	 27	42.0	7.9	 25
605	 27	61.8	9.5	 20
606	 27	57.0	9.0	 25
607	 27	270.0	28.9	 25
608	 27	67.3	11.8	 20
609	 27	150.0	16.8	 25
610	 27	179.0	27.0	 25
611	 27	58.0	9.6	 16
612	 27	64.0	11.2	 20
613	 27	66.0	7.2	 20
614	 27	69.5	10.0	 16
615	 27	46.3	6.2	 20
616	 27	60.8	8.3	 20
617	 27	101.5	11.6	 16
618	 27	55.0	8.6	 25
619	 27	64.0	9.5	 25
620	 27	54.3	8.5	 20
621	 27	42.0	8.6	 25
622	 27	40.8	6.6	 20
623	 27	39.0	6.6	 25
624	 27	45.0	7.3	 25
625	 27	206.5	26.2	 20
626	 27	40.0	6.4	 25
627	 27	43.0	7.0	 25
628	 27	77.3	12.0	 20
629	 27	75.0	8.8	 25
630	 27	461.0	78.8	 25
631	 27	72.8	11.6	 16
632	 27	65.3	9.3	 20
633	 27	86.3	19.0	 20
634	 27	210.5	38.5	 16
635	 27	91.3	15.4	 20
636	 27	84.3	17.6	 20
637	 27	423.0	33.2	 20
638	 27	149.0	27.1	 25
639	 27	45.0	9.2	 25
  0	 28	1594.8	217.4	 16
  1	 28	48.3	5.8	 20
  2	 28	35.0	5.0	 16
  3	 28	38.3	5.7	 20
  4	 28	44.0	8.0	 25
  5	 28	45.0	8.6	 20
  6	 28	40.0	5.7	 25
  7	 28	54.0	8.4	 25
  8	 28	51.5	7.9	 20
  9	 28	37.0	6.8	 25
 10	 28	38.0	5.4	 25
 11	 28	38.0	6.0	 20
 12	 28	79.0	13.6	 25
 13	 28	213.0	26.5	 25
 14	 28	47.5	6.1	 20
 15	 28	60.0	11.4	 25
 16	 28	66.0	9.5	 25
 17	 28	56.8	9.5	 16
 18	 28	50.5	7.2	 20
 19	 28	46.3	6.7	 20
 20	 28	48.0	7.8	 16
 21	 28	45.8	8.2	 20
 22	 28	46.3	7.8	 20
 23	 28	43.5	7.1	 20
 24	 28	41.0	8.5	 25
 25	 28	36.0	4.2	 25
 26	 28	38.0	6.0	 20
 27	 28	47.0	8.7	 25
 28	 28	62.5	8.6	 20
 29	 28	46.0	9.0	 25
 30	 28	50.0	7.6	 25
 31	 28	91.8	15.4	 20
 32	 28	106.0	14.0	 25
 33	 28	54.0	7.2	 25
 34	 28	54.3	9.7	 20
 35	 28	55.0	12.1	 25
 36	 28	131.3	15.6	 20
 37	 28	111.0	9.5	 16
 38	 28	88.3	13.9	 20
 39	 28	54.3	11.2	 20
 40	 28	110.3	12.4	 16
 41	 28	153.0	15.0	 20
 42	 28	328.8	36.1	 20
 43	 28	48.0	5.8	 20
 44	 28	51.0	16.7	 25
 45	 28	42.0	7.5	 25
 46	 28	48.5	10.3	 20
 47	 28	51.0	8.2	 25
 48	 28	41.0	6.9	 25
 49	 28	40.0	9.1	 20
 50	 28	38.0	8.6	 25
 51	 28	39.3	7.5	 20
 52	 28	43.0	8.4	 25
 53	 28	71.0	13.8	 25
 54	 28	67.0	13.5	 20
 55	 28	38.0	6.7	 25
 56	 28	38.3	5.4	 20
 57	 28	38.0	4.8	 16
 58	 28	38.8	6.6	 20
 59	 28	39.5	6.9	 20
 60	 28	43.0	8.6	 16
 61	 28	38.0	5.5	 20
 62	 28	36.0	5.1	 25
 63	 28	36.3	7.2	 20
 64	 28	38.0	7.2	 25
 65	 28	41.0	8.3	 25
 66	 28	43.3	9.6	 20
 67	 28	36.0	6.4	 25
 68	 28	37.0	6.7	 25
 69	 28	40.3	5.3	 20
 70	 28	38.0	5.0	 25
 71	 28	53.0	6.2	 25
 72	 28	52.3	7.1	 20
 73	 28	52.0	11.8	 25
 74	 28	197.0	23.3	 25
 75	 28	48.5	8.5	 16
 76	 28	42.3	6.1	 20
 77	 28	105.5	18.5	 16
 78	 28	59.0	8.7	 20
 79	 28	79.5	10.2	 20
 80	 28	89.3	11.8	 16
 81	 28	99.0	18.1	 25
 82	 28	107.0	16.8	 25
 83	 28	50.3	7.9	 20
 84	 28	59.0	9.8	 25
 85	 28	45.0	8.2	 25
 86	 28	43.0	9.3	 20
 87	 28	44.0	7.0	 25
 88	 28	44.0	5.7	 25
 89	 28	41.0	9.3	 20
 90	 28	38.0	6.2	 25
 91	 28	275.0	47.1	 25
 92	 28	55.0	8.0	 20
 93	 28	166.0	23.3	 25
 94	 28	145.0	20.7	 20
 95	 28	255.3	21.9	 16
 96	 28	250.0	29.0	 20
 97	 28	113.8	21.8	 20
 98	 28	49.3	7.3	 16
 99	 28	65.5	13.9	 20
100	 28	386.8	33.8	 16
101	 28	84.0	21.5	 25
102	 28	106.0	20.4	 25
103	 28	324.5	73.5	 20
104	 28	268.0	57.5	 25
105	 28	97.0	13.9	 25
106	 28	71.5	9.3	 20
107	 28	112.0	15.4	 25
108	 28	37.0	6.7	 25
109	 28	38.3	7.2	 20
110	 28	46.0	8.1	 25
111	 28	41.0	6.0	 25
112	 28	37.0	5.7	 20
113	 28	38.0	7.4	 25
114	 28	44.3	7.4	 20
115	 28	34.8	8.0	 16
116	 28	44.3	6.4	 20
117	 28	43.8	8.0	 20
118	 28	41.3	5.2	 16
119	 28	123.5	19.4	 20
120	 28	98.0	13.0	 25
121	 28	180.3	21.0	 20
122	 28	64.0	13.5	 25
123	 28	75.0	12.9	 25
124	 28	54.3	10.0	 20
125	 28	53.0	8.0	 25
126	 28	43.3	6.1	 20
127	 28	40.0	7.2	 25
128	 28	38.0	7.5	 25
129	 28	35.3	5.7	 20
130	 28	37.0	8.6	 25
131	 28	39.0	6.6	 25
132	 28	40.0	6.8	 20
133	 28	37.0	8.1	 20
134	 28	44.0	8.2	 20
135	 28	38.0	6.1	 16
136	 28	43.5	7.5	 20
137	 28	151.0	16.3	 20
138	 28	126.0	12.2	 16
139	 28	99.3	12.0	 20
140	 28	64.0	12.8	 25
141	 28	56.8	11.4	 20
142	 28	43.0	7.3	 25
143	 28	259.0	27.2	 25
144	 28	217.5	29.1	 20
145	 28	150.0	14.8	 25
146	 28	195.0	26.5	 25
147	 28	65.3	9.4	 20
148	 28	60.0	10.9	 25
149	 28	63.3	10.5	 20
150	 28	37.0	5.5	 25
151	 28	39.0	7.0	 25
152	 28	66.5	9.9	 16
153	 28	147.0	17.6	 20
154	 28	93.3	11.0	 20
155	 28	160.0	20.2	 16
156	 28	2061.3	132.2	 20
157	 28	367.0	32.7	 20
158	 28	179.8	18.6	 16
159	 28	65.0	35.9	 25
160	 28	93.0	15.4	 25
161	 28	39.5	8.6	 20
162	 28	40.0	6.8	 25
163	 28	42.0	6.1	 25
164	 28	55.0	7.0	 20
165	 28	155.0	30.5	 25
166	 28	80.0	18.9	 25
167	 28	158.0	19.6	 20
168	 28	148.0	15.4	 25
169	 28	131.0	23.9	 25
170	 28	81.5	11.6	 20
171	 28	39.0	6.0	 25
172	 28	46.0	7.4	 20
173	 28	46.3	9.2	 16
174	 28	46.5	10.1	 20
175	 28	48.0	6.0	 16
176	 28	45.3	6.6	 20
177	 28	53.3	12.4	 20
178	 28	38.5	6.7	 20
179	 28	43.0	7.5	 25
180	 28	56.0	9.6	 25
181	 28	178.3	31.6	 20
182	 28	181.0	20.4	 25
183	 28	50.0	9.7	 25
184	 28	41.8	7.8	 20
185	 28	44.0	9.4	 25
186	 28	42.0	6.2	 25
187	 28	44.0	22.0	 20
188	 28	48.0	8.7	 25
189	 28	44.0	9.0	 25
190	 28	76.5	12.4	 20
191	 28	59.5	8.7	 20
192	 28	280.0	46.4	 20
193	 28	37.3	6.4	 16
194	 28	38.3	7.3	 20
195	 28	61.0	9.0	 20
196	 28	45.0	7.8	 16
197	 28	44.0	7.9	 20
198	 28	50.0	8.7	 25
199	 28	61.3	9.5	 20
200	 28	68.0	8.1	 25
201	 28	115.0	19.9	 20
202	 28	60.0	9.6	 25
203	 28	73.0	12.1	 25
204	 28	41.3	6.7	 20
205	 28	47.0	7.9	 25
206	 28	51.0	7.6	 25
207	 28	40.0	6.8	 20
208	 28	51.0	6.0	 25
209	 28	36.0	5.7	 25
210	 28	43.3	6.9	 20
211	 28	40.3	8.6	 20
212	 28	34.3	5.2	 20
213	 28	39.0	6.2	 16
214	 28	39.3	6.6	 20
215	 28	35.0	10.2	 20
216	 28	35.5	7.5	 16
217	 28	39.0	6.6	 25
218	 28	48.0	10.0	 25
219	 28	56.3	10.1	 20
220	 28	38.0	7.7	 25
221	 28	59.0	6.0	 25
222	 28	72.0	9.5	 20
223	 28	51.0	10.0	 25
224	 28	48.3	12.5	 20
225	 28	40.0	6.5	 25
226	 28	79.0	13.8	 25
227	 28	37.0	6.9	 20
228	 28	37.0	6.2	 25
229	 28	36.0	5.6	 25
230	 28	40.0	6.2	 16
231	 28	38.3	6.1	 20
232	 28	39.3	6.9	 20
233	 28	45.0	6.4	 16
234	 28	44.8	8.9	 20
235	 28	44.5	7.4	 20
236	 28	44.5	8.8	 16
237	 28	66.0	12.3	 25
238	 28	116.0	12.0	 25
239	 28	103.3	15.0	 20
240	 28	350.0	115.9	 25
241	 28	125.0	29.9	 25
242	 28	87.3	15.6	 20
243	 28	1763.0	222.6	 25
244	 28	3427.0	633.1	 25
245	 28	414.0	31.3	 20
246	 28	1176.0	110.8	 25
247	 28	169.0	27.0	 25
248	 28	65.3	12.4	 20
249	 28	44.3	7.6	 20
250	 28	45.0	5.0	 16
251	 28	51.8	7.5	 20
252	 28	40.5	9.4	 20
253	 28	37.3	4.7	 16
254	 28	41.3	6.5	 20
255	 28	46.5	12.1	 20
256	 28	47.5	9.4	 20
257	 28	49.0	7.8	 25
258	 28	50.0	6.2	 25
259	 28	70.3	15.5	 20
260	 28	59.0	11.4	 25
261	 28	40.0	7.7	 25
262	 28	43.8	9.3	 20
263	 28	45.0	8.8	 25
264	 28	43.0	6.9	 25
265	 28	40.0	5.9	 20
266	 28	39.0	8.4	 25
267	 28	172.0	23.8	 25
268	 28	62.3	8.6	 20
269	 28	66.3	8.4	 20
270	 28	51.0	6.3	 20
271	 28	42.3	7.2	 16
272	 28	44.5	6.6	 20
273	 28	41.5	6.3	 16
274	 28	43.3	5.5	 20
275	 28	51.0	8.2	 25
276	 28	56.0	10.4	 20
277	 28	64.0	10.6	 25
278	 28	41.0	5.8	 25
279	 28	39.3	6.0	 20
280	 28	43.0	6.7	 25
281	 28	40.0	7.0	 25
282	 28	37.3	5.9	 20
283	 28	40.0	5.8	 25
284	 28	39.0	6.7	 25
285	 28	38.5	6.9	 20
286	 28	39.0	4.9	 25
287	 28	38.0	7.0	 25
288	 28	44.5	8.8	 16
289	 28	93.8	15.8	 20
290	 28	58.3	12.9	 20
291	 28	40.0	9.7	 16
292	 28	38.0	5.0	 20
293	 28	42.3	6.2	 20
294	 28	43.0	8.4	 16
295	 28	73.0	12.3	 25
296	 28	53.0	10.1	 25
297	 28	43.5	6.9	 20
298	 28	52.0	7.9	 25
299	 28	76.0	10.8	 20
300	 28	52.0	6.2	 25
301	 28	40.0	6.2	 25
302	 28	51.0	9.9	 20
303	 28	58.0	8.2	 25
304	 28	62.0	12.7	 25
305	 28	81.8	11.6	 20
306	 28	42.0	7.9	 25
307	 28	43.0	11.2	 25
308	 28	39.5	5.1	 16
309	 28	66.5	11.4	 20
310	 28	46.0	8.9	 20
311	 28	47.3	9.1	 16
312	 28	44.0	8.9	 20
313	 28	49.0	6.1	 20
314	 28	119.0	21.4	 20
315	 28	77.0	13.8	 25
316	 28	918.0	204.9	 25
317	 28	88.5	13.4	 20
318	 28	49.0	10.0	 25
319	 28	53.0	8.3	 25
320	 28	56.8	7.8	 20
321	 28	41.0	6.1	 25
322	 28	38.3	5.4	 20
323	 28	40.0	7.6	 25
324	 28	42.0	5.4	 25
325	 28	43.3	8.8	 20
326	 28	51.0	10.7	 25
327	 28	48.5	7.6	 20
328	 28	46.0	8.3	 16
329	 28	36.5	7.4	 20
330	 28	40.0	6.4	 20
331	 28	49.5	6.7	 16
332	 28	41.3	7.4	 20
333	 28	100.0	17.3	 20
334	 28	97.0	18.2	 20
335	 28	112.0	16.0	 25
336	 28	220.0	29.8	 25
337	 28	125.5	19.1	 20
338	 28	116.0	15.3	 25
339	 28	379.0	37.2	 25
340	 28	217.0	21.6	 20
341	 28	289.0	22.4	 25
342	 28	173.0	33.8	 25
343	 28	115.3	14.4	 20
344	 28	151.0	19.6	 25
345	 28	98.0	18.2	 25
346	 28	45.5	7.1	 16
347	 28	42.3	8.6	 20
348	 28	52.0	6.9	 16
349	 28	39.5	6.3	 20
350	 28	40.3	5.7	 20
351	 28	42.0	6.2	 16
352	 28	52.0	7.4	 20
353	 28	47.0	7.9	 25
354	 28	64.8	13.9	 20
355	 28	48.0	8.4	 25
356	 28	40.0	5.9	 25
357	 28	36.3	7.4	 20
358	 28	64.0	12.4	 25
359	 28	74.0	10.2	 25
360	 28	45.8	7.6	 20
361	 28	95.0	15.1	 25
362	 28	43.0	7.1	 25
363	 28	61.0	11.9	 20
364	 28	50.0	9.0	 25
365	 28	42.0	8.0	 25
366	 28	42.5	6.8	 16
367	 28	42.0	6.1	 20
368	 28	41.5	8.0	 20
369	 28	43.0	5.1	 16
370	 28	208.3	31.9	 20
371	 28	609.3	57.0	 16
372	 28	312.0	56.3	 25
373	 28	67.0	15.2	 25
374	 28	44.3	14.4	 20
375	 28	39.0	6.4	 25
376	 28	122.0	17.2	 25
377	 28	56.0	8.9	 20
378	 28	144.0	19.4	 25
379	 28	50.0	8.6	 25
380	 28	147.3	24.8	 20
381	 28	64.0	11.2	 25
382	 28	71.0	12.2	 25
383	 28	125.0	16.7	 20
384	 28	51.0	8.7	 25
385	 28	90.0	10.6	 20
386	 28	93.8	11.2	 16
387	 28	61.5	11.5	 20
388	 28	56.0	7.6	 20
389	 28	53.5	9.6	 16
390	 28	39.3	5.2	 20
391	 28	47.5	7.6	 20
392	 28	50.0	6.4	 20
393	 28	52.0	8.2	 25
394	 28	41.0	6.6	 25
395	 28	41.8	9.0	 20
396	 28	44.0	7.1	 25
397	 28	40.3	6.3	 20
398	 28	45.0	6.0	 25
399	 28	61.0	8.6	 25
400	 28	64.8	13.0	 20
401	 28	42.0	6.4	 25
402	 28	44.0	7.8	 25
403	 28	54.0	9.0	 20
404	 28	54.0	8.2	 25
405	 28	70.5	9.1	 20
406	 28	47.5	9.1	 16
407	 28	42.0	7.2	 20
408	 28	47.5	12.4	 20
409	 28	40.3	7.8	 16
410	 28	34.3	3.6	 20
411	 28	55.0	10.1	 25
412	 28	69.3	16.9	 20
413	 28	353.0	58.6	 25
414	 28	230.0	21.0	 25
415	 28	162.5	18.2	 20
416	 28	196.0	22.3	 25
417	 28	123.0	26.4	 25
418	 28	258.0	18.7	 20
419	 28	339.0	38.2	 25
420	 28	63.3	10.6	 20
421	 28	53.0	9.8	 25
422	 28	73.0	11.3	 25
423	 28	45.0	6.8	 20
424	 28	42.0	8.0	 20
425	 28	49.3	10.9	 20
426	 28	101.3	16.7	 16
427	 28	66.8	8.9	 20
428	 28	41.3	8.6	 20
429	 28	37.5	6.7	 16
430	 28	56.0	9.7	 25
431	 28	46.0	9.5	 25
432	 28	45.8	8.5	 20
433	 28	47.0	9.1	 25
434	 28	83.0	19.2	 25
435	 28	49.8	5.8	 20
436	 28	280.0	33.9	 25
437	 28	72.0	9.4	 25
438	 28	52.3	9.4	 20
439	 28	52.0	18.2	 25
440	 28	46.0	8.3	 25
441	 28	41.5	5.8	 20
442	 28	43.0	7.8	 25
443	 28	70.0	10.6	 20
444	 28	155.3	18.1	 16
445	 28	46.0	8.7	 20
446	 28	39.3	5.3	 16
447	 28	39.5	5.3	 20
448	 28	48.0	6.7	 20
449	 28	44.3	7.3	 16
450	 28	56.0	8.6	 25
451	 28	45.0	5.5	 25
452	 28	46.3	8.5	 20
453	 28	53.0	10.9	 25
454	 28	45.0	7.9	 25
455	 28	43.0	8.6	 20
456	 28	69.0	10.9	 25
457	 28	147.0	16.3	 25
458	 28	373.5	30.0	 20
459	 28	109.0	16.6	 25
460	 28	102.0	12.5	 25
461	 28	201.0	17.8	 20
462	 28	54.0	10.4	 25
463	 28	41.8	8.7	 20
464	 28	50.0	9.6	 16
465	 28	52.5	8.6	 20
466	 28	43.0	6.1	 20
467	 28	38.0	7.6	 16
468	 28	45.0	7.4	 20
469	 28	60.0	10.9	 20
470	 28	46.0	8.9	 25
471	 28	35.0	6.8	 25
472	 28	40.8	7.0	 20
473	 28	38.0	6.6	 25
474	 28	40.0	5.8	 25
475	 28	42.5	7.3	 20
476	 28	43.0	6.9	 25
477	 28	303.0	33.2	 25
478	 28	103.3	14.7	 20
479	 28	40.0	6.2	 25
480	 28	43.0	8.2	 25
481	 28	42.3	6.7	 20
482	 28	47.0	6.9	 20
483	 28	56.0	9.3	 20
484	 28	51.5	11.2	 16
485	 28	46.0	8.0	 20
486	 28	49.5	8.9	 20
487	 28	76.8	10.3	 16
488	 28	52.5	10.4	 20
489	 28	90.0	16.5	 25
490	 28	40.5	7.0	 20
491	 28	48.0	10.6	 25
492	 28	147.0	31.8	 25
493	 28	39.0	6.5	 20
494	 28	41.0	5.8	 25
495	 28	44.0	7.2	 20
496	 28	53.0	9.0	 25
497	 28	101.0	17.1	 25
498	 28	67.3	8.9	 20
499	 28	55.0	13.2	 25
500	 28	45.0	7.6	 25
501	 28	40.3	8.2	 20
[truncated: 8,465,969 more chars]
