# Supplementary material for: Genome-wide transcriptional profiling data from chronic cutaneous lupus erythematosus (CCLE) peripheral blood
Source: Data Brief. 2014 Dec 11;2:39–41. doi: 10.1016/j.dib.2014.11.006 (PMC4459765; doi:10.1016/j.dib.2014.11.006)
Supplement: Supplementary file 1 — Supplementary Data [file mmc1.zip › CCLE blood - CEL files-Genomics Dey-Rao 2014/NL1014BHu95Av2.CEL]

[CEL]
Version=3

[HEADER]
Cols=640
Rows=640
TotalX=640
TotalY=640
OffsetX=0
OffsetY=0
GridCornerUL=231 236
GridCornerUR=4488 274
GridCornerLR=4450 4540
GridCornerLL=193 4502
Axis-invertX=0
AxisInvertY=0
swapXY=0
DatHeader=[0..46100]  NL1014BHu95Av2:CLS=4733 RWS=4733 XIN=3  YIN=3  VE=17        2.0 06/13/03 08:22:59       HG_U95Av2.1sq                  6
Algorithm=Percentile
AlgorithmParameters=Percentile:75;CellMargin:2;OutlierHigh:1.500;OutlierLow:1.004

[INTENSITY]
NumberCells=409600
CellHeader=X	Y	MEAN	STDV	NPIXELS
  0	  0	53.0	10.2	 25
  1	  0	1637.3	169.8	 20
  2	  0	46.0	8.2	 25
  3	  0	1647.0	237.1	 25
  4	  0	36.3	7.4	 20
  5	  0	44.0	6.7	 25
  6	  0	1475.0	275.2	 25
  7	  0	51.0	8.4	 20
  8	  0	1489.5	199.5	 20
  9	  0	44.8	10.7	 20
 10	  0	1528.0	118.5	 16
 11	  0	46.0	9.1	 20
 12	  0	1440.0	111.7	 16
 13	  0	49.5	11.1	 20
 14	  0	1375.0	251.6	 25
 15	  0	49.0	8.9	 20
 16	  0	1502.0	305.7	 25
 17	  0	49.0	8.9	 25
 18	  0	1494.3	197.3	 20
 19	  0	51.0	11.7	 25
 20	  0	1510.0	279.3	 25
 21	  0	51.3	7.9	 20
 22	  0	1490.0	377.6	 25
 23	  0	49.0	7.9	 25
 24	  0	1476.8	359.1	 20
 25	  0	47.8	8.6	 20
 26	  0	1385.0	165.3	 20
 27	  0	48.3	8.8	 16
 28	  0	1440.8	239.0	 20
 29	  0	44.3	8.5	 20
 30	  0	1461.8	100.9	 16
 31	  0	45.0	7.8	 25
 32	  0	1380.0	157.9	 25
 33	  0	46.3	8.1	 20
 34	  0	1367.0	236.8	 25
 35	  0	46.0	6.2	 20
 36	  0	1398.0	362.5	 25
 37	  0	49.0	7.5	 25
 38	  0	1473.5	210.1	 20
 39	  0	53.0	9.9	 25
 40	  0	1404.0	287.3	 25
 41	  0	46.3	8.5	 20
 42	  0	1434.3	348.1	 20
 43	  0	49.3	7.2	 20
 44	  0	1417.5	136.2	 16
 45	  0	50.0	10.3	 20
 46	  0	1398.0	198.2	 20
 47	  0	45.3	8.7	 16
 48	  0	1434.0	296.5	 25
 49	  0	48.0	9.3	 25
 50	  0	1445.5	162.0	 20
 51	  0	46.0	7.7	 25
 52	  0	1462.0	224.3	 25
 53	  0	50.0	5.6	 20
 54	  0	1504.0	335.2	 25
 55	  0	47.0	6.8	 25
 56	  0	1436.5	290.2	 20
 57	  0	45.0	7.2	 25
 58	  0	1409.0	343.7	 25
 59	  0	46.5	7.6	 16
 60	  0	1507.8	205.5	 20
 61	  0	46.0	6.5	 16
 62	  0	1592.0	315.3	 20
 63	  0	51.3	6.6	 20
 64	  0	1618.0	109.3	 16
 65	  0	53.0	13.1	 25
 66	  0	1565.0	193.9	 25
 67	  0	47.0	8.3	 20
 68	  0	1376.0	266.6	 25
 69	  0	45.0	7.5	 25
 70	  0	1442.8	157.3	 20
 71	  0	45.0	6.3	 25
 72	  0	1467.0	224.2	 25
 73	  0	43.0	8.1	 20
 74	  0	1404.0	286.0	 25
 75	  0	48.0	9.7	 25
 76	  0	1432.8	107.1	 16
 77	  0	46.3	8.6	 20
 78	  0	1510.5	165.9	 20
 79	  0	50.3	8.0	 16
 80	  0	1450.3	228.2	 20
 81	  0	43.0	6.1	 25
 82	  0	1356.3	106.7	 20
 83	  0	46.0	9.3	 25
 84	  0	1485.0	183.0	 20
 85	  0	53.0	8.8	 25
 86	  0	1578.0	260.7	 25
 87	  0	51.3	9.3	 20
 88	  0	1607.0	392.7	 25
 89	  0	48.0	7.6	 25
 90	  0	1571.5	301.0	 20
 91	  0	55.0	9.6	 25
 92	  0	1564.0	351.8	 25
 93	  0	53.3	9.3	 16
 94	  0	1413.3	287.6	 20
 95	  0	45.0	7.0	 20
 96	  0	1470.5	116.3	 16
 97	  0	45.3	8.3	 20
 98	  0	1392.0	170.0	 25
 99	  0	44.8	8.9	 20
100	  0	1378.0	245.7	 25
101	  0	44.0	7.0	 25
102	  0	1457.8	192.3	 20
103	  0	46.0	8.3	 25
104	  0	1402.0	269.5	 25
105	  0	55.0	7.9	 20
106	  0	1367.0	294.2	 25
107	  0	43.0	6.5	 25
108	  0	1503.0	377.7	 20
109	  0	43.5	8.3	 20
110	  0	1612.3	106.1	 16
111	  0	47.8	9.5	 20
112	  0	1465.3	156.7	 20
113	  0	45.3	6.0	 16
114	  0	1556.5	201.3	 20
115	  0	47.0	4.6	 25
116	  0	1577.3	133.3	 20
117	  0	47.0	6.2	 25
118	  0	1244.0	185.7	 25
119	  0	50.0	8.0	 20
120	  0	1602.0	274.7	 25
121	  0	50.0	8.6	 25
122	  0	1599.0	280.0	 20
123	  0	49.0	9.7	 25
124	  0	1629.0	347.3	 25
125	  0	47.3	10.3	 20
126	  0	1561.3	170.8	 20
127	  0	52.3	9.5	 20
128	  0	1621.3	141.4	 16
129	  0	49.0	8.7	 20
130	  0	1379.8	208.5	 20
131	  0	49.0	12.5	 16
132	  0	1403.0	203.1	 25
133	  0	47.3	7.5	 20
134	  0	1570.0	315.1	 25
135	  0	45.0	6.1	 25
136	  0	1420.8	276.9	 20
137	  0	51.0	8.0	 25
138	  0	1604.0	377.3	 25
139	  0	56.0	7.3	 20
140	  0	1911.0	6987.1	 25
141	  0	54.0	5.1	 25
142	  0	1596.0	459.5	 20
143	  0	54.3	10.2	 20
144	  0	1545.0	151.3	 20
145	  0	54.0	10.9	 16
146	  0	1586.8	218.7	 20
147	  0	53.3	9.0	 20
148	  0	1646.0	172.0	 16
149	  0	53.0	6.6	 25
150	  0	1687.0	271.0	 25
151	  0	50.5	7.9	 20
152	  0	1528.0	251.4	 25
153	  0	52.0	7.4	 25
154	  0	1604.8	301.2	 20
155	  0	49.0	7.7	 25
156	  0	1568.0	377.4	 25
157	  0	43.5	8.6	 20
158	  0	1560.0	395.5	 25
159	  0	46.0	7.5	 20
160	  0	1535.0	219.1	 20
161	  0	47.0	8.0	 20
162	  0	1507.0	72.4	 16
163	  0	48.8	7.7	 20
164	  0	1478.8	170.0	 20
165	  0	51.5	7.4	 16
166	  0	1475.0	220.4	 25
167	  0	44.0	7.2	 25
168	  0	1485.8	180.7	 20
169	  0	47.0	8.3	 25
170	  0	1485.0	269.5	 25
171	  0	48.8	7.8	 20
172	  0	1433.0	282.9	 25
173	  0	44.0	6.7	 25
174	  0	1431.5	312.7	 20
175	  0	46.0	7.6	 25
176	  0	1496.0	391.7	 25
177	  0	45.5	6.5	 16
178	  0	1477.3	189.6	 20
179	  0	46.0	8.6	 20
180	  0	1519.0	113.4	 16
181	  0	47.8	6.8	 20
182	  0	1542.0	184.5	 20
183	  0	45.0	10.0	 25
184	  0	1456.0	206.0	 25
185	  0	43.0	6.1	 20
186	  0	1527.0	324.2	 25
187	  0	48.0	8.8	 25
188	  0	1517.0	276.4	 20
189	  0	49.0	7.1	 25
190	  0	1411.0	315.2	 25
191	  0	44.3	5.7	 20
192	  0	1432.0	393.1	 25
193	  0	51.0	8.1	 25
194	  0	1515.0	113.3	 16
195	  0	50.5	7.3	 20
196	  0	1548.5	209.8	 20
197	  0	47.0	6.8	 16
198	  0	1467.3	273.5	 20
199	  0	48.0	8.2	 25
200	  0	1488.0	143.3	 20
201	  0	46.0	8.4	 25
202	  0	1518.0	208.9	 25
203	  0	48.5	15.8	 20
204	  0	1585.0	334.1	 25
205	  0	49.0	8.8	 25
206	  0	1561.3	303.0	 20
207	  0	44.0	5.8	 25
208	  0	1502.8	358.0	 20
209	  0	53.0	8.4	 25
210	  0	1609.0	440.3	 25
211	  0	35.5	6.3	 16
212	  0	1160.0	287.3	 20
213	  0	38.5	7.9	 20
214	  0	39.3	4.9	 16
215	  0	35.3	4.9	 20
216	  0	1656.0	323.1	 25
217	  0	50.0	8.8	 20
218	  0	1462.0	354.0	 25
219	  0	52.0	10.6	 25
220	  0	1454.3	319.7	 20
221	  0	50.0	9.4	 25
222	  0	1476.0	390.6	 25
223	  0	47.5	8.9	 20
224	  0	1497.0	451.1	 25
225	  0	45.0	8.3	 25
226	  0	1443.3	455.5	 20
227	  0	48.3	7.0	 20
228	  0	1469.5	156.4	 20
229	  0	48.5	8.4	 16
230	  0	1484.8	206.6	 20
231	  0	49.0	5.7	 16
232	  0	1488.8	312.9	 20
233	  0	48.0	7.4	 25
234	  0	1519.8	191.2	 20
235	  0	44.0	7.9	 25
236	  0	1453.0	245.2	 25
237	  0	47.0	7.1	 20
238	  0	1464.0	315.9	 25
239	  0	47.0	9.1	 25
240	  0	1464.5	315.8	 20
241	  0	46.0	7.8	 25
242	  0	1389.0	355.3	 25
243	  0	43.0	9.0	 20
244	  0	1488.3	209.6	 20
245	  0	46.3	8.5	 20
246	  0	1517.5	148.5	 16
247	  0	42.3	5.8	 20
248	  0	1583.5	244.7	 20
249	  0	48.8	11.6	 16
250	  0	1444.0	235.6	 25
251	  0	45.0	5.2	 25
252	  0	1462.3	278.3	 20
253	  0	49.0	9.6	 25
254	  0	1449.0	346.2	 25
255	  0	52.0	12.2	 20
256	  0	1438.0	379.4	 25
257	  0	45.3	8.2	 20
258	  0	1417.0	431.0	 25
259	  0	44.0	9.5	 25
260	  0	1443.5	447.5	 20
261	  0	49.5	8.6	 20
262	  0	1377.8	172.3	 20
263	  0	57.8	10.5	 16
264	  0	1403.8	242.5	 20
265	  0	48.8	9.3	 20
266	  0	1516.5	152.4	 16
267	  0	49.0	7.9	 25
268	  0	1388.0	208.1	 25
269	  0	45.0	5.9	 20
270	  0	1458.0	289.2	 25
271	  0	43.0	7.4	 25
272	  0	1411.0	278.4	 20
273	  0	48.0	9.7	 25
274	  0	1410.0	333.9	 25
275	  0	52.3	12.0	 20
276	  0	1453.0	389.6	 25
277	  0	44.0	7.6	 25
278	  0	1475.8	81.9	 16
279	  0	45.0	6.7	 20
280	  0	1440.8	144.4	 16
281	  0	50.0	6.0	 20
282	  0	1507.3	239.1	 20
283	  0	49.3	7.8	 20
284	  0	1437.0	325.8	 25
285	  0	48.0	6.5	 25
286	  0	1516.3	247.1	 20
287	  0	47.0	7.7	 25
288	  0	1495.0	323.0	 25
289	  0	47.3	7.8	 20
290	  0	1523.0	405.9	 25
291	  0	46.0	7.4	 25
292	  0	1543.5	411.9	 20
293	  0	48.0	8.5	 25
294	  0	1475.0	449.9	 25
295	  0	44.3	6.3	 16
296	  0	1529.8	332.2	 20
297	  0	52.5	8.0	 20
298	  0	1522.8	159.2	 16
299	  0	44.3	6.6	 20
300	  0	1404.0	246.1	 25
301	  0	48.3	7.7	 20
302	  0	1449.0	357.0	 25
303	  0	46.0	8.5	 25
304	  0	1562.0	277.7	 20
305	  0	49.0	9.0	 25
306	  0	1508.0	336.1	 20
307	  0	44.0	15.4	 25
308	  0	1525.0	434.2	 25
309	  0	47.3	6.7	 20
310	  0	1558.0	530.8	 25
311	  0	52.0	6.7	 25
312	  0	1563.8	188.3	 16
313	  0	56.3	11.9	 20
314	  0	1498.8	281.0	 20
315	  0	44.5	8.1	 16
316	  0	1463.5	378.8	 20
317	  0	46.0	6.8	 25
318	  0	1532.0	221.6	 20
319	  0	50.0	9.9	 25
320	  0	1471.0	306.4	 25
321	  0	50.3	8.0	 20
322	  0	1490.0	397.1	 25
323	  0	49.0	9.6	 25
324	  0	1554.3	373.9	 20
325	  0	48.0	7.9	 25
326	  0	1432.0	383.4	 25
327	  0	49.5	10.4	 20
328	  0	1470.3	259.1	 20
329	  0	47.0	6.5	 20
330	  0	1538.5	178.3	 16
331	  0	49.0	9.0	 20
332	  0	1444.5	234.2	 16
333	  0	50.3	16.1	 20
334	  0	1510.0	321.5	 25
335	  0	52.3	7.8	 20
336	  0	1382.0	361.3	 25
337	  0	46.0	7.3	 25
338	  0	1487.0	357.6	 20
339	  0	55.0	10.0	 25
340	  0	1442.0	385.4	 25
341	  0	62.0	8.8	 20
342	  0	1457.0	459.1	 25
343	  0	47.0	6.9	 25
344	  0	1511.5	496.2	 20
345	  0	52.0	11.0	 20
346	  0	1497.5	194.9	 20
347	  0	53.5	9.7	 16
348	  0	1540.8	281.8	 20
349	  0	44.3	8.3	 20
350	  0	1459.3	204.3	 16
351	  0	48.0	9.7	 25
352	  0	1437.0	255.0	 25
353	  0	46.3	8.2	 20
354	  0	1363.0	315.5	 25
355	  0	44.3	9.8	 20
356	  0	1337.0	369.7	 25
357	  0	47.0	7.3	 25
358	  0	1380.5	343.6	 20
359	  0	44.0	7.9	 25
360	  0	1381.0	400.8	 25
361	  0	45.3	7.5	 20
362	  0	1463.3	284.8	 20
363	  0	47.3	10.5	 20
364	  0	1472.8	212.4	 16
365	  0	49.0	10.7	 20
366	  0	1519.0	309.5	 20
367	  0	46.3	7.5	 16
368	  0	1563.0	373.6	 25
369	  0	48.0	8.1	 25
370	  0	1629.3	369.1	 20
371	  0	46.0	7.6	 25
372	  0	1551.0	415.8	 25
373	  0	47.5	7.7	 20
374	  0	1447.0	441.1	 25
375	  0	47.0	6.3	 25
376	  0	1495.3	471.0	 20
377	  0	47.0	8.9	 25
378	  0	1521.0	515.6	 25
379	  0	46.5	8.5	 16
380	  0	1484.8	224.2	 20
381	  0	48.8	8.1	 16
382	  0	1540.0	381.9	 20
383	  0	48.8	8.4	 20
384	  0	1674.3	307.5	 16
385	  0	52.0	9.6	 25
386	  0	1668.0	367.5	 25
387	  0	47.3	8.2	 20
388	  0	1621.0	451.1	 25
389	  0	49.0	8.0	 25
390	  0	1687.3	430.3	 20
391	  0	51.0	9.5	 25
392	  0	1622.0	469.0	 25
393	  0	47.3	6.2	 20
394	  0	1553.0	532.6	 25
395	  0	47.0	5.7	 25
396	  0	1617.3	158.3	 16
397	  0	50.3	8.8	 20
398	  0	1534.0	213.6	 20
399	  0	41.5	10.4	 16
400	  0	1572.8	320.3	 20
401	  0	50.0	9.8	 25
402	  0	1559.3	210.1	 20
403	  0	52.0	8.6	 25
404	  0	1417.5	258.1	 20
405	  0	49.0	11.9	 25
406	  0	1509.0	347.9	 25
407	  0	44.8	7.8	 20
408	  0	1518.0	423.6	 25
409	  0	46.0	6.8	 25
410	  0	1493.0	405.0	 20
411	  0	48.0	7.8	 25
412	  0	1425.0	432.6	 25
413	  0	45.0	7.0	 16
414	  0	1474.3	296.2	 20
415	  0	47.0	5.8	 20
416	  0	1558.0	258.1	 16
417	  0	42.5	7.7	 20
418	  0	1534.0	274.5	 25
419	  0	52.5	9.6	 20
420	  0	1516.0	344.9	 25
421	  0	51.0	8.3	 25
422	  0	1567.0	369.5	 20
423	  0	43.0	8.7	 25
424	  0	36.0	7.4	 25
425	  0	1152.0	348.9	 20
426	  0	35.0	6.9	 25
427	  0	44.0	7.7	 25
428	  0	35.3	5.9	 20
429	  0	45.3	9.3	 20
430	  0	1544.0	184.5	 16
431	  0	49.3	10.3	 20
432	  0	1533.0	256.7	 20
433	  0	45.5	7.0	 16
434	  0	1580.3	340.7	 20
435	  0	44.0	8.0	 25
436	  0	1559.5	293.9	 20
437	  0	50.0	9.9	 25
438	  0	1545.0	361.2	 25
439	  0	50.0	9.7	 20
440	  0	1520.0	411.5	 25
441	  0	57.0	12.9	 25
442	  0	1502.0	428.2	 20
443	  0	49.0	10.6	 25
444	  0	1439.0	443.0	 25
445	  0	42.5	6.3	 20
446	  0	1468.5	233.8	 20
447	  0	46.0	5.4	 20
448	  0	1494.3	200.3	 16
449	  0	47.8	8.6	 20
450	  0	1500.0	286.0	 20
451	  0	42.0	7.6	 16
452	  0	1402.0	273.3	 25
453	  0	44.3	5.9	 20
454	  0	1498.0	384.8	 25
455	  0	51.0	8.6	 25
456	  0	1527.0	381.8	 20
457	  0	51.0	16.3	 25
458	  0	1474.0	410.0	 25
459	  0	45.5	9.2	 20
460	  0	1503.0	458.1	 25
461	  0	49.0	8.3	 25
462	  0	1469.3	455.3	 20
463	  0	46.3	5.9	 20
464	  0	1470.0	230.9	 20
465	  0	48.0	4.7	 16
466	  0	1584.0	333.3	 20
467	  0	46.3	6.5	 20
468	  0	1654.8	333.0	 16
469	  0	47.0	7.8	 25
470	  0	1561.0	348.1	 25
471	  0	46.3	8.0	 20
472	  0	1548.0	390.3	 25
473	  0	55.0	11.4	 25
474	  0	1529.5	426.3	 20
475	  0	43.0	7.3	 25
476	  0	1517.0	460.8	 25
477	  0	44.3	7.2	 20
478	  0	1595.0	508.1	 25
479	  0	44.0	10.4	 20
480	  0	1621.8	223.3	 20
481	  0	46.3	6.2	 20
482	  0	1487.8	122.2	 16
483	  0	47.5	6.6	 20
484	  0	1484.3	248.4	 20
485	  0	50.8	9.5	 16
486	  0	1394.0	250.4	 25
487	  0	47.0	7.7	 25
488	  0	1379.5	233.2	 20
489	  0	43.0	6.8	 25
490	  0	1471.0	342.3	 25
491	  0	46.0	9.6	 20
492	  0	1507.0	401.2	 25
493	  0	46.0	6.8	 25
494	  0	1493.0	432.5	 20
495	  0	45.0	7.7	 25
496	  0	1497.0	450.8	 25
497	  0	46.8	8.9	 16
498	  0	1623.3	251.5	 20
499	  0	49.3	7.2	 20
500	  0	1632.8	258.5	 16
501	  0	45.0	8.4	 20
502	  0	1584.3	283.1	 20
503	  0	50.0	10.5	 25
504	  0	1467.0	308.3	 25
505	  0	47.5	8.3	 20
506	  0	1471.0	397.3	 25
507	  0	49.0	8.5	 25
508	  0	1465.0	387.3	 20
509	  0	48.0	9.7	 25
510	  0	1505.0	440.1	 25
511	  0	46.8	9.0	 20
512	  0	1467.0	479.2	 25
513	  0	51.0	9.3	 25
514	  0	1489.0	99.4	 16
515	  0	53.8	12.8	 20
516	  0	1507.0	143.3	 20
517	  0	48.5	12.1	 16
518	  0	1477.5	261.7	 20
519	  0	46.0	9.5	 25
520	  0	1486.0	171.7	 20
521	  0	49.0	8.7	 25
522	  0	1426.0	230.3	 25
523	  0	50.0	12.0	 20
524	  0	1509.0	311.2	 25
525	  0	46.0	8.3	 25
526	  0	1492.0	307.4	 20
527	  0	45.0	8.0	 25
528	  0	1468.0	363.7	 20
529	  0	46.0	8.5	 25
530	  0	1531.0	446.3	 25
531	  0	45.0	10.7	 16
532	  0	1587.8	392.8	 20
533	  0	41.3	5.3	 20
534	  0	1539.5	253.7	 16
535	  0	50.3	10.5	 20
536	  0	1505.0	311.4	 25
537	  0	46.8	7.4	 20
538	  0	1594.0	431.3	 25
539	  0	50.0	7.0	 25
540	  0	1641.8	397.4	 20
541	  0	50.0	12.2	 25
542	  0	1583.0	440.7	 25
543	  0	44.0	4.4	 20
544	  0	1377.0	451.6	 25
545	  0	50.0	7.5	 25
546	  0	1575.8	490.8	 20
547	  0	52.0	6.9	 20
548	  0	1519.3	205.8	 20
549	  0	52.0	10.5	 16
550	  0	1603.8	337.0	 20
551	  0	46.0	9.7	 16
552	  0	1540.8	405.8	 20
553	  0	45.0	6.6	 25
554	  0	1446.3	278.4	 20
555	  0	46.0	6.5	 25
556	  0	1500.0	364.7	 25
557	  0	51.5	8.8	 20
558	  0	1574.0	476.9	 25
559	  0	46.0	7.9	 25
560	  0	1569.3	449.5	 20
561	  0	43.0	7.4	 25
562	  0	1478.0	462.6	 25
563	  0	45.0	8.2	 20
564	  0	1576.5	300.8	 20
565	  0	45.5	8.8	 20
566	  0	1652.5	229.9	 16
567	  0	45.5	9.4	 20
568	  0	1604.8	263.8	 20
569	  0	47.3	5.9	 16
570	  0	1509.0	313.3	 25
571	  0	51.0	12.2	 25
572	  0	1570.3	325.6	 20
573	  0	49.0	11.5	 25
574	  0	1486.0	344.8	 25
575	  0	48.3	8.1	 20
576	  0	1475.0	395.3	 25
577	  0	47.5	10.0	 20
578	  0	1453.0	467.7	 25
579	  0	48.0	10.4	 25
580	  0	1541.8	485.5	 20
581	  0	48.8	8.7	 20
582	  0	1570.3	259.1	 20
583	  0	51.3	8.8	 16
584	  0	1551.3	376.0	 20
585	  0	44.3	6.2	 20
586	  0	1534.8	297.0	 16
587	  0	46.0	7.6	 25
588	  0	1517.0	343.5	 25
589	  0	45.5	7.5	 20
590	  0	1464.0	386.0	 25
591	  0	50.0	6.6	 25
592	  0	1423.8	383.5	 20
593	  0	43.0	8.0	 25
594	  0	1464.0	425.5	 25
595	  0	43.3	5.5	 20
596	  0	1503.0	478.6	 25
597	  0	50.0	4.8	 25
598	  0	1477.5	98.8	 16
599	  0	46.3	6.1	 20
600	  0	1623.8	190.3	 16
601	  0	46.0	12.1	 20
602	  0	1571.0	246.6	 20
603	  0	43.3	6.7	 16
604	  0	1520.0	269.4	 25
605	  0	50.0	9.3	 25
606	  0	1560.3	289.4	 20
607	  0	49.0	7.8	 25
608	  0	1578.0	340.3	 25
609	  0	46.0	6.6	 20
610	  0	1499.0	379.4	 25
611	  0	52.0	9.1	 25
612	  0	1484.8	411.2	 20
613	  0	44.0	6.5	 25
614	  0	1437.0	429.7	 25
615	  0	50.3	7.4	 16
616	  0	1497.0	186.6	 20
617	  0	51.3	8.8	 20
618	  0	1573.5	193.5	 16
619	  0	53.0	9.3	 20
620	  0	1555.0	257.3	 25
621	  0	49.0	7.8	 20
622	  0	1594.0	306.9	 25
623	  0	56.0	7.7	 25
624	  0	1516.5	302.2	 20
625	  0	49.0	5.4	 25
626	  0	1555.3	367.7	 20
627	  0	49.0	9.5	 25
628	  0	1452.0	377.6	 25
629	  0	43.5	6.9	 20
630	  0	1419.0	438.7	 25
631	  0	54.0	10.6	 25
632	  0	1546.0	123.4	 16
633	  0	48.3	7.7	 20
634	  0	1667.3	202.6	 20
635	  0	36.3	4.8	 16
636	  0	52.3	9.5	 20
637	  0	1671.0	245.9	 25
638	  0	52.0	8.2	 20
639	  0	1758.0	318.3	 25
  0	  1	1659.8	242.3	 20
  1	  1	49.0	7.4	 16
  2	  1	1580.3	164.2	 20
  3	  1	44.0	8.4	 25
  4	  1	38.0	8.5	 20
  5	  1	113.0	16.4	 25
  6	  1	93.8	14.9	 20
  7	  1	99.0	15.2	 25
  8	  1	51.0	9.4	 25
  9	  1	53.3	8.0	 20
 10	  1	43.0	5.4	 25
 11	  1	43.0	7.9	 25
 12	  1	49.0	6.9	 20
 13	  1	46.0	7.4	 25
 14	  1	60.3	9.2	 20
 15	  1	42.5	8.8	 16
 16	  1	36.3	5.2	 20
 17	  1	47.5	6.6	 20
 18	  1	285.5	32.3	 16
 19	  1	57.0	10.7	 20
 20	  1	39.0	5.7	 25
 21	  1	46.3	7.0	 20
 22	  1	43.0	8.1	 25
 23	  1	45.0	6.8	 25
 24	  1	70.3	9.4	 20
 25	  1	49.0	7.6	 25
 26	  1	71.0	13.4	 25
 27	  1	73.0	9.9	 20
 28	  1	117.0	18.7	 25
 29	  1	76.0	9.3	 25
 30	  1	65.3	8.4	 20
 31	  1	78.0	13.2	 20
 32	  1	474.3	34.1	 16
 33	  1	84.5	51.7	 20
 34	  1	82.8	14.2	 20
 35	  1	108.0	17.9	 16
 36	  1	50.0	7.2	 25
 37	  1	66.0	12.6	 25
 38	  1	60.3	8.7	 20
 39	  1	1586.0	322.7	 25
 40	  1	48.0	10.5	 25
 41	  1	40.3	6.7	 20
 42	  1	221.0	50.2	 25
 43	  1	47.0	9.2	 25
 44	  1	39.3	7.9	 20
 45	  1	41.0	6.9	 25
 46	  1	38.0	6.6	 25
 47	  1	39.8	7.2	 20
 48	  1	43.0	7.0	 20
 49	  1	45.3	8.1	 20
 50	  1	49.8	11.2	 16
 51	  1	42.3	7.1	 20
 52	  1	42.3	5.8	 20
 53	  1	129.5	17.7	 20
 54	  1	61.0	9.4	 25
 55	  1	79.3	7.2	 20
 56	  1	49.0	8.2	 25
 57	  1	40.0	6.3	 25
 58	  1	40.0	6.3	 20
 59	  1	41.0	6.7	 25
 60	  1	109.0	17.5	 25
 61	  1	37.0	5.8	 20
 62	  1	50.0	9.0	 25
 63	  1	1517.0	315.5	 25
 64	  1	1649.8	81.2	 20
 65	  1	1564.0	86.4	 20
 66	  1	48.0	9.3	 20
 67	  1	35.3	8.4	 16
 68	  1	46.0	8.9	 20
 69	  1	46.0	7.8	 20
 70	  1	44.8	8.1	 20
 71	  1	46.0	13.1	 25
 72	  1	45.0	7.4	 25
 73	  1	36.3	6.3	 20
 74	  1	39.0	5.7	 25
 75	  1	42.0	5.9	 25
 76	  1	48.3	8.2	 20
 77	  1	47.0	7.4	 25
 78	  1	47.0	7.8	 25
 79	  1	36.3	6.2	 20
 80	  1	47.0	8.6	 25
 81	  1	42.0	7.4	 16
 82	  1	48.3	9.8	 20
 83	  1	44.0	8.4	 20
 84	  1	46.0	8.3	 16
 85	  1	36.0	6.3	 20
 86	  1	50.0	7.8	 20
 87	  1	1444.3	150.2	 20
 88	  1	1582.0	125.4	 25
 89	  1	1520.0	119.9	 25
 90	  1	52.3	9.0	 20
 91	  1	37.0	4.7	 25
 92	  1	1585.0	175.3	 25
 93	  1	49.3	6.9	 20
 94	  1	46.0	7.1	 25
 95	  1	43.0	10.7	 25
 96	  1	45.3	7.4	 20
 97	  1	35.0	6.2	 25
 98	  1	44.3	8.7	 20
 99	  1	47.3	8.6	 16
100	  1	48.3	8.2	 20
101	  1	45.3	6.2	 20
102	  1	44.3	7.9	 16
103	  1	37.3	7.6	 20
104	  1	47.0	7.6	 20
105	  1	46.0	7.2	 25
106	  1	46.0	8.5	 25
107	  1	41.0	5.7	 20
108	  1	43.0	6.1	 25
109	  1	37.0	5.7	 25
110	  1	39.0	6.4	 20
111	  1	72.0	10.9	 25
112	  1	1711.0	477.8	 25
113	  1	69.5	10.1	 20
114	  1	66.0	16.9	 25
115	  1	41.0	6.2	 20
116	  1	1572.5	91.6	 16
117	  1	45.3	7.4	 20
118	  1	47.3	7.4	 20
119	  1	52.0	7.4	 16
120	  1	1667.5	232.6	 20
121	  1	42.0	8.0	 25
122	  1	52.5	8.0	 20
123	  1	1429.0	189.1	 25
124	  1	1612.0	78.5	 25
125	  1	1548.3	190.2	 20
126	  1	50.0	7.5	 25
127	  1	38.0	6.9	 25
128	  1	36.3	6.1	 20
129	  1	68.0	92.9	 25
130	  1	115.8	23.7	 20
131	  1	594.0	119.2	 25
132	  1	114.8	20.0	 20
133	  1	44.3	7.0	 16
134	  1	1564.3	215.9	 20
135	  1	44.8	6.9	 20
136	  1	47.8	7.7	 16
137	  1	49.0	7.7	 20
138	  1	1676.0	154.6	 25
139	  1	47.0	5.4	 20
140	  1	70.0	1482.3	 25
141	  1	1508.0	272.5	 25
142	  1	1643.8	108.9	 20
143	  1	1535.0	323.1	 25
144	  1	52.0	7.0	 25
145	  1	42.5	5.4	 20
146	  1	1749.0	205.2	 25
147	  1	1600.0	433.8	 25
148	  1	1616.8	55.4	 20
149	  1	1552.8	82.5	 20
150	  1	1613.3	189.4	 20
151	  1	41.0	4.6	 16
152	  1	52.3	9.0	 20
153	  1	57.5	9.6	 16
154	  1	1590.0	217.9	 25
155	  1	52.0	7.6	 25
156	  1	52.0	7.3	 20
157	  1	40.0	6.1	 25
158	  1	38.0	5.5	 25
159	  1	42.8	9.6	 20
160	  1	52.0	10.7	 25
161	  1	105.0	17.9	 25
162	  1	205.5	27.7	 20
163	  1	89.0	19.5	 25
164	  1	61.0	9.3	 25
165	  1	79.3	28.3	 20
166	  1	83.0	10.4	 20
167	  1	60.0	8.3	 20
168	  1	44.3	10.0	 16
169	  1	45.0	8.4	 20
170	  1	48.0	7.2	 20
171	  1	41.3	8.9	 20
172	  1	42.0	8.5	 25
173	  1	43.0	7.5	 25
174	  1	42.3	6.3	 20
175	  1	215.0	34.9	 25
176	  1	81.0	9.2	 25
177	  1	223.3	36.1	 20
178	  1	77.0	10.4	 25
179	  1	46.3	5.7	 20
180	  1	43.0	5.5	 25
181	  1	40.0	6.0	 25
182	  1	46.3	5.3	 16
183	  1	49.8	7.6	 20
184	  1	43.3	5.4	 20
185	  1	43.0	7.5	 16
186	  1	40.3	6.6	 20
187	  1	96.5	17.9	 20
188	  1	254.8	17.5	 20
189	  1	369.0	87.4	 25
190	  1	51.0	7.8	 25
191	  1	93.3	10.7	 20
192	  1	82.0	13.9	 25
193	  1	387.0	43.9	 25
194	  1	190.3	29.0	 20
195	  1	259.0	34.3	 25
196	  1	80.0	12.6	 25
197	  1	263.0	38.1	 20
198	  1	64.0	13.9	 25
199	  1	79.5	9.3	 20
200	  1	89.0	13.7	 16
201	  1	89.5	13.3	 20
202	  1	47.8	8.5	 16
203	  1	49.0	8.1	 20
204	  1	68.3	11.1	 20
205	  1	60.3	11.3	 20
206	  1	66.0	11.4	 25
207	  1	74.0	10.3	 25
208	  1	77.0	11.6	 20
209	  1	765.0	155.0	 25
210	  1	238.0	36.0	 25
211	  1	39.5	8.0	 20
212	  1	496.0	152.3	 25
213	  1	36.0	7.4	 25
214	  1	39.3	7.7	 20
215	  1	38.0	7.0	 25
216	  1	115.3	14.9	 20
217	  1	156.0	14.7	 16
218	  1	193.5	24.7	 20
219	  1	132.3	28.5	 20
220	  1	69.3	9.9	 16
221	  1	48.3	8.4	 20
222	  1	98.0	15.8	 25
223	  1	56.0	8.2	 20
224	  1	200.0	32.0	 25
225	  1	47.0	8.7	 25
226	  1	47.3	8.6	 20
227	  1	50.0	7.9	 25
228	  1	54.0	9.4	 20
229	  1	47.0	7.0	 25
230	  1	65.0	13.1	 25
231	  1	51.3	10.3	 20
232	  1	487.0	146.0	 25
233	  1	608.5	67.6	 20
234	  1	43.0	9.4	 16
235	  1	41.0	8.8	 20
236	  1	57.0	8.5	 20
237	  1	59.5	10.3	 16
238	  1	53.5	10.3	 20
239	  1	44.0	7.2	 25
240	  1	51.0	7.9	 20
241	  1	41.0	8.2	 25
242	  1	85.0	15.6	 25
243	  1	72.0	12.2	 20
244	  1	314.0	48.7	 25
245	  1	50.0	8.5	 25
246	  1	54.3	8.2	 20
247	  1	48.0	5.9	 25
248	  1	47.0	9.5	 25
249	  1	48.3	7.6	 20
250	  1	38.3	7.6	 20
251	  1	41.3	7.5	 16
252	  1	40.0	5.6	 20
253	  1	41.0	8.6	 20
254	  1	43.3	7.0	 16
255	  1	41.0	7.6	 25
256	  1	42.0	5.9	 25
257	  1	39.0	7.0	 20
258	  1	42.0	7.0	 25
259	  1	43.0	8.6	 25
260	  1	71.0	12.6	 20
261	  1	40.0	8.6	 25
262	  1	55.0	8.2	 25
263	  1	88.3	14.5	 20
264	  1	195.0	42.3	 25
265	  1	342.0	74.9	 25
266	  1	52.3	19.4	 20
267	  1	48.3	6.9	 20
268	  1	97.8	15.8	 20
269	  1	58.3	10.9	 16
270	  1	49.0	8.1	 20
271	  1	45.0	7.0	 20
272	  1	54.0	10.7	 20
273	  1	74.0	15.4	 25
274	  1	66.0	10.4	 25
275	  1	87.3	11.3	 20
276	  1	42.0	7.2	 25
277	  1	41.3	7.2	 20
278	  1	51.0	8.0	 25
279	  1	55.0	10.7	 25
280	  1	46.0	7.7	 20
281	  1	44.0	6.3	 25
282	  1	51.0	21.5	 25
283	  1	80.3	10.1	 16
284	  1	71.8	15.9	 20
285	  1	232.8	29.6	 20
286	  1	99.3	13.6	 16
287	  1	46.3	7.6	 20
288	  1	98.5	15.0	 20
289	  1	59.3	8.0	 20
290	  1	43.0	6.5	 25
291	  1	41.0	5.7	 25
292	  1	42.3	5.9	 20
293	  1	43.0	7.2	 25
294	  1	55.0	9.8	 25
295	  1	51.3	10.4	 20
296	  1	140.0	19.6	 25
297	  1	72.0	19.7	 25
298	  1	57.0	10.2	 20
299	  1	46.0	7.1	 25
300	  1	47.0	7.5	 20
301	  1	442.0	65.0	 16
302	  1	82.8	20.4	 20
303	  1	42.3	4.7	 16
304	  1	850.3	260.9	 20
305	  1	47.3	8.6	 20
306	  1	40.3	4.7	 20
307	  1	40.0	6.9	 25
308	  1	56.0	10.1	 25
309	  1	54.3	7.1	 20
310	  1	48.0	7.7	 25
311	  1	44.0	7.9	 25
312	  1	59.8	10.7	 20
313	  1	55.0	10.2	 25
314	  1	77.0	12.8	 25
315	  1	138.0	34.3	 20
316	  1	82.0	12.1	 25
317	  1	41.3	9.9	 20
318	  1	43.3	7.1	 16
319	  1	45.0	6.3	 20
320	  1	66.0	10.8	 20
321	  1	76.5	7.1	 16
322	  1	56.5	10.3	 20
323	  1	103.0	23.2	 25
324	  1	45.3	6.3	 20
325	  1	55.0	9.6	 25
326	  1	43.0	8.1	 20
327	  1	44.0	8.0	 25
328	  1	44.0	7.5	 25
329	  1	47.3	9.0	 20
330	  1	47.0	8.0	 25
331	  1	46.0	7.8	 25
332	  1	55.8	10.1	 20
333	  1	49.0	8.0	 25
334	  1	45.3	6.8	 20
335	  1	61.3	9.8	 16
336	  1	47.3	8.6	 20
337	  1	54.3	10.3	 20
338	  1	54.0	6.6	 16
339	  1	51.3	8.0	 20
340	  1	49.0	9.5	 25
341	  1	47.0	7.9	 20
342	  1	46.0	5.7	 25
343	  1	62.0	21.9	 25
344	  1	46.0	7.5	 20
345	  1	51.0	6.3	 25
346	  1	73.0	12.2	 25
347	  1	44.3	6.1	 20
348	  1	126.0	31.7	 25
349	  1	41.0	7.4	 25
350	  1	47.5	16.9	 20
351	  1	39.0	4.7	 20
352	  1	46.3	6.7	 16
353	  1	47.5	7.6	 20
354	  1	40.5	8.6	 20
355	  1	82.5	11.6	 16
356	  1	70.0	15.6	 25
357	  1	43.0	8.1	 25
358	  1	45.0	5.0	 20
359	  1	47.0	6.4	 25
360	  1	109.0	21.8	 25
361	  1	46.3	7.1	 20
362	  1	42.0	5.5	 25
363	  1	58.0	8.8	 25
364	  1	56.0	9.3	 20
365	  1	42.0	8.1	 25
366	  1	137.0	18.1	 25
367	  1	115.0	30.3	 20
368	  1	75.5	13.1	 20
369	  1	46.3	9.4	 20
370	  1	48.0	8.0	 16
371	  1	41.3	6.7	 20
372	  1	52.3	7.4	 20
373	  1	58.5	10.7	 20
374	  1	71.0	9.1	 25
375	  1	82.0	14.6	 20
376	  1	58.0	12.2	 25
377	  1	52.0	10.7	 25
378	  1	47.5	9.9	 20
379	  1	122.0	24.5	 25
380	  1	132.0	21.2	 25
381	  1	119.5	25.9	 20
382	  1	89.0	13.9	 25
383	  1	77.0	14.6	 25
384	  1	351.3	83.5	 20
385	  1	409.8	57.4	 20
386	  1	97.5	17.0	 20
387	  1	41.3	5.8	 16
388	  1	38.0	8.4	 20
389	  1	47.3	8.1	 20
390	  1	44.0	8.2	 20
391	  1	44.0	5.5	 25
392	  1	42.0	7.6	 25
393	  1	38.0	5.9	 20
394	  1	36.0	8.4	 25
395	  1	51.0	16.1	 25
396	  1	42.3	7.0	 20
397	  1	42.0	6.7	 25
398	  1	48.0	10.1	 25
399	  1	332.0	99.3	 20
400	  1	159.0	24.9	 25
401	  1	675.5	34.3	 16
402	  1	1021.3	122.6	 20
403	  1	59.8	11.7	 20
404	  1	473.8	55.9	 16
405	  1	56.3	9.4	 20
406	  1	47.3	7.8	 20
407	  1	45.0	6.5	 20
408	  1	50.0	6.2	 25
409	  1	40.0	6.3	 25
410	  1	44.3	12.4	 20
411	  1	65.0	11.2	 25
412	  1	65.0	10.7	 25
413	  1	66.3	11.3	 20
414	  1	48.0	9.0	 25
415	  1	51.0	7.8	 25
416	  1	60.5	6.4	 20
417	  1	51.0	8.5	 25
418	  1	48.0	8.4	 20
419	  1	40.0	6.8	 16
420	  1	52.3	9.6	 20
421	  1	37.3	5.7	 20
422	  1	297.3	64.2	 16
423	  1	38.0	6.3	 20
424	  1	32.3	5.4	 20
425	  1	519.0	143.3	 25
426	  1	39.0	7.2	 25
427	  1	43.3	6.4	 20
428	  1	33.0	6.5	 25
429	  1	48.0	8.7	 25
430	  1	49.3	5.7	 20
431	  1	45.0	7.2	 25
432	  1	44.0	8.3	 25
433	  1	43.3	6.3	 20
434	  1	117.0	25.1	 25
435	  1	109.0	18.0	 20
436	  1	51.3	8.7	 16
437	  1	47.3	7.1	 20
438	  1	48.0	8.6	 20
439	  1	46.0	7.1	 16
440	  1	62.3	9.9	 20
441	  1	102.0	15.0	 25
442	  1	119.8	18.6	 20
443	  1	48.0	10.3	 25
444	  1	46.0	8.3	 25
445	  1	312.5	58.3	 20
446	  1	115.0	20.8	 25
447	  1	1405.0	424.0	 25
448	  1	55.3	10.4	 20
449	  1	52.0	8.2	 25
450	  1	58.8	27.9	 20
451	  1	48.0	7.4	 25
452	  1	47.5	7.9	 20
453	  1	51.0	6.0	 16
454	  1	66.0	10.3	 20
455	  1	73.0	12.1	 20
456	  1	158.3	29.4	 16
457	  1	44.3	6.3	 20
458	  1	57.0	12.3	 25
459	  1	44.5	6.7	 20
460	  1	48.0	7.1	 25
461	  1	58.0	9.0	 25
462	  1	90.5	10.4	 20
463	  1	275.0	65.3	 25
464	  1	182.0	45.0	 25
465	  1	253.0	54.6	 20
466	  1	1396.0	417.3	 25
467	  1	56.0	10.3	 25
468	  1	58.0	25.3	 20
469	  1	41.3	6.3	 20
470	  1	44.5	6.9	 20
471	  1	79.3	12.8	 16
472	  1	39.3	6.4	 20
473	  1	40.0	4.9	 16
474	  1	82.0	10.8	 25
475	  1	54.0	7.3	 25
476	  1	41.0	5.4	 20
477	  1	41.0	6.2	 25
478	  1	45.0	8.8	 25
479	  1	43.5	8.4	 20
480	  1	49.0	10.9	 25
481	  1	56.0	10.7	 25
482	  1	52.8	12.7	 20
483	  1	59.0	10.4	 25
484	  1	968.0	303.1	 25
485	  1	80.5	20.0	 20
486	  1	241.5	26.5	 20
487	  1	157.0	16.8	 20
488	  1	110.5	10.8	 16
489	  1	44.0	9.0	 20
490	  1	49.3	7.9	 20
491	  1	202.0	35.9	 20
492	  1	102.0	19.6	 25
493	  1	43.0	6.7	 25
494	  1	46.5	11.5	 20
495	  1	45.0	6.9	 25
496	  1	84.0	17.5	 25
497	  1	51.5	9.0	 20
498	  1	54.0	10.3	 25
499	  1	85.5	13.1	 20
500	  1	81.0	11.5	 25
501	  1	53.0	7.6	 25
502	  1	48.3	8.6	 16
503	  1	53.3	8.3	 20
504	  1	846.8	145.7	 20
505	  1	99.3	13.5	 16
506	  1	146.3	27.8	 20
507	  1	45.3	8.3	 20
508	  1	48.5	8.1	 20
509	  1	41.0	5.5	 25
510	  1	44.0	7.0	 25
511	  1	39.3	6.6	 20
512	  1	77.0	10.5	 25
513	  1	40.0	6.9	 25
514	  1	41.3	7.5	 20
515	  1	42.0	7.9	 25
516	  1	47.0	12.4	 25
517	  1	42.0	8.4	 20
518	  1	45.0	7.9	 25
519	  1	46.3	8.7	 20
520	  1	38.5	6.5	 16
521	  1	56.0	8.4	 20
522	  1	131.0	21.4	 16
523	  1	44.3	7.2	 20
524	  1	46.0	8.1	 20
525	  1	44.3	9.7	 20
526	  1	48.0	9.7	 25
527	  1	77.0	12.2	 25
528	  1	45.3	7.4	 20
529	  1	41.0	7.9	 25
530	  1	45.0	8.6	 25
531	  1	43.0	7.1	 20
532	  1	42.0	7.4	 25
533	  1	44.0	6.4	 25
534	  1	47.5	11.6	 20
535	  1	56.0	10.9	 25
536	  1	44.3	7.7	 20
537	  1	84.3	13.8	 16
538	  1	84.3	16.5	 20
539	  1	55.0	6.8	 20
540	  1	54.3	10.6	 16
541	  1	44.3	7.5	 20
542	  1	43.0	6.8	 25
543	  1	47.5	6.2	 20
544	  1	50.0	9.5	 25
545	  1	53.0	9.8	 25
546	  1	102.3	16.6	 20
547	  1	1955.0	499.3	 25
548	  1	2030.8	504.6	 20
549	  1	973.0	264.6	 25
550	  1	64.0	13.4	 25
551	  1	59.5	9.8	 20
552	  1	74.0	15.2	 25
553	  1	52.8	10.2	 20
554	  1	46.3	6.7	 16
555	  1	45.3	6.7	 20
556	  1	42.3	7.6	 20
557	  1	40.3	6.8	 16
558	  1	44.0	7.8	 20
559	  1	50.0	9.2	 25
560	  1	69.0	10.7	 20
561	  1	38.0	5.4	 25
562	  1	99.0	20.4	 25
563	  1	43.3	5.8	 20
564	  1	58.0	11.4	 25
565	  1	69.0	13.1	 25
566	  1	124.3	16.3	 20
567	  1	246.0	52.0	 25
568	  1	71.0	18.0	 25
569	  1	103.5	23.8	 20
570	  1	345.0	32.0	 20
571	  1	1019.0	117.7	 16
572	  1	50.5	12.6	 20
573	  1	121.5	21.3	 20
574	  1	49.3	7.9	 16
575	  1	50.0	9.9	 25
576	  1	51.0	8.8	 25
577	  1	46.0	7.5	 20
578	  1	85.0	16.6	 25
579	  1	67.0	9.5	 25
580	  1	248.3	43.8	 20
581	  1	74.0	13.5	 25
582	  1	101.0	12.9	 25
583	  1	108.3	17.5	 20
584	  1	46.0	16.4	 25
585	  1	214.0	33.3	 25
586	  1	167.3	20.4	 20
587	  1	91.3	12.3	 20
588	  1	44.3	8.2	 20
589	  1	42.3	5.4	 16
590	  1	57.3	9.4	 20
591	  1	54.0	8.5	 20
592	  1	173.5	31.3	 20
593	  1	84.0	11.0	 25
594	  1	73.0	11.8	 25
595	  1	71.0	9.8	 20
596	  1	46.0	5.5	 25
597	  1	106.8	21.2	 20
598	  1	59.0	9.5	 25
599	  1	53.0	10.3	 25
600	  1	61.0	13.2	 20
601	  1	45.0	7.8	 25
602	  1	93.0	20.3	 25
603	  1	75.3	11.5	 20
604	  1	45.8	8.3	 20
605	  1	45.0	5.8	 20
606	  1	134.3	16.7	 16
607	  1	117.5	21.2	 20
608	  1	65.5	10.4	 20
609	  1	60.0	10.5	 20
610	  1	178.0	33.9	 25
611	  1	41.0	7.0	 25
612	  1	48.3	7.7	 20
613	  1	57.0	10.5	 25
614	  1	50.0	9.2	 25
615	  1	52.3	9.6	 20
616	  1	60.0	8.6	 25
617	  1	96.0	15.1	 25
618	  1	94.8	14.8	 20
619	  1	158.0	29.1	 25
620	  1	900.3	72.3	 20
621	  1	326.0	37.2	 16
622	  1	145.0	15.7	 20
623	  1	113.0	18.7	 16
624	  1	591.3	63.2	 20
625	  1	130.3	17.8	 20
626	  1	50.5	8.1	 20
627	  1	36.0	6.4	 25
628	  1	44.0	7.8	 25
629	  1	86.0	10.6	 20
630	  1	82.0	9.3	 25
631	  1	47.0	8.4	 25
632	  1	45.5	5.6	 20
633	  1	50.0	10.1	 25
634	  1	71.0	10.0	 25
635	  1	33.8	6.7	 20
636	  1	1597.0	413.1	 25
637	  1	52.3	8.5	 20
638	  1	1592.0	120.3	 16
639	  1	48.0	6.9	 20
  0	  2	49.0	9.0	 25
  1	  2	1588.5	333.6	 20
  2	  2	51.0	8.0	 25
  3	  2	1638.5	99.8	 16
  4	  2	39.0	6.3	 20
  5	  2	170.3	22.4	 20
  6	  2	127.0	16.6	 16
  7	  2	238.8	23.9	 20
  8	  2	55.0	12.3	 25
  9	  2	74.3	9.7	 20
 10	  2	42.0	5.7	 25
 11	  2	43.0	6.8	 25
 12	  2	38.5	6.2	 20
 13	  2	43.0	6.4	 25
 14	  2	72.0	11.8	 25
 15	  2	38.3	7.3	 20
 16	  2	41.0	8.0	 25
 17	  2	44.0	7.4	 25
 18	  2	172.0	18.1	 20
 19	  2	50.0	9.7	 25
 20	  2	38.5	6.8	 20
 21	  2	40.8	6.8	 16
 22	  2	37.5	6.2	 20
 23	  2	42.3	7.1	 20
 24	  2	41.8	8.6	 16
 25	  2	47.0	6.0	 25
 26	  2	51.0	9.4	 20
 27	  2	91.0	15.5	 25
 28	  2	168.0	21.2	 25
 29	  2	60.0	9.9	 20
 30	  2	46.0	5.7	 25
 31	  2	59.0	10.4	 25
 32	  2	630.3	46.2	 20
 33	  2	101.0	42.6	 25
 34	  2	49.0	7.8	 25
 35	  2	69.3	10.8	 20
 36	  2	54.0	10.2	 20
 37	  2	100.5	15.7	 20
 38	  2	49.8	8.9	 16
 39	  2	816.3	176.1	 20
 40	  2	41.5	8.2	 20
 41	  2	38.0	8.1	 16
 42	  2	53.0	12.1	 25
 43	  2	34.0	6.1	 25
 44	  2	42.3	7.1	 20
 45	  2	37.0	4.8	 25
 46	  2	41.0	7.7	 25
 47	  2	44.0	8.0	 20
 48	  2	39.0	7.8	 25
 49	  2	43.0	6.4	 25
 50	  2	40.0	8.7	 20
 51	  2	38.0	6.5	 25
 52	  2	41.0	5.4	 20
 53	  2	61.0	10.0	 20
 54	  2	55.3	9.3	 20
 55	  2	72.5	11.4	 16
 56	  2	45.3	8.4	 20
 57	  2	41.0	4.8	 20
 58	  2	40.3	6.8	 16
 59	  2	41.0	7.4	 25
 60	  2	60.0	8.7	 25
 61	  2	36.0	4.8	 20
 62	  2	1546.0	292.8	 25
 63	  2	47.0	7.6	 25
 64	  2	48.3	6.6	 20
 65	  2	45.0	7.7	 25
 66	  2	1478.0	249.2	 25
 67	  2	39.5	5.5	 20
 68	  2	43.0	6.6	 25
 69	  2	49.0	8.2	 25
 70	  2	42.5	7.6	 16
 71	  2	43.3	7.3	 20
 72	  2	48.5	9.2	 20
 73	  2	37.0	4.7	 16
 74	  2	46.5	8.4	 20
 75	  2	45.3	5.6	 16
 76	  2	45.0	9.0	 25
 77	  2	48.0	8.9	 25
 78	  2	44.3	7.1	 20
 79	  2	38.0	6.3	 25
 80	  2	44.0	7.0	 25
 81	  2	49.5	8.7	 20
 82	  2	48.0	8.4	 25
 83	  2	44.0	9.1	 25
 84	  2	46.3	8.4	 20
 85	  2	41.0	7.9	 25
 86	  2	1450.0	306.8	 25
 87	  2	51.3	8.1	 16
 88	  2	50.3	10.4	 20
 89	  2	50.3	8.2	 20
 90	  2	1555.0	120.9	 16
 91	  2	43.0	8.1	 20
 92	  2	1512.3	138.0	 20
 93	  2	50.3	7.4	 20
 94	  2	49.0	8.3	 25
 95	  2	49.0	6.6	 25
 96	  2	47.0	10.6	 20
 97	  2	40.0	8.3	 25
 98	  2	42.0	6.7	 25
 99	  2	47.8	8.7	 20
100	  2	43.0	7.3	 25
101	  2	44.0	7.1	 20
102	  2	42.0	6.8	 25
103	  2	38.0	6.6	 25
104	  2	48.3	8.5	 16
105	  2	44.0	6.6	 20
106	  2	46.0	7.6	 20
107	  2	49.0	8.0	 16
108	  2	42.5	5.9	 20
109	  2	37.0	5.6	 25
110	  2	34.0	7.1	 20
111	  2	53.0	8.5	 25
112	  2	402.0	65.8	 25
113	  2	56.3	8.9	 20
114	  2	79.0	10.5	 25
115	  2	42.0	7.2	 25
116	  2	1526.8	80.6	 20
117	  2	50.0	9.7	 25
118	  2	48.0	8.4	 25
119	  2	51.3	8.4	 20
120	  2	1665.0	207.7	 25
121	  2	46.3	8.4	 20
122	  2	1569.5	111.8	 16
123	  2	52.8	9.6	 20
124	  2	45.8	6.8	 16
125	  2	51.3	8.3	 20
126	  2	1541.0	187.4	 25
127	  2	37.3	5.6	 20
128	  2	41.0	8.9	 25
129	  2	57.0	7.9	 25
130	  2	130.8	13.5	 20
131	  2	257.0	28.4	 25
132	  2	167.0	22.9	 25
133	  2	40.0	5.7	 20
134	  2	1539.0	194.5	 25
135	  2	49.0	8.6	 25
136	  2	47.3	7.1	 20
137	  2	52.0	7.5	 25
138	  2	1667.3	138.5	 20
139	  2	42.5	10.7	 16
140	  2	1532.5	234.0	 20
141	  2	54.5	6.6	 20
142	  2	55.0	9.6	 16
143	  2	54.0	7.7	 25
144	  2	1602.0	301.4	 25
145	  2	39.3	6.1	 20
146	  2	1635.0	177.1	 25
147	  2	51.0	7.8	 25
148	  2	53.5	9.8	 20
149	  2	55.0	8.5	 25
150	  2	46.3	10.3	 20
151	  2	41.0	5.9	 25
152	  2	51.0	8.0	 25
153	  2	1592.5	463.8	 20
154	  2	1744.3	71.5	 20
155	  2	1586.5	174.0	 20
156	  2	49.0	8.5	 16
157	  2	39.0	9.0	 20
158	  2	40.0	8.3	 20
159	  2	39.5	7.2	 16
160	  2	49.0	7.9	 25
161	  2	118.0	17.7	 25
162	  2	256.8	24.7	 20
163	  2	56.0	9.4	 25
164	  2	54.0	10.3	 25
165	  2	74.0	10.5	 20
166	  2	63.0	10.6	 25
167	  2	50.0	9.1	 25
168	  2	41.8	8.7	 20
169	  2	41.0	6.9	 25
170	  2	43.0	7.2	 25
171	  2	47.3	6.7	 16
172	  2	45.3	8.7	 20
173	  2	47.0	10.1	 16
174	  2	46.5	7.4	 20
175	  2	96.3	17.7	 20
176	  2	56.0	6.8	 16
177	  2	70.0	9.9	 25
178	  2	59.0	10.9	 25
179	  2	41.0	6.7	 20
180	  2	43.0	5.5	 25
181	  2	45.0	11.2	 25
182	  2	45.3	7.3	 20
183	  2	45.0	8.3	 25
184	  2	39.0	6.7	 25
185	  2	41.3	6.0	 20
186	  2	48.0	9.2	 25
187	  2	86.0	17.3	 25
188	  2	127.0	15.5	 16
189	  2	267.8	49.2	 20
190	  2	52.5	7.3	 20
191	  2	93.8	12.2	 16
192	  2	62.0	9.6	 20
193	  2	206.3	39.2	 20
194	  2	443.3	56.5	 20
195	  2	128.0	22.1	 25
196	  2	91.0	8.8	 25
197	  2	275.5	18.4	 20
198	  2	56.0	11.6	 25
199	  2	105.5	107.6	 20
200	  2	73.0	9.0	 25
201	  2	92.0	15.7	 25
202	  2	45.3	6.3	 20
203	  2	46.0	8.6	 25
204	  2	55.0	9.7	 25
205	  2	46.0	5.6	 16
206	  2	59.5	9.3	 20
207	  2	55.5	9.2	 20
208	  2	67.0	13.7	 16
209	  2	223.0	36.7	 20
210	  2	339.0	24.3	 25
211	  2	37.0	6.8	 20
212	  2	326.0	75.6	 25
213	  2	38.0	7.3	 25
214	  2	38.8	7.7	 20
215	  2	37.0	6.9	 25
216	  2	143.0	22.8	 25
217	  2	152.3	19.1	 20
218	  2	218.0	28.7	 25
219	  2	120.0	15.3	 25
220	  2	68.3	10.7	 20
221	  2	53.0	8.8	 25
222	  2	109.5	13.8	 16
223	  2	53.3	7.1	 20
224	  2	173.8	21.2	 20
225	  2	44.5	6.3	 16
226	  2	40.3	6.1	 20
227	  2	44.0	7.5	 25
228	  2	40.5	6.6	 20
229	  2	42.0	7.9	 25
230	  2	41.0	7.4	 25
231	  2	51.3	9.2	 20
232	  2	187.0	47.0	 25
233	  2	152.0	34.0	 25
234	  2	40.0	6.9	 20
235	  2	42.0	6.0	 25
236	  2	50.0	7.8	 25
237	  2	45.5	8.4	 20
238	  2	48.0	9.5	 25
239	  2	45.0	7.6	 20
240	  2	37.3	5.5	 16
241	  2	39.3	5.2	 20
242	  2	54.5	7.1	 20
243	  2	43.0	10.3	 16
244	  2	69.0	16.4	 25
245	  2	52.0	8.7	 25
246	  2	52.3	7.4	 20
247	  2	41.0	5.7	 25
248	  2	46.3	8.1	 20
249	  2	39.0	5.4	 25
250	  2	38.0	6.8	 25
251	  2	44.5	7.8	 20
252	  2	43.0	5.8	 25
253	  2	35.0	6.2	 25
254	  2	40.0	7.1	 20
255	  2	41.0	8.9	 20
256	  2	45.0	8.9	 20
257	  2	38.8	11.4	 16
258	  2	39.0	6.6	 20
259	  2	38.0	6.9	 20
260	  2	43.8	8.3	 16
261	  2	43.0	7.2	 25
262	  2	51.0	6.9	 25
263	  2	106.0	14.9	 20
264	  2	344.0	52.5	 25
265	  2	241.0	34.4	 25
266	  2	50.3	16.0	 20
267	  2	43.0	7.1	 25
268	  2	67.0	8.5	 25
269	  2	40.0	5.1	 20
270	  2	47.0	9.0	 25
271	  2	41.0	6.5	 25
272	  2	36.0	5.5	 16
273	  2	56.0	11.3	 20
274	  2	86.3	11.4	 16
275	  2	77.0	10.9	 20
276	  2	40.3	6.3	 20
277	  2	45.3	6.9	 16
278	  2	50.0	8.7	 25
279	  2	61.0	9.9	 25
280	  2	43.3	7.1	 20
281	  2	41.0	7.0	 25
282	  2	47.0	7.7	 25
283	  2	101.8	15.1	 20
284	  2	85.0	13.1	 25
285	  2	128.0	19.0	 25
286	  2	97.5	16.2	 20
287	  2	47.0	6.2	 25
288	  2	80.0	11.2	 25
289	  2	53.5	9.1	 16
290	  2	55.3	10.9	 20
291	  2	38.0	6.6	 20
292	  2	44.8	6.1	 16
293	  2	38.5	6.8	 20
294	  2	50.0	7.6	 20
295	  2	65.0	8.4	 20
296	  2	381.0	66.2	 25
297	  2	78.0	24.3	 20
298	  2	55.0	10.1	 25
299	  2	48.0	6.9	 25
300	  2	52.3	9.9	 20
301	  2	285.0	42.4	 25
302	  2	134.0	15.5	 25
303	  2	44.0	7.0	 20
304	  2	134.0	61.4	 25
305	  2	39.0	5.1	 25
306	  2	41.3	5.8	 16
307	  2	40.3	8.0	 20
308	  2	40.0	7.0	 20
309	  2	40.8	6.5	 16
310	  2	48.5	6.7	 20
311	  2	42.0	6.7	 20
312	  2	49.3	8.3	 20
313	  2	56.0	10.9	 25
314	  2	71.0	10.7	 25
315	  2	60.0	10.7	 20
316	  2	60.0	10.1	 25
317	  2	38.0	6.5	 25
318	  2	41.5	6.2	 20
319	  2	74.0	10.9	 25
320	  2	57.0	9.2	 25
321	  2	115.0	12.9	 20
322	  2	51.0	7.7	 25
323	  2	105.8	15.7	 16
324	  2	58.0	7.9	 20
325	  2	73.3	12.3	 20
326	  2	62.0	8.6	 16
327	  2	45.3	6.6	 20
328	  2	42.0	4.5	 25
329	  2	57.3	9.4	 20
330	  2	42.0	8.9	 25
331	  2	40.0	6.7	 25
332	  2	42.0	6.6	 20
333	  2	44.0	6.9	 25
334	  2	41.0	6.8	 25
335	  2	41.3	7.4	 20
336	  2	43.0	5.9	 25
337	  2	38.0	8.1	 25
338	  2	43.3	7.3	 20
339	  2	46.0	8.9	 25
340	  2	37.3	6.9	 20
341	  2	44.3	7.8	 16
342	  2	41.5	8.2	 20
343	  2	60.5	32.5	 20
344	  2	43.3	6.4	 16
345	  2	43.0	8.0	 25
346	  2	52.3	11.5	 20
347	  2	44.0	6.0	 25
348	  2	55.0	10.5	 25
349	  2	45.0	6.7	 20
350	  2	38.0	6.0	 25
351	  2	40.0	7.0	 25
352	  2	40.3	6.6	 20
353	  2	43.0	6.3	 25
354	  2	43.0	10.0	 25
355	  2	58.3	8.9	 20
356	  2	41.0	8.5	 20
357	  2	39.5	6.5	 20
358	  2	50.3	11.3	 16
359	  2	59.5	9.2	 20
360	  2	90.8	11.3	 20
361	  2	40.3	7.8	 16
362	  2	42.0	7.1	 25
363	  2	54.0	8.7	 25
364	  2	57.5	9.3	 20
365	  2	47.0	9.8	 25
366	  2	98.0	10.8	 25
367	  2	60.3	11.0	 20
368	  2	66.0	13.9	 25
369	  2	42.0	7.6	 25
370	  2	44.0	5.6	 20
371	  2	43.0	7.4	 25
372	  2	41.8	7.6	 20
373	  2	66.0	9.8	 20
374	  2	107.0	13.8	 20
375	  2	100.0	7.6	 16
376	  2	50.3	10.3	 20
377	  2	52.0	9.0	 20
378	  2	52.5	6.8	 16
379	  2	73.0	20.0	 25
380	  2	167.0	18.6	 25
381	  2	137.5	14.6	 20
382	  2	85.0	12.2	 25
383	  2	60.0	7.6	 25
384	  2	276.5	32.6	 20
385	  2	141.0	32.5	 25
386	  2	45.0	7.9	 25
387	  2	40.3	4.6	 20
388	  2	46.0	8.9	 25
389	  2	45.0	8.2	 25
390	  2	42.0	6.6	 16
391	  2	39.5	7.5	 20
392	  2	41.5	6.1	 20
393	  2	39.3	8.6	 16
394	  2	43.0	6.8	 20
395	  2	39.5	6.5	 16
396	  2	39.0	5.3	 25
397	  2	41.0	5.8	 25
398	  2	40.0	5.6	 20
399	  2	158.0	28.4	 25
400	  2	350.0	39.1	 25
401	  2	913.0	60.6	 20
402	  2	201.0	75.2	 25
403	  2	57.0	8.5	 25
404	  2	112.3	42.0	 20
405	  2	53.0	9.4	 25
406	  2	48.0	7.8	 25
407	  2	47.8	6.9	 16
408	  2	56.5	10.4	 20
409	  2	40.0	5.9	 20
410	  2	38.8	7.0	 16
411	  2	49.0	8.9	 20
412	  2	50.0	6.9	 20
413	  2	67.3	13.1	 20
414	  2	37.0	7.2	 25
415	  2	44.0	6.3	 25
416	  2	54.0	9.0	 20
417	  2	55.0	8.5	 25
418	  2	47.0	6.8	 25
419	  2	42.5	9.2	 20
420	  2	42.0	8.2	 25
421	  2	46.0	6.9	 20
422	  2	73.0	16.8	 25
423	  2	41.0	3.4	 25
424	  2	35.8	7.1	 16
425	  2	335.8	72.8	 20
426	  2	34.0	8.1	 20
427	  2	45.8	7.3	 16
428	  2	40.3	8.6	 20
429	  2	50.0	9.9	 25
430	  2	46.0	6.9	 20
431	  2	40.0	7.0	 25
432	  2	45.0	9.1	 25
433	  2	42.5	7.6	 20
434	  2	48.0	7.9	 25
435	  2	44.0	8.7	 25
436	  2	48.3	8.2	 20
437	  2	39.0	9.1	 25
438	  2	38.0	7.2	 25
439	  2	50.0	8.9	 20
440	  2	54.0	7.8	 25
441	  2	66.3	8.9	 20
442	  2	59.3	6.9	 16
443	  2	46.3	9.9	 20
444	  2	47.0	7.3	 16
445	  2	174.0	23.7	 20
446	  2	57.0	9.8	 25
447	  2	332.0	74.1	 20
448	  2	76.0	15.3	 25
449	  2	49.0	6.3	 25
450	  2	47.0	7.5	 20
451	  2	45.0	7.7	 25
452	  2	40.0	7.4	 25
453	  2	49.5	8.8	 20
454	  2	57.0	7.8	 25
455	  2	83.0	10.8	 25
456	  2	47.0	12.6	 20
457	  2	40.0	6.8	 25
458	  2	38.3	6.4	 20
459	  2	41.0	5.9	 16
460	  2	44.0	6.6	 20
461	  2	42.0	4.4	 20
462	  2	160.8	18.1	 16
463	  2	66.0	10.1	 25
464	  2	65.0	10.1	 25
465	  2	127.3	17.3	 20
466	  2	457.0	63.0	 25
467	  2	47.0	8.8	 25
468	  2	53.3	8.3	 20
469	  2	43.0	7.0	 25
470	  2	55.0	9.3	 20
471	  2	54.0	9.3	 25
472	  2	48.0	9.6	 25
473	  2	44.0	8.7	 20
474	  2	45.3	6.1	 20
475	  2	43.0	6.8	 20
476	  2	41.3	7.0	 16
477	  2	42.5	7.1	 20
478	  2	40.3	6.7	 20
479	  2	44.0	7.3	 16
480	  2	45.0	6.5	 25
481	  2	45.0	7.5	 25
482	  2	43.0	8.3	 20
483	  2	49.0	8.3	 25
484	  2	162.0	58.6	 25
485	  2	75.3	13.0	 20
486	  2	275.0	26.5	 25
487	  2	304.0	34.6	 25
488	  2	113.5	14.0	 20
489	  2	52.0	18.7	 25
490	  2	51.0	7.6	 25
491	  2	55.3	8.4	 16
492	  2	55.3	8.7	 20
493	  2	40.3	4.8	 16
494	  2	38.0	6.3	 20
495	  2	53.0	8.2	 20
496	  2	48.0	8.0	 16
497	  2	47.0	7.6	 25
498	  2	44.0	5.6	 25
499	  2	61.0	9.3	 20
500	  2	56.0	9.9	 25
501	  2	49.0	8.5	 25
502	  2	44.3	7.7	 20
503	  2	54.0	7.5	 25
504	  2	233.0	57.5	 25
505	  2	59.3	10.4	 20
506	  2	78.0	13.1	 25
507	  2	43.0	7.8	 25
508	  2	45.3	6.7	 16
509	  2	39.3	5.5	 20
510	  2	44.3	6.7	 20
511	  2	46.0	5.7	 16
512	  2	46.3	7.3	 20
513	  2	40.3	7.6	 20
514	  2	36.5	4.5	 20
515	  2	41.0	7.4	 25
516	  2	40.0	5.8	 25
517	  2	37.0	4.9	 20
518	  2	41.0	7.8	 25
519	  2	40.8	7.1	 20
520	  2	41.0	6.9	 25
521	  2	43.0	9.1	 25
522	  2	52.5	9.6	 20
523	  2	44.0	9.8	 25
524	  2	44.0	8.9	 25
525	  2	44.8	7.7	 16
526	  2	43.0	6.4	 20
527	  2	140.8	17.7	 20
528	  2	42.3	6.6	 16
529	  2	42.3	7.7	 20
530	  2	43.0	5.4	 25
531	  2	50.3	12.7	 20
532	  2	40.0	7.0	 25
533	  2	41.0	8.7	 25
534	  2	47.0	11.2	 20
535	  2	44.0	8.5	 25
536	  2	42.0	7.3	 25
537	  2	97.5	13.9	 20
538	  2	48.0	7.7	 25
539	  2	54.0	7.7	 25
540	  2	43.0	6.5	 20
541	  2	56.0	7.8	 25
542	  2	45.5	7.6	 16
543	  2	50.3	8.2	 20
544	  2	50.3	7.2	 20
545	  2	52.3	9.7	 16
546	  2	47.3	7.5	 20
547	  2	627.0	92.8	 25
548	  2	1043.3	52.8	 20
549	  2	272.0	22.2	 25
550	  2	52.0	7.9	 25
551	  2	60.0	8.1	 20
552	  2	54.0	10.8	 25
553	  2	42.0	7.0	 25
554	  2	48.0	11.8	 20
555	  2	46.0	5.3	 25
556	  2	45.0	6.0	 25
557	  2	42.0	6.0	 20
558	  2	43.0	9.9	 25
559	  2	42.8	7.8	 20
560	  2	94.5	15.8	 16
561	  2	39.3	6.2	 20
562	  2	51.0	7.4	 20
563	  2	43.0	6.0	 16
564	  2	81.0	13.8	 25
565	  2	74.0	10.7	 25
566	  2	70.3	10.7	 20
567	  2	146.0	20.5	 25
568	  2	87.5	11.1	 20
569	  2	58.0	9.4	 25
570	  2	209.0	33.2	 25
571	  2	453.0	58.5	 20
572	  2	47.0	8.1	 25
573	  2	54.0	8.1	 25
574	  2	46.8	7.3	 20
575	  2	42.8	7.3	 20
576	  2	51.0	8.5	 20
577	  2	46.0	8.4	 16
578	  2	157.0	32.3	 20
579	  2	58.5	8.6	 20
580	  2	129.8	21.1	 16
581	  2	55.0	8.5	 25
582	  2	63.0	10.6	 25
583	  2	159.5	21.3	 20
584	  2	64.0	9.0	 25
585	  2	609.0	74.2	 25
586	  2	92.5	11.2	 20
587	  2	66.0	9.2	 25
588	  2	43.0	8.5	 25
589	  2	38.3	6.5	 20
590	  2	45.0	6.2	 25
591	  2	79.0	14.9	 25
592	  2	151.5	14.6	 16
593	  2	100.0	8.5	 20
594	  2	144.8	15.4	 16
595	  2	142.3	15.6	 20
596	  2	46.0	7.4	 20
597	  2	73.3	11.1	 16
598	  2	54.0	7.4	 25
599	  2	83.0	12.3	 25
600	  2	77.0	12.1	 20
601	  2	42.0	8.5	 25
602	  2	53.0	8.8	 25
603	  2	62.0	9.5	 20
604	  2	40.0	6.6	 25
605	  2	40.0	6.8	 25
606	  2	94.5	11.6	 20
607	  2	59.0	12.1	 25
608	  2	46.0	9.5	 25
609	  2	47.5	10.3	 16
610	  2	41.5	7.6	 20
611	  2	43.3	8.7	 20
612	  2	42.3	9.0	 16
613	  2	39.5	6.8	 20
614	  2	46.0	8.2	 20
615	  2	54.0	8.0	 20
616	  2	51.0	8.3	 25
617	  2	70.3	11.7	 20
618	  2	71.0	9.9	 25
619	  2	114.0	12.6	 25
620	  2	840.0	43.6	 20
621	  2	888.0	82.3	 25
622	  2	197.0	28.2	 25
623	  2	125.3	18.5	 20
624	  2	188.0	47.4	 25
625	  2	61.0	8.1	 25
626	  2	53.5	7.7	 16
627	  2	40.0	7.0	 20
628	  2	40.3	7.7	 20
629	  2	59.5	9.9	 16
630	  2	67.0	7.9	 20
631	  2	43.8	8.4	 20
632	  2	44.3	6.7	 20
633	  2	50.0	9.6	 25
634	  2	49.0	7.9	 25
635	  2	33.3	7.0	 20
636	  2	50.0	6.7	 25
637	  2	1540.0	262.9	 25
638	  2	54.0	8.6	 20
639	  2	1535.0	293.9	 25
  0	  3	1770.5	208.4	 20
  1	  3	46.0	9.2	 25
  2	  3	1559.0	249.6	 25
  3	  3	43.8	7.6	 20
  4	  3	40.0	6.5	 25
  5	  3	140.0	23.0	 25
  6	  3	67.3	11.3	 20
  7	  3	62.0	14.7	 25
  8	  3	69.3	7.8	 20
  9	  3	93.0	10.4	 16
 10	  3	93.0	12.8	 20
 11	  3	184.5	24.4	 20
 12	  3	107.3	14.6	 16
 13	  3	185.5	28.5	 20
 14	  3	68.0	13.6	 25
 15	  3	50.3	9.3	 20
 16	  3	43.0	7.6	 25
 17	  3	54.0	9.4	 25
 18	  3	59.0	10.4	 20
 19	  3	51.0	7.1	 25
 20	  3	50.0	9.1	 25
 21	  3	40.5	7.8	 20
 22	  3	183.0	42.1	 25
 23	  3	48.3	7.6	 20
 24	  3	40.0	7.2	 25
 25	  3	41.5	7.6	 20
 26	  3	52.3	12.0	 16
 27	  3	44.0	7.1	 20
 28	  3	45.8	7.7	 20
 29	  3	114.5	20.3	 16
 30	  3	93.3	13.8	 20
 31	  3	76.0	8.3	 25
 32	  3	191.8	25.5	 20
 33	  3	77.0	11.1	 25
 34	  3	54.0	7.5	 25
 35	  3	45.5	8.6	 20
 36	  3	58.0	7.8	 25
 37	  3	159.0	17.6	 25
 38	  3	95.3	16.1	 20
 39	  3	171.0	45.4	 25
 40	  3	58.0	9.9	 25
 41	  3	67.3	15.0	 20
 42	  3	43.5	7.4	 20
 43	  3	54.0	13.6	 20
 44	  3	43.8	8.2	 16
 45	  3	43.5	7.3	 20
 46	  3	71.5	10.3	 16
 47	  3	46.3	7.9	 20
 48	  3	49.0	8.0	 25
 49	  3	38.8	6.1	 20
 50	  3	42.0	6.3	 25
 51	  3	37.0	6.8	 25
 52	  3	83.3	17.1	 20
 53	  3	37.0	5.5	 25
 54	  3	40.0	7.2	 25
 55	  3	72.0	15.0	 20
 56	  3	73.0	16.0	 25
 57	  3	41.0	6.5	 25
 58	  3	44.0	7.0	 20
 59	  3	48.5	6.9	 20
 60	  3	132.0	18.7	 20
 61	  3	36.0	4.9	 16
 62	  3	1537.0	260.0	 20
 63	  3	48.3	8.2	 20
 64	  3	51.8	8.8	 16
 65	  3	49.0	7.7	 25
 66	  3	55.0	9.2	 25
 67	  3	42.0	8.3	 20
 68	  3	51.0	7.3	 25
 69	  3	1383.0	192.1	 25
 70	  3	1447.5	194.7	 20
 71	  3	1475.0	225.3	 25
 72	  3	44.0	6.6	 20
 73	  3	40.0	6.3	 25
 74	  3	1474.0	309.6	 25
 75	  3	45.3	6.8	 20
 76	  3	1322.5	281.1	 20
 77	  3	1407.5	116.9	 20
 78	  3	47.8	6.3	 16
 79	  3	40.0	5.1	 20
 80	  3	46.0	7.9	 20
 81	  3	1429.5	173.7	 20
 82	  3	1422.0	169.4	 25
 83	  3	1460.0	196.9	 25
 84	  3	49.3	8.3	 20
 85	  3	38.0	6.8	 25
 86	  3	1503.0	169.1	 25
 87	  3	59.5	18.4	 20
 88	  3	49.0	8.7	 25
 89	  3	46.0	8.1	 25
 90	  3	48.3	6.9	 20
 91	  3	39.0	7.0	 25
 92	  3	1608.0	149.6	 25
 93	  3	52.3	8.3	 16
 94	  3	1362.0	204.8	 20
 95	  3	1417.8	108.8	 16
 96	  3	51.0	8.3	 20
 97	  3	37.3	8.6	 20
 98	  3	48.3	8.8	 20
 99	  3	41.0	8.7	 25
100	  3	1168.0	217.3	 25
101	  3	45.5	7.6	 20
102	  3	44.0	7.0	 25
103	  3	41.0	7.3	 25
104	  3	1585.0	286.8	 20
105	  3	1479.0	291.2	 25
106	  3	1323.0	286.2	 25
107	  3	48.3	7.7	 20
108	  3	44.0	6.4	 25
109	  3	40.3	7.0	 20
110	  3	34.8	6.7	 16
111	  3	52.3	8.5	 20
112	  3	151.3	15.4	 20
113	  3	77.8	9.2	 16
114	  3	543.3	37.3	 20
115	  3	43.0	6.6	 25
116	  3	1608.3	82.5	 20
117	  3	52.0	9.4	 25
118	  3	46.0	6.1	 25
119	  3	53.8	7.0	 20
120	  3	1749.0	168.2	 25
121	  3	42.5	7.1	 20
122	  3	1632.0	267.8	 25
123	  3	50.0	7.6	 25
124	  3	49.3	8.7	 20
125	  3	47.0	6.5	 25
126	  3	50.0	7.1	 20
127	  3	35.0	6.4	 16
128	  3	38.0	7.6	 20
129	  3	236.8	30.0	 20
130	  3	101.3	15.1	 16
131	  3	1177.5	130.6	 20
132	  3	136.0	17.3	 25
133	  3	39.0	6.8	 20
134	  3	1471.0	150.1	 25
135	  3	47.0	8.1	 25
136	  3	45.5	7.1	 20
137	  3	53.0	9.4	 25
138	  3	1660.0	151.6	 25
139	  3	44.0	7.8	 20
140	  3	1588.0	191.3	 25
141	  3	47.0	5.5	 25
142	  3	49.5	7.7	 20
143	  3	52.8	8.3	 20
144	  3	1613.8	135.3	 16
145	  3	40.3	7.8	 20
146	  3	1577.5	189.2	 20
147	  3	55.5	9.0	 16
148	  3	51.8	9.3	 20
149	  3	48.0	8.8	 25
150	  3	44.3	7.4	 20
151	  3	37.0	7.0	 25
152	  3	51.0	9.5	 25
153	  3	1700.3	95.1	 20
154	  3	1761.0	69.2	 25
155	  3	1674.0	181.1	 25
156	  3	56.5	10.2	 20
157	  3	37.0	5.1	 25
158	  3	36.0	6.7	 25
159	  3	44.3	6.9	 20
160	  3	46.5	9.2	 20
161	  3	100.3	17.3	 20
162	  3	88.3	14.2	 16
163	  3	50.0	8.6	 20
164	  3	43.3	8.3	 20
165	  3	44.3	9.8	 16
166	  3	41.0	7.2	 25
167	  3	119.0	19.3	 25
168	  3	42.3	5.0	 20
169	  3	46.0	8.5	 25
170	  3	48.5	9.9	 20
171	  3	97.0	15.5	 25
172	  3	41.0	5.7	 25
173	  3	48.0	7.9	 20
174	  3	41.0	6.1	 25
175	  3	54.0	19.4	 25
176	  3	48.8	10.7	 20
177	  3	86.8	15.4	 20
178	  3	884.3	45.8	 20
179	  3	894.5	39.1	 16
180	  3	99.5	25.6	 20
181	  3	49.0	6.3	 20
182	  3	41.0	6.2	 20
183	  3	40.0	6.0	 25
184	  3	51.0	7.6	 25
185	  3	41.3	6.8	 20
186	  3	44.0	7.6	 25
187	  3	276.0	39.7	 25
188	  3	126.3	21.3	 20
189	  3	221.0	26.4	 25
190	  3	71.0	8.5	 25
191	  3	48.0	7.6	 20
192	  3	61.0	11.0	 25
193	  3	473.3	82.6	 20
194	  3	1879.3	106.3	 20
195	  3	369.3	111.7	 20
196	  3	117.8	22.0	 16
197	  3	76.5	12.4	 20
198	  3	41.3	4.4	 20
199	  3	119.0	31.0	 20
200	  3	46.0	9.0	 25
201	  3	63.0	10.9	 25
202	  3	90.5	14.2	 20
203	  3	104.0	17.0	 25
204	  3	40.0	5.8	 25
205	  3	43.3	6.0	 20
206	  3	51.0	8.1	 25
207	  3	89.0	16.5	 25
208	  3	144.0	16.8	 20
209	  3	180.0	22.4	 25
210	  3	149.5	13.8	 20
211	  3	32.5	5.6	 16
212	  3	31.0	4.5	 20
213	  3	36.3	7.6	 20
214	  3	33.5	6.0	 16
215	  3	35.5	5.6	 20
216	  3	263.0	35.7	 25
217	  3	63.8	9.8	 20
218	  3	55.0	10.2	 25
219	  3	58.3	9.2	 20
220	  3	297.0	32.8	 25
221	  3	629.0	42.4	 25
222	  3	398.0	55.8	 20
223	  3	79.0	15.3	 25
224	  3	54.0	9.9	 25
225	  3	54.5	10.2	 20
226	  3	40.0	6.0	 25
227	  3	70.3	10.6	 20
228	  3	55.5	7.7	 16
229	  3	44.3	7.1	 20
230	  3	44.0	6.0	 20
231	  3	58.3	7.7	 16
232	  3	60.0	8.4	 20
233	  3	46.0	9.5	 25
234	  3	47.3	8.1	 20
235	  3	40.0	6.5	 25
236	  3	48.0	8.2	 25
237	  3	42.0	7.3	 20
238	  3	43.0	8.1	 25
239	  3	46.0	27.5	 25
240	  3	48.3	6.3	 20
241	  3	81.0	17.9	 25
242	  3	45.0	6.0	 25
243	  3	67.0	9.6	 20
244	  3	58.3	9.2	 20
245	  3	136.3	16.3	 16
246	  3	73.3	12.2	 20
247	  3	116.5	19.0	 20
248	  3	42.0	7.5	 16
249	  3	45.0	8.3	 20
250	  3	45.0	7.1	 25
251	  3	50.5	8.1	 20
252	  3	42.0	8.1	 25
253	  3	44.0	9.2	 25
254	  3	51.3	10.5	 20
255	  3	40.0	5.9	 25
256	  3	54.0	9.3	 25
257	  3	41.8	6.5	 20
258	  3	42.0	6.8	 25
259	  3	136.0	27.8	 25
260	  3	95.0	21.1	 20
261	  3	40.5	5.0	 20
262	  3	43.3	8.0	 20
263	  3	39.0	7.3	 16
264	  3	41.0	6.3	 20
265	  3	52.8	7.9	 20
266	  3	47.3	8.7	 16
267	  3	40.0	7.2	 25
268	  3	41.3	7.6	 20
269	  3	52.0	8.9	 25
270	  3	43.0	7.6	 25
271	  3	43.0	5.9	 20
272	  3	54.0	9.7	 25
273	  3	48.0	7.9	 25
274	  3	45.0	7.3	 20
275	  3	58.0	10.2	 25
276	  3	46.0	8.4	 25
277	  3	48.5	9.8	 20
278	  3	41.3	7.8	 20
279	  3	43.3	8.4	 20
280	  3	40.3	7.4	 16
281	  3	103.3	18.6	 20
282	  3	47.3	8.6	 20
283	  3	41.0	6.5	 20
284	  3	51.0	7.9	 25
285	  3	52.0	9.2	 25
286	  3	55.0	9.4	 20
287	  3	79.0	13.7	 25
288	  3	79.0	12.4	 25
289	  3	76.3	10.4	 20
290	  3	68.0	8.4	 25
291	  3	41.0	6.8	 25
292	  3	40.8	6.7	 20
293	  3	41.0	7.1	 25
294	  3	51.0	9.7	 20
295	  3	39.3	6.8	 20
296	  3	41.3	7.7	 20
297	  3	38.8	6.2	 16
298	  3	40.0	6.9	 20
299	  3	40.3	6.4	 20
300	  3	40.0	5.9	 20
301	  3	48.0	8.3	 25
302	  3	43.0	6.5	 25
303	  3	61.0	8.0	 20
304	  3	52.0	8.6	 25
305	  3	57.0	14.1	 25
306	  3	52.3	10.7	 20
307	  3	39.0	7.1	 25
308	  3	41.0	7.1	 25
309	  3	56.3	9.0	 20
310	  3	59.0	7.5	 25
311	  3	585.0	160.6	 25
312	  3	161.8	15.4	 16
313	  3	59.8	15.5	 20
314	  3	49.3	9.2	 20
315	  3	45.3	5.7	 16
316	  3	55.5	8.7	 20
317	  3	88.0	16.4	 20
318	  3	93.0	13.6	 25
319	  3	52.0	8.1	 25
320	  3	66.3	10.9	 20
321	  3	54.0	7.2	 25
322	  3	61.0	11.5	 25
323	  3	438.0	61.6	 20
324	  3	613.0	135.3	 25
325	  3	89.0	20.4	 25
326	  3	45.5	8.5	 20
327	  3	45.0	6.8	 25
328	  3	149.5	25.6	 20
329	  3	46.0	8.4	 16
330	  3	42.3	7.1	 20
331	  3	45.3	8.8	 20
332	  3	47.3	7.1	 16
333	  3	49.3	8.2	 20
334	  3	42.0	5.5	 25
335	  3	42.8	8.3	 20
336	  3	37.0	5.5	 25
337	  3	44.0	6.0	 25
338	  3	55.8	8.8	 20
339	  3	38.0	5.2	 25
340	  3	79.0	13.3	 25
341	  3	70.5	15.9	 20
342	  3	42.0	8.2	 25
343	  3	38.3	6.7	 20
344	  3	53.0	10.6	 25
345	  3	47.0	6.9	 20
346	  3	46.3	10.3	 16
347	  3	40.0	9.6	 20
348	  3	42.3	7.1	 20
349	  3	41.5	9.4	 16
350	  3	274.0	71.3	 20
351	  3	244.0	66.1	 25
352	  3	41.3	6.8	 20
353	  3	52.0	8.3	 25
354	  3	44.0	11.0	 25
355	  3	38.3	5.5	 20
356	  3	42.0	8.3	 25
357	  3	41.0	8.3	 25
358	  3	40.3	6.7	 20
359	  3	87.0	20.3	 25
360	  3	41.0	7.2	 25
361	  3	39.3	7.5	 20
362	  3	51.0	7.2	 20
363	  3	125.3	16.1	 20
364	  3	91.8	14.5	 16
365	  3	112.0	15.0	 20
366	  3	285.3	34.5	 16
367	  3	82.3	13.7	 20
368	  3	78.0	12.1	 25
369	  3	79.8	17.9	 20
370	  3	46.0	7.5	 25
371	  3	41.0	6.3	 25
372	  3	46.3	8.1	 20
373	  3	89.0	23.4	 25
374	  3	51.0	8.8	 25
375	  3	153.0	25.7	 20
376	  3	306.0	49.3	 25
377	  3	111.0	15.1	 25
378	  3	80.3	9.3	 20
379	  3	98.3	18.4	 20
380	  3	63.8	9.1	 20
381	  3	49.0	8.2	 16
382	  3	41.0	6.8	 20
383	  3	41.0	7.8	 20
384	  3	50.0	9.6	 16
385	  3	45.0	6.8	 25
386	  3	60.0	8.3	 25
387	  3	60.8	9.2	 20
388	  3	52.0	8.9	 25
389	  3	47.0	5.6	 25
390	  3	41.0	5.3	 20
391	  3	89.0	21.7	 25
392	  3	41.5	6.7	 20
393	  3	41.0	5.7	 25
394	  3	235.0	60.9	 25
395	  3	372.3	99.1	 20
396	  3	43.3	7.3	 20
397	  3	41.0	6.6	 20
398	  3	42.0	4.5	 16
399	  3	43.5	9.0	 20
400	  3	55.0	12.1	 20
401	  3	580.5	68.2	 20
402	  3	241.0	22.6	 25
403	  3	85.0	17.1	 25
404	  3	741.8	94.6	 20
405	  3	224.0	43.8	 25
406	  3	58.0	9.2	 25
407	  3	101.0	20.1	 20
408	  3	47.0	7.1	 25
409	  3	44.0	8.8	 25
410	  3	37.3	4.5	 20
411	  3	47.0	7.7	 25
412	  3	41.0	6.6	 25
413	  3	41.8	6.2	 16
414	  3	56.0	9.4	 20
415	  3	43.0	6.7	 16
416	  3	39.5	7.6	 20
417	  3	47.0	10.7	 20
418	  3	45.3	5.1	 20
419	  3	122.0	27.0	 25
420	  3	155.0	21.5	 25
421	  3	91.5	14.2	 20
422	  3	55.0	10.7	 25
423	  3	239.0	61.5	 25
424	  3	37.3	6.2	 20
425	  3	35.0	6.0	 25
426	  3	37.0	6.6	 25
427	  3	31.5	7.1	 20
428	  3	35.0	6.4	 25
429	  3	55.3	7.2	 20
430	  3	40.5	8.6	 16
431	  3	66.3	12.3	 20
432	  3	45.3	11.0	 20
433	  3	42.5	7.1	 16
434	  3	38.0	6.6	 20
435	  3	41.0	6.5	 25
436	  3	47.0	8.1	 20
437	  3	153.0	26.9	 25
438	  3	284.0	76.5	 25
439	  3	306.0	86.0	 20
440	  3	81.0	10.4	 25
441	  3	56.3	9.2	 20
442	  3	66.0	9.7	 25
443	  3	41.0	7.0	 25
444	  3	37.5	7.4	 20
445	  3	89.0	16.8	 25
446	  3	82.3	14.2	 20
447	  3	72.3	9.8	 16
448	  3	46.3	7.5	 20
449	  3	52.5	9.0	 20
450	  3	80.0	13.0	 16
451	  3	61.3	9.6	 20
452	  3	40.0	7.6	 25
453	  3	57.5	7.3	 20
454	  3	44.0	4.8	 25
455	  3	40.0	7.5	 25
456	  3	41.0	7.7	 20
457	  3	40.0	7.8	 25
458	  3	40.0	9.3	 25
459	  3	88.3	15.4	 20
460	  3	119.0	33.4	 25
461	  3	211.0	58.4	 25
462	  3	288.8	35.2	 20
463	  3	98.8	12.2	 20
464	  3	557.0	87.8	 16
465	  3	44.3	5.6	 20
466	  3	45.3	8.5	 20
467	  3	43.3	7.9	 16
468	  3	41.8	5.1	 20
469	  3	42.0	7.9	 25
470	  3	128.5	31.5	 20
471	  3	42.0	8.6	 25
472	  3	47.0	9.7	 25
473	  3	40.0	7.2	 20
474	  3	39.0	6.2	 25
475	  3	176.0	55.2	 25
476	  3	38.3	6.5	 20
477	  3	43.0	8.4	 25
478	  3	41.0	6.3	 25
479	  3	40.5	7.3	 20
480	  3	36.0	7.5	 20
481	  3	39.5	7.1	 20
482	  3	48.0	7.5	 16
483	  3	63.8	11.3	 20
484	  3	71.0	13.7	 20
485	  3	48.0	25.1	 16
486	  3	35.0	7.9	 25
487	  3	76.0	11.5	 25
488	  3	43.3	6.5	 20
489	  3	56.0	11.3	 25
490	  3	48.5	6.6	 20
491	  3	43.0	7.1	 25
492	  3	54.0	9.1	 25
493	  3	43.0	7.0	 20
494	  3	116.0	28.5	 25
495	  3	40.0	7.8	 25
496	  3	45.0	7.5	 20
497	  3	78.0	11.1	 20
498	  3	213.8	35.2	 20
499	  3	590.5	64.2	 16
500	  3	361.5	40.6	 20
501	  3	52.5	7.6	 20
502	  3	1050.3	179.8	 20
503	  3	48.0	7.9	 25
504	  3	65.0	11.9	 25
505	  3	327.5	34.2	 20
506	  3	581.0	87.8	 25
507	  3	174.0	39.8	 25
508	  3	178.3	29.9	 20
509	  3	388.0	101.2	 25
510	  3	647.0	164.8	 25
511	  3	48.8	8.4	 20
512	  3	54.0	8.4	 25
513	  3	50.5	8.6	 20
514	  3	40.3	7.7	 20
515	  3	38.0	6.1	 20
516	  3	38.0	7.0	 16
517	  3	51.3	7.5	 20
518	  3	44.0	5.1	 20
519	  3	69.3	9.4	 20
520	  3	284.0	48.3	 25
521	  3	123.0	21.7	 25
522	  3	243.0	39.0	 20
523	  3	52.0	6.9	 25
524	  3	78.0	16.2	 25
525	  3	51.3	10.1	 20
526	  3	57.0	9.4	 25
527	  3	132.0	15.6	 25
528	  3	147.0	27.3	 20
529	  3	44.0	7.2	 25
530	  3	44.0	5.9	 20
531	  3	52.0	7.8	 16
532	  3	45.5	9.9	 20
533	  3	50.3	8.4	 20
534	  3	39.0	6.2	 16
535	  3	40.0	6.0	 20
536	  3	43.0	7.1	 25
537	  3	69.0	10.9	 20
538	  3	65.0	10.1	 25
539	  3	48.3	9.3	 20
540	  3	42.0	5.5	 25
541	  3	68.0	9.8	 25
542	  3	41.0	11.0	 20
543	  3	48.0	8.2	 25
544	  3	54.0	7.1	 25
545	  3	42.3	8.8	 20
546	  3	50.0	9.8	 25
547	  3	58.8	10.2	 20
548	  3	62.5	9.4	 16
549	  3	99.0	15.9	 20
550	  3	108.0	13.4	 20
551	  3	782.0	124.8	 16
552	  3	45.3	7.5	 20
553	  3	65.0	12.3	 25
554	  3	44.3	9.1	 20
555	  3	43.0	6.9	 25
556	  3	48.0	8.0	 25
557	  3	43.3	6.6	 20
558	  3	42.0	6.4	 25
559	  3	46.0	6.9	 25
560	  3	335.0	35.6	 20
561	  3	43.0	6.8	 25
562	  3	91.0	17.2	 25
563	  3	78.3	13.2	 20
564	  3	40.3	8.9	 20
565	  3	41.3	7.0	 16
566	  3	42.5	6.1	 20
567	  3	45.3	7.3	 20
568	  3	211.3	25.9	 16
569	  3	156.3	63.9	 20
570	  3	74.0	11.4	 25
571	  3	44.3	7.9	 20
572	  3	41.0	7.9	 25
573	  3	43.0	7.7	 25
574	  3	84.0	11.8	 20
575	  3	51.0	8.6	 25
576	  3	49.0	7.0	 25
577	  3	47.0	9.5	 20
578	  3	70.0	12.6	 25
579	  3	45.0	8.0	 25
580	  3	87.0	15.5	 20
581	  3	591.3	102.0	 20
582	  3	340.0	61.1	 20
583	  3	90.3	11.9	 16
584	  3	149.3	27.2	 20
585	  3	83.3	21.3	 20
586	  3	58.5	7.9	 16
587	  3	47.0	9.4	 25
588	  3	41.0	6.7	 20
589	  3	42.0	6.7	 25
590	  3	44.0	7.2	 25
591	  3	66.3	12.9	 20
592	  3	45.0	6.6	 25
593	  3	41.0	8.6	 25
594	  3	62.5	16.1	 20
595	  3	647.0	67.2	 25
596	  3	120.0	23.9	 25
597	  3	112.0	15.8	 20
598	  3	90.3	10.7	 20
599	  3	213.8	22.0	 20
600	  3	60.0	13.4	 16
601	  3	135.3	21.9	 20
602	  3	53.3	7.0	 20
603	  3	48.0	9.6	 20
604	  3	47.0	7.9	 25
605	  3	42.0	6.6	 25
606	  3	65.3	9.9	 20
607	  3	130.0	18.3	 25
608	  3	50.0	13.4	 25
609	  3	47.0	7.5	 20
610	  3	53.0	7.3	 25
611	  3	37.0	6.5	 25
612	  3	36.0	6.1	 20
613	  3	132.0	32.1	 25
614	  3	50.3	10.4	 20
615	  3	56.3	9.3	 20
616	  3	107.8	21.8	 20
617	  3	77.8	15.7	 16
618	  3	39.0	8.2	 20
619	  3	50.0	7.4	 20
620	  3	59.5	13.2	 20
621	  3	266.0	33.5	 25
622	  3	344.0	36.6	 25
623	  3	52.0	7.9	 20
624	  3	123.0	37.5	 25
625	  3	84.0	12.6	 25
626	  3	156.3	24.0	 20
627	  3	43.0	9.6	 25
628	  3	59.0	11.9	 25
629	  3	47.3	8.3	 20
630	  3	139.0	28.8	 25
631	  3	108.0	24.5	 25
632	  3	44.0	7.0	 16
633	  3	45.3	8.6	 20
634	  3	47.0	10.3	 20
635	  3	37.0	5.8	 16
636	  3	1666.8	265.8	 20
637	  3	51.0	8.9	 20
638	  3	1638.0	286.2	 25
639	  3	50.0	16.4	 25
  0	  4	38.0	7.1	 16
  1	  4	34.3	6.0	 20
  2	  4	34.5	5.9	 20
  3	  4	36.3	9.6	 20
  4	  4	33.0	5.8	 25
  5	  4	277.0	50.1	 25
  6	  4	52.8	9.7	 20
  7	  4	47.0	8.2	 25
  8	  4	58.0	12.3	 25
  9	  4	55.3	10.1	 20
 10	  4	54.0	8.8	 25
 11	  4	94.0	16.9	 25
 12	  4	129.5	15.9	 20
 13	  4	136.0	14.2	 25
 14	  4	68.3	14.8	 20
 15	  4	63.5	9.1	 16
 16	  4	40.0	7.4	 20
 17	  4	53.5	8.6	 16
 18	  4	42.0	5.6	 20
 19	  4	42.3	8.1	 20
 20	  4	47.0	8.5	 20
 21	  4	42.0	8.8	 25
 22	  4	49.0	8.6	 25
 23	  4	69.5	10.0	 20
 24	  4	40.0	7.5	 25
 25	  4	35.0	5.7	 25
 26	  4	50.0	8.9	 20
 27	  4	45.0	7.0	 25
 28	  4	61.0	9.8	 25
 29	  4	271.3	30.6	 20
 30	  4	114.0	16.8	 25
 31	  4	65.5	10.1	 20
 32	  4	143.5	19.3	 16
 33	  4	64.8	9.6	 20
 34	  4	55.0	8.6	 20
 35	  4	55.3	6.5	 16
 36	  4	64.0	10.4	 25
 37	  4	265.0	18.7	 25
 38	  4	72.3	13.0	 20
 39	  4	51.0	9.8	 25
 40	  4	45.0	8.2	 25
 41	  4	49.3	11.4	 20
 42	  4	45.0	6.9	 25
 43	  4	72.3	11.6	 20
 44	  4	76.0	11.8	 25
 45	  4	45.0	7.1	 25
 46	  4	67.0	9.9	 20
 47	  4	53.0	18.8	 25
 48	  4	45.0	7.0	 20
 49	  4	36.0	5.3	 16
 50	  4	41.5	8.4	 20
 51	  4	37.0	6.4	 20
 52	  4	43.3	6.2	 16
 53	  4	39.0	5.8	 25
 54	  4	36.0	6.6	 25
 55	  4	45.0	8.3	 20
 56	  4	66.0	13.1	 25
 57	  4	46.0	10.4	 25
 58	  4	46.0	7.1	 20
 59	  4	63.0	11.4	 25
 60	  4	107.0	23.6	 25
 61	  4	38.3	6.1	 20
 62	  4	1515.0	236.3	 25
 63	  4	49.0	6.2	 25
 64	  4	46.0	7.8	 20
 65	  4	1451.8	221.5	 20
 66	  4	1669.0	90.7	 16
 67	  4	46.0	7.8	 20
 68	  4	1523.8	202.6	 20
 69	  4	54.3	6.4	 16
 70	  4	55.0	9.4	 25
 71	  4	54.0	8.4	 25
 72	  4	1540.3	131.8	 20
 73	  4	46.0	8.1	 25
 74	  4	1680.0	198.9	 25
 75	  4	1442.8	176.0	 20
 76	  4	51.0	9.3	 25
 77	  4	50.0	6.6	 25
 78	  4	1625.5	266.0	 20
 79	  4	44.0	8.6	 25
 80	  4	1567.0	306.9	 25
 81	  4	49.0	8.3	 16
 82	  4	47.5	9.2	 20
 83	  4	51.3	4.7	 20
 84	  4	1562.0	150.6	 16
 85	  4	40.5	10.0	 20
 86	  4	1506.3	175.9	 20
 87	  4	42.3	7.6	 20
 88	  4	45.0	6.4	 25
 89	  4	42.0	8.4	 25
 90	  4	46.3	8.0	 20
 91	  4	41.0	7.2	 25
 92	  4	1678.0	131.3	 20
 93	  4	1416.0	248.1	 25
 94	  4	49.0	7.0	 25
 95	  4	50.3	9.4	 20
 96	  4	1559.0	428.6	 25
 97	  4	38.0	5.7	 25
 98	  4	48.0	11.6	 16
 99	  4	44.0	6.8	 20
100	  4	46.3	8.4	 20
101	  4	43.0	7.6	 16
102	  4	42.3	7.5	 20
103	  4	39.3	6.6	 20
104	  4	1680.8	75.6	 20
105	  4	53.0	7.8	 25
106	  4	52.0	8.4	 25
107	  4	1374.3	186.6	 20
108	  4	49.0	7.3	 25
109	  4	39.0	7.5	 25
110	  4	36.3	5.5	 20
111	  4	79.0	12.5	 25
112	  4	151.0	16.2	 25
113	  4	59.8	8.5	 20
114	  4	156.0	97.8	 25
115	  4	39.3	5.3	 16
116	  4	1660.5	281.9	 20
117	  4	1500.5	117.0	 20
118	  4	1469.0	116.4	 16
119	  4	1552.8	153.2	 20
120	  4	1770.5	91.5	 20
121	  4	41.0	7.2	 20
122	  4	1556.0	236.9	 25
123	  4	50.0	7.1	 25
124	  4	46.3	7.9	 20
125	  4	1392.0	294.0	 25
126	  4	1710.0	360.9	 25
127	  4	40.3	6.4	 20
128	  4	40.0	7.7	 25
129	  4	110.0	15.2	 25
130	  4	77.8	9.2	 20
131	  4	462.0	76.8	 25
132	  4	201.5	21.2	 20
133	  4	41.0	4.0	 16
134	  4	1474.3	150.3	 20
135	  4	53.0	8.6	 20
136	  4	46.0	9.2	 16
137	  4	54.0	10.1	 25
138	  4	1639.0	173.9	 25
139	  4	39.3	5.6	 20
140	  4	52.0	9.6	 25
141	  4	1374.0	267.3	 20
142	  4	1443.0	294.3	 25
143	  4	1536.0	343.6	 25
144	  4	52.0	8.3	 20
145	  4	45.0	7.7	 25
146	  4	52.0	8.4	 25
147	  4	1355.5	374.0	 20
148	  4	1385.0	420.6	 25
149	  4	1232.0	130.8	 20
150	  4	49.3	6.0	 16
151	  4	40.5	6.1	 20
152	  4	48.0	9.0	 20
153	  4	1579.0	63.1	 16
154	  4	1638.0	112.5	 25
155	  4	1625.0	193.8	 25
156	  4	53.3	8.3	 20
157	  4	38.0	7.9	 25
158	  4	37.0	6.5	 25
159	  4	44.3	6.7	 20
160	  4	45.0	7.8	 25
161	  4	87.0	11.7	 25
162	  4	79.0	12.3	 20
163	  4	55.0	8.0	 25
164	  4	46.3	7.7	 20
165	  4	40.0	7.0	 25
166	  4	44.0	7.0	 20
167	  4	65.3	8.4	 16
168	  4	48.5	8.2	 20
169	  4	48.3	8.7	 20
170	  4	50.5	5.4	 16
171	  4	67.0	10.5	 25
172	  4	44.0	6.6	 25
173	  4	41.3	6.1	 20
174	  4	41.0	6.3	 25
175	  4	49.0	7.6	 25
176	  4	51.0	8.6	 20
177	  4	77.0	9.4	 25
178	  4	1027.0	70.7	 25
179	  4	845.3	67.2	 20
180	  4	129.0	31.2	 25
181	  4	47.0	7.6	 25
182	  4	39.0	5.5	 16
183	  4	41.0	8.3	 20
184	  4	41.5	6.2	 20
185	  4	49.0	6.8	 16
186	  4	47.0	8.9	 20
187	  4	375.5	40.5	 20
188	  4	166.8	20.8	 20
189	  4	118.0	23.9	 25
190	  4	60.0	7.7	 20
191	  4	56.0	8.2	 25
192	  4	55.0	10.3	 25
193	  4	239.0	49.1	 20
194	  4	1184.0	119.9	 25
195	  4	533.0	79.1	 25
196	  4	116.3	12.8	 20
197	  4	76.0	13.6	 25
198	  4	49.0	8.2	 25
199	  4	44.0	7.8	 16
200	  4	41.3	6.4	 20
201	  4	62.3	8.1	 20
202	  4	71.8	9.4	 16
203	  4	57.5	9.2	 20
204	  4	44.5	8.2	 20
205	  4	41.3	5.7	 20
206	  4	52.0	8.8	 25
207	  4	72.0	9.2	 25
208	  4	105.5	17.0	 20
209	  4	110.0	16.1	 25
210	  4	82.0	13.4	 25
211	  4	39.3	9.2	 20
212	  4	37.0	7.1	 25
213	  4	33.0	4.7	 25
214	  4	34.3	7.1	 20
215	  4	35.0	6.4	 25
216	  4	141.3	18.5	 16
217	  4	71.8	14.1	 20
218	  4	44.3	6.5	 20
219	  4	46.3	6.6	 16
220	  4	367.5	53.7	 20
221	  4	489.5	37.4	 20
222	  4	112.8	18.7	 20
223	  4	59.0	12.2	 25
224	  4	66.0	10.7	 25
225	  4	43.0	8.2	 20
226	  4	43.0	7.4	 25
227	  4	55.0	8.2	 25
228	  4	103.8	86.4	 20
229	  4	55.0	8.2	 25
230	  4	44.0	7.2	 25
231	  4	59.3	12.1	 20
232	  4	70.0	11.4	 25
233	  4	50.3	7.2	 20
234	  4	51.0	6.7	 16
235	  4	42.0	6.7	 20
236	  4	40.3	7.6	 20
237	  4	45.8	7.5	 16
238	  4	39.0	5.3	 20
239	  4	42.8	7.0	 20
240	  4	67.0	16.4	 25
241	  4	116.0	16.3	 25
242	  4	45.5	10.2	 20
243	  4	55.0	9.7	 25
244	  4	53.0	9.4	 25
245	  4	96.8	15.7	 20
246	  4	62.0	10.0	 25
247	  4	147.0	21.2	 25
248	  4	47.3	8.8	 20
249	  4	44.0	7.3	 25
250	  4	43.0	7.7	 20
251	  4	63.0	9.6	 16
252	  4	42.3	7.0	 20
253	  4	40.8	6.2	 20
254	  4	44.0	6.7	 16
255	  4	36.0	7.4	 25
256	  4	44.0	7.4	 25
257	  4	37.3	6.8	 20
258	  4	45.0	7.3	 25
259	  4	61.0	7.7	 25
260	  4	96.0	15.0	 20
261	  4	44.0	7.4	 25
262	  4	45.0	9.5	 25
263	  4	43.0	7.0	 20
264	  4	42.0	7.7	 25
265	  4	47.3	10.5	 20
266	  4	41.0	7.0	 25
267	  4	41.3	5.5	 20
268	  4	45.5	8.3	 16
269	  4	44.3	7.1	 20
270	  4	47.0	9.5	 20
271	  4	54.3	10.1	 16
272	  4	50.0	7.0	 25
273	  4	42.0	8.7	 25
274	  4	40.5	7.4	 20
275	  4	78.0	14.4	 25
276	  4	42.0	6.5	 25
277	  4	41.3	7.5	 20
278	  4	40.0	7.2	 25
279	  4	44.0	6.5	 25
280	  4	47.0	9.0	 20
281	  4	47.0	8.3	 25
282	  4	43.0	8.6	 25
283	  4	42.3	6.5	 16
284	  4	45.3	8.5	 20
285	  4	62.5	8.3	 20
286	  4	70.3	9.9	 16
287	  4	92.3	13.8	 20
288	  4	56.0	8.5	 16
289	  4	137.0	21.0	 25
290	  4	57.0	10.8	 25
291	  4	52.0	16.2	 20
292	  4	40.0	7.4	 25
293	  4	52.0	8.3	 25
294	  4	53.5	7.9	 20
295	  4	39.0	6.8	 25
296	  4	39.0	6.5	 25
297	  4	39.0	6.2	 20
298	  4	42.0	7.2	 25
299	  4	42.0	6.4	 25
300	  4	36.0	6.9	 16
301	  4	46.0	6.3	 20
302	  4	46.3	8.8	 20
303	  4	62.0	11.4	 16
304	  4	40.3	5.9	 20
305	  4	52.3	8.4	 20
306	  4	48.3	7.1	 20
307	  4	40.0	7.0	 25
308	  4	43.0	6.5	 25
309	  4	110.8	14.0	 20
310	  4	55.0	12.1	 25
311	  4	263.0	38.6	 25
312	  4	111.5	32.2	 20
313	  4	56.0	12.6	 25
314	  4	50.8	11.5	 20
315	  4	52.0	10.4	 25
316	  4	55.0	7.1	 25
317	  4	121.8	14.0	 16
318	  4	140.0	19.9	 20
319	  4	44.0	8.5	 20
320	  4	50.3	8.1	 16
321	  4	48.5	9.2	 20
322	  4	142.0	19.3	 20
323	  4	228.8	35.2	 20
324	  4	260.0	36.5	 25
325	  4	66.0	15.8	 25
326	  4	44.0	6.9	 20
327	  4	47.0	6.5	 25
328	  4	48.0	9.6	 25
329	  4	46.0	8.9	 20
330	  4	41.0	6.9	 25
331	  4	43.0	8.2	 25
332	  4	56.0	9.1	 20
333	  4	40.0	5.4	 25
334	  4	43.0	7.5	 20
335	  4	40.0	7.2	 16
336	  4	39.3	5.2	 20
337	  4	38.3	6.7	 16
338	  4	69.3	10.0	 20
339	  4	43.5	5.3	 20
340	  4	86.3	10.7	 20
341	  4	95.0	12.4	 25
342	  4	47.0	7.3	 25
343	  4	41.0	7.6	 20
344	  4	42.0	7.7	 25
345	  4	46.0	6.5	 25
346	  4	39.5	9.1	 20
347	  4	47.0	8.5	 25
348	  4	40.0	7.3	 25
349	  4	41.0	5.5	 20
350	  4	55.0	20.9	 25
351	  4	50.0	9.1	 20
352	  4	33.3	7.0	 16
353	  4	47.5	7.9	 20
354	  4	38.5	7.0	 20
355	  4	42.0	7.2	 16
356	  4	42.0	7.0	 25
357	  4	41.0	9.5	 25
358	  4	45.0	8.1	 20
359	  4	43.0	9.5	 25
360	  4	40.0	6.6	 25
361	  4	37.3	4.8	 20
362	  4	47.0	8.9	 25
363	  4	128.3	13.6	 20
364	  4	128.0	18.5	 25
365	  4	212.0	31.2	 25
366	  4	232.5	37.6	 20
367	  4	72.0	11.1	 25
368	  4	60.8	7.4	 20
369	  4	48.0	6.9	 16
370	  4	42.3	7.2	 20
371	  4	45.8	9.1	 20
372	  4	43.3	7.8	 16
373	  4	64.0	10.2	 25
374	  4	46.0	7.2	 25
375	  4	75.0	10.9	 20
376	  4	364.0	39.9	 25
377	  4	63.0	11.2	 25
378	  4	68.5	10.4	 20
379	  4	75.0	11.1	 25
380	  4	69.0	9.7	 25
381	  4	42.3	6.8	 20
382	  4	38.0	7.0	 25
383	  4	40.0	6.7	 25
384	  4	44.5	7.8	 20
385	  4	42.0	6.9	 20
386	  4	73.8	11.5	 16
387	  4	55.5	13.5	 20
388	  4	44.3	7.3	 20
389	  4	39.3	6.8	 16
390	  4	45.0	7.5	 25
391	  4	45.0	10.4	 25
392	  4	39.0	7.5	 20
393	  4	44.0	7.8	 25
394	  4	81.0	23.5	 25
395	  4	72.3	10.7	 20
396	  4	41.0	8.2	 25
397	  4	37.0	6.9	 25
398	  4	42.5	7.0	 20
399	  4	45.0	8.0	 25
400	  4	42.0	6.0	 25
401	  4	327.8	35.5	 16
402	  4	179.3	20.9	 20
403	  4	70.5	10.1	 20
404	  4	187.8	25.0	 16
405	  4	68.3	12.6	 20
406	  4	47.3	7.4	 20
407	  4	42.3	7.4	 20
408	  4	43.0	7.9	 25
409	  4	40.0	5.8	 25
410	  4	40.0	5.6	 20
411	  4	46.0	7.7	 25
412	  4	46.0	7.3	 20
413	  4	44.0	7.4	 25
414	  4	45.0	7.8	 25
415	  4	41.3	6.3	 20
416	  4	42.0	6.8	 25
417	  4	48.0	9.1	 25
418	  4	45.0	4.8	 16
419	  4	66.5	12.0	 20
420	  4	84.3	7.9	 20
421	  4	61.3	9.5	 16
422	  4	37.5	6.7	 20
423	  4	94.5	17.1	 20
424	  4	33.8	5.8	 20
425	  4	35.0	5.7	 25
426	  4	35.0	6.8	 25
427	  4	32.3	6.0	 20
428	  4	38.0	8.1	 25
429	  4	42.0	6.0	 25
430	  4	42.0	6.6	 20
431	  4	43.0	5.4	 25
432	  4	39.0	5.4	 25
433	  4	42.0	4.9	 20
434	  4	49.0	9.2	 25
435	  4	42.0	7.8	 16
436	  4	39.0	5.4	 20
437	  4	63.3	10.8	 20
438	  4	69.5	10.3	 16
439	  4	63.3	12.0	 20
440	  4	73.0	12.8	 20
441	  4	60.5	11.8	 20
442	  4	55.0	7.9	 25
443	  4	43.0	7.3	 25
444	  4	39.0	7.8	 20
445	  4	49.0	8.1	 25
446	  4	65.0	9.7	 25
447	  4	57.8	9.1	 20
448	  4	42.0	9.2	 25
449	  4	46.0	7.3	 25
450	  4	61.0	12.3	 20
451	  4	48.0	8.1	 25
452	  4	42.3	7.1	 20
453	  4	36.5	5.5	 16
454	  4	37.0	4.7	 20
455	  4	43.0	6.7	 20
456	  4	39.3	5.4	 16
457	  4	43.0	6.0	 25
458	  4	44.0	8.0	 25
459	  4	64.0	9.4	 20
460	  4	538.0	59.8	 25
461	  4	50.0	9.1	 20
462	  4	114.0	22.9	 25
463	  4	54.0	8.5	 25
464	  4	184.0	24.9	 20
465	  4	51.0	8.4	 25
466	  4	46.0	9.1	 25
467	  4	46.0	12.3	 20
468	  4	40.0	5.7	 25
469	  4	45.3	7.8	 20
470	  4	48.0	8.6	 16
471	  4	40.3	7.5	 20
472	  4	41.5	7.2	 20
473	  4	42.3	6.4	 16
474	  4	44.0	8.0	 25
475	  4	51.0	11.6	 25
476	  4	42.3	6.3	 20
477	  4	38.0	7.8	 25
478	  4	43.0	7.5	 25
479	  4	43.0	5.7	 20
480	  4	35.0	5.4	 25
481	  4	49.0	8.0	 25
482	  4	68.0	12.8	 20
483	  4	58.0	8.3	 25
484	  4	51.5	7.0	 20
485	  4	38.0	6.0	 25
486	  4	43.3	9.1	 20
487	  4	43.3	7.2	 16
488	  4	45.0	8.6	 20
489	  4	42.3	7.6	 20
490	  4	43.0	7.1	 16
491	  4	42.0	9.0	 25
492	  4	49.0	8.7	 25
493	  4	43.8	7.1	 20
494	  4	46.0	7.3	 25
495	  4	39.0	6.4	 25
496	  4	44.3	6.9	 20
497	  4	75.0	9.5	 25
498	  4	158.0	19.2	 25
499	  4	590.0	57.5	 20
500	  4	311.0	57.7	 25
501	  4	42.0	6.8	 25
502	  4	178.8	23.1	 16
503	  4	50.0	8.3	 20
504	  4	73.0	11.7	 20
505	  4	611.5	31.2	 16
506	  4	981.5	68.2	 20
507	  4	104.0	16.3	 20
508	  4	114.8	12.1	 20
509	  4	402.0	41.5	 25
510	  4	1038.5	73.3	 20
511	  4	76.0	34.5	 25
512	  4	48.0	7.3	 25
513	  4	45.0	8.1	 20
514	  4	38.0	6.2	 25
515	  4	37.0	7.0	 25
516	  4	38.3	7.4	 20
517	  4	47.0	10.5	 25
518	  4	46.0	7.1	 25
519	  4	73.3	10.8	 16
520	  4	200.3	27.0	 20
521	  4	61.0	9.7	 20
522	  4	111.3	11.4	 16
523	  4	41.5	8.5	 20
524	  4	44.5	8.0	 20
525	  4	43.3	6.2	 20
526	  4	54.0	9.7	 25
527	  4	72.0	8.6	 25
528	  4	79.5	19.2	 20
529	  4	43.0	7.5	 25
530	  4	42.0	7.8	 25
531	  4	61.3	9.8	 20
532	  4	46.0	9.1	 25
533	  4	42.0	7.7	 25
534	  4	49.0	9.7	 20
535	  4	42.0	6.0	 25
536	  4	43.0	10.4	 16
537	  4	59.5	8.1	 20
538	  4	58.3	8.0	 20
539	  4	54.0	9.1	 16
540	  4	43.5	7.1	 20
541	  4	55.8	9.5	 20
542	  4	43.0	8.0	 20
543	  4	50.0	7.6	 25
544	  4	40.0	10.1	 25
545	  4	38.0	4.0	 20
546	  4	92.0	14.3	 25
547	  4	58.0	9.3	 25
548	  4	82.0	12.0	 20
549	  4	87.0	14.2	 25
550	  4	87.0	12.3	 25
551	  4	293.0	41.4	 20
552	  4	45.0	6.3	 25
553	  4	53.5	9.3	 20
554	  4	41.0	5.5	 16
555	  4	48.5	8.0	 20
556	  4	45.3	6.0	 20
557	  4	45.5	7.0	 16
558	  4	50.8	9.6	 20
559	  4	51.3	8.7	 20
560	  4	217.0	36.9	 25
561	  4	51.0	10.0	 25
562	  4	83.3	11.7	 20
563	  4	55.0	10.0	 25
564	  4	41.0	7.1	 25
565	  4	37.3	5.5	 20
566	  4	42.0	8.3	 25
567	  4	42.0	7.1	 25
568	  4	317.8	35.5	 20
569	  4	460.0	115.1	 25
570	  4	85.8	13.2	 20
571	  4	40.0	7.4	 16
572	  4	40.0	8.8	 20
573	  4	45.5	6.3	 20
574	  4	52.3	10.8	 16
575	  4	60.0	9.5	 25
576	  4	52.0	8.1	 25
577	  4	43.3	6.6	 20
578	  4	53.0	9.4	 25
579	  4	44.0	6.3	 25
580	  4	143.5	16.3	 20
581	  4	640.0	89.4	 25
582	  4	112.0	21.6	 25
583	  4	80.5	15.9	 20
584	  4	187.0	24.8	 25
585	  4	124.0	19.9	 20
586	  4	71.0	12.3	 25
587	  4	88.8	14.7	 20
588	  4	40.3	7.2	 16
589	  4	44.0	9.5	 20
590	  4	39.0	6.4	 20
591	  4	44.0	9.3	 16
592	  4	42.0	7.3	 25
593	  4	46.0	7.3	 25
594	  4	60.8	6.6	 20
595	  4	168.0	19.6	 25
596	  4	78.0	11.3	 25
597	  4	113.8	12.7	 20
598	  4	114.0	13.8	 25
599	  4	110.0	12.0	 25
600	  4	74.8	12.9	 20
601	  4	99.0	16.2	 25
602	  4	43.0	5.1	 25
603	  4	39.3	11.1	 16
604	  4	38.5	5.3	 20
605	  4	40.3	6.5	 20
606	  4	143.5	19.0	 16
607	  4	322.0	201.6	 20
608	  4	144.3	20.1	 16
609	  4	45.0	8.1	 25
610	  4	46.0	8.3	 25
611	  4	39.5	7.7	 20
612	  4	45.0	7.6	 25
613	  4	62.0	10.0	 25
614	  4	63.5	9.2	 20
615	  4	52.0	8.4	 25
616	  4	47.0	9.8	 25
617	  4	46.0	6.1	 20
618	  4	53.0	10.4	 25
619	  4	46.0	7.4	 25
620	  4	55.5	9.3	 16
621	  4	282.0	22.8	 20
622	  4	425.0	44.2	 20
623	  4	50.3	8.8	 16
624	  4	76.3	11.1	 20
625	  4	60.0	10.4	 20
626	  4	123.0	14.1	 20
627	  4	48.0	7.0	 25
628	  4	44.0	11.7	 25
629	  4	42.3	5.7	 20
630	  4	57.0	7.8	 25
631	  4	42.0	5.9	 25
632	  4	45.0	6.6	 20
633	  4	42.0	6.9	 25
634	  4	44.3	7.2	 20
635	  4	40.0	8.2	 25
636	  4	40.0	10.0	 25
637	  4	38.0	6.2	 16
638	  4	35.3	6.1	 20
639	  4	34.5	4.4	 20
  0	  5	46.3	5.8	 20
  1	  5	54.0	11.6	 25
  2	  5	39.0	6.4	 25
  3	  5	230.0	29.6	 16
  4	  5	568.3	76.7	 20
  5	  5	49.3	8.6	 20
  6	  5	49.3	7.4	 16
  7	  5	46.5	9.7	 20
  8	  5	39.0	5.5	 25
  9	  5	39.0	7.3	 20
 10	  5	51.0	9.4	 25
 11	  5	47.0	7.0	 25
 12	  5	46.8	8.8	 20
 13	  5	46.0	6.2	 25
 14	  5	88.3	11.7	 20
 15	  5	54.0	7.2	 25
 16	  5	38.0	6.4	 25
 17	  5	36.0	6.7	 20
 18	  5	39.0	5.6	 25
 19	  5	59.0	11.6	 25
 20	  5	52.0	13.6	 16
 21	  5	56.5	10.2	 20
 22	  5	214.3	30.3	 20
 23	  5	119.5	16.4	 16
 24	  5	85.5	12.1	 20
 25	  5	107.0	16.2	 25
 26	  5	199.5	24.4	 20
 27	  5	74.0	13.1	 25
 28	  5	837.0	105.9	 25
 29	  5	86.3	14.4	 20
 30	  5	53.0	7.7	 25
 31	  5	109.0	17.7	 25
 32	  5	223.5	17.8	 20
 33	  5	162.0	28.4	 25
 34	  5	50.0	8.9	 25
 35	  5	102.3	13.3	 20
 36	  5	59.3	7.7	 20
 37	  5	385.0	43.9	 16
 38	  5	563.8	108.1	 20
 39	  5	52.3	8.7	 20
 40	  5	48.5	7.8	 16
 41	  5	63.8	10.7	 20
 42	  5	102.0	12.3	 25
 43	  5	161.3	21.7	 20
 44	  5	45.0	8.1	 25
 45	  5	177.0	20.2	 25
 46	  5	48.3	6.8	 20
 47	  5	42.0	7.6	 25
 48	  5	39.0	5.3	 25
 49	  5	43.0	6.9	 20
 50	  5	43.0	8.3	 25
 51	  5	45.0	7.4	 25
 52	  5	67.0	10.1	 20
 53	  5	42.0	5.9	 20
 54	  5	50.0	7.5	 20
 55	  5	45.3	9.2	 16
 56	  5	49.0	8.3	 20
 57	  5	38.5	7.4	 20
 58	  5	59.0	8.4	 16
 59	  5	52.0	8.9	 25
 60	  5	53.0	10.5	 25
 61	  5	39.0	5.2	 20
 62	  5	1540.0	213.3	 25
 63	  5	47.3	6.2	 20
 64	  5	50.0	8.4	 25
 65	  5	52.0	9.3	 25
 66	  5	1727.0	135.7	 20
 67	  5	46.0	9.0	 25
 68	  5	1735.0	230.6	 25
 69	  5	1600.3	360.9	 20
 70	  5	1574.8	65.4	 20
 71	  5	1454.3	94.3	 20
 72	  5	50.5	8.0	 16
 73	  5	40.0	5.4	 20
 74	  5	1615.8	186.3	 20
 75	  5	52.5	10.2	 16
 76	  5	46.0	5.9	 25
 77	  5	51.0	9.1	 25
 78	  5	1734.0	123.6	 20
 79	  5	51.0	10.4	 25
 80	  5	1730.0	177.6	 25
 81	  5	1549.3	181.5	 20
 82	  5	1494.0	226.5	 25
 83	  5	1459.0	229.6	 25
 84	  5	47.5	5.8	 20
 85	  5	40.0	7.1	 25
 86	  5	1524.0	115.0	 20
 87	  5	53.3	8.1	 20
 88	  5	45.3	7.4	 20
 89	  5	45.8	8.5	 16
 90	  5	46.5	6.5	 20
 91	  5	38.3	7.2	 20
 92	  5	1602.3	93.9	 16
 93	  5	54.0	12.5	 25
 94	  5	46.0	6.2	 25
 95	  5	46.0	6.6	 20
 96	  5	1583.0	271.8	 25
 97	  5	37.0	6.2	 25
 98	  5	47.3	11.1	 20
 99	  5	46.0	7.4	 25
100	  5	1218.0	275.5	 25
101	  5	48.0	8.0	 20
102	  5	45.0	5.4	 25
103	  5	36.0	7.6	 25
104	  5	1722.3	71.8	 16
105	  5	1503.8	86.3	 20
106	  5	1372.5	168.0	 20
107	  5	48.0	7.1	 16
108	  5	46.0	5.3	 20
109	  5	34.0	5.4	 25
110	  5	35.5	6.9	 20
111	  5	162.0	14.3	 25
112	  5	423.0	38.5	 20
113	  5	147.0	34.3	 25
114	  5	46.0	7.5	 25
115	  5	38.0	4.7	 20
116	  5	1609.0	235.9	 25
117	  5	54.0	9.2	 25
118	  5	49.3	8.4	 20
119	  5	49.0	7.1	 25
120	  5	1793.0	165.6	 25
121	  5	44.0	9.3	 16
122	  5	1596.5	195.5	 20
123	  5	51.8	9.1	 20
124	  5	45.5	8.4	 16
125	  5	51.3	9.4	 20
126	  5	1740.0	165.0	 25
127	  5	38.3	6.1	 20
128	  5	40.0	8.9	 25
129	  5	48.0	8.5	 25
130	  5	44.5	8.0	 20
131	  5	186.0	22.9	 25
132	  5	259.0	34.3	 25
133	  5	37.0	7.0	 20
134	  5	1494.0	147.0	 25
135	  5	45.0	5.9	 20
136	  5	47.0	8.1	 25
137	  5	54.3	7.6	 20
138	  5	1581.8	93.7	 16
139	  5	41.5	7.5	 20
140	  5	51.5	9.0	 20
141	  5	47.5	7.0	 16
142	  5	50.3	8.1	 20
143	  5	1386.0	162.1	 25
144	  5	47.8	8.2	 20
145	  5	42.0	6.3	 25
146	  5	46.0	7.2	 25
147	  5	49.3	7.6	 20
148	  5	58.0	8.9	 25
149	  5	52.0	8.0	 25
150	  5	1611.3	365.4	 20
151	  5	42.0	7.4	 25
152	  5	1538.0	396.3	 25
153	  5	54.0	7.8	 20
154	  5	51.0	6.7	 20
155	  5	51.3	7.3	 20
156	  5	1697.5	113.1	 16
157	  5	37.0	6.7	 20
158	  5	37.8	6.1	 20
159	  5	44.3	8.4	 16
160	  5	108.0	12.3	 25
161	  5	67.5	10.6	 20
162	  5	796.0	96.8	 25
163	  5	144.0	25.1	 25
164	  5	143.8	18.4	 20
165	  5	293.0	37.3	 25
166	  5	263.0	32.5	 25
167	  5	150.3	24.4	 20
168	  5	154.0	23.2	 25
169	  5	131.0	21.1	 25
170	  5	130.0	21.4	 20
171	  5	92.3	12.6	 20
172	  5	69.3	11.6	 20
173	  5	52.0	7.6	 16
174	  5	122.8	19.5	 20
175	  5	62.5	12.9	 20
176	  5	89.3	13.5	 16
177	  5	137.0	19.6	 25
178	  5	159.0	16.1	 25
179	  5	72.5	12.3	 20
180	  5	61.0	9.6	 25
181	  5	55.0	9.9	 25
182	  5	40.3	6.1	 20
183	  5	41.0	5.9	 25
184	  5	47.0	6.0	 25
185	  5	42.3	6.6	 20
186	  5	43.0	7.4	 25
187	  5	46.0	8.5	 20
188	  5	48.5	8.8	 20
189	  5	149.0	24.2	 20
190	  5	41.3	6.2	 16
191	  5	50.3	8.0	 20
192	  5	49.0	8.4	 20
193	  5	704.5	42.7	 16
194	  5	1274.0	52.8	 25
195	  5	240.0	77.2	 25
196	  5	201.0	19.3	 20
197	  5	124.0	48.9	 25
198	  5	225.0	39.5	 25
199	  5	731.3	148.4	 20
200	  5	75.0	17.5	 25
201	  5	51.0	8.5	 25
202	  5	231.5	24.7	 20
203	  5	144.0	21.0	 25
204	  5	143.0	27.8	 25
205	  5	52.0	9.7	 16
206	  5	64.5	18.6	 20
207	  5	96.3	12.4	 20
208	  5	50.3	7.3	 16
209	  5	43.0	7.9	 20
210	  5	39.3	6.2	 20
211	  5	50.0	8.5	 25
212	  5	39.0	8.1	 25
213	  5	47.3	10.4	 20
214	  5	61.0	7.3	 25
215	  5	61.0	12.7	 25
216	  5	65.3	10.9	 20
217	  5	948.0	247.5	 25
218	  5	88.0	12.0	 25
219	  5	67.5	10.2	 20
220	  5	1268.0	169.6	 25
221	  5	662.0	118.3	 25
222	  5	420.5	50.3	 16
223	  5	235.0	26.8	 20
224	  5	571.0	35.1	 20
225	  5	286.3	27.0	 16
226	  5	184.0	26.6	 20
227	  5	75.0	13.7	 25
228	  5	54.8	6.0	 20
229	  5	55.0	7.9	 25
230	  5	52.0	8.5	 25
231	  5	43.5	9.6	 20
232	  5	40.0	5.4	 25
233	  5	40.0	5.9	 25
234	  5	45.8	7.1	 20
235	  5	48.0	8.6	 25
236	  5	42.3	10.7	 20
237	  5	47.0	9.2	 25
238	  5	54.0	10.1	 25
239	  5	56.0	9.1	 16
240	  5	49.0	7.3	 20
241	  5	65.0	11.5	 20
242	  5	47.0	6.6	 16
243	  5	188.5	29.7	 20
244	  5	81.0	12.2	 25
245	  5	85.3	9.8	 20
246	  5	96.0	14.3	 25
247	  5	92.0	18.0	 25
248	  5	54.5	9.7	 20
249	  5	86.0	15.5	 25
250	  5	93.0	15.4	 25
251	  5	215.5	51.1	 20
252	  5	42.0	6.4	 25
253	  5	54.0	8.7	 25
254	  5	47.3	8.0	 20
255	  5	394.8	65.5	 20
256	  5	317.0	34.9	 20
257	  5	73.3	9.7	 16
258	  5	49.3	8.7	 20
259	  5	54.3	9.3	 16
260	  5	47.3	10.2	 20
261	  5	310.0	47.5	 25
262	  5	51.3	10.2	 20
263	  5	41.0	6.4	 25
264	  5	42.0	6.9	 25
265	  5	51.0	9.5	 20
266	  5	43.0	7.5	 25
267	  5	84.0	18.8	 25
268	  5	50.5	8.6	 20
269	  5	62.0	9.7	 25
270	  5	63.0	11.2	 25
271	  5	83.0	15.2	 20
272	  5	91.3	14.2	 20
273	  5	93.0	16.1	 20
274	  5	72.8	11.7	 16
275	  5	136.5	20.5	 20
276	  5	48.8	7.4	 20
277	  5	61.5	8.7	 16
278	  5	204.0	25.2	 25
279	  5	47.0	6.6	 25
280	  5	40.3	6.8	 20
281	  5	38.0	8.4	 25
282	  5	43.0	8.2	 25
283	  5	42.8	6.5	 20
284	  5	54.0	9.8	 25
285	  5	895.5	196.8	 20
286	  5	339.0	68.5	 25
287	  5	267.0	129.9	 25
288	  5	132.8	21.3	 20
289	  5	59.8	14.7	 20
290	  5	61.3	8.7	 20
291	  5	48.3	7.6	 16
292	  5	84.0	16.3	 20
293	  5	74.3	9.6	 20
294	  5	70.3	12.8	 16
295	  5	53.0	9.2	 25
296	  5	41.0	6.4	 25
297	  5	37.5	8.6	 20
298	  5	41.0	6.6	 25
299	  5	41.0	9.1	 25
300	  5	204.0	40.6	 20
301	  5	53.0	8.4	 25
302	  5	42.0	7.9	 25
303	  5	338.3	72.3	 20
304	  5	43.0	5.4	 25
305	  5	57.0	6.9	 25
306	  5	45.3	8.5	 16
307	  5	64.0	9.3	 20
308	  5	100.5	15.9	 16
309	  5	40.8	5.0	 20
310	  5	39.3	6.6	 20
311	  5	40.8	7.2	 16
312	  5	54.0	7.1	 25
313	  5	110.0	15.6	 25
314	  5	122.5	28.4	 20
315	  5	92.0	13.6	 25
316	  5	43.0	6.1	 25
317	  5	46.5	8.8	 20
318	  5	43.0	9.9	 25
319	  5	63.0	10.9	 25
320	  5	47.3	7.0	 20
321	  5	270.0	60.8	 25
322	  5	102.0	15.6	 25
323	  5	317.0	40.5	 16
324	  5	91.0	15.1	 20
325	  5	1085.8	178.2	 20
326	  5	66.3	10.7	 16
327	  5	49.5	6.7	 20
328	  5	42.0	6.7	 25
329	  5	50.0	9.3	 20
330	  5	42.0	5.9	 25
331	  5	41.0	6.6	 25
332	  5	44.5	10.1	 20
333	  5	47.0	10.5	 25
334	  5	39.3	9.4	 20
335	  5	40.0	7.5	 25
336	  5	47.0	9.3	 25
337	  5	42.0	6.6	 20
338	  5	41.0	7.7	 25
339	  5	45.0	7.1	 25
340	  5	54.0	8.7	 16
341	  5	40.3	5.3	 20
342	  5	45.3	7.5	 20
343	  5	45.3	7.0	 16
344	  5	38.0	8.0	 20
345	  5	39.0	6.7	 25
346	  5	48.3	7.6	 20
347	  5	47.0	7.3	 25
348	  5	38.0	7.3	 25
349	  5	38.8	6.5	 20
350	  5	269.0	53.9	 25
351	  5	42.0	7.6	 25
352	  5	44.0	7.2	 20
353	  5	40.0	7.1	 25
354	  5	46.0	7.5	 25
355	  5	49.3	8.6	 20
356	  5	46.5	7.4	 20
357	  5	44.5	6.8	 16
358	  5	46.3	6.5	 20
359	  5	40.3	7.5	 20
360	  5	43.3	7.1	 16
361	  5	79.8	18.0	 20
362	  5	102.0	17.9	 25
363	  5	43.0	7.0	 20
364	  5	41.0	7.7	 25
365	  5	50.0	8.3	 25
366	  5	44.8	8.4	 20
367	  5	62.0	10.3	 25
368	  5	388.0	87.1	 25
369	  5	63.8	12.5	 20
370	  5	80.0	14.9	 25
371	  5	123.0	22.1	 25
372	  5	205.5	48.2	 20
373	  5	90.3	13.8	 20
374	  5	97.5	12.6	 20
375	  5	66.0	12.3	 16
376	  5	64.5	8.7	 20
377	  5	47.3	7.2	 20
378	  5	52.3	6.9	 16
379	  5	52.0	7.9	 25
380	  5	59.0	10.7	 25
381	  5	60.8	9.4	 20
382	  5	63.0	10.7	 25
383	  5	66.3	8.8	 20
384	  5	47.0	8.5	 25
385	  5	42.0	8.4	 25
386	  5	47.3	8.2	 20
387	  5	38.0	6.9	 25
388	  5	44.0	7.8	 25
389	  5	55.0	9.5	 20
390	  5	53.3	8.5	 20
391	  5	64.0	10.5	 20
392	  5	62.5	9.7	 16
393	  5	542.0	126.4	 20
394	  5	54.3	9.5	 20
395	  5	242.8	23.7	 16
396	  5	53.0	8.4	 25
397	  5	54.0	10.3	 25
398	  5	43.5	7.0	 20
399	  5	42.0	7.3	 25
400	  5	46.0	7.4	 25
401	  5	56.0	9.4	 20
402	  5	81.0	15.2	 25
403	  5	330.0	64.1	 25
404	  5	71.5	10.4	 20
405	  5	78.0	22.8	 25
406	  5	39.0	6.7	 20
407	  5	38.5	7.3	 20
408	  5	52.0	7.4	 20
409	  5	42.3	7.3	 16
410	  5	56.0	12.2	 20
411	  5	88.0	13.9	 20
412	  5	82.8	12.1	 16
413	  5	43.0	6.4	 25
414	  5	47.0	7.7	 25
415	  5	121.3	16.4	 20
416	  5	262.0	40.0	 25
417	  5	297.0	38.3	 25
418	  5	1606.8	280.8	 20
419	  5	824.0	78.3	 25
420	  5	125.0	15.8	 25
421	  5	170.0	37.8	 20
422	  5	50.0	7.3	 25
423	  5	98.0	18.4	 25
424	  5	67.8	10.6	 16
425	  5	50.0	6.7	 20
426	  5	42.5	8.9	 20
427	  5	44.3	7.3	 16
428	  5	1065.8	172.2	 20
429	  5	112.0	40.2	 25
430	  5	67.5	11.2	 20
431	  5	61.0	81.0	 25
432	  5	42.3	7.4	 20
433	  5	38.0	5.9	 25
434	  5	41.0	6.9	 25
435	  5	46.5	9.2	 20
436	  5	42.0	6.7	 25
437	  5	39.0	8.8	 25
438	  5	39.3	7.3	 20
439	  5	40.0	4.6	 25
440	  5	39.0	5.9	 25
441	  5	44.0	7.0	 16
442	  5	143.8	17.7	 20
443	  5	68.5	10.2	 20
444	  5	99.8	20.1	 16
445	  5	72.5	12.4	 20
446	  5	62.0	10.5	 25
447	  5	165.3	14.9	 20
448	  5	316.0	57.6	 25
449	  5	1737.0	412.1	 25
450	  5	244.3	20.4	 20
451	  5	76.0	18.1	 25
452	  5	171.0	31.1	 25
453	  5	58.5	9.7	 20
454	  5	66.0	12.5	 25
455	  5	42.8	7.5	 20
456	  5	43.0	7.5	 25
457	  5	85.0	14.2	 20
458	  5	56.0	8.6	 16
459	  5	41.3	7.7	 20
460	  5	44.8	7.7	 20
461	  5	40.8	8.2	 16
462	  5	37.3	4.7	 20
463	  5	52.0	6.7	 25
464	  5	62.0	9.7	 20
465	  5	138.0	23.5	 25
466	  5	110.0	17.8	 25
467	  5	89.0	13.3	 20
468	  5	62.0	10.4	 25
469	  5	47.0	9.0	 25
470	  5	41.5	5.7	 20
471	  5	42.0	7.6	 25
472	  5	43.0	7.0	 25
473	  5	42.8	8.5	 20
474	  5	36.3	6.4	 20
475	  5	43.0	7.9	 20
476	  5	327.3	54.5	 16
477	  5	45.3	6.5	 20
478	  5	46.3	8.7	 20
479	  5	64.3	10.7	 16
480	  5	59.0	11.1	 25
481	  5	47.0	5.3	 20
482	  5	127.0	22.2	 25
483	  5	77.0	13.5	 25
484	  5	74.5	9.1	 20
485	  5	49.0	9.8	 25
486	  5	40.0	7.4	 25
487	  5	269.3	73.0	 20
488	  5	70.0	16.5	 25
489	  5	149.0	30.4	 25
490	  5	57.3	9.5	 20
491	  5	278.0	30.1	 20
492	  5	45.3	5.7	 20
493	  5	106.3	15.3	 16
494	  5	147.8	21.8	 20
495	  5	39.3	9.0	 20
496	  5	43.3	7.7	 16
497	  5	47.0	8.5	 25
498	  5	51.0	8.3	 25
499	  5	122.5	14.5	 20
500	  5	134.0	25.3	 25
501	  5	59.0	10.3	 25
502	  5	222.5	39.3	 20
503	  5	103.0	20.2	 25
504	  5	125.0	16.8	 25
505	  5	578.0	122.5	 20
506	  5	454.0	56.5	 25
507	  5	155.5	29.6	 20
508	  5	199.5	19.3	 20
509	  5	54.3	9.7	 20
510	  5	92.0	15.1	 16
511	  5	44.3	8.6	 20
512	  5	52.3	7.3	 20
513	  5	35.8	5.5	 16
514	  5	37.0	7.4	 25
515	  5	41.0	6.8	 25
516	  5	62.0	12.5	 20
517	  5	47.0	7.5	 25
518	  5	69.0	10.2	 25
519	  5	78.5	11.2	 20
520	  5	138.0	26.5	 25
521	  5	58.0	8.8	 25
522	  5	55.3	10.1	 20
523	  5	184.0	49.5	 25
524	  5	74.0	11.8	 25
525	  5	46.3	7.4	 16
526	  5	96.5	16.8	 20
527	  5	46.3	7.0	 20
528	  5	42.0	7.2	 16
529	  5	121.3	25.8	 20
530	  5	60.0	12.7	 20
531	  5	46.0	7.1	 25
532	  5	41.0	6.3	 25
533	  5	42.3	7.5	 20
534	  5	209.0	56.1	 25
535	  5	158.0	30.6	 25
536	  5	49.0	7.3	 20
537	  5	45.0	5.5	 25
538	  5	38.0	5.4	 25
539	  5	45.3	6.6	 20
540	  5	44.0	6.7	 25
541	  5	80.0	20.3	 25
542	  5	64.3	11.3	 16
543	  5	103.0	24.4	 20
544	  5	49.0	7.9	 20
545	  5	42.3	8.3	 16
546	  5	44.0	8.6	 20
547	  5	39.0	4.8	 25
548	  5	145.0	17.9	 20
549	  5	716.0	154.6	 25
550	  5	160.0	22.2	 25
551	  5	301.5	39.6	 20
552	  5	79.0	12.4	 25
553	  5	70.0	10.8	 25
554	  5	64.3	11.1	 20
555	  5	65.0	10.5	 25
556	  5	1136.5	243.6	 20
557	  5	108.0	35.3	 25
558	  5	431.0	122.6	 25
559	  5	549.5	75.4	 16
560	  5	104.0	46.7	 20
561	  5	105.5	14.0	 20
562	  5	52.0	10.5	 16
563	  5	38.0	6.4	 20
564	  5	42.0	6.8	 25
565	  5	55.5	18.5	 20
566	  5	145.0	21.6	 25
567	  5	63.0	10.6	 25
568	  5	78.8	35.1	 20
569	  5	155.0	46.1	 25
570	  5	163.0	19.6	 25
571	  5	153.8	37.1	 20
572	  5	356.0	54.0	 25
573	  5	153.0	33.7	 25
574	  5	51.5	8.6	 20
575	  5	45.8	10.2	 20
576	  5	43.0	7.6	 20
577	  5	45.0	7.4	 16
578	  5	42.0	7.7	 20
579	  5	37.5	6.0	 16
580	  5	47.3	7.0	 20
581	  5	61.0	9.1	 25
582	  5	92.5	13.1	 20
583	  5	61.0	11.7	 25
584	  5	173.0	22.0	 25
585	  5	72.3	11.1	 20
586	  5	63.0	8.0	 25
587	  5	58.0	8.4	 25
588	  5	61.8	14.0	 20
589	  5	41.0	7.2	 25
590	  5	47.0	7.9	 25
591	  5	136.3	37.6	 20
592	  5	54.5	12.2	 20
593	  5	60.3	8.8	 20
594	  5	50.5	10.3	 16
595	  5	58.3	7.7	 20
596	  5	56.5	9.8	 20
597	  5	79.0	11.1	 16
598	  5	47.0	7.7	 25
599	  5	49.0	7.2	 25
600	  5	103.0	11.0	 20
601	  5	64.0	9.4	 25
602	  5	46.0	6.4	 25
603	  5	40.0	4.8	 20
604	  5	51.0	7.9	 25
605	  5	48.3	6.4	 20
606	  5	63.0	10.8	 25
607	  5	771.0	409.9	 25
608	  5	132.8	27.3	 20
609	  5	55.3	10.3	 20
610	  5	85.3	11.5	 20
611	  5	597.8	58.1	 16
612	  5	95.3	12.4	 20
613	  5	202.3	31.8	 20
614	  5	51.5	10.7	 16
615	  5	87.0	15.7	 25
616	  5	55.0	8.7	 25
617	  5	167.3	32.7	 20
618	  5	42.0	7.9	 25
619	  5	46.0	6.5	 25
620	  5	44.0	7.5	 20
621	  5	98.0	15.6	 25
622	  5	64.0	20.9	 25
623	  5	42.0	6.7	 20
624	  5	46.0	8.1	 25
625	  5	158.0	48.2	 25
626	  5	133.5	18.2	 16
627	  5	46.8	6.5	 20
628	  5	226.0	23.3	 16
629	  5	51.0	13.1	 20
630	  5	82.3	11.9	 20
631	  5	52.3	7.7	 16
632	  5	39.0	7.3	 25
633	  5	53.0	9.9	 25
634	  5	63.0	12.1	 20
635	  5	200.0	32.5	 25
636	  5	735.0	152.4	 25
637	  5	63.5	9.4	 20
638	  5	193.0	38.8	 25
639	  5	47.0	7.7	 25
  0	  6	1550.3	206.4	 20
  1	  6	52.0	9.7	 25
  2	  6	51.0	8.0	 25
  3	  6	90.5	13.1	 20
  4	  6	271.0	46.4	 25
  5	  6	39.0	6.7	 25
  6	  6	47.0	4.7	 20
  7	  6	47.0	9.6	 25
  8	  6	42.8	7.2	 16
  9	  6	36.3	5.1	 20
 10	  6	41.0	5.9	 20
 11	  6	49.0	7.4	 16
 12	  6	40.3	8.0	 20
 13	  6	44.0	7.7	 20
 14	  6	70.5	10.2	 20
 15	  6	49.0	9.4	 25
 16	  6	38.0	7.9	 25
 17	  6	37.5	7.7	 20
 18	  6	44.0	8.8	 25
 19	  6	45.0	6.4	 25
 20	  6	51.5	6.3	 20
 21	  6	48.0	7.7	 25
 22	  6	66.0	12.4	 25
 23	  6	94.0	17.3	 20
 24	  6	70.0	9.9	 25
 25	  6	242.5	24.3	 20
 26	  6	86.0	11.4	 16
 27	  6	64.5	9.9	 20
 28	  6	597.3	52.2	 20
 29	  6	68.0	9.5	 16
 30	  6	47.3	9.4	 20
 31	  6	130.0	16.5	 25
 32	  6	307.3	27.2	 20
 33	  6	256.0	27.7	 25
 34	  6	57.8	9.4	 20
 35	  6	121.0	14.4	 25
 36	  6	62.0	10.0	 25
 37	  6	73.0	13.4	 20
 38	  6	158.0	31.4	 25
 39	  6	49.0	10.0	 25
 40	  6	47.0	7.2	 20
 41	  6	47.0	6.0	 25
 42	  6	129.0	15.5	 20
 43	  6	98.3	11.4	 16
 44	  6	40.3	8.5	 20
 45	  6	54.3	7.1	 20
 46	  6	41.5	6.6	 16
 47	  6	43.5	8.7	 20
 48	  6	37.0	6.8	 25
 49	  6	39.3	5.9	 20
 50	  6	42.0	6.3	 25
 51	  6	44.0	4.7	 25
 52	  6	56.0	9.3	 20
 53	  6	65.0	9.6	 25
 54	  6	75.0	10.4	 25
 55	  6	42.3	8.2	 20
 56	  6	56.0	9.1	 25
 57	  6	42.5	8.0	 20
 58	  6	91.0	12.3	 25
 59	  6	48.3	9.7	 20
 60	  6	48.0	5.5	 16
 61	  6	33.0	5.9	 20
 62	  6	1536.3	192.7	 20
 63	  6	50.3	7.6	 16
 64	  6	51.5	8.0	 20
 65	  6	51.0	7.8	 25
 66	  6	1605.0	161.5	 20
 67	  6	45.0	8.3	 25
 68	  6	1595.0	181.2	 25
 69	  6	51.3	8.0	 20
 70	  6	53.0	7.1	 25
 71	  6	50.0	7.3	 25
 72	  6	48.3	6.1	 20
 73	  6	41.0	7.3	 25
 74	  6	1552.0	145.2	 25
 75	  6	49.3	8.6	 20
 76	  6	46.0	5.7	 20
 77	  6	61.0	28.1	 20
 78	  6	1735.0	141.0	 16
 79	  6	40.5	5.6	 20
 80	  6	1611.0	153.5	 20
 81	  6	54.0	8.3	 20
 82	  6	49.0	6.3	 25
 83	  6	50.8	7.6	 20
 84	  6	48.0	8.8	 25
 85	  6	39.0	7.2	 25
 86	  6	1555.8	130.1	 20
 87	  6	49.0	7.7	 25
 88	  6	46.0	6.6	 25
 89	  6	51.3	8.5	 20
 90	  6	1516.0	368.4	 25
 91	  6	38.0	5.5	 25
 92	  6	1555.3	93.6	 20
 93	  6	52.0	11.6	 20
 94	  6	47.0	8.3	 20
 95	  6	51.0	6.6	 16
 96	  6	1610.0	293.6	 20
 97	  6	37.0	4.4	 20
 98	  6	40.5	8.3	 20
 99	  6	41.0	4.9	 25
100	  6	1360.0	121.7	 25
101	  6	44.3	6.3	 20
102	  6	49.0	8.4	 25
103	  6	38.0	5.3	 25
104	  6	1630.8	69.1	 20
105	  6	53.0	9.0	 25
106	  6	46.0	7.4	 20
107	  6	43.0	8.0	 25
108	  6	43.0	6.9	 25
109	  6	35.5	6.8	 16
110	  6	31.5	7.2	 20
111	  6	113.5	17.8	 20
112	  6	280.5	24.7	 16
113	  6	77.5	17.3	 20
114	  6	48.8	9.4	 20
115	  6	38.5	6.2	 20
116	  6	1538.0	187.0	 25
117	  6	47.0	7.9	 25
118	  6	52.0	9.7	 20
119	  6	51.0	7.6	 25
120	  6	1719.0	156.8	 25
121	  6	40.8	7.8	 20
122	  6	1565.0	201.1	 25
123	  6	49.0	9.2	 25
124	  6	54.0	9.0	 20
125	  6	47.0	7.7	 25
126	  6	1702.5	162.8	 20
127	  6	42.0	8.4	 16
128	  6	37.3	9.0	 20
129	  6	45.8	8.9	 20
130	  6	48.3	8.4	 16
131	  6	311.3	36.3	 20
132	  6	494.3	37.4	 20
133	  6	42.0	9.3	 25
134	  6	1517.0	226.1	 25
135	  6	53.3	8.5	 20
136	  6	48.0	7.7	 25
137	  6	53.0	8.8	 25
138	  6	1611.3	85.5	 20
139	  6	38.0	6.0	 25
140	  6	49.0	8.2	 25
141	  6	50.3	11.0	 20
142	  6	1292.0	369.3	 25
143	  6	47.3	5.7	 20
144	  6	49.5	10.0	 16
145	  6	37.5	7.0	 20
146	  6	1481.3	188.4	 20
147	  6	46.3	9.7	 16
148	  6	50.0	6.7	 20
149	  6	47.0	7.0	 25
150	  6	1720.5	113.1	 20
151	  6	43.0	9.3	 25
152	  6	1561.0	181.2	 25
153	  6	48.3	6.7	 20
154	  6	45.0	8.2	 25
155	  6	49.0	7.3	 25
156	  6	1756.5	86.1	 20
157	  6	41.0	7.8	 25
158	  6	36.5	4.6	 20
159	  6	45.0	8.3	 25
160	  6	64.0	7.7	 20
161	  6	51.5	6.9	 16
162	  6	266.8	24.8	 20
163	  6	56.3	9.5	 20
164	  6	92.3	9.5	 16
165	  6	586.5	65.1	 20
166	  6	110.0	22.9	 25
167	  6	80.5	11.0	 20
168	  6	76.0	11.9	 25
169	  6	79.0	17.3	 25
170	  6	157.0	25.7	 20
171	  6	144.0	23.2	 25
172	  6	72.0	7.2	 25
173	  6	47.5	6.4	 20
174	  6	107.0	19.2	 25
175	  6	48.0	9.4	 25
176	  6	186.5	26.7	 20
177	  6	177.3	20.7	 20
178	  6	215.0	18.0	 20
179	  6	68.3	10.3	 16
180	  6	70.0	11.8	 20
181	  6	72.3	10.9	 16
182	  6	48.0	8.4	 25
183	  6	44.0	8.2	 25
184	  6	93.3	16.6	 20
185	  6	43.0	7.1	 25
186	  6	38.0	6.2	 25
187	  6	51.3	9.3	 20
188	  6	43.0	7.0	 25
189	  6	90.0	12.3	 25
190	  6	42.3	8.4	 20
191	  6	44.0	8.0	 25
192	  6	46.0	8.8	 25
193	  6	398.3	72.9	 20
194	  6	572.5	30.9	 20
195	  6	348.0	39.5	 20
196	  6	397.0	33.7	 16
197	  6	326.0	34.1	 20
198	  6	303.3	59.8	 20
199	  6	494.8	38.5	 20
200	  6	85.0	39.2	 25
201	  6	58.0	8.2	 25
202	  6	306.3	19.0	 20
203	  6	594.0	56.0	 25
204	  6	249.0	31.9	 25
205	  6	46.3	7.1	 20
206	  6	50.0	6.9	 25
207	  6	87.8	26.6	 20
208	  6	51.0	13.0	 25
209	  6	41.0	7.1	 25
210	  6	47.0	7.4	 16
211	  6	50.0	6.4	 20
212	  6	43.8	7.2	 20
213	  6	50.0	8.7	 16
214	  6	57.0	5.8	 20
215	  6	53.3	7.7	 20
216	  6	69.0	8.7	 20
217	  6	396.0	55.7	 25
218	  6	137.0	11.9	 25
219	  6	55.5	8.7	 20
220	  6	1017.0	145.9	 25
221	  6	856.0	82.3	 25
222	  6	511.5	35.8	 20
223	  6	251.0	24.8	 25
224	  6	438.0	24.2	 25
225	  6	492.3	47.0	 20
226	  6	312.0	39.2	 25
227	  6	123.3	26.2	 20
228	  6	100.3	15.8	 16
229	  6	44.8	10.7	 20
230	  6	42.0	4.6	 16
231	  6	40.8	9.7	 20
232	  6	39.3	7.5	 20
233	  6	41.5	7.1	 20
234	  6	42.0	7.3	 25
235	  6	46.0	6.8	 25
236	  6	42.3	6.2	 20
237	  6	42.0	6.4	 25
238	  6	52.0	5.9	 25
239	  6	71.5	7.0	 20
240	  6	48.0	7.1	 25
241	  6	59.0	9.7	 25
242	  6	55.0	10.8	 20
243	  6	202.0	27.6	 25
244	  6	63.3	8.9	 20
245	  6	119.5	16.1	 16
246	  6	53.8	10.1	 20
247	  6	62.3	10.9	 20
248	  6	64.0	9.7	 16
249	  6	193.0	29.4	 20
250	  6	72.0	9.1	 25
251	  6	66.3	10.9	 20
252	  6	44.0	8.4	 25
253	  6	61.0	13.4	 25
254	  6	50.3	10.0	 20
255	  6	100.0	18.2	 25
256	  6	75.8	24.4	 20
257	  6	62.0	10.0	 25
258	  6	44.0	8.2	 25
259	  6	49.0	8.4	 20
260	  6	54.0	8.9	 25
261	  6	87.5	14.0	 20
262	  6	57.5	8.0	 16
263	  6	37.3	6.0	 20
264	  6	45.5	9.1	 20
265	  6	43.8	8.9	 16
266	  6	42.3	6.6	 20
267	  6	46.0	6.6	 25
268	  6	51.3	6.5	 20
269	  6	51.0	10.1	 25
270	  6	59.0	8.0	 25
271	  6	102.8	11.9	 20
272	  6	106.0	11.2	 25
273	  6	107.0	15.7	 25
274	  6	48.0	7.6	 20
275	  6	497.0	72.1	 25
276	  6	50.0	7.5	 25
277	  6	64.3	9.0	 20
278	  6	143.5	17.4	 20
279	  6	47.5	8.4	 16
280	  6	41.8	8.5	 20
281	  6	37.5	7.2	 20
282	  6	40.0	6.6	 16
283	  6	47.0	8.4	 25
284	  6	39.0	7.6	 25
285	  6	113.3	23.5	 20
286	  6	133.0	14.6	 25
287	  6	131.0	20.3	 25
288	  6	75.0	11.8	 20
289	  6	56.0	9.7	 25
290	  6	55.0	8.4	 25
291	  6	60.3	8.0	 20
292	  6	106.0	16.9	 25
293	  6	98.0	14.5	 25
294	  6	51.3	9.9	 20
295	  6	41.3	7.6	 20
296	  6	43.3	5.6	 20
297	  6	37.3	3.6	 16
298	  6	40.3	7.0	 20
299	  6	40.0	6.4	 20
300	  6	46.8	6.8	 20
301	  6	52.0	9.1	 25
302	  6	40.0	8.6	 25
303	  6	101.5	17.1	 20
304	  6	46.0	8.6	 25
305	  6	41.3	5.6	 20
306	  6	51.0	9.9	 25
307	  6	68.0	10.7	 25
308	  6	55.3	9.4	 20
309	  6	40.0	4.9	 25
310	  6	43.0	6.5	 25
311	  6	43.0	8.1	 20
312	  6	71.5	8.4	 20
313	  6	234.5	31.3	 20
314	  6	149.3	10.2	 16
315	  6	68.8	15.4	 20
316	  6	50.3	7.3	 20
317	  6	66.0	12.1	 20
318	  6	46.0	6.3	 25
319	  6	59.0	7.5	 25
320	  6	51.3	7.7	 20
321	  6	543.0	95.2	 25
322	  6	143.0	35.5	 25
323	  6	175.3	35.6	 20
324	  6	76.0	13.3	 25
325	  6	178.0	44.5	 25
326	  6	49.5	9.3	 20
327	  6	42.0	6.0	 25
328	  6	37.0	6.9	 16
329	  6	41.5	7.4	 20
330	  6	41.3	6.4	 20
331	  6	39.8	8.9	 16
332	  6	40.3	7.0	 20
333	  6	40.8	6.2	 20
334	  6	39.3	7.4	 20
335	  6	40.0	6.2	 25
336	  6	50.0	16.4	 25
337	  6	43.0	8.3	 20
338	  6	42.0	6.7	 25
339	  6	45.0	8.1	 25
340	  6	51.3	6.9	 20
341	  6	65.0	10.8	 25
342	  6	49.0	6.8	 25
343	  6	44.0	7.4	 20
344	  6	48.0	7.0	 25
345	  6	41.3	6.9	 20
346	  6	40.3	5.7	 16
347	  6	43.0	6.1	 20
348	  6	41.0	4.7	 20
349	  6	44.3	9.5	 16
350	  6	43.8	8.4	 20
351	  6	44.0	9.5	 25
352	  6	40.8	5.4	 20
353	  6	42.0	6.4	 25
354	  6	49.3	7.0	 20
355	  6	50.0	6.8	 25
356	  6	42.0	7.5	 25
357	  6	47.0	7.0	 20
358	  6	48.0	8.9	 25
359	  6	45.0	7.8	 25
360	  6	41.0	5.4	 20
361	  6	42.0	8.2	 25
362	  6	45.3	6.8	 20
363	  6	39.0	8.6	 16
364	  6	38.3	7.5	 20
365	  6	44.3	8.0	 20
366	  6	41.5	5.8	 16
367	  6	53.5	9.8	 20
368	  6	198.0	16.1	 25
369	  6	46.3	7.2	 20
370	  6	62.0	10.1	 25
371	  6	70.0	13.8	 25
372	  6	138.0	18.8	 20
373	  6	63.0	12.6	 25
374	  6	56.0	9.2	 25
375	  6	57.0	9.7	 20
376	  6	45.0	7.1	 25
377	  6	44.3	7.6	 20
378	  6	46.0	7.4	 25
379	  6	54.5	10.1	 20
380	  6	57.3	30.3	 16
381	  6	63.0	8.1	 20
382	  6	56.0	10.9	 20
383	  6	62.8	7.7	 16
384	  6	56.0	14.9	 25
385	  6	37.0	5.8	 25
386	  6	51.3	7.8	 20
387	  6	50.0	8.0	 25
388	  6	47.0	8.4	 25
389	  6	50.5	8.4	 20
390	  6	52.0	9.9	 25
391	  6	88.0	13.9	 25
392	  6	60.8	10.1	 20
393	  6	187.0	39.1	 25
394	  6	78.0	9.8	 25
395	  6	118.5	27.3	 20
396	  6	48.0	8.7	 20
397	  6	46.0	7.4	 20
398	  6	42.3	6.8	 16
399	  6	39.0	6.2	 20
400	  6	43.5	7.0	 20
401	  6	43.0	8.2	 20
402	  6	74.0	12.4	 25
403	  6	714.0	73.7	 20
404	  6	131.0	80.3	 25
405	  6	50.0	8.9	 25
406	  6	40.0	6.5	 20
407	  6	40.0	5.3	 25
408	  6	46.0	10.4	 25
409	  6	39.3	6.0	 20
410	  6	48.0	8.6	 25
411	  6	99.0	13.4	 25
412	  6	48.3	7.2	 20
413	  6	46.3	7.6	 20
414	  6	47.8	8.1	 20
415	  6	61.5	11.1	 16
416	  6	103.5	14.0	 20
417	  6	81.3	13.7	 20
418	  6	312.5	62.7	 20
419	  6	1741.0	125.2	 25
420	  6	152.0	28.9	 25
421	  6	100.0	15.3	 20
422	  6	55.0	9.5	 25
423	  6	139.0	17.0	 25
424	  6	109.5	13.1	 20
425	  6	74.0	12.7	 25
426	  6	45.3	6.8	 20
427	  6	43.0	6.3	 25
428	  6	781.0	125.8	 25
429	  6	79.3	15.3	 16
430	  6	53.3	9.7	 20
431	  6	42.3	7.3	 20
432	  6	42.3	7.6	 16
433	  6	37.0	6.0	 20
434	  6	41.3	8.0	 20
435	  6	40.3	6.6	 20
436	  6	46.0	9.1	 25
437	  6	40.0	6.1	 25
438	  6	41.3	8.0	 20
439	  6	37.0	7.1	 25
440	  6	42.0	7.0	 25
441	  6	42.3	7.2	 20
442	  6	129.0	13.6	 25
443	  6	82.0	23.1	 25
444	  6	79.3	11.0	 20
445	  6	51.0	9.4	 25
446	  6	55.3	8.9	 20
447	  6	173.8	20.1	 16
448	  6	137.3	15.7	 20
449	  6	258.3	52.4	 20
450	  6	105.5	17.8	 16
451	  6	53.5	8.6	 20
452	  6	65.3	10.6	 20
453	  6	51.0	11.0	 25
454	  6	74.0	12.8	 25
455	  6	43.0	6.1	 20
456	  6	40.0	7.4	 25
457	  6	62.0	12.1	 25
458	  6	44.0	7.8	 20
459	  6	43.0	7.9	 25
460	  6	44.0	9.0	 25
461	  6	40.0	6.4	 20
462	  6	43.0	8.1	 25
463	  6	58.3	7.5	 20
464	  6	64.3	10.6	 16
465	  6	66.0	6.0	 20
466	  6	170.0	23.9	 20
467	  6	250.5	31.7	 16
468	  6	127.3	19.4	 20
469	  6	42.0	5.4	 25
470	  6	47.8	9.5	 20
471	  6	42.0	6.3	 25
472	  6	42.0	7.8	 25
473	  6	42.5	8.1	 20
474	  6	40.0	6.9	 25
475	  6	40.0	5.5	 25
476	  6	57.0	18.8	 20
477	  6	46.0	7.0	 25
478	  6	38.3	8.5	 20
479	  6	74.0	9.2	 25
480	  6	54.8	10.9	 20
481	  6	45.3	7.1	 16
482	  6	84.3	9.4	 20
483	  6	106.5	9.8	 20
484	  6	101.0	13.7	 16
485	  6	58.3	7.7	 20
486	  6	46.0	8.3	 25
487	  6	90.3	14.0	 20
488	  6	52.0	9.1	 25
489	  6	194.0	20.0	 25
490	  6	55.5	9.1	 20
491	  6	154.0	20.2	 25
492	  6	47.0	7.7	 25
493	  6	69.3	9.8	 20
494	  6	288.0	30.2	 25
495	  6	45.0	9.0	 25
496	  6	45.0	6.6	 20
497	  6	59.3	8.4	 20
498	  6	42.3	3.6	 20
499	  6	71.0	11.8	 16
500	  6	76.3	9.9	 20
501	  6	48.5	5.5	 16
502	  6	80.0	9.9	 25
503	  6	136.0	20.6	 25
504	  6	106.5	15.3	 20
505	  6	152.0	27.4	 25
506	  6	224.0	24.1	 25
507	  6	291.0	27.2	 20
508	  6	92.0	15.9	 25
509	  6	52.0	8.4	 25
510	  6	65.3	7.3	 20
511	  6	41.0	7.0	 25
512	  6	44.0	7.7	 25
513	  6	42.3	7.0	 20
514	  6	43.0	8.5	 20
515	  6	43.5	8.2	 20
516	  6	45.3	7.9	 16
517	  6	47.3	7.3	 20
518	  6	73.5	12.0	 20
519	  6	50.0	9.0	 20
520	  6	65.0	12.2	 25
521	  6	48.0	7.5	 25
522	  6	45.3	5.6	 20
523	  6	58.0	14.4	 25
524	  6	62.0	9.4	 25
525	  6	45.3	5.1	 20
526	  6	62.0	8.4	 25
527	  6	44.0	5.7	 20
528	  6	46.0	8.5	 25
529	  6	54.0	11.1	 25
530	  6	51.3	8.6	 16
531	  6	42.8	7.4	 20
532	  6	41.0	6.6	 20
533	  6	43.3	8.2	 16
534	  6	89.3	13.5	 20
535	  6	129.5	19.8	 20
536	  6	44.5	6.8	 20
537	  6	45.0	7.6	 25
538	  6	43.0	8.0	 25
539	  6	45.0	9.0	 20
540	  6	46.0	7.9	 25
541	  6	46.0	6.2	 25
542	  6	86.3	11.8	 20
543	  6	59.0	10.4	 25
544	  6	43.0	7.4	 25
545	  6	56.5	10.5	 20
546	  6	48.0	9.6	 25
547	  6	42.3	6.9	 20
548	  6	90.5	12.3	 16
549	  6	338.3	54.9	 20
550	  6	77.3	11.8	 16
551	  6	128.0	14.8	 20
552	  6	56.3	8.4	 20
553	  6	57.0	8.2	 20
554	  6	76.0	10.0	 25
555	  6	72.0	12.4	 25
556	  6	553.5	102.5	 20
557	  6	90.0	25.1	 25
558	  6	252.0	28.1	 25
559	  6	243.5	44.3	 20
560	  6	65.0	17.9	 25
561	  6	94.0	11.2	 25
562	  6	50.3	8.2	 20
563	  6	44.0	6.3	 25
564	  6	42.8	7.2	 20
565	  6	47.0	8.1	 16
566	  6	54.3	9.5	 20
567	  6	67.3	8.7	 20
568	  6	79.3	13.8	 16
569	  6	73.5	11.7	 20
570	  6	388.0	42.9	 25
571	  6	190.3	27.0	 20
572	  6	219.0	66.8	 25
573	  6	155.0	21.6	 25
574	  6	52.8	7.3	 20
575	  6	114.0	19.2	 25
576	  6	41.5	9.4	 20
577	  6	42.0	7.0	 25
578	  6	41.0	6.6	 25
579	  6	42.3	7.7	 20
580	  6	38.0	7.3	 25
581	  6	47.0	8.5	 20
582	  6	49.5	5.8	 16
583	  6	51.0	8.7	 20
584	  6	81.3	11.4	 20
585	  6	59.0	8.7	 16
586	  6	48.0	8.4	 20
587	  6	57.0	10.9	 25
588	  6	53.3	11.2	 20
589	  6	37.0	7.9	 25
590	  6	43.0	7.8	 25
591	  6	95.8	13.7	 20
592	  6	78.0	11.6	 25
593	  6	52.0	8.4	 25
594	  6	43.0	5.0	 20
595	  6	58.0	10.7	 25
596	  6	69.0	9.1	 25
597	  6	62.3	9.2	 20
598	  6	50.8	9.4	 20
599	  6	51.5	9.7	 16
600	  6	175.8	16.8	 20
601	  6	53.0	7.2	 20
602	  6	59.5	10.0	 16
603	  6	42.0	6.5	 25
604	  6	42.0	9.1	 25
605	  6	38.0	5.6	 20
606	  6	42.0	8.0	 25
607	  6	151.0	17.5	 25
608	  6	244.8	27.0	 20
609	  6	60.0	12.2	 25
610	  6	113.0	22.8	 25
611	  6	1257.0	79.8	 20
612	  6	191.0	21.2	 25
613	  6	216.0	19.2	 25
614	  6	61.0	11.0	 20
615	  6	71.0	13.0	 20
616	  6	43.0	6.0	 20
617	  6	86.3	13.8	 16
618	  6	40.3	6.6	 20
619	  6	43.3	7.6	 20
620	  6	45.5	6.2	 20
621	  6	66.0	9.5	 25
622	  6	57.0	10.3	 25
623	  6	44.0	8.1	 20
624	  6	41.0	7.0	 25
625	  6	78.0	11.1	 20
626	  6	114.0	13.8	 25
627	  6	60.0	12.0	 25
628	  6	1733.3	115.6	 20
629	  6	72.0	37.8	 25
630	  6	57.0	10.4	 25
631	  6	54.0	6.6	 20
632	  6	42.3	7.2	 20
633	  6	43.5	9.1	 20
634	  6	75.5	10.8	 16
635	  6	81.0	12.1	 20
636	  6	274.0	33.4	 20
637	  6	88.5	16.3	 20
638	  6	148.0	14.6	 25
639	  6	1530.0	234.2	 25
  0	  7	43.3	7.7	 16
  1	  7	46.0	5.8	 20
  2	  7	44.0	8.1	 20
  3	  7	39.0	6.7	 20
  4	  7	48.0	8.9	 25
  5	  7	40.3	5.4	 20
  6	  7	39.0	7.3	 25
  7	  7	41.0	6.7	 25
  8	  7	44.3	9.2	 20
  9	  7	36.0	7.0	 25
 10	  7	45.0	9.3	 25
 11	  7	44.3	6.4	 20
 12	  7	39.0	6.8	 25
 13	  7	44.0	11.4	 25
 14	  7	132.8	95.6	 16
 15	  7	43.5	9.7	 20
 16	  7	40.3	7.6	 20
 17	  7	30.3	6.0	 16
 18	  7	340.0	60.8	 20
 19	  7	42.3	5.8	 20
 20	  7	1344.0	145.5	 20
 21	  7	50.0	8.4	 25
 22	  7	38.0	5.8	 25
 23	  7	46.5	8.5	 20
 24	  7	81.0	12.9	 25
 25	  7	45.0	7.6	 25
 26	  7	50.3	7.5	 20
 27	  7	185.0	19.1	 25
 28	  7	50.0	8.1	 20
 29	  7	363.0	76.7	 25
 30	  7	559.0	108.6	 25
 31	  7	312.8	18.2	 16
 32	  7	72.3	17.8	 20
 33	  7	69.8	8.5	 20
 34	  7	71.5	8.1	 16
 35	  7	69.0	9.1	 20
 36	  7	41.0	7.7	 25
 37	  7	129.0	17.3	 20
 38	  7	79.0	11.8	 25
 39	  7	47.0	8.4	 25
 40	  7	107.0	13.8	 20
 41	  7	145.0	19.7	 25
 42	  7	102.0	16.1	 25
 43	  7	65.0	10.1	 20
 44	  7	46.0	8.1	 25
 45	  7	39.0	6.4	 25
 46	  7	42.8	8.3	 20
 47	  7	44.0	5.9	 25
 48	  7	42.3	7.8	 20
 49	  7	68.3	9.7	 16
 50	  7	47.3	9.4	 20
 51	  7	36.3	5.3	 20
 52	  7	37.0	4.1	 16
 53	  7	39.0	6.6	 25
 54	  7	40.5	5.0	 20
 55	  7	41.0	5.3	 25
 56	  7	46.0	8.5	 25
 57	  7	48.0	7.2	 20
 58	  7	49.0	6.5	 25
 59	  7	56.0	8.7	 25
 60	  7	51.3	7.4	 20
 61	  7	34.0	6.2	 25
 62	  7	46.0	7.4	 25
 63	  7	1523.8	329.4	 20
 64	  7	1596.0	366.9	 25
 65	  7	1646.3	113.9	 20
 66	  7	47.0	7.6	 16
 67	  7	33.3	4.9	 20
 68	  7	45.3	6.8	 20
 69	  7	1520.8	95.3	 16
 70	  7	1626.0	86.8	 25
 71	  7	1543.0	131.9	 25
 72	  7	43.0	7.5	 20
 73	  7	38.0	6.8	 25
 74	  7	1522.0	128.6	 25
 75	  7	49.5	7.5	 20
 76	  7	46.0	7.7	 25
 77	  7	46.0	6.6	 20
 78	  7	1642.0	381.3	 25
 79	  7	41.0	6.9	 25
 80	  7	55.3	11.1	 20
 81	  7	1536.3	337.4	 20
 82	  7	1583.5	84.6	 20
 83	  7	1532.5	91.8	 16
 84	  7	45.3	6.0	 20
 85	  7	37.0	6.2	 20
 86	  7	52.0	10.6	 16
 87	  7	1475.0	293.0	 25
 88	  7	1554.0	117.0	 25
 89	  7	1587.8	138.4	 20
 90	  7	44.0	10.5	 25
 91	  7	39.0	7.1	 25
 92	  7	1463.3	65.4	 20
 93	  7	47.0	9.2	 25
 94	  7	45.0	8.0	 25
 95	  7	44.5	8.4	 20
 96	  7	1595.0	281.3	 25
 97	  7	38.0	6.4	 25
 98	  7	44.5	9.5	 16
 99	  7	46.3	10.3	 20
100	  7	1454.5	157.6	 20
101	  7	45.5	6.0	 16
102	  7	44.3	8.4	 20
103	  7	38.3	6.1	 16
104	  7	1604.0	296.3	 25
105	  7	42.0	7.0	 25
106	  7	41.3	6.8	 20
107	  7	40.0	8.3	 25
108	  7	45.0	7.6	 25
109	  7	32.3	4.5	 20
110	  7	34.0	5.0	 25
111	  7	84.0	12.6	 25
112	  7	70.5	11.8	 20
113	  7	66.0	15.4	 25
114	  7	87.0	13.0	 25
115	  7	35.0	7.6	 16
116	  7	1546.0	189.1	 20
117	  7	46.0	6.2	 20
118	  7	45.5	8.6	 16
119	  7	49.3	7.4	 20
120	  7	1700.5	159.7	 20
121	  7	36.5	6.2	 20
122	  7	46.0	7.3	 25
123	  7	1528.0	152.4	 25
124	  7	1584.0	144.2	 20
125	  7	1581.0	161.4	 25
126	  7	49.0	6.8	 25
127	  7	32.0	4.6	 20
128	  7	34.0	6.2	 25
129	  7	41.0	7.8	 20
130	  7	55.0	8.8	 25
131	  7	50.0	8.5	 25
132	  7	49.3	7.9	 16
133	  7	35.3	5.5	 20
134	  7	51.3	9.2	 20
135	  7	1564.3	179.3	 16
136	  7	1580.5	190.7	 20
137	  7	1522.0	236.1	 25
138	  7	46.3	7.6	 20
139	  7	40.0	9.0	 25
140	  7	49.0	7.6	 25
141	  7	1376.5	236.9	 20
142	  7	45.0	6.5	 25
143	  7	44.0	7.8	 25
144	  7	45.0	6.1	 20
145	  7	38.0	6.3	 25
146	  7	49.0	7.7	 25
147	  7	1541.0	423.4	 20
148	  7	1629.0	473.2	 25
149	  7	1604.5	156.0	 20
150	  7	46.3	8.9	 16
151	  7	43.3	6.4	 20
152	  7	1643.0	94.0	 16
153	  7	52.8	10.8	 20
154	  7	47.0	9.0	 25
155	  7	47.5	8.2	 20
156	  7	1780.0	271.4	 25
157	  7	39.0	8.1	 25
158	  7	34.5	7.0	 20
159	  7	41.0	6.6	 25
160	  7	42.0	8.9	 25
161	  7	41.0	7.5	 20
162	  7	42.0	7.6	 25
163	  7	44.0	8.7	 25
164	  7	46.8	7.0	 20
165	  7	49.0	8.0	 25
166	  7	51.3	8.5	 20
167	  7	1244.5	117.9	 16
168	  7	1041.8	162.6	 20
169	  7	52.5	7.1	 20
170	  7	64.3	12.0	 16
171	  7	65.0	7.3	 25
172	  7	58.0	10.4	 25
173	  7	66.0	7.0	 20
174	  7	65.0	9.1	 25
175	  7	161.0	20.7	 25
176	  7	217.0	20.6	 20
177	  7	104.0	11.5	 25
178	  7	121.0	13.0	 20
179	  7	64.0	19.6	 25
180	  7	68.0	15.1	 25
181	  7	80.5	14.2	 20
182	  7	44.0	7.2	 20
183	  7	751.8	66.2	 20
184	  7	793.0	71.3	 16
185	  7	89.3	13.7	 20
186	  7	46.3	5.8	 20
187	  7	65.3	11.7	 16
188	  7	43.0	6.8	 25
189	  7	45.0	24.0	 25
190	  7	42.5	5.9	 20
191	  7	41.0	7.3	 25
192	  7	48.0	8.1	 25
193	  7	83.3	7.3	 20
194	  7	160.0	33.3	 25
195	  7	74.0	13.4	 25
196	  7	127.0	31.2	 20
197	  7	340.0	64.9	 25
198	  7	191.0	21.3	 25
199	  7	176.5	19.0	 16
200	  7	47.0	6.6	 20
201	  7	52.5	9.5	 16
202	  7	210.5	38.5	 20
203	  7	47.5	7.2	 20
204	  7	40.0	7.1	 16
205	  7	41.0	6.5	 25
206	  7	59.0	9.2	 25
207	  7	58.3	10.7	 20
208	  7	43.0	6.2	 25
209	  7	44.0	9.5	 25
210	  7	50.3	9.4	 20
211	  7	42.0	7.5	 25
212	  7	42.0	5.9	 25
213	  7	53.3	9.1	 20
214	  7	70.0	8.8	 25
215	  7	101.0	14.5	 25
216	  7	66.8	11.2	 16
217	  7	151.3	36.2	 20
218	  7	124.0	15.4	 20
219	  7	118.3	15.9	 16
220	  7	64.0	14.4	 20
221	  7	70.3	9.5	 20
222	  7	195.5	24.2	 20
223	  7	332.0	42.4	 25
224	  7	601.0	52.2	 25
225	  7	105.0	28.2	 20
226	  7	91.0	13.1	 25
227	  7	108.0	13.8	 20
228	  7	165.0	22.0	 25
229	  7	59.0	8.1	 25
230	  7	47.8	7.6	 20
231	  7	69.0	14.7	 25
232	  7	75.0	14.8	 25
233	  7	92.8	14.0	 16
234	  7	49.3	9.3	 20
235	  7	99.8	14.8	 20
236	  7	48.5	5.6	 16
237	  7	75.3	11.0	 20
238	  7	43.0	7.5	 20
239	  7	41.0	6.0	 20
240	  7	43.0	7.3	 25
241	  7	46.0	8.0	 25
242	  7	59.5	10.9	 20
243	  7	45.0	6.9	 25
244	  7	104.0	18.3	 25
245	  7	97.0	39.6	 20
246	  7	126.0	22.1	 25
247	  7	111.0	19.1	 25
248	  7	392.0	78.7	 20
249	  7	261.0	47.3	 25
250	  7	204.5	16.0	 16
251	  7	66.3	8.9	 20
252	  7	53.8	10.3	 20
253	  7	165.5	22.4	 16
254	  7	61.3	11.4	 20
255	  7	51.0	8.9	 25
256	  7	76.0	9.9	 20
257	  7	68.0	7.1	 25
258	  7	49.0	7.3	 25
259	  7	45.3	8.5	 20
260	  7	80.0	16.7	 25
261	  7	46.0	8.0	 25
262	  7	51.3	10.1	 20
263	  7	159.0	40.3	 25
264	  7	46.0	10.0	 25
265	  7	45.5	8.9	 20
266	  7	43.0	8.5	 25
267	  7	49.3	7.9	 20
268	  7	296.5	37.7	 16
269	  7	357.8	51.2	 20
270	  7	78.5	10.6	 20
271	  7	100.0	9.7	 16
272	  7	454.0	68.6	 25
273	  7	130.0	19.6	 25
274	  7	122.5	17.1	 20
275	  7	113.0	12.5	 25
276	  7	49.0	9.2	 20
277	  7	168.0	28.5	 25
278	  7	961.0	75.9	 25
279	  7	897.3	152.6	 20
280	  7	655.0	142.4	 25
281	  7	141.0	29.8	 25
282	  7	229.8	36.8	 20
283	  7	85.0	14.2	 20
284	  7	41.0	5.9	 20
285	  7	57.8	6.9	 16
286	  7	41.3	6.1	 20
287	  7	46.3	7.6	 20
288	  7	106.0	18.3	 16
289	  7	595.0	126.7	 25
290	  7	507.0	35.8	 25
291	  7	111.0	19.1	 20
292	  7	46.0	8.2	 25
293	  7	42.0	5.4	 25
294	  7	57.3	10.0	 20
295	  7	210.0	44.3	 25
296	  7	139.0	17.6	 25
297	  7	142.3	26.5	 20
298	  7	120.0	21.0	 25
299	  7	67.8	11.8	 20
300	  7	51.3	7.9	 20
301	  7	40.0	7.4	 20
302	  7	43.0	6.6	 16
303	  7	42.0	5.7	 20
304	  7	52.5	12.1	 20
305	  7	69.3	14.3	 16
306	  7	47.0	6.9	 25
307	  7	191.0	35.2	 25
308	  7	76.8	11.5	 20
309	  7	51.0	9.2	 25
310	  7	57.0	8.9	 25
311	  7	43.3	7.3	 20
312	  7	282.0	81.5	 25
313	  7	62.0	10.6	 25
314	  7	92.3	14.0	 20
315	  7	142.0	18.8	 25
316	  7	43.0	6.1	 25
317	  7	42.0	4.9	 16
318	  7	41.0	6.8	 20
319	  7	39.5	6.3	 20
320	  7	43.5	8.5	 16
321	  7	158.8	33.6	 20
322	  7	45.8	9.1	 20
323	  7	70.5	12.0	 20
324	  7	83.0	16.9	 25
325	  7	41.3	4.4	 20
326	  7	85.0	11.3	 25
327	  7	43.0	6.2	 25
328	  7	57.0	11.8	 20
329	  7	47.0	8.3	 25
330	  7	46.0	8.4	 25
331	  7	39.3	4.7	 20
332	  7	38.0	7.3	 25
333	  7	43.0	8.0	 25
334	  7	38.0	6.7	 16
335	  7	42.0	5.3	 20
336	  7	42.5	8.2	 20
337	  7	551.5	86.4	 16
338	  7	831.8	180.2	 20
339	  7	91.3	15.8	 20
340	  7	73.3	13.2	 20
341	  7	37.0	6.2	 25
342	  7	42.0	6.7	 25
343	  7	46.3	9.8	 20
344	  7	44.0	7.7	 25
345	  7	41.0	7.0	 25
346	  7	38.0	4.6	 20
347	  7	40.0	5.9	 25
348	  7	152.0	25.5	 20
349	  7	99.0	21.0	 25
350	  7	233.0	60.7	 25
351	  7	63.5	14.2	 16
352	  7	66.3	8.4	 20
353	  7	48.8	8.1	 20
354	  7	101.0	12.6	 16
355	  7	70.3	9.6	 20
356	  7	40.0	6.7	 25
357	  7	39.0	8.1	 20
358	  7	44.0	8.7	 25
359	  7	64.0	11.4	 25
360	  7	56.3	8.0	 20
361	  7	41.0	7.1	 25
362	  7	43.0	5.7	 25
363	  7	44.5	48.1	 20
364	  7	42.0	8.3	 25
365	  7	87.0	15.1	 25
366	  7	51.5	8.5	 20
367	  7	66.0	10.8	 25
368	  7	68.3	8.6	 20
369	  7	306.0	24.6	 16
370	  7	746.3	67.5	 20
371	  7	340.8	41.1	 20
372	  7	574.5	45.8	 16
373	  7	109.0	15.7	 25
374	  7	49.3	7.4	 20
375	  7	60.0	9.1	 25
376	  7	58.0	9.1	 25
377	  7	40.3	6.0	 20
378	  7	43.0	7.5	 25
379	  7	76.0	12.4	 25
380	  7	43.0	7.8	 20
381	  7	47.0	7.0	 25
382	  7	40.0	6.5	 25
383	  7	42.3	7.1	 20
384	  7	46.0	6.2	 20
385	  7	77.3	15.0	 20
386	  7	43.8	8.9	 16
387	  7	42.0	7.4	 20
388	  7	47.5	11.0	 20
389	  7	44.3	7.8	 16
390	  7	52.0	7.3	 25
391	  7	50.0	10.2	 25
392	  7	45.3	5.9	 20
393	  7	39.0	8.1	 25
394	  7	43.0	9.5	 25
395	  7	40.5	6.7	 20
396	  7	40.0	6.8	 25
397	  7	209.0	32.2	 20
398	  7	44.0	7.1	 25
399	  7	40.0	9.6	 25
400	  7	58.3	11.7	 20
401	  7	81.3	12.4	 20
402	  7	77.8	13.8	 20
403	  7	213.3	33.5	 16
404	  7	75.3	14.1	 20
405	  7	94.5	11.2	 20
406	  7	50.3	7.5	 16
407	  7	42.0	6.4	 25
408	  7	44.0	7.2	 25
409	  7	99.3	15.7	 20
410	  7	58.0	9.3	 25
411	  7	60.0	7.2	 25
412	  7	62.0	7.9	 20
413	  7	141.0	31.0	 25
414	  7	88.0	14.2	 25
415	  7	67.3	10.7	 20
416	  7	48.0	6.4	 25
417	  7	68.0	12.7	 25
418	  7	361.8	24.7	 16
419	  7	759.8	109.8	 20
420	  7	305.0	24.2	 20
421	  7	87.5	11.1	 16
422	  7	67.5	16.3	 20
423	  7	84.0	9.7	 16
424	  7	115.0	17.1	 25
425	  7	133.0	20.5	 25
426	  7	55.3	7.4	 20
427	  7	65.0	11.6	 25
428	  7	116.0	41.5	 25
429	  7	174.5	21.1	 20
430	  7	51.0	5.7	 25
431	  7	82.0	19.4	 25
432	  7	68.0	10.5	 20
433	  7	38.0	6.8	 25
434	  7	41.0	15.5	 25
435	  7	47.3	7.8	 16
436	  7	45.0	7.3	 20
437	  7	45.3	9.3	 20
438	  7	36.0	5.6	 16
439	  7	43.5	7.1	 20
440	  7	52.3	11.5	 20
441	  7	49.0	5.9	 20
442	  7	40.0	5.9	 25
443	  7	76.0	15.8	 25
444	  7	44.8	7.4	 20
445	  7	40.0	5.7	 25
446	  7	49.0	7.4	 25
447	  7	38.0	6.5	 20
448	  7	75.0	16.4	 25
449	  7	140.8	14.1	 20
450	  7	673.0	114.9	 25
451	  7	433.0	77.8	 25
452	  7	123.0	17.2	 16
453	  7	49.3	11.1	 20
454	  7	42.0	6.5	 20
455	  7	46.3	6.0	 16
456	  7	170.5	39.7	 20
457	  7	56.0	12.6	 25
458	  7	54.8	14.3	 20
459	  7	43.0	8.9	 25
460	  7	39.0	6.8	 25
461	  7	45.3	3.5	 20
462	  7	42.0	5.7	 25
463	  7	590.0	156.0	 25
464	  7	503.8	159.4	 20
465	  7	59.0	8.8	 25
466	  7	639.0	92.5	 25
467	  7	651.8	41.1	 20
468	  7	288.0	54.1	 25
469	  7	49.8	7.7	 20
470	  7	38.0	6.3	 16
471	  7	44.3	7.3	 20
472	  7	39.3	6.7	 16
473	  7	55.3	10.0	 20
474	  7	574.0	126.0	 25
475	  7	55.3	8.5	 20
476	  7	75.0	13.5	 25
477	  7	51.0	8.9	 25
478	  7	70.0	14.2	 20
479	  7	47.0	7.3	 25
480	  7	41.0	7.9	 25
481	  7	39.0	8.4	 20
482	  7	72.0	9.7	 25
483	  7	58.0	9.3	 25
484	  7	109.8	19.0	 20
485	  7	98.0	15.3	 25
486	  7	44.0	8.5	 20
487	  7	336.5	30.9	 16
488	  7	77.0	13.7	 20
489	  7	160.3	16.7	 20
490	  7	61.5	10.1	 16
491	  7	90.0	13.3	 25
492	  7	113.0	16.1	 25
493	  7	630.5	77.5	 20
494	  7	190.0	16.1	 25
495	  7	68.0	10.4	 25
496	  7	87.3	11.7	 20
497	  7	99.0	17.9	 25
498	  7	71.3	11.7	 20
499	  7	72.0	11.0	 25
500	  7	111.0	16.4	 25
501	  7	346.0	68.3	 20
502	  7	280.0	30.1	 20
503	  7	81.5	10.7	 20
504	  7	60.3	10.2	 16
505	  7	52.0	6.3	 20
506	  7	95.8	15.8	 20
507	  7	507.0	41.1	 16
508	  7	63.0	29.9	 25
509	  7	131.0	15.8	 25
510	  7	151.8	41.2	 20
511	  7	258.0	50.9	 25
512	  7	42.0	7.6	 25
513	  7	43.8	7.4	 20
514	  7	89.0	17.4	 25
515	  7	44.0	6.8	 25
516	  7	51.5	5.6	 20
517	  7	45.0	7.1	 25
518	  7	139.0	33.4	 25
519	  7	53.5	10.2	 16
520	  7	61.3	9.5	 20
521	  7	196.8	26.0	 16
522	  7	88.5	13.2	 20
523	  7	660.3	67.4	 20
524	  7	2433.8	237.5	 16
525	  7	68.0	20.4	 25
526	  7	56.0	8.9	 25
527	  7	99.5	14.3	 20
528	  7	794.0	183.8	 25
529	  7	50.0	7.9	 25
530	  7	46.3	8.6	 20
531	  7	45.0	8.2	 25
532	  7	133.0	22.4	 25
533	  7	657.5	154.3	 20
534	  7	153.0	18.7	 25
535	  7	90.0	13.6	 25
536	  7	49.3	8.2	 16
537	  7	40.3	5.6	 20
538	  7	44.0	6.1	 20
539	  7	41.3	9.4	 16
540	  7	56.5	9.9	 20
541	  7	44.0	6.4	 20
542	  7	233.0	35.1	 20
543	  7	286.0	67.1	 25
544	  7	106.0	14.8	 25
545	  7	71.8	11.0	 20
546	  7	42.0	7.4	 25
547	  7	41.0	6.4	 20
548	  7	91.0	23.9	 25
549	  7	51.0	7.4	 25
550	  7	502.0	97.5	 20
551	  7	53.0	9.5	 25
552	  7	76.0	11.3	 25
553	  7	46.3	7.8	 16
554	  7	285.8	44.0	 20
555	  7	149.5	18.3	 20
556	  7	52.3	11.3	 16
557	  7	84.8	14.1	 20
558	  7	2389.0	380.1	 20
559	  7	105.3	13.9	 20
560	  7	69.0	9.0	 25
561	  7	214.0	34.7	 25
562	  7	51.8	7.8	 20
563	  7	101.0	22.8	 25
564	  7	46.0	8.0	 25
565	  7	42.3	7.7	 20
566	  7	49.0	8.6	 25
567	  7	57.0	10.1	 25
568	  7	54.3	9.0	 20
569	  7	79.0	16.0	 25
570	  7	47.5	9.5	 16
571	  7	58.5	7.6	 20
572	  7	46.3	10.0	 20
573	  7	73.3	100.6	 16
574	  7	46.5	8.3	 20
575	  7	43.0	6.8	 25
576	  7	36.8	7.9	 20
577	  7	39.0	6.3	 25
578	  7	40.0	7.0	 25
579	  7	41.0	6.5	 20
580	  7	40.0	6.2	 25
581	  7	39.0	5.7	 25
582	  7	49.5	8.0	 20
583	  7	42.0	5.6	 25
584	  7	62.0	11.2	 25
585	  7	46.3	8.1	 20
586	  7	44.0	6.5	 25
587	  7	43.8	9.9	 20
588	  7	48.0	6.8	 16
589	  7	105.3	14.9	 20
590	  7	62.5	8.3	 20
591	  7	51.3	7.7	 16
592	  7	478.0	89.0	 25
593	  7	660.0	69.6	 25
594	  7	86.5	15.0	 20
595	  7	45.0	8.1	 25
596	  7	54.5	9.5	 20
597	  7	182.0	28.1	 25
598	  7	65.0	13.5	 25
599	  7	42.5	5.8	 20
600	  7	42.0	7.7	 25
601	  7	57.0	8.7	 25
602	  7	58.8	11.8	 20
603	  7	46.5	6.4	 20
604	  7	41.0	6.9	 20
605	  7	44.8	6.1	 16
606	  7	64.8	8.5	 20
607	  7	59.0	9.9	 20
608	  7	65.5	11.4	 16
609	  7	93.0	13.0	 25
610	  7	89.0	15.0	 25
611	  7	1131.3	56.1	 20
612	  7	1318.0	89.1	 25
613	  7	124.0	17.3	 25
614	  7	75.8	12.0	 20
615	  7	332.0	53.8	 25
616	  7	89.0	13.6	 25
617	  7	47.8	9.0	 20
618	  7	46.0	8.7	 25
619	  7	53.5	7.8	 20
620	  7	179.0	29.8	 20
621	  7	46.0	8.2	 20
622	  7	300.8	45.8	 16
623	  7	65.0	10.6	 20
624	  7	117.3	28.4	 20
625	  7	74.0	13.2	 16
626	  7	44.0	7.8	 25
627	  7	43.0	10.4	 25
628	  7	50.5	12.2	 20
629	  7	54.0	9.6	 25
630	  7	114.0	17.4	 25
631	  7	242.8	33.4	 20
632	  7	44.0	7.6	 25
633	  7	41.0	6.7	 25
634	  7	40.0	5.1	 20
635	  7	41.0	6.9	 25
636	  7	43.0	6.1	 25
637	  7	45.3	7.4	 16
638	  7	69.0	11.2	 20
639	  7	43.3	7.4	 20
  0	  8	1490.0	287.3	 25
  1	  8	43.0	5.9	 25
  2	  8	43.0	8.8	 20
  3	  8	37.3	5.3	 20
  4	  8	41.0	6.9	 20
  5	  8	44.5	8.1	 16
  6	  8	40.3	6.9	 20
  7	  8	39.5	7.6	 20
  8	  8	42.5	8.9	 20
  9	  8	40.0	7.2	 25
 10	  8	39.0	7.2	 25
 11	  8	38.5	7.2	 20
 12	  8	61.0	26.0	 25
 13	  8	41.0	6.1	 25
 14	  8	44.8	7.7	 20
 15	  8	39.0	7.0	 25
 16	  8	39.0	8.5	 25
 17	  8	50.8	12.4	 20
 18	  8	56.0	8.1	 25
 19	  8	38.0	4.9	 25
 20	  8	419.0	40.4	 16
 21	  8	55.0	10.9	 20
 22	  8	41.5	7.5	 20
 23	  8	40.0	6.4	 16
 24	  8	54.3	7.9	 20
 25	  8	40.3	7.7	 20
 26	  8	44.0	7.8	 25
 27	  8	89.0	8.8	 25
 28	  8	43.0	6.6	 20
 29	  8	322.0	62.4	 25
 30	  8	118.0	19.0	 25
 31	  8	334.0	29.6	 20
 32	  8	52.0	13.6	 25
 33	  8	48.0	9.1	 25
 34	  8	61.0	9.8	 20
 35	  8	62.0	10.2	 25
 36	  8	37.3	6.5	 20
 37	  8	61.0	9.9	 16
 38	  8	48.3	6.4	 20
 39	  8	53.3	8.4	 20
 40	  8	278.0	15.8	 16
 41	  8	137.3	28.9	 20
 42	  8	90.0	11.1	 25
 43	  8	63.3	9.9	 20
 44	  8	47.0	8.5	 25
 45	  8	38.0	5.9	 25
 46	  8	40.0	4.4	 20
 47	  8	37.0	7.2	 25
 48	  8	39.5	7.7	 20
 49	  8	40.0	8.1	 25
 50	  8	37.0	6.1	 25
 51	  8	42.0	7.1	 20
 52	  8	35.0	6.9	 25
 53	  8	40.8	47.2	 20
 54	  8	41.3	7.4	 16
 55	  8	42.0	6.3	 20
 56	  8	48.3	9.2	 20
 57	  8	40.3	5.2	 16
 58	  8	45.5	7.3	 20
 59	  8	68.0	12.5	 25
 60	  8	69.3	10.5	 20
 61	  8	34.0	5.5	 25
 62	  8	36.0	5.3	 25
 63	  8	36.5	8.3	 20
 64	  8	38.0	5.7	 25
 65	  8	39.0	8.4	 25
 66	  8	37.0	6.3	 20
 67	  8	37.0	6.4	 25
 68	  8	37.0	5.1	 25
 69	  8	34.0	6.5	 20
 70	  8	36.3	6.2	 20
 71	  8	38.3	6.9	 20
 72	  8	35.0	6.5	 16
 73	  8	35.0	4.5	 20
 74	  8	33.5	5.8	 16
 75	  8	36.0	4.6	 20
 76	  8	34.0	4.8	 25
 77	  8	35.8	7.1	 20
 78	  8	36.0	7.0	 25
 79	  8	35.0	6.7	 25
 80	  8	35.3	5.4	 20
 81	  8	37.0	6.6	 25
 82	  8	35.0	8.2	 25
 83	  8	34.0	6.5	 20
 84	  8	38.0	5.9	 25
 85	  8	38.0	6.7	 25
 86	  8	38.0	7.0	 20
 87	  8	35.0	5.0	 20
 88	  8	40.3	7.6	 20
 89	  8	35.5	5.8	 16
 90	  8	33.8	5.7	 20
 91	  8	38.3	7.2	 20
 92	  8	34.8	6.3	 16
 93	  8	35.0	6.2	 25
 94	  8	35.0	5.6	 25
 95	  8	33.3	4.9	 20
 96	  8	34.0	6.5	 25
 97	  8	31.0	6.9	 25
 98	  8	35.3	6.9	 20
 99	  8	31.0	6.3	 25
100	  8	34.0	5.0	 20
101	  8	39.0	6.3	 25
102	  8	35.0	7.7	 25
103	  8	36.5	7.9	 20
104	  8	36.3	6.8	 20
105	  8	36.8	8.8	 20
106	  8	36.0	7.0	 16
107	  8	32.3	5.1	 20
108	  8	34.0	5.2	 20
109	  8	34.3	6.2	 20
110	  8	33.0	5.5	 25
111	  8	67.0	11.1	 25
112	  8	64.8	9.6	 20
113	  8	100.0	15.0	 25
114	  8	386.0	39.3	 25
115	  8	34.3	6.9	 20
116	  8	35.0	8.0	 25
117	  8	33.0	4.9	 25
118	  8	32.8	5.9	 20
119	  8	36.0	6.6	 25
120	  8	37.0	7.1	 25
121	  8	35.3	6.4	 16
122	  8	36.3	4.4	 20
123	  8	34.0	5.2	 16
124	  8	38.3	8.0	 20
125	  8	32.3	4.5	 20
126	  8	36.0	7.1	 20
127	  8	34.0	6.1	 25
128	  8	35.0	7.7	 25
129	  8	46.5	6.8	 20
130	  8	59.0	103.3	 25
131	  8	44.0	7.7	 25
132	  8	38.5	6.1	 20
133	  8	35.0	6.8	 25
134	  8	37.0	6.4	 25
135	  8	37.0	5.4	 20
136	  8	36.0	5.5	 25
137	  8	34.0	7.0	 20
138	  8	38.0	5.9	 16
139	  8	36.0	5.9	 20
140	  8	34.8	4.7	 20
141	  8	37.0	7.0	 16
142	  8	33.0	7.1	 20
143	  8	38.0	7.7	 25
144	  8	36.3	6.2	 20
145	  8	36.0	6.7	 25
146	  8	39.0	7.6	 25
147	  8	39.3	8.8	 20
148	  8	38.0	5.5	 25
149	  8	35.0	5.8	 20
150	  8	39.0	6.7	 25
151	  8	37.0	5.8	 25
152	  8	35.0	7.2	 20
153	  8	33.0	5.7	 25
154	  8	33.0	6.0	 20
155	  8	36.3	5.9	 16
156	  8	36.8	7.0	 20
157	  8	35.5	8.6	 20
158	  8	32.5	5.6	 16
159	  8	40.3	6.3	 20
160	  8	40.0	6.1	 25
161	  8	41.3	8.9	 20
162	  8	39.0	6.5	 25
163	  8	43.0	8.5	 25
164	  8	41.0	4.8	 20
165	  8	41.0	6.5	 25
166	  8	115.0	26.6	 25
167	  8	492.5	57.5	 20
168	  8	242.0	56.7	 25
169	  8	49.0	8.7	 25
170	  8	45.3	7.8	 20
171	  8	55.0	24.6	 20
172	  8	47.5	5.5	 16
173	  8	51.0	9.5	 20
174	  8	61.0	7.4	 20
175	  8	146.3	19.6	 16
176	  8	85.3	18.4	 20
177	  8	88.0	11.8	 25
178	  8	68.5	10.9	 20
179	  8	55.0	7.7	 25
180	  8	59.0	11.5	 25
181	  8	68.0	10.0	 20
182	  8	48.0	6.7	 25
183	  8	451.0	52.7	 25
184	  8	394.8	39.0	 20
185	  8	65.0	11.1	 25
186	  8	47.0	6.7	 25
187	  8	43.3	7.9	 20
188	  8	37.5	6.6	 20
189	  8	48.3	8.4	 20
190	  8	40.8	9.1	 16
191	  8	46.0	7.2	 20
192	  8	41.3	7.0	 20
193	  8	63.3	15.2	 16
194	  8	89.0	14.2	 25
195	  8	62.0	10.4	 25
196	  8	145.0	11.8	 20
197	  8	232.0	36.1	 25
198	  8	70.3	8.7	 20
199	  8	75.0	12.5	 25
200	  8	45.0	7.5	 25
201	  8	44.3	8.2	 20
202	  8	112.0	22.5	 25
203	  8	49.0	7.6	 25
204	  8	41.0	7.2	 20
205	  8	40.0	6.1	 20
206	  8	62.5	8.4	 20
207	  8	47.0	8.6	 16
208	  8	45.3	7.7	 20
209	  8	43.5	7.4	 20
210	  8	38.3	5.3	 20
211	  8	43.0	7.7	 25
212	  8	38.0	4.2	 25
213	  8	44.0	6.1	 20
214	  8	84.0	11.2	 25
215	  8	100.0	12.1	 25
216	  8	58.5	11.4	 20
217	  8	226.0	39.3	 25
218	  8	172.0	22.6	 25
219	  8	248.0	37.6	 20
220	  8	82.0	14.8	 25
221	  8	59.0	9.7	 20
222	  8	377.0	44.4	 20
223	  8	747.0	52.2	 20
224	  8	430.3	61.7	 16
225	  8	58.3	25.8	 20
226	  8	59.5	8.1	 20
227	  8	70.0	6.8	 20
228	  8	93.0	14.5	 25
229	  8	52.0	7.5	 25
230	  8	46.0	6.7	 20
231	  8	60.0	7.9	 25
232	  8	51.0	7.1	 25
233	  8	47.3	6.1	 20
234	  8	41.0	4.8	 25
235	  8	58.0	8.5	 25
236	  8	47.5	6.5	 20
237	  8	72.0	12.1	 25
238	  8	41.0	7.9	 25
239	  8	43.5	8.9	 16
240	  8	39.3	7.0	 20
241	  8	46.3	8.4	 20
242	  8	46.8	7.6	 16
243	  8	41.0	10.3	 20
244	  8	76.0	11.1	 25
245	  8	65.0	11.0	 20
246	  8	58.0	10.0	 25
247	  8	66.8	13.0	 20
248	  8	163.0	39.9	 25
249	  8	88.0	17.7	 25
250	  8	159.5	15.7	 20
251	  8	56.0	8.5	 25
252	  8	43.0	6.8	 25
253	  8	127.0	17.3	 20
254	  8	65.0	9.7	 25
255	  8	47.5	7.1	 20
256	  8	84.5	12.2	 16
257	  8	55.8	9.9	 20
258	  8	50.0	8.3	 20
259	  8	41.5	7.6	 16
260	  8	63.0	9.5	 20
261	  8	47.0	8.1	 25
262	  8	46.3	7.7	 20
263	  8	49.0	5.8	 25
264	  8	41.0	6.0	 25
265	  8	37.0	7.4	 20
266	  8	38.0	7.4	 25
267	  8	40.0	7.3	 25
268	  8	100.5	16.4	 20
269	  8	106.0	18.1	 25
270	  8	99.5	15.9	 20
271	  8	62.0	11.5	 25
272	  8	163.5	17.0	 20
273	  8	67.5	8.2	 16
274	  8	245.3	19.2	 20
275	  8	112.8	16.0	 20
276	  8	49.3	8.2	 16
277	  8	139.5	19.6	 20
278	  8	516.0	53.5	 25
279	  8	280.0	27.3	 20
280	  8	344.0	65.6	 25
281	  8	145.0	19.3	 25
282	  8	140.0	16.4	 20
283	  8	79.0	12.9	 25
284	  8	39.0	6.8	 25
285	  8	42.0	7.5	 20
286	  8	42.0	6.2	 25
287	  8	42.0	7.2	 25
288	  8	73.0	13.8	 20
289	  8	186.3	36.5	 20
290	  8	335.3	23.2	 20
291	  8	51.8	9.2	 16
292	  8	51.3	10.5	 20
293	  8	40.3	5.4	 20
294	  8	48.3	7.0	 16
295	  8	275.0	47.6	 25
296	  8	335.3	29.5	 20
297	  8	53.0	8.5	 25
298	  8	97.0	14.5	 25
299	  8	50.3	8.4	 20
300	  8	40.0	8.2	 25
301	  8	42.0	8.5	 25
302	  8	42.0	6.3	 20
303	  8	43.0	7.7	 25
304	  8	40.0	5.8	 25
305	  8	74.0	11.1	 20
306	  8	50.0	8.7	 20
307	  8	76.8	12.8	 20
308	  8	58.5	8.5	 16
309	  8	44.3	10.6	 20
310	  8	62.0	10.8	 20
311	  8	40.3	7.1	 20
312	  8	108.0	23.0	 25
313	  8	43.0	10.0	 25
314	  8	58.5	9.2	 20
315	  8	77.0	14.2	 25
316	  8	44.0	8.6	 25
317	  8	39.3	6.2	 20
318	  8	38.0	6.3	 25
319	  8	40.3	5.5	 20
320	  8	41.0	7.3	 25
321	  8	98.0	13.0	 25
322	  8	49.0	5.2	 20
323	  8	45.3	7.1	 20
324	  8	49.0	6.8	 20
325	  8	58.8	8.7	 16
326	  8	55.3	8.1	 20
327	  8	39.3	6.1	 20
328	  8	55.3	7.5	 20
329	  8	45.0	7.6	 25
330	  8	48.0	9.2	 25
331	  8	39.3	6.9	 20
332	  8	45.0	8.4	 25
333	  8	43.0	7.0	 25
334	  8	45.0	9.2	 20
335	  8	45.0	9.0	 25
336	  8	42.0	7.9	 25
337	  8	77.3	35.0	 20
338	  8	201.0	47.3	 25
339	  8	50.0	8.5	 25
340	  8	45.5	8.5	 16
341	  8	38.0	6.0	 20
342	  8	41.0	5.9	 20
343	  8	40.5	7.0	 16
344	  8	43.5	7.4	 20
345	  8	43.0	5.5	 20
346	  8	39.0	6.8	 25
347	  8	41.0	8.5	 25
348	  8	92.3	13.7	 20
349	  8	109.0	18.3	 25
350	  8	138.0	19.4	 25
351	  8	58.5	10.8	 20
352	  8	96.0	16.9	 25
353	  8	52.0	8.1	 25
354	  8	172.3	26.5	 20
355	  8	53.0	7.4	 25
356	  8	45.0	8.2	 20
357	  8	39.3	6.5	 16
358	  8	51.0	11.6	 20
359	  8	66.5	6.8	 20
360	  8	59.3	8.0	 16
361	  8	40.0	7.4	 20
362	  8	43.0	7.1	 25
363	  8	44.0	8.0	 20
364	  8	38.0	7.6	 25
365	  8	53.0	9.5	 25
366	  8	51.0	7.3	 20
367	  8	82.0	12.8	 25
368	  8	53.0	7.0	 20
369	  8	211.0	22.9	 25
370	  8	408.0	44.8	 25
371	  8	411.3	33.1	 20
372	  8	161.0	31.8	 25
373	  8	104.5	12.4	 20
374	  8	58.0	7.9	 16
375	  8	65.8	10.6	 20
376	  8	47.3	8.6	 20
377	  8	44.5	9.0	 16
378	  8	48.3	8.6	 20
379	  8	68.0	8.2	 25
380	  8	43.3	21.5	 20
381	  8	57.0	10.8	 25
382	  8	41.0	9.7	 25
383	  8	45.8	8.0	 20
384	  8	53.0	6.3	 25
385	  8	59.0	8.6	 25
386	  8	39.3	6.8	 20
387	  8	40.0	7.4	 25
388	  8	41.0	6.9	 25
389	  8	39.0	6.9	 20
390	  8	45.5	9.4	 20
391	  8	51.0	6.8	 20
392	  8	41.3	7.4	 16
393	  8	40.5	7.8	 20
394	  8	39.3	6.2	 16
395	  8	40.5	5.3	 20
396	  8	44.0	6.8	 25
397	  8	971.3	107.2	 20
398	  8	52.0	9.4	 25
399	  8	44.0	7.8	 25
400	  8	52.0	5.5	 20
401	  8	66.0	11.8	 25
402	  8	56.0	8.6	 25
403	  8	65.3	12.9	 20
404	  8	60.0	12.0	 25
405	  8	78.0	11.4	 25
406	  8	46.3	6.6	 20
407	  8	43.0	6.2	 20
408	  8	46.0	8.7	 20
409	  8	57.5	9.4	 16
410	  8	55.0	7.2	 20
411	  8	79.8	11.5	 20
412	  8	106.5	17.9	 16
413	  8	233.0	20.9	 25
414	  8	103.0	11.9	 25
415	  8	54.0	7.9	 20
416	  8	52.0	9.5	 25
417	  8	104.0	15.8	 25
418	  8	222.5	26.9	 20
419	  8	606.0	101.5	 25
420	  8	148.3	18.5	 20
421	  8	58.0	8.9	 25
422	  8	81.0	12.7	 25
423	  8	167.8	20.7	 20
424	  8	165.3	18.0	 20
425	  8	166.3	14.4	 20
426	  8	48.5	10.5	 16
427	  8	57.5	10.2	 20
428	  8	87.3	13.4	 20
429	  8	57.5	9.3	 20
430	  8	45.0	6.8	 25
431	  8	57.0	8.2	 25
432	  8	60.3	9.9	 20
433	  8	41.0	7.6	 25
434	  8	42.0	7.7	 25
435	  8	56.3	10.1	 20
436	  8	49.0	10.0	 25
437	  8	40.0	8.3	 25
438	  8	37.3	6.8	 20
439	  8	42.0	7.4	 25
440	  8	44.0	6.0	 25
441	  8	44.5	8.0	 16
442	  8	42.3	7.0	 20
443	  8	58.0	8.6	 16
444	  8	43.0	6.5	 20
445	  8	43.3	7.5	 20
446	  8	41.5	8.8	 20
447	  8	38.0	5.6	 25
448	  8	48.0	6.4	 25
449	  8	89.0	8.8	 20
450	  8	262.0	54.5	 25
451	  8	308.0	50.4	 25
452	  8	75.0	11.5	 20
453	  8	49.0	7.6	 25
454	  8	40.0	6.8	 25
455	  8	51.5	10.1	 20
456	  8	62.0	14.2	 25
457	  8	48.3	7.0	 20
458	  8	40.3	6.1	 16
459	  8	40.0	6.8	 20
460	  8	40.3	6.2	 20
461	  8	41.5	5.6	 16
462	  8	41.5	8.4	 20
463	  8	93.0	12.8	 25
464	  8	93.5	14.0	 20
465	  8	182.0	27.1	 25
466	  8	238.0	26.6	 25
467	  8	349.3	25.3	 20
468	  8	228.0	25.8	 25
469	  8	57.3	11.0	 20
470	  8	38.0	6.9	 25
471	  8	39.0	6.3	 25
472	  8	43.0	9.6	 20
473	  8	49.0	8.3	 25
474	  8	111.3	19.0	 20
475	  8	50.5	6.9	 16
476	  8	73.5	10.6	 20
477	  8	58.8	10.4	 20
478	  8	45.3	6.4	 16
479	  8	41.0	6.9	 20
480	  8	41.0	7.4	 25
481	  8	39.3	6.7	 20
482	  8	54.0	9.6	 25
483	  8	47.0	7.2	 25
484	  8	71.5	12.9	 20
485	  8	48.0	6.2	 25
486	  8	44.0	9.6	 25
487	  8	142.8	21.8	 20
488	  8	112.0	11.8	 25
489	  8	74.0	12.8	 25
490	  8	73.3	9.5	 20
491	  8	80.5	9.7	 20
492	  8	52.3	9.7	 16
493	  8	240.5	28.4	 20
494	  8	186.3	15.4	 20
495	  8	120.5	21.4	 16
496	  8	113.3	14.5	 20
497	  8	250.0	34.7	 25
498	  8	77.0	7.5	 20
499	  8	56.0	8.8	 25
500	  8	58.0	10.0	 25
501	  8	331.5	30.3	 20
502	  8	138.0	18.0	 25
503	  8	71.0	10.4	 25
504	  8	60.3	9.4	 20
505	  8	46.0	7.9	 25
506	  8	71.0	9.6	 25
507	  8	556.3	44.1	 20
508	  8	103.5	31.5	 20
509	  8	98.3	12.2	 20
510	  8	126.5	11.5	 16
511	  8	131.8	20.5	 20
512	  8	44.3	10.6	 20
513	  8	40.3	7.0	 16
514	  8	45.0	8.2	 25
515	  8	48.0	8.7	 25
516	  8	51.5	7.1	 20
517	  8	41.0	6.5	 25
518	  8	78.3	10.5	 20
519	  8	59.0	10.3	 25
520	  8	100.0	15.4	 25
521	  8	217.5	24.1	 20
522	  8	136.0	22.1	 25
523	  8	441.0	42.5	 25
524	  8	1203.5	187.1	 20
525	  8	86.0	13.5	 20
526	  8	58.3	8.1	 20
527	  8	61.5	12.2	 16
528	  8	289.0	61.1	 20
529	  8	51.8	8.8	 20
530	  8	44.5	7.6	 20
531	  8	46.0	7.0	 25
532	  8	101.0	16.0	 25
533	  8	295.5	50.8	 20
534	  8	193.0	20.4	 25
535	  8	70.0	13.1	 25
536	  8	56.0	10.5	 20
537	  8	39.0	6.7	 25
538	  8	42.0	5.6	 25
539	  8	43.3	8.5	 20
540	  8	45.0	7.2	 25
541	  8	43.8	8.7	 20
542	  8	113.8	21.7	 20
543	  8	101.0	16.1	 20
544	  8	43.3	5.3	 16
545	  8	46.0	8.0	 20
546	  8	51.3	8.9	 20
547	  8	39.0	5.9	 20
548	  8	124.0	23.0	 25
549	  8	46.0	7.4	 25
550	  8	284.8	37.3	 20
551	  8	50.0	9.6	 25
552	  8	90.0	10.7	 25
553	  8	56.3	9.6	 20
554	  8	259.0	33.5	 25
555	  8	69.0	15.9	 25
556	  8	49.8	6.4	 20
557	  8	71.0	13.7	 25
558	  8	1211.0	224.6	 25
559	  8	117.0	16.7	 16
560	  8	60.3	8.9	 20
561	  8	245.5	21.3	 20
562	  8	52.3	8.2	 16
563	  8	57.3	10.5	 20
564	  8	44.0	8.8	 25
565	  8	41.5	7.1	 20
566	  8	51.0	7.5	 25
567	  8	62.0	11.7	 20
568	  8	51.0	6.9	 25
569	  8	53.0	7.5	 25
570	  8	43.3	7.0	 20
571	  8	81.0	14.0	 25
572	  8	42.0	7.7	 25
573	  8	38.0	6.5	 20
574	  8	39.0	7.8	 25
575	  8	37.3	4.6	 20
576	  8	49.0	7.1	 16
577	  8	37.3	5.6	 20
578	  8	40.3	6.6	 20
579	  8	39.5	5.6	 16
580	  8	41.3	7.1	 20
581	  8	39.0	6.4	 25
582	  8	46.8	8.4	 20
583	  8	43.0	7.3	 25
584	  8	50.0	9.1	 25
585	  8	45.5	8.7	 20
586	  8	44.0	8.0	 25
587	  8	41.0	6.5	 25
588	  8	44.0	8.2	 20
589	  8	81.0	14.5	 25
590	  8	55.8	7.8	 20
591	  8	72.0	12.4	 25
592	  8	295.8	20.6	 20
593	  8	256.0	28.9	 16
594	  8	65.3	8.9	 20
595	  8	42.5	6.3	 20
596	  8	52.3	6.9	 16
597	  8	120.3	18.7	 20
598	  8	74.0	16.3	 25
599	  8	48.3	8.0	 20
600	  8	40.0	6.0	 25
601	  8	52.0	10.1	 25
602	  8	79.0	10.2	 20
603	  8	44.0	9.7	 25
604	  8	40.0	8.3	 25
605	  8	45.5	7.7	 20
606	  8	49.0	8.5	 25
607	  8	56.0	7.3	 25
608	  8	47.5	6.6	 20
609	  8	62.0	9.6	 20
610	  8	64.8	8.8	 20
611	  8	449.3	39.3	 16
612	  8	547.5	46.6	 20
613	  8	67.3	10.5	 20
614	  8	42.0	5.8	 16
615	  8	95.0	15.8	 25
616	  8	89.5	13.7	 20
617	  8	47.0	9.6	 25
618	  8	43.0	7.2	 25
619	  8	54.3	7.8	 20
620	  8	139.0	25.4	 25
621	  8	45.0	9.3	 25
622	  8	65.5	19.7	 20
623	  8	48.0	8.1	 25
624	  8	64.0	11.7	 25
625	  8	57.0	11.6	 20
626	  8	43.3	6.0	 20
627	  8	40.5	6.2	 20
628	  8	48.0	7.5	 16
629	  8	49.3	4.7	 20
630	  8	128.5	16.2	 20
631	  8	385.8	26.9	 20
632	  8	41.0	6.8	 25
633	  8	40.0	8.3	 25
634	  8	36.8	6.3	 20
635	  8	49.0	7.8	 25
636	  8	40.0	6.6	 25
637	  8	43.5	9.7	 20
638	  8	49.0	7.2	 25
639	  8	1587.3	402.1	 20
  0	  9	41.0	5.9	 25
  1	  9	128.0	20.0	 25
  2	  9	38.8	6.4	 20
  3	  9	41.0	7.4	 25
  4	  9	42.0	7.6	 25
  5	  9	72.8	15.4	 20
  6	  9	49.0	8.6	 25
  7	  9	43.0	6.0	 25
  8	  9	44.0	7.8	 16
  9	  9	40.3	5.5	 20
 10	  9	39.5	6.0	 20
 11	  9	40.0	6.2	 16
 12	  9	40.3	7.8	 20
 13	  9	40.0	6.5	 20
 14	  9	37.0	6.4	 20
 15	  9	42.0	6.8	 25
 16	  9	54.0	7.8	 25
 17	  9	36.0	5.5	 20
 18	  9	37.0	6.0	 25
 19	  9	40.8	8.0	 20
 20	  9	48.0	7.8	 25
 21	  9	47.0	7.7	 25
 22	  9	38.3	7.6	 20
 23	  9	38.0	5.7	 25
 24	  9	36.0	6.7	 25
 25	  9	37.3	6.3	 16
 26	  9	43.0	9.9	 20
 27	  9	51.0	10.4	 20
 28	  9	48.3	11.2	 16
 29	  9	891.3	169.9	 20
 30	  9	146.0	16.8	 20
 31	  9	99.8	12.3	 20
 32	  9	49.0	10.3	 25
 33	  9	46.0	8.1	 25
 34	  9	42.3	6.0	 20
 35	  9	46.0	7.4	 25
 36	  9	40.0	5.5	 25
 37	  9	144.8	25.2	 20
 38	  9	54.0	9.4	 25
 39	  9	42.0	6.5	 25
 40	  9	88.5	15.4	 20
 41	  9	46.0	8.9	 25
 42	  9	45.0	6.9	 20
 43	  9	53.0	9.8	 16
 44	  9	37.3	8.1	 20
 45	  9	35.5	4.9	 16
 46	  9	51.0	11.0	 20
 47	  9	44.5	6.4	 20
 48	  9	37.3	6.8	 20
 49	  9	39.0	6.9	 25
 50	  9	34.0	5.3	 25
 51	  9	38.8	7.1	 20
 52	  9	73.0	11.3	 25
 53	  9	115.0	18.7	 25
 54	  9	82.3	12.6	 20
 55	  9	115.0	15.5	 25
 56	  9	52.0	8.4	 25
 57	  9	75.5	13.3	 20
 58	  9	82.0	15.4	 25
 59	  9	67.0	11.6	 20
 60	  9	84.5	17.4	 16
 61	  9	50.5	10.6	 20
 62	  9	191.5	16.5	 20
 63	  9	73.8	8.3	 16
 64	  9	42.0	5.9	 25
 65	  9	48.0	7.3	 25
 66	  9	46.0	7.6	 20
 67	  9	54.0	10.6	 25
 68	  9	53.0	8.3	 25
 69	  9	86.3	15.7	 20
 70	  9	47.0	7.5	 25
 71	  9	169.5	26.3	 20
 72	  9	42.0	8.0	 25
 73	  9	41.0	7.7	 25
 74	  9	122.5	20.7	 20
 75	  9	49.0	8.2	 25
 76	  9	40.5	6.5	 20
 77	  9	39.0	5.7	 16
 78	  9	89.0	14.5	 20
 79	  9	61.3	10.5	 20
 80	  9	57.0	13.0	 16
 81	  9	84.0	12.1	 25
 82	  9	164.0	17.6	 25
 83	  9	296.3	30.3	 20
 84	  9	62.0	10.1	 25
 85	  9	1626.0	198.5	 25
 86	  9	1002.0	78.2	 20
 87	  9	184.0	38.8	 25
 88	  9	177.0	29.8	 25
 89	  9	45.3	6.8	 20
 90	  9	43.0	7.6	 25
 91	  9	40.0	6.6	 25
 92	  9	40.3	5.2	 20
 93	  9	35.3	4.9	 20
 94	  9	39.0	8.1	 16
 95	  9	39.3	6.7	 20
 96	  9	45.0	7.7	 20
 97	  9	54.5	8.8	 16
 98	  9	68.0	11.5	 25
 99	  9	64.0	11.5	 25
100	  9	75.3	11.5	 20
101	  9	81.0	13.4	 25
102	  9	50.0	10.4	 25
103	  9	135.3	20.3	 20
104	  9	542.0	69.1	 25
105	  9	239.0	40.9	 25
106	  9	46.0	8.0	 20
107	  9	43.0	8.1	 25
108	  9	45.0	7.3	 25
109	  9	95.0	13.8	 16
110	  9	86.3	15.3	 20
111	  9	104.0	20.3	 20
112	  9	41.8	6.9	 16
113	  9	41.0	6.6	 20
114	  9	37.0	6.0	 20
115	  9	70.5	12.5	 20
116	  9	59.0	9.6	 25
117	  9	56.0	9.0	 25
118	  9	95.5	15.5	 20
119	  9	103.0	16.5	 25
120	  9	52.3	7.5	 20
121	  9	61.0	8.8	 25
122	  9	332.0	64.0	 25
123	  9	131.5	20.2	 20
124	  9	145.0	30.0	 25
125	  9	97.0	20.9	 25
126	  9	125.3	13.1	 16
127	  9	77.0	11.6	 20
128	  9	111.0	15.0	 20
129	  9	58.0	7.9	 16
130	  9	46.5	9.2	 20
131	  9	45.8	7.3	 20
132	  9	53.3	7.9	 20
133	  9	43.0	8.6	 25
134	  9	42.0	7.6	 25
135	  9	44.8	7.9	 20
136	  9	41.0	5.8	 25
137	  9	48.0	7.8	 25
138	  9	70.3	9.3	 20
139	  9	45.0	11.9	 25
140	  9	935.0	237.7	 25
141	  9	47.0	9.9	 20
142	  9	46.0	7.6	 25
143	  9	36.8	8.9	 16
144	  9	323.3	72.3	 20
145	  9	54.0	8.7	 20
146	  9	38.5	5.7	 16
147	  9	42.0	6.1	 20
148	  9	47.3	6.8	 20
149	  9	44.5	8.7	 20
150	  9	44.0	7.0	 25
151	  9	57.0	10.7	 25
152	  9	42.3	5.6	 20
153	  9	47.0	6.7	 25
154	  9	40.0	6.6	 25
155	  9	48.5	6.1	 20
156	  9	39.0	6.9	 25
157	  9	44.0	6.6	 25
158	  9	43.3	8.2	 20
159	  9	87.0	16.6	 25
160	  9	232.3	32.3	 20
161	  9	1319.8	141.1	 16
162	  9	282.5	104.0	 20
163	  9	62.0	8.9	 20
164	  9	57.3	11.2	 16
165	  9	66.3	10.2	 20
166	  9	41.0	7.2	 25
167	  9	43.0	6.5	 20
168	  9	40.0	7.2	 25
169	  9	55.5	10.4	 20
170	  9	45.0	6.5	 25
171	  9	454.0	82.4	 25
172	  9	522.5	113.9	 20
173	  9	142.0	32.6	 25
174	  9	216.0	34.8	 25
175	  9	63.5	11.5	 20
176	  9	552.0	100.2	 25
177	  9	85.5	15.3	 20
178	  9	681.3	76.5	 16
179	  9	55.0	8.5	 20
180	  9	129.8	15.7	 20
181	  9	204.0	21.8	 16
182	  9	321.0	49.9	 25
183	  9	314.0	26.3	 25
184	  9	167.0	24.0	 20
185	  9	228.0	45.3	 25
186	  9	133.0	26.1	 25
187	  9	84.3	11.7	 20
188	  9	57.0	8.9	 25
189	  9	44.0	7.8	 25
190	  9	42.0	7.0	 20
191	  9	38.0	7.5	 25
192	  9	48.5	9.0	 20
193	  9	63.0	10.1	 25
194	  9	45.3	7.8	 20
195	  9	42.3	5.6	 16
196	  9	43.3	7.3	 20
197	  9	44.3	5.2	 20
198	  9	94.5	14.9	 16
199	  9	78.0	14.6	 25
200	  9	53.0	9.4	 25
201	  9	48.3	9.5	 20
202	  9	47.0	7.8	 25
203	  9	127.0	17.2	 25
204	  9	50.3	7.8	 20
205	  9	127.0	21.9	 25
206	  9	45.0	7.5	 25
207	  9	43.3	5.4	 20
208	  9	41.0	6.3	 25
209	  9	40.0	6.7	 25
210	  9	46.0	9.2	 16
211	  9	42.0	6.1	 20
212	  9	84.5	10.6	 20
213	  9	40.3	7.2	 16
214	  9	59.3	7.0	 20
215	  9	45.8	7.8	 20
216	  9	116.3	19.9	 20
217	  9	54.0	12.5	 25
218	  9	494.0	34.1	 20
219	  9	126.0	35.4	 25
220	  9	111.0	22.4	 25
221	  9	65.0	11.6	 20
222	  9	52.0	10.8	 25
223	  9	156.0	40.9	 25
224	  9	258.0	23.8	 20
225	  9	352.0	52.1	 25
226	  9	117.0	16.1	 25
227	  9	63.0	8.9	 16
228	  9	67.3	10.4	 20
229	  9	61.3	10.3	 20
230	  9	75.3	10.6	 16
231	  9	46.0	7.6	 20
232	  9	42.0	9.0	 20
233	  9	44.3	5.9	 20
234	  9	43.0	6.6	 25
235	  9	40.0	6.7	 25
236	  9	44.3	8.8	 20
237	  9	47.0	8.4	 25
238	  9	48.0	6.8	 25
239	  9	50.3	8.8	 20
240	  9	41.0	6.3	 25
241	  9	49.0	11.5	 20
242	  9	43.0	7.6	 25
243	  9	42.0	7.3	 25
244	  9	39.8	7.5	 16
245	  9	42.0	9.0	 20
246	  9	50.0	8.5	 20
247	  9	54.8	11.7	 16
248	  9	84.8	11.8	 20
249	  9	44.3	7.6	 20
250	  9	47.3	7.6	 20
251	  9	45.0	7.1	 25
252	  9	38.0	5.5	 25
253	  9	35.5	5.7	 20
254	  9	68.0	12.4	 25
255	  9	47.0	5.7	 25
256	  9	42.0	7.8	 20
257	  9	48.0	6.4	 25
258	  9	49.0	6.9	 25
259	  9	54.3	7.8	 20
260	  9	47.0	6.4	 25
261	  9	47.5	8.0	 20
262	  9	77.0	9.8	 16
263	  9	77.3	11.3	 20
264	  9	43.3	9.0	 20
265	  9	39.3	6.6	 16
266	  9	41.0	7.3	 20
267	  9	37.3	9.4	 20
268	  9	43.0	6.9	 25
269	  9	44.0	9.6	 25
270	  9	49.3	7.9	 20
271	  9	56.0	9.2	 25
272	  9	63.0	9.4	 25
273	  9	105.3	14.5	 20
274	  9	178.0	25.2	 25
275	  9	52.0	8.6	 25
276	  9	81.8	26.6	 20
277	  9	71.0	11.9	 25
278	  9	77.5	10.1	 20
279	  9	75.0	12.6	 16
280	  9	84.5	14.8	 20
281	  9	51.0	9.0	 20
282	  9	45.0	8.1	 16
283	  9	48.0	8.6	 25
284	  9	90.0	17.3	 25
285	  9	69.5	9.4	 20
286	  9	43.0	9.0	 25
287	  9	58.0	10.2	 25
288	  9	112.0	17.7	 20
289	  9	43.0	8.2	 25
290	  9	46.3	8.0	 20
291	  9	41.0	7.8	 25
292	  9	51.0	13.5	 25
293	  9	46.3	9.2	 20
294	  9	46.0	6.6	 25
295	  9	80.5	10.5	 20
296	  9	59.3	8.5	 16
297	  9	160.3	18.7	 20
298	  9	694.0	118.9	 20
299	  9	39.3	4.5	 16
300	  9	56.0	10.3	 25
301	  9	39.0	5.3	 25
302	  9	46.0	12.2	 20
303	  9	44.0	9.5	 25
304	  9	72.0	12.3	 25
305	  9	60.0	11.5	 20
306	  9	65.0	13.3	 25
307	  9	50.0	5.9	 25
308	  9	121.0	19.6	 20
309	  9	827.0	173.9	 25
310	  9	59.0	10.7	 25
311	  9	45.5	10.0	 16
312	  9	48.0	8.8	 20
313	  9	46.3	8.0	 20
314	  9	42.8	8.7	 16
315	  9	42.3	7.9	 20
316	  9	55.5	7.8	 16
317	  9	43.0	7.2	 25
318	  9	45.0	8.1	 25
319	  9	103.0	16.6	 20
320	  9	42.0	9.1	 25
321	  9	131.0	34.1	 25
322	  9	147.0	21.0	 20
323	  9	45.0	9.5	 25
324	  9	61.0	10.3	 25
325	  9	44.0	7.9	 20
326	  9	95.0	20.5	 25
327	  9	94.0	19.7	 25
328	  9	39.8	6.6	 16
329	  9	42.3	8.2	 20
330	  9	40.8	6.8	 20
331	  9	43.3	8.1	 16
332	  9	43.3	7.0	 20
333	  9	46.5	6.6	 20
334	  9	48.0	8.7	 20
335	  9	49.0	11.0	 25
336	  9	45.0	7.8	 25
337	  9	33.3	6.3	 20
338	  9	39.0	6.3	 25
339	  9	41.8	8.6	 20
340	  9	41.0	8.0	 25
341	  9	41.0	7.0	 25
342	  9	37.3	7.3	 20
343	  9	46.0	8.7	 25
344	  9	39.0	7.5	 25
345	  9	69.5	10.0	 16
346	  9	41.3	6.0	 20
347	  9	59.0	11.7	 20
348	  9	250.8	32.4	 16
349	  9	99.5	28.5	 20
350	  9	203.5	33.5	 20
351	  9	42.0	7.4	 20
352	  9	137.0	18.7	 25
353	  9	63.0	8.1	 25
354	  9	260.3	22.7	 20
355	  9	51.0	8.7	 25
356	  9	51.0	9.2	 25
357	  9	39.5	7.7	 20
358	  9	38.0	6.1	 25
359	  9	39.0	6.1	 25
360	  9	40.3	7.0	 20
361	  9	43.0	7.5	 25
362	  9	43.3	6.8	 20
363	  9	41.0	5.8	 16
364	  9	37.5	4.6	 20
365	  9	38.0	7.7	 16
366	  9	47.0	6.6	 20
367	  9	39.8	5.6	 20
368	  9	114.8	110.8	 20
369	  9	39.0	6.6	 25
370	  9	224.0	56.1	 25
371	  9	38.5	8.1	 20
372	  9	46.0	8.8	 25
373	  9	89.0	15.6	 25
374	  9	43.8	6.8	 20
375	  9	44.0	7.2	 25
376	  9	60.0	9.3	 25
377	  9	227.5	62.1	 20
378	  9	44.0	8.0	 25
379	  9	66.0	9.0	 20
380	  9	43.3	6.6	 16
381	  9	66.8	11.3	 20
382	  9	55.5	7.3	 20
383	  9	49.8	6.9	 16
384	  9	1296.0	284.7	 25
385	  9	50.0	9.2	 25
386	  9	204.8	48.6	 20
387	  9	49.0	9.9	 25
388	  9	43.0	5.9	 25
389	  9	58.5	9.6	 20
390	  9	42.0	6.3	 25
391	  9	43.3	8.1	 20
392	  9	39.0	7.9	 25
393	  9	40.0	7.8	 25
394	  9	66.5	15.2	 20
395	  9	103.0	28.1	 25
396	  9	42.5	7.3	 20
397	  9	55.3	7.7	 16
398	  9	46.3	7.9	 20
399	  9	37.5	5.7	 20
400	  9	42.3	8.6	 16
401	  9	42.0	8.6	 25
402	  9	41.0	6.8	 25
403	  9	40.8	8.7	 20
404	  9	46.0	7.1	 25
405	  9	98.0	16.8	 25
406	  9	81.5	15.0	 20
407	  9	71.0	14.2	 25
408	  9	49.0	7.9	 25
409	  9	74.3	13.2	 20
410	  9	47.0	7.4	 25
411	  9	51.0	13.6	 25
412	  9	146.0	18.5	 20
413	  9	116.3	15.3	 20
414	  9	51.0	7.5	 16
415	  9	42.0	6.2	 20
416	  9	47.5	8.5	 20
417	  9	88.3	13.7	 16
418	  9	185.0	28.3	 25
419	  9	215.0	42.7	 25
420	  9	130.0	18.3	 20
421	  9	112.0	17.6	 25
422	  9	113.0	16.6	 25
423	  9	120.3	17.8	 20
424	  9	89.0	16.9	 25
425	  9	139.0	17.0	 25
426	  9	74.0	15.5	 20
427	  9	57.0	10.5	 25
428	  9	47.0	8.6	 25
429	  9	38.0	6.6	 16
430	  9	66.0	9.0	 20
431	  9	250.3	31.9	 20
432	  9	113.0	13.6	 16
433	  9	264.3	38.2	 20
434	  9	138.5	18.6	 20
435	  9	49.3	7.4	 20
436	  9	53.0	9.0	 25
437	  9	798.0	211.5	 25
438	  9	46.0	8.0	 20
439	  9	43.0	7.0	 25
440	  9	47.5	8.0	 20
441	  9	48.0	9.5	 25
442	  9	38.0	6.7	 25
443	  9	37.0	5.7	 20
444	  9	41.0	7.0	 25
445	  9	43.0	6.6	 25
446	  9	45.5	7.1	 16
447	  9	41.3	6.4	 20
448	  9	42.0	8.2	 20
449	  9	47.8	8.3	 16
450	  9	1408.8	296.5	 20
451	  9	47.0	5.5	 20
452	  9	59.0	9.4	 20
453	  9	159.0	28.3	 25
454	  9	350.0	60.4	 25
455	  9	698.8	69.6	 20
456	  9	77.0	41.8	 25
457	  9	79.0	14.8	 25
458	  9	40.3	6.3	 20
459	  9	40.0	6.3	 25
460	  9	47.0	8.2	 25
461	  9	42.0	10.4	 20
462	  9	38.0	6.4	 25
463	  9	49.0	8.3	 16
464	  9	47.3	5.5	 20
465	  9	202.3	22.5	 20
466	  9	277.8	62.5	 16
467	  9	168.3	57.1	 20
468	  9	75.0	19.2	 20
469	  9	228.0	48.6	 20
470	  9	39.0	6.0	 25
471	  9	41.0	7.7	 25
472	  9	52.3	10.3	 20
473	  9	51.0	10.6	 25
474	  9	52.0	9.0	 25
475	  9	56.0	13.0	 20
476	  9	56.0	9.7	 25
477	  9	45.0	7.2	 25
478	  9	71.3	16.0	 20
479	  9	44.0	6.2	 25
480	  9	45.3	8.0	 20
481	  9	40.3	6.8	 16
482	  9	51.0	8.8	 20
483	  9	46.8	7.9	 20
484	  9	40.0	6.9	 16
485	  9	48.5	6.7	 20
486	  9	44.0	8.9	 25
487	  9	72.3	14.9	 20
488	  9	51.0	9.3	 25
489	  9	191.3	24.6	 20
490	  9	163.0	20.6	 25
491	  9	204.0	32.3	 25
492	  9	57.3	8.6	 20
493	  9	83.0	15.3	 25
494	  9	290.0	27.7	 25
495	  9	110.0	19.1	 20
496	  9	52.0	9.1	 25
497	  9	255.3	15.4	 20
498	  9	177.0	25.8	 16
499	  9	54.8	8.9	 20
500	  9	56.3	8.8	 20
501	  9	53.5	10.0	 16
502	  9	51.0	10.9	 25
503	  9	66.0	9.7	 25
504	  9	64.8	10.0	 20
505	  9	71.0	12.6	 25
506	  9	282.0	61.8	 25
507	  9	269.3	46.0	 20
508	  9	264.0	36.6	 25
509	  9	849.0	187.9	 25
510	  9	82.3	15.7	 20
511	  9	93.0	18.9	 25
512	  9	64.3	12.2	 20
513	  9	42.0	10.4	 25
514	  9	52.0	6.6	 20
515	  9	478.8	50.8	 16
516	  9	118.5	17.7	 20
517	  9	39.3	6.4	 20
518	  9	40.5	8.1	 16
519	  9	229.0	52.0	 25
520	  9	43.0	8.4	 25
521	  9	269.0	43.0	 20
522	  9	261.0	37.2	 25
523	  9	716.0	96.7	 25
524	  9	111.3	10.1	 20
525	  9	142.0	19.1	 25
526	  9	73.0	11.3	 25
527	  9	52.0	9.3	 20
528	  9	50.0	9.0	 25
529	  9	84.0	18.6	 25
530	  9	47.0	5.9	 16
531	  9	784.5	156.3	 20
532	  9	356.8	47.0	 20
533	  9	56.5	12.6	 16
534	  9	48.0	7.1	 20
535	  9	62.5	10.5	 20
536	  9	41.0	7.7	 20
537	  9	38.0	6.4	 25
538	  9	39.3	5.7	 20
539	  9	66.0	11.7	 25
540	  9	39.0	5.8	 25
541	  9	40.3	6.4	 20
542	  9	51.0	7.4	 25
543	  9	69.0	11.5	 25
544	  9	79.3	11.1	 20
545	  9	156.0	40.8	 25
546	  9	300.0	79.4	 25
547	  9	196.5	32.9	 16
548	  9	111.0	24.6	 20
549	  9	55.3	10.3	 20
550	  9	112.5	9.8	 16
551	  9	57.3	13.2	 20
552	  9	59.5	8.8	 20
553	  9	122.3	14.5	 20
554	  9	47.0	6.6	 25
555	  9	46.0	6.7	 25
556	  9	441.3	98.9	 20
557	  9	556.0	77.7	 25
558	  9	367.0	38.0	 25
559	  9	258.8	32.9	 20
560	  9	419.0	68.7	 25
561	  9	112.5	57.3	 20
562	  9	151.0	34.6	 25
563	  9	52.0	9.7	 25
564	  9	45.3	7.8	 16
565	  9	387.5	77.5	 20
566	  9	77.0	15.5	 20
567	  9	50.3	8.0	 16
568	  9	61.3	9.8	 20
569	  9	48.3	8.6	 20
570	  9	280.0	56.2	 20
571	  9	54.0	10.4	 25
572	  9	145.0	20.5	 25
573	  9	74.3	11.9	 20
574	  9	136.0	22.6	 25
575	  9	110.0	31.2	 25
576	  9	40.3	6.8	 20
577	  9	39.0	6.2	 25
578	  9	38.0	5.4	 25
579	  9	36.0	7.0	 20
580	  9	41.0	7.0	 25
581	  9	53.3	9.5	 20
582	  9	39.3	6.7	 16
583	  9	43.0	5.4	 20
584	  9	83.3	13.5	 20
585	  9	132.8	23.9	 16
586	  9	475.5	76.6	 20
587	  9	96.8	16.6	 20
588	  9	66.0	11.4	 25
589	  9	54.0	9.4	 25
590	  9	51.3	9.9	 20
591	  9	125.0	22.9	 25
592	  9	262.0	87.0	 25
593	  9	643.0	40.8	 20
594	  9	61.0	30.6	 25
595	  9	45.0	7.7	 25
596	  9	58.8	8.3	 20
597	  9	64.0	11.9	 25
598	  9	160.5	21.9	 20
599	  9	85.3	13.7	 16
600	  9	61.0	11.4	 20
601	  9	88.0	12.0	 20
602	  9	70.0	10.2	 16
603	  9	46.0	7.5	 25
604	  9	44.0	7.9	 25
605	  9	1218.8	300.6	 20
606	  9	70.0	9.4	 25
607	  9	78.0	13.2	 25
608	  9	46.3	9.1	 20
609	  9	47.0	8.8	 25
610	  9	51.3	8.8	 20
611	  9	57.0	25.2	 25
612	  9	58.0	68.3	 25
613	  9	52.5	7.5	 20
614	  9	42.0	7.8	 25
615	  9	50.3	9.5	 20
616	  9	41.0	6.3	 16
617	  9	75.0	13.5	 20
618	  9	102.3	14.4	 20
619	  9	727.5	97.0	 16
620	  9	85.0	15.8	 25
621	  9	46.0	6.6	 25
622	  9	52.5	13.5	 20
623	  9	57.0	11.2	 25
624	  9	45.0	6.7	 25
625	  9	48.0	6.0	 20
626	  9	42.0	6.4	 25
627	  9	52.0	7.2	 25
628	  9	46.3	9.7	 20
629	  9	44.0	8.0	 25
630	  9	102.0	19.8	 25
631	  9	96.5	14.4	 16
632	  9	237.3	44.2	 20
633	  9	51.0	8.0	 20
634	  9	47.5	9.5	 16
635	  9	48.3	9.2	 20
636	  9	44.0	6.5	 16
637	  9	39.0	5.4	 25
638	  9	40.0	5.6	 25
639	  9	46.3	7.7	 20
  0	 10	1504.3	142.6	 20
  1	 10	38.8	7.4	 20
  2	 10	43.3	9.1	 16
  3	 10	44.0	7.5	 25
  4	 10	44.0	7.2	 25
  5	 10	58.0	9.0	 20
  6	 10	51.0	6.8	 25
  7	 10	48.0	10.3	 25
  8	 10	38.5	7.1	 20
  9	 10	43.0	10.2	 25
 10	 10	36.0	5.3	 25
 11	 10	37.0	5.1	 20
 12	 10	39.0	5.9	 25
 13	 10	39.0	6.2	 25
 14	 10	42.0	6.9	 16
 15	 10	47.0	18.6	 20
 16	 10	44.0	6.9	 16
 17	 10	37.0	6.2	 20
 18	 10	37.3	5.2	 20
 19	 10	36.5	6.6	 16
 20	 10	39.0	5.9	 25
 21	 10	44.0	9.7	 25
 22	 10	36.0	3.5	 20
 23	 10	39.0	5.6	 25
 24	 10	43.0	7.2	 25
 25	 10	40.3	8.3	 20
 26	 10	42.0	7.5	 25
 27	 10	45.0	6.0	 25
 28	 10	42.5	6.1	 20
 29	 10	263.0	43.2	 25
 30	 10	67.0	8.9	 25
 31	 10	67.3	7.5	 16
 32	 10	66.0	16.5	 20
 33	 10	71.0	9.4	 20
 34	 10	38.3	5.9	 16
 35	 10	41.8	7.3	 20
 36	 10	41.0	6.6	 25
 37	 10	83.3	11.9	 20
 38	 10	46.0	6.1	 25
 39	 10	38.0	7.0	 25
 40	 10	45.3	6.8	 20
 41	 10	43.0	6.3	 25
 42	 10	39.3	7.0	 20
 43	 10	44.0	6.5	 25
 44	 10	38.0	4.7	 25
 45	 10	41.3	6.2	 20
 46	 10	37.0	5.5	 25
 47	 10	40.0	7.3	 25
 48	 10	39.3	7.2	 16
 49	 10	38.0	5.6	 20
 50	 10	36.3	6.8	 20
 51	 10	39.8	5.7	 16
 52	 10	50.5	8.3	 20
 53	 10	56.0	9.6	 25
 54	 10	86.5	12.5	 20
 55	 10	75.0	10.6	 25
 56	 10	59.0	8.4	 25
 57	 10	50.0	9.7	 20
 58	 10	54.0	8.4	 25
 59	 10	109.0	12.7	 25
 60	 10	50.3	7.8	 20
 61	 10	88.0	13.2	 25
 62	 10	349.0	29.7	 25
 63	 10	45.3	7.2	 20
 64	 10	40.5	7.4	 20
 65	 10	46.3	7.6	 16
 66	 10	36.0	5.9	 20
 67	 10	44.3	7.4	 20
 68	 10	42.0	4.4	 16
 69	 10	39.0	6.9	 20
 70	 10	39.0	6.6	 25
 71	 10	61.0	8.0	 20
 72	 10	48.0	20.0	 25
 73	 10	45.0	8.9	 25
 74	 10	50.0	8.0	 20
 75	 10	45.0	6.9	 25
 76	 10	44.0	7.9	 25
 77	 10	36.3	6.5	 20
 78	 10	94.0	14.1	 25
 79	 10	48.0	6.8	 25
 80	 10	53.0	9.3	 20
 81	 10	54.8	8.6	 20
 82	 10	97.0	11.7	 20
 83	 10	219.5	20.9	 16
 84	 10	62.0	10.4	 20
 85	 10	865.0	75.7	 20
 86	 10	324.3	26.7	 16
 87	 10	93.0	14.8	 25
 88	 10	52.0	8.5	 25
 89	 10	46.0	7.6	 20
 90	 10	40.0	6.1	 25
 91	 10	38.3	6.4	 20
 92	 10	39.0	6.4	 25
 93	 10	36.0	6.6	 25
 94	 10	42.3	6.7	 20
 95	 10	45.0	6.7	 25
 96	 10	64.0	11.9	 25
 97	 10	86.3	8.2	 20
 98	 10	156.3	18.2	 20
 99	 10	157.8	17.4	 20
100	 10	69.3	11.5	 16
101	 10	67.5	8.3	 20
102	 10	47.5	10.0	 20
103	 10	67.3	10.0	 16
104	 10	262.0	36.3	 25
105	 10	62.0	9.5	 25
106	 10	39.5	6.5	 20
107	 10	42.0	7.1	 25
108	 10	46.0	7.5	 25
109	 10	62.3	7.6	 20
110	 10	71.0	12.8	 25
111	 10	45.0	6.9	 25
112	 10	42.0	6.2	 20
113	 10	48.0	8.8	 25
114	 10	38.0	7.7	 20
115	 10	41.3	6.3	 20
116	 10	45.5	10.9	 20
117	 10	46.3	7.8	 16
118	 10	53.0	11.2	 20
119	 10	79.3	11.3	 20
120	 10	64.0	10.0	 16
121	 10	55.0	12.6	 25
122	 10	262.0	33.6	 25
123	 10	82.0	9.7	 20
124	 10	56.0	10.3	 25
125	 10	1389.0	118.9	 25
126	 10	75.0	8.3	 20
127	 10	332.0	32.3	 25
128	 10	245.0	31.3	 25
129	 10	46.5	4.7	 20
130	 10	41.0	6.4	 25
131	 10	42.0	6.2	 25
132	 10	48.0	6.3	 16
133	 10	45.3	7.0	 20
134	 10	40.0	6.9	 20
135	 10	48.0	6.7	 16
136	 10	37.0	8.2	 20
137	 10	40.0	7.9	 25
138	 10	64.8	10.7	 20
139	 10	44.0	6.8	 25
140	 10	363.5	36.8	 20
141	 10	41.0	8.0	 25
142	 10	47.0	9.3	 25
143	 10	43.5	7.5	 20
144	 10	74.0	15.1	 25
145	 10	60.0	10.4	 25
146	 10	45.8	7.8	 20
147	 10	48.0	9.3	 25
148	 10	49.0	9.8	 25
149	 10	37.3	6.8	 16
150	 10	45.3	7.5	 20
151	 10	51.0	8.6	 20
152	 10	42.8	7.5	 16
153	 10	40.5	5.6	 20
154	 10	45.0	7.5	 25
155	 10	46.0	18.6	 20
156	 10	41.0	6.1	 25
157	 10	41.0	6.8	 25
158	 10	39.0	6.3	 20
159	 10	59.0	10.8	 25
160	 10	372.0	52.9	 25
161	 10	1127.3	80.7	 20
162	 10	407.0	39.6	 25
163	 10	81.3	11.6	 20
164	 10	48.0	7.3	 25
165	 10	59.0	8.8	 25
166	 10	44.3	5.8	 16
167	 10	39.5	4.3	 20
168	 10	44.3	9.6	 20
169	 10	47.0	9.9	 16
170	 10	44.3	5.7	 20
171	 10	119.0	17.2	 25
172	 10	564.3	30.0	 20
173	 10	154.0	30.1	 25
174	 10	445.0	48.9	 25
175	 10	44.3	8.1	 20
176	 10	517.0	58.7	 25
177	 10	50.0	6.2	 25
178	 10	227.3	22.6	 20
179	 10	55.0	8.6	 25
180	 10	140.0	17.7	 25
181	 10	629.3	53.9	 20
182	 10	727.3	62.4	 20
183	 10	133.5	15.4	 20
184	 10	86.3	10.9	 16
185	 10	127.5	17.0	 20
186	 10	81.3	13.3	 20
187	 10	71.0	7.9	 16
188	 10	44.0	9.8	 25
189	 10	42.8	6.9	 20
190	 10	42.0	7.6	 25
191	 10	37.0	5.3	 25
192	 10	37.3	7.6	 20
193	 10	51.0	7.8	 25
194	 10	48.0	58.0	 25
195	 10	39.0	4.1	 20
196	 10	42.0	6.1	 25
197	 10	43.0	8.4	 25
198	 10	47.5	7.9	 20
199	 10	53.0	7.3	 20
200	 10	42.8	7.4	 20
201	 10	43.5	8.5	 16
202	 10	40.3	7.2	 20
203	 10	173.3	25.9	 20
204	 10	49.0	9.3	 16
205	 10	45.0	7.1	 25
206	 10	36.0	6.2	 25
207	 10	37.8	7.9	 20
208	 10	41.0	7.7	 25
209	 10	38.0	8.0	 25
210	 10	42.3	7.2	 20
211	 10	45.0	8.6	 25
212	 10	62.3	12.5	 20
213	 10	44.0	7.0	 25
214	 10	66.0	9.8	 25
215	 10	37.8	7.5	 20
216	 10	74.3	13.1	 20
217	 10	56.3	6.6	 20
218	 10	138.5	19.9	 16
219	 10	201.0	32.5	 20
220	 10	58.3	10.4	 20
221	 10	82.0	10.1	 16
222	 10	52.0	5.8	 25
223	 10	304.0	46.0	 25
224	 10	244.8	22.8	 20
225	 10	134.0	18.2	 25
226	 10	83.0	12.8	 25
227	 10	68.8	8.8	 20
228	 10	94.0	14.1	 25
229	 10	77.0	12.6	 25
230	 10	65.0	7.1	 20
231	 10	41.0	6.2	 25
232	 10	46.0	6.5	 25
233	 10	63.0	10.9	 16
234	 10	44.0	9.5	 20
235	 10	39.3	6.7	 20
236	 10	45.3	6.3	 16
237	 10	47.0	8.3	 20
238	 10	40.5	5.6	 20
239	 10	42.0	6.3	 25
240	 10	39.0	7.9	 25
241	 10	45.5	5.7	 20
242	 10	45.0	8.0	 25
243	 10	41.0	6.7	 25
244	 10	35.3	5.6	 20
245	 10	41.0	7.0	 25
246	 10	48.0	9.9	 25
247	 10	47.3	9.0	 20
248	 10	62.0	11.3	 25
249	 10	47.0	8.0	 25
250	 10	48.3	9.6	 16
251	 10	44.3	7.9	 20
252	 10	43.0	8.6	 20
253	 10	39.3	5.3	 16
254	 10	40.8	6.7	 20
255	 10	39.0	7.1	 25
256	 10	41.5	8.2	 20
257	 10	46.0	7.7	 25
258	 10	45.0	5.5	 25
259	 10	49.3	8.3	 20
260	 10	57.0	9.2	 25
261	 10	51.8	8.9	 20
262	 10	74.0	10.7	 25
263	 10	62.0	9.1	 25
264	 10	44.0	7.6	 20
265	 10	37.0	6.4	 25
266	 10	42.0	7.4	 25
267	 10	39.0	6.8	 16
268	 10	39.0	7.1	 20
269	 10	41.3	7.1	 20
270	 10	46.3	8.4	 16
271	 10	58.5	7.8	 20
272	 10	54.0	8.3	 25
273	 10	220.8	24.5	 20
274	 10	266.0	26.8	 25
275	 10	55.0	9.2	 25
276	 10	47.3	7.5	 20
277	 10	53.0	10.4	 25
278	 10	48.0	6.6	 25
279	 10	55.0	7.3	 20
280	 10	63.0	10.4	 25
281	 10	50.0	9.2	 25
282	 10	48.8	8.6	 20
283	 10	53.0	10.1	 20
284	 10	62.3	8.9	 20
285	 10	48.3	6.8	 16
286	 10	45.3	7.3	 20
287	 10	48.3	6.9	 16
288	 10	65.5	10.7	 20
289	 10	42.0	6.6	 25
290	 10	41.5	7.3	 20
291	 10	42.0	8.1	 25
292	 10	46.0	7.6	 25
293	 10	42.5	11.0	 20
294	 10	47.0	8.0	 25
295	 10	94.0	13.3	 25
296	 10	63.0	8.5	 20
297	 10	265.0	23.0	 25
298	 10	311.0	53.7	 25
299	 10	45.3	7.9	 20
300	 10	50.3	13.9	 20
301	 10	38.8	7.3	 20
302	 10	49.8	10.8	 16
303	 10	36.5	7.4	 20
304	 10	67.3	11.8	 20
305	 10	45.0	5.9	 16
306	 10	50.0	7.7	 25
307	 10	45.0	7.8	 25
308	 10	78.3	10.7	 20
309	 10	422.0	34.5	 25
310	 10	58.5	9.5	 20
311	 10	46.0	6.4	 25
312	 10	50.0	7.8	 25
313	 10	49.0	8.4	 20
314	 10	42.0	8.0	 25
315	 10	39.0	8.3	 25
316	 10	41.3	7.7	 20
317	 10	41.0	7.4	 20
318	 10	43.3	7.5	 20
319	 10	130.8	18.9	 16
320	 10	36.8	5.2	 20
321	 10	46.5	8.4	 20
322	 10	70.8	12.6	 16
323	 10	46.0	9.4	 25
324	 10	48.0	10.1	 25
325	 10	42.0	6.7	 20
326	 10	56.0	10.0	 25
327	 10	52.0	7.2	 25
328	 10	42.0	6.7	 20
329	 10	42.0	5.4	 25
330	 10	39.0	6.2	 25
331	 10	47.3	7.8	 20
332	 10	43.0	6.6	 25
333	 10	57.0	9.3	 25
334	 10	42.3	6.5	 16
335	 10	44.3	7.1	 20
336	 10	55.3	7.5	 16
337	 10	45.0	6.4	 20
338	 10	42.5	8.3	 20
339	 10	37.8	6.7	 16
340	 10	39.0	8.2	 25
341	 10	42.0	7.3	 25
342	 10	39.5	6.9	 20
343	 10	36.0	6.2	 25
344	 10	41.0	5.9	 25
345	 10	51.0	8.0	 20
346	 10	39.0	6.4	 25
347	 10	60.0	10.9	 25
348	 10	141.0	18.2	 20
349	 10	68.0	19.4	 25
350	 10	150.0	29.5	 25
351	 10	52.8	11.6	 16
352	 10	113.5	14.8	 20
353	 10	49.0	8.3	 20
354	 10	264.3	31.5	 16
355	 10	46.5	7.6	 20
356	 10	48.0	8.8	 25
357	 10	39.0	6.3	 20
358	 10	48.0	10.4	 25
359	 10	45.0	7.4	 25
360	 10	44.3	8.3	 20
361	 10	43.0	5.9	 25
362	 10	43.3	5.0	 20
363	 10	40.0	6.1	 25
364	 10	40.0	7.8	 25
365	 10	37.3	4.1	 20
366	 10	68.0	12.0	 25
367	 10	43.0	7.7	 25
368	 10	41.3	7.2	 16
369	 10	44.3	7.9	 20
370	 10	64.0	7.8	 20
371	 10	45.8	8.8	 16
372	 10	39.3	6.8	 20
373	 10	54.0	9.0	 25
374	 10	47.0	8.9	 20
375	 10	50.0	8.6	 25
376	 10	59.0	11.3	 25
377	 10	54.0	8.3	 20
378	 10	43.0	8.9	 25
379	 10	59.0	8.8	 25
380	 10	43.0	8.2	 20
381	 10	54.0	9.8	 25
382	 10	46.0	6.9	 25
383	 10	48.3	8.5	 20
384	 10	476.5	81.2	 20
385	 10	43.5	8.6	 16
386	 10	57.8	7.8	 20
387	 10	48.3	9.6	 20
388	 10	43.5	9.7	 16
389	 10	48.0	6.8	 20
390	 10	50.0	11.4	 25
391	 10	50.0	8.4	 20
392	 10	39.0	6.9	 25
393	 10	41.0	6.8	 25
394	 10	43.5	7.8	 20
395	 10	48.0	8.1	 25
396	 10	43.0	7.1	 25
397	 10	70.0	11.2	 20
398	 10	38.0	6.2	 25
399	 10	42.0	6.5	 25
400	 10	46.8	7.1	 20
401	 10	42.0	6.2	 20
402	 10	37.8	5.9	 20
403	 10	43.5	7.2	 16
404	 10	49.5	7.1	 20
405	 10	54.0	5.2	 20
406	 10	73.0	7.8	 16
407	 10	73.0	9.9	 25
408	 10	52.0	10.8	 25
409	 10	76.5	9.4	 20
410	 10	49.0	7.5	 25
411	 10	49.5	7.1	 20
412	 10	187.0	21.5	 25
413	 10	150.0	17.4	 25
414	 10	66.3	7.9	 20
415	 10	41.0	7.3	 25
416	 10	45.0	7.9	 25
417	 10	54.0	11.4	 20
418	 10	108.0	18.2	 20
419	 10	125.5	17.6	 20
420	 10	178.3	23.9	 16
421	 10	89.0	20.4	 20
422	 10	76.0	10.4	 20
423	 10	115.5	19.4	 16
424	 10	77.0	12.9	 25
425	 10	112.0	13.8	 25
426	 10	58.3	6.3	 20
427	 10	70.0	11.3	 25
428	 10	48.0	6.9	 25
429	 10	42.3	6.4	 20
430	 10	92.0	23.3	 25
431	 10	171.0	36.8	 25
432	 10	105.0	17.6	 20
433	 10	102.0	37.3	 25
434	 10	69.0	13.5	 20
435	 10	44.3	7.1	 20
436	 10	44.5	7.8	 20
437	 10	550.3	61.5	 16
438	 10	50.8	12.0	 20
439	 10	46.3	7.4	 20
440	 10	46.5	9.6	 16
441	 10	49.0	9.0	 25
442	 10	44.0	8.6	 25
443	 10	38.0	7.9	 20
444	 10	40.0	5.2	 25
445	 10	40.0	7.3	 25
446	 10	37.3	6.4	 20
447	 10	40.0	6.8	 25
448	 10	42.0	7.9	 25
449	 10	43.3	7.7	 20
450	 10	247.0	147.9	 25
451	 10	40.0	5.6	 25
452	 10	56.0	9.0	 16
453	 10	108.5	14.2	 20
454	 10	193.8	28.4	 20
455	 10	425.3	48.3	 16
456	 10	91.0	27.7	 20
457	 10	45.0	8.2	 25
458	 10	41.3	6.9	 20
459	 10	46.0	13.9	 25
460	 10	45.5	6.9	 20
461	 10	37.0	5.2	 25
462	 10	39.0	7.4	 25
463	 10	69.5	8.1	 20
464	 10	63.0	8.5	 25
465	 10	195.0	23.3	 25
466	 10	942.0	142.1	 20
467	 10	169.0	49.1	 25
468	 10	89.0	11.3	 25
469	 10	73.3	14.0	 16
470	 10	39.3	4.7	 20
471	 10	47.3	8.3	 20
472	 10	47.0	9.5	 16
473	 10	43.3	6.7	 20
474	 10	59.0	11.2	 25
475	 10	45.8	8.2	 20
476	 10	57.0	10.4	 25
477	 10	44.0	6.5	 25
478	 10	51.0	9.4	 20
479	 10	39.0	8.1	 25
480	 10	37.0	6.4	 25
481	 10	38.0	4.8	 20
482	 10	56.0	8.6	 25
483	 10	43.8	8.1	 20
484	 10	39.0	6.0	 25
485	 10	46.0	7.7	 25
486	 10	37.0	6.5	 16
487	 10	56.5	8.4	 20
488	 10	45.3	9.1	 20
489	 10	347.5	27.0	 16
490	 10	220.3	21.4	 20
491	 10	148.0	15.8	 25
492	 10	44.3	9.7	 20
493	 10	66.0	12.0	 25
494	 10	138.0	21.1	 25
495	 10	47.5	7.2	 20
496	 10	47.0	6.8	 25
497	 10	263.0	31.5	 25
498	 10	612.3	53.6	 20
499	 10	76.0	19.0	 25
500	 10	67.0	11.4	 25
501	 10	47.3	9.3	 20
502	 10	47.0	6.7	 20
503	 10	112.0	19.0	 20
504	 10	50.8	9.9	 16
505	 10	52.0	5.1	 20
506	 10	456.0	28.9	 20
507	 10	395.0	18.6	 16
508	 10	243.0	24.8	 25
509	 10	695.0	38.1	 20
510	 10	64.0	13.4	 25
511	 10	68.0	8.2	 25
512	 10	43.5	7.3	 20
513	 10	44.0	7.9	 25
514	 10	44.0	6.3	 25
515	 10	252.3	49.5	 20
516	 10	80.0	16.6	 25
517	 10	43.0	7.3	 25
518	 10	40.8	8.9	 20
519	 10	69.3	10.6	 20
520	 10	40.3	6.5	 20
521	 10	292.0	24.4	 16
522	 10	123.5	15.1	 20
523	 10	221.0	21.9	 20
524	 10	69.3	10.2	 16
525	 10	96.0	11.5	 25
526	 10	48.0	6.4	 25
527	 10	43.0	6.8	 20
528	 10	40.0	6.6	 25
529	 10	53.0	7.3	 25
530	 10	44.3	7.8	 20
531	 10	236.0	52.7	 25
532	 10	234.3	30.3	 20
533	 10	57.0	12.0	 25
534	 10	49.0	8.2	 25
535	 10	56.3	10.2	 20
536	 10	41.0	7.7	 20
537	 10	42.0	5.4	 20
538	 10	40.5	6.8	 16
539	 10	42.0	7.5	 20
540	 10	41.0	7.9	 20
541	 10	42.8	9.9	 16
542	 10	65.0	10.2	 25
543	 10	56.0	7.1	 25
544	 10	61.3	10.0	 20
545	 10	94.0	19.4	 25
546	 10	274.0	27.3	 25
547	 10	110.5	15.5	 20
548	 10	60.0	9.9	 25
549	 10	59.0	9.2	 25
550	 10	134.0	18.9	 20
551	 10	58.0	9.3	 25
552	 10	59.0	8.6	 25
553	 10	160.0	17.8	 16
554	 10	49.3	6.6	 20
555	 10	46.5	7.4	 20
556	 10	248.3	20.7	 16
557	 10	212.0	25.7	 20
558	 10	131.5	19.3	 16
559	 10	195.0	31.1	 25
560	 10	244.0	37.0	 25
561	 10	242.0	32.2	 20
562	 10	83.0	15.6	 25
563	 10	49.0	6.3	 25
564	 10	52.3	9.6	 20
565	 10	309.0	38.5	 25
566	 10	74.0	12.5	 25
567	 10	52.8	10.0	 20
568	 10	92.0	12.4	 25
569	 10	47.0	8.2	 25
570	 10	87.0	12.2	 16
571	 10	46.3	7.3	 20
572	 10	76.3	11.7	 20
573	 10	53.3	10.2	 16
574	 10	78.3	14.3	 20
575	 10	161.0	27.7	 25
576	 10	41.0	7.2	 20
577	 10	43.0	6.8	 25
578	 10	40.0	7.6	 25
579	 10	42.3	9.4	 20
580	 10	43.0	8.3	 25
581	 10	45.0	6.1	 20
582	 10	45.0	8.5	 25
583	 10	46.0	8.5	 25
584	 10	62.5	8.5	 20
585	 10	68.0	10.0	 25
586	 10	328.0	31.6	 25
587	 10	82.5	13.6	 16
588	 10	48.3	6.9	 20
589	 10	47.3	6.3	 20
590	 10	42.3	6.8	 16
591	 10	158.8	23.5	 20
592	 10	795.0	66.3	 25
593	 10	1912.0	170.3	 20
594	 10	62.0	40.3	 25
595	 10	42.0	8.2	 25
596	 10	70.3	12.0	 20
597	 10	73.0	9.4	 25
598	 10	111.0	20.9	 25
599	 10	108.5	15.1	 20
600	 10	63.0	11.3	 25
601	 10	130.0	15.7	 25
602	 10	68.5	10.6	 20
603	 10	40.5	8.6	 20
604	 10	46.3	7.8	 20
605	 10	362.3	33.3	 16
606	 10	71.5	12.3	 20
607	 10	44.3	9.7	 16
608	 10	50.0	6.9	 20
609	 10	44.0	7.5	 25
610	 10	52.0	9.6	 20
611	 10	47.0	8.8	 25
612	 10	45.0	5.7	 25
613	 10	47.0	9.3	 20
614	 10	40.0	7.3	 25
615	 10	44.0	7.7	 25
616	 10	45.5	8.7	 20
617	 10	91.0	16.8	 25
618	 10	74.0	12.2	 25
619	 10	129.0	47.4	 20
620	 10	49.5	9.4	 20
621	 10	46.0	9.2	 20
622	 10	44.3	7.0	 16
623	 10	50.3	7.4	 20
624	 10	42.0	8.8	 20
625	 10	45.0	6.8	 16
626	 10	47.0	8.2	 25
627	 10	47.0	8.7	 25
628	 10	49.5	7.8	 20
629	 10	47.0	7.1	 25
630	 10	59.5	11.1	 20
631	 10	62.0	11.6	 25
632	 10	87.0	16.7	 25
633	 10	58.0	8.9	 20
634	 10	40.0	6.4	 25
635	 10	48.0	8.2	 25
636	 10	45.8	8.4	 20
637	 10	41.0	6.7	 20
638	 10	38.3	4.8	 20
639	 10	1628.3	161.4	 16
  0	 11	44.0	6.1	 25
  1	 11	37.0	11.2	 25
  2	 11	36.0	6.3	 20
  3	 11	34.0	6.3	 20
  4	 11	34.3	7.8	 20
  5	 11	33.0	5.7	 16
  6	 11	36.0	5.6	 20
  7	 11	33.0	6.1	 20
  8	 11	33.5	6.1	 20
  9	 11	36.0	6.5	 25
 10	 11	33.0	5.2	 25
 11	 11	37.3	5.7	 20
 12	 11	32.0	6.3	 25
 13	 11	33.5	7.6	 20
 14	 11	33.0	5.1	 25
 15	 11	29.0	5.3	 25
 16	 11	32.3	5.4	 20
 17	 11	36.0	6.5	 25
 18	 11	32.0	4.8	 25
 19	 11	37.0	6.9	 20
 20	 11	33.3	6.3	 20
 21	 11	34.5	5.3	 20
 22	 11	32.0	5.9	 16
 23	 11	33.0	5.3	 20
 24	 11	36.0	6.0	 20
 25	 11	30.3	6.5	 20
 26	 11	33.0	6.9	 25
 27	 11	38.0	6.9	 25
 28	 11	32.0	6.2	 20
 29	 11	35.0	6.9	 25
 30	 11	36.0	6.4	 25
 31	 11	30.3	4.3	 20
 32	 11	35.0	7.8	 25
 33	 11	34.0	5.4	 25
 34	 11	32.0	5.8	 20
 35	 11	32.0	6.1	 25
 36	 11	33.0	5.6	 16
 37	 11	34.5	8.8	 20
 38	 11	32.3	5.0	 20
 39	 11	29.0	4.3	 16
 40	 11	34.8	9.4	 20
 41	 11	31.3	4.8	 20
 42	 11	32.5	4.2	 20
 43	 11	32.0	6.0	 25
 44	 11	32.0	5.9	 25
 45	 11	34.0	7.4	 20
 46	 11	31.0	5.8	 25
 47	 11	32.0	6.3	 25
 48	 11	38.0	6.8	 20
 49	 11	32.0	5.0	 25
 50	 11	33.0	6.1	 25
 51	 11	29.0	5.1	 20
 52	 11	35.0	7.1	 25
 53	 11	31.0	5.9	 20
 54	 11	34.3	6.6	 16
 55	 11	33.5	6.4	 20
 56	 11	35.3	7.0	 20
 57	 11	35.3	5.0	 16
 58	 11	36.3	5.3	 20
 59	 11	36.0	6.7	 25
 60	 11	34.5	7.2	 20
 61	 11	32.0	7.0	 25
 62	 11	30.5	4.7	 20
 63	 11	34.0	5.9	 25
 64	 11	32.0	4.7	 25
 65	 11	32.3	4.1	 20
 66	 11	34.0	6.2	 25
 67	 11	35.0	6.0	 25
 68	 11	34.5	7.6	 20
 69	 11	32.0	4.5	 25
 70	 11	34.3	6.2	 20
 71	 11	32.5	4.9	 16
 72	 11	33.0	5.1	 20
 73	 11	33.0	6.3	 20
 74	 11	37.0	6.9	 16
 75	 11	33.0	6.5	 20
 76	 11	34.0	7.6	 25
 77	 11	36.0	7.1	 20
 78	 11	32.0	5.1	 25
 79	 11	32.0	6.6	 25
 80	 11	37.5	6.9	 20
 81	 11	35.0	5.7	 25
 82	 11	32.0	6.0	 25
 83	 11	34.3	5.7	 20
 84	 11	36.0	5.8	 25
 85	 11	37.3	6.6	 20
 86	 11	35.0	6.0	 25
 87	 11	35.5	6.2	 20
 88	 11	33.0	5.4	 16
 89	 11	36.0	7.3	 20
 90	 11	33.0	5.0	 20
 91	 11	33.3	5.2	 16
 92	 11	34.3	5.8	 20
 93	 11	32.0	6.0	 25
 94	 11	34.3	5.3	 20
 95	 11	34.0	6.5	 25
 96	 11	33.0	6.2	 25
 97	 11	37.3	8.1	 20
 98	 11	38.0	8.6	 25
 99	 11	34.0	6.9	 25
100	 11	36.3	8.2	 20
101	 11	34.0	5.9	 25
102	 11	39.0	6.7	 25
103	 11	34.0	6.2	 20
104	 11	34.8	7.1	 20
105	 11	34.5	5.5	 20
106	 11	31.0	5.1	 16
107	 11	34.0	7.7	 20
108	 11	38.5	10.3	 20
109	 11	39.0	8.2	 20
110	 11	32.0	7.5	 25
111	 11	36.3	9.7	 20
112	 11	37.0	6.7	 25
113	 11	33.0	6.6	 25
114	 11	36.0	4.5	 20
115	 11	38.0	7.4	 25
116	 11	36.0	7.7	 25
117	 11	33.5	6.5	 20
118	 11	40.0	7.4	 25
119	 11	36.0	6.9	 25
120	 11	34.3	5.9	 20
121	 11	37.3	7.0	 20
122	 11	41.3	7.7	 20
123	 11	35.8	8.5	 16
124	 11	35.0	6.0	 20
125	 11	36.0	5.5	 20
126	 11	35.8	6.1	 20
127	 11	39.0	6.5	 25
128	 11	34.0	6.1	 25
129	 11	35.5	5.7	 20
130	 11	35.0	5.5	 25
131	 11	38.0	5.3	 25
132	 11	41.8	7.6	 20
133	 11	47.0	8.8	 25
134	 11	39.5	7.1	 20
135	 11	39.0	5.7	 25
136	 11	38.0	8.6	 25
137	 11	35.0	5.6	 16
138	 11	33.3	4.5	 20
139	 11	38.5	7.2	 20
140	 11	38.0	7.6	 16
141	 11	41.5	7.3	 20
142	 11	35.3	8.2	 20
143	 11	36.3	5.2	 20
144	 11	37.0	7.6	 25
145	 11	40.0	6.7	 25
146	 11	35.3	4.2	 20
147	 11	38.0	6.6	 25
148	 11	34.0	6.0	 25
149	 11	35.0	5.8	 20
150	 11	35.0	6.4	 25
151	 11	39.0	6.7	 25
152	 11	41.0	5.8	 20
153	 11	33.0	5.8	 25
154	 11	38.3	7.5	 20
155	 11	37.5	5.7	 16
156	 11	36.5	6.3	 20
157	 11	35.3	6.5	 20
158	 11	35.0	5.4	 16
159	 11	33.8	6.6	 20
160	 11	39.5	6.0	 20
161	 11	36.0	7.1	 25
162	 11	41.0	6.0	 25
163	 11	38.3	8.0	 20
164	 11	40.0	7.6	 25
165	 11	37.0	6.4	 25
166	 11	39.3	6.2	 20
167	 11	39.0	5.2	 25
168	 11	37.0	6.1	 25
169	 11	36.0	5.6	 20
170	 11	35.0	5.6	 25
171	 11	40.0	7.0	 20
172	 11	38.5	6.9	 16
173	 11	39.5	6.2	 20
174	 11	33.3	5.8	 20
175	 11	37.5	6.7	 16
176	 11	41.3	7.1	 20
177	 11	36.0	7.2	 25
178	 11	34.0	5.7	 20
179	 11	37.0	6.8	 25
180	 11	41.0	7.2	 25
181	 11	38.8	6.3	 20
182	 11	39.0	6.3	 25
183	 11	37.3	7.3	 20
184	 11	36.0	6.3	 25
185	 11	34.0	4.8	 25
186	 11	35.5	7.0	 20
187	 11	36.0	6.9	 25
188	 11	35.3	5.7	 20
189	 11	34.0	5.2	 16
190	 11	34.0	6.1	 20
191	 11	33.5	7.9	 20
192	 11	36.3	5.6	 16
193	 11	37.3	5.7	 20
194	 11	34.0	5.6	 25
195	 11	30.8	6.4	 20
196	 11	37.0	7.4	 25
197	 11	35.0	7.2	 25
198	 11	33.3	6.7	 20
199	 11	37.0	11.0	 25
200	 11	35.0	6.0	 25
201	 11	36.5	5.7	 20
202	 11	37.0	6.9	 25
203	 11	32.0	5.7	 25
204	 11	35.3	6.2	 20
205	 11	34.3	7.2	 20
206	 11	29.3	4.8	 20
207	 11	33.3	4.8	 16
208	 11	37.0	9.0	 20
209	 11	36.3	5.5	 16
210	 11	31.0	5.9	 25
211	 11	39.0	8.3	 25
212	 11	35.3	4.7	 20
213	 11	38.0	8.5	 25
214	 11	32.0	6.4	 25
215	 11	33.0	3.6	 20
216	 11	31.0	4.9	 25
217	 11	37.0	6.7	 25
218	 11	38.3	7.0	 20
219	 11	40.0	7.5	 25
220	 11	37.0	5.3	 25
221	 11	35.3	5.0	 20
222	 11	36.0	4.5	 20
223	 11	34.0	6.7	 20
224	 11	38.0	9.6	 16
225	 11	33.5	7.2	 20
226	 11	37.3	6.8	 20
227	 11	31.3	4.8	 20
228	 11	34.0	6.8	 25
229	 11	38.0	6.7	 25
230	 11	31.3	6.1	 20
231	 11	34.0	7.5	 25
232	 11	33.0	6.3	 20
233	 11	34.0	7.2	 25
234	 11	35.0	5.6	 25
235	 11	39.0	6.0	 20
236	 11	35.0	6.3	 25
237	 11	34.0	6.0	 25
238	 11	35.0	5.8	 16
239	 11	33.0	8.5	 20
240	 11	32.5	5.6	 20
241	 11	34.0	6.8	 16
242	 11	32.5	4.1	 20
243	 11	33.3	5.9	 20
244	 11	37.0	6.1	 20
245	 11	32.0	6.1	 25
246	 11	33.0	5.8	 25
247	 11	36.0	6.4	 20
248	 11	36.0	8.5	 25
249	 11	36.0	6.3	 25
250	 11	33.0	4.5	 20
251	 11	36.0	6.3	 25
252	 11	35.0	4.5	 25
253	 11	32.5	4.9	 20
254	 11	33.0	6.2	 25
255	 11	34.0	5.8	 20
256	 11	33.3	6.3	 16
257	 11	36.3	4.4	 20
258	 11	41.0	9.7	 16
259	 11	36.0	7.3	 20
260	 11	37.5	6.6	 20
261	 11	34.0	4.5	 20
262	 11	37.0	6.6	 25
263	 11	34.0	6.3	 25
264	 11	32.0	5.9	 20
265	 11	33.0	5.2	 25
266	 11	32.0	5.2	 25
267	 11	35.3	8.1	 20
268	 11	35.0	7.9	 25
269	 11	32.0	7.0	 25
270	 11	32.3	6.0	 20
271	 11	36.0	6.7	 25
272	 11	36.3	6.2	 20
273	 11	38.5	7.6	 16
274	 11	34.3	5.4	 20
275	 11	33.3	5.7	 20
276	 11	35.0	5.2	 16
277	 11	36.0	6.3	 20
278	 11	34.0	5.6	 25
279	 11	38.0	6.4	 20
280	 11	34.0	5.0	 25
281	 11	35.8	5.5	 20
282	 11	35.0	6.5	 25
283	 11	39.0	7.3	 25
284	 11	37.5	6.5	 20
285	 11	31.0	5.6	 25
286	 11	33.0	5.3	 25
287	 11	29.0	5.5	 20
288	 11	35.0	6.9	 25
289	 11	32.3	5.4	 20
290	 11	32.3	4.5	 16
291	 11	37.3	8.2	 20
292	 11	32.3	6.4	 20
293	 11	35.5	7.6	 16
294	 11	32.8	4.2	 20
295	 11	36.0	6.3	 25
296	 11	35.0	6.8	 20
297	 11	36.0	5.6	 25
298	 11	35.0	5.3	 25
299	 11	34.8	6.8	 20
300	 11	36.0	7.4	 25
301	 11	30.0	5.8	 25
302	 11	36.3	6.9	 20
303	 11	37.0	6.2	 25
304	 11	36.0	6.7	 25
305	 11	35.0	6.4	 20
306	 11	34.0	7.4	 20
307	 11	34.5	6.0	 16
308	 11	36.3	4.9	 20
309	 11	40.8	9.4	 20
310	 11	38.3	4.9	 16
311	 11	35.0	5.1	 25
312	 11	34.0	6.3	 25
313	 11	32.3	4.7	 20
314	 11	34.0	6.3	 25
315	 11	36.0	8.0	 25
316	 11	31.0	4.8	 20
317	 11	32.0	5.9	 25
318	 11	32.0	5.0	 25
319	 11	34.8	8.5	 20
320	 11	35.0	5.6	 25
321	 11	32.0	6.6	 25
322	 11	37.0	5.9	 20
323	 11	32.3	4.4	 20
324	 11	39.0	7.5	 20
325	 11	33.3	5.4	 16
326	 11	34.8	8.2	 20
327	 11	33.5	6.7	 20
328	 11	37.3	7.4	 20
329	 11	34.0	6.4	 25
330	 11	33.0	6.0	 25
331	 11	35.3	7.9	 20
332	 11	30.0	4.9	 25
333	 11	34.8	8.0	 20
334	 11	34.0	4.5	 25
335	 11	38.0	6.5	 25
336	 11	36.8	7.5	 20
337	 11	36.0	7.3	 25
338	 11	43.0	18.6	 25
339	 11	32.0	6.7	 20
340	 11	32.3	5.6	 20
341	 11	38.0	7.3	 20
342	 11	32.0	8.5	 16
343	 11	35.3	7.4	 20
344	 11	34.0	5.2	 20
345	 11	33.5	7.3	 20
346	 11	35.0	8.2	 25
347	 11	37.0	8.0	 25
348	 11	32.8	6.2	 20
349	 11	44.0	9.8	 25
350	 11	38.0	6.4	 25
351	 11	44.0	7.6	 20
352	 11	40.0	9.2	 25
353	 11	37.0	6.6	 25
354	 11	36.0	4.9	 20
355	 11	35.0	6.7	 25
356	 11	37.3	6.3	 16
357	 11	36.0	6.6	 20
358	 11	34.0	7.0	 20
359	 11	37.8	7.8	 16
360	 11	33.0	5.1	 20
361	 11	39.0	7.4	 20
362	 11	34.3	6.6	 20
363	 11	36.0	8.0	 25
364	 11	34.0	5.8	 25
365	 11	37.0	6.8	 20
366	 11	37.0	5.6	 25
367	 11	36.0	5.7	 25
368	 11	33.5	5.1	 20
369	 11	37.0	6.0	 25
370	 11	36.0	6.8	 25
371	 11	34.3	6.0	 20
372	 11	31.0	5.9	 25
373	 11	39.0	8.4	 20
374	 11	34.5	4.9	 16
375	 11	35.0	4.7	 20
376	 11	35.3	5.4	 20
377	 11	38.3	8.5	 16
378	 11	38.3	5.6	 20
379	 11	36.0	7.0	 25
380	 11	34.5	6.2	 20
381	 11	38.0	6.6	 25
382	 11	33.0	8.0	 20
383	 11	33.0	7.1	 25
384	 11	35.0	6.4	 25
385	 11	36.5	6.5	 20
386	 11	34.0	6.4	 25
387	 11	32.0	5.6	 25
388	 11	35.0	5.7	 20
389	 11	32.0	5.0	 25
390	 11	32.0	8.8	 20
391	 11	33.0	7.6	 16
392	 11	33.3	5.9	 20
393	 11	34.0	5.4	 20
394	 11	36.0	5.2	 16
395	 11	36.0	5.4	 20
396	 11	34.0	6.7	 25
397	 11	34.0	5.4	 20
398	 11	36.0	5.9	 25
399	 11	35.0	5.8	 25
400	 11	35.3	7.5	 20
401	 11	35.0	5.4	 25
402	 11	35.0	4.7	 25
403	 11	36.0	6.7	 20
404	 11	37.0	6.5	 25
405	 11	34.3	6.0	 20
406	 11	36.0	5.2	 25
407	 11	34.3	5.1	 20
408	 11	34.3	5.8	 16
409	 11	36.0	7.2	 20
410	 11	35.0	5.7	 20
411	 11	38.5	6.0	 16
412	 11	33.3	4.1	 20
413	 11	37.0	5.2	 25
414	 11	34.3	5.7	 20
415	 11	38.0	7.1	 25
416	 11	38.0	7.7	 25
417	 11	35.5	8.4	 20
418	 11	38.0	5.8	 25
419	 11	39.0	5.7	 25
420	 11	35.3	6.4	 20
421	 11	38.0	6.9	 25
422	 11	41.0	7.6	 25
423	 11	41.0	8.6	 20
424	 11	36.5	6.9	 20
425	 11	31.0	5.1	 20
426	 11	34.5	6.2	 16
427	 11	31.0	4.9	 20
428	 11	34.0	5.9	 20
429	 11	33.0	5.3	 20
430	 11	34.0	5.6	 25
431	 11	30.5	7.4	 20
432	 11	34.0	6.7	 25
433	 11	35.0	5.8	 25
434	 11	37.0	5.1	 20
435	 11	36.0	6.0	 25
436	 11	33.0	7.5	 25
437	 11	37.0	7.4	 20
438	 11	33.0	3.6	 25
439	 11	36.0	5.9	 25
440	 11	35.0	5.7	 20
441	 11	35.0	6.1	 20
442	 11	32.3	4.2	 20
443	 11	36.0	6.1	 16
444	 11	35.3	8.2	 20
445	 11	36.0	5.8	 20
446	 11	32.3	6.0	 20
447	 11	31.0	4.4	 25
448	 11	33.0	5.6	 25
449	 11	32.3	4.1	 20
450	 11	35.0	5.5	 25
451	 11	36.0	4.9	 25
452	 11	36.5	6.5	 20
453	 11	35.0	6.2	 25
454	 11	40.3	10.2	 20
455	 11	46.0	15.6	 25
456	 11	36.0	7.1	 25
457	 11	36.3	8.1	 16
458	 11	37.0	6.7	 20
459	 11	36.3	7.3	 20
460	 11	31.8	5.2	 16
461	 11	35.0	5.6	 20
462	 11	32.3	4.9	 20
463	 11	33.0	6.5	 20
464	 11	39.0	7.1	 25
465	 11	35.0	5.7	 25
466	 11	37.0	8.2	 20
467	 11	38.0	6.2	 25
468	 11	36.0	6.5	 25
469	 11	31.8	4.2	 20
470	 11	36.0	5.3	 25
471	 11	35.0	6.7	 25
472	 11	33.5	5.1	 20
473	 11	34.0	6.4	 25
474	 11	33.3	5.4	 20
475	 11	35.5	6.4	 16
476	 11	35.8	5.9	 20
477	 11	38.3	8.2	 20
478	 11	34.0	8.0	 16
479	 11	35.3	6.1	 20
480	 11	38.3	6.0	 20
481	 11	36.0	6.7	 25
482	 11	32.0	6.0	 25
483	 11	32.0	7.5	 20
484	 11	33.0	5.8	 25
485	 11	32.0	5.4	 25
486	 11	36.3	5.8	 20
487	 11	34.0	4.7	 25
488	 11	34.0	4.2	 25
489	 11	43.5	22.3	 20
490	 11	41.0	9.9	 25
491	 11	38.3	7.7	 20
492	 11	38.5	8.3	 16
493	 11	34.0	6.1	 20
494	 11	36.0	6.3	 20
495	 11	33.5	5.1	 16
496	 11	36.3	6.9	 20
497	 11	32.0	4.0	 25
498	 11	34.3	6.3	 20
499	 11	34.0	5.2	 25
500	 11	36.0	8.0	 25
501	 11	32.0	4.4	 20
502	 11	38.0	6.6	 25
503	 11	41.3	8.2	 20
504	 11	40.0	8.6	 25
505	 11	41.0	8.9	 25
506	 11	45.3	14.3	 20
507	 11	42.0	15.2	 25
508	 11	38.5	5.8	 20
509	 11	31.8	4.9	 16
510	 11	37.0	7.0	 20
511	 11	38.0	7.2	 20
512	 11	36.3	8.3	 16
513	 11	36.3	6.9	 20
514	 11	39.0	6.5	 25
515	 11	37.3	7.9	 20
516	 11	37.0	7.8	 25
517	 11	36.0	7.0	 25
518	 11	34.3	6.0	 20
519	 11	32.0	4.5	 25
520	 11	33.0	5.4	 25
521	 11	37.0	6.2	 20
522	 11	34.0	6.3	 25
523	 11	37.0	5.5	 25
524	 11	34.3	6.3	 20
525	 11	36.5	6.6	 20
526	 11	36.0	5.6	 20
527	 11	36.0	5.9	 16
528	 11	35.0	6.9	 20
529	 11	38.3	7.1	 16
530	 11	33.0	5.9	 25
531	 11	33.0	3.9	 25
532	 11	36.3	5.5	 20
533	 11	36.0	5.6	 25
534	 11	36.0	7.3	 25
535	 11	32.0	4.8	 20
536	 11	34.0	6.9	 25
537	 11	34.0	7.0	 25
538	 11	35.3	7.7	 20
539	 11	32.0	6.3	 25
540	 11	35.0	6.9	 25
541	 11	34.8	6.8	 20
542	 11	36.3	8.0	 20
543	 11	33.0	6.2	 20
544	 11	38.3	6.2	 16
545	 11	36.5	5.4	 20
546	 11	37.5	7.4	 20
547	 11	34.5	6.6	 20
548	 11	36.0	6.0	 25
549	 11	36.0	6.6	 25
550	 11	36.5	6.2	 20
551	 11	36.0	4.7	 25
552	 11	32.5	5.9	 20
553	 11	33.0	7.2	 25
554	 11	35.0	6.9	 25
555	 11	37.3	5.8	 20
556	 11	35.0	7.1	 25
557	 11	33.0	8.9	 25
558	 11	41.5	11.1	 20
559	 11	35.3	6.8	 20
560	 11	36.0	5.3	 20
561	 11	33.0	7.4	 16
562	 11	37.3	7.1	 20
563	 11	33.3	5.9	 20
564	 11	35.8	7.7	 20
565	 11	34.0	5.0	 25
566	 11	41.0	6.2	 25
567	 11	34.3	5.2	 20
568	 11	37.0	7.2	 25
569	 11	36.0	7.4	 25
570	 11	34.3	5.2	 20
571	 11	33.0	5.0	 25
572	 11	33.0	6.1	 25
573	 11	34.3	4.2	 20
574	 11	32.0	5.5	 25
575	 11	28.5	5.0	 20
576	 11	35.0	6.5	 16
577	 11	37.5	7.0	 20
578	 11	36.3	6.9	 16
579	 11	40.8	32.0	 20
580	 11	34.3	5.4	 20
581	 11	35.8	7.1	 20
582	 11	35.0	6.9	 25
583	 11	38.0	7.5	 25
584	 11	34.5	5.7	 20
585	 11	35.0	7.1	 25
586	 11	37.0	6.1	 25
587	 11	39.0	6.1	 20
588	 11	35.0	6.3	 25
589	 11	34.0	5.8	 25
590	 11	33.5	4.7	 20
591	 11	44.0	9.5	 25
592	 11	34.5	6.2	 20
593	 11	38.0	6.1	 16
594	 11	37.0	6.3	 20
595	 11	30.0	4.8	 20
596	 11	33.8	5.1	 16
597	 11	35.3	7.0	 20
598	 11	36.0	8.2	 25
599	 11	37.5	8.6	 20
600	 11	37.0	6.3	 25
601	 11	34.0	5.8	 20
602	 11	35.0	6.5	 25
603	 11	34.0	5.6	 25
604	 11	33.8	7.0	 20
605	 11	39.0	6.8	 25
606	 11	35.0	6.3	 25
607	 11	38.0	6.9	 20
608	 11	37.0	6.3	 25
609	 11	35.0	4.9	 20
610	 11	33.5	6.6	 16
611	 11	35.0	5.5	 20
612	 11	36.5	6.6	 20
613	 11	37.0	5.2	 16
614	 11	36.5	6.5	 20
615	 11	37.0	5.9	 25
616	 11	34.3	7.7	 20
617	 11	40.0	5.7	 25
618	 11	34.0	5.4	 25
619	 11	38.0	7.0	 20
620	 11	36.0	7.1	 25
621	 11	37.0	6.9	 25
622	 11	35.0	6.0	 20
623	 11	36.0	4.5	 25
624	 11	37.0	5.9	 25
625	 11	36.3	7.7	 20
626	 11	35.0	8.1	 20
627	 11	30.5	6.2	 16
628	 11	32.3	4.6	 20
629	 11	33.3	6.3	 20
630	 11	34.8	7.9	 16
631	 11	33.0	5.8	 25
632	 11	35.0	5.6	 25
633	 11	38.3	6.6	 20
634	 11	36.0	6.6	 25
635	 11	35.0	6.1	 25
636	 11	31.5	6.6	 20
637	 11	35.0	6.2	 25
638	 11	35.0	6.3	 25
639	 11	51.0	9.2	 20
  0	 12	1366.0	176.5	 25
  1	 12	60.0	10.1	 25
  2	 12	53.0	8.4	 20
  3	 12	149.0	21.0	 25
  4	 12	45.0	8.8	 25
  5	 12	57.8	10.4	 20
  6	 12	68.0	9.2	 25
  7	 12	165.3	29.0	 20
  8	 12	94.0	15.1	 20
  9	 12	72.0	12.9	 20
 10	 12	47.0	10.3	 16
 11	 12	47.0	8.2	 20
 12	 12	41.5	7.9	 20
 13	 12	44.0	6.4	 16
 14	 12	38.0	7.6	 25
 15	 12	112.0	18.5	 25
 16	 12	82.8	16.7	 20
 17	 12	75.0	13.7	 25
 18	 12	53.0	7.8	 25
 19	 12	38.3	7.2	 20
 20	 12	103.0	18.8	 25
 21	 12	46.0	8.8	 25
 22	 12	82.5	18.7	 20
 23	 12	256.0	59.9	 25
 24	 12	160.0	26.1	 25
 25	 12	133.0	12.0	 16
 26	 12	40.3	6.5	 20
 27	 12	53.3	11.2	 20
 28	 12	70.3	11.4	 16
 29	 12	166.3	29.9	 20
 30	 12	108.8	17.1	 20
 31	 12	108.0	13.6	 20
 32	 12	94.0	20.2	 25
 33	 12	84.0	13.5	 20
 34	 12	44.0	7.2	 25
 35	 12	66.0	17.8	 25
 36	 12	46.3	9.8	 20
 37	 12	53.0	9.5	 25
 38	 12	186.0	34.2	 25
 39	 12	137.8	31.7	 20
 40	 12	170.0	45.4	 25
 41	 12	77.0	11.5	 25
 42	 12	163.8	25.7	 16
 43	 12	145.8	16.6	 20
 44	 12	92.8	15.0	 20
 45	 12	52.3	7.8	 16
 46	 12	41.8	8.4	 20
 47	 12	46.0	7.4	 20
 48	 12	49.5	9.5	 20
 49	 12	45.0	7.3	 25
 50	 12	49.0	8.3	 25
 51	 12	56.0	9.3	 20
 52	 12	80.0	15.0	 25
 53	 12	255.0	43.6	 25
 54	 12	287.3	44.0	 20
 55	 12	72.0	16.1	 25
 56	 12	77.0	12.5	 20
 57	 12	42.0	6.4	 25
 58	 12	52.0	12.1	 25
 59	 12	196.5	26.1	 16
 60	 12	46.3	9.8	 20
 61	 12	58.3	7.3	 20
 62	 12	107.8	9.2	 16
 63	 12	152.5	34.0	 20
 64	 12	105.0	16.5	 25
 65	 12	57.3	10.4	 20
 66	 12	143.0	20.3	 25
 67	 12	256.0	35.0	 25
 68	 12	223.3	21.7	 20
 69	 12	74.0	13.7	 25
 70	 12	88.0	12.6	 25
 71	 12	794.5	107.4	 20
 72	 12	263.0	48.4	 25
 73	 12	75.0	15.7	 25
 74	 12	109.5	19.9	 20
 75	 12	61.0	11.9	 25
 76	 12	121.0	23.5	 20
 77	 12	125.8	19.7	 16
 78	 12	49.0	7.0	 20
 79	 12	57.0	11.2	 20
 80	 12	151.8	27.6	 16
 81	 12	43.0	5.7	 25
 82	 12	106.8	16.7	 20
 83	 12	316.0	79.2	 25
 84	 12	89.0	15.4	 25
 85	 12	84.3	16.4	 20
 86	 12	97.0	24.8	 25
 87	 12	460.0	91.8	 25
 88	 12	251.8	50.7	 20
 89	 12	82.0	16.4	 25
 90	 12	228.0	53.8	 25
 91	 12	385.0	88.4	 20
 92	 12	328.0	93.2	 25
 93	 12	74.3	13.7	 20
 94	 12	124.5	20.0	 16
 95	 12	254.0	41.9	 20
 96	 12	67.0	7.4	 20
 97	 12	58.8	7.6	 16
 98	 12	60.0	9.9	 25
 99	 12	58.0	9.5	 25
100	 12	49.3	6.2	 20
101	 12	309.0	68.0	 25
102	 12	412.0	81.0	 25
103	 12	66.8	13.4	 20
104	 12	68.0	10.9	 25
105	 12	83.0	15.2	 20
106	 12	93.0	19.7	 25
107	 12	122.0	28.5	 25
108	 12	76.3	15.0	 20
109	 12	45.8	6.7	 20
110	 12	66.0	10.9	 20
111	 12	56.3	8.5	 16
112	 12	57.5	8.8	 20
113	 12	126.3	17.2	 20
114	 12	68.5	12.5	 16
115	 12	76.0	11.0	 25
116	 12	239.0	45.3	 25
117	 12	71.5	10.5	 20
118	 12	181.0	37.1	 25
119	 12	120.0	24.4	 25
120	 12	67.5	10.7	 20
121	 12	230.0	48.1	 25
122	 12	557.0	124.7	 25
123	 12	420.5	108.3	 20
124	 12	229.0	65.1	 25
125	 12	131.0	40.6	 25
126	 12	255.3	41.1	 16
127	 12	608.0	99.2	 20
128	 12	539.0	92.9	 20
129	 12	561.8	76.7	 16
130	 12	669.5	66.6	 20
131	 12	1540.0	191.6	 16
132	 12	1088.0	159.2	 25
133	 12	727.0	150.1	 25
134	 12	492.5	81.2	 20
135	 12	504.0	89.1	 25
136	 12	542.0	115.7	 25
137	 12	643.8	154.6	 20
138	 12	596.0	164.6	 25
139	 12	584.0	146.5	 25
140	 12	437.0	114.0	 20
141	 12	2516.0	802.7	 25
142	 12	730.0	235.6	 25
143	 12	134.3	21.4	 16
144	 12	292.3	51.1	 20
145	 12	1198.5	198.3	 20
146	 12	1202.3	137.4	 16
147	 12	476.5	101.5	 20
148	 12	308.8	63.3	 20
149	 12	1215.3	208.8	 20
150	 12	153.0	32.5	 25
151	 12	1864.0	409.7	 25
152	 12	577.0	130.8	 20
153	 12	88.0	14.6	 25
154	 12	1356.0	332.0	 20
155	 12	1047.0	286.8	 25
156	 12	1224.0	343.0	 25
157	 12	264.8	73.9	 20
158	 12	543.0	164.8	 25
159	 12	496.0	159.4	 25
160	 12	449.0	50.9	 16
161	 12	111.3	18.8	 20
162	 12	65.8	7.6	 20
163	 12	2813.0	268.8	 16
164	 12	2974.3	532.3	 20
165	 12	2924.0	411.0	 25
166	 12	1009.3	159.7	 20
167	 12	2547.0	501.9	 25
168	 12	1047.0	202.8	 25
169	 12	512.0	104.3	 20
170	 12	370.0	84.7	 25
171	 12	765.0	174.5	 25
172	 12	927.0	244.2	 20
173	 12	1085.0	291.8	 25
174	 12	720.0	196.3	 25
175	 12	1146.0	350.9	 20
176	 12	1428.0	446.7	 25
177	 12	947.3	165.3	 20
178	 12	67.3	7.7	 16
179	 12	962.8	179.3	 20
180	 12	133.0	17.2	 16
181	 12	48.0	9.6	 20
182	 12	57.0	7.7	 25
183	 12	52.5	6.4	 20
184	 12	38.0	5.4	 25
185	 12	40.0	6.8	 25
186	 12	45.3	8.3	 20
187	 12	53.0	8.5	 25
188	 12	37.0	5.5	 25
189	 12	62.3	6.4	 20
190	 12	82.0	15.2	 25
191	 12	44.0	8.3	 25
192	 12	51.0	8.8	 20
193	 12	51.0	11.2	 25
194	 12	39.0	10.4	 20
195	 12	37.5	4.8	 16
196	 12	38.3	6.4	 20
197	 12	38.8	6.7	 20
198	 12	42.3	18.0	 16
199	 12	40.0	6.0	 25
200	 12	46.0	8.0	 25
201	 12	41.0	5.9	 20
202	 12	39.0	8.5	 25
203	 12	38.3	5.8	 20
204	 12	40.0	6.7	 25
205	 12	54.0	7.8	 25
206	 12	37.5	6.6	 20
207	 12	41.0	8.5	 25
208	 12	47.0	8.6	 25
209	 12	109.0	22.8	 20
210	 12	65.5	8.2	 20
211	 12	141.3	26.6	 20
212	 12	43.5	5.5	 16
213	 12	39.0	7.0	 20
214	 12	101.8	14.3	 20
215	 12	44.3	8.5	 16
216	 12	43.0	7.2	 25
217	 12	41.0	9.2	 25
218	 12	54.3	12.5	 20
219	 12	57.0	12.6	 25
220	 12	43.0	8.5	 25
221	 12	49.0	11.2	 20
222	 12	56.0	10.5	 25
223	 12	44.0	9.2	 25
224	 12	42.3	6.5	 20
225	 12	42.0	7.5	 25
226	 12	41.0	6.2	 25
227	 12	40.3	7.0	 16
228	 12	44.5	6.0	 20
229	 12	39.8	6.7	 16
230	 12	47.0	8.2	 20
231	 12	38.3	5.1	 20
232	 12	47.0	7.5	 16
233	 12	42.0	5.6	 25
234	 12	113.0	18.1	 25
235	 12	53.3	6.3	 20
236	 12	40.0	8.1	 25
237	 12	40.0	7.6	 25
238	 12	39.0	5.9	 20
239	 12	51.0	7.3	 25
240	 12	37.0	7.3	 25
241	 12	39.0	7.7	 20
242	 12	52.0	9.3	 25
243	 12	58.0	9.1	 25
244	 12	41.8	6.8	 16
245	 12	45.0	7.7	 20
246	 12	39.5	6.1	 20
247	 12	40.8	7.4	 16
248	 12	37.0	6.2	 20
249	 12	44.5	8.4	 20
250	 12	40.3	6.8	 20
251	 12	44.0	7.0	 25
252	 12	38.8	8.9	 20
253	 12	41.0	7.6	 25
254	 12	37.0	8.8	 25
255	 12	38.3	4.6	 20
256	 12	35.0	6.7	 25
257	 12	39.0	6.6	 25
258	 12	40.8	6.8	 20
259	 12	39.0	7.7	 25
260	 12	40.0	6.8	 25
261	 12	55.0	9.1	 16
262	 12	64.0	10.7	 20
263	 12	54.3	9.9	 20
264	 12	74.8	12.6	 16
265	 12	38.0	5.0	 20
266	 12	46.3	10.9	 20
267	 12	45.0	7.6	 20
268	 12	46.0	8.8	 25
269	 12	51.0	8.1	 25
270	 12	52.8	9.2	 20
271	 12	48.0	10.0	 25
272	 12	39.0	7.1	 25
273	 12	40.0	5.4	 20
274	 12	42.0	7.0	 25
275	 12	39.0	6.3	 25
276	 12	36.5	7.0	 20
277	 12	43.0	6.8	 25
278	 12	69.3	11.0	 16
279	 12	111.5	15.3	 20
280	 12	168.5	22.4	 20
281	 12	39.3	4.4	 16
282	 12	36.5	7.0	 20
283	 12	40.0	6.8	 25
284	 12	43.0	7.5	 20
285	 12	46.0	6.9	 25
286	 12	40.0	6.4	 25
287	 12	39.3	6.6	 20
288	 12	56.0	9.6	 25
289	 12	67.0	11.6	 25
290	 12	77.0	14.5	 20
291	 12	70.0	15.5	 25
292	 12	67.0	11.6	 25
293	 12	49.3	8.3	 20
294	 12	42.0	7.0	 25
295	 12	43.3	7.3	 20
296	 12	37.3	7.1	 16
297	 12	35.8	6.4	 20
298	 12	42.8	9.4	 20
299	 12	39.3	5.0	 16
300	 12	44.0	7.5	 25
301	 12	40.0	6.9	 25
302	 12	43.0	8.4	 20
303	 12	42.0	8.2	 25
304	 12	39.3	6.7	 20
305	 12	39.0	6.6	 25
306	 12	39.0	7.4	 25
307	 12	48.5	9.2	 20
308	 12	52.0	9.0	 25
309	 12	46.0	6.3	 25
310	 12	50.0	9.3	 20
311	 12	45.0	8.2	 20
312	 12	39.0	5.7	 20
313	 12	39.0	8.6	 16
314	 12	43.3	6.2	 20
315	 12	60.5	9.6	 20
316	 12	63.0	14.8	 16
317	 12	43.0	7.6	 25
318	 12	40.0	6.6	 25
319	 12	38.3	4.0	 20
320	 12	43.0	9.9	 25
321	 12	42.0	20.7	 25
322	 12	43.5	7.6	 20
323	 12	47.0	5.8	 25
324	 12	43.0	9.5	 25
325	 12	40.5	6.6	 20
326	 12	42.0	5.3	 25
327	 12	58.3	16.1	 20
328	 12	55.0	10.3	 20
329	 12	47.8	8.7	 20
330	 12	43.3	6.5	 16
331	 12	43.3	6.0	 20
332	 12	53.0	6.7	 20
333	 12	51.3	10.2	 16
334	 12	53.0	7.2	 25
335	 12	254.0	45.4	 25
336	 12	42.0	6.6	 20
337	 12	40.0	10.4	 25
338	 12	39.0	5.6	 25
339	 12	40.5	6.7	 20
340	 12	37.0	5.2	 25
341	 12	58.0	11.3	 25
342	 12	76.3	17.3	 20
343	 12	57.0	9.1	 25
344	 12	60.0	12.7	 25
345	 12	64.0	14.2	 16
346	 12	43.5	6.9	 20
347	 12	44.0	8.4	 20
348	 12	130.0	20.7	 16
349	 12	38.3	5.7	 20
350	 12	48.0	6.9	 20
351	 12	45.5	10.1	 20
352	 12	69.0	8.5	 25
353	 12	70.8	10.6	 20
354	 12	59.0	9.3	 25
355	 12	71.0	11.8	 25
356	 12	52.5	8.5	 20
357	 12	61.0	9.2	 25
358	 12	89.0	15.8	 25
359	 12	90.3	14.9	 20
360	 12	46.0	6.9	 25
361	 12	40.0	5.8	 25
362	 12	135.0	14.7	 16
363	 12	40.5	6.6	 20
364	 12	40.5	7.5	 20
365	 12	38.0	8.3	 16
366	 12	39.3	5.9	 20
367	 12	41.0	4.8	 20
368	 12	55.3	7.9	 20
369	 12	52.0	6.0	 25
370	 12	53.0	8.8	 25
371	 12	61.3	10.4	 20
372	 12	43.0	6.5	 25
373	 12	83.0	12.7	 25
374	 12	50.0	9.9	 20
375	 12	69.0	12.1	 25
376	 12	63.0	12.3	 20
377	 12	46.0	7.7	 25
378	 12	40.0	7.0	 25
379	 12	42.0	6.9	 16
380	 12	38.5	5.2	 20
381	 12	47.3	8.5	 20
382	 12	43.5	9.6	 16
383	 12	38.3	7.3	 20
384	 12	71.0	11.9	 25
385	 12	44.8	7.6	 20
386	 12	42.0	7.9	 25
387	 12	42.0	7.2	 25
388	 12	41.0	6.7	 20
389	 12	40.0	8.2	 25
390	 12	41.0	5.3	 25
391	 12	58.8	12.3	 20
392	 12	43.0	10.3	 25
393	 12	48.0	9.8	 25
394	 12	200.5	38.4	 20
395	 12	40.0	8.6	 25
396	 12	41.3	8.9	 20
397	 12	56.3	9.1	 16
398	 12	43.8	8.2	 20
399	 12	43.5	6.0	 20
400	 12	54.0	7.6	 16
401	 12	51.0	8.9	 25
402	 12	54.3	9.1	 20
403	 12	56.0	9.0	 25
404	 12	48.0	9.4	 25
405	 12	138.3	23.5	 20
406	 12	45.0	6.7	 25
407	 12	42.0	6.1	 25
408	 12	38.3	5.2	 20
409	 12	50.0	11.5	 25
410	 12	44.0	6.4	 25
411	 12	41.3	6.1	 20
412	 12	46.0	7.6	 25
413	 12	46.3	7.1	 20
414	 12	53.0	8.8	 16
415	 12	62.0	10.2	 20
416	 12	74.3	10.8	 20
417	 12	56.3	18.2	 16
418	 12	43.0	8.2	 25
419	 12	61.0	11.0	 25
420	 12	233.5	17.1	 20
421	 12	39.0	6.8	 25
422	 12	38.0	5.7	 25
423	 12	43.3	9.5	 20
424	 12	78.0	14.3	 25
425	 12	50.3	8.6	 20
426	 12	73.0	13.6	 25
427	 12	52.0	20.5	 25
428	 12	38.0	8.0	 20
429	 12	42.0	6.6	 20
430	 12	44.0	8.1	 20
431	 12	39.3	4.4	 16
432	 12	46.0	10.5	 20
433	 12	54.0	10.2	 20
434	 12	43.5	7.5	 16
435	 12	44.0	7.4	 25
436	 12	54.0	8.0	 25
437	 12	55.0	9.8	 20
438	 12	91.0	13.0	 25
439	 12	46.0	7.0	 25
440	 12	68.5	13.6	 20
441	 12	37.0	5.6	 25
442	 12	39.0	7.7	 25
443	 12	51.3	14.5	 20
444	 12	52.0	8.8	 25
445	 12	47.0	9.8	 25
446	 12	60.3	11.0	 16
447	 12	47.0	7.4	 20
448	 12	45.0	8.3	 20
449	 12	41.0	5.0	 16
450	 12	44.3	8.7	 20
451	 12	50.0	6.9	 16
452	 12	43.0	7.2	 25
453	 12	41.0	8.9	 25
454	 12	49.0	8.7	 20
455	 12	55.0	9.1	 25
456	 12	42.0	7.7	 25
457	 12	51.0	10.3	 20
458	 12	39.0	6.5	 25
459	 12	39.0	7.1	 25
460	 12	43.0	8.5	 20
461	 12	42.0	7.6	 25
462	 12	38.0	6.6	 25
463	 12	38.3	6.1	 16
464	 12	40.5	8.4	 20
465	 12	39.3	5.4	 20
466	 12	43.8	8.7	 16
467	 12	45.0	7.8	 20
468	 12	39.0	3.7	 20
469	 12	42.5	7.4	 20
470	 12	41.0	8.0	 25
471	 12	40.0	6.2	 25
472	 12	41.8	7.5	 20
473	 12	44.0	7.5	 25
474	 12	153.5	33.7	 20
475	 12	46.0	8.7	 25
476	 12	47.0	5.9	 25
477	 12	45.0	8.8	 20
478	 12	37.0	5.7	 25
479	 12	46.0	7.8	 25
480	 12	41.3	5.9	 16
481	 12	110.3	15.0	 20
482	 12	83.0	14.4	 20
483	 12	54.5	7.4	 16
484	 12	91.3	10.8	 20
485	 12	72.0	11.0	 25
486	 12	146.0	21.4	 20
487	 12	51.0	9.4	 25
488	 12	49.0	8.6	 25
489	 12	67.3	8.9	 20
490	 12	61.0	11.5	 25
491	 12	38.0	7.3	 25
492	 12	37.3	6.7	 20
493	 12	41.0	7.9	 25
494	 12	38.0	7.1	 25
495	 12	37.3	6.8	 20
496	 12	43.0	7.5	 25
497	 12	48.3	9.5	 20
498	 12	49.3	9.4	 16
499	 12	40.3	6.6	 20
500	 12	50.5	8.6	 16
501	 12	58.0	8.6	 20
502	 12	45.0	7.4	 25
503	 12	79.5	12.2	 20
504	 12	75.0	12.9	 25
505	 12	78.0	13.4	 25
506	 12	46.5	6.9	 20
507	 12	70.0	13.1	 25
508	 12	42.0	8.0	 25
509	 12	47.3	9.4	 20
510	 12	40.0	5.1	 25
511	 12	41.0	6.2	 25
512	 12	56.3	8.3	 20
513	 12	64.0	12.2	 25
514	 12	43.0	6.9	 20
515	 12	48.0	9.2	 16
516	 12	48.3	7.1	 20
517	 12	58.5	5.7	 20
518	 12	44.0	7.6	 16
519	 12	43.0	7.7	 25
520	 12	37.0	5.1	 25
521	 12	42.5	7.1	 20
522	 12	41.0	6.7	 25
523	 12	40.3	6.9	 20
524	 12	38.0	5.9	 25
525	 12	41.0	7.2	 25
526	 12	42.3	8.1	 20
527	 12	65.0	13.5	 25
528	 12	46.0	6.9	 25
529	 12	49.0	6.4	 20
530	 12	55.3	6.2	 20
531	 12	42.3	6.7	 20
532	 12	39.3	7.9	 16
533	 12	39.0	6.7	 20
534	 12	43.0	6.7	 20
535	 12	39.3	6.5	 16
536	 12	45.0	8.0	 25
537	 12	55.0	18.7	 25
538	 12	51.0	10.6	 20
539	 12	43.0	7.9	 25
540	 12	43.0	6.6	 25
541	 12	40.8	6.6	 20
542	 12	44.0	9.2	 25
543	 12	48.0	9.2	 25
544	 12	301.5	65.6	 20
545	 12	41.0	7.1	 25
546	 12	48.0	8.4	 25
547	 12	170.5	30.3	 16
548	 12	74.0	13.6	 20
549	 12	42.0	7.8	 16
550	 12	41.3	6.4	 20
551	 12	43.3	8.1	 20
552	 12	43.5	8.6	 16
553	 12	67.0	13.6	 25
554	 12	41.0	8.3	 25
555	 12	43.3	8.7	 20
556	 12	39.0	5.2	 25
557	 12	49.0	9.9	 25
558	 12	34.3	4.9	 20
559	 12	41.0	6.1	 25
560	 12	41.0	6.7	 25
561	 12	45.3	8.8	 20
562	 12	44.0	8.4	 25
563	 12	49.0	10.1	 25
564	 12	41.8	6.6	 16
565	 12	46.0	9.1	 20
566	 12	45.0	7.2	 20
567	 12	39.5	4.7	 16
568	 12	89.0	16.5	 20
569	 12	43.3	9.3	 20
570	 12	39.5	6.1	 20
571	 12	39.0	7.0	 25
572	 12	39.0	6.6	 20
573	 12	34.0	8.6	 25
574	 12	49.0	7.6	 25
575	 12	42.3	7.3	 20
576	 12	56.0	12.3	 25
577	 12	39.0	5.7	 25
578	 12	45.3	9.8	 20
579	 12	53.0	10.9	 25
580	 12	45.0	5.7	 25
581	 12	41.3	7.6	 16
582	 12	36.0	5.3	 20
583	 12	47.5	7.4	 20
584	 12	42.5	8.1	 16
585	 12	47.8	7.5	 20
586	 12	42.8	6.0	 20
587	 12	46.3	7.8	 20
588	 12	41.0	6.5	 25
589	 12	39.0	7.5	 25
590	 12	39.0	7.8	 20
591	 12	61.0	11.5	 25
592	 12	64.0	10.6	 25
593	 12	47.5	8.6	 20
594	 12	43.0	8.1	 25
595	 12	49.0	9.8	 25
596	 12	39.0	6.6	 20
597	 12	38.0	7.1	 25
598	 12	36.5	5.8	 16
599	 12	39.5	6.2	 20
600	 12	46.0	6.6	 20
601	 12	75.5	11.9	 16
602	 12	41.3	7.5	 20
603	 12	46.0	8.6	 25
604	 12	45.0	9.4	 20
605	 12	47.0	8.8	 25
606	 12	47.0	6.9	 25
607	 12	61.3	9.7	 20
608	 12	105.0	15.8	 25
609	 12	44.0	8.9	 25
610	 12	38.3	5.7	 20
611	 12	43.0	9.6	 25
612	 12	50.0	11.3	 25
613	 12	43.0	8.9	 20
614	 12	38.0	5.5	 25
615	 12	45.0	6.5	 20
616	 12	63.5	12.6	 16
617	 12	194.3	20.8	 20
618	 12	85.5	11.5	 20
619	 12	40.0	8.2	 16
620	 12	42.0	8.8	 25
621	 12	127.0	19.1	 25
622	 12	110.3	12.5	 20
623	 12	97.0	13.7	 25
624	 12	41.3	5.3	 20
625	 12	40.0	6.0	 25
626	 12	35.0	4.8	 25
627	 12	36.3	6.3	 20
628	 12	49.0	8.2	 25
629	 12	39.0	8.7	 25
630	 12	41.3	6.7	 20
631	 12	42.3	7.2	 20
632	 12	41.3	5.6	 20
633	 12	90.3	12.0	 16
634	 12	38.0	6.8	 20
635	 12	43.0	8.7	 20
636	 12	38.3	4.8	 16
637	 12	41.0	7.4	 25
638	 12	47.0	6.6	 25
639	 12	1563.8	277.9	 20
  0	 13	45.5	8.8	 20
  1	 13	44.0	8.6	 20
  2	 13	44.0	6.9	 16
  3	 13	189.0	26.7	 25
  4	 13	38.0	7.6	 20
  5	 13	49.0	7.7	 25
  6	 13	43.0	7.4	 25
  7	 13	87.0	10.9	 20
  8	 13	52.0	8.3	 25
  9	 13	54.0	10.7	 25
 10	 13	42.3	9.1	 20
 11	 13	63.0	10.3	 25
 12	 13	49.0	8.1	 25
 13	 13	41.0	7.6	 20
 14	 13	40.3	4.1	 20
 15	 13	49.3	6.0	 20
 16	 13	277.5	30.6	 16
 17	 13	46.3	5.4	 20
 18	 13	41.0	7.2	 20
 19	 13	39.3	7.4	 16
 20	 13	77.0	11.1	 25
 21	 13	46.0	6.2	 25
 22	 13	49.3	9.1	 20
 23	 13	75.0	12.4	 25
 24	 13	70.0	11.0	 25
 25	 13	71.0	6.9	 20
 26	 13	41.0	5.9	 25
 27	 13	50.5	7.4	 20
 28	 13	68.0	13.4	 25
 29	 13	62.0	11.6	 25
 30	 13	82.5	11.9	 20
 31	 13	62.0	11.6	 20
 32	 13	46.3	5.4	 20
 33	 13	49.5	7.7	 16
 34	 13	43.0	5.9	 20
 35	 13	46.3	6.6	 20
 36	 13	39.0	7.4	 20
 37	 13	55.0	8.1	 25
 38	 13	161.0	20.2	 25
 39	 13	62.3	17.1	 20
 40	 13	73.0	16.2	 25
 41	 13	52.0	8.5	 25
 42	 13	52.5	9.9	 20
 43	 13	101.0	12.8	 25
 44	 13	52.0	10.0	 25
 45	 13	46.5	9.3	 20
 46	 13	44.0	7.0	 25
 47	 13	43.0	8.4	 25
 48	 13	73.0	11.8	 16
 49	 13	43.5	6.5	 20
 50	 13	57.5	11.4	 20
 51	 13	47.5	6.2	 16
 52	 13	61.0	8.1	 20
 53	 13	66.0	12.1	 20
 54	 13	112.0	21.3	 25
 55	 13	49.0	9.3	 25
 56	 13	64.3	13.3	 20
 57	 13	42.0	7.0	 25
 58	 13	70.0	10.4	 25
 59	 13	153.8	13.6	 20
 60	 13	46.0	11.3	 25
 61	 13	52.0	9.4	 25
 62	 13	48.8	7.0	 20
 63	 13	57.0	10.3	 25
 64	 13	54.3	8.3	 20
 65	 13	58.8	10.2	 16
 66	 13	60.0	8.5	 20
 67	 13	63.3	10.4	 20
 68	 13	56.5	9.2	 16
 69	 13	66.8	8.9	 20
 70	 13	104.0	15.0	 25
 71	 13	426.0	53.4	 20
 72	 13	87.0	15.2	 25
 73	 13	51.0	13.8	 25
 74	 13	50.0	10.2	 20
 75	 13	44.0	7.0	 25
 76	 13	57.3	7.9	 20
 77	 13	46.0	8.7	 25
 78	 13	42.0	7.6	 25
 79	 13	50.3	9.5	 20
 80	 13	57.0	11.8	 25
 81	 13	48.3	11.3	 20
 82	 13	160.0	18.6	 16
 83	 13	115.5	24.5	 20
 84	 13	41.0	7.6	 20
 85	 13	36.3	4.5	 16
 86	 13	54.5	8.5	 20
 87	 13	302.0	32.9	 25
 88	 13	67.0	11.3	 20
 89	 13	43.0	8.6	 25
 90	 13	90.0	16.4	 25
 91	 13	177.8	26.4	 20
 92	 13	98.0	15.2	 25
 93	 13	45.0	8.3	 25
 94	 13	64.3	6.7	 20
 95	 13	186.0	30.1	 25
 96	 13	47.0	8.2	 25
 97	 13	48.8	9.7	 20
 98	 13	53.0	7.1	 20
 99	 13	44.0	6.5	 20
100	 13	44.5	5.8	 16
101	 13	99.3	11.8	 20
102	 13	111.5	23.9	 16
103	 13	38.3	5.4	 20
104	 13	42.0	7.5	 25
105	 13	58.3	7.5	 20
106	 13	49.0	8.5	 25
107	 13	75.0	9.0	 25
108	 13	68.0	9.0	 20
109	 13	39.0	6.4	 25
110	 13	49.0	8.7	 25
111	 13	66.3	9.3	 20
112	 13	173.0	35.2	 25
113	 13	47.0	8.3	 25
114	 13	48.3	7.1	 20
115	 13	51.8	7.8	 20
116	 13	64.0	10.7	 20
117	 13	40.8	9.2	 16
118	 13	60.8	9.2	 20
119	 13	57.3	12.0	 20
120	 13	48.0	10.4	 16
121	 13	65.0	9.4	 25
122	 13	93.0	16.8	 25
123	 13	80.0	16.3	 20
124	 13	39.0	8.7	 25
125	 13	44.3	7.7	 20
126	 13	51.0	7.7	 25
127	 13	242.0	42.5	 25
128	 13	126.3	25.0	 20
129	 13	122.0	22.8	 25
130	 13	420.0	56.9	 25
131	 13	422.5	133.6	 20
132	 13	1457.8	87.9	 20
133	 13	875.0	110.5	 20
134	 13	205.3	34.6	 16
135	 13	322.0	38.6	 20
136	 13	537.8	35.6	 20
137	 13	358.3	30.0	 20
138	 13	127.0	19.2	 25
139	 13	229.0	29.6	 25
140	 13	397.5	47.8	 20
141	 13	1101.0	177.5	 25
142	 13	93.0	23.7	 25
143	 13	45.5	8.1	 20
144	 13	52.0	11.5	 25
145	 13	117.0	61.4	 25
146	 13	206.0	81.1	 20
147	 13	92.0	27.3	 25
148	 13	70.0	21.5	 25
149	 13	128.8	19.6	 16
150	 13	66.5	9.5	 20
151	 13	252.8	41.3	 16
152	 13	195.0	28.9	 20
153	 13	48.5	7.7	 20
154	 13	196.3	34.8	 20
155	 13	79.0	18.9	 25
156	 13	80.0	18.6	 25
157	 13	169.3	22.3	 20
158	 13	51.0	9.0	 25
159	 13	124.0	28.9	 25
160	 13	90.8	20.9	 20
161	 13	48.0	7.5	 25
162	 13	48.0	7.9	 25
163	 13	435.8	195.9	 20
164	 13	750.0	211.5	 25
165	 13	790.3	128.1	 20
166	 13	103.5	16.9	 16
167	 13	911.5	153.3	 20
168	 13	222.8	36.0	 20
169	 13	56.3	6.7	 16
170	 13	58.3	11.4	 20
171	 13	191.0	31.4	 25
172	 13	265.0	48.5	 20
173	 13	314.0	63.3	 25
174	 13	111.5	25.7	 20
175	 13	144.0	41.9	 25
176	 13	533.0	71.9	 25
177	 13	103.3	18.4	 20
178	 13	43.0	6.7	 25
179	 13	202.0	54.0	 25
180	 13	47.3	7.5	 20
181	 13	41.0	8.7	 25
182	 13	43.5	7.9	 20
183	 13	55.3	10.5	 16
184	 13	40.3	6.9	 20
185	 13	39.0	6.2	 20
186	 13	41.5	5.6	 16
187	 13	49.0	8.1	 20
188	 13	39.0	5.6	 25
189	 13	41.3	7.1	 20
190	 13	50.0	7.9	 25
191	 13	43.0	5.9	 25
192	 13	52.8	11.1	 20
193	 13	51.0	7.6	 25
194	 13	38.0	6.2	 25
195	 13	38.5	7.2	 20
196	 13	37.0	5.4	 25
197	 13	39.0	8.8	 25
198	 13	46.5	9.2	 20
199	 13	48.0	8.1	 20
200	 13	37.3	6.8	 16
201	 13	38.0	5.7	 20
202	 13	42.0	7.3	 20
203	 13	31.3	3.8	 16
204	 13	45.5	7.9	 20
205	 13	42.0	6.5	 25
206	 13	39.0	5.9	 20
207	 13	44.0	7.7	 25
208	 13	45.0	5.5	 25
209	 13	120.0	28.8	 20
210	 13	42.0	6.1	 25
211	 13	1258.0	145.7	 25
212	 13	43.0	8.5	 20
213	 13	42.0	8.9	 25
214	 13	69.0	10.3	 25
215	 13	42.3	9.1	 20
216	 13	76.3	13.5	 20
217	 13	40.0	8.1	 20
218	 13	46.3	7.2	 16
219	 13	46.0	8.3	 20
220	 13	39.3	6.5	 20
221	 13	110.0	18.4	 16
222	 13	71.0	11.9	 25
223	 13	41.0	7.3	 20
224	 13	37.0	5.6	 25
225	 13	46.0	9.3	 25
226	 13	40.3	6.7	 20
227	 13	40.0	6.2	 25
228	 13	48.0	5.5	 25
229	 13	44.3	7.7	 20
230	 13	49.0	8.8	 25
231	 13	39.0	6.7	 25
232	 13	42.3	9.1	 20
233	 13	43.0	6.5	 20
234	 13	84.0	9.8	 20
235	 13	56.5	11.1	 16
236	 13	38.3	5.4	 20
237	 13	37.0	6.4	 20
238	 13	38.3	7.3	 20
239	 13	47.0	5.9	 25
240	 13	40.0	6.8	 25
241	 13	42.5	7.9	 20
242	 13	47.0	6.5	 25
243	 13	47.0	9.5	 25
244	 13	43.0	7.4	 20
245	 13	47.0	8.6	 25
246	 13	41.0	7.6	 25
247	 13	48.3	10.3	 20
248	 13	37.0	7.6	 25
249	 13	47.3	8.2	 20
250	 13	42.0	7.6	 20
251	 13	53.3	6.6	 20
252	 13	42.0	9.0	 16
253	 13	38.0	5.3	 20
254	 13	41.3	7.4	 20
255	 13	36.5	7.3	 20
256	 13	36.0	6.0	 25
257	 13	54.0	9.1	 25
258	 13	42.8	5.4	 20
259	 13	42.0	8.3	 25
260	 13	44.0	7.4	 25
261	 13	69.3	14.5	 20
262	 13	190.0	40.3	 25
263	 13	48.0	8.0	 25
264	 13	64.3	10.4	 20
265	 13	40.0	6.4	 25
266	 13	40.0	9.8	 25
267	 13	115.3	17.3	 16
268	 13	44.5	9.8	 20
269	 13	69.5	15.0	 20
270	 13	40.3	6.5	 16
271	 13	52.3	8.3	 20
272	 13	41.0	7.6	 25
273	 13	36.5	6.5	 20
274	 13	40.0	7.4	 25
275	 13	38.3	6.0	 20
276	 13	35.0	4.1	 25
277	 13	45.0	5.4	 25
278	 13	50.3	7.4	 20
279	 13	164.0	24.5	 25
280	 13	168.0	24.2	 25
281	 13	41.5	9.3	 20
282	 13	38.0	5.4	 25
283	 13	40.5	6.9	 20
284	 13	43.3	6.2	 16
285	 13	41.3	5.9	 20
286	 13	43.3	9.0	 20
287	 13	41.0	8.0	 16
288	 13	49.0	8.6	 20
289	 13	58.0	9.2	 25
290	 13	71.5	8.5	 20
291	 13	42.0	8.4	 25
292	 13	70.0	9.8	 25
293	 13	49.5	9.3	 20
294	 13	42.0	5.5	 25
295	 13	41.0	8.0	 25
296	 13	47.0	8.9	 20
297	 13	43.0	7.3	 25
298	 13	43.3	6.3	 20
299	 13	46.0	7.0	 25
300	 13	49.5	7.9	 20
301	 13	38.3	4.6	 16
302	 13	50.8	10.5	 20
303	 13	39.3	6.5	 20
304	 13	49.3	10.1	 16
305	 13	46.3	8.5	 20
306	 13	40.0	6.7	 25
307	 13	54.3	8.6	 20
308	 13	71.0	13.9	 25
309	 13	79.0	13.0	 25
310	 13	51.0	8.2	 20
311	 13	53.0	8.2	 25
312	 13	50.0	8.2	 25
313	 13	40.8	9.7	 20
314	 13	43.0	6.8	 25
315	 13	46.0	9.3	 25
316	 13	43.0	9.4	 20
317	 13	43.5	8.8	 20
318	 13	41.3	5.3	 20
319	 13	41.8	7.2	 16
320	 13	44.3	6.5	 20
321	 13	42.5	6.4	 20
322	 13	50.5	8.8	 16
323	 13	52.0	8.6	 25
324	 13	39.5	8.4	 20
325	 13	45.0	9.1	 25
326	 13	44.0	6.1	 25
327	 13	51.5	8.1	 20
328	 13	107.0	13.7	 25
329	 13	45.0	6.5	 25
330	 13	50.0	7.9	 20
331	 13	40.0	6.2	 25
332	 13	44.0	9.2	 25
333	 13	60.0	35.6	 20
334	 13	50.8	7.3	 20
335	 13	83.3	9.9	 20
336	 13	43.0	8.5	 16
337	 13	41.3	5.8	 20
338	 13	44.0	8.1	 20
339	 13	60.5	8.5	 16
340	 13	42.0	7.6	 25
341	 13	93.0	10.5	 25
342	 13	53.8	8.7	 20
343	 13	66.0	11.5	 25
344	 13	47.0	7.5	 25
345	 13	58.5	8.6	 20
346	 13	47.0	9.0	 25
347	 13	44.0	6.6	 20
348	 13	142.0	16.8	 25
349	 13	43.0	8.5	 25
350	 13	51.0	7.2	 20
351	 13	51.5	9.9	 20
352	 13	82.3	10.8	 20
353	 13	72.0	11.4	 16
354	 13	58.3	11.7	 20
355	 13	76.3	13.2	 20
356	 13	56.5	8.4	 20
357	 13	52.0	9.2	 25
358	 13	87.0	10.1	 25
359	 13	73.0	12.2	 20
360	 13	42.0	7.6	 25
361	 13	41.0	6.3	 25
362	 13	87.8	10.4	 20
363	 13	41.0	7.8	 25
364	 13	46.0	7.5	 25
365	 13	39.0	6.4	 20
366	 13	45.0	8.2	 25
367	 13	56.0	9.8	 25
368	 13	48.0	5.5	 16
369	 13	65.3	8.8	 20
370	 13	59.3	8.5	 20
371	 13	90.0	10.5	 16
372	 13	43.3	7.1	 20
373	 13	66.5	11.1	 20
374	 13	52.0	9.4	 25
375	 13	61.0	9.9	 25
376	 13	88.0	18.6	 20
377	 13	51.0	8.9	 25
378	 13	44.0	6.8	 25
379	 13	43.0	5.2	 20
380	 13	48.0	11.6	 25
381	 13	46.0	8.2	 25
382	 13	44.0	6.2	 20
383	 13	42.0	7.2	 25
384	 13	300.3	32.1	 20
385	 13	45.0	5.9	 16
386	 13	53.3	6.5	 20
387	 13	41.3	6.5	 20
388	 13	42.3	6.0	 16
389	 13	35.0	4.9	 20
390	 13	41.0	8.5	 25
391	 13	35.8	6.3	 20
392	 13	45.0	8.1	 25
393	 13	44.0	7.3	 25
394	 13	104.5	18.5	 20
395	 13	43.0	6.1	 25
396	 13	39.0	5.7	 20
397	 13	53.0	8.8	 25
398	 13	44.0	7.0	 25
399	 13	38.3	7.0	 20
400	 13	51.0	8.5	 25
401	 13	67.3	9.8	 20
402	 13	66.5	13.7	 16
403	 13	60.0	14.9	 20
404	 13	52.3	9.1	 20
405	 13	55.5	9.4	 16
406	 13	39.8	6.7	 20
407	 13	41.0	6.3	 25
408	 13	36.8	5.8	 20
409	 13	46.0	9.2	 25
410	 13	60.0	10.0	 25
411	 13	44.0	6.7	 20
412	 13	43.0	8.0	 25
413	 13	108.0	18.5	 25
414	 13	47.5	6.4	 20
415	 13	83.0	11.6	 25
416	 13	93.0	12.4	 25
417	 13	52.8	9.2	 20
418	 13	43.3	7.0	 20
419	 13	65.3	11.4	 20
420	 13	149.8	21.7	 16
421	 13	41.3	8.6	 20
422	 13	37.3	5.9	 16
423	 13	48.0	9.1	 20
424	 13	85.0	11.2	 25
425	 13	49.0	6.9	 20
426	 13	42.0	7.2	 25
427	 13	39.0	8.2	 25
428	 13	40.3	5.9	 20
429	 13	60.0	10.3	 25
430	 13	42.0	5.0	 25
431	 13	42.3	7.3	 20
432	 13	48.0	8.4	 25
433	 13	59.0	8.6	 25
434	 13	45.3	6.5	 20
435	 13	42.3	7.8	 20
436	 13	43.5	6.0	 20
437	 13	53.3	8.6	 16
438	 13	132.5	17.5	 20
439	 13	47.3	9.5	 20
440	 13	66.0	12.0	 16
441	 13	37.0	7.7	 25
442	 13	42.0	7.5	 25
443	 13	39.3	6.1	 20
444	 13	106.0	12.6	 25
445	 13	55.0	10.7	 20
446	 13	47.0	6.5	 25
447	 13	51.0	9.7	 25
448	 13	44.3	8.0	 20
449	 13	37.0	7.0	 25
450	 13	44.0	8.2	 25
451	 13	57.3	7.8	 20
452	 13	42.8	6.5	 20
453	 13	40.3	6.8	 20
454	 13	56.0	6.0	 16
455	 13	75.0	9.7	 20
456	 13	45.3	9.0	 20
457	 13	73.5	12.7	 20
458	 13	37.0	6.7	 25
459	 13	38.0	6.3	 25
460	 13	56.0	8.6	 20
461	 13	47.0	7.5	 25
462	 13	39.0	7.0	 25
463	 13	44.3	8.5	 20
464	 13	40.0	6.3	 25
465	 13	42.0	6.9	 25
466	 13	37.8	7.3	 20
467	 13	49.0	5.6	 25
468	 13	41.0	5.4	 25
469	 13	46.3	6.5	 16
470	 13	45.3	7.7	 20
471	 13	43.0	6.9	 16
472	 13	46.0	7.6	 20
473	 13	43.3	4.5	 20
474	 13	63.5	9.8	 20
475	 13	42.0	5.3	 25
476	 13	42.0	8.3	 25
477	 13	41.0	9.2	 20
478	 13	41.0	9.3	 25
479	 13	58.0	7.7	 25
480	 13	43.8	7.4	 20
481	 13	62.0	11.2	 25
482	 13	102.0	14.0	 25
483	 13	72.5	12.2	 20
484	 13	146.0	24.8	 25
485	 13	91.0	15.8	 20
486	 13	147.0	17.5	 16
487	 13	58.5	7.6	 20
488	 13	49.3	8.4	 20
489	 13	50.8	10.2	 16
490	 13	73.3	13.5	 20
491	 13	41.0	9.6	 25
492	 13	39.0	9.3	 20
493	 13	39.0	7.8	 25
494	 13	41.3	7.0	 20
495	 13	37.0	7.0	 25
496	 13	47.0	8.8	 25
497	 13	37.5	6.0	 20
498	 13	46.0	7.6	 25
499	 13	41.0	6.7	 25
500	 13	54.3	11.5	 20
501	 13	48.0	10.9	 25
502	 13	45.3	7.0	 20
503	 13	51.3	10.7	 16
504	 13	55.0	8.6	 20
505	 13	60.3	10.0	 20
506	 13	71.0	12.5	 16
507	 13	156.3	21.1	 20
508	 13	43.0	6.3	 25
509	 13	51.3	6.5	 20
510	 13	42.0	8.0	 25
511	 13	43.0	6.9	 25
512	 13	51.0	8.7	 20
513	 13	61.0	11.8	 25
514	 13	41.0	6.6	 25
515	 13	55.8	11.0	 20
516	 13	66.0	22.6	 25
517	 13	87.0	13.1	 25
518	 13	44.8	8.0	 20
519	 13	41.8	5.7	 20
520	 13	42.5	7.8	 16
521	 13	39.0	5.1	 20
522	 13	41.3	6.7	 20
523	 13	44.3	7.7	 16
524	 13	40.0	5.2	 20
525	 13	40.0	7.1	 25
526	 13	44.0	6.9	 20
527	 13	252.0	47.5	 25
528	 13	43.0	8.6	 25
529	 13	44.3	7.4	 20
530	 13	48.0	9.0	 25
531	 13	42.0	7.9	 25
532	 13	41.3	8.1	 20
533	 13	51.0	7.7	 25
534	 13	40.0	6.1	 25
535	 13	44.0	7.1	 20
536	 13	43.0	7.3	 20
537	 13	43.0	8.2	 20
538	 13	46.5	9.0	 16
539	 13	45.3	7.4	 20
540	 13	43.3	8.6	 20
541	 13	36.3	5.9	 16
542	 13	36.0	6.8	 25
543	 13	41.0	7.1	 20
544	 13	971.0	237.1	 25
545	 13	44.0	6.1	 25
546	 13	52.3	9.8	 20
547	 13	120.0	16.3	 25
548	 13	111.0	16.3	 25
549	 13	46.0	8.0	 20
550	 13	42.0	6.6	 25
551	 13	39.0	5.8	 25
552	 13	41.3	8.2	 20
553	 13	45.0	9.0	 20
554	 13	41.0	5.8	 20
555	 13	45.3	7.2	 16
556	 13	40.3	7.1	 20
557	 13	46.3	7.2	 20
558	 13	38.3	7.3	 20
559	 13	37.0	7.5	 25
560	 13	38.0	5.9	 25
561	 13	39.8	6.0	 20
562	 13	42.0	15.5	 25
563	 13	44.0	7.5	 25
564	 13	59.5	8.1	 20
565	 13	46.0	7.5	 25
566	 13	53.0	6.9	 25
567	 13	42.5	7.6	 20
568	 13	40.0	6.3	 25
569	 13	47.0	7.8	 20
570	 13	45.5	8.0	 20
571	 13	39.3	5.1	 20
572	 13	36.3	6.3	 16
573	 13	35.5	4.9	 20
574	 13	48.3	8.3	 20
575	 13	42.0	7.2	 20
576	 13	49.0	8.3	 25
577	 13	43.0	8.3	 25
578	 13	43.3	5.6	 20
579	 13	59.0	9.9	 25
580	 13	45.0	7.6	 25
581	 13	43.5	6.7	 20
582	 13	43.0	7.2	 25
583	 13	43.0	8.8	 25
584	 13	42.3	5.4	 20
585	 13	184.0	48.3	 25
586	 13	43.0	6.9	 25
587	 13	53.8	9.9	 16
588	 13	53.0	7.9	 20
589	 13	45.0	8.3	 20
590	 13	48.3	22.8	 16
591	 13	41.3	9.1	 20
592	 13	49.0	5.3	 25
593	 13	41.3	9.6	 20
594	 13	65.0	11.1	 25
595	 13	48.5	6.6	 20
596	 13	39.0	6.8	 25
597	 13	38.0	6.6	 25
598	 13	42.3	7.4	 20
599	 13	46.0	8.0	 25
600	 13	46.0	9.2	 25
601	 13	49.0	8.5	 20
602	 13	41.0	6.4	 25
603	 13	43.0	6.7	 20
604	 13	43.0	5.6	 16
605	 13	42.5	7.2	 20
606	 13	44.0	8.9	 20
607	 13	60.5	9.4	 16
608	 13	63.0	6.9	 20
609	 13	47.0	8.0	 25
610	 13	37.3	5.9	 20
611	 13	41.0	8.4	 25
612	 13	52.0	7.8	 25
613	 13	40.0	6.7	 20
614	 13	45.0	7.9	 25
615	 13	46.0	7.1	 25
616	 13	46.5	7.1	 20
617	 13	102.0	16.7	 25
618	 13	50.3	9.5	 20
619	 13	39.0	6.8	 25
620	 13	41.3	7.5	 20
621	 13	81.0	10.3	 16
622	 13	70.0	9.3	 20
623	 13	59.3	10.4	 20
624	 13	43.8	5.7	 16
625	 13	46.0	8.1	 20
626	 13	35.0	5.4	 25
627	 13	37.3	5.0	 20
628	 13	43.0	9.6	 25
629	 13	47.0	7.1	 25
630	 13	45.0	8.0	 20
631	 13	42.0	7.6	 25
632	 13	44.0	8.8	 25
633	 13	49.0	9.0	 20
634	 13	40.0	7.7	 25
635	 13	42.0	6.5	 25
636	 13	44.8	7.7	 20
637	 13	44.0	7.9	 20
638	 13	52.3	9.3	 20
639	 13	56.5	11.0	 16
  0	 14	1374.0	317.8	 25
  1	 14	59.0	10.1	 20
  2	 14	46.0	5.7	 25
  3	 14	43.5	8.3	 20
  4	 14	42.5	9.2	 16
  5	 14	40.8	7.0	 20
  6	 14	36.0	5.8	 20
  7	 14	78.0	11.1	 16
  8	 14	55.0	12.0	 25
  9	 14	41.0	6.3	 25
 10	 14	65.5	12.8	 20
 11	 14	325.0	53.8	 25
 12	 14	583.0	66.0	 25
 13	 14	395.5	55.8	 20
 14	 14	47.0	8.7	 25
 15	 14	57.0	10.1	 25
 16	 14	48.5	9.2	 20
 17	 14	44.0	6.0	 25
 18	 14	53.0	19.2	 25
 19	 14	188.5	26.5	 20
 20	 14	117.3	34.5	 20
 21	 14	255.5	35.4	 20
 22	 14	73.3	9.6	 16
 23	 14	39.3	7.2	 20
 24	 14	47.0	5.2	 16
 25	 14	53.0	9.4	 25
 26	 14	57.0	9.3	 25
 27	 14	49.3	10.0	 20
 28	 14	54.0	8.2	 25
 29	 14	109.0	17.4	 25
 30	 14	96.5	15.0	 20
 31	 14	49.0	9.7	 25
 32	 14	85.0	15.6	 25
 33	 14	46.3	7.7	 20
 34	 14	38.0	6.0	 25
 35	 14	45.0	8.4	 25
 36	 14	84.8	11.7	 16
 37	 14	40.5	6.3	 20
 38	 14	61.0	10.0	 20
 39	 14	175.3	22.4	 16
 40	 14	39.3	6.7	 20
 41	 14	43.0	6.9	 20
 42	 14	41.3	7.2	 20
 43	 14	48.0	6.6	 25
 44	 14	45.0	9.4	 25
 45	 14	45.0	6.4	 20
 46	 14	53.0	10.5	 25
 47	 14	106.3	13.0	 20
 48	 14	90.0	16.6	 25
 49	 14	80.0	11.7	 25
 50	 14	84.0	17.7	 20
 51	 14	62.0	7.4	 25
 52	 14	70.0	11.5	 25
 53	 14	72.3	9.9	 16
 54	 14	42.0	7.7	 20
 55	 14	53.3	10.5	 20
 56	 14	40.5	6.4	 16
 57	 14	39.5	7.1	 20
 58	 14	46.3	9.6	 20
 59	 14	48.0	6.6	 20
 60	 14	68.0	11.0	 25
 61	 14	95.0	13.9	 25
 62	 14	53.3	9.0	 20
 63	 14	147.0	16.5	 25
 64	 14	150.0	15.5	 25
 65	 14	40.3	7.2	 20
 66	 14	54.0	9.6	 25
 67	 14	49.0	7.8	 25
 68	 14	41.0	9.4	 20
 69	 14	42.0	7.3	 25
 70	 14	101.3	12.8	 20
 71	 14	99.5	15.9	 16
 72	 14	71.8	13.4	 20
 73	 14	47.3	6.9	 16
 74	 14	45.5	9.5	 20
 75	 14	89.8	16.8	 20
 76	 14	61.0	9.2	 20
 77	 14	63.0	13.0	 25
 78	 14	38.0	5.7	 25
 79	 14	42.0	7.4	 20
 80	 14	42.0	5.5	 25
 81	 14	622.0	130.8	 25
 82	 14	65.3	11.7	 20
 83	 14	72.0	12.2	 25
 84	 14	55.0	9.6	 25
 85	 14	39.5	7.4	 20
 86	 14	42.0	7.5	 25
 87	 14	42.5	7.1	 20
 88	 14	53.5	6.4	 16
 89	 14	42.3	9.9	 20
 90	 14	40.0	7.2	 20
 91	 14	40.3	6.5	 16
 92	 14	46.0	7.2	 25
 93	 14	44.0	5.7	 25
 94	 14	37.0	5.1	 20
 95	 14	42.0	7.9	 25
 96	 14	91.5	17.4	 20
 97	 14	53.0	6.5	 25
 98	 14	49.0	8.3	 25
 99	 14	148.0	22.3	 20
100	 14	50.0	8.1	 25
101	 14	44.0	6.9	 25
102	 14	41.5	7.8	 20
103	 14	45.0	8.4	 25
104	 14	43.5	9.0	 20
105	 14	61.3	8.9	 16
106	 14	152.0	24.6	 20
107	 14	355.3	34.0	 20
108	 14	40.0	5.5	 16
109	 14	51.0	9.3	 25
110	 14	53.0	8.6	 25
111	 14	54.5	10.7	 20
112	 14	110.0	14.8	 25
113	 14	93.0	18.7	 25
114	 14	102.3	18.6	 20
115	 14	43.0	7.2	 25
116	 14	275.0	21.4	 25
117	 14	389.8	109.3	 20
118	 14	117.0	24.0	 25
119	 14	40.0	7.4	 25
120	 14	128.0	34.0	 20
121	 14	215.3	36.8	 20
122	 14	60.3	9.6	 16
123	 14	90.3	19.4	 20
124	 14	39.0	6.6	 20
125	 14	41.0	6.0	 16
126	 14	248.0	48.4	 25
127	 14	38.0	5.5	 25
128	 14	47.3	7.7	 20
129	 14	47.0	9.7	 25
130	 14	50.0	6.6	 25
131	 14	71.5	13.6	 20
132	 14	79.0	15.1	 25
133	 14	48.0	11.5	 25
134	 14	48.5	6.8	 20
135	 14	69.0	15.4	 25
136	 14	109.0	15.9	 25
137	 14	153.0	19.1	 16
138	 14	138.0	18.6	 20
139	 14	146.3	14.6	 20
140	 14	90.3	15.9	 16
141	 14	68.0	9.4	 20
142	 14	54.0	8.7	 20
143	 14	44.3	7.8	 20
144	 14	62.0	9.3	 25
145	 14	63.0	10.8	 20
146	 14	48.0	7.8	 25
147	 14	146.0	28.9	 25
148	 14	44.3	6.7	 20
149	 14	69.0	10.4	 25
150	 14	40.0	4.2	 25
151	 14	70.5	11.1	 20
152	 14	118.0	24.6	 25
153	 14	39.0	5.9	 25
154	 14	67.0	8.4	 16
155	 14	46.0	9.4	 20
156	 14	44.0	8.7	 20
157	 14	140.0	19.3	 16
158	 14	79.0	21.0	 20
159	 14	39.8	6.6	 20
160	 14	39.0	8.2	 20
161	 14	66.0	11.8	 25
162	 14	47.0	10.1	 25
163	 14	126.3	17.0	 20
164	 14	207.0	25.4	 25
165	 14	60.0	9.7	 25
166	 14	48.5	10.4	 20
167	 14	52.0	6.1	 25
168	 14	46.0	9.0	 25
169	 14	57.0	8.6	 20
170	 14	50.0	9.0	 25
171	 14	159.8	26.5	 16
172	 14	53.3	8.1	 20
173	 14	48.5	8.6	 20
174	 14	58.0	8.5	 16
175	 14	64.0	10.1	 20
176	 14	64.3	12.0	 20
177	 14	53.0	9.5	 20
178	 14	72.0	7.5	 25
179	 14	55.0	7.2	 25
180	 14	39.0	7.8	 20
181	 14	43.0	8.5	 25
182	 14	591.0	66.5	 25
183	 14	40.0	7.8	 20
184	 14	32.0	6.5	 25
185	 14	34.0	5.2	 25
186	 14	35.0	6.0	 20
187	 14	37.0	6.6	 25
188	 14	31.5	6.0	 20
189	 14	36.0	6.5	 16
190	 14	38.5	9.2	 20
191	 14	32.3	4.8	 20
192	 14	35.0	6.3	 16
193	 14	32.8	4.9	 20
194	 14	34.0	5.9	 20
195	 14	35.0	7.5	 25
196	 14	38.0	7.4	 25
197	 14	35.3	6.2	 20
198	 14	35.0	6.9	 25
199	 14	36.0	7.0	 25
200	 14	37.3	6.4	 20
201	 14	34.0	7.4	 25
202	 14	31.0	6.8	 25
203	 14	34.3	5.9	 20
204	 14	33.0	6.1	 25
205	 14	34.0	4.9	 20
206	 14	31.8	7.0	 16
207	 14	34.3	6.3	 20
208	 14	34.0	5.6	 20
209	 14	31.8	5.1	 16
210	 14	35.0	4.3	 25
211	 14	34.0	6.4	 25
212	 14	35.0	5.9	 20
213	 14	34.0	6.4	 25
214	 14	33.0	6.2	 25
215	 14	35.3	7.1	 20
216	 14	35.0	6.6	 25
217	 14	36.0	7.2	 25
218	 14	33.5	7.5	 20
219	 14	38.0	5.6	 25
220	 14	32.8	5.3	 20
221	 14	39.0	7.8	 25
222	 14	38.0	8.3	 20
223	 14	35.0	6.6	 16
224	 14	34.5	5.1	 20
225	 14	36.3	7.7	 20
226	 14	36.5	7.5	 16
227	 14	38.0	7.4	 25
228	 14	35.0	5.7	 25
229	 14	30.3	6.6	 20
230	 14	36.0	5.1	 25
231	 14	38.0	7.2	 25
232	 14	38.0	6.1	 20
233	 14	36.0	5.0	 25
234	 14	39.0	8.3	 25
235	 14	33.0	5.2	 20
236	 14	31.0	4.6	 25
237	 14	35.0	6.4	 25
238	 14	39.3	8.1	 16
239	 14	36.3	5.7	 20
240	 14	33.5	5.6	 20
241	 14	33.3	6.2	 16
242	 14	31.3	7.4	 20
243	 14	30.5	5.9	 20
244	 14	36.3	7.4	 20
245	 14	33.0	5.4	 25
246	 14	37.3	6.0	 20
247	 14	36.0	5.3	 25
248	 14	35.0	6.2	 25
249	 14	35.3	6.8	 20
250	 14	33.0	6.4	 25
251	 14	40.0	6.9	 25
252	 14	36.0	6.0	 20
253	 14	39.0	6.3	 25
254	 14	33.0	5.8	 25
255	 14	33.0	4.9	 16
256	 14	32.5	7.6	 20
257	 14	36.0	5.0	 20
258	 14	34.5	4.1	 16
259	 14	35.3	5.5	 20
260	 14	37.3	7.6	 20
261	 14	39.0	5.5	 20
262	 14	35.0	5.7	 25
263	 14	38.0	7.2	 25
264	 14	31.0	3.9	 20
265	 14	36.0	5.9	 25
266	 14	33.0	6.3	 25
267	 14	35.0	5.7	 20
268	 14	35.0	5.8	 25
269	 14	31.5	5.5	 20
270	 14	34.0	6.1	 25
271	 14	33.0	5.1	 25
272	 14	35.5	6.8	 16
273	 14	35.5	6.2	 20
274	 14	33.5	5.8	 20
275	 14	33.0	6.5	 16
276	 14	31.5	5.6	 20
277	 14	31.3	4.9	 20
278	 14	33.5	5.7	 20
279	 14	37.0	7.0	 25
280	 14	35.0	6.9	 25
281	 14	35.5	6.8	 20
282	 14	37.0	6.0	 25
283	 14	32.0	4.8	 25
284	 14	35.0	6.2	 20
285	 14	35.0	6.6	 25
286	 14	34.0	6.0	 25
287	 14	40.5	8.0	 20
288	 14	35.0	5.1	 25
289	 14	34.0	6.5	 20
290	 14	35.3	7.4	 16
291	 14	34.8	6.2	 20
292	 14	33.3	5.5	 20
293	 14	30.0	5.9	 16
294	 14	30.8	5.3	 20
295	 14	34.0	4.6	 20
296	 14	36.0	6.6	 25
297	 14	36.0	6.8	 25
298	 14	37.0	7.9	 20
299	 14	35.0	5.4	 25
300	 14	38.0	7.1	 25
301	 14	37.0	6.5	 20
302	 14	37.0	6.7	 25
303	 14	35.0	6.6	 25
304	 14	35.3	7.2	 20
305	 14	34.0	5.6	 25
306	 14	34.5	5.7	 20
307	 14	35.0	4.9	 16
308	 14	38.0	7.3	 20
309	 14	39.0	8.4	 20
310	 14	38.0	6.2	 16
311	 14	35.0	5.4	 25
312	 14	34.0	6.5	 25
313	 14	36.3	7.9	 20
314	 14	37.0	6.0	 25
315	 14	38.0	7.1	 25
316	 14	38.3	7.2	 20
317	 14	33.0	6.9	 25
318	 14	34.3	6.5	 20
319	 14	36.0	7.2	 25
320	 14	35.0	5.8	 25
321	 14	35.0	6.8	 20
322	 14	34.0	5.6	 25
323	 14	37.3	5.9	 20
324	 14	32.3	5.1	 16
325	 14	34.3	7.1	 20
326	 14	34.5	5.5	 20
327	 14	38.0	5.3	 16
328	 14	37.0	6.7	 25
329	 14	37.0	6.1	 25
330	 14	36.5	8.3	 20
331	 14	34.0	6.3	 25
332	 14	36.0	6.4	 25
333	 14	37.5	8.0	 20
334	 14	41.0	7.5	 25
335	 14	38.0	6.6	 25
336	 14	36.3	6.8	 20
337	 14	38.0	5.6	 25
338	 14	34.0	6.7	 25
339	 14	39.3	6.6	 20
340	 14	34.3	5.5	 20
341	 14	36.3	7.5	 20
342	 14	36.0	4.5	 16
343	 14	35.3	7.7	 20
344	 14	35.8	8.7	 16
345	 14	38.0	6.8	 25
346	 14	46.0	18.9	 25
347	 14	35.0	7.6	 20
348	 14	35.0	4.9	 25
349	 14	37.0	5.2	 25
350	 14	36.5	5.8	 20
351	 14	39.0	6.2	 25
352	 14	40.0	8.3	 25
353	 14	45.3	10.0	 20
354	 14	36.0	6.9	 25
355	 14	42.0	7.2	 25
356	 14	48.8	7.6	 16
357	 14	65.3	12.8	 20
358	 14	54.0	10.3	 20
359	 14	39.3	6.4	 16
360	 14	34.3	5.7	 20
361	 14	29.3	4.1	 20
362	 14	37.5	8.6	 20
363	 14	36.0	6.6	 25
364	 14	35.0	5.7	 25
365	 14	32.3	5.9	 20
366	 14	33.0	5.7	 25
367	 14	36.0	5.9	 20
368	 14	35.0	6.8	 25
369	 14	35.0	5.0	 25
370	 14	36.3	5.7	 20
371	 14	35.0	5.7	 25
372	 14	36.0	6.7	 25
373	 14	33.0	6.2	 16
374	 14	36.0	7.7	 20
375	 14	36.3	8.3	 20
376	 14	32.0	5.6	 16
377	 14	36.3	8.3	 20
378	 14	32.3	4.8	 20
379	 14	33.3	5.4	 20
380	 14	33.0	6.4	 25
381	 14	39.0	8.4	 25
382	 14	35.3	6.4	 20
383	 14	37.0	7.9	 25
384	 14	35.0	6.0	 25
385	 14	36.5	9.2	 20
386	 14	38.0	7.6	 25
387	 14	41.0	8.4	 25
388	 14	36.3	5.6	 20
389	 14	35.0	6.4	 25
390	 14	35.5	6.9	 20
391	 14	38.0	6.7	 16
392	 14	40.3	8.1	 20
393	 14	37.0	6.2	 16
394	 14	35.5	8.0	 20
395	 14	37.0	4.9	 20
396	 14	36.0	6.0	 20
397	 14	34.0	6.6	 25
398	 14	33.0	5.2	 25
399	 14	33.3	6.1	 20
400	 14	37.0	6.3	 25
401	 14	40.0	6.7	 25
402	 14	38.0	6.5	 20
403	 14	43.0	9.5	 25
404	 14	35.0	6.0	 25
405	 14	34.0	8.2	 20
406	 14	39.0	6.7	 25
407	 14	37.0	6.5	 20
408	 14	46.0	8.8	 16
409	 14	39.5	7.7	 20
410	 14	40.0	6.4	 20
411	 14	34.5	6.1	 16
412	 14	36.0	7.5	 25
413	 14	34.0	7.1	 25
414	 14	34.3	5.8	 20
415	 14	35.0	6.1	 25
416	 14	36.3	6.8	 20
417	 14	39.0	6.1	 25
418	 14	34.0	4.7	 25
419	 14	35.0	4.9	 20
420	 14	34.0	6.7	 25
421	 14	37.0	6.1	 25
422	 14	33.0	7.8	 20
423	 14	33.0	5.5	 25
424	 14	37.5	5.4	 20
425	 14	33.3	7.5	 16
426	 14	33.3	6.2	 20
427	 14	35.3	5.2	 20
428	 14	32.5	5.2	 16
429	 14	33.0	4.9	 25
430	 14	33.0	5.7	 25
431	 14	35.3	7.1	 20
432	 14	40.0	9.7	 25
433	 14	38.0	6.5	 25
434	 14	34.3	8.3	 20
435	 14	32.0	5.5	 25
436	 14	35.0	6.1	 25
437	 14	31.0	6.9	 20
438	 14	34.0	6.3	 25
439	 14	32.0	7.6	 25
440	 14	36.3	7.2	 20
441	 14	35.3	5.6	 20
442	 14	35.3	6.5	 16
443	 14	35.0	4.3	 20
444	 14	36.3	6.2	 20
445	 14	34.0	6.3	 16
446	 14	38.0	6.6	 25
447	 14	34.0	4.7	 25
448	 14	37.3	7.7	 20
449	 14	35.0	7.4	 25
450	 14	34.0	6.9	 25
451	 14	37.0	5.4	 20
452	 14	34.0	6.0	 25
453	 14	35.0	5.7	 25
454	 14	33.5	6.0	 20
455	 14	37.0	6.0	 25
456	 14	34.0	5.6	 25
457	 14	34.5	4.9	 16
458	 14	33.0	5.1	 20
459	 14	34.0	6.9	 20
460	 14	34.3	5.0	 16
461	 14	36.0	6.8	 20
462	 14	37.0	6.2	 20
463	 14	34.0	6.1	 20
464	 14	31.0	6.2	 25
465	 14	34.0	5.0	 20
466	 14	36.0	5.2	 25
467	 14	36.0	5.9	 25
468	 14	36.3	6.6	 20
469	 14	35.0	5.9	 25
470	 14	36.0	5.4	 25
471	 14	40.3	7.8	 20
472	 14	38.0	6.1	 25
473	 14	40.0	7.7	 25
474	 14	39.8	6.2	 16
475	 14	38.5	8.4	 20
476	 14	37.0	6.6	 20
477	 14	33.3	6.5	 16
478	 14	41.0	8.5	 20
479	 14	39.5	6.7	 20
480	 14	37.5	6.1	 20
481	 14	37.0	7.5	 25
482	 14	37.0	5.3	 25
483	 14	37.3	7.7	 20
484	 14	38.0	8.8	 25
485	 14	37.0	8.4	 25
486	 14	38.5	8.0	 20
487	 14	37.0	6.7	 25
488	 14	35.0	5.5	 25
489	 14	36.0	7.8	 20
490	 14	39.0	8.8	 25
491	 14	31.0	4.6	 16
492	 14	33.0	5.5	 20
493	 14	35.3	6.1	 20
494	 14	36.8	7.4	 16
495	 14	34.8	8.1	 20
496	 14	31.3	4.2	 20
497	 14	36.0	8.9	 20
498	 14	33.0	7.6	 25
499	 14	37.0	6.3	 25
500	 14	37.5	7.3	 20
501	 14	40.0	8.4	 25
502	 14	41.0	7.8	 25
503	 14	41.0	6.8	 20
504	 14	42.0	8.0	 25
505	 14	44.0	7.2	 25
506	 14	45.5	6.3	 20
507	 14	49.0	10.1	 25
508	 14	36.0	3.6	 20
509	 14	37.3	7.5	 16
510	 14	38.3	5.5	 20
511	 14	35.0	5.0	 20
512	 14	39.0	7.5	 16
513	 14	37.0	6.7	 20
514	 14	39.5	7.1	 20
515	 14	37.0	4.7	 25
516	 14	39.0	6.1	 25
517	 14	41.3	8.4	 20
518	 14	38.0	6.9	 25
519	 14	39.0	5.5	 25
520	 14	39.3	6.3	 20
521	 14	39.0	7.1	 25
522	 14	41.0	5.0	 25
523	 14	37.0	7.6	 20
524	 14	37.0	6.0	 25
525	 14	36.0	8.2	 20
526	 14	40.0	6.9	 16
527	 14	38.3	7.8	 20
528	 14	34.3	6.7	 20
529	 14	35.0	6.5	 16
530	 14	32.0	4.2	 25
531	 14	34.0	6.2	 25
532	 14	33.0	4.7	 20
533	 14	34.0	6.2	 25
534	 14	37.0	7.4	 25
535	 14	35.0	5.6	 20
536	 14	33.0	5.4	 25
537	 14	40.0	7.4	 25
538	 14	35.0	6.9	 20
539	 14	37.0	6.8	 25
540	 14	34.0	6.8	 20
541	 14	35.0	6.6	 25
542	 14	37.5	5.9	 20
543	 14	35.3	7.6	 16
544	 14	37.0	8.1	 20
545	 14	37.3	5.8	 20
546	 14	34.3	5.4	 16
547	 14	34.0	6.1	 25
548	 14	36.0	5.8	 25
549	 14	33.3	3.9	 20
550	 14	33.0	7.7	 25
551	 14	36.0	6.6	 25
552	 14	31.0	3.9	 20
553	 14	34.0	7.4	 25
554	 14	36.0	5.2	 25
555	 14	36.0	5.4	 20
556	 14	37.0	5.6	 25
557	 14	31.0	6.2	 25
558	 14	39.3	9.5	 16
559	 14	32.3	4.9	 20
560	 14	34.5	4.7	 20
561	 14	31.0	4.2	 16
562	 14	33.8	5.8	 20
563	 14	39.0	9.3	 20
564	 14	35.3	5.0	 20
565	 14	45.0	7.5	 25
566	 14	44.0	5.9	 20
567	 14	36.0	6.3	 25
568	 14	38.0	6.0	 25
569	 14	37.3	6.0	 20
570	 14	36.0	7.0	 25
571	 14	34.0	7.1	 25
572	 14	32.3	7.0	 20
573	 14	35.0	8.4	 25
574	 14	36.0	6.6	 25
575	 14	35.3	6.7	 16
576	 14	35.5	5.9	 20
577	 14	34.0	5.7	 20
578	 14	35.8	6.6	 16
579	 14	38.0	6.1	 20
580	 14	37.5	7.8	 20
581	 14	37.0	6.5	 20
582	 14	34.0	6.2	 25
583	 14	35.0	7.7	 25
584	 14	32.3	6.5	 20
585	 14	36.0	5.5	 25
586	 14	34.0	7.3	 25
587	 14	35.0	5.8	 20
588	 14	35.0	6.6	 25
589	 14	34.0	5.3	 20
590	 14	34.0	7.0	 25
591	 14	38.0	5.9	 25
592	 14	37.5	6.9	 16
593	 14	36.0	6.7	 20
594	 14	34.3	6.6	 20
595	 14	35.8	6.1	 16
596	 14	36.0	7.0	 20
597	 14	39.0	6.3	 20
598	 14	34.5	7.5	 20
599	 14	39.0	5.8	 25
600	 14	38.0	5.5	 25
601	 14	35.3	5.3	 20
602	 14	38.0	7.0	 25
603	 14	35.0	6.0	 25
604	 14	36.3	7.2	 20
605	 14	37.0	7.7	 25
606	 14	34.0	6.1	 25
607	 14	37.3	6.0	 20
608	 14	38.0	6.9	 25
609	 14	35.3	6.2	 20
610	 14	35.0	7.2	 16
611	 14	33.0	6.1	 20
612	 14	32.3	4.4	 20
613	 14	32.5	5.3	 16
614	 14	32.3	3.9	 20
615	 14	34.8	6.8	 20
616	 14	37.0	7.1	 25
617	 14	40.0	7.1	 25
618	 14	37.0	7.2	 20
619	 14	36.0	4.9	 25
620	 14	39.0	5.6	 25
621	 14	39.0	4.2	 20
622	 14	39.0	7.5	 25
623	 14	33.0	5.3	 25
624	 14	35.3	6.2	 20
625	 14	33.0	5.5	 25
626	 14	35.0	5.3	 20
627	 14	34.3	6.5	 16
628	 14	37.3	7.0	 20
629	 14	36.5	4.0	 20
630	 14	36.3	6.4	 16
631	 14	34.0	5.3	 25
632	 14	34.0	5.7	 25
633	 14	35.5	6.2	 20
634	 14	34.0	5.7	 25
635	 14	40.0	7.5	 25
636	 14	33.0	5.9	 20
637	 14	39.0	9.4	 25
638	 14	40.0	7.1	 20
639	 14	1616.0	401.5	 25
  0	 15	43.0	7.8	 25
  1	 15	49.3	10.2	 20
  2	 15	58.0	9.2	 25
  3	 15	39.0	7.5	 25
  4	 15	42.0	6.7	 20
  5	 15	40.0	6.0	 25
  6	 15	41.0	6.1	 25
  7	 15	145.3	22.8	 20
  8	 15	80.3	19.1	 20
  9	 15	42.3	6.9	 20
 10	 15	103.3	21.2	 16
 11	 15	302.3	18.8	 20
 12	 15	121.0	10.3	 20
 13	 15	105.8	19.7	 16
 14	 15	67.0	10.0	 25
 15	 15	43.0	8.5	 25
 16	 15	40.0	7.0	 20
 17	 15	52.0	8.4	 25
 18	 15	88.3	12.7	 20
 19	 15	84.0	11.9	 25
 20	 15	232.0	67.7	 25
 21	 15	112.5	31.5	 20
 22	 15	73.0	9.9	 25
 23	 15	54.0	8.3	 25
 24	 15	48.3	7.5	 20
 25	 15	57.3	8.8	 20
 26	 15	43.0	6.2	 20
 27	 15	41.3	8.0	 16
 28	 15	51.0	7.8	 20
 29	 15	282.3	25.4	 20
 30	 15	149.5	26.7	 16
 31	 15	48.0	9.1	 25
 32	 15	45.0	8.5	 25
 33	 15	37.3	6.2	 20
 34	 15	44.0	8.6	 25
 35	 15	44.0	7.8	 25
 36	 15	104.8	15.0	 20
 37	 15	39.0	4.8	 25
 38	 15	79.0	18.0	 25
 39	 15	204.5	21.2	 20
 40	 15	43.0	14.4	 25
 41	 15	43.0	7.1	 25
 42	 15	41.8	7.6	 16
 43	 15	56.0	6.7	 20
 44	 15	40.5	8.0	 16
 45	 15	45.0	8.2	 20
 46	 15	88.3	23.1	 20
 47	 15	258.8	27.8	 16
 48	 15	242.0	33.9	 25
 49	 15	67.0	9.2	 25
 50	 15	97.3	10.9	 20
 51	 15	93.0	10.1	 25
 52	 15	47.0	10.1	 25
 53	 15	65.3	9.6	 20
 54	 15	44.0	7.2	 25
 55	 15	48.0	11.5	 25
 56	 15	38.0	6.3	 20
 57	 15	50.0	6.0	 25
 58	 15	62.0	10.9	 25
 59	 15	55.3	11.5	 16
 60	 15	47.3	8.1	 20
 61	 15	80.5	12.8	 20
 62	 15	44.3	7.4	 16
 63	 15	65.3	9.0	 20
 64	 15	230.0	26.2	 25
 65	 15	48.0	6.8	 20
 66	 15	60.0	10.2	 25
 67	 15	40.0	7.0	 20
 68	 15	39.0	6.6	 25
 69	 15	43.0	7.7	 25
 70	 15	340.5	30.9	 20
 71	 15	74.0	28.0	 25
 72	 15	51.0	6.3	 25
 73	 15	47.3	9.0	 20
 74	 15	39.0	7.7	 25
 75	 15	310.0	40.0	 25
 76	 15	98.3	15.4	 16
 77	 15	74.3	11.6	 20
 78	 15	47.3	8.6	 20
 79	 15	38.5	5.1	 16
 80	 15	49.0	6.3	 20
 81	 15	98.0	17.3	 25
 82	 15	60.5	9.3	 20
 83	 15	61.0	8.6	 25
 84	 15	92.0	19.2	 25
 85	 15	43.5	8.3	 20
 86	 15	49.0	7.0	 25
 87	 15	40.0	7.9	 25
 88	 15	48.0	6.7	 20
 89	 15	66.0	10.8	 25
 90	 15	42.0	7.3	 25
 91	 15	41.5	7.6	 20
 92	 15	86.5	13.6	 20
 93	 15	40.8	8.5	 16
 94	 15	43.5	5.7	 20
 95	 15	45.3	7.4	 20
 96	 15	55.0	5.4	 16
 97	 15	47.0	7.8	 20
 98	 15	49.0	12.7	 25
 99	 15	49.3	5.6	 20
100	 15	47.0	7.2	 25
101	 15	38.0	6.8	 25
102	 15	44.3	7.0	 20
103	 15	59.0	10.8	 25
104	 15	40.0	7.5	 25
105	 15	100.0	15.8	 20
106	 15	105.0	13.1	 25
107	 15	142.0	26.6	 25
108	 15	49.3	8.8	 20
109	 15	44.3	4.8	 20
110	 15	108.3	15.1	 20
111	 15	62.8	9.1	 16
112	 15	87.0	12.9	 20
113	 15	67.3	8.3	 20
114	 15	244.3	27.0	 16
115	 15	43.0	8.0	 25
116	 15	213.5	23.5	 20
117	 15	276.0	28.2	 25
118	 15	91.0	12.1	 25
119	 15	40.8	7.0	 20
120	 15	59.0	9.8	 25
121	 15	95.0	14.7	 25
122	 15	46.0	6.1	 20
123	 15	206.0	24.7	 25
124	 15	38.0	7.0	 25
125	 15	40.3	7.0	 20
126	 15	84.0	16.0	 20
127	 15	45.5	8.8	 20
128	 15	38.3	3.9	 16
129	 15	41.0	7.1	 20
130	 15	49.0	8.5	 20
131	 15	47.3	8.2	 16
132	 15	58.0	10.5	 25
133	 15	43.0	10.7	 25
134	 15	59.5	8.3	 20
135	 15	65.0	6.1	 25
136	 15	75.0	11.9	 25
137	 15	344.5	47.0	 20
138	 15	109.0	15.4	 25
139	 15	216.0	27.5	 25
140	 15	98.0	13.5	 20
141	 15	85.0	12.3	 25
142	 15	56.3	10.3	 20
143	 15	42.0	7.6	 20
144	 15	55.3	8.1	 20
145	 15	65.3	13.4	 16
146	 15	49.0	9.4	 20
147	 15	72.0	12.0	 20
148	 15	51.3	8.8	 16
149	 15	53.0	6.9	 25
150	 15	42.0	8.0	 25
151	 15	44.0	6.4	 20
152	 15	112.0	17.3	 25
153	 15	40.0	6.1	 25
154	 15	90.5	13.7	 20
155	 15	44.0	4.9	 25
156	 15	48.0	7.2	 25
157	 15	61.0	11.1	 20
158	 15	41.0	7.4	 25
159	 15	37.0	5.3	 25
160	 15	38.0	6.5	 16
161	 15	48.5	7.9	 20
162	 15	41.0	9.2	 20
163	 15	76.3	11.1	 16
164	 15	134.3	19.5	 20
165	 15	46.8	8.2	 20
166	 15	47.0	7.1	 25
167	 15	41.0	7.4	 25
168	 15	42.0	7.5	 20
169	 15	63.0	7.3	 25
170	 15	42.0	5.9	 25
171	 15	48.5	10.1	 20
172	 15	70.0	12.1	 25
173	 15	71.0	14.9	 25
174	 15	86.3	16.3	 20
175	 15	47.0	8.1	 25
176	 15	83.0	21.7	 25
177	 15	59.8	29.4	 16
178	 15	65.0	15.3	 20
179	 15	71.3	9.5	 20
180	 15	39.0	5.9	 16
181	 15	40.3	7.9	 20
182	 15	104.0	14.9	 25
183	 15	327.5	23.7	 20
184	 15	87.0	21.2	 25
185	 15	59.0	7.3	 25
186	 15	57.3	10.4	 20
187	 15	46.0	7.2	 25
188	 15	59.0	8.6	 25
189	 15	75.3	7.5	 20
190	 15	71.0	10.4	 25
191	 15	99.3	25.7	 20
192	 15	51.0	10.8	 25
193	 15	62.0	13.0	 25
194	 15	45.3	9.9	 16
195	 15	42.3	6.5	 20
196	 15	44.0	9.3	 20
197	 15	48.3	9.0	 16
198	 15	38.3	6.8	 20
199	 15	41.0	7.5	 25
200	 15	40.0	6.0	 20
201	 15	39.0	6.9	 25
202	 15	39.0	6.3	 25
203	 15	132.3	23.7	 20
204	 15	40.0	6.1	 25
205	 15	55.0	10.2	 25
206	 15	43.3	10.1	 20
207	 15	43.0	6.5	 25
208	 15	86.0	17.1	 25
209	 15	41.0	7.1	 20
210	 15	121.3	15.8	 20
211	 15	42.5	7.3	 20
212	 15	50.5	9.5	 16
213	 15	52.3	7.4	 20
214	 15	37.0	5.9	 20
215	 15	42.0	8.6	 16
216	 15	41.0	5.8	 25
217	 15	37.3	7.4	 20
218	 15	41.0	6.5	 25
219	 15	41.0	9.1	 25
220	 15	40.3	7.0	 20
221	 15	36.0	7.1	 25
222	 15	41.0	9.6	 25
223	 15	93.3	15.9	 20
224	 15	104.0	21.9	 25
225	 15	445.0	114.3	 25
226	 15	50.5	8.1	 20
227	 15	55.3	12.7	 20
228	 15	319.5	33.0	 20
229	 15	66.8	10.1	 16
230	 15	46.5	7.1	 20
231	 15	46.0	8.1	 20
232	 15	48.3	6.4	 16
233	 15	50.0	8.2	 25
234	 15	68.0	11.4	 25
235	 15	78.0	12.6	 20
236	 15	64.0	13.6	 25
237	 15	79.0	15.6	 25
238	 15	58.0	9.0	 20
239	 15	71.0	8.8	 25
240	 15	69.3	10.1	 20
241	 15	214.0	46.0	 25
242	 15	51.0	6.4	 25
243	 15	41.0	6.9	 20
244	 15	71.3	12.0	 20
245	 15	38.3	8.8	 20
246	 15	81.8	13.5	 16
247	 15	40.0	6.5	 20
248	 15	42.3	7.1	 20
249	 15	46.0	7.8	 16
250	 15	39.0	9.1	 25
251	 15	38.0	6.1	 25
252	 15	37.3	7.0	 20
253	 15	42.0	6.3	 25
254	 15	47.0	8.6	 25
255	 15	174.0	27.5	 20
256	 15	46.0	10.0	 25
257	 15	40.0	6.8	 25
258	 15	40.0	6.9	 20
259	 15	43.0	6.0	 25
260	 15	252.0	71.9	 25
261	 15	46.0	8.3	 16
262	 15	44.3	8.0	 20
263	 15	47.3	6.9	 20
264	 15	38.3	7.3	 16
265	 15	42.3	7.3	 20
266	 15	40.3	6.9	 16
267	 15	225.0	56.4	 25
268	 15	47.0	8.6	 25
269	 15	41.5	7.8	 20
270	 15	53.0	21.5	 25
271	 15	42.0	7.8	 25
272	 15	41.8	7.1	 20
273	 15	38.0	6.1	 25
274	 15	43.0	8.3	 25
275	 15	36.0	5.3	 20
276	 15	41.0	6.9	 25
277	 15	46.0	8.9	 25
278	 15	51.5	10.9	 16
279	 15	45.8	7.5	 20
280	 15	41.0	6.0	 20
281	 15	61.0	10.4	 16
282	 15	100.0	16.1	 20
283	 15	43.0	7.7	 25
284	 15	53.8	8.3	 20
285	 15	68.0	8.5	 25
286	 15	47.0	8.1	 25
287	 15	272.0	30.7	 20
288	 15	327.0	33.9	 25
289	 15	136.0	18.7	 20
290	 15	60.0	15.5	 25
291	 15	61.0	9.6	 25
292	 15	52.0	6.4	 20
293	 15	66.0	12.8	 25
294	 15	64.0	12.5	 25
295	 15	71.0	8.0	 16
296	 15	102.8	15.7	 20
297	 15	70.8	10.8	 20
298	 15	96.0	13.4	 16
299	 15	110.8	49.4	 20
300	 15	120.0	18.8	 25
301	 15	170.5	15.9	 20
302	 15	72.0	10.4	 25
303	 15	43.0	6.7	 25
304	 15	79.3	11.0	 20
305	 15	76.0	13.3	 25
306	 15	264.0	59.1	 25
307	 15	370.8	79.5	 20
308	 15	114.0	22.4	 25
309	 15	173.0	37.0	 25
310	 15	76.5	16.4	 20
311	 15	100.0	19.4	 20
312	 15	92.0	15.5	 20
313	 15	103.0	15.5	 16
314	 15	519.3	45.7	 20
315	 15	520.0	49.4	 16
316	 15	631.5	74.1	 20
317	 15	153.0	30.2	 25
318	 15	67.8	12.4	 20
319	 15	102.0	20.6	 25
320	 15	58.0	10.6	 25
321	 15	52.5	10.0	 20
322	 15	65.0	13.6	 25
323	 15	51.0	7.0	 25
324	 15	141.3	21.3	 20
325	 15	161.0	29.5	 25
326	 15	65.0	13.1	 25
327	 15	71.3	15.3	 20
328	 15	273.3	45.2	 20
329	 15	254.8	25.8	 20
330	 15	313.5	39.6	 16
331	 15	69.3	12.6	 20
332	 15	344.5	75.9	 20
333	 15	59.5	7.9	 16
334	 15	66.0	10.6	 25
335	 15	203.0	42.4	 25
336	 15	44.5	7.0	 20
337	 15	65.0	11.6	 25
338	 15	229.8	45.3	 20
339	 15	84.0	20.2	 25
340	 15	51.0	8.8	 25
341	 15	48.3	8.1	 20
342	 15	57.0	8.7	 25
343	 15	60.0	11.0	 25
344	 15	76.3	15.0	 20
345	 15	155.5	25.3	 20
346	 15	1086.5	107.0	 20
347	 15	122.0	17.5	 16
348	 15	158.0	17.4	 20
349	 15	264.8	40.9	 20
350	 15	256.0	23.7	 16
351	 15	933.0	159.7	 25
352	 15	626.0	106.3	 25
353	 15	149.5	17.2	 20
354	 15	92.0	17.1	 25
355	 15	675.0	90.8	 25
356	 15	137.8	28.9	 20
357	 15	81.0	9.8	 25
358	 15	66.0	10.4	 25
359	 15	45.3	7.0	 20
360	 15	54.0	12.0	 25
361	 15	66.0	39.0	 25
362	 15	49.0	9.9	 16
363	 15	62.3	11.3	 20
364	 15	68.5	11.3	 16
365	 15	238.3	47.7	 20
366	 15	123.3	20.7	 20
367	 15	44.3	6.7	 16
368	 15	43.0	5.4	 25
369	 15	44.0	6.8	 25
370	 15	41.0	7.6	 20
371	 15	45.0	6.8	 25
372	 15	43.0	7.5	 25
373	 15	40.3	6.6	 20
374	 15	43.0	8.8	 25
375	 15	47.0	8.4	 25
376	 15	38.5	5.3	 20
377	 15	43.0	6.4	 25
378	 15	43.0	8.2	 25
379	 15	46.5	7.6	 16
380	 15	41.3	7.5	 20
381	 15	53.3	9.8	 20
382	 15	44.0	5.0	 16
383	 15	38.3	6.7	 20
384	 15	44.0	7.2	 25
385	 15	80.3	7.4	 20
386	 15	194.0	23.3	 25
387	 15	583.3	85.2	 20
388	 15	236.0	45.4	 25
389	 15	418.0	90.3	 25
390	 15	58.3	10.6	 20
391	 15	49.0	8.0	 25
392	 15	42.0	8.4	 25
393	 15	51.0	7.4	 20
394	 15	59.0	12.1	 25
395	 15	61.0	11.7	 25
396	 15	57.8	8.7	 16
397	 15	110.8	20.6	 20
398	 15	80.0	10.6	 20
399	 15	56.3	9.8	 16
400	 15	95.0	44.2	 20
401	 15	44.0	6.6	 25
402	 15	73.5	11.2	 20
403	 15	230.0	40.6	 25
404	 15	43.0	7.4	 25
405	 15	42.5	9.1	 20
406	 15	46.0	8.2	 25
407	 15	62.0	8.4	 25
408	 15	53.5	10.4	 20
409	 15	46.0	7.7	 25
410	 15	46.0	8.1	 25
411	 15	287.8	73.8	 20
412	 15	119.0	14.2	 20
413	 15	93.3	10.5	 16
414	 15	80.0	22.7	 20
415	 15	186.3	30.4	 20
416	 15	72.3	8.5	 16
417	 15	46.0	8.6	 20
418	 15	40.0	5.3	 25
419	 15	40.5	7.1	 20
420	 15	271.0	67.5	 25
421	 15	95.0	19.0	 25
422	 15	40.3	7.0	 20
423	 15	38.0	4.7	 25
424	 15	41.0	8.6	 25
425	 15	38.3	9.2	 20
426	 15	51.0	7.9	 25
427	 15	85.0	15.6	 25
428	 15	39.0	7.4	 20
429	 15	109.3	19.2	 20
430	 15	42.3	5.4	 20
431	 15	43.3	6.2	 16
432	 15	48.3	8.6	 20
433	 15	39.5	6.9	 20
434	 15	44.3	7.8	 16
435	 15	42.0	7.7	 25
436	 15	112.3	18.1	 20
437	 15	51.0	7.6	 25
438	 15	62.0	9.2	 25
439	 15	45.3	7.6	 20
440	 15	44.0	6.4	 25
441	 15	41.0	7.6	 25
442	 15	47.0	7.2	 20
443	 15	115.0	31.2	 25
444	 15	64.0	10.4	 25
445	 15	73.5	11.9	 20
446	 15	161.0	14.2	 20
447	 15	56.3	10.3	 20
448	 15	331.3	33.9	 16
449	 15	179.3	21.2	 20
450	 15	91.5	17.1	 20
451	 15	226.0	24.8	 16
452	 15	221.0	24.9	 25
453	 15	103.0	14.3	 25
454	 15	49.0	6.1	 20
455	 15	52.0	8.3	 25
456	 15	41.0	7.1	 25
457	 15	37.0	7.5	 20
458	 15	39.0	5.9	 25
459	 15	67.0	20.9	 25
460	 15	146.5	23.6	 20
461	 15	237.0	63.2	 25
462	 15	48.0	9.4	 20
463	 15	54.0	9.3	 20
464	 15	277.3	33.4	 20
465	 15	67.0	9.7	 16
466	 15	46.5	7.8	 20
467	 15	48.5	9.5	 20
468	 15	41.8	6.1	 16
469	 15	48.0	8.2	 25
470	 15	121.0	19.2	 25
471	 15	203.8	24.6	 20
472	 15	417.0	64.0	 25
473	 15	127.0	29.4	 25
474	 15	1744.8	406.3	 20
475	 15	105.0	19.7	 25
476	 15	96.0	18.8	 25
477	 15	51.5	9.0	 20
478	 15	121.0	26.5	 25
479	 15	338.0	94.2	 25
480	 15	742.8	37.7	 16
481	 15	361.5	38.9	 20
482	 15	92.3	14.8	 20
483	 15	298.3	37.2	 16
484	 15	61.5	10.3	 20
485	 15	63.3	7.9	 20
486	 15	39.0	7.5	 25
487	 15	45.0	8.1	 25
488	 15	89.3	23.5	 20
489	 15	47.0	8.1	 25
490	 15	329.0	78.0	 25
491	 15	57.0	6.5	 20
492	 15	45.0	6.9	 25
493	 15	39.0	5.6	 25
494	 15	39.0	5.4	 20
495	 15	45.0	8.2	 25
496	 15	42.0	7.1	 25
497	 15	41.0	8.5	 16
498	 15	43.0	6.6	 20
499	 15	44.0	7.1	 20
500	 15	49.0	8.4	 16
501	 15	66.3	9.9	 20
502	 15	85.0	12.9	 25
503	 15	138.0	17.8	 20
504	 15	150.0	20.2	 25
505	 15	3350.0	418.5	 25
506	 15	3289.3	419.2	 20
507	 15	3271.0	505.0	 25
508	 15	141.0	32.7	 25
509	 15	111.5	27.0	 20
510	 15	87.0	13.6	 25
511	 15	74.3	11.1	 20
512	 15	195.0	45.0	 25
513	 15	614.0	105.7	 25
514	 15	148.0	25.7	 16
515	 15	69.5	13.0	 20
516	 15	66.0	9.4	 20
517	 15	160.0	14.5	 16
518	 15	79.3	16.0	 20
519	 15	192.0	32.7	 25
520	 15	2379.3	153.4	 20
521	 15	1588.0	289.9	 25
522	 15	504.0	78.2	 25
523	 15	65.5	12.6	 20
524	 15	725.0	120.2	 25
525	 15	116.0	12.1	 25
526	 15	227.3	34.8	 20
527	 15	230.0	36.7	 25
528	 15	89.0	15.0	 25
529	 15	116.3	28.4	 20
530	 15	42.3	8.4	 20
531	 15	40.3	6.2	 20
532	 15	72.3	11.4	 16
533	 15	58.3	11.2	 20
534	 15	37.3	6.5	 20
535	 15	48.0	7.5	 16
536	 15	48.0	7.2	 25
537	 15	45.5	9.9	 20
538	 15	50.0	8.3	 25
539	 15	45.0	7.8	 25
540	 15	41.3	9.4	 20
541	 15	38.0	6.7	 25
542	 15	54.0	8.0	 25
543	 15	43.0	7.6	 20
544	 15	56.0	9.3	 25
545	 15	40.0	6.5	 25
546	 15	47.3	6.6	 20
547	 15	51.3	11.6	 20
548	 15	51.0	8.8	 20
549	 15	52.5	9.5	 16
550	 15	37.0	5.9	 20
551	 15	40.0	7.0	 20
552	 15	36.5	6.8	 16
553	 15	40.0	6.2	 25
554	 15	83.0	15.4	 25
555	 15	157.3	25.9	 20
556	 15	127.0	19.9	 25
557	 15	112.0	17.8	 25
558	 15	50.5	9.3	 20
559	 15	41.0	5.9	 25
560	 15	44.0	8.3	 20
561	 15	49.0	9.0	 25
562	 15	44.0	8.0	 25
563	 15	40.3	7.5	 20
564	 15	88.5	16.3	 20
565	 15	442.3	42.4	 20
566	 15	103.0	16.7	 16
567	 15	331.0	33.7	 20
568	 15	76.5	11.3	 20
569	 15	271.3	34.1	 16
570	 15	202.0	29.3	 25
571	 15	127.0	16.6	 25
572	 15	53.0	9.3	 20
573	 15	48.0	6.8	 25
574	 15	70.0	12.5	 25
575	 15	53.3	9.3	 20
576	 15	58.0	9.3	 25
577	 15	204.0	28.6	 25
578	 15	102.3	14.5	 20
579	 15	147.0	30.2	 25
580	 15	83.0	14.9	 25
581	 15	59.5	9.8	 16
582	 15	147.3	24.5	 20
583	 15	116.5	15.1	 20
584	 15	42.8	6.5	 16
585	 15	48.0	7.8	 20
586	 15	72.8	8.5	 16
587	 15	52.0	6.5	 25
588	 15	209.0	46.4	 25
589	 15	303.0	47.0	 20
590	 15	54.0	10.7	 25
591	 15	45.0	6.8	 25
592	 15	42.3	10.6	 20
593	 15	169.0	41.7	 25
594	 15	63.0	10.1	 25
595	 15	41.5	6.2	 20
596	 15	60.0	8.3	 25
597	 15	740.0	183.2	 25
598	 15	1409.0	73.7	 16
599	 15	1622.8	76.9	 20
600	 15	221.3	27.5	 20
601	 15	90.0	13.8	 16
602	 15	60.5	12.1	 20
603	 15	75.0	11.8	 25
604	 15	39.3	6.5	 20
605	 15	43.0	8.7	 25
606	 15	45.0	7.9	 25
607	 15	37.0	5.7	 20
608	 15	46.0	8.4	 25
609	 15	40.3	8.1	 20
610	 15	44.0	8.2	 25
611	 15	41.0	7.4	 25
612	 15	63.8	10.1	 20
613	 15	44.0	7.1	 25
614	 15	54.0	9.2	 25
615	 15	45.5	8.9	 16
616	 15	55.3	9.4	 20
617	 15	168.8	18.3	 20
618	 15	117.0	11.0	 16
619	 15	108.5	13.4	 20
620	 15	1461.0	122.9	 25
621	 15	984.0	89.4	 20
622	 15	141.0	24.3	 25
623	 15	57.0	7.3	 25
624	 15	51.0	7.6	 20
625	 15	47.0	6.9	 25
626	 15	163.0	26.7	 25
627	 15	116.8	18.4	 20
628	 15	86.0	19.2	 25
629	 15	46.0	7.1	 25
630	 15	70.0	13.3	 20
631	 15	44.3	8.8	 20
632	 15	40.3	6.1	 20
633	 15	66.5	9.5	 16
634	 15	72.0	11.0	 20
635	 15	60.0	8.9	 16
636	 15	1324.3	259.3	 20
637	 15	320.0	43.6	 25
638	 15	105.0	15.7	 20
639	 15	46.0	6.7	 25
  0	 16	1634.3	168.7	 20
  1	 16	37.0	7.1	 16
  2	 16	34.3	5.1	 20
  3	 16	31.0	4.8	 25
  4	 16	29.3	5.8	 20
  5	 16	36.0	6.4	 25
  6	 16	32.0	5.9	 25
  7	 16	31.0	6.5	 20
  8	 16	36.0	8.0	 25
  9	 16	35.0	7.1	 25
 10	 16	34.3	7.3	 20
 11	 16	35.0	6.6	 25
 12	 16	32.0	3.9	 25
 13	 16	35.0	6.4	 20
 14	 16	31.3	7.1	 20
 15	 16	32.3	6.2	 16
 16	 16	32.3	5.5	 20
 17	 16	33.0	5.9	 20
 18	 16	33.3	3.8	 16
 19	 16	31.0	4.9	 20
 20	 16	35.0	7.0	 25
 21	 16	34.0	7.2	 20
 22	 16	32.0	4.9	 25
 23	 16	35.0	5.6	 25
 24	 16	35.3	6.5	 20
 25	 16	34.0	5.6	 25
 26	 16	37.0	6.7	 25
 27	 16	38.0	7.4	 20
 28	 16	34.0	5.5	 25
 29	 16	37.0	6.9	 25
 30	 16	36.3	8.6	 20
 31	 16	34.5	7.0	 20
 32	 16	33.5	7.2	 20
 33	 16	35.3	7.6	 16
 34	 16	36.0	8.1	 20
 35	 16	31.0	4.6	 20
 36	 16	32.3	5.7	 20
 37	 16	32.0	5.7	 25
 38	 16	33.0	6.0	 20
 39	 16	29.0	4.7	 25
 40	 16	32.0	6.2	 25
 41	 16	33.0	5.1	 20
 42	 16	30.0	7.2	 25
 43	 16	32.0	7.5	 25
 44	 16	33.3	5.6	 20
 45	 16	34.0	7.9	 25
 46	 16	35.0	5.6	 25
 47	 16	34.3	6.7	 20
 48	 16	34.0	6.5	 20
 49	 16	34.5	7.3	 20
 50	 16	31.3	5.7	 16
 51	 16	30.5	5.9	 20
 52	 16	31.3	6.0	 20
 53	 16	33.5	6.0	 20
 54	 16	34.0	7.0	 25
 55	 16	35.0	8.6	 25
 56	 16	32.5	6.0	 20
 57	 16	32.0	6.3	 25
 58	 16	32.0	6.7	 25
 59	 16	36.3	8.8	 20
 60	 16	37.0	7.1	 25
 61	 16	32.0	6.5	 25
 62	 16	34.0	4.9	 20
 63	 16	33.0	5.2	 25
 64	 16	32.0	5.0	 16
 65	 16	33.5	6.0	 20
 66	 16	33.0	6.8	 20
 67	 16	34.3	7.2	 16
 68	 16	33.3	5.8	 20
 69	 16	36.0	7.1	 20
 70	 16	31.0	7.9	 20
 71	 16	33.0	5.2	 25
 72	 16	36.0	7.4	 25
 73	 16	32.3	6.3	 20
 74	 16	33.0	5.9	 25
 75	 16	33.0	5.9	 25
 76	 16	36.0	7.7	 20
 77	 16	32.0	5.8	 25
 78	 16	35.0	6.3	 25
 79	 16	33.3	6.6	 20
 80	 16	33.0	5.3	 25
 81	 16	36.0	7.3	 20
 82	 16	28.3	3.6	 16
 83	 16	34.0	3.8	 20
 84	 16	33.3	6.3	 20
 85	 16	32.5	6.4	 16
 86	 16	29.5	5.5	 20
 87	 16	32.3	5.0	 20
 88	 16	34.0	5.0	 25
 89	 16	35.0	5.9	 25
 90	 16	33.3	6.3	 20
 91	 16	31.0	6.7	 25
 92	 16	37.0	7.8	 25
 93	 16	35.3	7.5	 20
 94	 16	39.0	7.7	 25
 95	 16	34.0	6.8	 25
 96	 16	38.3	8.0	 20
 97	 16	31.0	6.9	 25
 98	 16	36.3	7.3	 20
 99	 16	30.3	5.7	 16
100	 16	31.0	6.1	 20
101	 16	35.5	7.1	 20
102	 16	38.0	7.1	 16
103	 16	36.0	6.5	 20
104	 16	34.0	6.4	 25
105	 16	32.3	4.6	 20
106	 16	35.0	6.7	 25
107	 16	34.0	6.8	 25
108	 16	32.0	5.9	 20
109	 16	35.0	6.1	 25
110	 16	36.0	5.7	 25
111	 16	37.0	5.4	 20
112	 16	33.0	5.8	 25
113	 16	36.3	5.8	 20
114	 16	33.0	8.3	 25
115	 16	37.3	7.2	 20
116	 16	33.0	6.3	 16
117	 16	35.3	6.8	 20
118	 16	35.3	5.9	 20
119	 16	35.3	4.7	 16
120	 16	35.3	5.8	 20
121	 16	33.0	6.9	 25
122	 16	35.5	6.7	 20
123	 16	33.0	6.1	 25
124	 16	34.0	7.9	 25
125	 16	32.5	5.9	 20
126	 16	33.0	6.1	 25
127	 16	33.0	7.9	 25
128	 16	33.3	6.1	 20
129	 16	34.0	7.7	 25
130	 16	38.0	6.0	 25
131	 16	38.0	5.9	 20
132	 16	36.3	7.4	 20
133	 16	36.5	8.5	 20
134	 16	36.5	6.0	 16
135	 16	36.0	5.7	 20
136	 16	42.0	9.2	 16
137	 16	39.0	7.6	 25
138	 16	34.0	7.8	 25
139	 16	37.3	8.2	 20
140	 16	35.0	7.4	 25
141	 16	35.0	5.5	 25
142	 16	36.0	6.0	 20
143	 16	37.0	6.8	 25
144	 16	33.0	5.1	 25
145	 16	36.5	7.4	 20
146	 16	33.0	5.2	 25
147	 16	36.0	7.0	 25
148	 16	34.5	4.9	 20
149	 16	31.0	5.9	 20
150	 16	31.0	4.7	 20
151	 16	35.3	7.1	 16
152	 16	34.3	7.6	 20
153	 16	39.0	6.9	 20
154	 16	38.3	7.8	 20
155	 16	32.0	5.9	 25
156	 16	33.0	6.5	 25
157	 16	34.5	7.2	 20
158	 16	36.0	7.4	 25
159	 16	38.0	6.7	 25
160	 16	36.3	6.1	 20
161	 16	36.0	7.5	 25
162	 16	33.5	6.5	 20
163	 16	36.0	6.1	 25
164	 16	36.0	5.3	 25
165	 16	35.0	6.5	 16
166	 16	36.3	8.0	 20
167	 16	34.8	7.4	 20
168	 16	34.5	5.7	 16
169	 16	37.8	7.2	 20
170	 16	34.3	6.7	 20
171	 16	34.3	6.9	 20
172	 16	36.0	6.0	 25
173	 16	33.0	6.2	 25
174	 16	36.0	6.7	 20
175	 16	32.0	6.1	 25
176	 16	36.0	7.6	 25
177	 16	32.0	6.1	 20
178	 16	35.0	6.7	 25
179	 16	31.0	4.0	 25
180	 16	32.3	4.4	 20
181	 16	35.0	5.9	 25
182	 16	35.5	6.6	 20
183	 16	600.0	48.0	 16
184	 16	149.5	24.8	 20
185	 16	106.0	17.1	 20
186	 16	74.8	10.8	 16
187	 16	59.0	7.5	 20
188	 16	52.0	5.9	 20
189	 16	91.0	15.1	 25
190	 16	92.0	12.8	 25
191	 16	128.0	17.8	 20
192	 16	45.0	7.2	 25
193	 16	50.0	8.6	 25
194	 16	45.0	8.7	 20
195	 16	39.0	5.6	 25
196	 16	50.0	12.0	 25
197	 16	51.0	6.7	 20
198	 16	37.0	5.0	 25
199	 16	41.0	5.6	 20
200	 16	38.0	6.5	 16
201	 16	36.0	5.7	 20
202	 16	43.5	8.1	 20
203	 16	64.3	10.1	 16
204	 16	39.3	6.3	 20
205	 16	41.0	8.0	 25
206	 16	38.3	8.6	 20
207	 16	41.0	6.5	 25
208	 16	36.0	7.9	 25
209	 16	41.8	6.6	 20
210	 16	67.0	48.5	 25
211	 16	44.3	9.1	 20
212	 16	39.0	5.0	 25
213	 16	38.0	8.3	 25
214	 16	41.0	6.7	 20
215	 16	38.0	6.1	 25
216	 16	37.5	6.6	 20
217	 16	44.0	7.9	 16
218	 16	47.0	8.1	 20
219	 16	34.0	6.1	 20
220	 16	40.5	8.7	 16
221	 16	38.0	7.1	 20
222	 16	44.0	9.0	 25
223	 16	146.3	15.1	 20
224	 16	136.0	12.2	 25
225	 16	347.0	29.0	 25
226	 16	50.3	6.2	 20
227	 16	70.0	10.6	 25
228	 16	506.0	55.4	 25
229	 16	55.8	9.2	 20
230	 16	51.0	8.0	 25
231	 16	51.0	6.6	 25
232	 16	52.3	7.2	 20
233	 16	52.0	8.6	 20
234	 16	49.0	8.3	 20
235	 16	72.0	13.2	 16
236	 16	54.3	9.1	 20
237	 16	72.3	10.7	 16
238	 16	110.0	12.1	 25
239	 16	138.0	18.5	 25
240	 16	142.8	17.0	 20
241	 16	784.0	73.2	 25
242	 16	54.0	17.4	 25
243	 16	40.0	5.3	 20
244	 16	48.0	6.5	 25
245	 16	40.0	6.4	 25
246	 16	58.0	10.3	 20
247	 16	40.0	8.8	 25
248	 16	44.0	7.9	 25
249	 16	39.0	7.0	 20
250	 16	41.0	6.8	 20
251	 16	40.3	7.7	 20
252	 16	40.0	7.8	 16
253	 16	40.0	7.8	 20
254	 16	44.3	6.8	 20
255	 16	249.0	19.4	 20
256	 16	44.0	22.7	 25
257	 16	44.0	7.1	 25
258	 16	45.3	7.7	 20
259	 16	43.0	6.9	 25
260	 16	97.0	18.8	 20
261	 16	44.0	7.4	 25
262	 16	41.0	7.9	 25
263	 16	42.0	6.3	 20
264	 16	37.0	7.1	 25
265	 16	42.0	7.8	 25
266	 16	43.3	8.0	 20
267	 16	63.3	10.7	 20
268	 16	37.3	5.4	 20
269	 16	40.0	6.9	 16
270	 16	39.3	6.8	 20
271	 16	42.0	7.5	 20
272	 16	42.5	8.1	 20
273	 16	39.0	6.6	 25
274	 16	37.0	8.6	 25
275	 16	40.3	8.5	 20
276	 16	43.0	8.0	 25
277	 16	40.0	6.3	 25
278	 16	40.3	6.6	 20
279	 16	39.0	7.5	 25
280	 16	39.0	6.8	 25
281	 16	95.3	14.9	 20
282	 16	67.0	12.2	 25
283	 16	43.3	6.4	 20
284	 16	45.0	7.9	 16
285	 16	48.5	9.5	 20
286	 16	49.3	6.6	 16
287	 16	240.8	41.1	 20
288	 16	143.0	15.0	 20
289	 16	76.0	11.2	 20
290	 16	68.0	10.0	 25
291	 16	58.0	10.9	 25
292	 16	131.3	20.6	 20
293	 16	107.0	16.1	 25
294	 16	147.0	17.8	 25
295	 16	88.5	10.9	 20
296	 16	103.0	10.1	 25
297	 16	68.0	9.2	 25
298	 16	223.8	28.0	 20
299	 16	99.0	41.4	 25
300	 16	99.0	18.6	 20
301	 16	130.5	17.2	 16
302	 16	60.3	19.6	 20
303	 16	48.0	7.1	 20
304	 16	74.3	11.3	 16
305	 16	79.0	10.9	 20
306	 16	337.0	62.8	 25
307	 16	783.8	46.7	 20
308	 16	73.0	18.0	 25
309	 16	93.5	15.3	 20
310	 16	59.0	9.6	 25
311	 16	55.0	10.3	 25
312	 16	72.3	9.9	 20
313	 16	73.0	11.4	 25
314	 16	295.0	48.7	 25
315	 16	834.8	58.3	 20
316	 16	272.0	43.0	 25
317	 16	132.0	22.2	 20
318	 16	48.3	8.6	 16
319	 16	65.3	8.6	 20
320	 16	49.0	8.3	 20
321	 16	56.8	8.0	 16
322	 16	68.8	9.9	 20
323	 16	50.0	7.3	 25
324	 16	166.8	17.4	 20
325	 16	81.0	15.1	 25
326	 16	58.0	8.5	 25
327	 16	56.3	9.4	 20
328	 16	72.0	13.4	 25
329	 16	72.0	16.9	 25
330	 16	89.8	30.2	 20
331	 16	49.0	9.3	 25
332	 16	107.0	20.3	 25
333	 16	73.0	9.6	 20
334	 16	90.3	9.3	 20
335	 16	94.5	13.4	 16
336	 16	48.3	7.0	 20
337	 16	50.3	7.7	 20
338	 16	51.5	8.6	 16
339	 16	72.0	7.6	 25
340	 16	55.0	8.6	 25
341	 16	56.3	8.7	 20
342	 16	84.0	12.5	 25
343	 16	47.0	7.7	 25
344	 16	58.0	10.2	 20
345	 16	103.0	20.8	 25
346	 16	315.0	55.9	 25
347	 16	55.3	9.6	 20
348	 16	55.0	7.7	 25
349	 16	50.0	10.1	 25
350	 16	299.3	30.1	 20
351	 16	602.3	70.1	 20
352	 16	134.3	18.6	 20
353	 16	85.0	13.9	 16
354	 16	66.3	12.0	 20
355	 16	461.5	67.4	 20
356	 16	114.3	19.5	 20
357	 16	67.0	8.2	 25
358	 16	57.5	7.1	 20
359	 16	48.0	5.8	 25
360	 16	43.0	7.7	 25
361	 16	39.0	9.6	 20
362	 16	42.0	7.3	 25
363	 16	44.0	8.4	 25
364	 16	48.0	7.4	 20
365	 16	359.0	50.1	 25
366	 16	140.0	16.7	 25
367	 16	42.8	7.1	 20
368	 16	49.5	8.4	 20
369	 16	46.0	7.4	 20
370	 16	45.3	5.2	 16
371	 16	39.3	4.9	 20
372	 16	42.3	7.7	 20
373	 16	42.3	6.1	 20
374	 16	42.0	8.9	 25
375	 16	37.0	7.4	 25
376	 16	44.5	7.1	 20
377	 16	43.0	6.9	 25
378	 16	46.0	6.3	 25
379	 16	42.3	5.5	 20
380	 16	49.0	8.4	 25
381	 16	49.0	8.0	 25
382	 16	50.5	11.3	 20
383	 16	41.0	6.4	 25
384	 16	46.3	8.7	 16
385	 16	91.0	20.7	 20
386	 16	124.3	17.4	 20
387	 16	1690.5	89.2	 16
388	 16	423.5	151.4	 20
389	 16	482.5	44.7	 20
390	 16	67.0	11.4	 20
391	 16	54.0	10.9	 25
392	 16	46.0	7.6	 25
393	 16	80.0	11.7	 20
394	 16	64.0	8.7	 25
395	 16	68.0	12.4	 25
396	 16	56.5	8.5	 20
397	 16	65.0	9.5	 25
398	 16	59.0	8.5	 25
399	 16	46.3	6.1	 20
400	 16	48.0	15.4	 25
401	 16	44.8	8.9	 20
402	 16	54.0	8.9	 16
403	 16	98.3	16.4	 20
404	 16	39.3	5.7	 20
405	 16	39.8	6.8	 16
406	 16	44.0	4.6	 20
407	 16	58.8	9.9	 20
408	 16	46.0	7.4	 25
409	 16	59.0	10.5	 25
410	 16	48.3	8.1	 20
411	 16	255.0	45.8	 25
412	 16	60.0	10.4	 25
413	 16	187.8	20.9	 20
414	 16	66.0	10.8	 25
415	 16	80.0	9.2	 25
416	 16	60.3	10.6	 20
417	 16	40.0	6.1	 25
418	 16	44.0	8.2	 20
419	 16	35.5	7.0	 16
420	 16	67.3	13.6	 20
421	 16	64.0	11.4	 20
422	 16	43.3	8.8	 16
423	 16	47.0	7.9	 20
424	 16	40.0	7.5	 25
425	 16	43.0	7.0	 20
426	 16	53.0	9.2	 25
427	 16	88.0	12.6	 25
428	 16	42.3	7.2	 20
429	 16	46.0	9.3	 25
430	 16	40.0	5.3	 25
431	 16	40.0	5.9	 20
432	 16	40.0	5.1	 25
433	 16	44.3	7.1	 20
434	 16	39.0	7.9	 25
435	 16	42.0	7.3	 20
436	 16	99.3	11.7	 16
437	 16	68.3	8.5	 20
438	 16	77.3	10.7	 20
439	 16	43.3	7.3	 16
440	 16	41.8	7.2	 20
441	 16	40.0	7.1	 25
442	 16	48.0	6.2	 20
443	 16	1280.0	225.9	 25
444	 16	115.0	18.1	 25
445	 16	103.3	21.0	 20
446	 16	379.0	53.7	 25
447	 16	72.0	17.8	 25
448	 16	304.5	32.3	 20
449	 16	288.0	56.9	 25
450	 16	68.0	14.3	 25
451	 16	159.3	16.1	 20
452	 16	107.0	18.5	 20
453	 16	84.3	13.3	 20
454	 16	71.8	11.9	 16
455	 16	58.0	9.3	 20
456	 16	39.8	7.3	 16
457	 16	41.0	5.8	 25
458	 16	43.0	7.7	 25
459	 16	68.5	8.5	 20
460	 16	79.0	18.1	 25
461	 16	123.0	16.7	 25
462	 16	44.0	9.8	 20
463	 16	42.0	6.8	 25
464	 16	90.0	16.9	 25
465	 16	106.3	15.3	 20
466	 16	43.0	7.1	 25
467	 16	45.0	7.0	 25
468	 16	45.5	7.4	 20
469	 16	54.3	9.5	 20
470	 16	63.5	8.8	 20
471	 16	124.8	16.3	 16
472	 16	775.8	44.9	 20
473	 16	141.8	39.2	 20
474	 16	2379.0	118.3	 20
475	 16	100.0	16.7	 25
476	 16	80.0	13.1	 25
477	 16	258.3	17.9	 20
478	 16	172.0	34.4	 25
479	 16	437.0	39.4	 25
480	 16	631.5	32.6	 20
481	 16	147.0	18.0	 25
482	 16	81.5	15.9	 20
483	 16	106.0	19.4	 25
484	 16	46.0	8.0	 25
485	 16	54.3	8.9	 16
486	 16	45.3	8.6	 20
487	 16	41.3	6.4	 20
488	 16	46.5	6.2	 16
489	 16	44.0	7.5	 20
490	 16	74.3	15.2	 20
491	 16	40.0	6.9	 20
492	 16	49.0	8.3	 25
493	 16	40.0	6.1	 25
494	 16	43.3	7.3	 20
495	 16	45.0	8.4	 25
496	 16	43.0	6.5	 25
497	 16	70.5	9.7	 20
498	 16	40.0	7.6	 25
499	 16	40.0	8.0	 25
500	 16	48.0	6.7	 20
501	 16	52.0	9.8	 25
502	 16	48.3	9.2	 20
503	 16	172.3	14.5	 16
504	 16	198.5	23.6	 20
505	 16	3102.0	145.5	 20
506	 16	2591.5	114.5	 16
507	 16	3368.8	161.2	 20
508	 16	239.0	33.4	 20
509	 16	73.0	8.7	 25
510	 16	156.0	19.0	 25
511	 16	134.8	15.4	 20
512	 16	115.0	14.4	 25
513	 16	325.0	25.1	 25
514	 16	97.0	16.2	 20
515	 16	69.0	15.2	 25
516	 16	143.0	17.8	 25
517	 16	170.3	27.3	 20
518	 16	56.0	6.9	 25
519	 16	297.3	20.1	 20
520	 16	808.0	36.9	 16
521	 16	767.5	137.4	 20
522	 16	328.0	28.4	 20
523	 16	59.8	10.3	 16
524	 16	443.5	58.4	 20
525	 16	123.0	14.5	 25
526	 16	107.8	11.2	 20
527	 16	117.0	15.3	 25
528	 16	77.0	9.9	 25
529	 16	59.3	7.8	 20
530	 16	44.0	7.7	 25
531	 16	39.5	7.5	 20
532	 16	42.0	6.0	 25
533	 16	45.0	7.1	 25
534	 16	44.8	8.2	 20
535	 16	38.0	6.4	 25
536	 16	44.5	8.2	 20
537	 16	40.8	6.2	 16
538	 16	49.0	8.2	 20
539	 16	49.3	9.1	 20
540	 16	61.5	24.5	 16
541	 16	44.3	6.7	 20
542	 16	42.0	5.6	 25
543	 16	42.3	6.9	 20
544	 16	451.0	100.6	 25
545	 16	42.0	7.3	 25
546	 16	51.5	9.3	 20
547	 16	43.0	6.6	 25
548	 16	47.0	8.3	 25
549	 16	42.5	6.3	 20
550	 16	41.0	7.5	 25
551	 16	39.0	6.8	 25
552	 16	39.5	6.2	 20
553	 16	38.0	4.7	 20
554	 16	92.3	13.6	 20
555	 16	183.3	15.6	 16
556	 16	108.0	19.9	 20
557	 16	120.3	12.7	 16
558	 16	90.0	12.8	 25
559	 16	42.0	6.5	 25
560	 16	41.0	7.1	 20
561	 16	43.0	5.6	 25
562	 16	44.0	7.8	 25
563	 16	43.5	6.0	 20
564	 16	50.0	10.2	 25
565	 16	215.0	36.6	 25
566	 16	117.5	15.6	 20
567	 16	221.0	22.8	 25
568	 16	64.0	8.9	 25
569	 16	159.8	24.5	 20
570	 16	78.8	15.7	 20
571	 16	72.0	9.0	 20
572	 16	43.0	4.9	 16
573	 16	49.3	6.0	 20
574	 16	68.0	7.2	 20
575	 16	124.5	14.3	 20
576	 16	126.0	27.6	 25
577	 16	104.0	18.8	 25
578	 16	71.3	11.7	 20
579	 16	94.0	15.9	 25
580	 16	90.5	12.9	 20
581	 16	53.0	9.5	 25
582	 16	192.0	24.7	 25
583	 16	100.5	15.2	 20
584	 16	49.0	28.3	 25
585	 16	56.0	8.9	 25
586	 16	82.0	11.1	 20
587	 16	60.0	8.7	 20
588	 16	123.3	19.1	 20
589	 16	187.8	16.9	 16
590	 16	61.0	10.3	 20
591	 16	47.0	8.5	 20
592	 16	47.3	7.6	 20
593	 16	103.0	16.9	 25
594	 16	108.0	15.9	 25
595	 16	44.3	6.4	 20
596	 16	51.0	8.9	 25
597	 16	315.0	34.3	 25
598	 16	1099.3	171.6	 20
599	 16	502.0	186.5	 25
600	 16	182.0	25.0	 25
601	 16	90.3	9.7	 20
602	 16	71.0	8.5	 25
603	 16	55.3	10.5	 20
604	 16	42.0	6.4	 16
605	 16	45.3	8.2	 20
606	 16	45.3	6.6	 16
607	 16	46.0	8.8	 20
608	 16	43.0	8.4	 20
609	 16	42.3	6.5	 20
610	 16	42.0	7.8	 25
611	 16	42.0	6.2	 25
612	 16	61.5	7.9	 20
613	 16	44.0	6.4	 25
614	 16	52.0	8.7	 25
615	 16	44.3	7.3	 20
616	 16	54.0	9.1	 25
617	 16	152.0	16.5	 25
618	 16	77.0	10.6	 20
619	 16	80.0	12.6	 25
620	 16	207.3	26.9	 20
621	 16	332.5	29.1	 16
622	 16	126.5	25.7	 20
623	 16	50.0	7.1	 20
624	 16	87.0	16.2	 16
625	 16	50.8	8.8	 20
626	 16	146.0	16.5	 25
627	 16	83.8	9.9	 20
628	 16	76.0	9.6	 25
629	 16	45.3	5.5	 20
630	 16	47.0	6.6	 25
631	 16	42.0	5.5	 25
632	 16	41.0	7.4	 20
633	 16	42.0	5.7	 25
634	 16	70.0	8.9	 25
635	 16	63.5	15.0	 20
636	 16	409.0	114.8	 25
637	 16	178.3	19.6	 20
638	 16	74.8	12.2	 16
639	 16	1512.3	302.8	 20
  0	 17	48.0	8.8	 25
  1	 17	43.3	7.0	 20
  2	 17	47.0	9.6	 25
  3	 17	65.5	10.7	 20
  4	 17	509.5	38.0	 16
  5	 17	38.0	7.6	 20
  6	 17	39.0	5.9	 20
  7	 17	41.3	8.8	 16
  8	 17	40.0	7.0	 25
  9	 17	34.5	4.4	 20
 10	 17	130.0	29.7	 25
 11	 17	46.0	7.8	 25
 12	 17	38.0	7.1	 20
 13	 17	46.0	8.8	 25
 14	 17	43.0	7.1	 25
 15	 17	448.8	75.8	 20
 16	 17	338.0	49.7	 25
 17	 17	383.0	52.7	 25
 18	 17	111.3	16.2	 20
 19	 17	51.0	7.4	 25
 20	 17	67.3	9.6	 20
 21	 17	108.5	16.9	 16
 22	 17	86.5	14.6	 20
 23	 17	55.0	9.4	 20
 24	 17	42.3	8.7	 16
 25	 17	49.0	8.2	 25
 26	 17	45.0	8.6	 25
 27	 17	59.3	11.7	 20
 28	 17	44.0	7.6	 25
 29	 17	41.0	6.4	 25
 30	 17	38.0	5.4	 20
 31	 17	48.0	9.1	 25
 32	 17	38.0	6.4	 25
 33	 17	61.0	12.4	 20
 34	 17	43.0	7.1	 25
 35	 17	43.0	7.4	 20
 36	 17	55.5	7.2	 20
 37	 17	37.3	7.5	 20
 38	 17	38.0	6.8	 16
 39	 17	44.3	8.8	 20
 40	 17	41.0	5.7	 20
 41	 17	35.0	7.4	 16
 42	 17	42.0	8.0	 25
 43	 17	40.0	7.8	 25
 44	 17	78.0	12.7	 20
 45	 17	37.0	8.1	 25
 46	 17	34.0	4.3	 25
 47	 17	48.3	7.0	 20
 48	 17	43.0	7.0	 25
 49	 17	45.0	8.1	 25
 50	 17	38.0	5.4	 20
 51	 17	45.0	8.3	 25
 52	 17	47.0	9.0	 25
 53	 17	73.3	7.5	 16
 54	 17	48.3	7.6	 20
 55	 17	45.0	9.1	 20
 56	 17	35.5	6.4	 16
 57	 17	39.5	6.2	 20
 58	 17	40.0	6.8	 16
 59	 17	43.0	7.2	 25
 60	 17	40.0	7.1	 25
 61	 17	70.3	11.1	 20
 62	 17	90.0	14.8	 25
 63	 17	77.0	15.2	 25
 64	 17	38.8	9.2	 20
 65	 17	42.0	6.2	 25
 66	 17	43.0	8.6	 25
 67	 17	61.0	10.7	 20
 68	 17	43.0	6.9	 25
 69	 17	40.0	6.3	 25
 70	 17	38.0	8.4	 16
 71	 17	36.5	9.0	 20
 72	 17	40.0	8.5	 20
 73	 17	48.3	6.8	 16
 74	 17	71.0	9.6	 20
 75	 17	65.3	11.0	 20
 76	 17	44.0	6.4	 20
 77	 17	66.0	9.8	 25
 78	 17	49.0	8.0	 25
 79	 17	42.3	6.5	 20
 80	 17	48.0	9.4	 25
 81	 17	44.0	7.3	 25
 82	 17	37.3	6.5	 20
 83	 17	58.0	8.9	 25
 84	 17	272.0	56.7	 20
 85	 17	183.0	52.6	 25
 86	 17	38.0	6.6	 25
 87	 17	44.0	7.7	 16
 88	 17	44.3	9.7	 20
 89	 17	207.5	32.1	 20
 90	 17	59.5	7.8	 16
 91	 17	535.8	96.1	 20
 92	 17	443.0	39.5	 25
 93	 17	100.0	13.8	 20
 94	 17	115.0	14.9	 25
 95	 17	133.0	22.9	 25
 96	 17	72.8	11.6	 20
 97	 17	41.0	7.0	 25
 98	 17	38.0	7.3	 25
 99	 17	44.5	8.1	 20
100	 17	66.0	12.4	 25
101	 17	38.0	5.5	 25
102	 17	80.0	14.2	 20
103	 17	62.0	9.8	 25
104	 17	68.0	10.4	 20
105	 17	130.3	18.1	 16
106	 17	89.8	17.3	 20
107	 17	83.5	9.2	 16
108	 17	254.3	32.0	 20
109	 17	114.0	16.0	 25
110	 17	551.3	72.3	 20
111	 17	57.0	11.4	 25
112	 17	42.0	6.7	 25
113	 17	46.5	6.0	 20
114	 17	47.0	7.8	 25
115	 17	41.0	5.3	 25
116	 17	47.5	10.0	 20
117	 17	47.0	8.4	 25
118	 17	56.0	9.9	 25
119	 17	200.3	50.9	 20
120	 17	1152.0	389.3	 25
121	 17	835.5	58.3	 20
122	 17	86.5	12.4	 16
123	 17	42.3	7.6	 20
124	 17	44.3	6.0	 20
125	 17	88.8	13.2	 16
126	 17	76.0	8.7	 25
127	 17	45.0	7.9	 25
128	 17	208.3	33.1	 20
129	 17	43.0	7.1	 25
130	 17	115.0	18.6	 25
131	 17	45.0	7.3	 20
132	 17	79.0	12.8	 25
133	 17	51.0	8.7	 20
134	 17	48.0	8.8	 25
135	 17	92.0	17.9	 25
136	 17	64.3	12.1	 20
137	 17	42.0	4.9	 20
138	 17	46.0	10.1	 20
139	 17	41.3	5.8	 16
140	 17	160.5	24.0	 20
141	 17	569.5	56.4	 20
142	 17	125.3	11.9	 16
143	 17	293.0	31.8	 25
144	 17	43.0	6.8	 25
145	 17	40.3	6.6	 20
146	 17	40.0	7.1	 25
147	 17	42.0	7.2	 25
148	 17	43.8	8.1	 20
149	 17	57.0	8.1	 25
150	 17	44.0	6.6	 25
151	 17	52.3	12.7	 20
152	 17	37.0	6.6	 25
153	 17	39.0	6.3	 25
154	 17	41.0	7.2	 16
155	 17	45.8	8.1	 20
156	 17	70.3	6.7	 20
157	 17	80.3	12.2	 16
158	 17	51.0	8.8	 20
159	 17	91.3	13.5	 16
160	 17	114.0	17.8	 25
161	 17	167.0	19.2	 25
162	 17	99.0	13.9	 20
163	 17	77.0	10.8	 25
164	 17	139.0	17.1	 25
165	 17	141.3	19.6	 20
166	 17	266.0	39.7	 25
167	 17	139.0	26.9	 25
168	 17	151.3	30.7	 20
169	 17	62.0	12.1	 25
170	 17	42.0	8.6	 25
171	 17	40.0	9.0	 16
172	 17	48.0	8.9	 20
173	 17	35.3	6.0	 20
174	 17	37.0	6.9	 16
175	 17	39.0	7.0	 20
176	 17	37.0	8.5	 20
177	 17	106.0	14.8	 20
178	 17	42.0	9.1	 25
179	 17	55.0	9.1	 25
180	 17	40.3	6.8	 20
181	 17	42.0	6.2	 25
182	 17	72.8	11.0	 20
183	 17	135.0	22.8	 25
184	 17	42.0	6.4	 25
185	 17	52.0	8.5	 20
186	 17	73.0	9.6	 25
187	 17	74.0	12.0	 25
188	 17	84.5	11.2	 16
189	 17	51.3	7.0	 20
190	 17	41.0	5.6	 20
191	 17	68.3	9.6	 16
192	 17	41.0	6.2	 20
193	 17	40.0	7.0	 20
194	 17	57.5	9.6	 20
195	 17	87.0	14.7	 25
196	 17	88.0	11.8	 25
197	 17	296.3	38.2	 20
198	 17	44.0	7.7	 25
199	 17	44.0	8.3	 25
200	 17	40.0	7.3	 20
201	 17	41.0	5.9	 25
202	 17	47.0	8.0	 25
203	 17	69.3	10.7	 20
204	 17	42.0	9.6	 25
205	 17	251.3	32.3	 20
206	 17	40.3	7.2	 16
207	 17	43.5	8.3	 20
208	 17	41.0	7.8	 16
209	 17	42.3	7.5	 20
210	 17	77.0	11.5	 25
211	 17	44.8	8.2	 20
212	 17	39.0	7.9	 25
213	 17	57.0	10.6	 25
214	 17	43.0	7.8	 20
215	 17	40.0	8.2	 25
216	 17	45.0	20.9	 25
217	 17	46.3	16.5	 20
218	 17	38.0	6.4	 25
219	 17	57.0	12.6	 25
220	 17	38.3	6.7	 20
221	 17	39.0	5.8	 25
222	 17	40.0	5.6	 20
223	 17	44.0	6.6	 16
224	 17	110.3	23.0	 20
225	 17	50.0	7.6	 20
226	 17	44.3	7.0	 16
227	 17	45.0	7.6	 25
228	 17	61.0	9.5	 25
229	 17	59.0	8.2	 20
230	 17	75.0	10.8	 25
231	 17	58.5	10.0	 20
232	 17	43.0	7.5	 25
233	 17	56.0	8.1	 25
234	 17	65.3	11.1	 20
235	 17	41.0	9.2	 25
236	 17	50.0	9.5	 25
237	 17	95.3	15.8	 20
238	 17	90.5	11.6	 20
239	 17	116.3	19.0	 20
240	 17	121.3	8.8	 16
241	 17	67.3	17.2	 20
242	 17	97.5	13.0	 20
243	 17	262.5	36.5	 16
244	 17	69.0	8.9	 25
245	 17	47.0	8.0	 25
246	 17	73.0	8.3	 20
247	 17	49.0	10.3	 25
248	 17	103.0	20.5	 25
249	 17	49.5	8.9	 20
250	 17	43.0	6.6	 25
251	 17	40.0	7.5	 25
252	 17	49.3	9.4	 20
253	 17	41.0	8.3	 25
254	 17	41.0	6.9	 25
255	 17	43.0	8.4	 16
256	 17	39.0	6.2	 20
257	 17	40.0	6.2	 16
258	 17	47.0	7.6	 20
259	 17	45.3	7.7	 20
260	 17	61.0	10.6	 16
261	 17	49.0	8.8	 25
262	 17	95.0	15.1	 25
263	 17	44.3	6.2	 20
264	 17	48.0	7.5	 25
265	 17	42.0	6.8	 25
266	 17	59.3	10.3	 20
267	 17	47.0	7.3	 25
268	 17	44.0	7.6	 25
269	 17	45.0	7.0	 20
270	 17	41.0	7.3	 25
271	 17	50.0	7.4	 25
272	 17	42.3	5.3	 16
273	 17	42.5	7.4	 20
274	 17	46.3	7.8	 20
275	 17	48.0	8.3	 16
276	 17	46.0	7.8	 20
277	 17	41.3	7.4	 20
278	 17	40.8	5.6	 20
279	 17	42.0	7.6	 25
280	 17	41.0	6.3	 20
281	 17	40.0	4.8	 25
282	 17	40.0	7.0	 25
283	 17	50.8	10.3	 20
284	 17	56.0	10.1	 25
285	 17	45.0	7.4	 25
286	 17	43.8	6.1	 20
287	 17	44.0	6.3	 25
288	 17	46.0	7.8	 25
289	 17	180.3	17.4	 16
290	 17	65.3	10.0	 20
291	 17	57.5	9.4	 20
292	 17	45.5	7.3	 16
293	 17	52.0	8.4	 20
294	 17	155.0	23.9	 20
295	 17	84.8	12.9	 20
296	 17	336.0	44.8	 25
297	 17	169.0	21.2	 25
298	 17	1073.3	63.6	 20
299	 17	107.0	42.1	 25
300	 17	561.0	103.8	 25
301	 17	108.5	14.5	 20
302	 17	1070.0	161.5	 25
303	 17	78.0	15.8	 25
304	 17	71.3	12.4	 20
305	 17	43.0	8.4	 25
306	 17	121.3	20.1	 16
307	 17	96.8	15.6	 20
308	 17	59.0	10.8	 20
309	 17	150.5	16.6	 16
310	 17	315.0	30.6	 20
311	 17	138.0	24.8	 25
312	 17	425.8	38.9	 20
313	 17	80.0	21.5	 25
314	 17	66.0	9.5	 25
315	 17	271.3	44.1	 20
316	 17	180.0	26.9	 25
317	 17	107.0	20.9	 25
318	 17	81.3	12.1	 20
319	 17	61.0	11.4	 25
320	 17	59.0	6.5	 25
321	 17	105.3	22.1	 20
322	 17	913.0	271.7	 25
323	 17	63.3	10.2	 20
324	 17	75.0	10.1	 16
325	 17	189.0	22.6	 20
326	 17	182.0	19.7	 20
327	 17	82.0	13.7	 16
328	 17	111.0	16.0	 25
329	 17	378.5	36.4	 20
330	 17	116.0	20.6	 25
331	 17	60.0	9.1	 25
332	 17	61.3	10.8	 20
333	 17	103.0	19.0	 25
334	 17	205.0	18.8	 25
335	 17	362.5	70.4	 20
336	 17	131.0	22.0	 25
337	 17	39.0	5.6	 25
338	 17	130.3	28.3	 20
339	 17	2142.5	402.2	 20
340	 17	735.3	69.2	 20
341	 17	136.0	18.0	 16
342	 17	2275.3	290.8	 20
343	 17	310.8	66.8	 20
344	 17	204.3	20.1	 16
345	 17	222.0	22.3	 25
346	 17	92.0	13.3	 25
347	 17	66.3	13.0	 20
348	 17	40.0	4.8	 25
349	 17	42.0	7.9	 25
350	 17	70.5	11.8	 20
351	 17	46.0	7.7	 25
352	 17	44.0	7.5	 25
353	 17	43.3	6.1	 20
354	 17	43.0	6.3	 25
355	 17	52.5	9.9	 20
356	 17	54.8	9.4	 20
357	 17	59.5	8.3	 20
358	 17	65.5	10.0	 16
359	 17	45.3	9.0	 20
360	 17	63.3	8.5	 20
361	 17	39.0	5.9	 16
362	 17	46.0	16.0	 25
363	 17	556.0	117.3	 25
364	 17	40.5	6.2	 20
365	 17	147.0	31.3	 25
366	 17	50.0	11.1	 25
367	 17	41.3	8.2	 20
368	 17	41.0	6.9	 25
369	 17	39.0	7.3	 25
370	 17	41.5	6.3	 20
371	 17	343.0	102.4	 25
372	 17	328.0	93.4	 25
373	 17	46.0	7.2	 16
374	 17	353.0	56.5	 20
375	 17	66.8	8.6	 20
376	 17	42.5	6.0	 16
377	 17	41.0	6.3	 20
378	 17	47.5	7.1	 16
379	 17	43.0	7.7	 25
380	 17	67.0	9.1	 25
381	 17	41.5	7.1	 20
382	 17	44.0	10.1	 25
383	 17	41.0	5.1	 25
384	 17	58.0	9.0	 20
385	 17	76.0	10.5	 25
386	 17	86.0	13.1	 25
387	 17	88.3	33.9	 20
388	 17	265.0	47.7	 25
389	 17	155.0	39.6	 25
390	 17	89.3	9.2	 16
391	 17	123.8	17.1	 20
392	 17	282.5	36.7	 20
393	 17	43.5	8.3	 16
394	 17	56.0	9.1	 20
395	 17	62.0	7.6	 20
396	 17	36.5	5.7	 20
397	 17	38.0	5.1	 25
398	 17	53.0	9.5	 25
399	 17	66.3	10.1	 20
400	 17	82.0	10.2	 25
401	 17	50.0	7.4	 25
402	 17	48.0	8.5	 20
403	 17	43.0	7.1	 25
404	 17	59.3	10.5	 20
405	 17	93.0	23.5	 25
406	 17	180.0	37.7	 25
407	 17	93.5	13.4	 16
408	 17	96.3	14.0	 20
409	 17	116.8	16.7	 20
410	 17	54.5	9.0	 16
411	 17	52.3	9.5	 20
412	 17	265.0	33.9	 25
413	 17	45.0	7.2	 20
414	 17	41.0	7.6	 25
415	 17	37.0	7.1	 25
416	 17	167.3	23.8	 20
417	 17	124.0	26.5	 25
418	 17	41.0	7.4	 25
419	 17	39.3	6.2	 20
420	 17	40.0	8.5	 25
421	 17	38.0	6.2	 25
422	 17	45.3	12.9	 20
423	 17	40.0	6.8	 25
424	 17	47.3	7.7	 20
425	 17	81.0	9.4	 16
426	 17	45.3	8.7	 20
427	 17	42.3	7.8	 16
428	 17	53.3	9.8	 20
429	 17	42.0	5.6	 25
430	 17	42.0	7.1	 20
431	 17	51.0	8.7	 25
432	 17	44.0	8.2	 25
433	 17	39.3	7.4	 20
434	 17	46.0	7.6	 25
435	 17	47.0	6.6	 25
436	 17	54.5	8.7	 20
437	 17	45.0	7.6	 25
438	 17	115.0	29.3	 25
439	 17	49.5	8.7	 20
440	 17	36.0	5.8	 25
441	 17	42.8	6.2	 20
442	 17	49.0	7.7	 16
443	 17	48.3	7.8	 20
444	 17	57.0	11.6	 20
445	 17	77.5	14.4	 16
446	 17	71.0	46.4	 25
447	 17	65.0	12.8	 25
448	 17	47.5	9.5	 20
449	 17	47.0	7.2	 25
450	 17	559.0	149.1	 25
451	 17	49.0	8.2	 20
452	 17	59.0	10.5	 25
453	 17	48.3	9.0	 20
454	 17	59.0	12.1	 25
455	 17	123.0	22.2	 25
456	 17	118.3	20.3	 20
457	 17	64.3	9.1	 20
458	 17	53.3	8.8	 20
459	 17	69.5	8.0	 16
460	 17	39.3	6.1	 20
461	 17	46.8	9.9	 20
462	 17	94.3	14.8	 16
463	 17	50.0	7.1	 25
464	 17	115.0	15.4	 25
465	 17	63.3	9.7	 20
466	 17	46.0	6.6	 25
467	 17	53.0	10.1	 25
468	 17	45.0	7.7	 20
469	 17	51.0	8.9	 25
470	 17	66.0	8.0	 25
471	 17	70.5	10.3	 20
472	 17	96.0	12.2	 25
473	 17	91.0	10.0	 25
474	 17	176.8	20.9	 16
475	 17	106.3	14.7	 20
476	 17	102.3	13.7	 20
477	 17	324.0	46.1	 16
478	 17	61.0	12.7	 20
479	 17	163.0	26.8	 16
480	 17	331.0	40.3	 25
481	 17	76.0	11.2	 25
482	 17	148.0	19.7	 20
483	 17	220.0	33.4	 25
484	 17	48.0	6.7	 25
485	 17	45.3	7.6	 20
486	 17	39.0	6.3	 25
487	 17	42.0	8.2	 25
488	 17	49.0	7.6	 20
489	 17	40.0	6.3	 25
490	 17	39.0	8.1	 25
491	 17	44.3	6.9	 16
492	 17	46.3	7.9	 20
493	 17	49.5	7.6	 20
494	 17	62.3	10.9	 16
495	 17	61.0	13.1	 20
496	 17	107.3	16.8	 20
497	 17	197.3	22.2	 20
498	 17	153.0	22.6	 25
499	 17	116.0	18.6	 25
500	 17	178.5	30.2	 20
501	 17	45.0	5.8	 25
502	 17	129.8	20.6	 20
503	 17	61.0	11.4	 25
504	 17	404.0	78.4	 25
505	 17	449.8	94.7	 20
506	 17	311.0	28.0	 25
507	 17	195.0	82.5	 25
508	 17	161.3	14.4	 16
509	 17	105.3	11.0	 20
510	 17	758.5	63.1	 20
511	 17	990.8	65.8	 16
512	 17	181.5	28.9	 20
513	 17	49.0	10.0	 20
514	 17	103.8	20.6	 20
515	 17	120.0	11.1	 25
516	 17	95.0	15.8	 25
517	 17	86.3	12.9	 20
518	 17	159.0	25.8	 25
519	 17	424.0	178.2	 25
520	 17	538.8	57.7	 20
521	 17	104.0	19.0	 25
522	 17	67.0	10.6	 25
523	 17	68.3	7.6	 20
524	 17	62.0	12.7	 25
525	 17	61.5	10.4	 20
526	 17	79.8	13.6	 16
527	 17	249.5	25.4	 20
528	 17	122.0	18.4	 16
529	 17	106.0	17.7	 20
530	 17	60.0	9.4	 25
531	 17	65.8	9.4	 20
532	 17	85.0	19.2	 25
533	 17	42.0	7.5	 25
534	 17	39.0	6.5	 20
535	 17	47.0	6.2	 25
536	 17	41.0	7.1	 25
537	 17	41.5	6.7	 20
538	 17	40.0	8.1	 25
539	 17	52.0	25.1	 25
540	 17	45.0	8.6	 20
541	 17	67.0	14.8	 25
542	 17	43.0	5.4	 20
543	 17	45.5	8.5	 16
544	 17	293.5	71.1	 20
545	 17	58.0	9.5	 20
546	 17	51.5	7.4	 16
547	 17	50.0	8.8	 25
548	 17	38.0	8.3	 25
549	 17	39.3	6.5	 20
550	 17	36.0	6.7	 25
551	 17	49.3	7.4	 20
552	 17	48.0	8.2	 25
553	 17	41.0	7.9	 25
554	 17	60.3	7.0	 20
555	 17	83.0	9.8	 25
556	 17	122.0	44.6	 25
557	 17	74.3	14.5	 20
558	 17	42.0	7.7	 20
559	 17	81.3	12.9	 20
560	 17	104.0	16.4	 16
561	 17	385.8	35.7	 20
562	 17	59.0	10.5	 20
563	 17	532.0	89.5	 16
564	 17	102.0	25.6	 25
565	 17	104.0	20.4	 25
566	 17	647.0	60.7	 20
567	 17	61.0	17.0	 25
568	 17	86.0	17.0	 25
569	 17	44.0	7.8	 20
570	 17	173.0	44.7	 25
571	 17	47.0	8.1	 25
572	 17	150.8	23.9	 20
573	 17	110.0	14.2	 25
574	 17	220.0	31.2	 25
575	 17	116.3	13.1	 16
576	 17	49.3	8.2	 20
577	 17	80.8	12.3	 16
578	 17	55.3	7.5	 20
579	 17	53.3	7.7	 20
580	 17	66.5	8.1	 16
581	 17	45.0	8.0	 25
582	 17	572.0	90.3	 25
583	 17	357.5	49.5	 20
584	 17	79.0	13.8	 25
585	 17	42.0	6.3	 25
586	 17	41.3	6.5	 20
587	 17	49.0	6.9	 25
588	 17	120.0	28.2	 25
589	 17	50.3	15.5	 20
590	 17	68.0	9.6	 25
591	 17	46.0	7.2	 25
592	 17	57.3	9.8	 16
593	 17	41.8	7.2	 20
594	 17	77.0	9.7	 20
595	 17	48.5	8.3	 16
596	 17	160.3	25.5	 20
597	 17	47.5	8.0	 20
598	 17	66.5	16.5	 20
599	 17	173.0	25.9	 25
600	 17	438.8	63.6	 20
601	 17	266.0	43.1	 25
602	 17	44.0	7.8	 25
603	 17	41.0	7.6	 20
604	 17	40.0	4.0	 25
605	 17	101.0	20.8	 25
606	 17	119.5	19.4	 20
607	 17	49.0	7.5	 25
608	 17	47.0	7.5	 25
609	 17	130.3	16.0	 16
610	 17	59.0	9.2	 20
611	 17	84.0	15.0	 20
612	 17	434.0	46.7	 16
613	 17	53.3	8.4	 20
614	 17	36.5	5.5	 20
615	 17	41.3	5.8	 20
616	 17	42.0	7.7	 25
617	 17	47.0	7.2	 25
618	 17	48.3	7.8	 20
619	 17	106.0	17.6	 25
620	 17	185.0	26.9	 25
621	 17	1712.0	80.5	 20
622	 17	808.0	109.0	 25
623	 17	499.0	78.3	 25
624	 17	326.3	21.2	 20
625	 17	60.0	9.6	 25
626	 17	51.8	8.2	 16
627	 17	66.0	8.7	 20
628	 17	50.3	8.3	 20
629	 17	54.0	8.2	 16
630	 17	65.3	9.7	 20
631	 17	135.0	26.8	 25
632	 17	45.0	8.8	 20
633	 17	36.0	6.4	 25
634	 17	51.0	8.4	 25
635	 17	41.3	7.4	 20
636	 17	540.0	141.0	 25
637	 17	538.0	111.1	 25
638	 17	49.0	8.0	 20
639	 17	46.0	6.4	 25
  0	 18	1498.0	235.0	 25
  1	 18	47.0	8.7	 20
  2	 18	54.0	8.3	 25
  3	 18	57.0	7.7	 25
  4	 18	59.3	13.5	 20
  5	 18	37.0	6.9	 25
  6	 18	37.5	8.8	 20
  7	 18	43.0	6.1	 25
  8	 18	51.3	9.1	 20
  9	 18	37.8	7.2	 16
 10	 18	44.0	8.0	 20
 11	 18	42.3	7.8	 20
 12	 18	43.0	9.7	 16
 13	 18	39.3	6.4	 20
 14	 18	41.0	7.3	 25
 15	 18	80.0	13.9	 20
 16	 18	81.0	11.2	 25
 17	 18	110.0	12.0	 25
 18	 18	145.3	17.9	 20
 19	 18	65.0	10.1	 25
 20	 18	104.0	14.7	 25
 21	 18	122.0	13.8	 20
 22	 18	49.0	9.0	 25
 23	 18	127.0	18.5	 25
 24	 18	39.3	6.9	 20
 25	 18	40.8	8.7	 20
 26	 18	43.5	7.5	 20
 27	 18	43.5	6.3	 16
 28	 18	42.0	7.8	 20
 29	 18	46.3	10.2	 16
 30	 18	41.8	8.3	 20
 31	 18	40.0	6.2	 25
 32	 18	38.0	6.7	 20
 33	 18	44.0	7.3	 25
 34	 18	48.0	9.6	 25
 35	 18	46.0	8.3	 20
 36	 18	58.0	8.9	 25
 37	 18	38.0	9.1	 25
 38	 18	45.3	7.3	 20
 39	 18	40.0	7.5	 25
 40	 18	43.0	9.1	 25
 41	 18	40.0	6.9	 20
 42	 18	42.0	6.2	 20
 43	 18	46.0	8.9	 20
 44	 18	64.3	9.3	 16
 45	 18	36.5	8.0	 20
 46	 18	36.5	7.2	 20
 47	 18	40.0	8.6	 16
 48	 18	36.0	5.3	 25
 49	 18	40.0	5.6	 25
 50	 18	40.3	7.9	 20
 51	 18	44.0	8.9	 25
 52	 18	43.0	6.9	 25
 53	 18	45.5	6.6	 20
 54	 18	45.0	7.3	 25
 55	 18	40.8	7.2	 20
 56	 18	39.0	6.0	 25
 57	 18	37.0	7.5	 25
 58	 18	37.3	7.2	 20
 59	 18	40.0	7.5	 20
 60	 18	37.0	4.6	 20
 61	 18	45.3	5.1	 16
 62	 18	80.5	15.6	 20
 63	 18	39.0	8.0	 20
 64	 18	36.0	5.0	 20
 65	 18	38.0	6.0	 25
 66	 18	51.0	26.8	 25
 67	 18	62.5	8.9	 20
 68	 18	42.0	9.2	 25
 69	 18	36.0	6.6	 25
 70	 18	43.0	7.9	 20
 71	 18	38.0	5.5	 25
 72	 18	40.0	6.7	 25
 73	 18	40.5	6.8	 20
 74	 18	46.0	6.4	 25
 75	 18	43.0	7.8	 25
 76	 18	40.5	5.9	 16
 77	 18	62.0	8.7	 20
 78	 18	42.5	7.5	 16
 79	 18	43.3	5.8	 20
 80	 18	44.0	8.1	 20
 81	 18	40.0	6.7	 20
 82	 18	39.0	6.1	 25
 83	 18	62.0	10.6	 25
 84	 18	93.8	14.7	 20
 85	 18	48.0	8.8	 25
 86	 18	43.0	7.9	 25
 87	 18	42.8	8.2	 20
 88	 18	41.0	7.6	 25
 89	 18	81.0	12.6	 25
 90	 18	142.8	17.7	 20
 91	 18	343.0	65.9	 25
 92	 18	252.3	20.3	 20
 93	 18	105.3	14.7	 16
 94	 18	268.0	21.5	 20
 95	 18	111.0	16.4	 20
 96	 18	61.5	9.5	 16
 97	 18	44.3	9.0	 20
 98	 18	72.0	10.7	 25
 99	 18	37.5	7.9	 20
100	 18	44.0	7.2	 25
101	 18	37.0	5.0	 25
102	 18	53.3	10.6	 20
103	 18	105.0	13.6	 25
104	 18	62.3	10.7	 20
105	 18	76.0	12.1	 25
106	 18	67.0	13.3	 25
107	 18	111.5	10.5	 20
108	 18	166.0	39.0	 25
109	 18	69.8	8.0	 20
110	 18	174.5	24.7	 16
111	 18	67.3	8.5	 20
112	 18	49.3	9.5	 20
113	 18	51.3	10.3	 16
114	 18	40.3	6.5	 20
115	 18	45.0	8.7	 25
116	 18	42.3	7.5	 20
117	 18	44.0	8.9	 25
118	 18	57.0	11.6	 25
119	 18	105.0	10.3	 20
120	 18	412.0	92.6	 25
121	 18	119.0	33.9	 25
122	 18	75.3	16.4	 20
123	 18	40.0	7.6	 25
124	 18	42.0	5.6	 25
125	 18	43.3	13.4	 20
126	 18	47.3	7.2	 20
127	 18	40.0	6.4	 20
128	 18	44.3	7.8	 16
129	 18	39.0	5.4	 20
130	 18	47.5	7.9	 16
131	 18	48.3	10.8	 20
132	 18	54.0	9.2	 25
133	 18	45.8	11.1	 20
134	 18	38.0	4.8	 25
135	 18	49.0	9.5	 25
136	 18	66.5	8.7	 20
137	 18	41.0	7.9	 25
138	 18	44.0	5.9	 25
139	 18	37.3	6.5	 20
140	 18	116.0	18.5	 25
141	 18	728.0	53.7	 25
142	 18	192.0	23.2	 20
143	 18	582.5	49.1	 20
144	 18	44.3	7.5	 20
145	 18	39.8	7.9	 16
146	 18	41.5	7.1	 20
147	 18	45.3	7.1	 20
148	 18	41.5	8.0	 16
149	 18	43.0	8.5	 25
150	 18	42.0	5.8	 25
151	 18	43.0	8.3	 20
152	 18	39.0	6.1	 25
153	 18	40.5	7.7	 20
154	 18	41.0	6.1	 25
155	 18	44.0	8.7	 25
156	 18	57.0	8.1	 20
157	 18	66.0	13.9	 25
158	 18	68.0	11.8	 25
159	 18	147.5	14.6	 20
160	 18	153.3	19.5	 20
161	 18	296.3	25.1	 20
162	 18	146.5	20.0	 16
163	 18	96.5	13.0	 20
164	 18	133.0	17.4	 20
165	 18	159.0	23.5	 20
166	 18	111.0	16.2	 25
167	 18	66.0	10.6	 25
168	 18	63.0	9.4	 20
169	 18	48.0	8.9	 25
170	 18	40.0	7.3	 25
171	 18	42.0	7.0	 20
172	 18	44.0	6.7	 25
173	 18	42.0	8.1	 25
174	 18	40.3	5.8	 20
175	 18	44.0	7.1	 25
176	 18	39.0	6.7	 25
177	 18	55.3	7.6	 16
178	 18	42.3	8.2	 20
179	 18	38.0	6.0	 16
180	 18	42.3	6.7	 20
181	 18	39.3	6.6	 20
182	 18	48.3	7.9	 20
183	 18	47.0	7.5	 25
184	 18	43.0	6.0	 25
185	 18	42.0	8.0	 20
186	 18	54.0	10.3	 25
187	 18	138.0	21.5	 25
188	 18	172.8	19.2	 20
189	 18	60.0	10.4	 25
190	 18	41.0	6.8	 25
191	 18	56.3	10.9	 20
192	 18	40.0	6.3	 25
193	 18	44.0	7.0	 25
194	 18	46.3	8.3	 16
195	 18	53.0	9.9	 20
196	 18	65.0	9.0	 20
197	 18	160.3	14.3	 16
198	 18	52.0	9.4	 20
199	 18	41.0	6.9	 25
200	 18	38.0	7.2	 20
201	 18	45.0	15.7	 25
202	 18	50.5	8.5	 20
203	 18	57.0	8.1	 25
204	 18	41.0	8.3	 25
205	 18	53.0	7.6	 20
206	 18	36.0	4.8	 25
207	 18	40.0	6.3	 25
208	 18	37.8	8.3	 20
209	 18	40.0	13.2	 25
210	 18	99.3	14.6	 20
211	 18	41.8	10.1	 16
212	 18	43.8	8.4	 20
213	 18	44.0	6.5	 20
214	 18	47.3	9.2	 16
215	 18	40.3	8.0	 20
216	 18	40.0	6.4	 25
217	 18	48.0	9.7	 20
218	 18	39.0	6.9	 25
219	 18	42.0	6.6	 25
220	 18	42.0	7.3	 20
221	 18	36.0	7.8	 25
222	 18	37.0	6.9	 25
223	 18	37.0	5.7	 20
224	 18	57.0	10.8	 25
225	 18	42.0	7.1	 25
226	 18	45.5	5.5	 20
227	 18	38.0	5.9	 20
228	 18	54.5	12.0	 16
229	 18	57.8	9.0	 20
230	 18	63.3	9.0	 20
231	 18	58.3	9.3	 16
232	 18	42.3	8.6	 20
233	 18	45.0	8.9	 25
234	 18	50.3	7.8	 20
235	 18	39.0	8.4	 25
236	 18	65.0	8.4	 25
237	 18	51.3	8.8	 20
238	 18	62.0	8.6	 25
239	 18	54.0	8.9	 25
240	 18	79.0	26.6	 20
241	 18	93.0	13.4	 25
242	 18	210.0	32.0	 25
243	 18	177.5	20.8	 20
244	 18	52.3	10.4	 20
245	 18	42.3	10.3	 20
246	 18	49.5	9.0	 16
247	 18	50.3	6.3	 20
248	 18	47.3	6.8	 20
249	 18	52.0	7.7	 16
250	 18	36.0	5.8	 25
251	 18	52.0	6.4	 20
252	 18	42.0	7.9	 25
253	 18	42.0	6.6	 25
254	 18	44.5	7.7	 20
255	 18	54.0	13.3	 25
256	 18	42.0	5.6	 25
257	 18	48.5	7.1	 20
258	 18	51.0	8.2	 25
259	 18	47.0	9.5	 25
260	 18	51.3	8.3	 20
261	 18	101.3	12.5	 20
262	 18	139.0	18.7	 20
263	 18	44.3	8.6	 16
264	 18	45.3	6.3	 20
265	 18	52.5	9.1	 20
266	 18	91.8	12.8	 20
267	 18	40.0	7.3	 25
268	 18	59.0	76.5	 25
269	 18	41.0	6.3	 20
270	 18	40.0	7.0	 25
271	 18	64.0	10.6	 25
272	 18	46.3	6.4	 20
273	 18	42.0	8.4	 25
274	 18	44.0	6.2	 25
275	 18	38.3	6.8	 20
276	 18	40.0	7.5	 25
277	 18	41.5	8.0	 20
278	 18	38.3	8.1	 20
279	 18	44.3	5.6	 20
280	 18	38.5	5.9	 16
281	 18	43.5	6.7	 20
282	 18	41.3	6.7	 20
283	 18	44.0	5.9	 20
284	 18	45.0	6.5	 25
285	 18	42.0	6.5	 25
286	 18	42.0	6.6	 20
287	 18	40.0	6.8	 25
288	 18	41.0	6.5	 25
289	 18	72.5	13.6	 20
290	 18	50.0	9.1	 25
291	 18	49.0	8.4	 25
292	 18	46.0	7.3	 20
293	 18	47.0	7.8	 25
294	 18	113.0	14.2	 25
295	 18	84.0	8.9	 16
296	 18	640.8	66.8	 20
297	 18	170.0	19.2	 20
298	 18	289.0	27.6	 16
299	 18	177.5	30.6	 20
300	 18	173.3	28.3	 20
301	 18	87.0	16.3	 25
302	 18	332.0	44.6	 25
303	 18	54.0	10.1	 20
304	 18	49.0	8.0	 25
305	 18	43.0	6.4	 25
306	 18	57.8	10.4	 20
307	 18	74.0	12.0	 25
308	 18	45.0	6.7	 25
309	 18	187.3	22.8	 20
310	 18	370.0	58.7	 25
311	 18	98.3	29.4	 20
312	 18	75.8	16.6	 16
313	 18	143.3	18.8	 20
314	 18	92.5	15.6	 20
315	 18	149.0	21.7	 16
316	 18	123.3	10.0	 20
317	 18	96.0	16.3	 25
318	 18	133.0	16.7	 20
319	 18	62.0	9.3	 25
320	 18	69.0	10.8	 25
321	 18	48.5	7.5	 20
322	 18	209.0	42.0	 25
323	 18	437.0	56.3	 25
324	 18	238.3	30.8	 20
325	 18	204.0	29.4	 25
326	 18	109.3	14.3	 20
327	 18	70.0	10.0	 25
328	 18	239.3	28.9	 20
329	 18	749.3	34.8	 16
330	 18	97.3	31.9	 20
331	 18	50.0	10.6	 20
332	 18	40.3	5.0	 16
333	 18	48.3	9.6	 20
334	 18	102.0	15.5	 25
335	 18	110.5	17.0	 20
336	 18	87.0	13.6	 25
337	 18	45.0	5.8	 25
338	 18	59.0	8.0	 20
339	 18	1269.0	243.2	 25
340	 18	460.0	65.1	 25
341	 18	80.5	11.6	 20
342	 18	1468.0	200.6	 25
343	 18	245.0	60.4	 25
344	 18	107.3	13.6	 20
345	 18	100.3	16.0	 20
346	 18	139.5	16.8	 20
347	 18	51.0	14.4	 16
348	 18	41.3	6.5	 20
349	 18	46.0	9.6	 16
350	 18	71.3	9.6	 20
351	 18	39.0	7.1	 25
352	 18	41.0	4.9	 20
353	 18	41.0	7.6	 25
354	 18	41.0	6.1	 25
355	 18	43.3	6.7	 20
356	 18	50.0	7.4	 25
357	 18	48.0	7.5	 25
358	 18	53.8	7.7	 20
359	 18	43.0	8.3	 25
360	 18	45.0	7.6	 25
361	 18	45.5	7.8	 20
362	 18	45.3	8.3	 20
363	 18	130.8	15.9	 20
364	 18	38.0	10.6	 16
365	 18	109.8	18.4	 20
366	 18	72.0	9.2	 20
367	 18	43.0	5.6	 16
368	 18	38.0	8.8	 25
369	 18	41.0	7.5	 25
370	 18	43.5	8.9	 20
371	 18	99.0	18.0	 25
372	 18	102.0	23.6	 25
373	 18	42.5	8.0	 20
374	 18	76.0	28.0	 25
375	 18	57.0	8.8	 20
376	 18	46.0	9.1	 25
377	 18	46.0	7.5	 25
378	 18	51.0	7.2	 20
379	 18	40.0	5.7	 20
380	 18	39.5	5.0	 20
381	 18	40.0	7.3	 16
382	 18	39.5	6.9	 20
383	 18	42.3	6.2	 20
384	 18	62.3	10.4	 20
385	 18	68.0	8.9	 25
386	 18	77.0	11.6	 25
387	 18	53.5	6.2	 20
388	 18	155.0	37.3	 25
389	 18	59.0	14.3	 25
390	 18	55.0	7.7	 20
391	 18	96.0	11.2	 25
392	 18	163.0	21.8	 25
393	 18	46.3	6.8	 20
394	 18	59.0	10.9	 25
395	 18	61.0	10.8	 25
396	 18	38.5	4.9	 16
397	 18	42.8	8.6	 20
398	 18	45.3	6.7	 16
399	 18	57.5	11.5	 20
400	 18	85.0	8.5	 20
401	 18	51.0	7.7	 20
402	 18	50.0	7.8	 25
403	 18	43.0	6.9	 25
404	 18	59.0	8.6	 20
405	 18	56.0	11.4	 25
406	 18	292.0	39.8	 25
407	 18	104.5	12.4	 20
408	 18	140.0	19.9	 25
409	 18	132.0	15.3	 25
410	 18	61.3	10.6	 20
411	 18	47.0	8.5	 25
412	 18	273.3	22.6	 20
413	 18	40.8	5.3	 16
414	 18	41.0	7.3	 20
415	 18	42.0	7.4	 20
416	 18	109.5	16.1	 16
417	 18	70.3	9.9	 20
418	 18	39.0	8.0	 25
419	 18	39.3	7.1	 20
420	 18	37.0	8.7	 25
421	 18	40.0	7.4	 25
422	 18	39.3	5.3	 20
423	 18	41.0	7.3	 25
424	 18	43.3	9.3	 20
425	 18	93.0	9.8	 25
426	 18	41.0	5.7	 25
427	 18	49.8	17.8	 20
428	 18	51.0	8.8	 25
429	 18	39.3	5.9	 20
430	 18	38.0	6.9	 16
431	 18	39.3	5.8	 20
432	 18	40.3	7.8	 20
433	 18	50.5	9.2	 16
434	 18	42.0	8.4	 20
435	 18	46.0	7.8	 25
436	 18	47.3	8.8	 20
437	 18	45.0	6.8	 25
438	 18	62.0	48.6	 25
439	 18	47.0	8.3	 20
440	 18	41.0	6.8	 25
441	 18	38.0	6.4	 25
442	 18	50.8	8.2	 20
443	 18	56.0	10.2	 25
444	 18	53.0	7.4	 25
445	 18	55.8	9.0	 20
446	 18	171.0	22.7	 20
447	 18	82.8	12.2	 20
448	 18	41.0	6.3	 16
449	 18	41.3	6.4	 20
450	 18	73.5	17.9	 16
451	 18	44.0	8.0	 20
452	 18	51.0	7.7	 25
453	 18	46.0	7.3	 20
454	 18	43.0	7.9	 25
455	 18	86.0	12.1	 25
456	 18	69.0	12.2	 20
457	 18	56.0	7.6	 25
458	 18	54.0	8.1	 25
459	 18	81.0	10.6	 20
460	 18	55.0	10.1	 25
461	 18	49.0	9.7	 25
462	 18	311.8	54.4	 20
463	 18	54.3	9.2	 20
464	 18	175.5	20.4	 20
465	 18	102.3	11.9	 16
466	 18	43.0	6.5	 20
467	 18	56.3	9.0	 20
468	 18	37.8	6.6	 16
469	 18	65.0	9.0	 25
470	 18	75.0	13.1	 25
471	 18	53.0	9.6	 20
472	 18	60.0	9.4	 25
473	 18	68.8	13.2	 20
474	 18	110.0	12.8	 25
475	 18	77.0	13.2	 25
476	 18	70.3	11.7	 20
477	 18	111.0	27.6	 25
478	 18	50.0	9.3	 25
479	 18	71.0	11.3	 20
480	 18	74.0	11.5	 20
481	 18	65.3	11.7	 20
482	 18	72.8	12.8	 16
483	 18	1172.3	132.5	 20
484	 18	43.3	7.1	 20
485	 18	42.3	7.8	 20
486	 18	40.0	7.2	 25
487	 18	37.0	5.8	 25
488	 18	41.3	7.1	 20
489	 18	42.0	7.5	 25
490	 18	42.0	6.6	 25
491	 18	42.3	7.5	 20
492	 18	39.0	6.3	 25
493	 18	47.0	7.7	 25
494	 18	62.3	8.0	 20
495	 18	44.0	6.0	 25
496	 18	66.0	9.9	 25
497	 18	97.8	11.6	 16
498	 18	66.0	11.1	 20
499	 18	52.8	5.3	 16
500	 18	74.3	9.3	 20
501	 18	66.8	9.1	 20
502	 18	111.3	14.6	 20
503	 18	48.0	6.3	 25
504	 18	203.0	26.5	 25
505	 18	154.3	17.9	 20
506	 18	73.0	12.3	 25
507	 18	109.0	16.3	 25
508	 18	84.8	11.9	 20
509	 18	86.0	12.7	 25
510	 18	211.0	34.6	 25
511	 18	389.5	28.2	 20
512	 18	93.0	20.8	 25
513	 18	45.0	7.9	 25
514	 18	82.3	16.0	 16
515	 18	95.0	13.7	 20
516	 18	74.3	10.0	 20
517	 18	60.0	9.6	 16
518	 18	70.3	8.6	 20
519	 18	200.0	24.9	 25
520	 18	166.5	21.2	 20
521	 18	76.0	13.3	 25
522	 18	52.0	8.4	 20
523	 18	70.0	10.0	 25
524	 18	59.0	10.5	 25
525	 18	69.5	11.7	 20
526	 18	67.0	9.7	 25
527	 18	183.0	23.5	 25
528	 18	55.3	7.1	 20
529	 18	55.0	10.4	 25
530	 18	87.0	11.1	 20
531	 18	91.8	16.2	 16
532	 18	48.3	7.6	 20
533	 18	39.3	6.4	 20
534	 18	35.5	6.0	 16
535	 18	45.5	7.6	 20
536	 18	44.0	9.0	 25
537	 18	41.3	8.4	 20
538	 18	44.0	6.7	 25
539	 18	41.0	4.4	 25
540	 18	50.3	7.0	 20
541	 18	126.0	18.8	 25
542	 18	51.0	7.2	 25
543	 18	48.3	7.2	 20
544	 18	91.0	23.1	 25
545	 18	44.0	6.1	 25
546	 18	46.3	7.0	 20
547	 18	39.0	7.2	 20
548	 18	39.0	5.9	 16
549	 18	38.3	6.2	 20
550	 18	39.0	6.1	 20
551	 18	49.8	9.0	 16
552	 18	45.0	6.6	 20
553	 18	44.0	6.8	 25
554	 18	57.0	9.5	 20
555	 18	90.0	13.0	 25
556	 18	225.0	20.2	 25
557	 18	53.0	8.0	 20
558	 18	41.0	7.4	 25
559	 18	64.0	11.3	 25
560	 18	69.3	10.5	 20
561	 18	397.0	35.8	 25
562	 18	62.0	8.9	 25
563	 18	1055.5	81.5	 20
564	 18	156.8	83.2	 20
565	 18	156.5	19.9	 20
566	 18	442.0	25.4	 16
567	 18	51.3	9.7	 20
568	 18	107.8	13.8	 20
569	 18	45.0	9.1	 16
570	 18	85.0	13.3	 25
571	 18	48.3	8.3	 20
572	 18	104.0	12.4	 25
573	 18	197.0	22.5	 25
574	 18	444.3	41.4	 20
575	 18	67.0	9.9	 25
576	 18	69.0	8.1	 25
577	 18	79.5	13.7	 20
578	 18	44.0	6.7	 25
579	 18	50.0	6.9	 25
580	 18	47.3	7.5	 20
581	 18	45.8	7.4	 20
582	 18	562.0	78.6	 20
583	 18	427.8	33.4	 16
584	 18	119.8	14.4	 20
585	 18	42.3	6.2	 20
586	 18	41.8	8.6	 20
587	 18	51.0	9.1	 25
588	 18	74.0	9.4	 25
589	 18	42.3	8.2	 20
590	 18	95.0	13.1	 25
591	 18	45.0	8.6	 25
592	 18	39.0	6.7	 20
593	 18	46.0	5.7	 25
594	 18	50.0	8.5	 25
595	 18	45.3	5.5	 20
596	 18	106.0	16.2	 25
597	 18	47.3	9.4	 20
598	 18	55.8	8.2	 20
599	 18	101.3	14.6	 20
600	 18	199.8	17.4	 16
601	 18	153.5	14.7	 20
602	 18	44.0	6.4	 20
603	 18	41.0	5.6	 20
604	 18	44.0	6.8	 25
605	 18	53.0	9.7	 25
606	 18	99.3	13.6	 20
607	 18	50.0	7.5	 25
608	 18	44.0	7.2	 25
609	 18	54.0	7.8	 20
610	 18	58.0	13.0	 25
611	 18	109.0	17.3	 25
612	 18	180.5	25.9	 20
613	 18	58.0	10.1	 25
614	 18	40.0	8.2	 25
615	 18	44.0	9.1	 16
616	 18	40.3	6.5	 20
617	 18	47.5	6.9	 20
618	 18	45.5	7.7	 16
619	 18	55.5	10.0	 20
620	 18	213.3	26.2	 20
621	 18	1257.0	117.5	 25
622	 18	625.0	70.1	 25
623	 18	102.3	20.7	 20
624	 18	168.0	17.2	 25
625	 18	49.0	7.6	 25
626	 18	47.0	7.0	 20
627	 18	83.0	14.0	 25
628	 18	45.0	8.2	 25
629	 18	50.0	7.7	 20
630	 18	41.0	6.7	 25
631	 18	53.0	6.6	 20
632	 18	40.8	7.6	 16
633	 18	41.5	7.2	 20
634	 18	41.8	4.4	 20
635	 18	37.3	5.0	 16
636	 18	80.8	16.7	 20
637	 18	58.0	12.5	 25
638	 18	41.3	6.7	 20
639	 18	1466.0	290.5	 25
  0	 19	40.3	6.9	 16
  1	 19	200.3	34.0	 20
  2	 19	47.3	8.7	 20
  3	 19	54.3	8.8	 20
  4	 19	62.0	8.6	 25
  5	 19	43.0	7.6	 25
  6	 19	41.5	7.9	 20
  7	 19	38.0	6.4	 25
  8	 19	45.0	7.5	 25
  9	 19	45.0	7.2	 20
 10	 19	40.0	6.8	 25
 11	 19	45.0	7.1	 25
 12	 19	46.5	12.3	 20
 13	 19	562.0	136.9	 25
 14	 19	41.3	8.1	 20
 15	 19	42.3	6.7	 16
 16	 19	49.0	8.8	 20
 17	 19	42.0	6.2	 20
 18	 19	136.5	17.5	 16
 19	 19	47.0	9.9	 25
 20	 19	55.0	7.9	 25
 21	 19	174.0	24.2	 20
 22	 19	115.0	16.6	 25
 23	 19	94.0	10.1	 25
 24	 19	54.3	9.9	 20
 25	 19	75.0	12.3	 25
 26	 19	272.0	26.9	 20
 27	 19	66.0	11.6	 25
 28	 19	72.0	12.7	 25
 29	 19	62.5	14.1	 20
 30	 19	54.0	9.1	 25
 31	 19	39.8	7.9	 20
 32	 19	40.0	6.2	 16
 33	 19	128.5	28.7	 20
 34	 19	124.3	19.8	 20
 35	 19	198.0	28.5	 16
 36	 19	41.0	6.4	 25
 37	 19	37.0	6.5	 25
 38	 19	58.0	8.9	 20
 39	 19	40.0	7.4	 25
 40	 19	46.0	8.8	 25
 41	 19	40.3	6.9	 20
 42	 19	39.0	6.0	 25
 43	 19	47.0	17.1	 25
 44	 19	37.5	7.5	 20
 45	 19	57.0	10.6	 25
 46	 19	42.0	7.2	 25
 47	 19	45.3	8.5	 20
 48	 19	46.8	7.7	 20
 49	 19	49.3	7.6	 16
 50	 19	46.5	8.3	 20
 51	 19	35.5	6.2	 20
 52	 19	99.8	14.5	 16
 53	 19	41.0	8.0	 25
 54	 19	54.0	8.0	 25
 55	 19	40.3	6.4	 20
 56	 19	43.0	13.6	 25
 57	 19	42.0	8.8	 25
 58	 19	38.0	6.8	 20
 59	 19	87.0	19.0	 25
 60	 19	42.0	7.5	 25
 61	 19	47.3	6.2	 20
 62	 19	47.0	9.0	 25
 63	 19	41.0	6.0	 25
 64	 19	41.0	6.9	 16
 65	 19	45.3	8.7	 20
 66	 19	40.3	7.2	 20
 67	 19	41.3	6.4	 16
 68	 19	88.3	14.4	 20
 69	 19	69.0	10.8	 20
 70	 19	51.3	9.4	 20
 71	 19	49.0	8.1	 25
 72	 19	39.0	7.5	 25
 73	 19	38.5	6.7	 20
 74	 19	45.0	9.3	 25
 75	 19	189.8	27.0	 20
 76	 19	46.0	7.6	 25
 77	 19	43.0	7.5	 25
 78	 19	124.0	15.0	 20
 79	 19	153.0	19.9	 25
 80	 19	109.0	18.4	 25
 81	 19	91.0	12.7	 16
 82	 19	40.0	5.7	 20
 83	 19	68.0	9.0	 20
 84	 19	93.3	13.5	 16
 85	 19	48.3	9.0	 20
 86	 19	73.3	11.4	 20
 87	 19	52.0	6.1	 20
 88	 19	60.0	10.4	 25
 89	 19	128.0	17.1	 25
 90	 19	432.3	30.4	 20
 91	 19	370.0	34.2	 25
 92	 19	462.0	33.4	 25
 93	 19	330.5	33.5	 20
 94	 19	1143.0	83.1	 25
 95	 19	562.0	45.6	 25
 96	 19	134.5	24.9	 20
 97	 19	52.0	9.5	 25
 98	 19	41.0	7.1	 20
 99	 19	37.0	7.2	 16
100	 19	40.3	7.7	 20
101	 19	41.0	7.0	 16
102	 19	419.8	66.4	 20
103	 19	43.3	8.2	 20
104	 19	47.3	7.9	 20
105	 19	43.0	6.4	 25
106	 19	40.0	6.8	 25
107	 19	41.3	7.3	 20
108	 19	40.0	6.9	 25
109	 19	40.0	8.9	 25
110	 19	40.5	6.9	 20
111	 19	44.0	7.8	 25
112	 19	83.0	14.2	 25
113	 19	55.0	8.4	 20
114	 19	66.0	8.7	 25
115	 19	40.3	7.2	 20
116	 19	45.3	8.9	 16
117	 19	85.3	13.0	 20
118	 19	290.5	26.7	 20
119	 19	368.3	28.2	 16
120	 19	126.5	14.2	 20
121	 19	46.0	8.2	 25
122	 19	46.0	9.2	 20
123	 19	47.0	7.6	 25
124	 19	47.0	5.9	 20
125	 19	50.0	8.4	 25
126	 19	44.0	7.3	 25
127	 19	164.0	37.1	 20
128	 19	39.0	7.3	 25
129	 19	37.0	6.6	 25
130	 19	42.0	8.0	 20
131	 19	43.0	7.0	 25
132	 19	114.3	16.0	 20
133	 19	37.3	3.7	 16
134	 19	44.3	7.0	 20
135	 19	74.5	14.4	 20
136	 19	110.3	17.6	 16
137	 19	42.0	8.0	 25
138	 19	48.0	9.1	 25
139	 19	43.3	4.8	 20
140	 19	88.0	12.7	 25
141	 19	460.0	44.1	 25
142	 19	179.0	18.4	 20
143	 19	304.0	29.5	 25
144	 19	436.0	56.0	 25
145	 19	780.8	130.3	 20
146	 19	58.0	7.7	 25
147	 19	47.0	6.8	 25
148	 19	53.0	10.1	 20
149	 19	42.5	9.2	 20
150	 19	49.3	7.6	 16
151	 19	62.5	9.5	 20
152	 19	184.3	18.3	 20
153	 19	58.8	8.2	 16
154	 19	39.0	6.4	 25
155	 19	39.0	8.1	 25
156	 19	65.0	9.7	 20
157	 19	78.0	9.7	 25
158	 19	70.0	12.7	 25
159	 19	42.0	5.4	 20
160	 19	124.0	14.3	 25
161	 19	163.0	17.6	 25
162	 19	219.3	20.5	 20
163	 19	294.0	26.9	 25
164	 19	281.0	28.4	 25
165	 19	110.3	12.5	 16
166	 19	120.0	10.8	 20
167	 19	197.5	18.6	 20
168	 19	185.0	26.4	 16
169	 19	307.3	36.7	 20
170	 19	56.3	10.5	 20
171	 19	51.3	9.2	 20
172	 19	45.0	8.9	 25
173	 19	46.0	5.6	 20
174	 19	43.0	8.0	 25
175	 19	188.0	20.9	 25
176	 19	213.3	21.8	 20
177	 19	67.0	10.8	 25
178	 19	47.0	7.0	 25
179	 19	40.3	7.6	 20
180	 19	45.0	8.4	 25
181	 19	47.0	6.9	 25
182	 19	41.3	6.9	 16
183	 19	44.0	6.3	 20
184	 19	91.0	12.1	 20
185	 19	53.3	8.1	 16
186	 19	55.3	8.8	 20
187	 19	43.3	7.1	 20
188	 19	80.0	12.7	 20
189	 19	40.0	8.1	 25
190	 19	50.0	9.9	 25
191	 19	44.5	7.2	 20
192	 19	232.0	39.5	 25
193	 19	555.0	98.2	 25
194	 19	54.0	8.7	 20
195	 19	40.0	8.1	 25
196	 19	41.0	6.1	 25
197	 19	475.5	85.2	 20
198	 19	58.0	9.0	 25
199	 19	44.5	9.0	 16
200	 19	44.0	8.1	 20
201	 19	37.3	5.5	 20
202	 19	39.5	5.6	 16
203	 19	37.5	5.8	 20
204	 19	40.5	8.1	 20
205	 19	49.0	8.0	 20
206	 19	42.0	7.7	 25
207	 19	45.0	7.6	 25
208	 19	54.0	8.5	 20
209	 19	44.0	6.4	 25
210	 19	42.0	8.6	 25
211	 19	39.3	7.1	 20
212	 19	39.0	5.2	 25
213	 19	47.0	7.1	 25
214	 19	268.5	60.2	 20
215	 19	480.0	122.5	 25
216	 19	71.0	12.8	 20
217	 19	48.3	8.1	 16
218	 19	46.5	7.1	 20
219	 19	60.5	9.5	 20
220	 19	41.5	5.9	 16
221	 19	42.0	6.4	 20
222	 19	38.0	7.2	 20
223	 19	43.0	6.1	 25
224	 19	61.0	10.7	 25
225	 19	45.3	7.5	 20
226	 19	45.0	8.1	 25
227	 19	50.0	7.0	 25
228	 19	45.0	4.2	 20
229	 19	47.0	8.7	 25
230	 19	63.0	15.6	 25
231	 19	50.0	8.9	 20
232	 19	43.0	8.5	 25
233	 19	51.0	9.1	 20
234	 19	47.5	7.4	 16
235	 19	41.5	8.5	 20
236	 19	45.0	5.9	 20
237	 19	63.5	9.8	 16
238	 19	52.0	6.4	 25
239	 19	75.0	9.4	 25
240	 19	51.3	7.6	 20
241	 19	51.0	8.5	 25
242	 19	59.0	25.8	 25
243	 19	103.3	19.4	 20
244	 19	92.0	17.8	 25
245	 19	67.0	10.7	 25
246	 19	70.5	8.6	 20
247	 19	81.0	13.6	 25
248	 19	55.8	10.5	 20
249	 19	38.0	5.9	 25
250	 19	50.3	7.8	 20
251	 19	150.3	20.2	 16
252	 19	138.3	24.8	 20
253	 19	108.3	18.6	 20
254	 19	53.3	7.7	 16
255	 19	45.0	7.2	 25
256	 19	40.0	6.5	 25
257	 19	45.5	6.5	 20
258	 19	58.0	10.6	 25
259	 19	41.0	9.8	 25
260	 19	41.3	6.5	 20
261	 19	64.0	12.9	 25
262	 19	170.0	19.5	 25
263	 19	69.3	11.0	 20
264	 19	260.0	70.5	 25
265	 19	42.0	6.8	 25
266	 19	309.5	24.6	 16
267	 19	70.5	10.3	 20
268	 19	153.3	22.5	 20
269	 19	137.3	19.2	 16
270	 19	51.3	7.7	 20
271	 19	95.5	15.7	 16
272	 19	45.0	7.8	 25
273	 19	41.0	6.2	 25
274	 19	49.5	34.9	 20
275	 19	77.0	17.3	 25
276	 19	60.0	10.2	 25
277	 19	73.0	12.1	 20
278	 19	47.0	7.8	 25
279	 19	168.0	35.4	 25
280	 19	52.5	9.5	 20
281	 19	53.0	9.7	 25
282	 19	47.0	7.6	 25
283	 19	478.0	46.3	 16
284	 19	55.5	10.2	 20
285	 19	57.3	9.3	 20
286	 19	46.5	6.9	 16
287	 19	92.0	17.7	 20
288	 19	43.3	5.8	 20
289	 19	136.5	25.3	 20
290	 19	390.0	75.0	 25
291	 19	192.0	20.2	 25
292	 19	76.5	11.7	 20
293	 19	60.0	10.6	 25
294	 19	124.0	20.4	 25
295	 19	57.0	9.5	 20
296	 19	111.0	25.5	 25
297	 19	70.3	14.5	 20
298	 19	130.0	70.5	 25
299	 19	78.0	11.0	 25
300	 19	177.0	16.3	 16
301	 19	78.3	27.0	 20
302	 19	79.5	12.3	 20
303	 19	47.0	5.5	 16
304	 19	48.0	7.7	 20
305	 19	40.3	7.2	 20
306	 19	44.3	8.1	 20
307	 19	42.0	7.7	 25
308	 19	48.0	7.0	 25
309	 19	52.0	9.6	 20
310	 19	53.0	8.9	 25
311	 19	228.0	28.0	 25
312	 19	175.3	71.7	 20
313	 19	45.0	9.4	 25
314	 19	58.0	8.7	 25
315	 19	57.3	9.4	 20
316	 19	54.0	6.9	 25
317	 19	80.3	9.5	 20
318	 19	48.3	9.7	 16
319	 19	41.3	6.1	 20
320	 19	38.3	6.2	 16
321	 19	42.0	5.1	 20
322	 19	44.3	7.9	 20
323	 19	109.3	15.7	 20
324	 19	82.0	10.6	 25
325	 19	154.0	31.2	 25
326	 19	43.5	7.9	 20
327	 19	45.0	5.9	 25
328	 19	508.0	118.8	 25
329	 19	288.0	163.2	 20
330	 19	171.0	40.8	 25
331	 19	76.0	12.2	 25
332	 19	43.3	7.2	 20
333	 19	99.0	19.7	 25
334	 19	91.5	12.6	 20
335	 19	55.5	10.8	 16
336	 19	92.0	18.0	 20
337	 19	45.0	6.8	 20
338	 19	47.0	7.0	 16
339	 19	44.0	7.9	 25
340	 19	90.0	16.3	 25
341	 19	47.5	8.8	 20
342	 19	45.0	6.1	 25
343	 19	49.0	8.1	 25
344	 19	42.3	8.3	 20
345	 19	229.0	38.1	 25
346	 19	1259.0	96.3	 20
347	 19	290.0	56.5	 25
348	 19	66.0	8.7	 25
349	 19	53.3	9.0	 20
350	 19	62.0	9.6	 25
351	 19	38.3	5.8	 20
352	 19	42.3	7.0	 16
353	 19	64.3	9.8	 20
354	 19	37.8	6.4	 20
355	 19	54.0	9.6	 16
356	 19	44.0	7.4	 25
357	 19	43.0	6.9	 25
358	 19	42.3	8.4	 20
359	 19	42.0	7.5	 25
360	 19	41.0	6.7	 25
361	 19	39.3	6.7	 20
362	 19	47.0	7.3	 25
363	 19	65.0	12.6	 25
364	 19	46.3	7.2	 20
365	 19	42.0	6.8	 25
366	 19	43.0	7.7	 25
367	 19	41.0	7.8	 20
368	 19	41.3	4.9	 20
369	 19	43.5	6.4	 16
370	 19	40.0	5.6	 20
371	 19	43.3	8.2	 20
372	 19	84.3	15.3	 16
373	 19	47.0	6.6	 25
374	 19	44.0	8.2	 25
375	 19	300.5	40.4	 20
376	 19	95.0	16.5	 25
377	 19	40.0	6.7	 25
378	 19	46.0	7.0	 20
379	 19	66.0	14.6	 25
380	 19	72.0	38.1	 25
381	 19	43.0	6.4	 20
382	 19	58.0	11.6	 25
383	 19	44.0	6.7	 25
384	 19	42.0	6.7	 16
385	 19	43.0	8.9	 20
386	 19	61.8	9.0	 20
387	 19	60.3	8.3	 16
388	 19	55.0	8.9	 20
389	 19	89.5	11.3	 20
390	 19	64.3	8.2	 20
391	 19	49.0	7.8	 25
392	 19	58.0	11.4	 25
393	 19	58.0	9.2	 20
394	 19	55.0	9.8	 25
395	 19	151.3	24.0	 20
396	 19	215.0	29.5	 25
397	 19	88.0	29.3	 25
398	 19	74.3	12.4	 20
399	 19	127.0	18.4	 25
400	 19	66.0	11.1	 25
401	 19	156.0	19.8	 16
402	 19	78.0	13.6	 20
403	 19	50.0	8.3	 20
404	 19	54.0	9.3	 16
405	 19	61.0	10.3	 20
406	 19	42.3	4.5	 20
407	 19	117.0	17.4	 20
408	 19	46.0	8.5	 25
409	 19	46.0	7.3	 25
410	 19	139.5	20.2	 20
411	 19	946.0	134.8	 25
412	 19	215.0	31.1	 25
413	 19	275.0	39.7	 20
414	 19	57.0	10.6	 25
415	 19	44.0	7.1	 25
416	 19	39.5	9.4	 20
417	 19	45.0	6.1	 25
418	 19	50.3	7.1	 20
419	 19	48.3	8.4	 16
420	 19	38.5	7.3	 20
421	 19	38.3	6.7	 16
422	 19	41.0	5.7	 20
423	 19	41.0	7.5	 20
424	 19	46.0	7.3	 20
425	 19	49.0	7.1	 25
426	 19	189.0	31.9	 25
427	 19	38.5	7.9	 20
428	 19	40.0	6.7	 25
429	 19	44.0	7.9	 25
430	 19	42.8	7.4	 20
431	 19	111.0	17.6	 25
432	 19	90.0	13.3	 25
433	 19	309.0	62.4	 20
434	 19	47.0	9.0	 25
435	 19	43.5	7.5	 20
436	 19	54.8	10.8	 16
437	 19	45.0	9.4	 20
438	 19	51.5	9.4	 20
439	 19	41.5	7.9	 16
440	 19	49.0	8.5	 20
441	 19	40.0	6.2	 25
442	 19	41.0	6.6	 20
443	 19	44.0	5.6	 25
444	 19	47.8	7.8	 20
445	 19	52.0	8.9	 25
446	 19	232.0	51.0	 25
447	 19	47.5	9.8	 20
448	 19	67.0	10.1	 25
449	 19	56.0	10.4	 25
450	 19	77.0	9.7	 20
451	 19	44.0	8.6	 25
452	 19	45.3	9.6	 20
453	 19	43.3	5.7	 16
454	 19	41.8	8.9	 20
455	 19	46.5	7.9	 20
456	 19	44.8	7.3	 16
457	 19	46.0	7.8	 25
458	 19	41.0	7.1	 25
459	 19	42.5	10.4	 20
460	 19	44.0	8.4	 25
461	 19	204.0	34.5	 25
462	 19	85.5	18.4	 20
463	 19	1457.0	355.1	 25
464	 19	102.0	15.5	 25
465	 19	59.3	9.1	 20
466	 19	406.0	106.9	 25
467	 19	71.0	11.3	 25
468	 19	64.0	14.1	 20
469	 19	66.5	9.9	 20
470	 19	96.0	12.0	 16
471	 19	144.5	21.9	 20
472	 19	65.0	11.5	 20
473	 19	89.0	12.6	 16
474	 19	53.0	10.0	 25
475	 19	45.0	7.1	 25
476	 19	68.8	9.8	 20
477	 19	52.0	9.6	 25
478	 19	62.0	9.9	 25
479	 19	89.0	14.3	 20
480	 19	417.0	90.8	 25
481	 19	46.0	7.7	 25
482	 19	53.0	10.2	 20
483	 19	54.0	12.0	 25
484	 19	55.0	10.0	 25
485	 19	49.3	9.7	 16
486	 19	44.3	8.4	 20
487	 19	43.0	8.1	 20
488	 19	40.3	7.5	 16
489	 19	44.0	7.4	 20
490	 19	44.0	6.7	 20
491	 19	42.3	7.8	 20
492	 19	45.0	7.5	 25
493	 19	39.0	6.5	 20
494	 19	48.0	7.7	 25
495	 19	52.0	9.7	 25
496	 19	40.3	5.1	 20
497	 19	44.0	8.0	 25
498	 19	110.0	22.7	 25
499	 19	49.5	7.8	 20
500	 19	51.0	7.8	 25
501	 19	46.0	9.2	 25
502	 19	48.0	6.2	 16
503	 19	83.5	13.7	 20
504	 19	52.3	9.4	 20
505	 19	144.0	20.2	 16
506	 19	68.0	9.9	 20
507	 19	67.5	9.7	 20
508	 19	50.3	9.7	 20
509	 19	112.0	14.7	 25
510	 19	104.0	15.2	 25
511	 19	66.0	13.7	 20
512	 19	86.0	12.3	 25
513	 19	71.0	11.2	 25
514	 19	125.0	15.2	 20
515	 19	51.0	8.8	 25
516	 19	74.0	9.0	 25
517	 19	112.5	19.4	 20
518	 19	79.0	12.8	 25
519	 19	115.3	12.4	 16
520	 19	80.8	13.5	 20
521	 19	379.0	35.6	 20
522	 19	213.0	20.3	 16
523	 19	68.0	22.1	 20
524	 19	79.5	9.5	 20
525	 19	110.5	14.9	 20
526	 19	64.0	7.9	 25
527	 19	736.0	59.0	 25
528	 19	288.5	39.4	 20
529	 19	47.0	8.6	 25
530	 19	50.0	8.3	 25
531	 19	59.0	9.3	 20
532	 19	77.0	15.8	 25
533	 19	58.0	10.4	 25
534	 19	45.3	7.7	 20
535	 19	39.0	8.5	 25
536	 19	99.0	15.1	 20
537	 19	52.0	8.9	 16
538	 19	332.8	79.4	 20
539	 19	55.3	6.8	 20
540	 19	40.8	8.7	 16
541	 19	51.3	8.5	 20
542	 19	47.5	8.3	 20
543	 19	42.0	8.1	 25
544	 19	44.0	8.7	 25
545	 19	39.3	15.9	 20
546	 19	48.0	9.2	 25
547	 19	149.0	36.4	 25
548	 19	102.0	21.4	 20
549	 19	44.0	9.0	 25
550	 19	42.0	6.7	 25
551	 19	37.0	3.0	 20
552	 19	58.0	12.6	 25
553	 19	46.3	6.7	 20
554	 19	45.8	8.5	 16
555	 19	103.3	15.7	 20
556	 19	429.3	67.4	 20
557	 19	193.0	25.1	 16
558	 19	75.0	23.9	 25
559	 19	46.0	8.4	 25
560	 19	62.3	9.1	 20
561	 19	80.0	13.0	 25
562	 19	406.0	42.6	 25
563	 19	887.3	118.1	 20
564	 19	144.0	22.4	 25
565	 19	79.0	15.3	 25
566	 19	133.3	90.5	 20
567	 19	76.0	11.9	 25
568	 19	73.0	14.3	 20
569	 19	201.0	54.4	 25
570	 19	47.5	9.3	 20
571	 19	63.0	13.7	 16
572	 19	214.5	54.2	 20
573	 19	833.5	82.7	 20
574	 19	620.0	53.9	 16
575	 19	302.0	37.6	 25
576	 19	92.0	14.9	 25
577	 19	90.3	14.4	 20
578	 19	339.0	66.0	 25
579	 19	171.0	32.4	 25
580	 19	665.3	147.8	 20
581	 19	145.0	31.6	 25
582	 19	58.0	14.6	 25
583	 19	61.5	12.9	 20
584	 19	47.0	7.7	 25
585	 19	40.0	7.6	 25
586	 19	60.3	8.4	 16
587	 19	43.5	6.7	 20
588	 19	873.8	156.4	 20
589	 19	278.3	37.5	 16
590	 19	80.8	13.8	 20
591	 19	49.8	7.9	 16
592	 19	65.0	10.4	 25
593	 19	197.0	49.7	 25
594	 19	288.3	72.1	 20
595	 19	37.0	5.4	 25
596	 19	46.0	12.2	 25
597	 19	55.0	8.2	 20
598	 19	126.0	29.6	 25
599	 19	58.0	10.2	 25
600	 19	51.5	10.3	 20
601	 19	56.0	16.1	 25
602	 19	200.0	38.3	 25
603	 19	390.0	34.3	 16
604	 19	59.3	23.8	 20
605	 19	45.0	7.0	 20
606	 19	42.5	11.1	 16
607	 19	46.5	6.1	 20
608	 19	66.5	13.1	 20
609	 19	41.3	10.4	 20
610	 19	38.0	5.2	 25
611	 19	39.0	6.4	 25
612	 19	51.3	7.4	 20
613	 19	70.0	11.1	 25
614	 19	49.0	9.1	 25
615	 19	109.3	23.6	 20
616	 19	119.0	23.4	 25
617	 19	45.0	6.9	 20
618	 19	80.0	20.0	 25
619	 19	88.0	20.7	 25
620	 19	75.0	9.3	 16
621	 19	273.5	28.0	 20
622	 19	153.5	27.3	 20
623	 19	222.5	25.5	 16
624	 19	116.0	14.1	 20
625	 19	62.3	9.1	 20
626	 19	41.0	7.1	 20
627	 19	50.0	8.2	 25
628	 19	40.0	7.2	 25
629	 19	49.5	6.4	 20
630	 19	65.0	9.3	 25
631	 19	106.0	22.1	 25
632	 19	75.8	14.6	 20
633	 19	69.0	12.8	 25
634	 19	69.0	12.8	 25
635	 19	45.0	6.3	 20
636	 19	40.0	6.1	 25
637	 19	41.3	7.6	 20
638	 19	52.5	7.3	 16
639	 19	44.3	5.5	 20
  0	 20	1541.3	198.1	 20
  1	 20	94.0	10.9	 25
  2	 20	44.0	7.0	 25
  3	 20	59.0	7.3	 16
  4	 20	49.5	7.1	 20
  5	 20	41.3	7.0	 20
  6	 20	47.3	6.9	 16
  7	 20	37.3	6.3	 20
  8	 20	40.0	6.9	 25
  9	 20	42.0	8.1	 20
 10	 20	40.0	7.9	 25
 11	 20	40.0	6.9	 25
 12	 20	45.0	7.4	 20
 13	 20	90.0	17.1	 25
 14	 20	38.0	5.4	 25
 15	 20	45.3	10.4	 20
 16	 20	77.0	10.6	 25
 17	 20	42.0	7.0	 25
 18	 20	73.5	19.9	 20
 19	 20	40.3	5.7	 20
 20	 20	45.0	5.8	 16
 21	 20	54.3	6.0	 20
 22	 20	60.3	9.3	 20
 23	 20	77.3	11.5	 16
 24	 20	57.3	9.1	 20
 25	 20	645.0	79.4	 25
 26	 20	635.0	54.0	 20
 27	 20	61.0	14.2	 25
 28	 20	53.0	9.7	 25
 29	 20	44.0	5.7	 20
 30	 20	48.0	10.2	 25
 31	 20	44.0	7.8	 25
 32	 20	39.0	6.4	 20
 33	 20	41.0	5.9	 25
 34	 20	84.0	13.6	 25
 35	 20	58.8	11.0	 20
 36	 20	36.3	8.4	 20
 37	 20	39.3	4.9	 20
 38	 20	37.3	6.1	 16
 39	 20	37.5	5.2	 20
 40	 20	42.0	8.4	 20
 41	 20	37.8	5.5	 16
 42	 20	42.0	7.1	 25
 43	 20	44.0	8.4	 25
 44	 20	36.5	8.1	 20
 45	 20	60.0	8.8	 25
 46	 20	35.3	7.7	 20
 47	 20	52.0	8.7	 25
 48	 20	43.0	7.4	 25
 49	 20	52.5	9.7	 20
 50	 20	54.0	8.3	 25
 51	 20	40.0	5.0	 25
 52	 20	65.0	12.5	 20
 53	 20	40.0	5.9	 20
 54	 20	44.0	7.2	 20
 55	 20	42.8	7.1	 16
 56	 20	43.3	5.9	 20
 57	 20	46.3	9.0	 20
 58	 20	40.0	5.2	 16
 59	 20	53.0	6.2	 25
 60	 20	40.0	8.2	 25
 61	 20	36.8	5.3	 20
 62	 20	44.0	7.6	 25
 63	 20	38.0	5.0	 25
 64	 20	37.0	4.8	 20
 65	 20	39.0	6.8	 25
 66	 20	38.0	7.6	 25
 67	 20	36.0	5.9	 20
 68	 20	59.0	7.6	 25
 69	 20	41.0	6.7	 25
 70	 20	37.3	8.8	 16
 71	 20	39.8	6.0	 20
 72	 20	41.3	5.7	 16
 73	 20	35.8	5.0	 20
 74	 20	37.3	6.4	 20
 75	 20	56.5	10.3	 16
 76	 20	47.0	10.1	 25
 77	 20	45.0	7.2	 25
 78	 20	192.5	14.6	 20
 79	 20	124.0	12.8	 25
 80	 20	103.0	14.3	 25
 81	 20	60.0	9.0	 20
 82	 20	38.0	7.0	 25
 83	 20	133.0	18.7	 25
 84	 20	59.0	22.2	 20
 85	 20	57.0	7.7	 25
 86	 20	56.0	11.9	 25
 87	 20	54.0	6.1	 16
 88	 20	53.0	7.7	 20
 89	 20	63.3	10.2	 20
 90	 20	192.3	15.7	 16
 91	 20	216.8	23.2	 20
 92	 20	385.0	36.9	 25
 93	 20	128.8	12.9	 20
 94	 20	215.0	25.2	 25
 95	 20	305.0	32.4	 20
 96	 20	133.0	74.9	 25
 97	 20	53.0	9.2	 25
 98	 20	48.0	10.7	 20
 99	 20	39.0	6.0	 25
100	 20	37.0	6.1	 25
101	 20	42.0	9.3	 20
102	 20	72.0	11.6	 25
103	 20	39.0	6.0	 25
104	 20	41.0	4.6	 16
105	 20	40.0	6.2	 20
106	 20	42.3	8.0	 20
107	 20	39.3	6.4	 16
108	 20	44.3	7.9	 20
109	 20	41.0	8.6	 25
110	 20	41.3	6.1	 20
111	 20	42.0	6.1	 25
112	 20	93.0	18.4	 25
113	 20	61.0	7.8	 20
114	 20	76.0	12.4	 25
115	 20	42.0	8.6	 25
116	 20	46.5	9.9	 20
117	 20	170.0	27.4	 25
118	 20	353.0	30.1	 25
119	 20	227.0	26.2	 20
120	 20	89.0	12.8	 25
121	 20	38.5	7.6	 16
122	 20	47.5	8.7	 20
123	 20	43.0	6.7	 20
124	 20	47.0	7.1	 16
125	 20	54.3	10.9	 20
126	 20	45.0	8.7	 25
127	 20	60.5	9.3	 20
128	 20	41.0	6.8	 25
129	 20	39.0	8.3	 25
130	 20	44.0	9.0	 20
131	 20	39.0	5.4	 25
132	 20	87.0	14.1	 25
133	 20	38.8	8.4	 20
134	 20	38.0	6.9	 25
135	 20	55.0	14.0	 25
136	 20	48.5	9.8	 20
137	 20	40.3	5.1	 20
138	 20	41.3	5.1	 20
139	 20	46.0	6.8	 16
140	 20	109.3	16.3	 20
141	 20	499.5	40.8	 20
142	 20	137.5	14.6	 16
143	 20	225.0	30.3	 25
144	 20	137.5	18.7	 20
145	 20	505.0	76.1	 25
146	 20	53.0	9.4	 25
147	 20	41.3	5.4	 20
148	 20	45.0	6.4	 25
149	 20	43.0	7.9	 25
150	 20	52.8	7.6	 20
151	 20	71.0	12.2	 25
152	 20	101.0	12.4	 25
153	 20	46.3	8.2	 20
154	 20	40.3	5.6	 20
155	 20	41.5	8.4	 20
156	 20	44.3	8.0	 16
157	 20	55.0	8.9	 20
158	 20	48.3	7.1	 20
159	 20	44.3	5.8	 16
160	 20	98.0	14.1	 25
161	 20	233.0	24.9	 25
162	 20	158.3	22.8	 20
163	 20	395.0	28.1	 25
164	 20	172.0	34.8	 25
165	 20	113.5	15.5	 20
166	 20	287.0	15.1	 25
167	 20	239.0	26.2	 25
168	 20	349.0	44.5	 20
169	 20	215.0	22.5	 25
170	 20	72.3	9.9	 20
171	 20	43.8	6.9	 20
172	 20	40.3	7.7	 20
173	 20	41.3	5.9	 16
174	 20	41.3	8.1	 20
175	 20	88.0	10.0	 20
176	 20	77.0	9.2	 16
177	 20	49.0	5.3	 25
178	 20	46.0	5.9	 25
179	 20	40.0	6.1	 20
180	 20	42.0	8.1	 25
181	 20	44.0	6.5	 25
182	 20	41.5	5.5	 20
183	 20	56.0	7.6	 25
184	 20	61.0	11.9	 25
185	 20	53.5	9.5	 20
186	 20	47.0	9.0	 25
187	 20	47.0	9.6	 25
188	 20	61.3	7.8	 16
189	 20	45.0	9.4	 20
190	 20	49.5	7.1	 20
191	 20	51.5	8.0	 16
192	 20	66.8	11.8	 20
193	 20	59.8	9.4	 20
194	 20	47.0	7.4	 25
195	 20	43.0	7.2	 25
196	 20	40.3	5.9	 20
197	 20	319.0	65.0	 25
198	 20	54.0	7.9	 25
199	 20	56.0	8.9	 20
200	 20	40.0	9.1	 25
201	 20	40.0	6.8	 25
202	 20	42.3	8.5	 20
203	 20	39.0	7.1	 25
204	 20	38.0	6.1	 25
205	 20	42.5	7.8	 16
206	 20	35.8	5.0	 20
207	 20	40.3	9.8	 20
208	 20	39.0	5.6	 16
209	 20	41.0	7.4	 20
210	 20	40.0	6.4	 25
211	 20	42.0	5.8	 20
212	 20	41.0	7.0	 25
213	 20	53.0	26.2	 25
214	 20	55.0	8.0	 20
215	 20	109.0	23.1	 25
216	 20	68.0	10.7	 25
217	 20	56.3	8.8	 20
218	 20	41.0	7.6	 25
219	 20	45.0	6.7	 20
220	 20	46.0	10.6	 25
221	 20	40.0	6.7	 25
222	 20	41.3	8.9	 16
223	 20	40.5	7.6	 20
224	 20	69.3	7.3	 20
225	 20	46.5	9.6	 16
226	 20	45.3	6.2	 20
227	 20	56.0	7.6	 25
228	 20	50.3	4.4	 20
229	 20	48.0	8.4	 25
230	 20	63.0	24.1	 25
231	 20	63.0	12.8	 20
232	 20	49.0	9.2	 25
233	 20	48.0	7.9	 25
234	 20	47.5	13.4	 20
235	 20	48.0	6.9	 25
236	 20	54.0	7.0	 25
237	 20	105.5	10.6	 20
238	 20	57.0	7.7	 20
239	 20	155.3	33.0	 20
240	 20	59.0	7.5	 16
241	 20	49.3	6.7	 20
242	 20	52.3	9.8	 16
243	 20	54.3	6.8	 20
244	 20	47.0	6.8	 25
245	 20	78.8	7.7	 20
246	 20	130.0	16.8	 25
247	 20	56.0	11.1	 25
248	 20	55.0	9.5	 20
249	 20	42.0	7.1	 25
250	 20	50.0	6.5	 25
251	 20	120.8	16.1	 20
252	 20	212.0	27.3	 25
253	 20	86.0	14.7	 25
254	 20	42.0	7.7	 20
255	 20	45.8	12.6	 20
256	 20	43.3	9.0	 20
257	 20	47.0	7.3	 16
258	 20	48.3	7.9	 20
259	 20	40.3	6.7	 20
260	 20	44.0	6.5	 16
261	 20	53.0	9.3	 25
262	 20	67.0	11.2	 25
263	 20	52.3	9.2	 20
264	 20	76.0	12.5	 25
265	 20	46.0	8.6	 25
266	 20	168.8	18.9	 20
267	 20	74.0	13.5	 25
268	 20	125.0	25.2	 20
269	 20	402.0	40.3	 25
270	 20	49.0	9.3	 25
271	 20	67.5	11.7	 20
272	 20	41.0	5.5	 20
273	 20	41.0	9.4	 20
274	 20	41.3	5.5	 16
275	 20	52.3	11.2	 20
276	 20	44.0	7.2	 20
277	 20	53.0	7.0	 16
278	 20	40.0	6.6	 25
279	 20	55.0	9.8	 25
280	 20	50.3	8.9	 20
281	 20	46.0	8.3	 25
282	 20	48.0	8.3	 25
283	 20	238.8	31.4	 20
284	 20	53.0	8.4	 25
285	 20	80.0	11.3	 25
286	 20	71.3	14.5	 20
287	 20	47.0	6.4	 25
288	 20	46.0	7.4	 25
289	 20	63.5	9.5	 16
290	 20	74.8	13.0	 20
291	 20	205.5	23.6	 16
292	 20	125.3	15.4	 20
293	 20	57.5	17.4	 20
294	 20	61.3	10.9	 16
295	 20	98.0	12.4	 25
296	 20	232.0	28.4	 25
297	 20	63.3	12.0	 20
298	 20	67.0	9.8	 25
299	 20	84.0	14.5	 25
300	 20	110.3	25.4	 20
301	 20	127.0	14.1	 25
302	 20	69.0	10.0	 25
303	 20	50.8	9.9	 20
304	 20	56.0	8.6	 25
305	 20	48.0	8.1	 25
306	 20	40.0	7.4	 16
307	 20	45.3	5.6	 20
308	 20	49.0	7.7	 20
309	 20	42.8	6.0	 16
310	 20	49.3	7.0	 20
311	 20	108.0	14.9	 25
312	 20	153.8	58.8	 20
313	 20	42.0	7.2	 25
314	 20	44.0	7.9	 25
315	 20	49.3	6.9	 20
316	 20	49.0	8.7	 25
317	 20	107.0	16.3	 20
318	 20	51.0	5.5	 25
319	 20	51.0	10.8	 25
320	 20	47.0	7.0	 20
321	 20	39.0	6.2	 25
322	 20	42.0	8.8	 25
323	 20	61.0	11.1	 16
324	 20	108.0	14.1	 20
325	 20	187.8	20.7	 20
326	 20	41.0	6.8	 16
327	 20	44.0	7.5	 20
328	 20	127.0	18.9	 25
329	 20	134.0	17.9	 20
330	 20	95.0	15.4	 25
331	 20	57.0	9.7	 25
332	 20	43.5	8.6	 20
333	 20	62.0	13.5	 25
334	 20	67.0	12.4	 25
335	 20	46.8	9.2	 20
336	 20	55.0	10.7	 25
337	 20	42.0	7.2	 25
338	 20	42.0	9.5	 20
339	 20	44.5	7.4	 20
340	 20	48.0	10.9	 16
341	 20	38.3	4.3	 20
342	 20	38.3	7.0	 20
343	 20	43.3	7.5	 16
344	 20	41.0	8.5	 20
345	 20	138.0	24.1	 25
346	 20	873.8	100.2	 20
347	 20	382.0	92.6	 25
348	 20	85.0	12.1	 25
349	 20	62.3	10.8	 20
350	 20	56.0	10.0	 25
351	 20	39.0	7.2	 25
352	 20	35.3	7.1	 20
353	 20	50.0	8.6	 25
354	 20	39.0	7.5	 25
355	 20	42.0	5.7	 20
356	 20	38.0	5.3	 20
357	 20	38.3	5.5	 20
358	 20	38.3	6.4	 16
359	 20	42.0	6.5	 20
360	 20	41.0	3.9	 20
361	 20	41.3	7.2	 16
362	 20	45.0	6.7	 25
363	 20	60.0	9.2	 25
364	 20	46.0	7.9	 20
365	 20	39.0	6.5	 25
366	 20	43.5	7.5	 20
367	 20	37.0	6.0	 25
368	 20	41.0	8.2	 25
369	 20	74.8	11.0	 20
370	 20	37.0	7.1	 25
371	 20	38.0	7.8	 25
372	 20	55.8	10.3	 20
373	 20	54.5	24.2	 20
374	 20	49.3	8.0	 20
375	 20	295.3	19.1	 16
376	 20	70.5	11.8	 20
377	 20	44.3	5.5	 20
378	 20	41.3	7.6	 16
379	 20	51.0	8.5	 25
380	 20	54.0	7.8	 25
381	 20	45.3	7.1	 20
382	 20	42.0	10.3	 25
383	 20	42.0	9.0	 25
384	 20	44.3	6.0	 20
385	 20	46.0	7.8	 25
386	 20	51.0	10.0	 25
387	 20	61.0	10.3	 20
388	 20	50.0	7.0	 25
389	 20	65.0	9.4	 25
390	 20	56.3	7.3	 16
391	 20	64.3	10.7	 20
392	 20	46.5	8.1	 16
393	 20	44.0	6.9	 20
394	 20	47.0	8.4	 20
395	 20	165.5	23.9	 16
396	 20	174.0	14.6	 25
397	 20	61.0	12.7	 25
398	 20	55.0	8.6	 20
399	 20	71.0	9.3	 25
400	 20	81.0	19.0	 25
401	 20	50.5	8.5	 20
402	 20	49.0	5.9	 25
403	 20	44.0	8.1	 25
404	 20	78.5	13.7	 20
405	 20	49.0	7.4	 25
406	 20	43.0	5.6	 25
407	 20	61.3	11.7	 16
408	 20	42.5	4.4	 20
409	 20	46.0	8.3	 20
410	 20	54.3	10.0	 16
411	 20	802.5	53.0	 20
412	 20	112.0	16.1	 25
413	 20	123.5	16.9	 20
414	 20	51.0	11.8	 25
415	 20	46.5	14.7	 20
416	 20	47.0	7.1	 25
417	 20	56.0	9.1	 25
418	 20	72.8	12.1	 20
419	 20	68.0	9.9	 25
420	 20	40.0	7.9	 25
421	 20	38.5	7.6	 20
422	 20	38.0	6.2	 25
423	 20	40.0	7.7	 25
424	 20	40.5	6.6	 16
425	 20	47.0	8.3	 20
426	 20	103.8	16.8	 20
427	 20	35.3	5.0	 16
428	 20	37.3	6.1	 20
429	 20	42.0	6.4	 25
430	 20	41.3	7.1	 20
431	 20	96.0	22.6	 25
432	 20	83.0	21.3	 25
433	 20	169.8	39.6	 20
434	 20	46.0	9.1	 25
435	 20	50.0	8.6	 25
436	 20	46.5	7.8	 20
437	 20	39.0	5.8	 25
438	 20	41.0	6.3	 25
439	 20	41.3	8.1	 20
440	 20	44.0	7.1	 25
441	 20	39.8	8.4	 16
442	 20	42.3	6.0	 20
443	 20	42.0	6.7	 20
444	 20	45.0	8.7	 16
445	 20	44.0	6.6	 20
446	 20	83.0	17.8	 25
447	 20	90.3	13.3	 20
448	 20	61.0	12.6	 25
449	 20	54.0	7.6	 25
450	 20	92.0	11.6	 20
451	 20	41.0	7.6	 25
452	 20	41.0	7.0	 25
453	 20	40.0	4.8	 20
454	 20	45.0	8.4	 25
455	 20	45.0	8.0	 25
456	 20	43.3	7.7	 20
457	 20	46.0	7.1	 20
458	 20	37.3	6.7	 20
459	 20	45.0	6.9	 16
460	 20	42.3	7.6	 20
461	 20	99.0	13.2	 20
462	 20	88.0	17.2	 16
463	 20	440.0	70.7	 25
464	 20	91.5	10.7	 20
465	 20	52.0	10.4	 25
466	 20	122.0	16.2	 25
467	 20	195.8	25.1	 20
468	 20	135.0	15.2	 25
469	 20	128.0	20.9	 25
470	 20	166.3	17.5	 20
471	 20	107.0	19.1	 25
472	 20	76.0	9.8	 25
473	 20	77.0	10.8	 20
474	 20	52.5	7.5	 20
475	 20	41.5	7.6	 20
476	 20	50.5	7.9	 16
477	 20	46.0	6.7	 20
478	 20	53.0	7.1	 20
479	 20	68.5	9.1	 16
480	 20	132.0	21.2	 25
481	 20	51.0	7.5	 25
482	 20	50.3	7.4	 20
483	 20	50.0	8.6	 25
484	 20	45.0	6.7	 25
485	 20	44.5	6.4	 20
486	 20	43.0	8.0	 25
487	 20	38.0	4.4	 25
488	 20	39.0	8.9	 20
489	 20	40.0	6.6	 25
490	 20	41.0	7.0	 20
491	 20	40.5	6.3	 20
492	 20	43.5	7.6	 20
493	 20	43.0	8.6	 16
494	 20	44.0	7.8	 20
495	 20	42.3	6.5	 20
496	 20	45.3	9.5	 16
497	 20	45.0	7.0	 25
498	 20	119.0	15.4	 25
499	 20	68.3	9.8	 20
500	 20	82.0	11.8	 25
501	 20	47.0	7.5	 25
502	 20	46.3	7.4	 20
503	 20	54.0	9.6	 25
504	 20	38.0	7.0	 25
505	 20	159.0	11.5	 20
506	 20	63.0	10.4	 25
507	 20	60.0	10.3	 25
508	 20	54.8	7.0	 16
509	 20	175.8	19.2	 20
510	 20	65.8	9.6	 20
511	 20	77.3	13.2	 16
512	 20	90.0	15.6	 20
513	 20	72.5	9.1	 20
514	 20	121.0	16.8	 25
515	 20	43.0	7.5	 25
516	 20	43.3	6.8	 20
517	 20	192.0	26.8	 25
518	 20	99.0	11.5	 25
519	 20	157.8	20.4	 20
520	 20	71.0	6.3	 25
521	 20	231.0	24.3	 25
522	 20	134.5	47.6	 20
523	 20	63.0	10.5	 25
524	 20	70.0	9.4	 25
525	 20	139.8	14.1	 16
526	 20	69.5	7.8	 20
527	 20	950.0	62.7	 20
528	 20	86.0	11.2	 16
529	 20	56.3	6.4	 20
530	 20	47.0	9.9	 25
531	 20	59.5	11.3	 20
532	 20	55.0	10.4	 25
533	 20	47.0	6.1	 25
534	 20	43.3	4.8	 20
535	 20	41.0	7.6	 25
536	 20	49.0	10.4	 25
537	 20	39.5	5.9	 20
538	 20	74.0	26.6	 25
539	 20	46.0	9.2	 20
540	 20	43.0	6.7	 25
541	 20	48.0	7.7	 25
542	 20	39.0	6.8	 16
543	 20	44.3	9.1	 20
544	 20	44.3	6.3	 20
545	 20	43.5	6.6	 16
546	 20	47.3	7.3	 20
547	 20	60.0	10.2	 25
548	 20	74.5	36.9	 20
549	 20	41.0	7.8	 25
550	 20	43.0	8.2	 25
551	 20	42.0	6.5	 20
552	 20	39.0	5.3	 25
553	 20	41.0	6.8	 25
554	 20	46.3	8.3	 20
555	 20	157.0	31.4	 25
556	 20	121.0	44.4	 25
557	 20	233.0	32.9	 20
558	 20	112.8	18.4	 20
559	 20	46.0	9.0	 20
560	 20	51.0	8.9	 16
561	 20	305.0	42.4	 20
562	 20	222.3	40.4	 16
563	 20	327.3	47.7	 20
564	 20	73.0	9.0	 25
565	 20	73.3	11.6	 20
566	 20	83.0	9.9	 25
567	 20	51.0	8.4	 25
568	 20	64.3	8.7	 20
569	 20	74.0	16.5	 25
570	 20	45.0	6.9	 25
571	 20	43.3	6.1	 20
572	 20	140.0	25.9	 25
573	 20	290.0	51.4	 25
574	 20	400.8	48.1	 20
575	 20	170.8	16.7	 20
576	 20	63.0	11.0	 20
577	 20	105.0	16.1	 16
578	 20	911.0	76.0	 20
579	 20	325.0	39.5	 20
580	 20	239.3	28.9	 16
581	 20	89.0	13.3	 25
582	 20	65.0	11.6	 25
583	 20	48.3	8.8	 20
584	 20	42.0	8.6	 25
585	 20	39.0	7.2	 25
586	 20	42.5	7.7	 20
587	 20	40.0	5.3	 25
588	 20	495.3	93.7	 20
589	 20	204.0	39.7	 25
590	 20	55.0	7.0	 25
591	 20	62.5	8.6	 20
592	 20	75.5	13.5	 20
593	 20	51.5	8.4	 20
594	 20	57.0	10.1	 16
595	 20	41.0	5.3	 20
596	 20	40.5	6.1	 20
597	 20	54.5	15.1	 16
598	 20	62.0	9.2	 25
599	 20	53.0	8.5	 25
600	 20	44.0	7.0	 20
601	 20	46.0	7.2	 25
602	 20	473.0	52.6	 25
603	 20	947.0	102.7	 20
604	 20	51.0	11.0	 25
605	 20	38.0	7.2	 25
606	 20	38.3	7.5	 20
607	 20	45.0	7.4	 25
608	 20	45.0	9.5	 25
609	 20	41.0	6.1	 16
610	 20	40.3	8.7	 20
611	 20	43.0	9.9	 16
612	 20	48.5	6.8	 20
613	 20	68.8	9.2	 20
614	 20	46.3	6.2	 16
615	 20	86.0	14.8	 25
616	 20	140.0	17.2	 25
617	 20	52.3	7.6	 20
618	 20	72.0	13.3	 25
619	 20	74.0	9.2	 25
620	 20	91.5	9.9	 20
621	 20	183.0	33.3	 25
622	 20	111.0	14.1	 25
623	 20	101.0	13.8	 20
624	 20	97.0	12.2	 25
625	 20	78.0	12.4	 25
626	 20	38.8	8.3	 16
627	 20	41.0	6.1	 20
628	 20	42.0	8.8	 20
629	 20	53.0	8.0	 16
630	 20	54.0	7.3	 20
631	 20	58.0	8.6	 25
632	 20	53.3	10.5	 20
633	 20	52.0	7.0	 25
634	 20	74.0	10.2	 25
635	 20	48.3	6.6	 20
636	 20	45.0	9.7	 25
637	 20	37.3	4.7	 20
638	 20	53.0	7.2	 25
639	 20	1456.0	372.6	 25
  0	 21	42.0	5.6	 20
  1	 21	58.0	10.9	 25
  2	 21	45.0	7.6	 25
  3	 21	40.0	6.6	 20
  4	 21	46.0	6.6	 25
  5	 21	91.0	17.3	 25
  6	 21	46.3	8.0	 20
  7	 21	37.0	6.2	 25
  8	 21	41.5	8.6	 20
  9	 21	37.0	7.8	 16
 10	 21	36.8	7.0	 20
 11	 21	36.3	7.7	 20
 12	 21	40.8	7.6	 16
 13	 21	38.0	7.1	 20
 14	 21	41.0	8.5	 25
 15	 21	83.3	11.9	 20
 16	 21	55.0	10.1	 25
 17	 21	62.0	7.6	 20
 18	 21	186.0	38.6	 25
 19	 21	45.0	7.9	 25
 20	 21	56.0	10.5	 20
 21	 21	40.0	9.4	 25
 22	 21	77.0	12.9	 25
 23	 21	52.3	7.7	 20
 24	 21	46.0	7.9	 25
 25	 21	60.3	10.2	 20
 26	 21	81.8	9.8	 16
 27	 21	45.3	7.4	 20
 28	 21	63.0	9.8	 20
 29	 21	64.3	19.1	 16
 30	 21	46.3	8.3	 20
 31	 21	214.0	29.9	 25
 32	 21	52.0	8.1	 20
 33	 21	41.0	7.0	 25
 34	 21	64.0	10.2	 25
 35	 21	43.3	8.3	 20
 36	 21	37.0	5.9	 25
 37	 21	43.0	7.6	 25
 38	 21	37.0	5.4	 20
 39	 21	42.0	6.4	 25
 40	 21	39.0	6.1	 25
 41	 21	37.3	6.1	 20
 42	 21	35.5	5.2	 20
 43	 21	37.8	7.0	 16
 44	 21	36.0	7.2	 20
 45	 21	43.0	8.5	 20
 46	 21	33.3	5.1	 16
 47	 21	37.3	5.7	 20
 48	 21	36.0	6.5	 25
 49	 21	45.0	8.0	 20
 50	 21	52.0	7.7	 25
 51	 21	56.0	9.5	 25
 52	 21	91.5	16.3	 20
 53	 21	131.0	17.0	 25
 54	 21	80.0	12.6	 25
 55	 21	64.0	12.5	 20
 56	 21	48.0	7.4	 25
 57	 21	80.0	15.4	 25
 58	 21	52.0	19.3	 20
 59	 21	134.0	19.2	 20
 60	 21	139.3	16.9	 20
 61	 21	46.0	8.3	 16
 62	 21	42.5	5.6	 20
 63	 21	44.0	7.6	 20
 64	 21	42.0	5.9	 20
 65	 21	36.0	6.7	 25
 66	 21	43.0	8.0	 20
 67	 21	38.0	5.4	 25
 68	 21	42.0	8.7	 25
 69	 21	48.3	8.4	 20
 70	 21	41.0	7.1	 25
 71	 21	44.0	7.2	 25
 72	 21	41.3	7.8	 20
 73	 21	45.0	7.7	 25
 74	 21	60.0	10.1	 25
 75	 21	46.3	6.9	 20
 76	 21	100.0	19.7	 20
 77	 21	40.3	6.9	 20
 78	 21	56.0	7.3	 16
 79	 21	53.3	7.5	 20
 80	 21	91.8	14.7	 20
 81	 21	36.3	7.3	 20
 82	 21	37.0	6.1	 25
 83	 21	61.0	9.8	 25
 84	 21	38.3	5.9	 20
 85	 21	38.0	5.7	 25
 86	 21	61.0	9.2	 25
 87	 21	41.3	9.9	 20
 88	 21	158.0	21.5	 25
 89	 21	232.0	27.2	 25
 90	 21	134.0	9.7	 20
 91	 21	593.0	51.2	 25
 92	 21	291.5	14.9	 16
 93	 21	209.3	58.7	 20
 94	 21	122.3	18.3	 20
 95	 21	365.3	32.6	 16
 96	 21	48.0	7.2	 20
 97	 21	72.3	6.6	 20
 98	 21	48.3	7.1	 20
 99	 21	39.0	8.0	 25
100	 21	39.0	5.6	 25
101	 21	45.5	8.0	 20
102	 21	52.0	8.9	 25
103	 21	35.0	6.3	 25
104	 21	145.0	28.8	 20
105	 21	57.0	8.6	 25
106	 21	56.0	9.9	 25
107	 21	50.3	10.0	 20
108	 21	43.0	6.9	 25
109	 21	38.0	6.8	 20
110	 21	41.3	6.4	 16
111	 21	37.0	6.4	 20
112	 21	42.5	7.2	 20
113	 21	263.3	21.4	 16
114	 21	43.3	6.3	 20
115	 21	53.0	8.5	 20
116	 21	38.0	5.8	 25
117	 21	55.0	8.1	 25
118	 21	81.0	12.5	 20
119	 21	47.0	7.7	 25
120	 21	44.0	8.4	 25
121	 21	51.0	8.8	 20
122	 21	56.0	6.7	 25
123	 21	47.0	10.0	 25
124	 21	41.0	6.6	 20
125	 21	42.0	7.3	 25
126	 21	42.3	6.3	 20
127	 21	38.5	8.4	 16
128	 21	41.0	6.3	 20
129	 21	35.3	7.5	 20
130	 21	39.3	5.6	 16
131	 21	39.0	7.9	 20
132	 21	77.0	11.2	 25
133	 21	53.3	7.0	 20
134	 21	45.0	10.4	 25
135	 21	43.0	5.8	 25
136	 21	53.0	9.6	 20
137	 21	82.0	11.1	 25
138	 21	47.0	8.5	 25
139	 21	42.3	6.5	 20
140	 21	84.0	10.7	 25
141	 21	126.5	13.1	 20
142	 21	269.0	28.6	 25
143	 21	90.3	12.6	 20
144	 21	521.8	48.2	 16
145	 21	308.3	40.4	 20
146	 21	59.5	10.8	 20
147	 21	52.8	9.3	 16
148	 21	97.0	18.0	 20
149	 21	49.0	9.1	 25
150	 21	643.0	86.7	 20
151	 21	43.0	7.2	 25
152	 21	48.0	7.5	 25
153	 21	275.3	48.0	 20
154	 21	41.0	8.6	 25
155	 21	62.0	9.6	 25
156	 21	45.8	8.7	 20
157	 21	54.0	7.8	 25
158	 21	49.0	7.4	 25
159	 21	43.3	6.5	 20
160	 21	138.0	13.3	 20
161	 21	176.5	36.8	 20
162	 21	1466.0	77.1	 16
163	 21	1390.0	105.6	 20
164	 21	94.3	13.3	 16
165	 21	101.0	12.8	 25
166	 21	149.0	21.1	 25
167	 21	502.3	46.9	 20
168	 21	426.0	51.5	 25
169	 21	239.0	22.6	 25
170	 21	150.3	18.7	 20
171	 21	181.0	15.3	 25
172	 21	628.0	68.1	 25
173	 21	171.5	26.2	 20
174	 21	85.0	14.0	 25
175	 21	108.0	16.8	 25
176	 21	50.3	5.0	 20
177	 21	46.5	8.7	 20
178	 21	36.3	4.7	 20
179	 21	41.3	5.4	 16
180	 21	117.3	20.3	 20
181	 21	66.3	9.6	 20
182	 21	60.3	11.0	 20
183	 21	43.0	5.9	 25
184	 21	47.0	8.2	 25
185	 21	65.0	9.9	 20
186	 21	153.0	20.2	 25
187	 21	207.0	19.9	 25
188	 21	178.3	23.7	 20
189	 21	132.0	19.7	 25
190	 21	55.3	10.2	 20
191	 21	2224.0	499.0	 25
192	 21	487.0	46.5	 25
193	 21	237.5	24.5	 16
194	 21	78.0	12.7	 20
195	 21	60.5	7.7	 20
196	 21	64.0	11.0	 16
197	 21	158.8	17.4	 20
198	 21	481.8	44.3	 20
199	 21	361.0	31.6	 20
200	 21	180.0	32.5	 25
201	 21	117.0	16.5	 25
202	 21	79.3	10.0	 20
203	 21	64.0	8.8	 25
204	 21	189.0	36.4	 25
205	 21	62.0	10.2	 20
206	 21	45.0	5.8	 25
207	 21	45.0	8.3	 25
208	 21	41.0	5.6	 20
209	 21	38.0	4.3	 25
210	 21	45.3	7.4	 20
211	 21	42.5	6.2	 16
212	 21	45.0	9.3	 20
213	 21	46.0	8.0	 16
214	 21	42.3	6.2	 20
215	 21	38.8	6.5	 20
216	 21	51.0	6.2	 20
217	 21	38.0	6.2	 25
218	 21	41.0	7.0	 25
219	 21	41.8	7.6	 20
220	 21	45.0	6.2	 25
221	 21	51.0	9.8	 25
222	 21	48.0	7.0	 20
223	 21	37.0	6.9	 25
224	 21	37.0	6.1	 25
225	 21	65.3	8.8	 20
226	 21	67.0	14.3	 25
227	 21	40.3	9.4	 20
228	 21	38.5	5.2	 16
229	 21	40.5	10.4	 20
230	 21	109.5	16.4	 20
231	 21	46.3	8.4	 16
232	 21	50.0	6.9	 20
233	 21	44.0	6.1	 25
234	 21	95.3	13.5	 20
235	 21	120.0	23.0	 25
236	 21	120.0	18.6	 25
237	 21	115.3	21.6	 20
238	 21	60.0	7.8	 25
239	 21	73.0	13.7	 20
240	 21	73.0	17.0	 25
241	 21	59.0	9.1	 25
242	 21	105.5	17.4	 20
243	 21	141.0	32.4	 25
244	 21	94.5	13.5	 20
245	 21	358.3	36.8	 16
246	 21	131.0	17.5	 20
247	 21	161.3	16.4	 20
248	 21	329.0	28.2	 16
249	 21	67.5	10.8	 20
250	 21	50.0	7.8	 25
251	 21	213.5	29.8	 20
252	 21	46.0	9.0	 25
253	 21	44.0	6.0	 25
254	 21	70.0	8.7	 20
255	 21	72.0	9.6	 25
256	 21	133.0	26.5	 25
257	 21	393.8	92.6	 20
258	 21	40.0	8.2	 25
259	 21	42.0	7.7	 25
260	 21	43.0	5.6	 20
261	 21	46.0	7.1	 20
262	 21	173.8	20.9	 16
263	 21	60.3	10.5	 20
264	 21	119.3	21.6	 20
265	 21	38.0	6.7	 16
266	 21	38.0	5.9	 25
267	 21	42.0	7.0	 25
268	 21	42.0	6.7	 20
269	 21	45.0	9.1	 25
270	 21	47.0	7.9	 25
271	 21	48.3	9.0	 20
272	 21	43.0	6.3	 25
273	 21	117.0	20.3	 25
274	 21	116.3	19.6	 20
275	 21	54.0	10.9	 25
276	 21	242.0	60.5	 25
277	 21	62.0	11.1	 20
278	 21	44.5	6.9	 20
279	 21	47.5	9.2	 20
280	 21	214.3	19.6	 16
281	 21	1805.8	217.5	 20
282	 21	369.0	46.0	 20
283	 21	66.3	9.4	 20
284	 21	69.0	12.1	 25
285	 21	239.0	33.6	 25
286	 21	647.3	93.7	 20
287	 21	60.0	6.3	 25
288	 21	56.3	10.0	 20
289	 21	51.0	8.5	 25
290	 21	90.0	11.8	 25
291	 21	56.5	8.7	 20
292	 21	43.0	7.8	 25
293	 21	46.0	8.8	 25
294	 21	229.8	45.2	 20
295	 21	86.8	12.8	 20
296	 21	483.0	49.4	 20
297	 21	74.0	11.3	 16
298	 21	51.3	7.1	 20
299	 21	49.8	9.1	 20
300	 21	44.8	8.0	 20
301	 21	70.0	14.6	 25
302	 21	52.0	8.7	 25
303	 21	41.3	5.7	 20
304	 21	54.0	9.1	 25
305	 21	62.0	9.3	 25
306	 21	76.0	10.1	 20
307	 21	93.0	14.0	 25
308	 21	184.0	28.2	 25
309	 21	40.0	5.9	 20
310	 21	44.0	6.7	 25
311	 21	46.0	8.0	 16
312	 21	43.3	6.7	 20
313	 21	46.5	7.9	 20
314	 21	44.3	7.4	 16
315	 21	49.0	7.7	 20
316	 21	75.3	14.4	 20
317	 21	50.0	9.6	 20
318	 21	49.0	8.8	 25
319	 21	140.0	28.6	 25
320	 21	46.3	8.0	 20
321	 21	49.0	6.6	 25
322	 21	42.0	8.0	 25
323	 21	40.0	7.7	 20
324	 21	45.0	7.2	 25
325	 21	44.0	8.6	 25
326	 21	44.8	7.8	 20
327	 21	66.0	12.7	 25
328	 21	42.0	6.5	 20
329	 21	44.3	7.9	 16
330	 21	62.0	10.0	 20
331	 21	47.5	9.8	 20
332	 21	60.3	10.3	 16
333	 21	120.3	23.3	 20
334	 21	75.0	9.6	 25
335	 21	85.3	11.4	 20
336	 21	397.0	74.3	 25
337	 21	438.8	112.9	 20
338	 21	105.0	104.9	 25
339	 21	55.0	10.3	 25
340	 21	67.0	13.6	 20
341	 21	42.0	7.7	 25
342	 21	48.0	9.1	 25
343	 21	44.3	7.5	 20
344	 21	44.0	8.7	 25
345	 21	145.3	27.2	 20
346	 21	154.3	22.5	 16
347	 21	148.5	36.6	 20
348	 21	61.0	10.4	 20
349	 21	66.8	12.0	 16
350	 21	57.3	11.1	 20
351	 21	51.0	7.0	 25
352	 21	41.0	9.1	 20
353	 21	41.0	8.7	 25
354	 21	39.0	7.7	 25
355	 21	64.5	10.9	 20
356	 21	48.0	7.2	 25
357	 21	40.0	5.9	 25
358	 21	40.0	6.0	 20
359	 21	42.0	7.5	 25
360	 21	43.0	5.8	 25
361	 21	57.3	15.7	 20
362	 21	75.3	11.4	 20
363	 21	57.5	8.5	 16
364	 21	48.0	8.1	 20
365	 21	41.0	6.5	 20
366	 21	41.3	8.3	 16
367	 21	39.3	6.0	 20
368	 21	40.0	6.3	 25
369	 21	40.0	7.6	 20
370	 21	64.0	12.0	 25
371	 21	38.0	7.2	 25
372	 21	41.3	7.1	 20
373	 21	40.0	6.4	 25
374	 21	127.0	23.3	 25
375	 21	306.5	33.4	 20
376	 21	248.0	52.9	 25
377	 21	252.0	86.6	 25
378	 21	58.0	9.5	 20
379	 21	41.3	6.4	 20
380	 21	127.3	15.5	 20
381	 21	48.0	10.0	 16
382	 21	46.5	8.4	 20
383	 21	66.3	11.3	 20
384	 21	41.3	6.3	 20
385	 21	41.0	8.1	 25
386	 21	51.0	30.4	 20
387	 21	44.0	8.3	 25
388	 21	45.0	7.5	 25
389	 21	48.3	9.7	 20
390	 21	68.0	10.5	 25
391	 21	44.0	6.8	 25
392	 21	56.5	9.8	 20
393	 21	51.0	7.2	 25
394	 21	43.0	7.0	 25
395	 21	42.0	5.8	 20
396	 21	44.3	7.4	 20
397	 21	180.0	26.9	 20
398	 21	143.5	20.8	 16
399	 21	55.3	9.8	 20
400	 21	133.5	18.4	 20
401	 21	241.3	32.3	 20
402	 21	77.0	11.4	 25
403	 21	46.0	6.8	 25
404	 21	128.3	18.2	 20
405	 21	125.0	20.0	 25
406	 21	343.0	83.4	 25
407	 21	78.8	16.4	 20
408	 21	63.0	12.0	 25
409	 21	178.0	38.7	 25
410	 21	124.3	28.4	 20
411	 21	124.0	134.3	 25
412	 21	325.8	44.0	 16
413	 21	50.3	7.8	 20
414	 21	40.0	5.3	 20
415	 21	54.0	7.8	 16
416	 21	42.3	7.0	 20
417	 21	52.5	9.0	 20
418	 21	43.3	6.4	 20
419	 21	203.0	36.4	 25
420	 21	91.0	16.5	 25
421	 21	79.3	13.5	 20
422	 21	49.0	6.5	 25
423	 21	38.0	7.5	 25
424	 21	36.0	5.6	 20
425	 21	43.0	6.2	 25
426	 21	45.0	6.4	 25
427	 21	40.0	10.2	 20
428	 21	43.0	11.4	 25
429	 21	50.3	9.7	 20
430	 21	295.0	49.5	 16
431	 21	165.5	26.1	 20
432	 21	40.0	6.2	 20
433	 21	158.0	34.5	 16
434	 21	40.0	6.4	 20
435	 21	45.5	7.4	 20
436	 21	124.0	28.4	 25
437	 21	469.0	102.0	 25
438	 21	45.8	8.6	 20
439	 21	39.0	4.3	 25
440	 21	45.0	8.0	 25
441	 21	41.3	7.3	 20
442	 21	39.0	8.2	 25
443	 21	44.0	8.6	 25
444	 21	48.3	6.9	 20
445	 21	54.0	11.0	 25
446	 21	53.3	9.9	 20
447	 21	47.3	8.8	 16
448	 21	53.0	8.0	 20
449	 21	57.3	9.7	 20
450	 21	78.3	12.7	 16
451	 21	61.3	11.4	 20
452	 21	113.0	30.4	 25
453	 21	292.3	66.8	 20
454	 21	278.0	61.1	 25
455	 21	70.0	13.3	 25
456	 21	79.5	17.9	 20
457	 21	45.0	5.8	 25
458	 21	39.0	6.5	 25
459	 21	39.8	5.9	 20
460	 21	43.0	8.1	 25
461	 21	46.3	9.2	 20
462	 21	39.0	6.5	 25
463	 21	52.5	7.6	 20
464	 21	49.3	12.0	 16
465	 21	48.3	7.6	 20
466	 21	38.5	7.4	 20
467	 21	37.5	4.5	 16
468	 21	64.0	12.1	 20
469	 21	191.0	33.4	 25
470	 21	185.0	33.0	 20
471	 21	118.0	22.9	 25
472	 21	453.0	129.4	 25
473	 21	42.3	7.7	 20
474	 21	64.0	10.7	 25
475	 21	42.0	5.6	 25
476	 21	43.0	5.7	 20
477	 21	54.0	7.9	 25
478	 21	50.0	8.2	 25
479	 21	44.0	7.6	 20
480	 21	57.3	10.0	 20
481	 21	72.8	8.9	 20
482	 21	47.3	4.7	 16
483	 21	51.3	6.4	 20
484	 21	42.3	6.3	 16
485	 21	60.0	8.6	 25
486	 21	118.0	20.1	 25
487	 21	44.3	5.0	 20
488	 21	39.0	5.4	 25
489	 21	44.0	8.1	 25
490	 21	45.3	5.9	 20
491	 21	69.0	15.2	 25
492	 21	99.0	22.0	 25
493	 21	67.5	14.4	 20
494	 21	41.0	8.2	 25
495	 21	62.0	8.7	 25
496	 21	103.8	24.4	 20
497	 21	85.0	13.2	 20
498	 21	255.5	28.2	 20
499	 21	134.3	16.9	 16
500	 21	142.8	25.8	 20
501	 21	55.3	8.6	 20
502	 21	63.5	8.5	 20
503	 21	41.0	5.5	 25
504	 21	40.0	7.0	 25
505	 21	73.0	10.7	 20
506	 21	47.0	8.3	 25
507	 21	54.0	8.5	 25
508	 21	67.3	9.1	 20
509	 21	63.0	24.7	 25
510	 21	111.8	16.5	 20
511	 21	546.0	170.2	 25
512	 21	51.0	7.3	 25
513	 21	55.0	9.3	 16
514	 21	41.8	6.6	 20
515	 21	46.0	6.3	 20
516	 21	40.3	6.2	 16
517	 21	46.0	7.0	 20
518	 21	159.3	28.0	 20
519	 21	56.3	7.3	 20
520	 21	167.0	24.8	 25
521	 21	349.0	39.3	 25
522	 21	86.3	13.1	 20
523	 21	305.0	64.4	 25
524	 21	101.0	16.1	 25
525	 21	573.3	111.1	 20
526	 21	393.0	80.3	 25
527	 21	81.0	12.4	 25
528	 21	131.0	28.0	 20
529	 21	85.0	14.5	 25
530	 21	140.3	17.6	 20
531	 21	47.8	7.4	 16
532	 21	52.3	6.1	 20
533	 21	66.3	11.9	 16
534	 21	185.3	37.6	 20
535	 21	99.8	14.8	 20
536	 21	44.5	6.8	 20
537	 21	51.0	8.5	 25
538	 21	454.0	80.2	 25
539	 21	133.8	28.9	 20
540	 21	93.0	16.7	 25
541	 21	109.0	19.0	 25
542	 21	44.3	10.3	 20
543	 21	49.0	8.2	 25
544	 21	45.0	8.6	 25
545	 21	41.3	6.3	 20
546	 21	45.0	7.7	 25
547	 21	40.5	5.5	 20
548	 21	36.8	8.4	 16
549	 21	46.0	9.6	 20
550	 21	45.3	8.3	 20
551	 21	42.0	7.2	 16
552	 21	39.3	7.4	 20
553	 21	42.0	6.3	 25
554	 21	40.3	10.0	 20
555	 21	55.0	9.8	 25
556	 21	42.0	8.2	 25
557	 21	58.0	5.6	 20
558	 21	49.0	7.4	 25
559	 21	45.0	5.7	 20
560	 21	55.0	7.8	 25
561	 21	61.0	8.7	 25
562	 21	59.3	10.8	 20
563	 21	80.0	25.4	 25
564	 21	95.3	16.4	 20
565	 21	43.5	5.5	 16
566	 21	51.3	11.3	 20
567	 21	48.0	10.0	 20
568	 21	77.5	8.4	 16
569	 21	44.0	6.7	 20
570	 21	79.0	12.2	 25
571	 21	125.8	26.1	 20
572	 21	72.0	12.8	 25
573	 21	84.0	13.5	 25
574	 21	45.3	6.2	 20
575	 21	121.0	21.4	 25
576	 21	75.0	14.6	 25
577	 21	414.3	117.6	 20
578	 21	69.0	62.0	 25
579	 21	113.0	32.4	 25
580	 21	139.0	20.5	 20
581	 21	61.3	8.2	 20
582	 21	69.5	9.4	 16
583	 21	88.3	9.1	 20
584	 21	52.8	10.1	 20
585	 21	45.0	8.3	 16
586	 21	48.0	8.7	 25
587	 21	38.0	5.8	 25
588	 21	42.3	6.5	 20
589	 21	58.0	9.7	 25
590	 21	61.0	11.8	 25
591	 21	59.5	9.6	 20
592	 21	53.0	9.6	 25
593	 21	46.0	7.2	 25
594	 21	44.0	9.1	 20
595	 21	45.0	8.0	 25
596	 21	40.0	7.0	 25
597	 21	72.0	16.3	 20
598	 21	39.3	7.3	 20
599	 21	49.5	9.1	 20
600	 21	40.8	7.3	 16
601	 21	51.3	8.6	 20
602	 21	82.8	20.5	 20
603	 21	106.8	26.6	 20
604	 21	43.0	7.7	 25
605	 21	40.0	7.5	 25
606	 21	36.8	8.4	 20
607	 21	42.0	6.4	 25
608	 21	45.3	7.9	 20
609	 21	40.0	5.9	 25
610	 21	45.0	8.8	 25
611	 21	57.3	11.8	 20
612	 21	43.0	5.9	 25
613	 21	177.0	40.3	 25
614	 21	228.5	62.4	 20
615	 21	72.0	8.9	 20
616	 21	105.5	14.8	 20
617	 21	63.3	9.9	 16
618	 21	51.0	8.7	 20
619	 21	511.3	71.3	 20
620	 21	552.5	72.6	 20
621	 21	60.0	8.4	 25
622	 21	63.0	9.3	 25
623	 21	72.8	9.7	 20
624	 21	228.0	46.1	 25
625	 21	182.0	33.5	 25
626	 21	64.3	12.3	 20
627	 21	47.0	5.6	 25
628	 21	94.0	17.1	 25
629	 21	279.5	65.4	 20
630	 21	62.0	10.3	 25
631	 21	122.0	15.7	 16
632	 21	181.3	32.5	 20
633	 21	254.3	31.7	 20
634	 21	67.5	10.1	 16
635	 21	65.3	10.9	 20
636	 21	52.0	8.2	 20
637	 21	77.8	14.2	 20
638	 21	43.0	7.3	 25
639	 21	48.0	6.1	 25
  0	 22	1530.5	89.7	 16
  1	 22	49.0	7.7	 20
  2	 22	43.8	15.5	 20
  3	 22	46.0	7.9	 20
  4	 22	46.0	9.2	 25
  5	 22	51.0	9.5	 25
  6	 22	39.5	6.7	 20
  7	 22	35.0	6.1	 25
  8	 22	37.0	6.1	 25
  9	 22	39.3	8.0	 20
 10	 22	37.0	8.0	 25
 11	 22	37.0	6.8	 25
 12	 22	36.0	6.4	 20
 13	 22	43.0	8.8	 25
 14	 22	40.8	7.0	 16
 15	 22	71.0	12.2	 20
 16	 22	54.0	6.9	 20
 17	 22	54.5	10.0	 16
 18	 22	65.3	10.9	 20
 19	 22	40.0	7.0	 25
 20	 22	40.0	6.0	 20
 21	 22	39.0	7.5	 25
 22	 22	46.0	8.8	 25
 23	 22	57.3	8.5	 20
 24	 22	47.0	9.4	 25
 25	 22	51.0	7.6	 25
 26	 22	53.0	9.0	 20
 27	 22	46.0	10.1	 25
 28	 22	60.0	7.3	 25
 29	 22	52.5	8.6	 20
 30	 22	45.0	16.0	 25
 31	 22	77.8	11.8	 20
 32	 22	49.3	8.5	 16
 33	 22	41.3	6.2	 20
 34	 22	42.5	5.9	 20
 35	 22	41.5	10.8	 16
 36	 22	38.0	5.1	 25
 37	 22	38.5	7.5	 20
 38	 22	43.0	7.9	 25
 39	 22	42.0	6.5	 25
 40	 22	35.3	5.7	 20
 41	 22	39.0	5.5	 25
 42	 22	40.0	6.4	 25
 43	 22	41.3	4.3	 20
 44	 22	39.0	7.2	 25
 45	 22	34.0	7.6	 25
 46	 22	37.5	5.8	 20
 47	 22	41.0	7.9	 25
 48	 22	41.3	7.3	 20
 49	 22	48.3	9.4	 16
 50	 22	37.3	6.6	 20
 51	 22	39.5	8.3	 20
 52	 22	106.8	13.9	 16
 53	 22	116.0	14.7	 25
 54	 22	187.0	19.4	 25
 55	 22	51.8	9.6	 20
 56	 22	43.0	8.2	 25
 57	 22	93.0	14.8	 25
 58	 22	46.3	8.6	 20
 59	 22	64.0	8.8	 25
 60	 22	428.0	50.4	 25
 61	 22	41.0	6.9	 20
 62	 22	41.0	8.3	 25
 63	 22	42.0	7.5	 20
 64	 22	36.0	7.9	 20
 65	 22	33.3	6.0	 20
 66	 22	42.0	7.6	 16
 67	 22	40.0	4.8	 20
 68	 22	60.3	9.9	 20
 69	 22	42.8	8.8	 16
 70	 22	44.0	6.2	 25
 71	 22	40.0	6.7	 25
 72	 22	41.3	6.9	 20
 73	 22	53.0	7.7	 25
 74	 22	75.0	10.5	 25
 75	 22	60.8	9.1	 20
 76	 22	43.0	6.3	 25
 77	 22	40.0	6.8	 25
 78	 22	41.0	7.4	 20
 79	 22	51.0	9.5	 25
 80	 22	67.0	8.0	 25
 81	 22	45.0	13.1	 16
 82	 22	39.3	8.0	 20
 83	 22	65.0	10.0	 20
 84	 22	40.3	9.2	 16
 85	 22	47.5	8.0	 20
 86	 22	39.5	8.7	 16
 87	 22	48.0	6.8	 25
 88	 22	229.0	23.1	 25
 89	 22	174.0	19.7	 20
 90	 22	114.0	12.8	 25
 91	 22	1527.0	127.2	 25
 92	 22	586.8	37.4	 20
 93	 22	401.0	84.6	 25
 94	 22	175.0	73.7	 25
 95	 22	269.0	28.9	 20
 96	 22	55.0	8.8	 25
 97	 22	67.0	8.4	 25
 98	 22	54.5	8.0	 16
 99	 22	45.3	7.8	 20
100	 22	43.3	8.3	 20
101	 22	39.3	5.7	 16
102	 22	41.0	6.3	 20
103	 22	36.3	7.6	 20
104	 22	55.3	11.0	 20
105	 22	42.0	7.1	 25
106	 22	38.0	5.7	 25
107	 22	40.3	5.3	 20
108	 22	36.0	7.3	 25
109	 22	35.0	5.6	 25
110	 22	37.8	6.2	 20
111	 22	39.0	6.8	 25
112	 22	44.0	6.3	 20
113	 22	94.0	16.6	 25
114	 22	44.0	9.1	 25
115	 22	44.0	6.9	 16
116	 22	42.3	7.0	 20
117	 22	38.3	6.3	 20
118	 22	49.3	6.8	 16
119	 22	38.5	6.7	 20
120	 22	40.0	6.6	 25
121	 22	60.0	10.9	 20
122	 22	75.0	14.6	 25
123	 22	45.0	6.5	 25
124	 22	37.0	5.1	 20
125	 22	39.0	7.0	 25
126	 22	46.0	7.4	 25
127	 22	44.8	8.5	 20
128	 22	45.0	7.6	 25
129	 22	36.0	6.1	 25
130	 22	40.3	6.2	 20
131	 22	38.0	6.9	 25
132	 22	95.3	16.5	 20
133	 22	39.5	6.3	 16
134	 22	43.3	8.8	 20
135	 22	39.3	7.3	 16
136	 22	44.3	6.9	 20
137	 22	77.0	9.3	 25
138	 22	41.3	6.6	 20
139	 22	42.0	7.6	 25
140	 22	94.0	14.6	 25
141	 22	95.0	16.9	 20
142	 22	361.0	52.4	 25
143	 22	120.0	13.2	 25
144	 22	270.8	32.6	 20
145	 22	239.0	22.0	 25
146	 22	70.0	11.8	 25
147	 22	68.5	8.6	 20
148	 22	53.0	9.8	 25
149	 22	54.0	6.4	 20
150	 22	102.0	12.3	 16
151	 22	40.3	7.4	 20
152	 22	43.3	10.5	 20
153	 22	58.0	9.2	 16
154	 22	41.0	9.1	 25
155	 22	62.0	8.8	 25
156	 22	61.5	9.2	 20
157	 22	69.0	10.3	 25
158	 22	111.0	18.6	 25
159	 22	45.3	6.5	 20
160	 22	82.0	14.0	 25
161	 22	86.5	17.4	 20
162	 22	180.0	40.9	 25
163	 22	698.0	141.1	 25
164	 22	73.5	10.6	 20
165	 22	70.3	11.6	 20
166	 22	190.3	16.2	 20
167	 22	123.0	14.6	 16
168	 22	107.3	14.4	 20
169	 22	273.0	24.0	 20
170	 22	76.3	9.1	 16
171	 22	107.0	17.1	 25
172	 22	469.0	38.4	 25
173	 22	162.0	15.6	 20
174	 22	93.0	12.9	 25
175	 22	82.0	12.4	 25
176	 22	46.3	7.2	 20
177	 22	41.0	7.3	 25
178	 22	40.0	5.4	 25
179	 22	37.8	8.7	 20
180	 22	58.0	11.1	 25
181	 22	46.0	8.1	 25
182	 22	46.0	6.0	 16
183	 22	43.0	7.3	 20
184	 22	44.0	6.0	 16
185	 22	81.3	10.7	 20
186	 22	170.0	17.0	 20
187	 22	218.3	19.5	 16
188	 22	106.0	19.6	 25
189	 22	92.0	14.1	 25
190	 22	113.3	16.6	 20
191	 22	1033.0	163.6	 25
192	 22	268.0	42.9	 25
193	 22	67.5	10.6	 20
194	 22	277.0	26.6	 25
195	 22	117.0	18.3	 25
196	 22	88.5	11.3	 20
197	 22	271.0	28.5	 25
198	 22	376.0	35.8	 25
199	 22	196.0	18.7	 16
200	 22	106.3	25.0	 20
201	 22	83.0	13.0	 20
202	 22	57.5	9.5	 16
203	 22	50.3	8.8	 20
204	 22	49.3	6.4	 20
205	 22	45.3	7.6	 20
206	 22	42.0	8.8	 25
207	 22	44.0	6.3	 25
208	 22	38.0	5.5	 20
209	 22	40.0	7.5	 25
210	 22	43.3	5.8	 20
211	 22	40.0	5.9	 25
212	 22	39.0	7.8	 25
213	 22	37.5	6.1	 20
214	 22	39.0	9.0	 25
215	 22	38.0	7.3	 25
216	 22	41.8	7.5	 16
217	 22	42.5	8.2	 20
218	 22	41.3	7.0	 20
219	 22	40.3	9.4	 16
220	 22	43.0	7.1	 20
221	 22	42.3	5.9	 20
222	 22	45.3	8.4	 20
223	 22	44.0	6.9	 25
224	 22	43.0	6.8	 25
225	 22	69.3	10.4	 20
226	 22	40.0	5.5	 25
227	 22	38.0	5.4	 25
228	 22	35.3	5.6	 20
229	 22	43.0	8.3	 25
230	 22	54.0	9.3	 25
231	 22	38.0	8.1	 20
232	 22	48.0	7.0	 25
233	 22	42.0	6.9	 16
234	 22	68.3	11.0	 20
235	 22	254.3	21.9	 20
236	 22	170.8	17.6	 16
237	 22	161.3	59.7	 20
238	 22	69.0	11.9	 25
239	 22	96.3	14.6	 20
240	 22	56.0	8.7	 25
241	 22	73.0	10.2	 25
242	 22	59.3	9.4	 20
243	 22	56.0	10.6	 25
244	 22	59.0	10.9	 25
245	 22	167.0	53.9	 20
246	 22	82.0	15.4	 25
247	 22	97.0	22.4	 25
248	 22	224.5	42.5	 20
249	 22	50.0	9.6	 25
250	 22	43.5	9.9	 20
251	 22	87.3	8.5	 16
252	 22	40.0	6.9	 20
253	 22	41.8	8.9	 20
254	 22	68.5	10.0	 16
255	 22	79.0	16.8	 25
256	 22	59.0	9.0	 25
257	 22	103.3	20.5	 20
258	 22	44.0	8.0	 25
259	 22	44.3	7.3	 20
260	 22	40.0	6.6	 25
261	 22	58.0	14.9	 25
262	 22	74.3	12.7	 20
263	 22	55.0	7.2	 25
264	 22	40.0	5.5	 25
265	 22	41.5	7.5	 20
266	 22	49.3	9.4	 20
267	 22	38.8	7.6	 20
268	 22	40.3	5.0	 16
269	 22	37.5	7.1	 20
270	 22	47.8	7.1	 20
271	 22	41.3	6.7	 16
272	 22	42.0	6.7	 25
273	 22	87.0	16.8	 25
274	 22	84.5	10.8	 20
275	 22	58.0	8.4	 25
276	 22	115.0	13.7	 25
277	 22	59.3	12.1	 20
278	 22	43.0	6.3	 25
279	 22	49.0	6.3	 25
280	 22	99.5	22.8	 20
281	 22	648.0	172.3	 25
282	 22	186.3	25.8	 20
283	 22	41.3	6.6	 20
284	 22	140.0	21.3	 20
285	 22	125.5	15.8	 16
286	 22	331.3	44.6	 20
287	 22	57.3	13.2	 20
288	 22	41.0	3.8	 16
289	 22	41.0	6.6	 25
290	 22	79.0	11.1	 25
291	 22	42.3	5.9	 20
292	 22	44.0	6.2	 25
293	 22	43.0	7.7	 25
294	 22	216.8	25.0	 20
295	 22	70.0	19.1	 25
296	 22	254.0	70.6	 25
297	 22	84.5	12.1	 20
298	 22	53.0	9.8	 25
299	 22	52.0	8.6	 25
300	 22	42.5	9.6	 16
301	 22	51.5	8.9	 20
302	 22	52.0	7.5	 20
303	 22	55.8	10.8	 16
304	 22	67.3	12.2	 20
305	 22	81.5	9.5	 20
306	 22	65.0	9.0	 20
307	 22	84.0	13.6	 25
308	 22	132.8	26.0	 20
309	 22	46.0	8.6	 25
310	 22	44.0	7.6	 25
311	 22	43.0	8.2	 20
312	 22	42.0	6.9	 25
313	 22	41.0	7.9	 25
314	 22	38.3	5.9	 20
315	 22	43.0	8.9	 25
316	 22	47.0	8.5	 25
317	 22	43.5	7.2	 16
318	 22	47.3	9.1	 20
319	 22	55.3	9.0	 20
320	 22	43.3	6.5	 16
321	 22	59.8	9.7	 20
322	 22	47.3	9.9	 20
323	 22	42.3	8.6	 20
324	 22	40.0	6.7	 25
325	 22	38.0	7.0	 25
326	 22	41.0	5.0	 20
327	 22	53.0	13.7	 25
328	 22	40.0	7.8	 25
329	 22	42.0	7.2	 20
330	 22	47.0	6.0	 25
331	 22	44.0	5.2	 25
332	 22	80.0	12.0	 20
333	 22	430.0	74.2	 25
334	 22	273.8	28.0	 16
335	 22	150.5	38.0	 20
336	 22	209.3	36.0	 20
337	 22	573.5	81.4	 16
338	 22	66.8	55.7	 20
339	 22	49.0	6.7	 25
340	 22	71.8	15.9	 20
341	 22	43.0	5.6	 25
342	 22	51.0	7.1	 25
343	 22	53.3	8.8	 20
344	 22	45.0	7.9	 25
345	 22	93.0	19.6	 25
346	 22	99.8	12.3	 20
347	 22	101.0	13.8	 25
348	 22	68.0	11.3	 25
349	 22	51.5	7.0	 20
350	 22	63.0	9.7	 25
351	 22	46.0	6.4	 20
352	 22	45.3	7.8	 16
353	 22	40.3	10.0	 20
354	 22	42.5	5.2	 20
355	 22	91.0	11.3	 16
356	 22	43.0	6.9	 25
357	 22	41.3	8.6	 20
358	 22	39.0	7.4	 25
359	 22	41.0	5.4	 25
360	 22	38.3	9.3	 20
361	 22	47.0	7.6	 25
362	 22	73.0	10.0	 25
363	 22	48.8	8.3	 20
364	 22	38.0	5.7	 25
365	 22	38.0	8.1	 25
366	 22	41.3	6.1	 20
367	 22	43.0	6.4	 25
368	 22	41.3	7.2	 20
369	 22	46.5	8.0	 16
370	 22	90.5	12.4	 20
371	 22	42.3	9.1	 20
372	 22	38.0	6.1	 16
373	 22	42.0	7.7	 25
374	 22	54.0	9.7	 25
375	 22	108.3	33.4	 20
376	 22	137.0	31.3	 25
377	 22	180.0	34.8	 25
378	 22	56.3	6.7	 20
379	 22	48.0	7.7	 25
380	 22	131.0	18.3	 25
381	 22	47.5	7.3	 20
382	 22	42.0	9.1	 25
383	 22	74.3	11.9	 20
384	 22	42.3	7.3	 20
385	 22	52.0	8.4	 20
386	 22	42.3	8.9	 16
387	 22	46.3	8.5	 20
388	 22	40.3	6.6	 20
389	 22	52.5	9.5	 16
390	 22	46.0	8.6	 25
391	 22	42.0	5.5	 25
392	 22	49.5	5.7	 20
393	 22	53.0	9.4	 25
394	 22	44.0	10.1	 25
395	 22	48.3	8.9	 20
396	 22	44.0	8.3	 25
397	 22	73.0	17.5	 25
398	 22	155.5	16.0	 20
399	 22	53.0	8.4	 25
400	 22	98.0	17.9	 25
401	 22	169.8	30.3	 16
402	 22	63.0	37.6	 20
403	 22	50.3	9.6	 20
404	 22	364.0	42.3	 16
405	 22	303.5	46.2	 20
406	 22	260.5	17.7	 16
407	 22	88.0	9.8	 25
408	 22	53.0	8.5	 25
409	 22	96.0	39.4	 20
410	 22	56.0	9.6	 25
411	 22	56.0	9.3	 25
412	 22	62.5	14.3	 20
413	 22	46.0	8.8	 25
414	 22	39.0	8.0	 25
415	 22	41.8	7.5	 20
416	 22	39.0	8.9	 25
417	 22	43.0	9.2	 25
418	 22	93.8	18.2	 16
419	 22	134.0	19.2	 20
420	 22	66.0	12.7	 20
421	 22	65.3	8.8	 16
422	 22	60.3	9.9	 20
423	 22	38.3	6.3	 20
424	 22	37.8	5.9	 20
425	 22	44.0	6.5	 25
426	 22	44.0	5.5	 25
427	 22	51.5	5.8	 20
428	 22	39.0	6.7	 25
429	 22	52.0	10.4	 25
430	 22	81.5	14.8	 20
431	 22	304.0	53.3	 25
432	 22	43.3	7.6	 20
433	 22	65.0	13.1	 25
434	 22	39.0	4.1	 25
435	 22	65.5	9.2	 16
436	 22	83.5	11.2	 20
437	 22	410.8	65.2	 20
438	 22	40.3	5.5	 16
439	 22	43.0	8.1	 20
440	 22	41.5	6.2	 20
441	 22	44.3	7.6	 20
442	 22	43.0	6.9	 25
443	 22	45.0	8.6	 25
444	 22	47.0	6.7	 20
445	 22	46.0	6.9	 25
446	 22	45.0	7.0	 25
447	 22	39.3	5.3	 20
448	 22	45.0	7.8	 25
449	 22	52.0	7.2	 25
450	 22	100.8	15.2	 20
451	 22	91.0	9.3	 25
452	 22	113.0	30.7	 20
453	 22	463.3	34.2	 16
454	 22	244.0	42.9	 20
455	 22	51.8	9.9	 16
456	 22	49.3	7.3	 20
457	 22	44.0	6.1	 25
458	 22	40.3	7.4	 20
459	 22	41.0	6.5	 25
460	 22	41.0	6.3	 25
461	 22	42.3	9.3	 20
462	 22	41.0	7.3	 25
463	 22	41.0	7.1	 25
464	 22	46.0	7.5	 20
465	 22	40.0	6.5	 25
466	 22	41.0	7.5	 25
467	 22	43.0	5.9	 20
468	 22	50.0	7.8	 25
469	 22	207.0	20.5	 20
470	 22	63.0	9.0	 16
471	 22	58.8	9.2	 20
472	 22	130.3	23.4	 20
473	 22	39.5	7.0	 16
474	 22	48.0	7.1	 25
475	 22	41.0	6.6	 25
476	 22	40.8	5.1	 20
477	 22	46.0	8.3	 25
478	 22	46.0	9.5	 25
479	 22	43.0	6.0	 20
480	 22	49.0	7.8	 25
481	 22	58.3	11.6	 20
482	 22	47.0	6.1	 25
483	 22	43.0	8.0	 25
484	 22	39.0	7.5	 20
485	 22	53.3	9.4	 20
486	 22	211.3	24.3	 20
487	 22	61.0	10.2	 16
488	 22	39.3	6.0	 20
489	 22	45.3	9.3	 20
490	 22	44.5	7.6	 16
491	 22	53.0	15.9	 25
492	 22	54.0	6.3	 25
493	 22	68.5	10.2	 20
494	 22	41.0	5.3	 25
495	 22	49.0	8.9	 25
496	 22	182.5	18.8	 20
497	 22	79.0	10.4	 25
498	 22	174.0	24.6	 25
499	 22	184.0	51.3	 20
500	 22	91.0	26.3	 25
501	 22	56.0	11.0	 25
502	 22	41.8	7.0	 16
503	 22	40.5	7.0	 20
504	 22	46.3	8.7	 16
505	 22	50.5	9.2	 20
506	 22	50.0	5.9	 20
507	 22	48.0	7.1	 16
508	 22	205.0	35.1	 25
509	 22	64.0	10.2	 25
510	 22	82.5	9.6	 20
511	 22	177.0	32.2	 25
512	 22	68.0	8.8	 25
513	 22	46.3	5.7	 20
514	 22	45.0	9.5	 25
515	 22	48.0	8.6	 25
516	 22	42.3	5.6	 20
517	 22	42.0	7.2	 25
518	 22	77.0	14.6	 25
519	 22	48.3	7.5	 16
520	 22	160.3	21.2	 20
521	 22	664.3	37.9	 20
522	 22	58.0	6.8	 16
523	 22	102.3	15.8	 20
524	 22	202.5	18.0	 20
525	 22	563.3	41.9	 20
526	 22	659.0	48.5	 25
527	 22	91.0	14.8	 25
528	 22	58.3	7.5	 20
529	 22	79.0	12.0	 25
530	 22	109.3	14.2	 20
531	 22	50.0	8.7	 25
532	 22	53.0	9.0	 25
533	 22	71.3	9.5	 20
534	 22	285.0	44.4	 25
535	 22	81.0	13.7	 25
536	 22	46.0	7.4	 16
537	 22	47.3	7.9	 20
538	 22	274.5	37.4	 20
539	 22	135.5	16.0	 16
540	 22	88.5	21.2	 20
541	 22	110.5	15.9	 20
542	 22	43.0	5.2	 20
543	 22	49.0	8.6	 25
544	 22	44.0	8.1	 25
545	 22	49.0	7.7	 20
546	 22	46.0	8.7	 25
547	 22	40.0	6.9	 25
548	 22	40.5	5.9	 20
549	 22	55.0	37.5	 25
550	 22	39.0	7.8	 25
551	 22	40.0	8.6	 20
552	 22	39.0	8.3	 25
553	 22	40.0	5.4	 16
554	 22	40.3	7.2	 20
555	 22	57.5	10.5	 20
556	 22	40.5	6.5	 16
557	 22	49.0	9.1	 20
558	 22	48.0	7.0	 25
559	 22	46.0	7.9	 20
560	 22	52.0	8.9	 25
561	 22	68.0	13.3	 25
562	 22	79.3	9.5	 20
563	 22	68.0	10.7	 25
564	 22	77.0	10.5	 25
565	 22	53.8	9.9	 20
566	 22	50.0	8.8	 25
567	 22	43.0	7.6	 25
568	 22	79.0	14.3	 20
569	 22	42.0	6.6	 25
570	 22	41.0	6.6	 20
571	 22	46.0	7.6	 16
572	 22	43.3	7.0	 20
573	 22	59.3	10.9	 20
574	 22	43.0	9.0	 16
575	 22	48.0	9.2	 25
576	 22	45.0	6.7	 25
577	 22	89.8	19.1	 20
578	 22	67.0	11.3	 25
579	 22	58.3	9.7	 20
580	 22	198.0	40.4	 25
581	 22	59.0	8.7	 25
582	 22	78.5	10.8	 20
583	 22	67.0	10.8	 25
584	 22	55.0	7.0	 25
585	 22	51.5	7.8	 20
586	 22	57.3	9.9	 20
587	 22	40.3	6.5	 20
588	 22	43.0	5.1	 16
589	 22	43.8	6.9	 20
590	 22	51.3	9.1	 20
591	 22	43.5	10.8	 16
592	 22	58.0	10.4	 25
593	 22	42.0	6.4	 25
594	 22	40.0	5.4	 20
595	 22	39.0	5.7	 25
596	 22	43.0	5.2	 25
597	 22	40.5	6.1	 20
598	 22	37.0	6.1	 25
599	 22	69.0	26.9	 25
600	 22	40.5	10.3	 20
601	 22	43.0	6.6	 25
602	 22	70.3	8.5	 20
603	 22	79.5	9.3	 20
604	 22	44.0	9.0	 20
605	 22	52.5	13.6	 16
606	 22	46.0	7.3	 20
607	 22	48.0	9.5	 20
608	 22	48.0	6.6	 16
609	 22	42.0	8.6	 25
610	 22	43.0	7.8	 25
611	 22	51.3	6.9	 20
612	 22	43.0	6.3	 25
613	 22	149.0	14.4	 25
614	 22	122.0	16.5	 20
615	 22	64.0	10.1	 25
616	 22	78.0	12.0	 25
617	 22	51.5	8.5	 20
618	 22	43.0	5.7	 25
619	 22	305.0	28.5	 25
620	 22	135.3	15.7	 16
621	 22	56.0	10.0	 20
622	 22	47.0	7.2	 20
623	 22	47.3	7.2	 16
624	 22	440.5	71.2	 20
625	 22	120.0	13.4	 20
626	 22	69.8	11.1	 20
627	 22	48.0	8.5	 25
628	 22	101.3	15.9	 20
629	 22	174.0	31.7	 25
630	 22	114.0	17.2	 25
631	 22	147.8	15.5	 20
632	 22	105.0	10.6	 25
633	 22	194.0	21.6	 25
634	 22	66.3	9.6	 20
635	 22	57.0	8.0	 25
636	 22	53.0	9.6	 25
637	 22	82.0	12.7	 16
638	 22	49.3	7.3	 20
639	 22	1521.5	263.6	 20
  0	 23	48.0	9.6	 20
  1	 23	53.0	7.8	 25
  2	 23	83.0	13.5	 25
  3	 23	50.5	6.1	 16
  4	 23	39.0	6.5	 20
  5	 23	80.5	14.0	 20
  6	 23	61.8	10.2	 16
  7	 23	54.3	7.5	 20
  8	 23	41.3	7.2	 20
  9	 23	42.0	7.7	 25
 10	 23	43.0	6.8	 25
 11	 23	57.0	9.8	 20
 12	 23	42.0	7.4	 25
 13	 23	38.0	8.0	 25
 14	 23	67.0	9.4	 20
 15	 23	61.0	10.0	 25
 16	 23	81.0	13.6	 25
 17	 23	66.0	9.8	 20
 18	 23	81.0	10.1	 25
 19	 23	116.0	16.7	 20
 20	 23	51.5	7.8	 16
 21	 23	39.3	6.4	 20
 22	 23	39.5	7.5	 20
 23	 23	55.5	9.3	 16
 24	 23	58.0	10.8	 20
 25	 23	100.0	13.4	 25
 26	 23	178.3	16.4	 20
 27	 23	117.0	15.3	 25
 28	 23	305.0	44.3	 25
 29	 23	69.3	14.4	 20
 30	 23	404.0	52.4	 25
 31	 23	217.0	28.1	 25
 32	 23	247.0	26.5	 20
 33	 23	79.0	12.8	 25
 34	 23	61.3	7.1	 20
 35	 23	41.0	6.7	 25
 36	 23	67.3	12.6	 20
 37	 23	165.3	25.9	 16
 38	 23	61.5	11.4	 20
 39	 23	63.8	12.0	 20
 40	 23	49.0	9.4	 16
 41	 23	41.3	6.0	 20
 42	 23	40.0	6.3	 25
 43	 23	93.0	14.9	 20
 44	 23	38.0	6.5	 25
 45	 23	45.0	7.2	 25
 46	 23	50.0	7.8	 20
 47	 23	47.0	8.2	 25
 48	 23	558.0	109.3	 25
 49	 23	41.5	6.9	 20
 50	 23	38.0	6.5	 25
 51	 23	47.0	8.9	 25
 52	 23	65.5	12.7	 20
 53	 23	123.0	15.5	 20
 54	 23	74.8	13.1	 20
 55	 23	48.3	8.0	 16
 56	 23	40.8	7.6	 20
 57	 23	43.3	8.9	 16
 58	 23	40.5	8.4	 20
 59	 23	38.0	8.6	 25
 60	 23	64.3	9.4	 20
 61	 23	39.0	7.2	 25
 62	 23	47.0	9.2	 25
 63	 23	38.3	5.8	 20
 64	 23	46.0	7.1	 25
 65	 23	44.0	8.3	 25
 66	 23	71.0	9.8	 20
 67	 23	47.0	5.8	 25
 68	 23	153.0	21.0	 25
 69	 23	194.0	23.8	 20
 70	 23	487.8	96.5	 20
 71	 23	51.8	6.4	 20
 72	 23	49.0	7.0	 16
 73	 23	57.0	7.5	 20
 74	 23	66.0	11.8	 20
 75	 23	59.5	12.0	 16
 76	 23	185.0	38.4	 25
 77	 23	43.0	8.1	 25
 78	 23	60.3	11.7	 20
 79	 23	59.0	10.7	 25
 80	 23	59.0	8.4	 25
 81	 23	40.3	5.6	 20
 82	 23	40.0	7.5	 25
 83	 23	40.5	6.9	 20
 84	 23	67.0	9.1	 25
 85	 23	62.0	13.3	 25
 86	 23	84.8	13.8	 20
 87	 23	83.0	13.9	 20
 88	 23	46.0	7.4	 20
 89	 23	69.3	12.5	 16
 90	 23	130.0	16.2	 20
 91	 23	120.3	16.6	 20
 92	 23	430.5	57.4	 20
 93	 23	692.0	53.0	 25
 94	 23	46.0	6.6	 25
 95	 23	41.0	7.4	 20
 96	 23	74.0	11.3	 25
 97	 23	180.0	18.0	 25
 98	 23	92.3	16.8	 20
 99	 23	43.0	8.6	 25
100	 23	73.0	11.9	 25
101	 23	50.0	7.3	 20
102	 23	57.0	9.6	 25
103	 23	67.0	8.9	 25
104	 23	59.3	10.0	 16
105	 23	160.5	25.4	 20
106	 23	38.0	4.6	 16
107	 23	118.3	25.0	 20
108	 23	155.8	24.2	 20
109	 23	49.5	8.5	 20
110	 23	58.0	12.2	 25
111	 23	53.0	9.6	 25
112	 23	73.5	10.8	 20
113	 23	37.0	5.8	 25
114	 23	47.0	11.3	 25
115	 23	63.3	10.6	 20
116	 23	73.0	15.9	 25
117	 23	37.0	6.7	 25
118	 23	49.0	9.5	 20
119	 23	95.0	15.3	 25
120	 23	46.8	8.8	 20
121	 23	103.5	13.4	 16
122	 23	66.0	10.3	 20
123	 23	392.5	40.9	 20
124	 23	216.0	25.2	 16
125	 23	277.3	28.2	 20
126	 23	218.0	32.4	 25
127	 23	204.3	18.6	 20
128	 23	305.0	37.0	 25
129	 23	52.0	7.9	 25
130	 23	49.0	9.2	 20
131	 23	41.0	6.6	 25
132	 23	159.8	22.7	 20
133	 23	63.0	10.6	 25
134	 23	57.0	10.0	 25
135	 23	80.3	15.2	 20
136	 23	48.0	6.9	 25
137	 23	42.3	7.7	 20
138	 23	195.0	27.3	 16
139	 23	40.5	7.9	 20
140	 23	51.0	10.1	 20
141	 23	44.0	7.7	 16
142	 23	226.5	20.9	 20
143	 23	149.0	23.1	 25
144	 23	831.3	83.5	 20
145	 23	147.0	20.0	 25
146	 23	464.0	49.1	 25
147	 23	920.5	83.1	 20
148	 23	1181.0	165.4	 25
149	 23	132.0	29.3	 25
150	 23	119.3	20.6	 20
151	 23	74.0	13.2	 25
152	 23	79.0	11.7	 25
153	 23	64.0	12.2	 20
154	 23	44.0	8.1	 20
155	 23	42.3	5.7	 16
156	 23	99.5	10.6	 20
157	 23	75.0	11.7	 20
158	 23	43.3	8.4	 16
159	 23	41.5	8.5	 20
160	 23	54.0	7.5	 25
161	 23	55.5	7.0	 20
162	 23	217.0	29.5	 25
163	 23	51.0	10.1	 25
164	 23	47.8	8.6	 20
165	 23	45.0	5.8	 25
166	 23	48.0	10.5	 25
167	 23	43.3	6.9	 20
168	 23	46.0	26.0	 25
169	 23	136.0	33.3	 25
170	 23	136.3	25.1	 20
171	 23	174.0	19.5	 20
172	 23	127.5	16.1	 20
173	 23	77.0	11.7	 16
174	 23	233.3	18.7	 20
175	 23	75.5	10.9	 20
176	 23	153.3	23.8	 16
177	 23	74.0	12.4	 25
178	 23	69.0	8.0	 25
179	 23	96.3	15.4	 20
180	 23	41.0	6.2	 25
181	 23	37.0	4.9	 20
182	 23	41.0	6.1	 25
183	 23	41.0	7.7	 25
184	 23	68.5	14.0	 20
185	 23	70.0	11.1	 25
186	 23	110.0	22.0	 25
187	 23	214.8	47.1	 20
188	 23	108.8	15.4	 20
189	 23	80.5	12.2	 20
190	 23	51.5	7.5	 16
191	 23	78.3	8.0	 20
192	 23	63.8	10.8	 20
193	 23	78.0	13.4	 20
194	 23	53.0	10.7	 25
195	 23	52.0	7.6	 25
196	 23	44.0	8.3	 20
197	 23	509.0	72.9	 25
198	 23	555.0	46.5	 25
199	 23	90.3	22.7	 20
200	 23	50.0	12.0	 25
201	 23	74.0	17.9	 25
202	 23	84.0	15.2	 20
203	 23	40.0	9.6	 25
204	 23	38.5	8.0	 20
205	 23	41.3	6.3	 20
206	 23	44.0	7.0	 20
207	 23	43.3	9.1	 16
208	 23	37.5	6.3	 20
209	 23	42.3	7.1	 20
210	 23	38.3	6.6	 20
211	 23	42.0	7.7	 25
212	 23	42.0	8.0	 25
213	 23	35.5	4.5	 20
214	 23	42.0	8.7	 25
215	 23	39.0	9.4	 25
216	 23	44.3	7.5	 20
217	 23	39.0	8.0	 25
218	 23	1165.0	349.5	 25
219	 23	80.5	17.7	 20
220	 23	44.0	7.8	 25
221	 23	38.0	9.4	 25
222	 23	41.3	9.5	 16
223	 23	43.5	7.6	 20
224	 23	65.3	12.1	 20
225	 23	41.3	8.2	 16
226	 23	55.0	7.4	 20
227	 23	44.0	7.4	 25
228	 23	51.5	7.9	 20
229	 23	51.0	10.6	 25
230	 23	415.3	95.1	 20
231	 23	60.0	11.1	 25
232	 23	63.0	11.7	 25
233	 23	78.0	10.1	 20
234	 23	85.0	13.9	 25
235	 23	325.0	98.0	 25
236	 23	138.3	32.8	 20
237	 23	127.0	17.5	 25
238	 23	86.3	11.2	 20
239	 23	132.8	18.2	 16
240	 23	70.3	11.0	 20
241	 23	740.8	104.2	 20
242	 23	81.0	8.8	 16
243	 23	65.3	7.4	 20
244	 23	53.0	6.6	 25
245	 23	45.0	9.8	 20
246	 23	52.0	7.3	 25
247	 23	65.0	8.2	 25
248	 23	243.5	51.1	 20
249	 23	105.0	14.0	 25
250	 23	225.0	53.1	 25
251	 23	166.3	35.1	 20
252	 23	68.0	12.1	 25
253	 23	71.3	12.3	 20
254	 23	109.0	23.6	 25
255	 23	1071.3	140.7	 20
256	 23	1140.0	135.2	 16
257	 23	58.8	10.0	 20
258	 23	52.5	8.8	 20
259	 23	149.5	33.3	 16
260	 23	43.3	5.9	 20
261	 23	37.0	6.0	 25
262	 23	37.8	8.8	 20
263	 23	53.0	7.8	 25
264	 23	82.0	12.9	 25
265	 23	70.3	9.1	 20
266	 23	44.0	8.1	 25
267	 23	40.0	7.2	 25
268	 23	43.5	10.1	 20
269	 23	38.0	6.0	 25
270	 23	53.0	9.6	 25
271	 23	51.5	8.2	 20
272	 23	41.3	7.0	 20
273	 23	38.3	6.7	 20
274	 23	49.5	7.5	 16
275	 23	41.5	6.0	 20
276	 23	49.5	9.8	 20
277	 23	38.5	7.1	 16
278	 23	48.0	8.1	 25
279	 23	59.8	9.1	 20
280	 23	112.0	17.1	 25
281	 23	58.0	8.9	 25
282	 23	40.3	5.2	 20
283	 23	42.0	7.4	 25
284	 23	169.0	35.7	 25
285	 23	75.5	10.4	 20
286	 23	84.0	21.2	 25
287	 23	44.0	6.0	 25
288	 23	39.5	9.0	 20
289	 23	46.5	9.5	 20
290	 23	81.5	12.9	 20
291	 23	44.0	5.7	 16
292	 23	417.8	83.1	 20
293	 23	65.3	10.6	 20
294	 23	120.3	14.2	 16
295	 23	292.0	38.9	 25
296	 23	125.0	13.0	 25
297	 23	79.0	14.9	 20
298	 23	162.0	19.9	 25
299	 23	277.0	48.0	 25
300	 23	52.3	5.2	 20
301	 23	126.0	22.5	 25
302	 23	48.0	7.0	 25
303	 23	50.0	11.1	 20
304	 23	58.0	8.9	 25
305	 23	93.0	14.8	 20
306	 23	61.0	9.0	 20
307	 23	73.5	13.5	 20
308	 23	100.8	11.8	 16
309	 23	57.3	8.9	 20
310	 23	195.3	34.7	 20
311	 23	109.8	17.3	 20
312	 23	66.0	9.9	 25
313	 23	57.0	10.8	 25
314	 23	42.3	7.1	 20
315	 23	236.0	67.3	 25
316	 23	52.0	8.6	 25
317	 23	38.3	6.9	 20
318	 23	50.0	10.2	 25
319	 23	43.0	8.0	 25
320	 23	51.5	9.6	 20
321	 23	46.0	8.8	 25
322	 23	267.0	70.7	 25
323	 23	71.8	11.0	 16
324	 23	52.0	10.1	 20
325	 23	40.3	5.5	 20
326	 23	50.0	7.6	 16
327	 23	53.8	7.7	 20
328	 23	47.3	9.6	 20
329	 23	46.0	6.2	 25
330	 23	110.0	25.0	 25
331	 23	50.5	6.2	 20
332	 23	164.0	37.9	 25
333	 23	180.0	23.6	 25
334	 23	167.3	20.5	 20
335	 23	367.0	55.0	 25
336	 23	1009.0	108.3	 25
337	 23	613.3	225.9	 20
338	 23	779.0	157.9	 25
339	 23	98.5	32.8	 20
340	 23	173.0	25.2	 16
341	 23	87.0	12.6	 20
342	 23	97.3	12.9	 20
343	 23	83.5	10.9	 16
344	 23	85.5	16.1	 20
345	 23	81.0	12.1	 25
346	 23	54.0	8.3	 20
347	 23	54.0	9.9	 25
348	 23	110.0	19.1	 25
349	 23	289.5	60.6	 20
350	 23	514.0	91.9	 25
351	 23	136.0	23.4	 25
352	 23	46.0	7.9	 20
353	 23	58.0	9.9	 25
354	 23	59.8	9.9	 20
355	 23	51.0	8.5	 25
356	 23	48.0	7.2	 20
357	 23	37.0	6.7	 16
358	 23	39.5	7.4	 20
359	 23	38.3	5.0	 20
360	 23	42.5	7.7	 16
361	 23	48.0	9.7	 20
362	 23	519.0	73.4	 25
363	 23	621.3	81.2	 20
364	 23	63.0	15.7	 25
365	 23	38.0	5.1	 25
366	 23	36.0	5.1	 20
367	 23	43.0	7.3	 25
368	 23	53.0	8.4	 25
369	 23	152.0	31.8	 20
370	 23	133.0	11.0	 25
371	 23	57.0	10.9	 25
372	 23	73.8	21.5	 20
373	 23	65.0	10.3	 20
374	 23	55.0	8.9	 20
375	 23	83.3	11.1	 16
376	 23	107.8	11.6	 20
377	 23	85.8	15.2	 16
378	 23	75.3	9.1	 20
379	 23	49.0	5.3	 25
380	 23	45.8	9.6	 20
381	 23	43.0	6.7	 25
382	 23	60.0	9.5	 25
383	 23	183.3	21.3	 20
384	 23	76.0	13.6	 25
385	 23	42.0	6.1	 25
386	 23	43.3	8.7	 20
387	 23	39.0	7.4	 25
388	 23	46.0	6.7	 25
389	 23	71.3	16.1	 20
390	 23	41.3	5.5	 20
391	 23	81.8	13.6	 20
392	 23	42.5	7.2	 16
393	 23	93.0	18.7	 20
394	 23	47.0	8.5	 20
395	 23	44.0	7.9	 16
396	 23	54.0	8.2	 25
397	 23	219.0	32.6	 25
398	 23	147.3	18.2	 20
399	 23	76.0	11.9	 25
400	 23	61.0	9.9	 25
401	 23	45.0	8.7	 20
402	 23	48.0	6.8	 25
403	 23	58.3	10.0	 20
404	 23	521.0	110.1	 25
405	 23	193.0	18.8	 25
406	 23	313.0	49.7	 20
407	 23	197.0	19.1	 20
408	 23	166.3	20.5	 20
409	 23	39.0	6.6	 16
410	 23	41.3	5.4	 20
411	 23	63.5	9.7	 20
412	 23	167.0	15.0	 20
413	 23	214.0	25.0	 25
414	 23	788.0	128.6	 25
415	 23	145.5	27.0	 20
416	 23	77.0	12.7	 25
417	 23	58.0	8.1	 25
418	 23	50.0	8.3	 20
419	 23	50.0	8.9	 25
420	 23	42.0	6.5	 25
421	 23	47.3	7.7	 20
422	 23	43.0	7.8	 25
423	 23	45.0	6.9	 25
424	 23	63.5	7.8	 16
425	 23	42.3	4.7	 20
426	 23	38.0	7.4	 16
427	 23	45.0	6.2	 20
428	 23	39.8	7.2	 20
429	 23	57.5	9.3	 20
430	 23	48.0	5.9	 25
431	 23	50.0	12.3	 25
432	 23	68.3	9.6	 20
433	 23	59.0	10.1	 25
434	 23	77.0	8.4	 25
435	 23	58.3	8.2	 20
436	 23	539.0	89.5	 25
437	 23	65.0	11.8	 25
438	 23	56.8	11.6	 20
439	 23	70.0	11.7	 25
440	 23	55.0	10.8	 25
441	 23	151.3	22.2	 16
442	 23	89.5	18.6	 20
443	 23	57.3	9.9	 20
444	 23	41.3	5.6	 16
445	 23	53.3	8.1	 20
446	 23	164.0	19.9	 25
447	 23	229.0	44.8	 20
448	 23	255.0	54.5	 25
449	 23	91.0	12.6	 25
450	 23	133.5	18.2	 20
451	 23	51.0	8.4	 25
452	 23	216.3	46.6	 20
453	 23	91.0	21.2	 25
454	 23	96.0	16.7	 25
455	 23	77.3	8.6	 20
456	 23	208.0	45.3	 25
457	 23	45.0	8.8	 20
458	 23	54.5	9.1	 16
459	 23	41.5	6.7	 20
460	 23	46.3	8.9	 20
461	 23	39.3	6.8	 16
462	 23	45.3	7.8	 20
463	 23	43.0	6.5	 25
464	 23	49.5	7.2	 20
465	 23	48.0	7.0	 25
466	 23	61.0	11.0	 25
467	 23	58.8	11.1	 20
468	 23	63.0	10.1	 25
469	 23	129.0	57.9	 25
470	 23	77.0	19.0	 20
471	 23	47.0	6.9	 25
472	 23	56.0	8.5	 25
473	 23	46.8	6.7	 20
474	 23	54.3	9.9	 20
475	 23	43.0	8.0	 16
476	 23	45.3	6.3	 20
477	 23	67.0	9.9	 20
478	 23	38.3	8.1	 16
479	 23	42.0	7.1	 20
480	 23	44.0	7.7	 25
481	 23	50.0	9.1	 20
482	 23	56.0	10.3	 25
483	 23	44.0	6.7	 25
484	 23	52.0	10.7	 20
485	 23	51.0	8.6	 25
486	 23	114.0	15.6	 25
487	 23	82.3	14.4	 20
488	 23	46.0	8.1	 25
489	 23	55.0	9.8	 25
490	 23	64.8	16.2	 20
491	 23	45.3	6.8	 20
492	 23	119.0	23.9	 20
493	 23	43.5	7.8	 16
494	 23	38.3	5.0	 20
495	 23	40.0	5.6	 20
496	 23	50.3	8.1	 16
497	 23	43.0	6.8	 25
498	 23	64.0	9.2	 25
499	 23	134.5	17.4	 20
500	 23	150.0	16.9	 25
501	 23	74.8	15.5	 20
502	 23	52.0	7.4	 25
503	 23	48.0	7.7	 25
504	 23	65.3	13.8	 20
505	 23	959.0	245.5	 25
506	 23	443.0	112.3	 25
507	 23	133.0	24.6	 20
508	 23	325.8	31.4	 20
509	 23	61.8	10.3	 20
510	 23	140.3	19.4	 16
511	 23	78.8	13.5	 20
512	 23	66.3	10.9	 20
513	 23	45.3	8.3	 20
514	 23	762.0	129.1	 25
515	 23	228.0	30.3	 25
516	 23	58.3	11.2	 20
517	 23	45.0	7.4	 25
518	 23	346.0	83.5	 25
519	 23	167.8	30.9	 20
520	 23	158.0	22.0	 25
521	 23	1086.0	197.2	 25
522	 23	173.5	24.6	 20
523	 23	51.0	8.5	 25
524	 23	55.3	9.0	 20
525	 23	153.0	25.6	 20
526	 23	130.5	21.4	 20
527	 23	83.5	9.2	 16
528	 23	562.3	73.0	 20
529	 23	255.3	33.0	 20
530	 23	467.8	33.7	 20
531	 23	366.0	63.7	 25
532	 23	461.0	90.6	 25
533	 23	2049.3	351.2	 20
534	 23	1180.0	226.9	 25
535	 23	361.0	61.8	 25
536	 23	77.3	14.3	 20
537	 23	153.0	34.8	 25
538	 23	149.0	16.2	 25
539	 23	126.5	21.9	 20
540	 23	97.0	15.3	 25
541	 23	106.0	49.4	 25
542	 23	109.5	13.9	 16
543	 23	45.0	6.2	 20
544	 23	64.0	10.3	 20
545	 23	94.3	19.0	 16
546	 23	39.3	6.2	 20
547	 23	39.0	6.4	 25
548	 23	37.3	5.1	 20
549	 23	71.0	13.5	 25
550	 23	42.0	7.1	 20
551	 23	38.0	5.8	 25
552	 23	41.0	7.6	 25
553	 23	40.8	8.3	 20
554	 23	65.0	12.3	 25
555	 23	62.0	13.1	 25
556	 23	50.3	9.5	 20
557	 23	51.0	7.5	 25
558	 23	74.3	15.6	 20
559	 23	46.3	6.2	 16
560	 23	189.5	23.3	 20
561	 23	2534.0	473.1	 20
562	 23	1158.3	96.0	 16
563	 23	94.5	25.5	 20
564	 23	481.0	68.6	 25
565	 23	92.5	15.3	 20
566	 23	138.0	17.0	 25
567	 23	101.0	13.9	 25
568	 23	48.3	7.8	 20
569	 23	50.0	7.9	 25
570	 23	46.0	7.3	 25
571	 23	48.3	7.7	 20
572	 23	44.0	8.1	 25
573	 23	64.5	10.3	 20
574	 23	97.0	21.7	 25
575	 23	480.8	92.3	 20
576	 23	88.0	11.5	 16
577	 23	45.0	5.0	 20
578	 23	40.5	6.0	 20
579	 23	47.3	9.6	 16
580	 23	55.0	9.4	 20
581	 23	54.0	8.0	 25
582	 23	46.5	6.1	 20
583	 23	60.0	10.7	 25
584	 23	872.0	206.4	 25
585	 23	367.3	77.3	 20
586	 23	377.0	89.6	 25
587	 23	388.0	103.0	 25
588	 23	50.3	9.8	 20
589	 23	88.0	18.3	 25
590	 23	259.0	64.6	 25
591	 23	48.3	8.8	 20
592	 23	331.5	38.6	 20
593	 23	116.0	21.1	 20
594	 23	42.3	5.7	 16
595	 23	40.5	8.6	 20
596	 23	47.3	8.0	 20
597	 23	39.8	6.0	 16
598	 23	116.0	27.9	 25
599	 23	44.0	6.7	 20
600	 23	43.0	7.6	 25
601	 23	42.0	7.5	 25
602	 23	40.5	7.1	 20
603	 23	83.0	19.9	 25
604	 23	78.0	9.2	 25
605	 23	2590.0	532.1	 20
606	 23	282.0	77.7	 25
607	 23	155.0	40.3	 25
608	 23	43.0	6.0	 20
609	 23	40.3	7.2	 20
610	 23	40.5	7.7	 20
611	 23	43.0	7.5	 16
612	 23	39.3	5.2	 20
613	 23	62.0	12.5	 20
614	 23	58.5	6.9	 16
615	 23	42.0	7.5	 25
616	 23	40.0	5.5	 25
617	 23	43.0	7.8	 20
618	 23	41.0	7.7	 25
619	 23	46.0	8.1	 25
620	 23	60.0	8.6	 20
621	 23	112.0	26.0	 25
622	 23	48.0	8.4	 25
623	 23	240.5	58.1	 20
624	 23	313.0	49.4	 25
625	 23	231.8	43.1	 20
626	 23	519.0	37.6	 20
627	 23	275.5	32.6	 20
628	 23	66.0	12.0	 16
629	 23	139.5	22.8	 20
630	 23	270.8	29.4	 20
631	 23	113.5	13.8	 20
632	 23	284.0	38.3	 25
633	 23	97.0	14.4	 25
634	 23	50.3	7.7	 20
635	 23	69.0	9.8	 25
636	 23	49.0	8.2	 25
637	 23	839.5	151.2	 20
638	 23	222.0	55.1	 25
639	 23	48.0	11.1	 25
  0	 24	1499.3	164.5	 20
  1	 24	46.0	8.1	 25
  2	 24	71.0	10.1	 25
  3	 24	53.3	7.6	 20
  4	 24	40.0	9.4	 25
  5	 24	51.3	8.8	 20
  6	 24	50.0	9.1	 25
  7	 24	51.0	7.4	 25
  8	 24	36.3	6.6	 16
  9	 24	39.3	8.4	 20
 10	 24	39.3	6.1	 20
 11	 24	42.3	8.9	 16
 12	 24	51.0	13.9	 20
 13	 24	42.0	9.0	 20
 14	 24	42.5	6.3	 20
 15	 24	69.0	35.9	 25
 16	 24	72.0	9.5	 25
 17	 24	44.3	7.6	 20
 18	 24	46.0	7.0	 25
 19	 24	67.0	11.4	 25
 20	 24	37.0	5.8	 20
 21	 24	37.0	6.9	 25
 22	 24	39.0	5.8	 25
 23	 24	46.3	7.7	 20
 24	 24	48.0	9.6	 25
 25	 24	51.5	7.2	 20
 26	 24	98.0	14.5	 16
 27	 24	188.8	28.1	 20
 28	 24	536.8	72.2	 16
 29	 24	108.8	20.0	 20
 30	 24	347.5	30.9	 20
 31	 24	88.0	15.2	 20
 32	 24	96.0	8.8	 25
 33	 24	77.0	18.2	 25
 34	 24	154.3	21.1	 20
 35	 24	49.0	8.7	 25
 36	 24	122.0	14.3	 25
 37	 24	137.3	21.1	 20
 38	 24	58.0	8.8	 25
 39	 24	52.0	9.1	 25
 40	 24	42.3	7.1	 20
 41	 24	40.0	7.9	 25
 42	 24	39.5	8.1	 20
 43	 24	53.3	8.0	 16
 44	 24	40.0	8.2	 20
 45	 24	40.3	6.6	 20
 46	 24	46.0	9.6	 16
 47	 24	43.0	7.9	 25
 48	 24	125.0	20.6	 25
 49	 24	37.5	6.4	 20
 50	 24	38.0	5.8	 25
 51	 24	58.0	11.8	 25
 52	 24	60.3	8.0	 20
 53	 24	112.0	16.1	 25
 54	 24	59.5	10.7	 20
 55	 24	46.0	6.9	 25
 56	 24	40.0	7.2	 25
 57	 24	43.5	7.0	 20
 58	 24	37.0	6.2	 25
 59	 24	38.3	7.5	 20
 60	 24	36.3	6.7	 16
 61	 24	40.8	6.0	 20
 62	 24	40.0	4.8	 20
 63	 24	36.5	5.4	 16
 64	 24	48.0	9.4	 25
 65	 24	46.0	7.5	 25
 66	 24	44.0	8.6	 20
 67	 24	40.0	8.0	 25
 68	 24	102.0	16.9	 25
 69	 24	481.8	58.0	 20
 70	 24	140.0	30.4	 25
 71	 24	54.0	8.7	 25
 72	 24	46.3	9.2	 20
 73	 24	48.0	8.4	 25
 74	 24	48.0	7.2	 25
 75	 24	43.5	8.0	 20
 76	 24	45.3	7.0	 20
 77	 24	45.5	8.0	 16
 78	 24	46.0	7.9	 20
 79	 24	111.5	16.4	 20
 80	 24	69.8	10.5	 16
 81	 24	39.0	5.6	 25
 82	 24	41.0	7.4	 25
 83	 24	39.0	4.8	 20
 84	 24	51.0	8.0	 25
 85	 24	80.0	14.5	 25
 86	 24	76.3	9.9	 20
 87	 24	65.0	11.0	 25
 88	 24	52.0	9.5	 25
 89	 24	119.3	17.5	 20
 90	 24	272.0	27.7	 25
 91	 24	372.0	50.5	 25
 92	 24	498.3	33.6	 16
 93	 24	203.5	44.1	 20
 94	 24	44.3	6.0	 20
 95	 24	44.3	6.2	 16
 96	 24	59.5	10.9	 20
 97	 24	353.3	37.5	 20
 98	 24	55.0	6.2	 20
 99	 24	53.0	7.4	 25
100	 24	71.0	9.1	 25
101	 24	50.5	8.0	 20
102	 24	43.0	7.3	 25
103	 24	43.0	6.2	 20
104	 24	49.0	8.5	 25
105	 24	83.0	11.6	 25
106	 24	48.5	8.0	 20
107	 24	46.0	8.2	 25
108	 24	53.0	10.5	 25
109	 24	44.3	10.3	 16
110	 24	39.0	5.7	 20
111	 24	51.0	10.5	 20
112	 24	63.3	8.3	 16
113	 24	39.0	7.7	 20
114	 24	90.8	15.3	 20
115	 24	44.0	6.3	 20
116	 24	67.0	11.7	 25
117	 24	39.0	6.1	 25
118	 24	49.0	8.3	 20
119	 24	71.0	11.3	 25
120	 24	53.0	9.9	 25
121	 24	102.0	14.2	 20
122	 24	60.0	8.0	 25
123	 24	218.0	20.8	 25
124	 24	162.0	18.2	 20
125	 24	182.0	18.1	 25
126	 24	311.0	25.2	 16
127	 24	176.3	23.9	 20
128	 24	234.8	27.1	 20
129	 24	50.8	10.2	 16
130	 24	38.0	4.5	 20
131	 24	44.3	6.3	 20
132	 24	76.8	16.2	 20
133	 24	48.0	7.0	 25
134	 24	45.0	7.0	 25
135	 24	53.0	8.7	 20
136	 24	40.0	7.7	 25
137	 24	42.0	6.6	 25
138	 24	71.0	15.4	 20
139	 24	39.0	6.9	 25
140	 24	53.0	6.9	 25
141	 24	42.3	5.3	 20
142	 24	322.0	31.5	 25
143	 24	176.8	18.4	 20
144	 24	273.5	41.2	 16
145	 24	251.3	21.5	 20
146	 24	765.5	59.3	 20
147	 24	484.5	82.6	 16
148	 24	1079.8	96.1	 20
149	 24	196.0	23.6	 25
150	 24	221.0	20.7	 20
151	 24	117.0	13.8	 25
152	 24	73.0	27.5	 20
153	 24	119.0	14.0	 25
154	 24	44.0	5.7	 25
155	 24	51.8	8.8	 20
156	 24	96.0	13.9	 25
157	 24	132.0	18.4	 25
158	 24	47.0	7.9	 20
159	 24	43.0	5.7	 25
160	 24	61.8	9.0	 20
161	 24	39.8	8.8	 16
162	 24	141.8	21.7	 20
163	 24	39.3	5.6	 20
164	 24	48.8	7.4	 16
165	 24	39.0	7.6	 25
166	 24	81.0	12.5	 25
167	 24	46.5	8.2	 20
168	 24	41.0	7.1	 25
169	 24	59.0	9.0	 25
170	 24	206.3	15.9	 20
171	 24	304.0	27.4	 25
172	 24	80.0	11.0	 25
173	 24	79.3	10.8	 20
174	 24	126.0	32.4	 25
175	 24	152.8	17.7	 20
176	 24	122.0	12.7	 25
177	 24	47.5	10.3	 20
178	 24	55.5	9.9	 16
179	 24	74.5	9.9	 20
180	 24	36.5	6.5	 20
181	 24	39.3	6.8	 16
182	 24	37.0	5.3	 25
183	 24	39.0	7.9	 25
184	 24	88.8	13.7	 20
185	 24	74.0	11.5	 25
186	 24	103.0	13.3	 25
187	 24	79.5	10.8	 20
188	 24	89.0	12.8	 25
189	 24	91.0	14.5	 25
190	 24	49.0	7.9	 20
191	 24	70.0	9.1	 25
192	 24	53.0	7.0	 25
193	 24	67.0	12.0	 16
194	 24	47.3	8.5	 20
195	 24	46.3	7.6	 20
196	 24	46.0	7.0	 16
197	 24	325.5	49.2	 20
198	 24	320.5	44.5	 20
199	 24	64.3	12.2	 20
200	 24	46.0	6.7	 25
201	 24	42.3	5.6	 20
202	 24	76.0	15.3	 25
203	 24	39.0	8.2	 25
204	 24	39.5	6.6	 20
205	 24	43.0	7.9	 25
206	 24	41.0	8.4	 25
207	 24	44.0	8.6	 20
208	 24	39.0	7.5	 25
209	 24	39.0	7.7	 25
210	 24	42.5	7.5	 16
211	 24	38.5	6.7	 20
212	 24	42.0	7.4	 20
213	 24	41.3	5.8	 16
214	 24	39.0	7.3	 20
215	 24	37.0	6.6	 20
216	 24	40.0	6.7	 20
217	 24	42.0	8.2	 25
218	 24	180.0	27.7	 25
219	 24	45.0	6.9	 20
220	 24	46.0	17.8	 25
221	 24	38.0	6.9	 25
222	 24	37.3	6.3	 20
223	 24	40.0	7.5	 25
224	 24	40.0	7.7	 20
225	 24	38.0	6.3	 25
226	 24	50.0	8.1	 25
227	 24	42.0	9.2	 16
228	 24	63.3	22.4	 20
229	 24	41.3	6.3	 20
230	 24	74.0	12.3	 16
231	 24	52.3	10.8	 20
232	 24	210.3	15.5	 20
233	 24	144.0	19.2	 20
234	 24	96.0	16.1	 25
235	 24	559.0	35.3	 25
236	 24	145.3	19.4	 20
237	 24	107.0	15.0	 25
238	 24	64.0	9.8	 25
239	 24	88.3	13.4	 20
240	 24	62.0	8.5	 25
241	 24	177.0	50.9	 25
242	 24	66.0	9.3	 20
243	 24	54.0	7.9	 25
244	 24	46.0	7.4	 20
245	 24	44.0	4.5	 16
246	 24	41.5	6.6	 20
247	 24	49.8	8.4	 20
248	 24	195.0	20.3	 16
249	 24	135.0	15.6	 20
250	 24	129.0	11.6	 20
251	 24	258.0	32.7	 25
252	 24	51.0	8.8	 25
253	 24	112.3	10.1	 20
254	 24	259.0	23.1	 25
255	 24	523.0	66.6	 25
256	 24	667.8	56.3	 20
257	 24	67.0	16.3	 25
258	 24	55.0	7.0	 25
259	 24	53.5	8.9	 20
260	 24	42.0	6.1	 25
261	 24	39.3	7.7	 20
262	 24	38.0	6.6	 16
263	 24	48.3	8.9	 20
264	 24	48.8	6.6	 20
265	 24	75.0	13.6	 16
266	 24	45.0	8.8	 25
267	 24	43.0	6.6	 25
268	 24	49.5	7.8	 20
269	 24	44.0	7.6	 25
270	 24	66.0	10.3	 25
271	 24	50.3	9.1	 20
272	 24	41.0	6.0	 25
273	 24	40.0	6.5	 25
274	 24	39.3	6.8	 20
275	 24	38.0	5.3	 25
276	 24	44.8	7.8	 20
277	 24	40.0	6.6	 25
278	 24	42.0	7.0	 20
279	 24	73.5	12.3	 16
280	 24	53.5	9.3	 20
281	 24	40.0	7.5	 20
282	 24	39.8	8.0	 16
283	 24	41.0	8.3	 25
284	 24	63.0	9.1	 25
285	 24	54.0	9.9	 20
286	 24	52.0	8.5	 25
287	 24	39.0	6.4	 25
288	 24	44.0	7.6	 20
289	 24	42.0	6.3	 25
290	 24	75.0	11.5	 25
291	 24	41.3	8.0	 20
292	 24	148.0	23.1	 25
293	 24	53.0	8.6	 25
294	 24	89.8	10.7	 20
295	 24	310.5	35.1	 20
296	 24	202.5	26.2	 20
297	 24	152.5	20.0	 16
298	 24	220.8	25.3	 20
299	 24	280.8	32.7	 16
300	 24	65.0	20.5	 25
301	 24	74.0	12.8	 25
302	 24	62.0	6.3	 20
303	 24	45.0	7.7	 25
304	 24	52.0	8.7	 25
305	 24	51.0	8.5	 20
306	 24	54.0	9.0	 25
307	 24	71.0	10.4	 25
308	 24	87.0	22.4	 20
309	 24	57.0	12.7	 25
310	 24	87.0	17.1	 25
311	 24	58.5	9.4	 16
312	 24	70.3	12.0	 20
313	 24	56.0	8.5	 20
314	 24	38.8	5.4	 16
315	 24	41.0	7.1	 20
316	 24	41.5	7.4	 20
317	 24	41.3	6.0	 20
318	 24	37.0	5.4	 25
319	 24	43.0	8.6	 25
320	 24	39.5	5.1	 20
321	 24	45.0	8.8	 25
322	 24	99.0	16.5	 25
323	 24	59.3	8.7	 20
324	 24	45.0	7.9	 25
325	 24	39.0	6.0	 20
326	 24	44.0	8.6	 25
327	 24	46.0	6.3	 25
328	 24	44.5	8.2	 16
329	 24	42.3	7.3	 20
330	 24	46.0	8.9	 20
331	 24	47.5	9.0	 16
332	 24	99.3	18.7	 20
333	 24	73.3	9.6	 20
334	 24	54.0	12.4	 20
335	 24	136.0	18.0	 25
336	 24	193.0	38.2	 25
337	 24	329.0	34.0	 20
338	 24	1490.0	85.6	 25
339	 24	174.0	82.3	 25
340	 24	95.3	15.3	 20
341	 24	120.0	16.8	 25
342	 24	70.0	10.7	 25
343	 24	68.0	9.8	 20
344	 24	106.0	14.1	 25
345	 24	155.3	17.5	 20
346	 24	57.5	6.7	 16
347	 24	61.8	12.6	 20
348	 24	76.3	13.8	 16
349	 24	433.0	55.5	 20
350	 24	235.5	26.7	 20
351	 24	120.3	29.1	 20
352	 24	70.0	21.6	 25
353	 24	55.0	6.8	 25
354	 24	60.0	8.2	 20
355	 24	44.0	5.9	 25
356	 24	48.0	7.3	 25
357	 24	42.0	6.8	 20
358	 24	39.0	7.3	 25
359	 24	40.0	6.3	 25
360	 24	43.8	7.6	 20
361	 24	43.0	7.9	 25
362	 24	286.5	44.8	 20
363	 24	436.3	24.8	 16
364	 24	62.5	19.4	 20
365	 24	40.3	7.2	 20
366	 24	42.5	6.6	 16
367	 24	45.0	7.6	 25
368	 24	56.0	9.3	 25
369	 24	273.5	22.1	 20
370	 24	82.0	16.4	 25
371	 24	50.0	17.3	 25
372	 24	49.3	9.3	 20
373	 24	60.0	9.7	 25
374	 24	41.3	5.3	 20
375	 24	51.0	7.5	 25
376	 24	54.0	9.0	 25
377	 24	61.3	11.2	 20
378	 24	70.0	11.1	 25
379	 24	50.3	8.4	 20
380	 24	50.3	8.4	 16
381	 24	42.5	8.6	 20
382	 24	67.0	11.0	 20
383	 24	125.0	17.7	 16
384	 24	57.0	9.4	 25
385	 24	44.0	8.4	 25
386	 24	43.3	7.0	 20
387	 24	42.0	6.6	 25
388	 24	42.0	6.0	 25
389	 24	43.3	9.0	 20
390	 24	42.0	6.8	 25
391	 24	53.0	10.7	 25
392	 24	41.3	8.2	 20
393	 24	69.0	10.2	 25
394	 24	78.0	12.6	 25
395	 24	47.5	8.5	 20
396	 24	81.5	11.6	 20
397	 24	147.3	22.7	 16
398	 24	76.5	10.7	 20
399	 24	58.0	8.1	 20
400	 24	95.0	8.0	 16
401	 24	46.0	7.3	 25
402	 24	48.0	7.4	 25
403	 24	46.5	9.5	 20
404	 24	465.0	103.8	 25
405	 24	117.0	18.3	 25
406	 24	193.3	39.1	 20
407	 24	162.0	26.0	 25
408	 24	111.0	17.7	 25
409	 24	50.3	8.1	 20
410	 24	40.0	6.0	 25
411	 24	56.0	8.9	 25
412	 24	151.0	24.3	 16
413	 24	144.0	16.3	 20
414	 24	627.8	57.8	 20
415	 24	90.3	14.4	 16
416	 24	89.5	12.7	 20
417	 24	78.3	11.8	 20
418	 24	73.0	14.8	 20
419	 24	43.0	8.2	 25
420	 24	41.0	9.1	 25
421	 24	49.0	8.3	 20
422	 24	43.0	6.8	 25
423	 24	46.0	11.7	 20
424	 24	49.0	6.7	 25
425	 24	43.0	8.4	 25
426	 24	38.0	6.6	 20
427	 24	49.0	8.6	 25
428	 24	42.0	7.0	 25
429	 24	45.5	5.3	 16
430	 24	52.0	7.9	 20
431	 24	46.3	6.2	 20
432	 24	50.3	9.8	 16
433	 24	54.3	9.3	 20
434	 24	75.5	15.3	 20
435	 24	62.5	8.5	 20
436	 24	811.0	58.2	 25
437	 24	61.0	12.1	 25
438	 24	46.3	7.8	 20
439	 24	88.0	14.1	 25
440	 24	90.0	13.6	 25
441	 24	120.5	17.0	 20
442	 24	47.0	7.4	 25
443	 24	48.0	6.4	 25
444	 24	42.3	6.9	 20
445	 24	59.0	10.5	 25
446	 24	200.8	18.5	 16
447	 24	151.0	19.5	 20
448	 24	163.3	14.6	 20
449	 24	67.5	10.4	 16
450	 24	72.3	12.1	 20
451	 24	46.3	8.5	 20
452	 24	60.5	11.5	 20
453	 24	62.0	11.1	 25
454	 24	157.0	20.1	 25
455	 24	69.3	9.4	 20
456	 24	249.0	35.8	 25
457	 24	45.0	8.1	 25
458	 24	43.3	7.9	 20
459	 24	45.0	7.5	 25
460	 24	41.0	5.9	 25
461	 24	45.3	5.9	 20
462	 24	41.0	5.1	 25
463	 24	40.3	5.6	 20
464	 24	63.5	11.9	 16
465	 24	43.3	7.3	 20
466	 24	57.8	10.9	 20
467	 24	41.3	6.9	 16
468	 24	78.3	12.9	 20
469	 24	169.0	19.0	 25
470	 24	65.3	8.1	 20
471	 24	86.0	13.2	 25
472	 24	44.5	6.0	 20
473	 24	46.0	7.5	 25
474	 24	47.0	5.8	 25
475	 24	45.3	6.1	 20
476	 24	48.0	7.9	 25
477	 24	67.0	6.9	 25
478	 24	40.0	4.7	 20
479	 24	40.0	6.7	 25
480	 24	40.0	7.8	 20
481	 24	67.0	10.1	 16
482	 24	51.5	6.7	 20
483	 24	53.5	13.0	 20
484	 24	58.5	7.3	 16
485	 24	47.0	8.3	 25
486	 24	53.0	11.2	 25
487	 24	68.0	11.1	 20
488	 24	41.0	6.5	 25
489	 24	56.0	8.8	 25
490	 24	59.0	8.4	 20
491	 24	41.0	5.5	 25
492	 24	41.0	6.8	 25
493	 24	42.0	7.2	 20
494	 24	42.0	8.6	 25
495	 24	42.0	5.1	 20
496	 24	46.0	8.4	 25
497	 24	50.0	8.3	 20
498	 24	50.0	8.4	 16
499	 24	94.8	16.3	 20
500	 24	147.8	20.9	 20
501	 24	82.3	10.4	 16
502	 24	58.0	7.3	 25
503	 24	58.0	8.8	 25
504	 24	225.3	25.9	 20
505	 24	525.0	55.6	 25
506	 24	1033.0	59.1	 25
507	 24	261.0	17.4	 20
508	 24	1028.0	84.9	 25
509	 24	79.0	21.0	 25
510	 24	179.5	21.3	 20
511	 24	77.0	7.8	 25
512	 24	69.0	7.5	 25
513	 24	45.5	8.7	 16
514	 24	769.8	87.9	 20
515	 24	186.5	23.9	 20
516	 24	56.5	8.4	 16
517	 24	45.3	7.3	 20
518	 24	78.0	11.4	 20
519	 24	89.8	15.6	 20
520	 24	600.0	67.3	 25
521	 24	179.5	47.3	 20
522	 24	210.0	22.6	 25
523	 24	64.0	9.7	 25
524	 24	47.5	9.0	 20
525	 24	71.0	10.5	 25
526	 24	142.0	15.8	 25
527	 24	77.3	14.3	 20
528	 24	132.0	41.7	 25
529	 24	152.0	23.9	 25
530	 24	296.5	21.4	 16
531	 24	527.8	81.6	 20
532	 24	275.5	41.0	 20
533	 24	1095.3	89.8	 16
534	 24	463.3	64.2	 20
535	 24	152.8	16.6	 20
536	 24	98.0	16.4	 20
537	 24	137.0	19.7	 25
538	 24	126.0	19.3	 25
539	 24	81.5	15.5	 20
540	 24	86.0	11.2	 25
541	 24	79.0	9.0	 25
542	 24	73.3	10.3	 20
543	 24	56.0	21.3	 25
544	 24	56.0	7.9	 20
545	 24	68.0	10.8	 25
546	 24	49.0	9.7	 25
547	 24	38.0	5.9	 16
548	 24	38.3	7.1	 20
549	 24	42.0	8.3	 20
550	 24	41.3	6.7	 16
551	 24	44.5	6.2	 20
552	 24	40.3	5.2	 20
553	 24	47.3	7.8	 20
554	 24	71.0	10.2	 25
555	 24	51.0	7.1	 25
556	 24	48.0	7.7	 20
557	 24	76.0	10.3	 25
558	 24	52.0	7.3	 25
559	 24	50.5	7.2	 20
560	 24	136.0	20.2	 25
561	 24	810.0	215.2	 25
562	 24	2447.5	247.0	 20
563	 24	178.0	34.5	 25
564	 24	694.8	52.1	 20
565	 24	119.0	15.8	 16
566	 24	153.3	18.1	 20
567	 24	70.3	9.8	 20
568	 24	52.3	8.4	 16
569	 24	62.3	8.3	 20
570	 24	49.0	9.9	 20
571	 24	53.0	8.2	 25
572	 24	47.0	4.5	 25
573	 24	55.8	10.4	 20
574	 24	56.0	10.7	 25
575	 24	121.0	25.6	 25
576	 24	114.3	20.1	 20
577	 24	48.0	8.9	 25
578	 24	37.0	6.8	 25
579	 24	39.3	6.0	 20
580	 24	40.0	8.4	 25
581	 24	49.3	7.1	 20
582	 24	52.3	10.1	 16
583	 24	51.0	9.3	 20
584	 24	331.0	32.3	 20
585	 24	400.5	40.6	 16
586	 24	113.0	16.4	 25
587	 24	140.0	14.3	 25
588	 24	44.3	6.5	 20
589	 24	58.0	6.8	 25
590	 24	110.0	21.7	 25
591	 24	48.0	7.6	 20
592	 24	187.0	21.7	 25
593	 24	71.0	10.8	 25
594	 24	39.0	7.1	 20
595	 24	40.0	6.0	 25
596	 24	44.5	7.1	 20
597	 24	39.0	5.1	 25
598	 24	40.5	6.7	 20
599	 24	41.5	8.0	 16
600	 24	40.0	7.7	 20
601	 24	41.3	7.6	 20
602	 24	48.3	36.0	 16
603	 24	73.0	12.5	 25
604	 24	69.0	12.1	 25
605	 24	2739.8	163.9	 20
606	 24	107.0	23.0	 25
607	 24	75.0	8.7	 25
608	 24	42.3	6.1	 20
609	 24	41.0	8.5	 25
610	 24	43.0	5.7	 25
611	 24	44.0	6.9	 20
612	 24	39.0	6.2	 25
613	 24	42.0	6.5	 25
614	 24	50.8	9.2	 20
615	 24	42.3	8.3	 20
616	 24	47.8	11.2	 20
617	 24	48.0	8.5	 16
618	 24	40.3	6.1	 20
619	 24	38.3	4.6	 16
620	 24	52.0	8.3	 25
621	 24	62.0	10.2	 25
622	 24	56.3	10.6	 20
623	 24	331.0	44.5	 25
624	 24	418.0	37.5	 25
625	 24	234.3	23.2	 20
626	 24	206.0	31.5	 25
627	 24	215.0	33.2	 25
628	 24	96.5	15.0	 20
629	 24	154.0	33.4	 25
630	 24	98.0	22.8	 25
631	 24	80.8	10.1	 16
632	 24	508.0	35.3	 20
633	 24	103.8	18.0	 20
634	 24	52.0	10.3	 16
635	 24	55.3	8.9	 20
636	 24	49.3	8.3	 20
637	 24	1246.3	103.5	 20
638	 24	116.0	20.2	 25
639	 24	1495.0	281.7	 25
  0	 25	44.0	6.8	 20
  1	 25	51.0	11.6	 20
  2	 25	42.3	6.9	 16
  3	 25	44.0	6.4	 25
  4	 25	49.0	9.0	 25
  5	 25	42.0	6.6	 20
  6	 25	58.0	12.9	 25
  7	 25	54.0	8.1	 25
  8	 25	39.3	7.0	 20
  9	 25	38.0	5.3	 25
 10	 25	36.0	6.9	 25
 11	 25	36.3	6.6	 20
 12	 25	44.0	7.1	 25
 13	 25	54.0	9.7	 25
 14	 25	38.0	7.7	 16
 15	 25	39.0	7.0	 20
 16	 25	42.0	7.2	 20
 17	 25	56.5	9.3	 16
 18	 25	102.8	15.0	 20
 19	 25	58.0	10.9	 25
 20	 25	46.0	8.2	 20
 21	 25	40.0	5.8	 25
 22	 25	41.0	7.4	 25
 23	 25	43.0	6.7	 20
 24	 25	44.0	6.6	 25
 25	 25	118.3	16.4	 20
 26	 25	137.0	13.5	 25
 27	 25	110.0	16.8	 25
 28	 25	1807.5	242.4	 20
 29	 25	467.0	132.3	 25
 30	 25	82.0	38.1	 25
 31	 25	198.5	17.3	 16
 32	 25	121.5	23.2	 20
 33	 25	130.3	28.6	 20
 34	 25	116.8	17.5	 16
 35	 25	91.0	17.2	 20
 36	 25	154.0	11.9	 25
 37	 25	88.0	11.3	 20
 38	 25	62.0	9.6	 25
 39	 25	65.0	9.8	 25
 40	 25	43.0	7.4	 20
 41	 25	43.0	7.9	 25
 42	 25	58.0	11.8	 25
 43	 25	286.5	71.6	 20
 44	 25	42.0	6.8	 25
 45	 25	47.0	11.1	 25
 46	 25	78.3	12.8	 20
 47	 25	42.3	7.2	 20
 48	 25	45.8	9.0	 16
 49	 25	64.0	13.3	 20
 50	 25	47.0	9.3	 20
 51	 25	49.3	8.5	 16
 52	 25	227.0	20.5	 20
 53	 25	132.0	22.1	 25
 54	 25	500.5	55.9	 20
 55	 25	44.0	6.8	 25
 56	 25	42.0	8.2	 25
 57	 25	46.5	8.7	 20
 58	 25	40.0	6.1	 25
 59	 25	41.0	7.7	 25
 60	 25	44.3	7.4	 20
 61	 25	40.0	7.8	 25
 62	 25	39.0	5.4	 25
 63	 25	42.0	6.4	 20
 64	 25	44.0	7.3	 20
 65	 25	53.3	9.6	 20
 66	 25	50.0	6.8	 16
 67	 25	43.0	6.6	 20
 68	 25	44.3	7.1	 20
 69	 25	76.3	11.3	 16
 70	 25	46.0	7.0	 25
 71	 25	49.0	5.8	 25
 72	 25	72.8	11.0	 20
 73	 25	86.0	11.6	 25
 74	 25	599.5	56.1	 20
 75	 25	580.0	79.7	 25
 76	 25	286.0	43.2	 25
 77	 25	301.3	60.4	 20
 78	 25	69.0	12.3	 25
 79	 25	88.0	17.2	 25
 80	 25	78.0	11.7	 20
 81	 25	45.0	8.4	 20
 82	 25	36.3	6.8	 20
 83	 25	42.3	5.8	 16
 84	 25	37.3	6.6	 20
 85	 25	69.5	14.0	 20
 86	 25	679.5	83.0	 16
 87	 25	48.0	8.5	 25
 88	 25	53.0	7.5	 25
 89	 25	104.3	9.3	 20
 90	 25	1472.0	234.4	 25
 91	 25	1061.0	73.1	 25
 92	 25	206.3	54.8	 20
 93	 25	138.0	20.1	 25
 94	 25	162.0	22.5	 25
 95	 25	130.0	18.1	 20
 96	 25	528.0	53.5	 25
 97	 25	285.0	59.4	 20
 98	 25	108.3	22.6	 20
 99	 25	98.5	14.5	 20
100	 25	65.3	10.1	 16
101	 25	46.0	9.4	 20
102	 25	72.3	11.5	 20
103	 25	51.8	7.3	 16
104	 25	350.0	47.6	 25
105	 25	43.0	7.3	 25
106	 25	133.3	18.4	 20
107	 25	57.0	10.8	 25
108	 25	224.0	28.4	 25
109	 25	98.3	15.6	 20
110	 25	40.0	8.3	 25
111	 25	38.0	6.9	 25
112	 25	97.3	15.2	 20
113	 25	74.0	11.3	 25
114	 25	144.0	33.2	 25
115	 25	48.3	10.1	 16
116	 25	97.8	16.9	 20
117	 25	520.5	53.2	 20
118	 25	131.0	15.1	 16
119	 25	1394.0	170.3	 20
120	 25	410.0	39.0	 25
121	 25	456.5	47.5	 20
122	 25	285.0	26.0	 25
123	 25	226.5	16.6	 20
124	 25	176.0	25.6	 25
125	 25	161.0	20.9	 25
126	 25	107.0	25.2	 20
127	 25	161.0	31.3	 25
128	 25	161.0	25.0	 25
129	 25	109.0	15.2	 20
130	 25	410.0	112.2	 25
131	 25	54.0	8.4	 25
132	 25	48.8	9.7	 16
133	 25	42.5	7.5	 20
134	 25	47.3	7.9	 20
135	 25	40.3	7.1	 16
136	 25	78.3	10.2	 20
137	 25	58.0	9.0	 25
138	 25	352.8	48.3	 20
139	 25	244.0	39.9	 25
140	 25	45.0	8.2	 25
141	 25	44.5	7.1	 20
142	 25	45.0	8.6	 25
143	 25	55.0	9.3	 25
144	 25	39.3	6.6	 20
145	 25	53.0	9.1	 25
146	 25	48.3	10.6	 20
147	 25	44.0	8.8	 25
148	 25	44.0	10.9	 25
149	 25	41.8	6.1	 16
150	 25	40.5	7.7	 20
151	 25	79.5	10.7	 20
152	 25	72.5	12.0	 16
153	 25	42.5	6.9	 20
154	 25	61.0	8.7	 25
155	 25	74.3	9.0	 20
156	 25	65.0	10.1	 25
157	 25	133.0	19.5	 25
158	 25	46.0	7.5	 20
159	 25	131.0	19.9	 25
160	 25	430.0	70.0	 25
161	 25	61.5	9.6	 20
162	 25	59.0	11.7	 25
163	 25	43.0	7.4	 25
164	 25	52.0	7.8	 20
165	 25	81.8	11.6	 20
166	 25	53.5	7.2	 20
167	 25	74.5	7.4	 16
168	 25	44.8	8.2	 20
169	 25	101.0	23.4	 20
170	 25	95.0	14.1	 16
171	 25	640.0	57.3	 25
172	 25	69.5	9.6	 20
173	 25	54.0	8.8	 25
174	 25	49.0	9.2	 25
175	 25	633.5	125.8	 20
176	 25	48.0	8.8	 25
177	 25	45.0	8.3	 25
178	 25	63.8	10.7	 20
179	 25	55.0	8.3	 25
180	 25	40.0	8.2	 25
181	 25	39.3	9.5	 20
182	 25	45.5	8.3	 20
183	 25	52.8	9.3	 20
184	 25	649.8	42.4	 16
185	 25	492.3	56.9	 20
186	 25	834.0	108.6	 20
187	 25	50.8	10.3	 16
188	 25	48.0	6.9	 25
189	 25	45.0	7.2	 25
190	 25	72.8	13.2	 20
191	 25	62.0	8.7	 25
192	 25	55.0	10.2	 25
193	 25	63.3	10.9	 20
194	 25	48.0	8.5	 25
195	 25	41.0	5.4	 20
196	 25	87.0	15.5	 25
197	 25	77.0	12.9	 25
198	 25	90.3	11.5	 20
199	 25	161.8	22.3	 20
200	 25	45.3	4.8	 20
201	 25	101.3	15.0	 16
202	 25	47.0	7.7	 20
203	 25	48.3	9.4	 20
204	 25	83.5	15.4	 16
205	 25	40.0	6.2	 25
206	 25	41.0	6.8	 25
207	 25	41.3	9.1	 20
208	 25	44.0	9.7	 25
209	 25	40.0	6.0	 25
210	 25	42.3	6.4	 20
211	 25	38.0	8.3	 25
212	 25	39.0	6.5	 25
213	 25	39.0	5.9	 20
214	 25	80.0	18.3	 25
215	 25	50.0	7.8	 25
216	 25	46.5	7.5	 16
217	 25	41.3	5.7	 20
218	 25	38.0	7.0	 20
219	 25	36.3	3.8	 16
220	 25	37.3	6.2	 20
221	 25	39.8	6.2	 16
222	 25	37.0	7.6	 25
223	 25	40.0	8.2	 25
224	 25	38.5	6.7	 20
225	 25	39.0	8.4	 25
226	 25	40.0	6.5	 25
227	 25	42.3	7.6	 20
228	 25	44.0	8.5	 25
229	 25	43.0	8.5	 25
230	 25	38.3	4.6	 20
231	 25	43.0	7.6	 25
232	 25	46.0	8.9	 25
233	 25	97.8	12.3	 16
234	 25	104.0	15.4	 20
235	 25	115.8	12.8	 20
236	 25	81.3	13.3	 16
237	 25	63.3	11.0	 20
238	 25	58.0	7.5	 25
239	 25	108.3	13.0	 20
240	 25	126.0	18.9	 25
241	 25	72.0	15.1	 25
242	 25	47.3	8.0	 20
243	 25	64.0	13.7	 25
244	 25	120.0	15.6	 25
245	 25	100.5	21.9	 20
246	 25	71.0	11.9	 25
247	 25	214.3	29.7	 20
248	 25	412.0	110.0	 25
249	 25	69.0	10.6	 25
250	 25	51.8	9.9	 16
251	 25	47.0	6.9	 20
252	 25	46.8	9.0	 20
253	 25	64.3	11.2	 16
254	 25	285.0	32.6	 20
255	 25	49.0	9.2	 25
256	 25	57.3	11.9	 20
257	 25	560.0	89.9	 25
258	 25	311.0	52.6	 25
259	 25	304.3	66.2	 20
260	 25	55.0	9.6	 25
261	 25	39.0	6.0	 25
262	 25	41.0	5.9	 20
263	 25	46.0	5.8	 25
264	 25	61.0	10.7	 25
265	 25	82.3	13.0	 20
266	 25	86.5	13.4	 20
267	 25	43.3	5.1	 20
268	 25	186.3	22.4	 16
269	 25	265.8	34.3	 20
270	 25	142.5	15.6	 16
271	 25	44.8	8.4	 20
272	 25	38.0	5.9	 25
273	 25	41.5	6.3	 20
274	 25	89.0	22.0	 25
275	 25	41.0	6.0	 25
276	 25	47.3	9.3	 20
277	 25	47.0	7.9	 25
278	 25	39.0	6.3	 25
279	 25	79.5	17.5	 20
280	 25	39.0	5.9	 25
281	 25	60.0	12.8	 25
282	 25	52.0	9.1	 20
283	 25	57.3	9.0	 20
284	 25	76.3	13.8	 20
285	 25	100.0	12.0	 16
286	 25	45.0	8.5	 20
287	 25	94.0	14.9	 20
288	 25	39.8	6.9	 16
289	 25	51.0	10.2	 25
290	 25	42.0	6.6	 25
291	 25	39.5	7.2	 20
292	 25	42.0	7.0	 25
293	 25	41.0	7.7	 25
294	 25	53.5	9.9	 20
295	 25	50.0	8.1	 25
296	 25	59.5	11.7	 20
297	 25	48.0	9.2	 25
298	 25	57.0	9.8	 25
299	 25	72.0	13.5	 20
300	 25	49.3	8.2	 20
301	 25	48.0	7.9	 20
302	 25	45.5	5.0	 16
303	 25	65.5	9.4	 20
304	 25	53.0	8.5	 20
305	 25	44.5	7.9	 16
306	 25	43.0	10.2	 25
307	 25	43.0	6.1	 25
308	 25	47.0	8.7	 20
309	 25	51.0	8.3	 25
310	 25	58.0	9.9	 25
311	 25	217.5	53.3	 20
312	 25	234.0	51.1	 25
313	 25	99.0	13.7	 25
314	 25	880.5	218.2	 20
315	 25	72.0	25.1	 25
316	 25	178.0	41.2	 25
317	 25	73.3	12.4	 16
318	 25	43.0	6.6	 20
319	 25	43.8	6.1	 16
320	 25	47.5	8.6	 20
321	 25	236.3	51.5	 20
322	 25	44.8	9.6	 16
323	 25	45.0	8.0	 25
324	 25	57.0	8.5	 25
325	 25	47.5	7.1	 20
326	 25	58.0	11.7	 25
327	 25	68.0	11.1	 25
328	 25	38.0	5.6	 20
329	 25	41.0	7.5	 25
330	 25	42.0	6.7	 25
331	 25	52.0	6.1	 20
332	 25	438.0	127.1	 25
333	 25	104.0	21.2	 25
334	 25	66.0	11.7	 16
335	 25	67.0	12.9	 20
336	 25	108.8	15.2	 20
337	 25	53.0	7.4	 16
338	 25	173.5	24.9	 20
339	 25	74.0	11.9	 25
340	 25	66.0	11.8	 20
341	 25	67.0	11.4	 25
342	 25	54.0	9.1	 25
343	 25	45.3	6.1	 20
344	 25	46.0	8.9	 25
345	 25	70.0	10.4	 20
346	 25	61.0	8.5	 25
347	 25	71.0	12.0	 25
348	 25	54.3	10.1	 20
349	 25	1421.0	463.0	 25
350	 25	175.0	30.3	 25
351	 25	89.3	14.5	 16
352	 25	83.5	13.8	 20
353	 25	113.8	15.9	 20
354	 25	143.8	15.0	 16
355	 25	65.3	10.7	 20
356	 25	45.0	8.0	 25
357	 25	41.3	6.1	 20
358	 25	58.0	9.8	 25
359	 25	39.0	7.0	 25
360	 25	42.0	8.8	 20
361	 25	41.0	5.9	 25
362	 25	44.0	6.9	 25
363	 25	44.3	8.9	 20
364	 25	55.0	8.5	 25
365	 25	164.0	42.3	 25
366	 25	43.0	6.8	 20
367	 25	42.5	6.8	 20
368	 25	213.5	22.1	 16
369	 25	197.5	49.1	 20
370	 25	165.3	20.0	 20
371	 25	71.0	12.7	 16
372	 25	49.5	7.9	 20
373	 25	43.0	7.0	 25
374	 25	41.0	7.2	 20
375	 25	46.0	7.8	 25
376	 25	49.0	6.9	 25
377	 25	75.3	11.4	 20
378	 25	92.0	14.1	 25
379	 25	153.0	36.8	 25
380	 25	72.3	12.6	 20
381	 25	61.0	9.8	 25
382	 25	47.0	7.2	 25
383	 25	122.0	20.5	 20
384	 25	144.5	17.3	 20
385	 25	48.0	8.1	 20
386	 25	43.3	6.0	 16
387	 25	49.0	9.1	 20
388	 25	45.5	8.5	 20
389	 25	39.3	6.0	 16
390	 25	39.0	8.0	 25
391	 25	42.0	7.0	 25
392	 25	49.3	7.8	 20
393	 25	48.0	8.0	 25
394	 25	46.5	7.7	 20
395	 25	151.0	44.2	 25
396	 25	192.0	51.2	 25
397	 25	88.3	13.6	 20
398	 25	105.0	14.8	 25
399	 25	377.0	66.9	 25
400	 25	70.3	20.1	 20
401	 25	83.5	16.1	 20
402	 25	64.3	11.1	 20
403	 25	227.0	32.4	 16
404	 25	42.0	6.1	 20
405	 25	45.0	7.7	 20
406	 25	41.5	8.0	 16
407	 25	43.0	7.7	 25
408	 25	44.0	7.0	 25
409	 25	312.0	46.9	 20
410	 25	61.0	9.2	 25
411	 25	54.0	8.9	 25
412	 25	193.3	34.2	 20
413	 25	352.0	59.6	 25
414	 25	786.0	99.4	 25
415	 25	307.3	39.5	 20
416	 25	1005.0	97.9	 25
417	 25	1434.8	282.5	 20
418	 25	443.3	58.1	 20
419	 25	221.0	24.7	 20
420	 25	66.3	25.2	 16
421	 25	73.0	8.2	 20
422	 25	58.8	7.7	 20
423	 25	64.0	9.5	 16
424	 25	69.0	14.5	 25
425	 25	197.0	39.3	 25
426	 25	136.0	28.8	 20
427	 25	52.0	9.4	 25
428	 25	43.0	7.2	 25
429	 25	45.3	8.4	 20
430	 25	40.0	7.8	 25
431	 25	42.0	7.0	 25
432	 25	39.3	6.4	 20
433	 25	67.0	13.1	 25
434	 25	75.0	12.3	 25
435	 25	156.3	19.5	 16
436	 25	289.0	49.5	 20
437	 25	47.0	8.8	 20
438	 25	67.0	13.4	 16
439	 25	63.5	10.9	 20
440	 25	45.0	7.8	 25
441	 25	53.0	7.8	 20
442	 25	48.0	9.9	 25
443	 25	43.0	8.6	 20
444	 25	46.0	7.9	 25
445	 25	41.0	6.6	 25
446	 25	47.3	8.1	 20
447	 25	280.0	80.4	 25
448	 25	43.0	5.3	 25
449	 25	44.5	6.0	 20
450	 25	44.0	7.7	 25
451	 25	42.0	6.0	 25
452	 25	42.8	7.5	 16
453	 25	52.3	7.9	 20
454	 25	45.3	6.2	 20
455	 25	87.8	17.0	 16
456	 25	72.8	18.5	 20
457	 25	112.0	16.7	 25
458	 25	59.0	10.5	 20
459	 25	44.0	5.8	 25
460	 25	47.0	8.1	 25
461	 25	58.3	8.9	 20
462	 25	43.0	7.0	 25
463	 25	53.0	9.5	 25
464	 25	51.5	8.3	 20
465	 25	78.0	14.7	 25
466	 25	131.0	16.7	 20
467	 25	45.0	9.1	 25
468	 25	59.0	9.7	 25
469	 25	286.3	23.4	 16
470	 25	79.5	12.5	 20
471	 25	1014.5	143.1	 20
472	 25	219.5	37.5	 16
473	 25	55.3	9.5	 20
474	 25	41.0	6.3	 25
475	 25	60.3	9.3	 20
476	 25	45.0	8.9	 25
477	 25	42.0	8.0	 25
478	 25	50.0	8.5	 20
479	 25	41.0	6.1	 25
480	 25	36.0	5.4	 25
481	 25	39.3	6.7	 20
482	 25	49.0	8.9	 25
483	 25	205.0	49.8	 25
484	 25	55.5	16.0	 20
485	 25	60.5	10.2	 20
486	 25	51.0	6.8	 20
487	 25	210.3	30.1	 16
488	 25	46.3	10.3	 20
489	 25	44.0	8.2	 20
490	 25	41.3	6.8	 16
491	 25	40.0	6.5	 25
492	 25	55.8	10.2	 20
493	 25	84.0	14.6	 25
494	 25	36.0	6.3	 25
495	 25	40.0	6.9	 20
496	 25	41.0	6.0	 25
497	 25	38.0	5.4	 25
498	 25	37.3	4.5	 20
499	 25	42.0	6.8	 25
500	 25	47.0	8.7	 25
501	 25	67.8	10.9	 20
502	 25	68.8	11.0	 20
503	 25	87.3	10.1	 20
504	 25	133.3	19.8	 16
505	 25	69.3	8.8	 20
506	 25	485.3	48.6	 20
507	 25	933.3	35.3	 16
508	 25	1078.0	128.0	 25
509	 25	71.0	12.4	 25
510	 25	91.0	11.8	 20
511	 25	355.0	39.9	 25
512	 25	53.0	8.8	 25
513	 25	269.8	54.4	 20
514	 25	66.0	18.3	 25
515	 25	46.0	19.7	 20
516	 25	620.0	163.3	 25
517	 25	52.0	6.8	 25
518	 25	48.5	7.2	 20
519	 25	396.0	55.2	 20
520	 25	480.8	32.4	 20
521	 25	91.0	12.8	 16
522	 25	60.3	9.0	 20
523	 25	62.3	9.3	 20
524	 25	76.8	10.4	 16
525	 25	56.0	6.8	 25
526	 25	53.0	8.0	 25
527	 25	53.3	7.7	 20
528	 25	73.0	14.2	 25
529	 25	382.0	77.4	 25
530	 25	381.3	62.3	 20
531	 25	83.0	66.2	 25
532	 25	94.0	24.8	 25
533	 25	210.5	59.3	 20
534	 25	127.0	24.3	 25
535	 25	100.0	22.2	 25
536	 25	876.0	77.8	 16
537	 25	70.3	27.9	 20
538	 25	75.3	11.0	 20
539	 25	53.0	15.0	 16
540	 25	113.3	17.5	 20
541	 25	167.5	29.4	 16
542	 25	91.0	15.7	 25
543	 25	100.0	15.5	 25
544	 25	157.5	20.5	 20
545	 25	200.0	36.2	 25
546	 25	186.0	38.8	 25
547	 25	38.5	6.3	 20
548	 25	39.0	7.7	 25
549	 25	34.0	6.8	 25
550	 25	39.0	6.9	 20
551	 25	71.0	15.0	 25
552	 25	47.0	24.0	 25
553	 25	195.8	21.8	 16
554	 25	75.0	12.6	 20
555	 25	56.3	9.0	 20
556	 25	49.5	7.3	 16
557	 25	48.0	7.4	 20
558	 25	42.0	8.0	 25
559	 25	40.0	6.7	 20
560	 25	95.0	15.5	 25
561	 25	88.0	14.4	 25
562	 25	536.3	123.4	 20
563	 25	853.0	173.9	 25
564	 25	117.0	31.6	 25
565	 25	96.3	17.6	 20
566	 25	110.0	22.9	 25
567	 25	70.5	11.1	 20
568	 25	55.0	8.4	 25
569	 25	67.0	11.0	 25
570	 25	86.3	16.1	 16
571	 25	61.3	8.6	 20
572	 25	63.5	21.9	 20
573	 25	74.8	9.4	 16
574	 25	126.3	24.8	 20
575	 25	74.0	9.7	 25
576	 25	140.0	15.5	 20
577	 25	42.0	12.7	 25
578	 25	40.0	7.3	 25
579	 25	44.3	8.1	 20
580	 25	53.0	8.9	 25
581	 25	43.0	7.9	 25
582	 25	41.3	7.0	 20
583	 25	46.0	10.3	 25
584	 25	68.0	19.1	 25
585	 25	102.8	14.9	 20
586	 25	1308.3	168.5	 20
587	 25	77.3	20.3	 20
588	 25	70.8	14.9	 16
589	 25	68.0	9.6	 20
590	 25	269.0	53.7	 16
591	 25	126.5	17.3	 20
592	 25	142.0	17.1	 25
593	 25	85.0	9.9	 20
594	 25	45.0	10.0	 25
595	 25	46.0	8.4	 25
596	 25	45.0	8.3	 20
597	 25	50.0	8.1	 25
598	 25	98.0	19.4	 25
599	 25	62.3	10.8	 20
600	 25	307.0	69.1	 25
601	 25	254.0	61.0	 25
602	 25	47.0	6.2	 20
603	 25	50.5	13.3	 20
604	 25	51.3	9.0	 20
605	 25	88.5	17.5	 16
606	 25	56.8	7.7	 20
607	 25	57.5	8.8	 20
608	 25	55.3	11.0	 16
609	 25	51.0	8.7	 25
610	 25	51.0	9.4	 25
611	 25	73.8	13.0	 20
612	 25	52.0	7.4	 25
613	 25	48.0	9.1	 25
614	 25	41.0	6.2	 20
615	 25	35.0	6.0	 25
616	 25	37.3	6.2	 20
617	 25	54.0	9.3	 25
618	 25	74.0	16.4	 25
619	 25	40.8	7.9	 20
620	 25	44.5	6.8	 20
621	 25	43.0	5.3	 20
622	 25	45.3	6.2	 16
623	 25	243.3	38.1	 20
624	 25	53.3	7.9	 20
625	 25	99.3	13.7	 16
626	 25	49.0	8.7	 25
627	 25	48.0	9.1	 25
628	 25	107.5	12.0	 20
629	 25	54.0	10.6	 25
630	 25	50.0	8.7	 25
631	 25	54.5	9.4	 20
632	 25	47.0	8.8	 25
633	 25	45.0	8.3	 25
634	 25	60.3	8.7	 20
635	 25	136.0	23.9	 25
636	 25	75.0	11.9	 25
637	 25	249.0	32.2	 16
638	 25	97.0	10.3	 20
639	 25	47.0	7.4	 16
  0	 26	1530.0	307.6	 25
  1	 26	79.0	14.5	 25
  2	 26	46.0	7.5	 20
  3	 26	49.0	7.7	 20
  4	 26	40.5	6.8	 20
  5	 26	45.5	18.3	 16
  6	 26	51.3	6.8	 20
  7	 26	47.5	8.3	 20
  8	 26	39.0	5.8	 20
  9	 26	41.0	8.6	 25
 10	 26	40.0	6.3	 25
 11	 26	36.0	6.7	 20
 12	 26	49.0	9.1	 25
 13	 26	49.0	8.6	 25
 14	 26	38.3	5.9	 20
 15	 26	38.0	5.8	 25
 16	 26	44.0	6.1	 25
 17	 26	42.0	7.2	 20
 18	 26	52.0	8.9	 25
 19	 26	76.8	13.7	 16
 20	 26	53.3	7.9	 20
 21	 26	37.0	6.3	 20
 22	 26	37.0	6.8	 16
 23	 26	35.3	5.5	 20
 24	 26	42.0	7.3	 20
 25	 26	255.5	26.4	 20
 26	 26	227.0	25.7	 25
 27	 26	156.0	17.1	 25
 28	 26	1295.8	94.5	 20
 29	 26	176.0	65.6	 25
 30	 26	65.0	10.5	 25
 31	 26	191.8	30.2	 20
 32	 26	94.0	20.7	 25
 33	 26	106.0	18.7	 25
 34	 26	103.8	15.8	 20
 35	 26	98.0	14.4	 25
 36	 26	114.0	13.3	 20
 37	 26	95.0	11.0	 16
 38	 26	110.0	14.8	 20
 39	 26	75.0	9.8	 20
 40	 26	41.3	6.8	 16
 41	 26	36.0	5.6	 20
 42	 26	42.0	7.3	 25
 43	 26	72.5	9.6	 20
 44	 26	38.0	7.5	 25
 45	 26	38.3	6.5	 20
 46	 26	37.0	6.2	 25
 47	 26	49.0	8.6	 25
 48	 26	52.3	8.7	 20
 49	 26	47.0	7.2	 25
 50	 26	80.0	11.5	 25
 51	 26	42.0	8.9	 20
 52	 26	74.0	14.4	 25
 53	 26	68.3	8.8	 20
 54	 26	155.3	12.8	 16
 55	 26	46.0	7.7	 20
 56	 26	41.0	6.8	 20
 57	 26	37.0	5.9	 16
 58	 26	39.3	8.0	 20
 59	 26	35.0	6.6	 25
 60	 26	40.3	4.6	 20
 61	 26	42.0	7.9	 25
 62	 26	43.0	7.9	 25
 63	 26	41.3	7.1	 20
 64	 26	42.0	8.0	 25
 65	 26	43.0	9.0	 25
 66	 26	47.8	9.0	 20
 67	 26	47.0	7.4	 25
 68	 26	41.5	5.2	 20
 69	 26	57.0	8.6	 25
 70	 26	44.0	6.8	 20
 71	 26	45.0	7.3	 16
 72	 26	42.5	9.0	 20
 73	 26	123.5	14.6	 20
 74	 26	258.3	20.5	 16
 75	 26	221.8	20.4	 20
 76	 26	158.0	40.2	 25
 77	 26	139.3	13.9	 20
 78	 26	131.0	47.9	 25
 79	 26	105.0	18.1	 25
 80	 26	88.0	12.5	 20
 81	 26	39.0	6.7	 25
 82	 26	39.0	6.1	 25
 83	 26	48.0	7.3	 20
 84	 26	45.0	10.0	 25
 85	 26	82.0	14.2	 25
 86	 26	130.0	26.3	 20
 87	 26	84.5	9.6	 20
 88	 26	65.5	10.4	 20
 89	 26	72.8	13.2	 16
 90	 26	330.3	41.7	 20
 91	 26	1316.5	79.4	 20
 92	 26	422.8	37.3	 20
 93	 26	90.0	15.0	 25
 94	 26	110.0	14.8	 20
 95	 26	65.0	7.5	 25
 96	 26	227.0	34.3	 25
 97	 26	130.5	17.4	 20
 98	 26	56.0	10.3	 25
 99	 26	71.0	12.0	 25
100	 26	84.0	10.6	 20
101	 26	48.0	9.7	 25
102	 26	46.0	7.3	 25
103	 26	59.5	8.0	 20
104	 26	351.8	30.7	 20
105	 26	44.5	10.4	 20
106	 26	61.3	9.7	 16
107	 26	52.3	6.9	 20
108	 26	66.3	9.5	 20
109	 26	71.3	11.4	 20
110	 26	40.0	7.8	 25
111	 26	41.0	6.6	 25
112	 26	54.3	9.4	 20
113	 26	46.0	6.9	 25
114	 26	84.0	13.2	 25
115	 26	38.0	6.1	 20
116	 26	42.0	9.4	 25
117	 26	66.3	18.5	 20
118	 26	176.0	24.3	 25
119	 26	601.0	88.4	 25
120	 26	536.8	38.5	 16
121	 26	903.0	56.0	 20
122	 26	149.0	32.7	 20
123	 26	203.0	23.0	 16
124	 26	166.0	20.6	 20
125	 26	82.3	12.9	 20
126	 26	77.3	11.5	 20
127	 26	85.0	17.7	 25
128	 26	55.0	7.9	 25
129	 26	69.3	9.9	 20
130	 26	96.0	19.0	 25
131	 26	41.0	8.1	 25
132	 26	55.3	9.3	 20
133	 26	39.0	5.9	 25
134	 26	42.0	8.4	 25
135	 26	34.3	5.0	 20
136	 26	44.0	6.8	 25
137	 26	44.5	9.9	 20
138	 26	151.5	21.9	 16
139	 26	93.0	16.5	 20
140	 26	44.0	9.3	 20
141	 26	44.8	8.4	 16
142	 26	45.0	8.1	 20
143	 26	52.0	8.3	 20
144	 26	40.0	9.3	 25
145	 26	44.0	8.3	 25
146	 26	40.0	7.0	 20
147	 26	39.0	6.8	 25
148	 26	37.0	7.9	 25
149	 26	46.0	7.5	 20
150	 26	42.0	8.0	 25
151	 26	66.0	9.9	 25
152	 26	61.8	8.2	 20
153	 26	53.0	12.8	 25
154	 26	45.8	10.5	 20
155	 26	97.3	10.5	 16
156	 26	72.5	14.3	 20
157	 26	62.0	7.0	 20
158	 26	49.0	7.9	 16
159	 26	123.5	20.1	 20
160	 26	202.0	29.0	 25
161	 26	56.3	7.9	 20
162	 26	53.0	7.7	 25
163	 26	46.0	7.5	 25
164	 26	49.0	9.8	 20
165	 26	109.0	14.5	 25
166	 26	76.8	11.3	 20
167	 26	64.0	9.3	 25
168	 26	42.0	6.6	 25
169	 26	86.3	12.3	 20
170	 26	187.0	26.1	 25
171	 26	388.8	26.4	 20
172	 26	103.3	15.1	 16
173	 26	60.5	11.1	 20
174	 26	58.3	8.0	 20
175	 26	234.3	21.1	 16
176	 26	41.0	7.6	 20
177	 26	42.0	6.7	 25
178	 26	41.0	6.4	 20
179	 26	39.0	6.5	 25
180	 26	41.0	8.0	 25
181	 26	41.3	7.5	 20
182	 26	42.0	5.6	 25
183	 26	41.0	8.8	 25
184	 26	463.0	57.9	 20
185	 26	306.0	53.9	 25
186	 26	379.0	54.5	 25
187	 26	42.3	8.2	 20
188	 26	43.0	6.9	 20
189	 26	46.3	7.8	 20
190	 26	76.3	7.8	 16
191	 26	51.5	8.8	 20
192	 26	48.0	9.7	 16
193	 26	44.0	7.3	 25
194	 26	56.0	7.6	 25
195	 26	42.0	5.4	 20
196	 26	176.0	30.8	 25
197	 26	210.0	26.1	 25
198	 26	57.5	9.0	 20
199	 26	74.0	10.8	 25
200	 26	46.0	10.3	 25
201	 26	92.0	10.6	 20
202	 26	49.0	7.9	 25
203	 26	48.0	9.2	 25
204	 26	62.0	12.7	 20
205	 26	43.3	8.3	 20
206	 26	39.3	6.9	 20
207	 26	63.5	18.8	 16
208	 26	45.3	6.4	 20
209	 26	36.0	6.7	 20
210	 26	37.0	4.9	 20
211	 26	38.0	5.1	 25
212	 26	40.0	7.2	 25
213	 26	37.3	6.3	 20
214	 26	37.0	8.1	 25
215	 26	42.0	7.6	 25
216	 26	51.3	6.9	 20
217	 26	41.0	8.3	 25
218	 26	40.0	5.8	 20
219	 26	36.0	6.7	 25
220	 26	43.0	7.8	 25
221	 26	39.0	6.7	 20
222	 26	39.3	6.1	 20
223	 26	38.0	7.0	 20
224	 26	38.5	8.4	 16
225	 26	43.0	7.3	 20
226	 26	38.0	5.7	 20
227	 26	39.3	5.9	 20
228	 26	38.0	6.2	 25
229	 26	37.0	5.0	 25
230	 26	42.3	8.5	 20
231	 26	43.0	8.1	 25
232	 26	40.0	8.0	 25
233	 26	87.0	15.0	 20
234	 26	83.0	11.6	 25
235	 26	69.0	11.0	 25
236	 26	55.3	14.8	 20
237	 26	82.0	10.0	 25
238	 26	57.3	9.1	 20
239	 26	76.3	10.3	 16
240	 26	216.3	18.1	 20
241	 26	100.3	10.6	 16
242	 26	46.5	5.3	 20
243	 26	71.3	7.3	 20
244	 26	176.5	25.6	 20
245	 26	204.0	26.7	 25
246	 26	80.0	10.3	 25
247	 26	81.3	9.6	 20
248	 26	118.0	25.0	 25
249	 26	48.0	10.0	 25
250	 26	42.3	8.7	 20
251	 26	40.0	7.8	 25
252	 26	42.0	6.4	 25
253	 26	57.3	9.9	 20
254	 26	147.0	31.3	 25
255	 26	46.0	9.1	 20
256	 26	49.5	8.9	 16
257	 26	371.8	47.9	 20
258	 26	262.5	20.7	 20
259	 26	168.0	21.7	 16
260	 26	45.0	6.1	 20
261	 26	39.0	6.2	 25
262	 26	43.0	8.5	 20
263	 26	49.0	8.7	 25
264	 26	89.0	13.1	 25
265	 26	87.3	10.4	 20
266	 26	74.0	13.3	 25
267	 26	44.0	6.9	 20
268	 26	79.0	15.1	 25
269	 26	174.0	24.6	 25
270	 26	202.5	31.1	 20
271	 26	47.0	8.2	 25
272	 26	41.3	6.5	 20
273	 26	45.0	9.7	 16
274	 26	41.0	7.1	 20
275	 26	38.3	5.2	 20
276	 26	35.0	5.0	 16
277	 26	38.8	5.2	 20
278	 26	40.0	6.1	 25
279	 26	39.8	6.0	 20
280	 26	42.0	8.8	 25
281	 26	40.0	6.1	 25
282	 26	41.3	7.4	 20
283	 26	40.0	6.7	 25
284	 26	49.0	8.2	 25
285	 26	55.8	13.5	 20
286	 26	49.0	8.5	 25
287	 26	51.0	7.2	 25
288	 26	44.0	7.8	 20
289	 26	44.5	9.9	 20
290	 26	40.3	6.2	 16
291	 26	38.8	6.2	 20
292	 26	37.5	8.4	 20
293	 26	39.3	6.8	 16
294	 26	75.0	13.5	 25
295	 26	53.0	10.1	 25
296	 26	46.8	9.5	 20
297	 26	44.0	10.0	 25
298	 26	61.0	9.3	 25
299	 26	63.5	8.6	 20
300	 26	54.0	10.9	 25
301	 26	48.0	8.0	 25
302	 26	50.0	7.7	 20
303	 26	56.0	7.6	 25
304	 26	67.0	10.2	 25
305	 26	47.5	7.0	 20
306	 26	45.3	5.3	 20
307	 26	44.0	6.6	 20
308	 26	47.0	8.8	 16
309	 26	46.3	6.5	 20
310	 26	73.3	13.0	 20
311	 26	128.8	15.5	 20
312	 26	145.0	17.3	 25
313	 26	58.0	8.0	 25
314	 26	110.8	26.1	 20
315	 26	62.0	10.5	 25
316	 26	124.5	17.5	 20
317	 26	91.0	18.5	 25
318	 26	48.0	7.8	 25
319	 26	39.5	7.6	 20
320	 26	45.0	8.9	 25
321	 26	77.0	19.3	 25
322	 26	40.3	7.7	 20
323	 26	45.8	7.6	 20
324	 26	72.5	10.1	 20
325	 26	41.8	6.0	 16
326	 26	55.0	10.3	 20
327	 26	58.0	8.9	 20
328	 26	44.5	8.6	 20
329	 26	41.0	8.4	 25
330	 26	42.0	6.9	 25
331	 26	45.3	9.3	 20
332	 26	71.0	18.0	 25
333	 26	52.0	10.4	 25
334	 26	50.0	8.6	 20
335	 26	48.0	8.0	 25
336	 26	47.0	8.5	 25
337	 26	50.0	7.2	 20
338	 26	85.0	11.4	 25
339	 26	63.3	7.0	 16
340	 26	58.5	9.2	 20
341	 26	59.3	11.3	 20
342	 26	44.8	10.6	 16
343	 26	40.5	4.7	 20
344	 26	42.5	4.8	 20
345	 26	59.3	7.5	 20
346	 26	48.0	8.0	 25
347	 26	62.0	9.5	 25
348	 26	63.3	10.7	 20
349	 26	553.0	123.1	 25
350	 26	274.0	41.8	 25
351	 26	62.8	10.6	 20
352	 26	54.0	8.9	 25
353	 26	82.0	12.6	 25
354	 26	75.3	12.2	 20
355	 26	40.0	6.9	 25
356	 26	37.3	6.7	 20
357	 26	37.5	7.7	 16
358	 26	45.3	9.3	 20
359	 26	44.0	6.6	 20
360	 26	47.3	7.4	 16
361	 26	44.5	8.9	 20
362	 26	45.0	10.9	 25
363	 26	43.5	6.8	 20
364	 26	68.0	12.9	 25
365	 26	75.3	15.2	 20
366	 26	50.0	9.4	 25
367	 26	38.0	8.3	 25
368	 26	200.8	39.2	 20
369	 26	103.0	39.0	 25
370	 26	555.0	72.3	 25
371	 26	127.0	15.9	 20
372	 26	66.0	9.4	 25
373	 26	49.3	6.1	 20
374	 26	44.5	9.9	 16
375	 26	40.8	6.7	 20
376	 26	51.3	8.2	 20
377	 26	64.3	9.8	 16
378	 26	183.0	16.5	 20
379	 26	72.0	10.4	 25
380	 26	81.8	8.0	 20
381	 26	53.0	7.7	 25
382	 26	45.0	9.8	 25
383	 26	64.3	7.4	 20
384	 26	59.0	10.4	 25
385	 26	41.0	4.9	 25
386	 26	44.0	6.7	 20
387	 26	46.0	8.3	 25
388	 26	50.0	6.3	 20
389	 26	39.0	7.1	 25
390	 26	44.3	6.7	 20
391	 26	41.0	6.4	 16
392	 26	44.0	7.0	 20
393	 26	59.0	8.9	 20
394	 26	42.0	5.9	 16
395	 26	59.3	9.9	 20
396	 26	94.0	16.9	 25
397	 26	86.0	11.8	 20
398	 26	72.0	11.4	 25
399	 26	214.0	38.3	 25
400	 26	47.0	6.1	 20
401	 26	47.0	9.2	 25
402	 26	47.0	6.2	 25
403	 26	125.5	17.1	 20
404	 26	48.0	8.4	 25
405	 26	51.0	8.7	 25
406	 26	50.0	10.5	 20
407	 26	50.3	8.0	 20
408	 26	42.5	7.5	 20
409	 26	148.8	10.9	 16
410	 26	47.0	8.0	 20
411	 26	43.0	7.5	 20
412	 26	65.8	12.7	 20
413	 26	200.0	25.3	 25
414	 26	564.5	69.3	 20
415	 26	211.0	65.4	 25
416	 26	612.0	48.1	 25
417	 26	426.8	80.7	 20
418	 26	340.0	29.8	 25
419	 26	664.0	84.6	 25
420	 26	63.5	11.1	 20
421	 26	60.0	7.2	 25
422	 26	126.0	19.8	 25
423	 26	43.3	7.2	 20
424	 26	53.5	7.9	 20
425	 26	135.3	19.3	 20
426	 26	67.0	10.0	 16
427	 26	52.3	9.0	 20
428	 26	42.3	6.1	 20
429	 26	44.5	16.5	 20
430	 26	38.0	6.1	 25
431	 26	40.0	5.8	 25
432	 26	42.3	7.0	 20
433	 26	65.0	12.0	 25
434	 26	81.0	11.6	 25
435	 26	258.5	21.3	 20
436	 26	81.0	11.2	 25
437	 26	40.0	9.0	 20
438	 26	44.0	6.2	 25
439	 26	43.0	7.8	 25
440	 26	50.3	10.8	 16
441	 26	42.0	5.8	 20
442	 26	49.3	7.2	 20
443	 26	46.8	8.7	 16
444	 26	38.0	6.7	 20
445	 26	39.5	7.0	 20
446	 26	41.3	5.3	 20
447	 26	67.0	11.8	 25
448	 26	45.0	8.7	 25
449	 26	48.5	8.7	 20
450	 26	46.0	9.5	 25
451	 26	42.0	8.0	 25
452	 26	41.3	6.0	 20
453	 26	44.0	8.0	 25
454	 26	40.0	6.1	 25
455	 26	61.5	14.1	 20
456	 26	56.0	8.2	 25
457	 26	71.8	9.8	 20
458	 26	48.3	7.4	 16
459	 26	40.0	6.8	 20
460	 26	45.0	6.8	 20
461	 26	68.3	9.9	 16
462	 26	65.3	8.2	 20
463	 26	44.5	7.5	 20
464	 26	48.0	10.4	 25
465	 26	45.0	8.1	 25
466	 26	458.5	47.7	 20
467	 26	51.0	8.2	 25
468	 26	72.0	11.2	 25
469	 26	155.5	18.7	 20
470	 26	77.0	13.5	 25
471	 26	440.0	56.8	 25
472	 26	248.8	26.9	 20
473	 26	105.0	18.3	 25
474	 26	45.5	7.8	 20
475	 26	54.8	10.2	 16
476	 26	41.0	7.1	 20
477	 26	39.5	6.0	 20
478	 26	41.3	12.8	 16
479	 26	36.3	6.6	 20
480	 26	39.0	6.2	 25
481	 26	38.5	7.1	 20
482	 26	50.0	8.4	 25
483	 26	76.0	10.5	 25
484	 26	48.5	10.1	 20
485	 26	49.0	6.9	 25
486	 26	59.3	9.5	 20
487	 26	665.0	89.3	 25
488	 26	44.0	8.0	 25
489	 26	45.5	7.4	 20
490	 26	42.0	6.7	 25
491	 26	43.0	6.5	 20
492	 26	42.3	8.0	 16
493	 26	95.8	14.2	 20
494	 26	42.0	6.7	 20
495	 26	39.5	6.6	 16
496	 26	43.3	6.9	 20
497	 26	42.0	7.6	 25
498	 26	43.0	7.0	 20
499	 26	40.0	6.3	 25
500	 26	45.0	22.4	 25
501	 26	47.8	9.2	 20
502	 26	53.0	7.7	 25
503	 26	91.0	14.7	 25
504	 26	75.8	11.8	 20
505	 26	60.0	8.7	 25
506	 26	125.0	27.4	 25
507	 26	740.3	37.4	 20
508	 26	878.3	86.2	 20
509	 26	59.8	15.1	 20
510	 26	60.3	7.0	 16
511	 26	304.0	25.7	 20
512	 26	47.3	7.7	 16
513	 26	78.0	11.0	 25
514	 26	52.0	8.1	 25
515	 26	42.3	7.8	 20
516	 26	254.0	42.9	 25
517	 26	45.0	9.2	 25
518	 26	158.8	19.0	 20
519	 26	184.0	35.6	 25
520	 26	201.0	42.2	 25
521	 26	54.0	9.2	 20
522	 26	51.0	7.5	 25
523	 26	62.0	10.4	 25
524	 26	55.5	7.9	 20
525	 26	58.3	9.3	 20
526	 26	58.0	9.9	 20
527	 26	47.5	8.4	 16
528	 26	64.3	7.4	 20
529	 26	190.0	21.3	 20
530	 26	176.3	17.2	 20
531	 26	51.0	10.1	 25
532	 26	87.0	9.3	 25
533	 26	142.8	16.8	 20
534	 26	134.0	15.5	 25
535	 26	107.0	21.8	 25
536	 26	2119.0	135.3	 20
537	 26	61.0	37.0	 25
538	 26	116.0	13.0	 20
539	 26	44.0	9.4	 25
540	 26	68.0	8.4	 25
541	 26	76.0	13.7	 20
542	 26	53.3	8.5	 20
543	 26	98.0	18.7	 20
544	 26	126.8	17.8	 16
545	 26	221.5	29.1	 20
546	 26	102.5	12.1	 20
547	 26	35.0	6.8	 20
548	 26	40.0	8.1	 25
549	 26	38.0	7.6	 25
550	 26	39.8	7.6	 20
551	 26	48.0	9.2	 25
552	 26	64.0	8.6	 25
553	 26	98.3	11.5	 20
554	 26	48.0	7.2	 25
555	 26	44.0	15.3	 25
556	 26	48.0	7.6	 20
557	 26	41.0	8.4	 25
558	 26	44.5	6.2	 20
559	 26	37.5	7.9	 16
560	 26	105.3	14.1	 20
561	 26	69.0	10.8	 16
562	 26	302.8	47.1	 20
563	 26	130.0	21.0	 20
564	 26	72.5	12.4	 20
565	 26	52.0	6.9	 25
566	 26	66.0	8.9	 25
567	 26	71.5	12.0	 20
568	 26	46.0	7.3	 25
569	 26	51.0	8.0	 25
570	 26	57.3	9.3	 20
571	 26	45.0	7.9	 25
572	 26	44.0	5.8	 25
573	 26	48.0	9.4	 20
574	 26	70.0	11.8	 25
575	 26	81.3	11.3	 20
576	 26	112.5	15.4	 16
577	 26	47.5	10.6	 20
578	 26	40.0	5.9	 20
579	 26	40.3	10.2	 16
580	 26	45.3	6.9	 20
581	 26	44.0	9.5	 25
582	 26	41.3	7.0	 20
583	 26	53.0	9.7	 25
584	 26	141.0	17.9	 25
585	 26	69.3	8.9	 20
586	 26	298.0	108.6	 25
587	 26	52.5	9.3	 20
588	 26	61.0	11.1	 25
589	 26	53.0	8.9	 25
590	 26	109.5	15.8	 20
591	 26	63.0	10.1	 25
592	 26	60.0	10.0	 20
593	 26	53.0	9.6	 16
594	 26	41.5	6.9	 20
595	 26	45.5	7.6	 20
596	 26	42.8	8.4	 16
597	 26	53.5	9.1	 20
598	 26	49.0	9.3	 25
599	 26	51.0	9.4	 20
600	 26	123.0	19.1	 25
601	 26	73.0	12.2	 25
602	 26	49.0	8.8	 20
603	 26	59.0	9.7	 25
604	 26	46.0	6.7	 25
605	 26	65.0	9.3	 20
606	 26	48.0	8.2	 25
607	 26	59.0	8.9	 25
608	 26	46.3	10.5	 20
609	 26	60.3	11.8	 20
610	 26	45.8	8.9	 16
611	 26	61.0	9.7	 20
612	 26	43.0	7.5	 20
613	 26	41.5	8.2	 16
614	 26	40.0	5.6	 25
615	 26	37.0	5.3	 25
616	 26	39.0	6.8	 20
617	 26	46.0	7.2	 25
618	 26	71.0	10.4	 25
619	 26	40.3	7.2	 20
620	 26	42.0	7.6	 25
621	 26	41.0	5.1	 25
622	 26	44.0	10.6	 20
623	 26	71.0	19.1	 25
624	 26	46.0	7.2	 25
625	 26	62.3	10.6	 20
626	 26	43.3	7.9	 20
627	 26	42.3	8.6	 20
628	 26	89.5	16.5	 16
629	 26	54.3	7.8	 20
630	 26	46.5	6.0	 20
631	 26	69.0	9.4	 20
632	 26	45.0	6.0	 25
633	 26	45.0	7.0	 25
634	 26	98.8	12.1	 20
635	 26	162.0	17.8	 25
636	 26	58.3	8.8	 20
637	 26	212.0	20.3	 25
638	 26	60.0	9.5	 25
639	 26	1521.5	304.3	 20
  0	 27	44.0	7.7	 25
  1	 27	89.0	14.8	 25
  2	 27	47.0	7.6	 20
  3	 27	43.0	8.3	 25
  4	 27	57.0	11.6	 25
  5	 27	46.3	9.6	 20
  6	 27	44.0	7.8	 25
  7	 27	55.0	9.7	 25
  8	 27	50.0	8.1	 16
  9	 27	44.0	7.0	 20
 10	 27	41.0	8.0	 20
 11	 27	36.5	6.7	 16
 12	 27	78.3	11.5	 20
 13	 27	139.8	15.8	 20
 14	 27	46.5	5.6	 20
 15	 27	311.0	58.6	 25
 16	 27	63.8	11.5	 20
 17	 27	107.0	23.8	 25
 18	 27	46.0	8.2	 25
 19	 27	45.3	7.0	 20
 20	 27	51.0	8.0	 25
 21	 27	43.0	6.9	 25
 22	 27	42.0	6.6	 20
 23	 27	41.0	5.1	 25
 24	 27	43.0	7.6	 25
 25	 27	43.0	6.8	 16
 26	 27	39.5	7.1	 20
 27	 27	75.0	11.8	 20
 28	 27	108.3	18.4	 16
 29	 27	44.3	6.3	 20
 30	 27	48.0	8.3	 20
 31	 27	160.3	17.1	 20
 32	 27	124.0	18.4	 25
 33	 27	66.0	12.1	 25
 34	 27	56.3	8.4	 20
 35	 27	58.0	7.9	 25
 36	 27	70.0	8.4	 25
 37	 27	75.5	10.0	 20
 38	 27	72.0	10.4	 25
 39	 27	54.3	8.1	 20
 40	 27	321.0	75.1	 25
 41	 27	151.0	25.8	 25
 42	 27	483.8	27.5	 16
 43	 27	53.8	12.5	 20
 44	 27	44.0	8.0	 20
 45	 27	45.3	7.2	 16
 46	 27	46.3	8.2	 20
 47	 27	46.0	6.6	 25
 48	 27	35.3	6.4	 20
 49	 27	40.0	7.3	 25
 50	 27	38.0	6.5	 25
 51	 27	39.0	7.9	 20
 52	 27	53.0	10.6	 25
 53	 27	75.0	11.7	 25
 54	 27	51.5	6.8	 20
 55	 27	42.0	7.3	 25
 56	 27	39.0	6.1	 25
 57	 27	38.0	4.1	 20
 58	 27	39.0	8.0	 25
 59	 27	41.3	7.4	 20
 60	 27	33.3	5.4	 16
 61	 27	44.3	7.4	 20
 62	 27	43.3	7.8	 20
 63	 27	37.0	6.4	 16
 64	 27	46.0	6.4	 25
 65	 27	61.3	8.8	 20
 66	 27	65.0	12.7	 25
 67	 27	38.0	6.0	 25
 68	 27	42.3	6.6	 20
 69	 27	38.0	7.0	 25
 70	 27	42.0	7.3	 25
 71	 27	53.3	7.5	 20
 72	 27	61.0	9.0	 25
 73	 27	53.0	7.7	 25
 74	 27	246.3	43.3	 20
 75	 27	59.0	19.6	 25
 76	 27	51.0	5.3	 20
 77	 27	485.0	34.9	 16
 78	 27	88.5	10.7	 20
 79	 27	199.0	21.8	 20
 80	 27	137.3	16.5	 16
 81	 27	100.0	17.7	 25
 82	 27	74.0	13.6	 25
 83	 27	49.3	7.8	 20
 84	 27	51.0	6.4	 25
 85	 27	46.0	8.2	 25
 86	 27	51.5	11.3	 20
 87	 27	68.0	14.6	 25
 88	 27	63.3	12.1	 20
 89	 27	51.0	9.5	 25
 90	 27	42.0	7.1	 25
 91	 27	405.3	154.4	 20
 92	 27	64.0	11.2	 20
 93	 27	133.8	31.1	 20
 94	 27	174.3	30.2	 16
 95	 27	320.5	32.3	 20
 96	 27	391.8	33.0	 20
 97	 27	130.0	22.3	 16
 98	 27	48.0	7.3	 25
 99	 27	136.0	20.1	 25
100	 27	349.0	41.3	 20
101	 27	81.0	11.8	 25
102	 27	81.0	17.0	 25
103	 27	421.8	43.6	 20
104	 27	282.0	27.1	 25
105	 27	69.0	13.4	 25
106	 27	63.0	9.2	 20
107	 27	73.0	12.7	 25
108	 27	43.0	6.9	 25
109	 27	44.3	5.6	 16
110	 27	40.3	6.0	 20
111	 27	39.0	6.9	 20
112	 27	38.3	5.4	 16
113	 27	38.0	8.6	 20
114	 27	41.3	8.5	 16
115	 27	41.0	6.2	 25
116	 27	70.0	11.1	 25
117	 27	40.3	6.2	 20
118	 27	47.0	9.8	 25
119	 27	684.0	155.7	 25
120	 27	181.8	75.2	 20
121	 27	74.0	41.6	 25
122	 27	46.0	7.1	 25
123	 27	50.5	10.4	 20
124	 27	64.0	12.5	 25
125	 27	60.0	8.4	 25
126	 27	80.5	13.4	 16
127	 27	57.8	9.5	 20
128	 27	40.3	8.6	 20
129	 27	37.3	7.5	 16
130	 27	38.3	6.0	 20
131	 27	40.3	5.8	 20
132	 27	65.8	12.9	 20
133	 27	43.0	8.0	 25
134	 27	65.0	12.7	 25
135	 27	46.5	7.8	 20
136	 27	49.0	28.2	 25
137	 27	169.3	24.2	 20
138	 27	205.0	25.5	 25
139	 27	180.0	20.9	 25
140	 27	260.8	61.1	 20
141	 27	44.0	8.1	 25
142	 27	46.0	8.5	 25
143	 27	147.0	22.7	 16
144	 27	261.8	27.8	 20
145	 27	88.0	15.4	 20
146	 27	121.5	14.2	 16
147	 27	46.0	8.0	 20
148	 27	46.0	8.6	 20
149	 27	44.3	7.6	 20
150	 27	40.0	7.0	 25
151	 27	39.0	5.3	 25
152	 27	73.5	9.1	 20
153	 27	198.0	21.2	 25
154	 27	82.0	13.9	 25
155	 27	154.3	28.4	 20
156	 27	685.0	137.6	 25
157	 27	450.0	80.1	 25
158	 27	121.5	16.0	 20
159	 27	57.0	10.9	 25
160	 27	164.8	16.7	 20
161	 27	43.3	5.2	 16
162	 27	43.3	8.5	 20
163	 27	48.3	10.9	 16
164	 27	48.0	6.1	 20
165	 27	67.0	9.7	 25
166	 27	70.5	12.0	 20
167	 27	64.0	7.9	 25
168	 27	72.0	13.6	 25
169	 27	130.0	14.5	 20
170	 27	93.0	15.1	 25
171	 27	48.0	8.4	 25
172	 27	59.0	9.8	 20
173	 27	44.0	7.9	 25
174	 27	43.0	7.3	 25
175	 27	44.0	8.3	 20
176	 27	59.0	10.1	 25
177	 27	76.0	12.5	 20
178	 27	43.3	8.6	 16
179	 27	46.0	7.4	 20
180	 27	48.3	7.2	 20
181	 27	95.0	12.3	 16
182	 27	69.0	11.0	 25
183	 27	48.0	8.3	 25
184	 27	37.0	5.8	 20
185	 27	43.0	8.4	 25
186	 27	43.0	7.5	 25
187	 27	39.0	5.9	 20
188	 27	56.0	9.5	 25
189	 27	47.3	7.9	 20
190	 27	69.0	10.8	 25
191	 27	85.0	11.9	 25
192	 27	138.3	24.9	 20
193	 27	109.5	23.2	 20
194	 27	105.5	20.6	 20
195	 27	560.0	79.7	 16
196	 27	44.8	7.7	 20
197	 27	47.0	7.6	 20
198	 27	66.0	9.8	 16
199	 27	61.0	12.2	 25
200	 27	72.0	12.0	 25
201	 27	113.3	15.0	 20
202	 27	61.0	11.2	 25
203	 27	80.0	12.6	 25
204	 27	46.3	6.4	 20
205	 27	42.0	5.9	 25
206	 27	46.0	8.7	 25
207	 27	37.0	6.8	 20
208	 27	47.0	7.2	 25
209	 27	43.0	8.3	 25
210	 27	40.0	7.1	 16
211	 27	39.3	6.3	 20
212	 27	37.5	7.7	 16
213	 27	112.3	27.2	 20
214	 27	43.0	8.5	 20
215	 27	41.0	6.1	 16
216	 27	59.0	9.6	 25
217	 27	78.0	17.0	 25
218	 27	41.3	6.3	 20
219	 27	41.0	7.2	 25
220	 27	40.0	7.9	 25
221	 27	39.5	6.1	 20
222	 27	61.0	11.4	 25
223	 27	50.0	8.2	 25
224	 27	78.8	16.5	 20
225	 27	78.0	17.0	 25
226	 27	61.0	11.3	 25
227	 27	40.0	5.5	 16
228	 27	40.5	7.0	 20
229	 27	33.5	4.8	 20
230	 27	35.3	6.5	 16
231	 27	40.5	7.6	 20
232	 27	42.3	6.6	 20
233	 27	56.3	7.2	 20
234	 27	51.0	8.3	 25
235	 27	46.0	7.9	 25
236	 27	46.5	7.4	 20
237	 27	71.0	13.5	 25
238	 27	136.0	13.8	 20
239	 27	322.0	51.7	 25
240	 27	177.0	44.8	 25
241	 27	155.5	25.3	 20
242	 27	83.0	11.3	 25
243	 27	1029.0	236.5	 25
244	 27	649.3	41.9	 16
245	 27	295.5	47.9	 20
246	 27	1085.8	91.7	 20
247	 27	170.5	12.5	 16
248	 27	68.0	11.0	 20
249	 27	59.5	8.0	 20
250	 27	91.0	16.7	 20
251	 27	155.0	23.0	 25
252	 27	40.0	6.4	 25
253	 27	38.5	3.6	 20
254	 27	48.0	7.9	 25
255	 27	46.0	8.2	 25
256	 27	45.0	7.5	 20
257	 27	49.0	7.1	 25
258	 27	51.0	17.1	 25
259	 27	72.0	10.8	 20
260	 27	82.0	13.6	 25
261	 27	50.0	7.4	 16
262	 27	48.8	6.3	 20
263	 27	43.3	7.1	 20
264	 27	44.3	6.0	 16
265	 27	40.0	8.8	 20
266	 27	41.0	7.6	 25
267	 27	106.8	15.7	 20
268	 27	68.0	22.0	 25
269	 27	72.0	15.9	 25
270	 27	53.5	16.2	 20
271	 27	80.0	16.9	 25
272	 27	47.0	6.9	 25
273	 27	41.3	6.5	 20
274	 27	43.0	7.6	 25
275	 27	49.0	6.8	 25
276	 27	80.8	16.7	 20
277	 27	49.0	6.3	 25
278	 27	57.0	9.5	 20
279	 27	40.3	4.8	 16
280	 27	42.0	5.6	 20
281	 27	39.3	5.4	 20
282	 27	39.8	6.8	 16
283	 27	43.0	7.1	 25
284	 27	38.0	6.3	 25
285	 27	41.0	5.9	 20
286	 27	37.0	5.6	 25
287	 27	38.5	6.7	 20
288	 27	120.0	28.1	 25
289	 27	44.0	8.4	 25
290	 27	70.0	10.8	 20
291	 27	48.0	15.1	 25
292	 27	38.0	6.3	 25
293	 27	39.3	7.6	 20
294	 27	40.5	5.9	 20
295	 27	58.0	9.2	 20
296	 27	48.5	9.4	 16
297	 27	52.3	12.7	 20
298	 27	55.0	8.8	 20
299	 27	87.3	20.6	 16
300	 27	67.0	12.2	 25
301	 27	39.0	5.4	 25
302	 27	40.5	5.6	 20
303	 27	64.0	8.8	 25
304	 27	78.0	11.1	 25
305	 27	57.3	11.6	 20
306	 27	39.0	5.7	 25
307	 27	41.0	7.2	 25
308	 27	43.0	5.9	 20
309	 27	132.0	22.7	 25
310	 27	84.3	17.9	 20
311	 27	45.3	6.9	 20
312	 27	52.0	9.8	 20
313	 27	48.3	9.8	 16
314	 27	171.3	28.4	 20
315	 27	118.0	11.4	 20
316	 27	1456.3	215.0	 16
317	 27	158.0	22.0	 25
318	 27	49.0	8.6	 25
319	 27	72.0	13.3	 20
320	 27	52.0	10.8	 25
321	 27	39.0	6.2	 25
322	 27	38.3	6.2	 20
323	 27	38.0	5.8	 25
324	 27	56.0	9.8	 25
325	 27	41.3	5.9	 20
326	 27	178.0	44.2	 25
327	 27	50.0	9.1	 25
328	 27	45.0	6.5	 16
329	 27	45.0	6.5	 20
330	 27	42.0	7.2	 20
331	 27	47.3	7.5	 16
332	 27	44.0	7.0	 20
333	 27	72.3	10.0	 20
334	 27	119.0	14.8	 20
335	 27	51.0	5.7	 25
336	 27	72.5	11.0	 20
337	 27	76.0	12.5	 25
338	 27	63.0	9.5	 25
339	 27	116.8	16.8	 20
340	 27	128.0	19.9	 25
341	 27	140.0	26.5	 25
342	 27	91.0	18.4	 20
343	 27	148.0	41.8	 25
344	 27	84.0	12.8	 25
345	 27	48.8	8.7	 16
346	 27	45.5	7.7	 20
347	 27	44.0	6.1	 20
348	 27	56.3	9.5	 16
349	 27	38.0	5.4	 20
350	 27	47.3	7.8	 20
351	 27	44.3	9.3	 20
352	 27	101.0	20.1	 25
353	 27	47.0	7.7	 25
354	 27	70.3	11.4	 20
355	 27	59.0	9.6	 25
356	 27	41.0	6.4	 25
357	 27	41.3	5.5	 20
358	 27	117.0	27.8	 25
359	 27	65.3	11.6	 20
360	 27	47.0	8.2	 25
361	 27	59.0	11.2	 25
362	 27	46.3	6.1	 16
363	 27	49.8	9.9	 20
364	 27	52.5	7.2	 20
365	 27	37.8	10.3	 16
366	 27	38.3	4.9	 20
367	 27	368.0	68.6	 25
368	 27	45.3	5.9	 20
369	 27	43.0	7.3	 25
370	 27	128.0	15.6	 25
371	 27	239.0	22.5	 20
372	 27	225.0	17.9	 25
373	 27	72.0	10.7	 25
374	 27	39.5	6.4	 20
375	 27	39.0	6.6	 25
376	 27	307.0	58.2	 25
377	 27	82.3	12.8	 20
378	 27	117.0	29.3	 25
379	 27	45.0	5.1	 20
380	 27	75.3	11.6	 16
381	 27	67.3	10.2	 20
382	 27	168.3	26.8	 20
383	 27	75.3	13.5	 16
384	 27	62.0	10.2	 25
385	 27	489.5	71.8	 20
386	 27	163.0	23.3	 25
387	 27	56.0	9.9	 25
388	 27	90.5	16.5	 20
389	 27	60.0	8.1	 25
390	 27	48.0	8.4	 25
391	 27	50.3	11.4	 20
392	 27	40.0	5.6	 25
393	 27	49.0	9.2	 25
394	 27	42.3	7.2	 20
395	 27	53.0	8.5	 25
396	 27	58.0	8.6	 20
397	 27	41.0	5.2	 16
398	 27	39.3	7.1	 20
399	 27	67.5	12.4	 20
400	 27	66.3	8.5	 16
401	 27	42.0	6.2	 25
402	 27	60.0	10.1	 25
403	 27	64.8	9.6	 20
404	 27	49.0	8.1	 25
405	 27	90.0	16.7	 25
406	 27	50.3	6.1	 20
407	 27	36.0	5.5	 25
408	 27	39.3	6.2	 20
409	 27	40.0	5.7	 25
410	 27	41.0	6.1	 25
411	 27	89.3	22.2	 20
412	 27	49.3	9.5	 20
413	 27	564.3	89.5	 20
414	 27	354.3	27.5	 16
415	 27	173.5	15.5	 20
416	 27	116.0	15.7	 20
417	 27	194.5	27.7	 16
418	 27	154.0	21.4	 25
419	 27	254.0	38.5	 25
420	 27	99.5	15.2	 20
421	 27	59.0	7.7	 25
422	 27	88.0	21.8	 25
423	 27	44.0	9.2	 20
424	 27	38.0	6.1	 25
425	 27	40.0	6.4	 25
426	 27	86.3	12.2	 20
427	 27	76.0	13.1	 25
428	 27	41.0	5.2	 25
429	 27	37.0	5.9	 16
430	 27	95.0	12.4	 20
431	 27	54.0	7.6	 20
432	 27	47.3	8.6	 16
433	 27	99.5	19.8	 20
434	 27	128.0	16.9	 16
435	 27	75.0	15.8	 25
436	 27	229.0	27.8	 25
437	 27	123.3	18.6	 20
438	 27	72.0	17.3	 25
439	 27	41.0	6.4	 25
440	 27	51.0	8.7	 20
441	 27	81.0	14.3	 25
442	 27	47.0	7.6	 25
443	 27	88.3	15.5	 20
444	 27	149.0	29.2	 25
445	 27	50.0	8.1	 25
446	 27	42.8	8.1	 16
447	 27	77.5	17.1	 20
448	 27	46.0	8.2	 20
449	 27	49.3	8.3	 16
450	 27	53.0	10.6	 20
451	 27	59.5	11.3	 20
452	 27	56.5	8.9	 20
453	 27	130.0	19.6	 25
454	 27	49.0	7.9	 25
455	 27	46.3	6.0	 20
456	 27	52.0	9.1	 25
457	 27	98.3	18.9	 20
458	 27	197.0	27.7	 25
459	 27	79.0	15.7	 25
460	 27	139.3	28.9	 20
461	 27	140.0	29.9	 25
462	 27	49.0	8.7	 25
463	 27	39.3	7.2	 16
464	 27	84.0	17.0	 20
465	 27	46.8	8.6	 20
466	 27	44.3	9.2	 16
467	 27	41.0	5.4	 20
468	 27	44.0	6.2	 20
469	 27	59.0	10.8	 20
470	 27	47.0	7.2	 25
471	 27	38.0	7.2	 25
472	 27	42.5	6.4	 20
473	 27	41.0	7.5	 25
474	 27	39.0	4.8	 25
475	 27	43.8	8.4	 20
476	 27	40.0	7.4	 25
477	 27	300.0	68.0	 25
478	 27	278.3	81.5	 20
479	 27	42.0	6.5	 25
480	 27	41.3	8.4	 20
481	 27	68.3	9.6	 16
482	 27	79.3	10.9	 20
483	 27	55.8	9.6	 16
484	 27	52.0	10.2	 20
485	 27	46.0	8.4	 25
486	 27	44.0	8.4	 20
487	 27	62.0	8.1	 25
488	 27	56.0	9.2	 25
489	 27	107.3	19.3	 20
490	 27	44.0	6.4	 25
491	 27	44.0	6.7	 25
492	 27	53.5	8.9	 20
493	 27	40.0	9.3	 25
494	 27	44.0	5.7	 25
495	 27	38.0	5.7	 20
496	 27	138.0	36.6	 25
497	 27	540.0	83.9	 20
498	 27	149.5	17.1	 16
499	 27	76.3	14.5	 20
500	 27	49.0	7.6	 20
501	 27	42.5	8.0	 16
502	 27	60.0	8.6	 25
503	 27	104.0	11.3	 25
504	 27	56.0	8.6	 20
505	 27	46.0	6.9	 25
506	 27	56.0	7.5	 25
507	 27	56.0	10.8	 20
508	 27	72.0	18.2	 25
509	 27	43.5	8.3	 20
510	 27	42.0	7.4	 25
511	 27	68.0	14.6	 25
512	 27	69.5	11.6	 20
513	 27	89.0	17.3	 20
514	 27	171.3	19.5	 20
515	 27	112.8	16.9	 16
516	 27	305.8	28.0	 20
517	 27	96.8	14.4	 20
518	 27	65.3	10.0	 16
519	 27	96.0	13.8	 25
520	 27	40.0	6.1	 25
521	 27	49.3	6.8	 20
522	 27	50.0	8.8	 25
523	 27	45.0	8.0	 25
524	 27	52.3	9.6	 20
525	 27	53.0	8.5	 25
526	 27	63.0	9.1	 25
527	 27	115.8	16.3	 20
528	 27	45.0	8.0	 25
529	 27	45.0	7.3	 25
530	 27	74.5	10.0	 16
531	 27	52.3	8.5	 20
532	 27	64.3	9.6	 16
533	 27	2022.3	438.3	 20
534	 27	82.5	24.3	 20
535	 27	67.0	8.1	 16
536	 27	88.0	37.6	 25
537	 27	46.0	7.6	 25
538	 27	52.3	6.8	 20
539	 27	43.0	7.3	 25
540	 27	46.0	10.4	 25
541	 27	45.8	7.3	 20
542	 27	48.0	8.4	 25
543	 27	74.0	19.1	 25
544	 27	52.3	7.9	 20
545	 27	43.0	7.8	 25
546	 27	46.0	7.0	 25
547	 27	44.0	7.0	 16
548	 27	41.3	5.8	 20
549	 27	80.3	13.4	 20
550	 27	86.5	14.8	 16
551	 27	40.5	8.5	 20
552	 27	93.3	17.1	 20
553	 27	93.3	10.3	 20
554	 27	53.0	8.8	 25
555	 27	53.0	6.3	 25
556	 27	48.3	7.9	 20
557	 27	53.0	7.5	 25
558	 27	43.3	7.2	 20
559	 27	64.0	14.0	 25
560	 27	68.0	8.5	 25
561	 27	76.5	14.2	 20
562	 27	76.0	18.1	 25
563	 27	87.0	67.5	 25
564	 27	81.3	8.7	 16
565	 27	53.0	8.4	 20
566	 27	51.5	7.1	 20
567	 27	45.3	8.4	 16
568	 27	44.3	7.3	 20
569	 27	87.5	14.8	 20
570	 27	56.3	7.8	 20
571	 27	82.0	11.7	 25
572	 27	49.0	5.0	 25
573	 27	45.0	7.1	 20
574	 27	55.0	9.3	 25
575	 27	46.0	7.0	 25
576	 27	56.5	10.7	 20
577	 27	47.0	6.9	 25
578	 27	40.0	6.1	 25
579	 27	40.3	6.0	 20
580	 27	50.0	6.2	 25
581	 27	39.0	4.8	 16
582	 27	41.0	7.9	 20
583	 27	268.0	43.3	 20
584	 27	54.8	8.8	 16
585	 27	195.3	42.2	 20
586	 27	120.0	15.0	 25
587	 27	112.8	17.3	 20
588	 27	57.0	11.1	 25
589	 27	123.0	20.3	 25
590	 27	75.5	13.4	 20
591	 27	60.0	11.3	 25
592	 27	76.0	21.4	 25
593	 27	52.3	8.5	 20
594	 27	45.0	6.4	 25
595	 27	65.0	11.8	 25
596	 27	50.3	8.0	 20
597	 27	156.0	36.9	 25
598	 27	42.3	9.0	 20
599	 27	43.3	6.1	 16
600	 27	51.3	10.7	 20
601	 27	51.3	8.6	 20
602	 27	38.8	6.5	 16
603	 27	44.0	7.3	 25
604	 27	41.0	8.4	 25
605	 27	54.8	11.4	 20
606	 27	58.0	9.7	 25
607	 27	353.0	58.8	 20
608	 27	59.0	10.8	 25
609	 27	140.0	16.5	 25
610	 27	162.3	35.9	 20
611	 27	51.0	9.6	 25
612	 27	59.0	11.9	 25
613	 27	67.3	9.8	 20
614	 27	69.8	9.5	 20
615	 27	47.8	7.3	 20
616	 27	66.8	10.2	 16
617	 27	81.3	12.3	 20
618	 27	53.3	8.8	 20
619	 27	56.5	10.5	 16
620	 27	58.0	8.0	 25
621	 27	43.0	6.5	 25
622	 27	44.3	6.3	 20
623	 27	38.0	5.3	 25
624	 27	45.0	7.5	 25
625	 27	164.0	25.8	 20
626	 27	44.0	6.9	 25
627	 27	44.0	7.9	 25
628	 27	77.5	10.6	 20
629	 27	62.0	9.9	 25
630	 27	911.0	216.4	 20
631	 27	81.3	12.2	 20
632	 27	99.5	12.5	 20
633	 27	63.3	11.9	 16
634	 27	171.3	22.0	 20
635	 27	81.3	11.4	 20
636	 27	78.8	12.2	 16
637	 27	380.0	42.7	 25
638	 27	143.0	19.6	 25
639	 27	52.3	7.6	 20
  0	 28	1514.3	183.5	 20
  1	 28	52.5	11.8	 20
  2	 28	45.0	8.1	 16
  3	 28	43.0	6.5	 25
  4	 28	49.0	8.7	 25
  5	 28	44.3	8.5	 20
  6	 28	40.0	6.3	 25
  7	 28	53.0	9.0	 25
  8	 28	56.0	8.5	 20
  9	 28	39.0	6.7	 25
 10	 28	43.3	7.2	 20
 11	 28	40.0	6.5	 25
 12	 28	80.0	10.7	 25
 13	 28	153.0	20.1	 20
 14	 28	45.0	6.1	 20
 15	 28	57.5	12.6	 20
 16	 28	62.3	9.0	 16
 17	 28	65.5	10.0	 20
 18	 28	46.3	7.1	 20
 19	 28	45.3	7.2	 20
 20	 28	44.0	8.3	 25
 21	 28	40.0	6.5	 25
 22	 28	46.3	6.5	 20
 23	 28	44.0	7.5	 25
 24	 28	43.0	7.2	 25
 25	 28	38.8	7.7	 20
 26	 28	39.0	5.9	 25
 27	 28	50.0	9.6	 25
 28	 28	75.0	12.1	 20
 29	 28	59.0	35.1	 25
 30	 28	52.0	9.3	 25
 31	 28	98.8	12.9	 16
 32	 28	91.3	13.5	 20
 33	 28	50.3	8.2	 20
 34	 28	57.8	8.6	 16
 35	 28	48.5	8.2	 20
 36	 28	122.5	17.1	 20
 37	 28	101.0	13.1	 25
 38	 28	79.0	11.9	 25
 39	 28	51.3	10.7	 20
 40	 28	126.0	26.4	 25
 41	 28	127.0	15.5	 25
 42	 28	306.0	19.5	 20
 43	 28	47.0	9.5	 25
 44	 28	43.0	7.6	 25
 45	 28	41.5	5.7	 20
 46	 28	48.0	8.6	 25
 47	 28	50.0	8.5	 20
 48	 28	37.0	6.1	 16
 49	 28	39.3	6.9	 20
 50	 28	38.8	6.8	 20
 51	 28	40.5	8.5	 16
 52	 28	39.3	8.0	 20
 53	 28	58.0	10.1	 25
 54	 28	67.3	8.2	 20
 55	 28	36.0	7.8	 25
 56	 28	34.0	4.8	 25
 57	 28	38.3	5.9	 20
 58	 28	38.0	7.9	 25
 59	 28	43.3	8.2	 20
 60	 28	39.0	6.1	 25
 61	 28	36.0	6.8	 25
 62	 28	37.3	4.4	 20
 63	 28	35.0	6.0	 25
 64	 28	42.0	7.0	 20
 65	 28	46.5	8.0	 16
 66	 28	41.3	6.0	 20
 67	 28	39.8	11.0	 20
 68	 28	38.5	6.2	 16
 69	 28	38.0	7.2	 20
 70	 28	38.0	5.4	 25
 71	 28	51.0	10.1	 20
 72	 28	50.0	7.2	 25
 73	 28	59.0	19.6	 25
 74	 28	180.0	21.3	 20
 75	 28	46.0	7.3	 25
 76	 28	45.0	7.8	 25
 77	 28	100.8	19.1	 20
 78	 28	59.0	13.6	 25
 79	 28	74.0	13.7	 25
 80	 28	89.5	11.8	 20
 81	 28	75.0	9.6	 20
 82	 28	112.3	14.6	 20
 83	 28	41.8	8.6	 16
 84	 28	52.8	8.1	 20
 85	 28	46.3	7.4	 16
 86	 28	47.3	8.3	 20
 87	 28	43.0	6.7	 25
 88	 28	42.3	5.9	 20
 89	 28	42.0	6.7	 25
 90	 28	39.0	7.8	 25
 91	 28	270.5	29.2	 20
 92	 28	64.0	11.1	 25
 93	 28	152.0	11.3	 25
 94	 28	124.3	17.1	 20
 95	 28	215.0	29.7	 25
 96	 28	241.0	24.8	 25
 97	 28	118.0	16.6	 20
 98	 28	45.3	7.2	 20
 99	 28	58.0	10.5	 20
100	 28	300.3	15.1	 16
101	 28	81.0	10.0	 20
102	 28	100.5	15.2	 20
103	 28	294.3	22.5	 16
104	 28	244.0	30.1	 25
105	 28	96.0	17.1	 25
106	 28	80.5	12.1	 20
107	 28	112.0	18.9	 25
108	 28	41.3	7.1	 20
109	 28	43.0	7.5	 25
110	 28	45.0	7.8	 25
111	 28	40.3	6.5	 20
112	 28	38.0	6.6	 25
113	 28	36.0	4.9	 25
114	 28	38.5	6.4	 20
115	 28	39.5	6.8	 20
116	 28	41.3	7.4	 20
117	 28	40.0	8.9	 16
118	 28	46.3	6.6	 20
119	 28	203.5	29.2	 20
120	 28	81.0	9.7	 20
121	 28	152.0	16.1	 25
122	 28	55.0	7.6	 25
123	 28	67.5	11.5	 20
124	 28	56.0	8.4	 25
125	 28	54.0	8.5	 25
126	 28	51.0	6.5	 20
127	 28	38.0	7.4	 25
128	 28	37.0	5.2	 25
129	 28	35.3	6.7	 20
130	 28	37.0	6.5	 25
131	 28	42.0	6.5	 25
132	 28	40.0	7.7	 16
133	 28	42.0	8.7	 20
134	 28	43.0	6.6	 16
135	 28	40.3	7.0	 20
136	 28	44.5	7.5	 20
137	 28	117.3	17.7	 20
138	 28	131.0	19.6	 25
139	 28	94.0	14.6	 25
140	 28	68.0	10.5	 20
141	 28	53.0	8.8	 25
142	 28	43.0	6.2	 25
143	 28	201.3	21.8	 20
144	 28	222.0	21.9	 25
145	 28	117.0	15.9	 25
146	 28	174.0	15.3	 20
147	 28	56.0	9.9	 25
148	 28	49.0	9.3	 25
149	 28	53.0	9.9	 16
150	 28	36.0	5.7	 20
151	 28	43.0	8.4	 20
152	 28	57.5	8.6	 16
153	 28	135.8	19.2	 20
154	 28	78.0	11.0	 25
155	 28	153.5	17.1	 20
156	 28	1991.0	118.5	 25
157	 28	377.0	26.7	 25
158	 28	162.3	17.9	 20
159	 28	62.0	10.1	 25
160	 28	106.0	15.8	 20
161	 28	47.0	6.9	 25
162	 28	44.0	5.2	 25
163	 28	44.3	6.9	 20
164	 28	58.0	9.5	 25
165	 28	145.0	23.7	 20
166	 28	73.5	11.9	 16
167	 28	144.8	20.6	 20
168	 28	158.0	18.2	 20
169	 28	136.0	15.5	 16
170	 28	83.5	10.7	 20
171	 28	45.0	9.6	 25
172	 28	46.0	8.0	 20
173	 28	43.0	8.7	 25
174	 28	43.0	5.6	 25
175	 28	47.0	7.7	 20
176	 28	43.0	7.5	 25
177	 28	51.0	7.3	 25
178	 28	45.3	8.6	 20
179	 28	50.0	8.7	 25
180	 28	55.0	9.7	 25
181	 28	182.0	22.1	 20
182	 28	137.5	11.6	 20
183	 28	53.0	10.7	 16
184	 28	38.5	6.3	 20
185	 28	38.5	7.2	 20
186	 28	40.3	8.7	 16
187	 28	39.5	6.5	 20
188	 28	45.0	7.7	 25
189	 28	40.0	6.0	 20
190	 28	66.0	8.6	 25
191	 28	54.0	8.9	 25
192	 28	258.3	18.7	 20
193	 28	46.0	8.3	 25
194	 28	49.0	9.7	 25
195	 28	75.3	24.9	 20
196	 28	43.0	8.0	 25
197	 28	44.0	6.5	 25
198	 28	41.0	8.8	 20
199	 28	59.8	9.3	 20
200	 28	68.0	8.9	 20
201	 28	89.5	13.5	 16
202	 28	61.5	10.6	 20
203	 28	75.3	10.6	 20
204	 28	47.5	9.6	 16
205	 28	42.0	7.8	 25
206	 28	50.0	10.7	 25
207	 28	40.5	6.5	 20
208	 28	47.0	6.4	 25
209	 28	45.0	7.7	 20
210	 28	39.0	6.3	 25
211	 28	37.0	6.2	 25
212	 28	37.0	4.5	 20
213	 28	43.0	7.1	 25
214	 28	41.0	6.8	 25
215	 28	41.0	9.6	 20
216	 28	37.5	5.7	 20
217	 28	44.8	8.3	 20
218	 28	50.0	6.9	 16
219	 28	52.3	9.5	 20
220	 28	45.3	21.3	 20
221	 28	56.3	9.0	 20
222	 28	68.0	9.7	 25
223	 28	43.0	8.9	 25
224	 28	45.0	6.0	 20
225	 28	44.0	7.6	 25
226	 28	81.0	15.9	 25
227	 28	40.3	9.3	 20
228	 28	42.0	7.2	 25
229	 28	39.0	5.7	 25
230	 28	42.3	8.8	 20
231	 28	48.0	10.3	 25
232	 28	39.3	5.8	 20
233	 28	46.5	9.2	 20
234	 28	46.5	7.3	 20
235	 28	41.3	8.1	 16
236	 28	49.0	9.3	 20
237	 28	69.0	10.8	 20
238	 28	106.5	14.4	 20
239	 28	102.0	19.5	 25
240	 28	332.0	30.1	 25
241	 28	100.0	15.3	 20
242	 28	73.0	14.0	 25
243	 28	1653.0	143.2	 25
244	 28	3362.3	283.3	 20
245	 28	375.0	61.2	 25
246	 28	1058.0	49.5	 25
247	 28	161.8	33.0	 20
248	 28	65.0	12.6	 25
249	 28	47.0	8.2	 25
250	 28	45.3	7.5	 16
251	 28	48.3	7.4	 20
252	 28	41.0	7.8	 20
253	 28	38.0	7.0	 16
254	 28	42.0	6.9	 20
255	 28	42.0	6.9	 25
256	 28	45.0	6.3	 20
257	 28	48.0	8.2	 25
258	 28	50.3	8.5	 20
259	 28	61.0	9.9	 25
260	 28	58.0	10.4	 25
261	 28	40.0	5.4	 20
262	 28	46.0	8.3	 25
263	 28	42.0	7.1	 25
264	 28	42.0	10.0	 20
265	 28	40.0	7.3	 25
266	 28	39.0	8.3	 20
267	 28	155.5	13.9	 16
268	 28	67.0	19.7	 20
269	 28	67.5	10.0	 20
270	 28	48.3	9.8	 16
271	 28	50.3	10.9	 20
272	 28	42.0	6.6	 25
273	 28	46.0	9.0	 20
274	 28	48.0	8.1	 25
275	 28	50.0	65.3	 25
276	 28	61.5	11.2	 20
277	 28	61.0	8.8	 25
278	 28	44.0	5.8	 25
279	 28	41.3	8.1	 20
280	 28	41.0	7.3	 25
281	 28	38.0	7.9	 20
282	 28	42.0	7.4	 25
283	 28	41.3	7.4	 20
284	 28	40.0	7.2	 16
285	 28	41.3	6.1	 20
286	 28	43.0	7.2	 20
287	 28	41.8	8.6	 16
288	 28	50.0	5.9	 20
289	 28	99.0	18.3	 25
290	 28	51.5	8.3	 20
291	 28	40.0	7.0	 25
292	 28	41.0	7.9	 25
293	 28	46.0	8.9	 20
294	 28	45.0	7.3	 25
295	 28	75.0	10.3	 25
296	 28	48.5	6.8	 20
297	 28	45.0	6.7	 25
298	 28	49.0	7.7	 25
299	 28	79.5	13.8	 20
300	 28	52.0	7.0	 20
301	 28	41.5	7.0	 20
302	 28	46.3	5.0	 16
303	 28	59.3	10.5	 20
304	 28	66.0	10.0	 20
305	 28	69.3	9.3	 16
306	 28	41.0	6.7	 25
307	 28	42.5	7.6	 20
308	 28	40.0	5.8	 25
309	 28	78.0	14.0	 25
310	 28	45.3	6.9	 20
311	 28	45.0	8.5	 25
312	 28	46.0	8.3	 25
313	 28	52.5	9.3	 20
314	 28	105.0	18.2	 25
315	 28	68.0	12.2	 25
316	 28	730.0	63.7	 20
317	 28	109.5	20.7	 20
318	 28	46.0	6.4	 20
319	 28	51.0	6.5	 16
320	 28	59.0	9.1	 20
321	 28	41.0	5.5	 20
322	 28	40.3	6.3	 16
323	 28	38.0	7.2	 25
324	 28	38.0	6.9	 25
325	 28	38.8	6.6	 20
326	 28	48.0	9.8	 25
327	 28	48.0	7.1	 25
328	 28	43.0	9.0	 20
329	 28	41.0	7.0	 25
330	 28	37.8	7.5	 20
331	 28	44.0	6.5	 25
332	 28	43.0	8.0	 25
333	 28	85.0	7.9	 20
334	 28	106.3	17.7	 20
335	 28	95.5	12.9	 20
336	 28	169.0	22.9	 16
337	 28	123.8	22.9	 20
338	 28	122.0	18.8	 20
339	 28	311.8	43.9	 20
340	 28	180.0	15.8	 25
341	 28	258.0	22.8	 25
342	 28	136.3	19.6	 20
343	 28	101.0	15.2	 25
344	 28	131.0	19.1	 25
345	 28	80.5	8.5	 20
346	 28	46.0	8.8	 25
347	 28	44.0	20.5	 25
348	 28	46.3	9.0	 20
349	 28	43.0	8.8	 25
350	 28	41.0	9.1	 25
351	 28	46.3	8.6	 16
352	 28	47.8	8.9	 20
353	 28	44.3	8.0	 20
354	 28	53.3	6.5	 16
355	 28	46.0	6.9	 20
356	 28	42.0	7.6	 20
357	 28	41.0	7.7	 25
358	 28	63.0	13.2	 25
359	 28	76.0	10.5	 20
360	 28	47.0	9.1	 25
361	 28	97.0	13.4	 25
362	 28	46.5	10.6	 20
363	 28	53.0	8.0	 25
364	 28	46.0	7.5	 25
365	 28	45.5	6.4	 20
366	 28	41.0	8.8	 25
367	 28	50.3	9.9	 20
368	 28	49.0	6.2	 16
369	 28	47.0	7.5	 20
370	 28	222.5	24.9	 20
371	 28	444.3	27.8	 16
372	 28	272.3	36.5	 20
373	 28	61.0	9.2	 25
374	 28	41.5	5.8	 20
375	 28	43.0	8.3	 25
376	 28	96.0	15.3	 25
377	 28	54.0	10.7	 20
378	 28	123.0	17.9	 25
379	 28	49.8	7.4	 20
380	 28	131.0	16.0	 25
381	 28	62.0	7.9	 25
382	 28	82.5	12.6	 20
383	 28	97.0	16.8	 25
384	 28	49.0	8.0	 20
385	 28	92.5	15.0	 16
386	 28	73.8	9.9	 20
387	 28	55.0	10.4	 20
388	 28	50.5	6.6	 16
389	 28	58.0	11.9	 20
390	 28	41.0	5.9	 25
391	 28	47.3	6.3	 20
392	 28	50.0	8.7	 25
393	 28	58.0	10.7	 25
394	 28	43.0	7.1	 20
395	 28	43.0	7.7	 25
396	 28	43.0	5.9	 25
397	 28	41.0	8.6	 20
398	 28	45.0	6.5	 25
399	 28	50.0	8.7	 25
400	 28	61.0	12.6	 20
401	 28	49.3	8.7	 20
402	 28	44.3	7.4	 20
403	 28	46.0	6.9	 16
404	 28	45.5	7.0	 20
405	 28	68.3	9.0	 16
406	 28	40.3	6.8	 20
407	 28	43.0	7.0	 25
408	 28	41.3	7.9	 20
409	 28	37.0	6.8	 25
410	 28	39.0	7.8	 25
411	 28	57.5	10.4	 20
412	 28	55.0	8.3	 25
413	 28	208.0	30.9	 25
414	 28	202.0	20.9	 20
415	 28	137.0	10.7	 25
416	 28	161.0	19.3	 25
417	 28	88.0	14.9	 20
418	 28	241.5	25.1	 20
419	 28	274.5	24.7	 20
420	 28	59.8	10.8	 16
421	 28	49.5	7.1	 20
422	 28	67.5	9.0	 20
423	 28	40.5	7.7	 16
424	 28	44.0	7.6	 25
425	 28	45.0	7.7	 25
426	 28	93.0	18.7	 20
427	 28	76.0	10.6	 25
428	 28	47.3	8.8	 20
429	 28	45.0	9.9	 25
430	 28	60.0	13.8	 25
431	 28	49.3	8.1	 20
432	 28	42.0	6.0	 25
433	 28	51.0	10.1	 25
434	 28	77.0	11.3	 20
435	 28	49.5	6.7	 20
436	 28	265.0	30.6	 20
437	 28	70.8	13.1	 16
438	 28	55.8	9.6	 20
439	 28	46.3	7.7	 20
440	 28	50.3	8.6	 20
441	 28	56.0	9.4	 25
442	 28	41.0	7.9	 25
443	 28	65.0	12.7	 20
444	 28	146.0	13.3	 25
445	 28	47.0	8.4	 25
446	 28	41.3	5.2	 20
447	 28	41.0	6.9	 25
448	 28	48.0	5.9	 25
449	 28	46.5	9.2	 20
450	 28	52.0	9.4	 25
451	 28	49.0	6.2	 25
452	 28	43.8	5.4	 16
453	 28	57.0	10.7	 20
454	 28	46.0	7.3	 16
455	 28	53.3	8.1	 20
456	 28	74.5	10.3	 20
457	 28	131.5	14.6	 20
458	 28	331.0	37.6	 25
459	 28	100.0	15.7	 25
460	 28	92.8	11.5	 20
461	 28	306.0	34.8	 25
462	 28	53.0	8.8	 25
463	 28	36.8	5.0	 20
464	 28	45.0	8.2	 25
465	 28	53.0	9.0	 25
466	 28	42.3	6.3	 20
467	 28	41.0	5.6	 25
468	 28	49.0	7.8	 25
469	 28	51.3	5.6	 16
470	 28	48.3	8.7	 20
471	 28	39.5	7.8	 20
472	 28	38.3	4.8	 16
473	 28	40.5	9.1	 20
474	 28	44.0	8.8	 25
475	 28	41.3	6.0	 20
476	 28	46.0	8.0	 25
477	 28	285.0	32.5	 25
478	 28	99.0	15.1	 20
479	 28	42.0	6.3	 25
480	 28	43.0	6.6	 20
481	 28	45.0	7.5	 25
482	 28	57.0	10.6	 25
483	 28	54.3	9.1	 20
484	 28	49.0	8.4	 25
485	 28	44.3	8.6	 20
486	 28	43.3	6.6	 16
487	 28	84.0	13.6	 20
488	 28	53.0	6.9	 20
489	 28	71.8	8.9	 16
490	 28	42.3	6.6	 20
491	 28	49.0	8.4	 25
492	 28	43.0	7.4	 20
493	 28	39.0	7.4	 25
494	 28	43.0	9.7	 25
495	 28	42.0	5.8	 20
496	 28	53.0	9.2	 25
497	 28	144.0	31.8	 25
498	 28	72.3	8.9	 20
499	 28	54.0	10.5	 25
500	 28	43.0	5.5	 25
501	 28	39.0	4.2	 20
502	 28	46.0	7.9	 20
503	 28	59.3	9.8	 16
504	 28	47.3	6.6	 20
505	 28	50.3	9.3	 20
506	 28	54.5	7.8	 16
507	 28	63.8	9.9	 20
508	 28	65.0	11.3	 25
509	 28	39.0	5.6	 20
510	 28	41.0	8.5	 25
511	 28	46.0	8.6	 25
512	 28	50.0	9.8	 20
513	 28	57.0	10.2	 25
514	 28	102.0	13.8	 25
[truncated: 8,470,545 more chars]
